# Supplementary material for: The genetic landscape of antibiotic sensitivity in Staphylococcus aureus
Source: Sci Adv. 2026 May 8;12(19):eaeb9875. doi: 10.1126/sciadv.aeb9875 (PMC13162198; doi:10.1126/sciadv.aeb9875)
Supplement: Supplementary file 2 — Tables S1 to S21 [file sciadv.aeb9875_tables_s1_to_s21.zip]

Archive with 21 entries (21 files):
- Table S1 NCTC8325 operons by BioCyc.xlsx
- Table S2 RN4220 gene fitness in plain media (Zplain).xlsx
- Table S3 RN4220 gene relative fitness in antibiotics (Zabx) quantified by CT crRNAs.xlsx
- Table S4 RN4220 gene relative fitness in antibiotics (Zabx) quantified by NCT crRNAs.xlsx
- Table S5 RN4220 hierarchical clustering of 650 genes modulating antibiotic sensitivity.csv
- Table S6 RN4220 hierarchical clustering of significant GOs.xlsx
- Table S7 RN4220 hierarchical clustering of significant GOs (last gene).xlsx
- Table S8 RN4220 hierarchical clustering of significant KEGGs.xlsx
- Table S9 JE2 gene fitness in plain media (Zplain).xlsx
- Table S10 JE2 gene relative fitness in antibiotics (Zabx) quantified by CT crRNAs.xlsx
- Table S11 JE2 gene relative fitness in antibiotics (Zabx) quantified by NCT crRNAs.xlsx
- Table S12 RN4220 essential gene correlation matrix.xlsx
- Table S13 Coordinates for RN4220 essential gene similarity network.csv
- Table S14. 27 processes correlation matrix.xlsx
- Table S15 RN4220 gene relative fitness under ftsZ repression quantified by CT crRNA.xlsx
- Table S16 epistasis values.xlsx
- Table S17 -log2(_MIC) and epistasis values for drug-drug interactions.xlsx
- Table S18 S. aureus mutations in Pathogen Detection database.xlsx
- Table S19 RN4220 and JE2 hierarchical clustering of significant GOs, KEGGs.xlsx
- Table S20 Key reagents.xlsx
- Table S21. Sequences of spacers, asRNAs, and oligos.xlsx
