# Supplementary material for: The genetic landscape of antibiotic sensitivity in Staphylococcus aureus
Source: Sci Adv. 2026 May 8;12(19):eaeb9875. doi: 10.1126/sciadv.aeb9875 (PMC13162198; doi:10.1126/sciadv.aeb9875)
Supplement: Supplementary file 2 — Tables S1 to S21 [file sciadv.aeb9875_tables_s1_to_s21.zip › Table S1 NCTC8325 operons by BioCyc.xlsx]

## Sheet: Sheet1
Operon	Start	End	Strand
SAOUHSC_00001-SAOUHSC_00002	517	3289	+
SAOUHSC_00003-SAOUHSC_00004-SAOUHSC_00005-SAOUHSC_00006	3670	9668	+
SAOUHSC_00007	9755	10456	-
SAOUHSC_00008	10893	12407	+
SAOUHSC_00009	12493	14072	+
SAOUHSC_00010-SAOUHSC_00012	14722	15743	+
SAOUHSC_00013	15948	17074	+
SAOUHSC_00014-SAOUHSC_00015-SAOUHSC_00017-SAOUHSC_00018	17365	22166	+
SAOUHSC_00019-SAOUHSC_T00018-SAOUHSC_T00011	22444	24311	+
SAOUHSC_00020-SAOUHSC_00021-SAOUHSC_00022-SAOUHSC_00023	24931	29587	+
SAOUHSC_00024	29977	30777	+
SAOUHSC_00025	31005	33323	+
SAOUHSC_00026	33555	34034	-
SAOUHSC_00027	33691	34170	+
SAOUHSC_00028	34375	34509	-
SAOUHSC_00029	34473	34565	+
SAOUHSC_00030	34712	36457	+
SAOUHSC_00032-SAOUHSC_00031	36551	37120	-
SAOUHSC_00034-SAOUHSC_00033	37218	38233	-
SAOUHSC_00035-SAOUHSC_00036-SAOUHSC_00037	38370	42014	+
SAOUHSC_00038	42281	42382	-
SAOUHSC_00039	42681	43613	-
SAOUHSC_00040	43976	44179	+
SAOUHSC_00041	44228	44524	+
SAOUHSC_00043-SAOUHSC_00042	44596	46360	-
SAOUHSC_00044	46473	47333	+
SAOUHSC_00045	47689	48222	-
SAOUHSC_00046	48313	49056	+
SAOUHSC_00047	49490	50092	+
SAOUHSC_00049	50359	53511	+
SAOUHSC_00050	53568	54050	+
SAOUHSC_00051	54255	55241	+
SAOUHSC_00052	55462	56232	+
SAOUHSC_00053	56284	57054	+
SAOUHSC_00054	57118	57888	+
SAOUHSC_00055	57955	58722	+
SAOUHSC_00056	58855	61053	+
SAOUHSC_00057-SAOUHSC_00058	61204	63772	+
SAOUHSC_00060	64265	65926	-
SAOUHSC_00061	66252	68027	-
SAOUHSC_00062	68201	69073	-
SAOUHSC_00064	69186	70583	+
SAOUHSC_00065	70773	71246	+
SAOUHSC_00067	71508	73100	+
SAOUHSC_00069	73429	74979	-
SAOUHSC_00070	75400	76152	-
SAOUHSC_00074-SAOUHSC_00072-SAOUHSC_00071	76521	79519	-
SAOUHSC_00075-SAOUHSC_00076-SAOUHSC_00077-SAOUHSC_00078-SAOUHSC_00079-SAOUHSC_00080-SAOUHSC_00081-SAOUHSC_00082-SAOUHSC_00083	79885	90967	+
SAOUHSC_00084	91163	91570	+
SAOUHSC_00085	91620	92246	+
SAOUHSC_00086	92458	93234	+
SAOUHSC_00087	93378	93500	+
SAOUHSC_00088-SAOUHSC_00089	93570	95205	+
SAOUHSC_00090-SAOUHSC_00091-SAOUHSC_00092	95415	99220	+
SAOUHSC_00093	99488	100087	+
SAOUHSC_00094	100455	101054	+
SAOUHSC_00096	101370	102125	-
SAOUHSC_00097-SAOUHSC_00099-SAOUHSC_00100-SAOUHSC_00101	102361	106376	+
SAOUHSC_00105-SAOUHSC_00104-SAOUHSC_00103-SAOUHSC_00102	106507	110064	-
SAOUHSC_00106	110293	111837	+
SAOUHSC_00107	111888	113423	+
SAOUHSC_00108	113507	113710	+
SAOUHSC_00109	114083	114843	+
SAOUHSC_00111	114927	115410	+
SAOUHSC_00112	115796	116088	+
SAOUHSC_00113	116538	119147	+
SAOUHSC_00114-SAOUHSC_00115-SAOUHSC_00116-SAOUHSC_00117-SAOUHSC_00118-SAOUHSC_00119-SAOUHSC_00120-SAOUHSC_00121-SAOUHSC_00122-SAOUHSC_00123-SAOUHSC_00124-SAOUHSC_00125-SAOUHSC_00126-SAOUHSC_00127-SAOUHSC_00128-SAOUHSC_00129	119492	136060	+
SAOUHSC_00131-SAOUHSC_00130	136125	136841	-
SAOUHSC_00132	137268	138755	+
SAOUHSC_00133	139401	140360	+
SAOUHSC_00134	140422	140625	-
SAOUHSC_00135	140804	141316	+
SAOUHSC_00136-SAOUHSC_00137-SAOUHSC_00138-SAOUHSC_00139	141658	145188	+
SAOUHSC_00141	145405	145764	+
SAOUHSC_00142	145937	146962	+
SAOUHSC_00143	147348	148598	+
SAOUHSC_00144-SAOUHSC_00145	149045	156877	+
SAOUHSC_00146	157205	157684	-
SAOUHSC_00150-SAOUHSC_00149-SAOUHSC_00148-SAOUHSC_00147	157954	162241	-
SAOUHSC_00151	162494	163849	-
SAOUHSC_00152	164125	164622	-
SAOUHSC_00153	164749	166389	-
SAOUHSC_00154	166583	166684	+
SAOUHSC_00155	166663	168660	-
SAOUHSC_00156-SAOUHSC_00157-SAOUHSC_00158-SAOUHSC_00160	169309	173589	+
SAOUHSC_00161	173783	174064	-
SAOUHSC_00161	173742	174126	-
SAOUHSC_00162	174277	177066	+
SAOUHSC_00163-SAOUHSC_00164-SAOUHSC_00166	177271	180137	+
SAOUHSC_00167	180402	181994	-
SAOUHSC_00168-SAOUHSC_00169-SAOUHSC_00170-SAOUHSC_00171	181951	188434	+
SAOUHSC_00172	188732	189505	-
SAOUHSC_00173	189695	190321	-
SAOUHSC_00174	190530	191108	+
SAOUHSC_00175-SAOUHSC_00176-SAOUHSC_00177-SAOUHSC_00178	191491	195984	+
SAOUHSC_00179-SAOUHSC_00180	196058	198199	+
SAOUHSC_00181	198254	199222	+
SAOUHSC_00182	199583	200155	-
SAOUHSC_00183	200310	201689	+
SAOUHSC_00186-SAOUHSC_00185-SAOUHSC_00184	202048	205320	-
SAOUHSC_00187-SAOUHSC_00188-SAOUHSC_00189-SAOUHSC_00190	205908	211034	+
SAOUHSC_00191	211198	211542	-
SAOUHSC_00192	211732	213642	+
SAOUHSC_00193	213824	214120	-
SAOUHSC_00199-SAOUHSC_00198-SAOUHSC_00197-SAOUHSC_00196-SAOUHSC_00195	214246	222338	-
SAOUHSC_00200	222779	223921	+
SAOUHSC_00201	224235	225647	-
SAOUHSC_00202	225908	226264	-
SAOUHSC_00204-SAOUHSC_00203	226421	227765	-
SAOUHSC_00205	227920	228027	+
SAOUHSC_00206	228482	229291	+
SAOUHSC_00208	229502	229645	+
SAOUHSC_00209	229611	231140	-
SAOUHSC_00211	231502	232437	+
SAOUHSC_00212	232547	232645	+
SAOUHSC_00213-SAOUHSC_00214-SAOUHSC_00215	232776	235625	+
SAOUHSC_00216-SAOUHSC_00217-SAOUHSC_00218-SAOUHSC_00219	235852	239399	+
SAOUHSC_00220-SAOUHSC_00221	239969	241661	+
SAOUHSC_00222-SAOUHSC_00223-SAOUHSC_00225-SAOUHSC_00226-SAOUHSC_00227-SAOUHSC_00228	241836	250451	+
SAOUHSC_00229	250591	251265	+
SAOUHSC_00230-SAOUHSC_00231	251527	254009	+
SAOUHSC_00232-SAOUHSC_00233	254122	255259	+
SAOUHSC_00234	255367	256071	-
SAOUHSC_00235-SAOUHSC_00236	256220	258463	+
SAOUHSC_00237	258896	259657	-
SAOUHSC_00238	259676	259810	+
SAOUHSC_00242-SAOUHSC_00241-SAOUHSC_00240-SAOUHSC_00239	259908	263380	-
SAOUHSC_00243	263531	263710	+
SAOUHSC_00244	263760	264152	+
SAOUHSC_00246	264825	266201	-
SAOUHSC_00247	266435	267427	+
SAOUHSC_00248	267753	268703	+
SAOUHSC_00251-SAOUHSC_00250-SAOUHSC_00249	268755	271511	-
SAOUHSC_00253	271579	273102	-
SAOUHSC_00254-SAOUHSC_00255	273373	274647	+
SAOUHSC_00256	274790	275683	-
SAOUHSC_00257	275931	276224	+
SAOUHSC_00258-SAOUHSC_00259-SAOUHSC_00260-SAOUHSC_00261-SAOUHSC_00262-SAOUHSC_00264-SAOUHSC_00265-SAOUHSC_00266-SAOUHSC_00267-SAOUHSC_00268-SAOUHSC_00269	276308	289916	+
SAOUHSC_00270	290124	290807	+
SAOUHSC_00271	290954	291565	+
SAOUHSC_00272	291701	291919	+
SAOUHSC_00272	291805	291946	+
SAOUHSC_00274-SAOUHSC_00275-SAOUHSC_00276-SAOUHSC_00277-SAOUHSC_00278	292051	294583	+
SAOUHSC_00279	295206	295580	+
SAOUHSC_00280	295733	296131	+
SAOUHSC_00281	296347	297171	-
SAOUHSC_00282	297408	298685	-
SAOUHSC_00282	298600	298693	-
SAOUHSC_00284	299299	300189	+
SAOUHSC_00285-SAOUHSC_00287	300438	302177	+
SAOUHSC_00289	302336	302476	-
SAOUHSC_00290	302466	303416	+
SAOUHSC_00291-SAOUHSC_00292	303759	304877	+
SAOUHSC_00291-SAOUHSC_00292-SAOUHSC_00293	304852	307006	+
SAOUHSC_00295-SAOUHSC_00294	307111	309564	-
SAOUHSC_00296	309722	310582	+
SAOUHSC_00297	310860	311660	-
SAOUHSC_00298	311800	312468	+
SAOUHSC_00299	312595	313908	-
SAOUHSC_00300	314326	316398	+
SAOUHSC_00301	316640	317467	-
SAOUHSC_00302	317540	318739	-
SAOUHSC_00303	318835	318927	+
SAOUHSC_00304-SAOUHSC_00305-SAOUHSC_00306-SAOUHSC_00307-SAOUHSC_00308	319041	322143	+
SAOUHSC_00307-SAOUHSC_00308	322121	323143	+
SAOUHSC_00309	323458	324483	+
SAOUHSC_00313-SAOUHSC_00312-SAOUHSC_00311-SAOUHSC_00310	324576	328626	-
SAOUHSC_00314-SAOUHSC_00315-SAOUHSC_00316	328838	331263	+
SAOUHSC_00317	331346	332704	-
SAOUHSC_00318-SAOUHSC_00319-SAOUHSC_00320	333012	335593	+
SAOUHSC_00322	335653	336648	-
SAOUHSC_00324	337067	337612	+
SAOUHSC_00325-SAOUHSC_00326-SAOUHSC_00327	337880	341653	+
SAOUHSC_00329-SAOUHSC_00328	341746	342688	-
SAOUHSC_00330	342788	343177	-
SAOUHSC_00331-SAOUHSC_00332-SAOUHSC_00333-SAOUHSC_00334	343418	345827	+
SAOUHSC_00335	346194	347327	-
SAOUHSC_00336	347866	349047	+
SAOUHSC_00337	349130	349882	-
SAOUHSC_00341-SAOUHSC_00340-SAOUHSC_00339-SAOUHSC_00338	349925	356643	-
SAOUHSC_00342	356884	357729	+
SAOUHSC_00344-SAOUHSC_00345-SAOUHSC_00346	357886	360109	+
SAOUHSC_00347	360195	360386	-
SAOUHSC_00348-SAOUHSC_00349	360630	361450	+
SAOUHSC_00350	361502	361744	+
SAOUHSC_00352-SAOUHSC_00351	362010	363298	-
SAOUHSC_00353	363376	363534	-
SAOUHSC_00354	363894	364505	+
SAOUHSC_00355	364874	365242	+
SAOUHSC_00356	365423	365995	+
SAOUHSC_00357	366133	366396	-
SAOUHSC_00358	366696	366947	+
SAOUHSC_00359	367373	367954	+
SAOUHSC_00360	368020	368403	-
SAOUHSC_00362	368658	369284	-
SAOUHSC_00363	369357	369650	-
SAOUHSC_00365-SAOUHSC_00364	369729	371837	-
SAOUHSC_00366	372329	373084	+
SAOUHSC_00367	373165	374553	-
SAOUHSC_00368	374638	374739	+
SAOUHSC_00371-SAOUHSC_00370-SAOUHSC_00369	375530	377816	-
SAOUHSC_00372-SAOUHSC_00373-SAOUHSC_00374-SAOUHSC_00375	377996	383245	+
SAOUHSC_00376	383358	383894	-
SAOUHSC_00377	384287	384991	-
SAOUHSC_00378	385390	385662	-
SAOUHSC_00381a	385923	386075	-
SAOUHSC_00382-SAOUHSC_00381	386599	387822	-
SAOUHSC_00383-SAOUHSC_00384-SAOUHSC_00386	388294	391316	+
SAOUHSC_00387	391435	391572	+
SAOUHSC_00389-SAOUHSC_00390	391681	393675	+
SAOUHSC_00391-SAOUHSC_00392-SAOUHSC_00393-SAOUHSC_00394	394121	398052	+
SAOUHSC_00395	398418	399202	+
SAOUHSC_00396	399186	399287	-
SAOUHSC_00397-SAOUHSC_00398	399449	402125	+
SAOUHSC_00399-SAOUHSC_00400	402508	404715	+
SAOUHSC_00401	404819	405127	-
SAOUHSC_00402-SAOUHSC_00404-SAOUHSC_00405-SAOUHSC_00406-SAOUHSC_00407-SAOUHSC_00408	405465	410053	+
SAOUHSC_00409	410343	410603	-
SAOUHSC_00410	410722	411924	+
SAOUHSC_00411	412193	412321	+
SAOUHSC_00412-SAOUHSC_00413-SAOUHSC_00414	413512	418238	+
SAOUHSC_00415	418467	418883	-
SAOUHSC_00416-SAOUHSC_00417	418921	420366	+
SAOUHSC_00418	420544	420657	+
SAOUHSC_00420	420822	422159	+
SAOUHSC_00420	420872	420955	+
SAOUHSC_00421-SAOUHSC_00422	422376	424416	+
SAOUHSC_00423-SAOUHSC_00424-SAOUHSC_00426	424710	427277	+
SAOUHSC_00427	427609	428613	+
SAOUHSC_00428	428798	429067	-
SAOUHSC_00429-SAOUHSC_00430	429216	430086	+
SAOUHSC_00433-SAOUHSC_00431	430255	432152	-
SAOUHSC_00434	432267	433151	-
SAOUHSC_00435-SAOUHSC_00436	433332	439312	+
SAOUHSC_00437-SAOUHSC_00438-SAOUHSC_00439	440144	444028	+
SAOUHSC_00440	444428	444529	+
SAOUHSC_00441	444667	445191	+
SAOUHSC_00442	445284	446957	+
SAOUHSC_00444-SAOUHSC_00445	447047	447967	+
SAOUHSC_00446	448172	448270	+
SAOUHSC_00450-SAOUHSC_00451-SAOUHSC_00452	454730	457043	+
SAOUHSC_00454-SAOUHSC_00455-SAOUHSC_00456	457344	459351	+
SAOUHSC_00457-SAOUHSC_00458-SAOUHSC_00459	459625	461432	+
SAOUHSC_00461-SAOUHSC_00462	461717	464494	+
SAOUHSC_00463-SAOUHSC_00464	464661	466101	+
SAOUHSC_00465	466201	466464	+
SAOUHSC_00466-SAOUHSC_00467-SAOUHSC_00468	466774	468857	+
SAOUHSC_00469	468929	469231	+
SAOUHSC_00470-SAOUHSC_00471	469421	470927	+
SAOUHSC_00472	471074	472039	+
SAOUHSC_00473	472097	472207	-
SAOUHSC_00474	472189	472842	+
SAOUHSC_00475-SAOUHSC_00477-SAOUHSC_00479-SAOUHSC_00480-SAOUHSC_00481-SAOUHSC_00482	473153	480610	+
SAOUHSC_00483	480715	481116	+
SAOUHSC_00484-SAOUHSC_00485	481296	483135	+
SAOUHSC_00486	483392	485485	+
SAOUHSC_00487	485714	486595	+
SAOUHSC_00488	486774	487706	+
SAOUHSC_00489-SAOUHSC_00490-SAOUHSC_00491	487922	489541	+
SAOUHSC_00492	489935	490027	+
SAOUHSC_00493-SAOUHSC_R00016-SAOUHSC_T00059-SAOUHSC_T00053-SAOUHSC_T00035-SAOUHSC_T00021-SAOUHSC_T00030-SAOUHSC_T0004-SAOUHSC_T00044-SAOUHSC_T0001	490080	492977	+
SAOUHSC_00497	498652	500034	-
SAOUHSC_00499-SAOUHSC_00500	500138	501589	+
SAOUHSC_00501	501797	503011	-
SAOUHSC_00502	503169	503630	+
SAOUHSC_00503-SAOUHSC_00504-SAOUHSC_00505	503727	507682	+
SAOUHSC_00507	508167	509531	+
SAOUHSC_00508	509574	510629	+
SAOUHSC_00509-SAOUHSC_00510-SAOUHSC_00511-SAOUHSC_00512-SAOUHSC_00513-SAOUHSC_00514	511186	516769	+
SAOUHSC_00515	516850	517419	+
SAOUHSC_00516-SAOUHSC_00517	517733	518476	+
SAOUHSC_00518-SAOUHSC_00519-SAOUHSC_00520-SAOUHSC_00521	518657	521162	+
SAOUHSC_00523	521337	521945	+
SAOUHSC_00524-SAOUHSC_00525	522160	529471	+
SAOUHSC_00526	529608	529862	+
SAOUHSC_00527-SAOUHSC_00528	529960	530909	+
SAOUHSC_00529	531032	533113	+
SAOUHSC_00530	533330	534514	+
SAOUHSC_00531	534796	535971	-
SAOUHSC_00532	536142	537329	+
SAOUHSC_00533	537595	538473	+
SAOUHSC_00534	538632	540269	+
SAOUHSC_00535	540483	541448	+
SAOUHSC_00536-SAOUHSC_00537	542832	543005	+
SAOUHSC_00536-SAOUHSC_00537	541783	542859	+
SAOUHSC_00538	543109	543792	+
SAOUHSC_00540-SAOUHSC_00539	543908	545180	-
SAOUHSC_00541	545247	545717	+
SAOUHSC_00542-SAOUHSC_00543	545864	547320	+
SAOUHSC_00544-SAOUHSC_00545	547751	555154	+
SAOUHSC_00547	555273	556745	+
SAOUHSC_00548	556869	558359	-
SAOUHSC_00551-SAOUHSC_00550-SAOUHSC_00549	558641	560573	-
SAOUHSC_00552	560849	561607	+
SAOUHSC_00553-SAOUHSC_00554	561684	562866	+
SAOUHSC_00555	562979	563626	+
SAOUHSC_00556	564128	565528	+
SAOUHSC_00557-SAOUHSC_00558-SAOUHSC_00559-SAOUHSC_00560	566072	569201	+
SAOUHSC_00561	569402	569569	-
SAOUHSC_00562	570076	570906	-
SAOUHSC_00564-SAOUHSC_00565	571090	572127	+
SAOUHSC_00567	572260	572628	+
SAOUHSC_00569	572749	574233	+
SAOUHSC_00572-SAOUHSC_00571	574375	575490	-
SAOUHSC_00573	576153	576905	-
SAOUHSC_00574	577073	578059	+
SAOUHSC_00575	578134	578898	+
SAOUHSC_00577-SAOUHSC_00578-SAOUHSC_00579	579485	582482	+
SAOUHSC_00580	582659	583000	+
SAOUHSC_00582-SAOUHSC_00581	583052	584777	-
SAOUHSC_00583	584859	584960	+
SAOUHSC_00584	585426	586835	+
SAOUHSC_00585	586908	587465	+
SAOUHSC_00586	587591	588232	+
SAOUHSC_00587	588392	588937	+
SAOUHSC_00588	589012	589641	+
SAOUHSC_00589-SAOUHSC_00591	589698	590456	+
SAOUHSC_00592	590588	591229	+
SAOUHSC_00593	591276	591904	+
SAOUHSC_00596	592357	592986	+
SAOUHSC_00603	595554	596492	+
SAOUHSC_00604	596703	597239	+
SAOUHSC_00605-SAOUHSC_00606-SAOUHSC_00607	597408	599768	+
SAOUHSC_00608	600267	601277	+
SAOUHSC_00609	601352	601459	+
SAOUHSC_00610-SAOUHSC_00611	601585	603626	+
SAOUHSC_00612	604015	604650	+
SAOUHSC_00613	605089	605916	+
SAOUHSC_00614	606064	607014	+
SAOUHSC_00615-SAOUHSC_00616	607069	608572	+
SAOUHSC_00617	608708	609214	+
SAOUHSC_00618	609376	610092	+
SAOUHSC_00619	610261	611049	+
SAOUHSC_00620	611300	611674	-
SAOUHSC_00621	612622	613515	-
SAOUHSC_00622	613746	613970	-
SAOUHSC_00624-SAOUHSC_00625-SAOUHSC_00626-SAOUHSC_00627-SAOUHSC_00628-SAOUHSC_00629-SAOUHSC_00632	614349	620763	+
SAOUHSC_00633	621142	623145	+
SAOUHSC_00637-SAOUHSC_00636-SAOUHSC_00634	624571	627079	-
SAOUHSC_00638	627201	627845	+
SAOUHSC_00639	627925	628677	-
SAOUHSC_00640	628913	629677	+
SAOUHSC_00641	629738	630532	-
SAOUHSC_00642-SAOUHSC_00643-SAOUHSC_00644-SAOUHSC_00645	630879	634412	+
SAOUHSC_00646	634529	635824	-
SAOUHSC_00647	636245	637972	+
SAOUHSC_00648	638331	639560	+
SAOUHSC_00650	639815	639907	+
SAOUHSC_00651	640085	640918	+
SAOUHSC_00652-SAOUHSC_00653-SAOUHSC_00654	641200	644050	+
SAOUHSC_00655-SAOUHSC_00656-SAOUHSC_00658	644284	646233	+
SAOUHSC_00659	646349	646846	+
SAOUHSC_00660	647302	648369	+
SAOUHSC_00661	648520	649563	+
SAOUHSC_00662	649892	650320	+
SAOUHSC_00663	650529	651035	-
SAOUHSC_00664-SAOUHSC_00665-SAOUHSC_00666	651148	653794	+
SAOUHSC_00667-SAOUHSC_00668	653938	656578	+
SAOUHSC_00669-SAOUHSC_00670	657303	658943	+
SAOUHSC_00671	659531	660328	-
SAOUHSC_00672	660689	661333	+
SAOUHSC_00673	662030	664180	+
SAOUHSC_00674	664260	664685	+
SAOUHSC_00675-SAOUHSC_00676	664875	666064	+
SAOUHSC_00677	666156	666272	+
SAOUHSC_00678	666417	667061	+
SAOUHSC_00679	667177	668043	+
SAOUHSC_00680	668103	668198	+
SAOUHSC_00681-SAOUHSC_00682	668244	669949	+
SAOUHSC_00683	670048	670737	-
SAOUHSC_00684	670864	671307	+
SAOUHSC_00685	671374	671769	+
SAOUHSC_00686	671907	672206	+
SAOUHSC_00687	672286	672828	+
SAOUHSC_00690-SAOUHSC_00689-SAOUHSC_00688	672924	674636	-
SAOUHSC_00691	674808	675683	-
SAOUHSC_00692-SAOUHSC_00693	675902	679203	+
SAOUHSC_00694	679330	679773	-
SAOUHSC_00695	680000	680926	+
SAOUHSC_00696-SAOUHSC_00697	681029	682259	+
SAOUHSC_00698	682542	684095	+
SAOUHSC_00699	684181	685554	+
SAOUHSC_00701-SAOUHSC_00700	685709	686607	-
SAOUHSC_00702	686793	687215	-
SAOUHSC_00703	687424	688590	+
SAOUHSC_00704	688883	689335	+
SAOUHSC_00705	689509	689991	+
SAOUHSC_00706-SAOUHSC_00707-SAOUHSC_00708	690241	693886	+
SAOUHSC_00710	694194	695375	+
SAOUHSC_00711	695596	696945	+
SAOUHSC_00712	697167	698006	+
SAOUHSC_00713	698138	699121	+
SAOUHSC_00717-SAOUHSC_00716-SAOUHSC_00715-SAOUHSC_00714	699193	702164	-
SAOUHSC_00718	702444	703028	-
SAOUHSC_00721-SAOUHSC_00720-SAOUHSC_00719	703127	704933	-
SAOUHSC_00722-SAOUHSC_00723-SAOUHSC_00724	705284	707620	+
SAOUHSC_00725	707686	707892	+
SAOUHSC_00726-SAOUHSC_00727	707980	709678	+
SAOUHSC_00728	710152	712092	+
SAOUHSC_00729-SAOUHSC_00730	712363	716039	+
SAOUHSC_00731-SAOUHSC_00732	716261	718745	+
SAOUHSC_00733	718985	720043	+
SAOUHSC_00734	720394	720936	+
SAOUHSC_00736	721560	722477	-
SAOUHSC_00737	722568	722669	+
SAOUHSC_00738	722747	724252	-
SAOUHSC_00740-SAOUHSC_00739	724593	725847	-
SAOUHSC_00741-SAOUHSC_00742-SAOUHSC_00743	726780	730335	+
SAOUHSC_00745-SAOUHSC_00746-SAOUHSC_00747-SAOUHSC_00748-SAOUHSC_00749	730849	734862	+
SAOUHSC_00752-SAOUHSC_00751	735179	736434	-
SAOUHSC_00753	736561	737079	-
SAOUHSC_00754	737199	738077	+
SAOUHSC_00755	738231	738551	+
SAOUHSC_00756	738976	740100	+
SAOUHSC_00759-SAOUHSC_00758-SAOUHSC_00757	740289	742802	-
SAOUHSC_00760	742998	744068	-
SAOUHSC_00762	744386	745441	+
SAOUHSC_00763	745611	746252	-
SAOUHSC_00764	746396	746779	+
SAOUHSC_00765-SAOUHSC_00766	747287	748892	+
SAOUHSC_00767	748953	749525	+
SAOUHSC_00769	749939	752470	+
SAOUHSC_00770	752512	752616	+
SAOUHSC_00771	753020	753895	+
SAOUHSC_00772	754049	754156	+
SAOUHSC_00773	754304	755143	+
SAOUHSC_00774-SAOUHSC_00775	755317	756200	+
SAOUHSC_00776-SAOUHSC_00778	756469	758526	+
SAOUHSC_00779-SAOUHSC_00780	758679	762507	+
SAOUHSC_00781-SAOUHSC_00782-SAOUHSC_00783-SAOUHSC_00784	763169	766886	+
SAOUHSC_00785	766953	767888	+
SAOUHSC_00787-SAOUHSC_00788	768882	770785	+
SAOUHSC_00789	770895	771839	+
SAOUHSC_00790	772412	772999	+
SAOUHSC_00792	773242	774144	-
SAOUHSC_00793	774847	775476	+
SAOUHSC_00794-SAOUHSC_00795-SAOUHSC_00796-SAOUHSC_00797-SAOUHSC_00798-SAOUHSC_00799	776118	783360	+
SAOUHSC_00800	783700	784158	+
SAOUHSC_00801	784225	784458	+
SAOUHSC_00802-SAOUHSC_00803-SAOUHSC_00804	784574	788206	+
SAOUHSC_00807-SAOUHSC_00806	789528	790013	-
SAOUHSC_00808	790205	790933	-
SAOUHSC_00809-SAOUHSC_00810	791369	792053	+
SAOUHSC_00811	792192	792722	+
SAOUHSC_00812	792985	795768	+
SAOUHSC_00816	797865	798887	+
SAOUHSC_00817	799222	799692	+
SAOUHSC_00818	800033	800719	+
SAOUHSC_00819	801076	801276	+
SAOUHSC_00820	801772	801990	-
SAOUHSC_00821	802052	802336	-
SAOUHSC_00822	802424	802993	-
SAOUHSC_00824-SAOUHSC_00823	803181	803658	-
SAOUHSC_00825	803999	804202	+
SAOUHSC_00826	804199	804435	-
SAOUHSC_00827	804681	805241	+
SAOUHSC_00828	805314	805931	-
SAOUHSC_00830	806086	806580	-
SAOUHSC_00831	806979	807401	-
SAOUHSC_00832	807549	808265	+
SAOUHSC_00833	808348	808887	+
SAOUHSC_00834	809037	809357	-
SAOUHSC_00835	809501	809857	+
SAOUHSC_00836-SAOUHSC_00837-SAOUHSC_00838	810015	811452	+
SAOUHSC_00840-SAOUHSC_00841	812194	812869	+
SAOUHSC_00842-SAOUHSC_00843-SAOUHSC_00844	812927	815671	+
SAOUHSC_00845	816025	816219	+
SAOUHSC_00846	816452	817303	-
SAOUHSC_00847-SAOUHSC_00848-SAOUHSC_00849-SAOUHSC_00850-SAOUHSC_00851	817631	823155	+
SAOUHSC_00852	823342	823479	+
SAOUHSC_00853	823485	823799	-
SAOUHSC_00854-SAOUHSC_00855	824164	826285	+
SAOUHSC_00857	826352	826450	+
SAOUHSC_00858-SAOUHSC_00859-SAOUHSC_00860	826498	829532	+
SAOUHSC_00861	829616	830533	+
SAOUHSC_00862	830663	831046	+
SAOUHSC_00863	831125	831391	-
SAOUHSC_00863	831108	831226	-
SAOUHSC_00864-SAOUHSC_00865	831489	832702	+
SAOUHSC_00866	832810	833694	+
SAOUHSC_00867	833948	834058	+
SAOUHSC_00868-SAOUHSC_00869-SAOUHSC_00870-SAOUHSC_00871-SAOUHSC_00872	834106	838368	+
SAOUHSC_00873	838631	838873	-
SAOUHSC_00874	838974	839297	+
SAOUHSC_00875	839356	840420	-
SAOUHSC_00876-SAOUHSC_00877	840737	841345	+
SAOUHSC_00878	841799	843007	+
SAOUHSC_00879	843138	844613	+
SAOUHSC_00880-SAOUHSC_00881	845024	846733	+
SAOUHSC_00882	846789	847943	-
SAOUHSC_00889-SAOUHSC_00888-SAOUHSC_00887-SAOUHSC_00886-SAOUHSC_00885-SAOUHSC_00884-SAOUHSC_00883	848192	853956	-
SAOUHSC_00890	854087	854470	-
SAOUHSC_00891	854534	855127	+
SAOUHSC_00892	855576	855920	+
SAOUHSC_00893	856282	857409	+
SAOUHSC_00894	857717	858907	+
SAOUHSC_00895	859016	860260	+
SAOUHSC_00897	860763	861692	-
SAOUHSC_00899-SAOUHSC_00898	861934	864508	-
SAOUHSC_00900	864859	866190	+
SAOUHSC_00901-SAOUHSC_00902-SAOUHSC_00903	866515	868210	+
SAOUHSC_00904-SAOUHSC_00905	868370	875500	+
SAOUHSC_00906	875666	876568	+
SAOUHSC_00907	876897	877286	+
SAOUHSC_00908	877457	878773	-
SAOUHSC_00909	878825	879649	-
SAOUHSC_00910	879805	880071	+
SAOUHSC_00911	880618	882432	+
SAOUHSC_00912	882635	885244	+
SAOUHSC_00913	885303	886172	-
SAOUHSC_00914-SAOUHSC_00915-SAOUHSC_00916-SAOUHSC_00917	886282	889662	+
SAOUHSC_00919	890664	890849	-
SAOUHSC_00920-SAOUHSC_00921	891144	893341	+
SAOUHSC_00922	893396	893767	-
SAOUHSC_00922	893421	893832	-
SAOUHSC_00923-SAOUHSC_00924-SAOUHSC_00925-SAOUHSC_00926-SAOUHSC_00927	894010	899710	+
SAOUHSC_00928-SAOUHSC_00929-SAOUHSC_00930-SAOUHSC_00931-SAOUHSC_00932	899922	905505	+
SAOUHSC_00933	905547	906536	-
SAOUHSC_00934	906831	907226	+
SAOUHSC_00935-SAOUHSC_00936	907597	909423	+
SAOUHSC_00937	909471	911279	+
SAOUHSC_00939-SAOUHSC_00938	911739	912885	-
SAOUHSC_00940	913037	913630	-
SAOUHSC_00941-SAOUHSC_00942-SAOUHSC_00943-SAOUHSC_00944-SAOUHSC_00945-SAOUHSC_00946	913816	919752	+
SAOUHSC_00947	920030	920800	+
SAOUHSC_00948	920995	922080	-
SAOUHSC_00949	922422	923990	+
SAOUHSC_00950	924132	924890	+
SAOUHSC_00951	925084	925593	+
SAOUHSC_00953-SAOUHSC_00952	925706	928049	-
SAOUHSC_00954-SAOUHSC_00955-SAOUHSC_00956	928482	931769	+
SAOUHSC_00957	932071	932874	+
SAOUHSC_00958-SAOUHSC_00959	933093	936792	+
SAOUHSC_00960	936931	938442	+
SAOUHSC_00961	938929	939459	-
SAOUHSC_00962	939708	939926	+
SAOUHSC_00963	940007	940993	-
SAOUHSC_00964-SAOUHSC_00965	941192	941985	+
SAOUHSC_00966	942256	942363	+
SAOUHSC_00967	942902	943003	+
SAOUHSC_00968-SAOUHSC_00969-SAOUHSC_00970	943329	946254	+
SAOUHSC_00971	946342	946632	-
SAOUHSC_00972-SAOUHSC_00973	946911	948685	+
SAOUHSC_00975	948774	949130	-
SAOUHSC_00976	949714	950577	+
SAOUHSC_00977	950623	950754	-
SAOUHSC_00978	950818	951108	-
SAOUHSC_00979	951198	951749	+
SAOUHSC_00980	951800	952738	-
SAOUHSC_00981	952889	952993	+
SAOUHSC_00982-SAOUHSC_00983-SAOUHSC_00984-SAOUHSC_00985	953070	957545	+
SAOUHSC_00988-SAOUHSC_00987-SAOUHSC_00986	957784	960424	-
SAOUHSC_00989	960952	962106	-
SAOUHSC_00991	962302	963312	-
SAOUHSC_00992-SAOUHSC_00993	963465	964021	+
SAOUHSC_00994	964091	967861	-
SAOUHSC_00995	968089	968523	-
SAOUHSC_00996	968678	969148	-
SAOUHSC_00997	969196	970413	-
SAOUHSC_00998	970864	972057	+
SAOUHSC_01002-SAOUHSC_01001-SAOUHSC_01000-SAOUHSC_00999	972594	976564	-
SAOUHSC_01003	976866	976988	+
SAOUHSC_01005	977136	977453	-
SAOUHSC_01007	978259	979119	-
SAOUHSC_01008-SAOUHSC_01009-SAOUHSC_01010-SAOUHSC_01011-SAOUHSC_01012-SAOUHSC_01013-SAOUHSC_01014-SAOUHSC_01015-SAOUHSC_01016-SAOUHSC_01017-SAOUHSC_01018	979383	990554	+
SAOUHSC_01022-SAOUHSC_01021-SAOUHSC_01019	990819	993785	-
SAOUHSC_01023	993972	994091	+
SAOUHSC_01024	994192	994326	-
SAOUHSC_01024	994165	994357	-
SAOUHSC_01025	994478	995773	+
SAOUHSC_01026	996198	997370	+
SAOUHSC_01027	997424	997966	+
SAOUHSC_01028-SAOUHSC_01029	998120	1000107	+
SAOUHSC_01030	1000344	1000577	-
SAOUHSC_01031-SAOUHSC_01032	1000775	1003152	+
SAOUHSC_01034	1003285	1003947	+
SAOUHSC_01037-SAOUHSC_01036-SAOUHSC_01035	1004296	1006362	-
SAOUHSC_01038	1006692	1007243	-
SAOUHSC_01039	1007608	1008234	+
SAOUHSC_01040-SAOUHSC_01041-SAOUHSC_01042-SAOUHSC_01043	1008405	1013291	+
SAOUHSC_01044	1013459	1013734	+
SAOUHSC_01045-SAOUHSC_01046-SAOUHSC_01047-SAOUHSC_01048-SAOUHSC_01049	1013878	1018202	+
SAOUHSC_01050	1018276	1019295	+
SAOUHSC_01051	1019578	1019997	+
SAOUHSC_01053	1020079	1021431	-
SAOUHSC_01054	1021615	1022229	-
SAOUHSC_01055	1022386	1023213	+
SAOUHSC_01055a	1023367	1023558	-
SAOUHSC_01058	1023660	1025507	+
SAOUHSC_01061-SAOUHSC_01060	1025647	1026298	-
SAOUHSC_01062	1026439	1026714	+
SAOUHSC_01063	1027028	1028254	+
SAOUHSC_01064	1028808	1032260	+
SAOUHSC_01065	1032400	1033470	-
SAOUHSC_01066-SAOUHSC_01067	1033751	1035148	+
SAOUHSC_01068-SAOUHSC_01069	1035360	1035563	+
SAOUHSC_01068-SAOUHSC_01069-SAOUHSC_01070	1035475	1036962	+
SAOUHSC_01071	1037025	1037951	-
SAOUHSC_01072	1038190	1038444	+
SAOUHSC_01073	1038447	1038836	-
SAOUHSC_01074-SAOUHSC_01075	1038978	1039932	+
SAOUHSC_01076	1039994	1041133	-
SAOUHSC_01077	1041260	1041817	+
SAOUHSC_01078	1041897	1042070	+
SAOUHSC_01081-SAOUHSC_01079	1042224	1045417	-
SAOUHSC_01082-SAOUHSC_01084-SAOUHSC_01085-SAOUHSC_01086-SAOUHSC_01087-SAOUHSC_01088-SAOUHSC_01089	1045626	1050375	+
SAOUHSC_01086-SAOUHSC_01087	1048944	1049237	+
SAOUHSC_01090	1050412	1050519	+
SAOUHSC_01091	1050759	1051499	+
SAOUHSC_01092-SAOUHSC_01093	1051599	1055340	+
SAOUHSC_01095	1055511	1056449	-
SAOUHSC_01096-SAOUHSC_01097	1056819	1057608	+
SAOUHSC_01098-SAOUHSC_01099	1057681	1061751	+
SAOUHSC_01100	1061924	1062238	+
SAOUHSC_01101	1062301	1062396	-
SAOUHSC_01102	1062562	1064343	+
SAOUHSC_01103-SAOUHSC_01104-SAOUHSC_01105	1064667	1067914	+
SAOUHSC_01106-SAOUHSC_01107-SAOUHSC_01108	1068150	1070045	+
SAOUHSC_01109	1070173	1070340	+
SAOUHSC_01110	1070534	1070863	+
SAOUHSC_01112-SAOUHSC_01111	1071180	1071633	-
SAOUHSC_01113	1072305	1072811	+
SAOUHSC_01114	1073070	1073567	+
SAOUHSC_01115	1073721	1074071	+
SAOUHSC_01119	1074893	1075078	-
SAOUHSC_01120	1075700	1075933	-
SAOUHSC_01120-SAOUHSC_A01081-SAOUHSC_01119	1074870	1076044	-
SAOUHSC_01121	1076410	1077369	-
SAOUHSC_01122-SAOUHSC_01123	1078042	1078369	+
SAOUHSC_01124	1078813	1079529	-
SAOUHSC_01125	1079637	1080362	-
SAOUHSC_01127	1080457	1081182	-
SAOUHSC_01128-SAOUHSC_01129	1081620	1083576	+
SAOUHSC_01130	1083814	1085304	+
SAOUHSC_01131	1085612	1085839	+
SAOUHSC_01131	1085526	1085907	+
SAOUHSC_01133	1086144	1087091	-
SAOUHSC_01134	1087340	1087528	+
SAOUHSC_01135	1088440	1088574	+
SAOUHSC_01136	1088631	1088765	+
SAOUHSC_01137	1088889	1089584	+
SAOUHSC_01138	1089693	1090133	-
SAOUHSC_01139-SAOUHSC_01141	1090328	1091949	+
SAOUHSC_01142-SAOUHSC_01143-SAOUHSC_01144-SAOUHSC_01145-SAOUHSC_01146-SAOUHSC_01147-SAOUHSC_01148	1092093	1100048	+
SAOUHSC_01149-SAOUHSC_01150	1100154	1102771	+
SAOUHSC_01152-SAOUHSC_01153-SAOUHSC_01154-SAOUHSC_01155	1103157	1105376	+
SAOUHSC_01156-SAOUHSC_01158	1105459	1106906	+
SAOUHSC_01159	1106921	1109880	+
SAOUHSC_01160	1110170	1110967	+
SAOUHSC_01162-SAOUHSC_01163	1111791	1113199	+
SAOUHSC_01164-SAOUHSC_01165-SAOUHSC_01166-SAOUHSC_01168-SAOUHSC_01169-SAOUHSC_01170-SAOUHSC_01171-SAOUHSC_01172-SAOUHSC_01173	1113599	1123775	+
SAOUHSC_01174	1124212	1124613	+
SAOUHSC_01175	1124876	1126573	-
SAOUHSC_01176-SAOUHSC_01177	1126848	1127689	+
SAOUHSC_01178-SAOUHSC_01179	1127905	1131512	+
SAOUHSC_01180	1132018	1132971	+
SAOUHSC_01181	1133134	1133412	-
SAOUHSC_01182-SAOUHSC_01183-SAOUHSC_01184-SAOUHSC_01185-SAOUHSC_01186-SAOUHSC_01187	1133636	1140194	+
SAOUHSC_01188-SAOUHSC_01189-SAOUHSC_01190	1140422	1142590	+
SAOUHSC_01191	1142971	1143159	-
SAOUHSC_01192-SAOUHSC_01193	1143602	1145637	+
SAOUHSC_01194	1145827	1147887	+
SAOUHSC_01196-SAOUHSC_01197-SAOUHSC_01198-SAOUHSC_01199	1148090	1151299	+
SAOUHSC_01200	1151422	1151520	-
SAOUHSC_01201	1151542	1151775	+
SAOUHSC_01203	1151891	1152622	+
SAOUHSC_01204-SAOUHSC_01205-SAOUHSC_01206-SAOUHSC_01207	1152769	1159297	+
SAOUHSC_01208	1159732	1160007	+
SAOUHSC_01209-SAOUHSC_01210	1160195	1161435	+
SAOUHSC_01211	1161538	1161888	+
SAOUHSC_01213	1162132	1164738	-
SAOUHSC_01214-SAOUHSC_01215	1165139	1166774	+
SAOUHSC_01216-SAOUHSC_01218	1166883	1168979	+
SAOUHSC_01219-SAOUHSC_01220	1169206	1171596	+
SAOUHSC_01221	1171901	1172641	+
SAOUHSC_01222	1172815	1174890	+
SAOUHSC_01223	1175046	1176353	+
SAOUHSC_01224-SAOUHSC_01225	1176770	1178208	+
SAOUHSC_01226-SAOUHSC_01228	1178274	1180475	+
SAOUHSC_01230	1180526	1180618	+
SAOUHSC_01233-SAOUHSC_01234	1180817	1182647	+
SAOUHSC_01235-SAOUHSC_01236	1182784	1184079	+
SAOUHSC_01237-SAOUHSC_01238	1184452	1186011	+
SAOUHSC_01239-SAOUHSC_01240	1186350	1189257	+
SAOUHSC_01241	1189521	1193831	+
SAOUHSC_01242-SAOUHSC_01243-SAOUHSC_01244-SAOUHSC_01245-SAOUHSC_01246	1194121	1198525	+
SAOUHSC_01247	1198911	1199261	+
SAOUHSC_01248-SAOUHSC_01249	1199430	1201333	+
SAOUHSC_01250	1201448	1201717	+
SAOUHSC_01251	1202087	1204183	+
SAOUHSC_01252	1204521	1206092	+
SAOUHSC_01253-SAOUHSC_01254-SAOUHSC_01255-SAOUHSC_01256-SAOUHSC_01257	1206474	1212721	+
SAOUHSC_01258-SAOUHSC_01259-SAOUHSC_01260	1212826	1214676	+
SAOUHSC_01261	1214903	1216054	+
SAOUHSC_01262	1216219	1217262	+
SAOUHSC_01263	1217616	1219175	+
SAOUHSC_01264	1219472	1219687	-
SAOUHSC_01265	1219861	1220658	+
SAOUHSC_01266-SAOUHSC_01267	1220798	1223425	+
SAOUHSC_01268	1223519	1223812	+
SAOUHSC_01269-SAOUHSC_01270-SAOUHSC_01271	1223946	1226374	+
SAOUHSC_01272-SAOUHSC_01273-SAOUHSC_01274-SAOUHSC_01275-SAOUHSC_01276-SAOUHSC_01278	1226773	1236604	+
SAOUHSC_01279-SAOUHSC_01280-SAOUHSC_01281	1236754	1238869	+
SAOUHSC_01282	1239091	1239567	-
SAOUHSC_01283-SAOUHSC_01284	1239679	1242174	+
SAOUHSC_01285-SAOUHSC_01287	1242417	1244144	+
SAOUHSC_01288	1244637	1244834	+
SAOUHSC_01289	1245523	1245747	+
SAOUHSC_01290	1246041	1246247	+
SAOUHSC_01291	1246948	1247058	+
SAOUHSC_01292	1247486	1247671	+
SAOUHSC_01293-SAOUHSC_01294-SAOUHSC_01295	1248183	1248667	+
SAOUHSC_01296	1248713	1249297	+
SAOUHSC_01297-SAOUHSC_01298-SAOUHSC_01299	1249418	1249823	+
SAOUHSC_01298-SAOUHSC_01299	1249796	1249897	+
SAOUHSC_01300-SAOUHSC_01301	1249943	1250343	+
SAOUHSC_01303-SAOUHSC_01304	1250600	1251266	+
SAOUHSC_01305-SAOUHSC_01306	1251316	1251855	+
SAOUHSC_01307	1252404	1253429	-
SAOUHSC_01310	1253954	1255435	+
SAOUHSC_01311-SAOUHSC_01312-SAOUHSC_01313-SAOUHSC_01314	1255610	1258912	+
SAOUHSC_01315	1259025	1259213	-
SAOUHSC_01316	1259352	1259885	+
SAOUHSC_01317	1260028	1260882	-
SAOUHSC_01318	1261213	1261788	+
SAOUHSC_01319	1261842	1263224	-
SAOUHSC_01320-SAOUHSC_01321-SAOUHSC_01322	1263415	1266678	+
SAOUHSC_01323	1266736	1267539	+
SAOUHSC_01325-SAOUHSC_01324	1267832	1268146	-
SAOUHSC_01325-SAOUHSC_01324	1268121	1268225	-
SAOUHSC_01326	1268364	1269818	-
SAOUHSC_01327	1270118	1271539	+
SAOUHSC_01328	1271630	1271779	+
SAOUHSC_01329	1272233	1272502	+
SAOUHSC_01330	1272659	1273636	+
SAOUHSC_01331	1273633	1273737	-
SAOUHSC_01332	1273811	1274674	+
SAOUHSC_01333	1275054	1275677	-
SAOUHSC_01334	1275820	1276053	+
SAOUHSC_01336	1276189	1276428	+
SAOUHSC_01337	1276660	1278537	+
SAOUHSC_01338-SAOUHSC_01339	1278770	1279142	+
SAOUHSC_01340	1279275	1279703	+
SAOUHSC_01341-SAOUHSC_01343	1279827	1283981	+
SAOUHSC_01346	1284618	1286264	+
SAOUHSC_01347	1287156	1289861	+
SAOUHSC_01348	1290041	1290508	+
SAOUHSC_01349	1290715	1291011	-
SAOUHSC_01350	1291387	1291995	-
SAOUHSC_01351-SAOUHSC_01352	1292201	1296594	+
SAOUHSC_01353	1296722	1296820	-
SAOUHSC_01354	1296844	1298304	+
SAOUHSC_01356-SAOUHSC_01357	1298804	1299655	+
SAOUHSC_01356-SAOUHSC_01357-SAOUHSC_01358	1299630	1300998	+
SAOUHSC_01359	1301479	1304001	+
SAOUHSC_01360	1304204	1304713	-
SAOUHSC_01361	1304850	1305833	+
SAOUHSC_01362	1305921	1306106	-
SAOUHSC_01363	1306254	1307516	+
SAOUHSC_01364	1307653	1308744	-
SAOUHSC_01365	1308909	1309940	+
SAOUHSC_01366-SAOUHSC_01367-SAOUHSC_01368-SAOUHSC_01369-SAOUHSC_01370-SAOUHSC_01371-SAOUHSC_01372	1310014	1316749	+
SAOUHSC_01373-SAOUHSC_01374	1317071	1319611	+
SAOUHSC_01375	1320294	1321061	+
SAOUHSC_01382-SAOUHSC_01381-SAOUHSC_01380-SAOUHSC_01379-SAOUHSC_01378-SAOUHSC_01377-SAOUHSC_01376	1321109	1325617	-
SAOUHSC_01383	1325822	1327636	+
SAOUHSC_01389-SAOUHSC_01388-SAOUHSC_01387-SAOUHSC_01386-SAOUHSC_01385-SAOUHSC_01384	1327776	1332341	-
SAOUHSC_01391	1333313	1334215	-
SAOUHSC_01392	1334362	1335963	+
SAOUHSC_01394-SAOUHSC_01395-SAOUHSC_01396-SAOUHSC_01397-SAOUHSC_01398-SAOUHSC_01399-SAOUHSC_01400-SAOUHSC_01401	1336566	1345074	+
SAOUHSC_01402	1345314	1345715	-
SAOUHSC_01403	1345912	1346112	-
SAOUHSC_01405	1346283	1346591	-
SAOUHSC_01406-SAOUHSC_01407-SAOUHSC_01408	1346754	1348839	+
SAOUHSC_01409	1348895	1349498	-
SAOUHSC_01411	1349851	1351194	-
SAOUHSC_01413-SAOUHSC_01412	1351419	1354110	-
SAOUHSC_01415-SAOUHSC_01414	1354291	1355332	-
SAOUHSC_01418-SAOUHSC_01416	1355912	1359992	-
SAOUHSC_01420-SAOUHSC_01419	1360276	1362287	-
SAOUHSC_01421	1362549	1362680	-
SAOUHSC_01422	1362757	1362957	-
SAOUHSC_01425-SAOUHSC_01424-SAOUHSC_01423	1363074	1365296	-
SAOUHSC_01427	1365696	1367186	-
SAOUHSC_01432-SAOUHSC_01431-SAOUHSC_01430-SAOUHSC_01429	1367378	1369065	-
SAOUHSC_01435-SAOUHSC_01434-SAOUHSC_01433	1369151	1371640	-
SAOUHSC_01439-SAOUHSC_01438-SAOUHSC_01437-SAOUHSC_01436	1372064	1374163	-
SAOUHSC_01440	1374381	1375085	+
SAOUHSC_01443	1375626	1376027	+
SAOUHSC_01447	1376086	1404693	-
SAOUHSC_01448	1405091	1406482	-
SAOUHSC_01451-SAOUHSC_01450	1406639	1409032	-
SAOUHSC_01452	1409127	1410245	-
SAOUHSC_01455-SAOUHSC_01454	1410720	1415058	-
SAOUHSC_01456	1415362	1416702	+
SAOUHSC_01459	1416908	1417240	-
SAOUHSC_01460	1417324	1418469	-
SAOUHSC_01464-SAOUHSC_01463-SAOUHSC_01462	1419120	1420384	-
SAOUHSC_01466-SAOUHSC_01467	1420873	1423730	+
SAOUHSC_01470-SAOUHSC_01469-SAOUHSC_01468	1424296	1425977	-
SAOUHSC_01471	1426305	1427597	-
SAOUHSC_01475-SAOUHSC_01474-SAOUHSC_01473-SAOUHSC_01472	1427919	1433943	-
SAOUHSC_01476	1434184	1434501	-
SAOUHSC_01477	1434838	1435518	-
SAOUHSC_01480-SAOUHSC_01479-SAOUHSC_01478	1435590	1437859	-
SAOUHSC_01483-SAOUHSC_01482-SAOUHSC_01481	1438007	1441571	-
SAOUHSC_01484	1441957	1442157	-
SAOUHSC_01485	1442366	1442797	-
SAOUHSC_01487-SAOUHSC_01486	1442907	1444470	-
SAOUHSC_01488	1444596	1445168	-
SAOUHSC_01489	1445095	1445409	+
SAOUHSC_01490	1445599	1445871	-
SAOUHSC_01492-SAOUHSC_01491	1446042	1448367	-
SAOUHSC_01493	1448589	1449764	-
SAOUHSC_01494	1450166	1450303	+
SAOUHSC_01496-SAOUHSC_01495	1450329	1451135	-
SAOUHSC_01497	1451212	1452180	+
SAOUHSC_01499	1452295	1453281	-
SAOUHSC_01500	1453442	1453558	-
SAOUHSC_01501	1453683	1455143	-
SAOUHSC_01503-SAOUHSC_01502	1455296	1457618	-
SAOUHSC_01504	1457750	1457974	+
SAOUHSC_01505	1458080	1458821	-
SAOUHSC_01507	1458904	1459023	-
SAOUHSC_01511-SAOUHSC_01510-SAOUHSC_01508	1459222	1461240	-
SAOUHSC_01512	1461358	1462275	-
SAOUHSC_01513	1462366	1462713	-
SAOUHSC_01514	1462958	1463794	-
SAOUHSC_01516-SAOUHSC_01515	1464410	1466177	-
SAOUHSC_01517	1466313	1466612	-
SAOUHSC_01526-SAOUHSC_01525-SAOUHSC_01524-SAOUHSC_01523-SAOUHSC_01522-SAOUHSC_01521-SAOUHSC_01520-SAOUHSC_01519-SAOUHSC_01518	1466658	1479674	-
SAOUHSC_01527	1479716	1480066	-
SAOUHSC_01528	1480124	1480579	-
SAOUHSC_01533-SAOUHSC_01532-SAOUHSC_01531-SAOUHSC_01530-SAOUHSC_01529	1480671	1482763	-
SAOUHSC_01539-SAOUHSC_01538-SAOUHSC_01537-SAOUHSC_01536-SAOUHSC_01535	1482832	1487993	-
SAOUHSC_01540	1488115	1488429	-
SAOUHSC_01543-SAOUHSC_01542-SAOUHSC_01541	1488586	1490674	-
SAOUHSC_01544	1490808	1490912	+
SAOUHSC_01547-SAOUHSC_01546-SAOUHSC_01545	1491015	1493464	-
SAOUHSC_01548	1493516	1493716	-
SAOUHSC_01551-SAOUHSC_01550-SAOUHSC_01549	1493784	1494139	-
SAOUHSC_01563-SAOUHSC_01562-SAOUHSC_01561-SAOUHSC_01560-SAOUHSC_01559-SAOUHSC_01558-SAOUHSC_01557-SAOUHSC_01556-SAOUHSC_01555-SAOUHSC_01553-SAOUHSC_01552-SAOUHSC_01551-SAOUHSC_01550	1494114	1499656	-
SAOUHSC_01568-SAOUHSC_01567-SAOUHSC_01566-SAOUHSC_01565	1499725	1502171	-
SAOUHSC_01571-SAOUHSC_01570-SAOUHSC_01569	1502250	1502927	-
SAOUHSC_01572	1502982	1503347	+
SAOUHSC_01575-SAOUHSC_01576-SAOUHSC_01577	1503973	1505981	+
SAOUHSC_01578-SAOUHSC_01579	1506140	1506550	+
SAOUHSC_01580	1506547	1507161	-
SAOUHSC_01582	1507287	1508492	+
SAOUHSC_01584-SAOUHSC_01583	1508535	1511424	-
SAOUHSC_01586-SAOUHSC_01585	1511729	1514186	-
SAOUHSC_01589-SAOUHSC_01588-SAOUHSC_01587	1514319	1516315	-
SAOUHSC_01590	1516407	1516913	+
SAOUHSC_01591	1516991	1517878	-
SAOUHSC_01592	1517927	1518376	-
SAOUHSC_01593	1518481	1519023	-
SAOUHSC_01594	1519105	1520013	+
SAOUHSC_01596-SAOUHSC_01595	1520229	1521248	-
SAOUHSC_01597	1521420	1522205	+
SAOUHSC_01598	1522310	1523230	-
SAOUHSC_01599	1523543	1525027	+
SAOUHSC_01600	1525230	1526123	+
SAOUHSC_01604-SAOUHSC_01603-SAOUHSC_01602-SAOUHSC_01601	1526206	1529455	-
SAOUHSC_01605	1529674	1531080	-
SAOUHSC_01606	1531148	1532281	-
SAOUHSC_01607	1532544	1532723	+
SAOUHSC_01608	1532804	1532896	+
SAOUHSC_01610-SAOUHSC_01609	1532850	1534281	-
SAOUHSC_01614-SAOUHSC_01613-SAOUHSC_01612-SAOUHSC_01611	1534632	1539331	-
SAOUHSC_01617-SAOUHSC_01615	1539482	1541629	-
SAOUHSC_01619-SAOUHSC_01618	1542061	1542942	-
SAOUHSC_01621-SAOUHSC_01620-SAOUHSC_01619-SAOUHSC_01618	1542920	1544886	-
SAOUHSC_01624-SAOUHSC_01623-SAOUHSC_01622	1544946	1547142	-
SAOUHSC_01626-SAOUHSC_01625	1547616	1549260	-
SAOUHSC_01627-SAOUHSC_01628	1549365	1550178	+
SAOUHSC_01629	1550242	1551072	-
SAOUHSC_01630	1551230	1551616	+
SAOUHSC_01634-SAOUHSC_01633-SAOUHSC_01632	1551981	1555903	-
SAOUHSC_01636-SAOUHSC_01635	1556062	1556722	-
SAOUHSC_01638-SAOUHSC_01637	1556819	1557316	-
SAOUHSC_01640-SAOUHSC_01639-SAOUHSC_01638-SAOUHSC_01637	1557234	1557966	-
SAOUHSC_01641-SAOUHSC_01640-SAOUHSC_01639	1557944	1559189	-
SAOUHSC_01643	1559311	1560285	-
SAOUHSC_01650-SAOUHSC_01649-SAOUHSC_01647-SAOUHSC_01646-SAOUHSC_01645-SAOUHSC_01644	1560337	1564467	-
SAOUHSC_01651	1564676	1564825	-
SAOUHSC_01652	1564938	1567013	-
SAOUHSC_01653	1567134	1567733	-
SAOUHSC_01657-SAOUHSC_01656-SAOUHSC_01655	1568009	1570096	-
SAOUHSC_01659-SAOUHSC_01658	1570222	1572468	-
SAOUHSC_01661-SAOUHSC_01660	1572582	1574362	-
SAOUHSC_01662	1574493	1575599	-
SAOUHSC_01663	1575823	1577622	-
SAOUHSC_01665-SAOUHSC_01664	1577683	1579051	-
SAOUHSC_01666	1579470	1580861	+
SAOUHSC_01668-SAOUHSC_01667	1581011	1582684	-
SAOUHSC_01673-SAOUHSC_01672-SAOUHSC_01671-SAOUHSC_01670-SAOUHSC_01668	1582685	1584862	-
SAOUHSC_01677-SAOUHSC_01676-SAOUHSC_01675	1585166	1587571	-
SAOUHSC_01678	1587815	1587991	-
SAOUHSC_01683-SAOUHSC_01682-SAOUHSC_01681-SAOUHSC_01680-SAOUHSC_01679	1588284	1594440	-
SAOUHSC_01685-SAOUHSC_01684	1594509	1596144	-
SAOUHSC_01686	1596245	1597369	-
SAOUHSC_01688	1597932	1599755	-
SAOUHSC_01689	1600101	1600352	+
SAOUHSC_01690	1600397	1601371	-
SAOUHSC_01691	1601428	1603575	-
SAOUHSC_01692	1603634	1604065	-
SAOUHSC_01702-SAOUHSC_01701-SAOUHSC_01700-SAOUHSC_01699-SAOUHSC_01698-SAOUHSC_01697-SAOUHSC_01696-SAOUHSC_01695-SAOUHSC_01694-SAOUHSC_01693	1604187	1610580	-
SAOUHSC_01704	1610894	1611163	+
SAOUHSC_01705	1611365	1612069	-
SAOUHSC_01706	1612531	1613751	-
SAOUHSC_01711-SAOUHSC_01710-SAOUHSC_01709-SAOUHSC_01708-SAOUHSC_01707	1614040	1618774	-
SAOUHSC_01712	1618860	1619561	-
SAOUHSC_01712	1619098	1619173	-
SAOUHSC_01718-SAOUHSC_01717-SAOUHSC_01716-SAOUHSC_01715-SAOUHSC_01714	1619920	1623891	-
SAOUHSC_01721-SAOUHSC_01720-SAOUHSC_01719	1624176	1625191	-
SAOUHSC_01722	1625254	1628189	-
SAOUHSC_01724-SAOUHSC_01723	1628227	1631374	-
SAOUHSC_01727-SAOUHSC_01726	1631836	1634096	-
SAOUHSC_01728	1634408	1635421	+
SAOUHSC_01730-SAOUHSC_01729	1635658	1636026	-
SAOUHSC_01732	1636126	1636722	-
SAOUHSC_01734	1636634	1637908	+
SAOUHSC_01736-SAOUHSC_01735	1638069	1638970	-
SAOUHSC_01738-SAOUHSC_01737	1639303	1642347	-
SAOUHSC_01742-SAOUHSC_01741-SAOUHSC_01739	1642808	1646333	-
SAOUHSC_01744-SAOUHSC_01743	1646761	1649574	-
SAOUHSC_01746	1649777	1652056	-
SAOUHSC_01753-SAOUHSC_01752-SAOUHSC_01751-SAOUHSC_01750-SAOUHSC_01749-SAOUHSC_01748-SAOUHSC_01747	1652331	1658211	-
SAOUHSC_01757-SAOUHSC_01756-SAOUHSC_01755	1658566	1659496	-
SAOUHSC_01759-SAOUHSC_01758	1659663	1661035	-
SAOUHSC_01760	1661235	1661354	-
SAOUHSC_01761	1661428	1661901	-
SAOUHSC_01761a	1662061	1662258	+
SAOUHSC_01762	1662375	1662659	-
SAOUHSC_01764-SAOUHSC_01763	1662727	1664117	-
SAOUHSC_01765	1664219	1664329	+
SAOUHSC_01767-SAOUHSC_01766	1664387	1668301	-
SAOUHSC_01768	1668704	1669264	+
SAOUHSC_01770-SAOUHSC_01769	1669487	1670695	-
SAOUHSC_01776-SAOUHSC_01775-SAOUHSC_01774-SAOUHSC_01773-SAOUHSC_01772-SAOUHSC_01771	1670756	1676908	-
SAOUHSC_01777	1677125	1677715	-
SAOUHSC_01778	1677869	1679131	-
SAOUHSC_01779	1679282	1680583	-
SAOUHSC_01782-SAOUHSC_01781-SAOUHSC_01780	1680631	1682302	-
SAOUHSC_01783	1682379	1682480	+
SAOUHSC_01784	1682444	1682800	-
SAOUHSC_01786-SAOUHSC_01785	1682847	1683603	-
SAOUHSC_01789	1687886	1688008	-
SAOUHSC_01789-SAOUHSC_01788-SAOUHSC_01787	1683832	1688051	-
SAOUHSC_01793-SAOUHSC_01792-SAOUHSC_01791	1688101	1690892	-
SAOUHSC_01794	1691102	1692127	-
SAOUHSC_01797-SAOUHSC_01796-SAOUHSC_01795	1692297	1696454	-
SAOUHSC_01798	1696748	1698235	-
SAOUHSC_01800-SAOUHSC_01799	1698734	1701099	-
SAOUHSC_01802-SAOUHSC_01801	1701489	1703663	-
SAOUHSC_01803	1704275	1705636	+
SAOUHSC_01805	1705881	1707320	-
SAOUHSC_01807-SAOUHSC_01806	1707961	1710663	-
SAOUHSC_01809-SAOUHSC_01808	1710977	1712778	-
SAOUHSC_01810	1712973	1714202	-
SAOUHSC_01812-SAOUHSC_01811	1714652	1718811	-
SAOUHSC_01813	1719072	1720370	-
SAOUHSC_01814	1720575	1720988	+
SAOUHSC_01815	1721293	1721982	-
SAOUHSC_01816	1722157	1723212	+
SAOUHSC_01817	1723306	1723404	-
SAOUHSC_01818	1723528	1724646	-
SAOUHSC_01819	1724787	1725287	+
SAOUHSC_01820	1725533	1726735	-
SAOUHSC_01821	1726823	1727770	-
SAOUHSC_01822	1727893	1728387	-
SAOUHSC_01823	1728485	1729255	-
SAOUHSC_01825-SAOUHSC_01824	1729299	1731670	-
SAOUHSC_01826	1731819	1731959	+
SAOUHSC_01827	1732033	1733727	-
SAOUHSC_01828	1733864	1734328	+
SAOUHSC_01829	1734572	1735174	+
SAOUHSC_01830	1735390	1736133	-
SAOUHSC_01831	1736213	1736659	+
SAOUHSC_01832-SAOUHSC_01833	1736773	1739524	+
SAOUHSC_01834	1739618	1739713	+
SAOUHSC_01835	1739674	1740804	-
SAOUHSC_01836	1740911	1742377	-
SAOUHSC_01837	1742505	1743122	-
SAOUHSC_01838	1743294	1744568	+
SAOUHSC_01839	1744662	1746209	-
SAOUHSC_01840	1746306	1747211	+
SAOUHSC_01841	1747191	1747283	-
SAOUHSC_01843	1747414	1750101	-
SAOUHSC_01844	1750100	1750189	+
SAOUHSC_01845	1750435	1752102	-
SAOUHSC_01846	1752542	1754248	-
SAOUHSC_01847-SAOUHSC_01849	1754417	1756243	+
SAOUHSC_01850	1756341	1757330	-
SAOUHSC_01851	1757403	1757516	-
SAOUHSC_01852	1757870	1758961	-
SAOUHSC_01853	1759422	1759526	-
SAOUHSC_01854	1759661	1761178	-
SAOUHSC_01855	1761252	1761743	-
SAOUHSC_01859-SAOUHSC_01858-SAOUHSC_01857-SAOUHSC_01856	1761817	1768481	-
SAOUHSC_01860	1768581	1768892	-
SAOUHSC_01861	1768957	1770033	-
SAOUHSC_01863	1770120	1770431	+
SAOUHSC_01864	1770556	1771398	-
SAOUHSC_01866-SAOUHSC_01865	1771868	1773252	-
SAOUHSC_01868-SAOUHSC_01867	1773868	1776129	-
SAOUHSC_01871-SAOUHSC_01870-SAOUHSC_01869	1776993	1779785	-
SAOUHSC_01872	1780192	1781460	+
SAOUHSC_01873	1781577	1788137	-
SAOUHSC_01875-SAOUHSC_01874	1788480	1791230	-
SAOUHSC_01876	1791518	1792699	-
SAOUHSC_01877-SAOUHSC_01878	1792809	1794322	+
SAOUHSC_01879	1794442	1794843	-
SAOUHSC_01880	1795363	1796075	-
SAOUHSC_01883-SAOUHSC_01882	1796422	1797371	-
SAOUHSC_01884	1797483	1798484	+
SAOUHSC_01889-SAOUHSC_01888-SAOUHSC_01887-SAOUHSC_01886	1798606	1802219	-
SAOUHSC_01890	1802438	1803940	-
SAOUHSC_01891-SAOUHSC_01893-SAOUHSC_01894	1804463	1806482	+
SAOUHSC_01895	1806777	1807631	-
SAOUHSC_01896	1807907	1808131	-
SAOUHSC_01897	1808330	1808800	+
SAOUHSC_01898	1808913	1809356	+
SAOUHSC_01899	1809343	1809786	-
SAOUHSC_01900	1810082	1810717	+
SAOUHSC_01901	1811157	1811870	-
SAOUHSC_01902	1812130	1812432	+
SAOUHSC_01903-SAOUHSC_01904	1812688	1813403	+
SAOUHSC_01905	1813959	1815212	+
SAOUHSC_01907	1815487	1816320	-
SAOUHSC_01908	1816532	1817440	-
SAOUHSC_01909	1817565	1818974	-
SAOUHSC_01910	1819129	1820721	+
SAOUHSC_01911	1820857	1821342	-
SAOUHSC_01913-SAOUHSC_01912	1821717	1822941	-
SAOUHSC_01914	1823007	1823264	+
SAOUHSC_01916-SAOUHSC_01915	1823261	1825745	-
SAOUHSC_01917	1825904	1826359	-
SAOUHSC_01918	1826662	1827312	+
SAOUHSC_01919	1827393	1828388	+
SAOUHSC_01920-SAOUHSC_01921	1828464	1829475	+
SAOUHSC_01922	1829573	1830124	+
SAOUHSC_01923	1830342	1830983	-
SAOUHSC_01926-SAOUHSC_01925-SAOUHSC_01924	1831097	1831854	-
SAOUHSC_01928	1832458	1832601	-
SAOUHSC_01929	1833022	1833123	+
SAOUHSC_01930	1833471	1833830	-
SAOUHSC_01931	1834368	1838480	-
SAOUHSC_01934-SAOUHSC_01933-SAOUHSC_01932	1839330	1842376	-
SAOUHSC_01936-SAOUHSC_01935	1842441	1844027	-
SAOUHSC_01937	1844129	1844236	+
SAOUHSC_01942-SAOUHSC_01941-SAOUHSC_01939-SAOUHSC_01938	1844185	1847356	-
SAOUHSC_01944	1848320	1848886	+
SAOUHSC_01953-SAOUHSC_01952-SAOUHSC_01951-SAOUHSC_01950-SAOUHSC_01949-SAOUHSC_01948-SAOUHSC_01947-SAOUHSC_01945	1849360	1857883	-
SAOUHSC_01955-SAOUHSC_01954	1859005	1860895	-
SAOUHSC_01956-SAOUHSC_01957	1861724	1863064	+
SAOUHSC_01958	1865521	1866075	-
SAOUHSC_01963-SAOUHSC_01962-SAOUHSC_01961-SAOUHSC_01960	1866398	1869940	-
SAOUHSC_01964	1870103	1870606	+
SAOUHSC_01967-SAOUHSC_01966	1870730	1872686	-
SAOUHSC_01968	1872820	1873242	+
SAOUHSC_01969	1873384	1873749	+
SAOUHSC_01971	1874482	1875039	+
SAOUHSC_01972	1875244	1876206	+
SAOUHSC_01975-SAOUHSC_01974-SAOUHSC_01973	1876327	1881387	-
SAOUHSC_01976	1881678	1881776	-
SAOUHSC_01977	1882159	1882503	-
SAOUHSC_01978	1882572	1883696	-
SAOUHSC_01979	1883875	1884339	-
SAOUHSC_01981-SAOUHSC_01980	1884695	1886452	-
SAOUHSC_01982	1886615	1887436	+
SAOUHSC_01983	1887899	1889284	-
SAOUHSC_01984	1889480	1889875	-
SAOUHSC_01987-SAOUHSC_01986	1890652	1891428	-
SAOUHSC_01991-SAOUHSC_01990-SAOUHSC_01989-SAOUHSC_01988	1891587	1895512	-
SAOUHSC_01992	1895770	1896831	-
SAOUHSC_01993	1897324	1898643	+
SAOUHSC_01997	1907219	1907665	-
SAOUHSC_01999-SAOUHSC_01998	1907762	1909173	-
SAOUHSC_02000	1909254	1910543	+
SAOUHSC_02001	1910887	1911930	+
SAOUHSC_02003-SAOUHSC_02002	1912020	1913857	-
SAOUHSC_02004	1914148	1914690	-
SAOUHSC_02005	1914992	1916029	-
SAOUHSC_02006	1916181	1917158	+
SAOUHSC_02011-SAOUHSC_02010-SAOUHSC_02009-SAOUHSC_02008	1917419	1920906	-
SAOUHSC_02012	1921167	1921976	-
SAOUHSC_02013	1922317	1922832	-
SAOUHSC_02014	1922963	1923124	-
SAOUHSC_02015	1923451	1923552	+
SAOUHSC_02017-SAOUHSC_02016	1923878	1924175	-
SAOUHSC_02018	1924246	1924398	-
SAOUHSC_02020-SAOUHSC_02019	1924642	1926505	-
SAOUHSC_02023-SAOUHSC_02022-SAOUHSC_02021	1926561	1930045	-
SAOUHSC_02035-SAOUHSC_02034-SAOUHSC_02033-SAOUHSC_02031-SAOUHSC_02030-SAOUHSC_02029-SAOUHSC_02028-SAOUHSC_02027-SAOUHSC_02026-SAOUHSC_02025	1930182	1941916	-
SAOUHSC_02044-SAOUHSC_02043-SAOUHSC_02042-SAOUHSC_02041-SAOUHSC_02040-SAOUHSC_02038-SAOUHSC_02037-SAOUHSC_02036	1941978	1945877	-
SAOUHSC_02046	1945986	1946156	-
SAOUHSC_02050-SAOUHSC_02049-SAOUHSC_02048-SAOUHSC_02047	1946229	1950481	-
SAOUHSC_02055-SAOUHSC_02054-SAOUHSC_02053-SAOUHSC_02052-SAOUHSC_02051	1950668	1951637	-
SAOUHSC_02070-SAOUHSC_02069-SAOUHSC_02068-SAOUHSC_02067-SAOUHSC_02066-SAOUHSC_02065-SAOUHSC_02064-SAOUHSC_02063-SAOUHSC_02062-SAOUHSC_02061-SAOUHSC_02060-SAOUHSC_02059-SAOUHSC_02058-SAOUHSC_02057-SAOUHSC_02056-SAOUHSC_02055-SAOUHSC_02054	1951612	1957401	-
SAOUHSC_02071-SAOUHSC_02070-SAOUHSC_02069	1957373	1958578	-
SAOUHSC_02075-SAOUHSC_02074-SAOUHSC_02073-SAOUHSC_02072	1958662	1960561	-
SAOUHSC_02078-SAOUHSC_02077-SAOUHSC_02076	1960651	1961489	-
SAOUHSC_02080-SAOUHSC_02079	1961531	1962547	-
SAOUHSC_02083-SAOUHSC_02081	1962704	1963245	-
SAOUHSC_02084	1963387	1964106	+
SAOUHSC_02085	1964176	1964343	+
SAOUHSC_02086-SAOUHSC_02087	1964503	1965629	+
SAOUHSC_02088	1965566	1965766	-
SAOUHSC_02089	1965878	1966924	+
SAOUHSC_02090	1966969	1968114	+
SAOUHSC_02091	1968374	1968904	-
SAOUHSC_02093-SAOUHSC_02092	1968994	1970453	-
SAOUHSC_02095-SAOUHSC_02096	1970600	1971346	+
SAOUHSC_02097	1971624	1972841	+
SAOUHSC_02101-SAOUHSC_02100-SAOUHSC_02099-SAOUHSC_02098	1972957	1975718	-
SAOUHSC_02102	1975935	1976693	-
SAOUHSC_02103	1977221	1978207	+
SAOUHSC_02105-SAOUHSC_02104	1978638	1979190	-
SAOUHSC_02107-SAOUHSC_02106	1979276	1981322	-
SAOUHSC_02108	1981614	1982114	+
SAOUHSC_02109	1982196	1982288	-
SAOUHSC_02110	1982503	1983057	+
SAOUHSC_02111	1983125	1984165	-
SAOUHSC_02112	1984442	1984972	-
SAOUHSC_02113	1985142	1986503	-
SAOUHSC_02114	1986584	1987531	-
SAOUHSC_02118-SAOUHSC_02117-SAOUHSC_02116-SAOUHSC_02115	1988114	1991501	-
SAOUHSC_02119	1991868	1993406	+
SAOUHSC_02124-SAOUHSC_02123-SAOUHSC_02122-SAOUHSC_02121	1993495	1999595	-
SAOUHSC_02125	1999767	2000069	-
SAOUHSC_02126	2000178	2001473	-
SAOUHSC_02127-SAOUHSC_02129	2002334	2003857	+
SAOUHSC_02131-SAOUHSC_02130	2004149	2004905	-
SAOUHSC_02133-SAOUHSC_02132	2005176	2007459	-
SAOUHSC_02134-SAOUHSC_02135	2007643	2009533	+
SAOUHSC_02136	2009605	2009712	+
SAOUHSC_02137	2009723	2011285	-
SAOUHSC_02138	2011490	2012587	-
SAOUHSC_02139	2012959	2013519	+
SAOUHSC_02140	2013572	2014501	+
SAOUHSC_02141	2014696	2014869	-
SAOUHSC_02142	2014921	2016300	+
SAOUHSC_02143	2016420	2017448	-
SAOUHSC_02144	2017718	2018119	+
SAOUHSC_02145	2018692	2018865	-
SAOUHSC_02146	2019316	2020356	+
SAOUHSC_02148-SAOUHSC_02147	2020413	2021734	-
SAOUHSC_02149	2021869	2022393	-
SAOUHSC_02150	2022514	2023077	+
SAOUHSC_02155-SAOUHSC_02154-SAOUHSC_02153-SAOUHSC_02152-SAOUHSC_02151	2023143	2026706	-
SAOUHSC_02156	2026965	2027141	-
SAOUHSC_02157	2027384	2027482	-
SAOUHSC_02158	2027682	2028968	+
SAOUHSC_02161-SAOUHSC_02160	2029292	2031347	-
SAOUHSC_02164	2032305	2032484	+
SAOUHSC_02166	2032795	2033055	+
SAOUHSC_02167	2033108	2033458	-
SAOUHSC_02169	2034141	2034590	+
SAOUHSC_02170	2034685	2034981	-
SAOUHSC_02171	2035670	2036161	-
SAOUHSC_02174-SAOUHSC_02173	2036352	2037373	-
SAOUHSC_02175	2037425	2037532	+
SAOUHSC_02176	2037585	2037761	-
SAOUHSC_02177	2037911	2038207	-
SAOUHSC_02178	2038265	2038552	-
SAOUHSC_02182-SAOUHSC_02181-SAOUHSC_02180-SAOUHSC_02179	2038599	2048684	-
SAOUHSC_02183	2048740	2048862	-
SAOUHSC_02184	2048922	2049368	-
SAOUHSC_02191-SAOUHSC_02190-SAOUHSC_02189-SAOUHSC_02188-SAOUHSC_02187-SAOUHSC_02186-SAOUHSC_02185	2049433	2053245	-
SAOUHSC_02194-SAOUHSC_02193	2053333	2055100	-
SAOUHSC_02196-SAOUHSC_02195	2055166	2055405	-
SAOUHSC_02197-SAOUHSC_02196-SAOUHSC_02195	2055380	2057544	-
SAOUHSC_02199-SAOUHSC_02198	2057674	2058486	-
SAOUHSC_02200	2058601	2059071	-
SAOUHSC_02209-SAOUHSC_02208-SAOUHSC_02207-SAOUHSC_02206-SAOUHSC_02205-SAOUHSC_02204-SAOUHSC_02203-SAOUHSC_02202	2059294	2061539	-
SAOUHSC_02217-SAOUHSC_02216-SAOUHSC_02215-SAOUHSC_02214-SAOUHSC_02213-SAOUHSC_02212-SAOUHSC_02211-SAOUHSC_02210	2061603	2064774	-
SAOUHSC_02218	2064840	2065121	+
SAOUHSC_02223-SAOUHSC_02222-SAOUHSC_02221-SAOUHSC_02220-SAOUHSC_02219	2065260	2067789	-
SAOUHSC_02225-SAOUHSC_02224	2067882	2068360	-
SAOUHSC_02226	2068419	2069051	+
SAOUHSC_02229-SAOUHSC_02228-SAOUHSC_02227	2069066	2070199	-
SAOUHSC_02232	2070256	2070795	+
SAOUHSC_02234-SAOUHSC_02233	2070819	2071321	-
SAOUHSC_02235	2071480	2072250	+
SAOUHSC_02236	2072464	2072631	+
SAOUHSC_02237	2072667	2072813	+
SAOUHSC_02238	2072810	2073424	-
SAOUHSC_02239	2073532	2074569	+
SAOUHSC_02243-SAOUHSC_02241	2075688	2077781	-
SAOUHSC_02244	2078216	2079439	+
SAOUHSC_02245	2079811	2080656	-
SAOUHSC_02246	2080718	2081629	-
SAOUHSC_02247	2081790	2083097	+
SAOUHSC_02248	2083950	2084393	-
SAOUHSC_02249	2084499	2084936	-
SAOUHSC_02251-SAOUHSC_02250	2085254	2086053	-
SAOUHSC_02254	2086755	2088371	-
SAOUHSC_02255	2088447	2088731	-
SAOUHSC_02256	2088906	2089649	+
SAOUHSC_02257	2089674	2090933	-
SAOUHSC_02258	2091130	2091756	+
SAOUHSC_02259	2092117	2092902	+
SAOUHSC_02260	2093499	2093579	-
SAOUHSC_02261-SAOUHSC_02262-SAOUHSC_02264-SAOUHSC_02265	2093869	2096627	+
SAOUHSC_02266	2096699	2096806	+
SAOUHSC_02269-SAOUHSC_02268-SAOUHSC_02267	2096994	2100533	-
SAOUHSC_02270	2100716	2101966	-
SAOUHSC_02271	2102174	2102398	-
SAOUHSC_02272	2102458	2103444	-
SAOUHSC_02273	2103841	2104476	-
SAOUHSC_02274	2104729	2106657	+
SAOUHSC_02275	2106802	2106930	-
SAOUHSC_02276	2107019	2108629	+
SAOUHSC_02280-SAOUHSC_02279-SAOUHSC_02278-SAOUHSC_02277	2108731	2111263	-
SAOUHSC_02281-SAOUHSC_02282-SAOUHSC_02283-SAOUHSC_02284-SAOUHSC_02285-SAOUHSC_02286-SAOUHSC_02287-SAOUHSC_02288-SAOUHSC_02289	2111801	2122529	+
SAOUHSC_02294-SAOUHSC_T00034-SAOUHSC_T00025	2128067	2128318	-
SAOUHSC_02297-SAOUHSC_02296	2128892	2131490	-
SAOUHSC_02299-SAOUHSC_02298	2131924	2132694	-
SAOUHSC_02301-SAOUHSC_02300-SAOUHSC_02299-SAOUHSC_02298	2132669	2134585	-
SAOUHSC_02304-SAOUHSC_02303	2134934	2135463	-
SAOUHSC_02305	2135548	2136696	-
SAOUHSC_02309-SAOUHSC_02308-SAOUHSC_02307-SAOUHSC_02306	2136762	2139658	-
SAOUHSC_02313-SAOUHSC_02312-SAOUHSC_02311-SAOUHSC_02310	2139867	2144303	-
SAOUHSC_02314-SAOUHSC_02315	2144441	2147793	+
SAOUHSC_02316	2148162	2149682	-
SAOUHSC_02318-SAOUHSC_02317	2150199	2152642	-
SAOUHSC_02319	2152960	2154162	+
SAOUHSC_02320	2154426	2154563	-
SAOUHSC_02322-SAOUHSC_02321	2154691	2155205	-
SAOUHSC_02323-SAOUHSC_02324	2155371	2157530	+
SAOUHSC_02326-SAOUHSC_02325	2157590	2157797	-
SAOUHSC_02327	2158343	2159215	-
SAOUHSC_02332	2162331	2162462	-
SAOUHSC_02332-SAOUHSC_02331-SAOUHSC_02330-SAOUHSC_02329-SAOUHSC_02328	2159301	2162413	-
SAOUHSC_02333	2162617	2163312	-
SAOUHSC_02334	2163701	2164096	-
SAOUHSC_02335	2164227	2164730	+
SAOUHSC_02337-SAOUHSC_02336	2164789	2166528	-
SAOUHSC_02338	2166639	2166872	-
SAOUHSC_02339	2167004	2167096	-
SAOUHSC_02351-SAOUHSC_02350-SAOUHSC_02349-SAOUHSC_02347-SAOUHSC_02346-SAOUHSC_02345-SAOUHSC_02343-SAOUHSC_02341-SAOUHSC_02340	2167434	2174433	-
SAOUHSC_02355-SAOUHSC_02354-SAOUHSC_02353-SAOUHSC_02352	2174501	2178098	-
SAOUHSC_02358-SAOUHSC_02357-SAOUHSC_02356	2178205	2180503	-
SAOUHSC_02360-SAOUHSC_02359	2180574	2182250	-
SAOUHSC_02361	2182597	2182851	-
SAOUHSC_02362	2182969	2184285	-
SAOUHSC_02363	2184532	2185959	-
SAOUHSC_02365-SAOUHSC_02364	2186197	2187880	-
SAOUHSC_02366	2188346	2189206	-
SAOUHSC_02367	2189424	2189945	+
SAOUHSC_02368	2190054	2191664	-
SAOUHSC_02369	2192000	2192530	-
SAOUHSC_02370	2192642	2193502	-
SAOUHSC_02371	2193926	2194729	+
SAOUHSC_02372	2194859	2195530	-
SAOUHSC_02374-SAOUHSC_02373	2195929	2198306	-
SAOUHSC_02375	2198617	2199087	+
SAOUHSC_02377-SAOUHSC_02376	2199239	2200904	-
SAOUHSC_02378	2200888	2201016	+
SAOUHSC_02379	2201183	2201845	-
SAOUHSC_02380	2202160	2202870	+
SAOUHSC_02381	2202991	2203434	-
SAOUHSC_02382	2203634	2204047	-
SAOUHSC_02383	2204505	2205878	-
SAOUHSC_02386-SAOUHSC_02385-SAOUHSC_02384	2206550	2207828	-
SAOUHSC_02387	2208185	2208850	-
SAOUHSC_02388-SAOUHSC_02389	2209002	2210304	+
SAOUHSC_02390	2210570	2211661	+
SAOUHSC_02391	2212104	2212208	-
SAOUHSC_02393	2212895	2214031	-
SAOUHSC_02394	2214320	2214412	+
SAOUHSC_02396	2215117	2215974	-
SAOUHSC_02397	2216042	2216824	-
SAOUHSC_02399	2217056	2219819	-
SAOUHSC_02400-SAOUHSC_02401-SAOUHSC_02402-SAOUHSC_02403	2219542	2224799	+
SAOUHSC_02404	2225118	2232554	-
SAOUHSC_02407-SAOUHSC_02406-SAOUHSC_02405	2232831	2235956	-
SAOUHSC_02409	2236145	2237053	-
SAOUHSC_02410-SAOUHSC_02411	2237279	2238721	+
SAOUHSC_02416	2244534	2244719	-
SAOUHSC_02417	2244808	2245874	-
SAOUHSC_02418	2246022	2247464	-
SAOUHSC_02419	2247786	2248259	-
SAOUHSC_02420	2248358	2249701	-
SAOUHSC_02423-SAOUHSC_02422	2249878	2251767	-
SAOUHSC_02424	2251811	2252326	-
SAOUHSC_02425	2252503	2252763	+
SAOUHSC_02426	2252895	2254088	-
SAOUHSC_02430-SAOUHSC_02428-SAOUHSC_02427	2254501	2257492	-
SAOUHSC_02432	2257658	2257783	+
SAOUHSC_02435-SAOUHSC_02434-SAOUHSC_02433	2257884	2261898	-
SAOUHSC_02436	2262000	2263976	+
SAOUHSC_02437	2264432	2265844	+
SAOUHSC_02441	2266092	2266601	-
SAOUHSC_02443-SAOUHSC_02442	2266664	2267452	-
SAOUHSC_02444	2267627	2269189	-
SAOUHSC_02445	2269496	2270497	-
SAOUHSC_02447	2270731	2271732	-
SAOUHSC_02448	2272015	2272899	-
SAOUHSC_02456-SAOUHSC_02455-SAOUHSC_02454-SAOUHSC_02453-SAOUHSC_02452-SAOUHSC_02451-SAOUHSC_02450-SAOUHSC_02449	2273150	2280678	-
SAOUHSC_02457-SAOUHSC_A02331	2280884	2281822	+
SAOUHSC_02458	2281915	2282523	-
SAOUHSC_02459	2282785	2282910	-
SAOUHSC_02460	2283130	2283978	-
SAOUHSC_02461	2284048	2284464	-
SAOUHSC_02462	2284702	2284852	+
SAOUHSC_02462-SAOUHSC_02463	2284708	2287295	+
SAOUHSC_02464	2287355	2288209	-
SAOUHSC_02465	2288420	2289235	-
SAOUHSC_02468-SAOUHSC_02467	2290318	2292723	-
SAOUHSC_02469	2292956	2293195	+
SAOUHSC_02470	2293177	2293359	-
SAOUHSC_02471	2293913	2295319	-
SAOUHSC_02474-SAOUHSC_02473-SAOUHSC_02472	2295448	2297329	-
SAOUHSC_02476-SAOUHSC_02475	2297390	2298777	-
SAOUHSC_02478-SAOUHSC_02477	2299322	2300171	-
SAOUHSC_02483-SAOUHSC_02482-SAOUHSC_02481-SAOUHSC_02480	2300411	2303681	-
SAOUHSC_02485-SAOUHSC_02484	2304219	2305548	-
SAOUHSC_02489-SAOUHSC_02488-SAOUHSC_02487-SAOUHSC_02486	2305623	2306787	-
SAOUHSC_02508-SAOUHSC_02507-SAOUHSC_02506-SAOUHSC_02505-SAOUHSC_02504-SAOUHSC_02503-SAOUHSC_02502-SAOUHSC_02501-SAOUHSC_02500-SAOUHSC_02499-SAOUHSC_02498-SAOUHSC_02496-SAOUHSC_02495-SAOUHSC_02494-SAOUHSC_02493-SAOUHSC_02492-SAOUHSC_02491-SAOUHSC_02490	2306980	2315278	-
SAOUHSC_02512a-SAOUHSC_02512-SAOUHSC_02511-SAOUHSC_02510-SAOUHSC_02509	2315345	2318134	-
SAOUHSC_02515	2318491	2318880	+
SAOUHSC_02516	2319072	2320250	-
SAOUHSC_02518-SAOUHSC_02517	2320519	2322775	-
SAOUHSC_02519	2322841	2323728	+
SAOUHSC_02520	2323909	2324772	+
SAOUHSC_02521	2324889	2325020	-
SAOUHSC_02522	2325191	2326081	-
SAOUHSC_02523	2326232	2326396	+
SAOUHSC_02524	2326641	2326958	+
SAOUHSC_02525	2327145	2330312	-
SAOUHSC_02527	2330429	2331694	-
SAOUHSC_02528	2332083	2332334	+
SAOUHSC_02529	2332326	2333090	-
SAOUHSC_02530-SAOUHSC_02531	2333252	2334896	+
SAOUHSC_02532	2335000	2335350	-
SAOUHSC_02533	2335476	2335646	+
SAOUHSC_02542-SAOUHSC_02541-SAOUHSC_02540-SAOUHSC_02538-SAOUHSC_02537-SAOUHSC_02536	2336041	2340129	-
SAOUHSC_02543	2340192	2340686	+
SAOUHSC_02545-SAOUHSC_02544	2340688	2342229	-
SAOUHSC_02549-SAOUHSC_02547-SAOUHSC_02546	2342399	2344472	-
SAOUHSC_02550	2344762	2345559	+
SAOUHSC_02551	2345731	2346501	-
SAOUHSC_02552	2346573	2347127	-
SAOUHSC_02553	2347248	2348189	-
SAOUHSC_02554	2348588	2349496	-
SAOUHSC_02555	2349710	2350875	-
SAOUHSC_02557	2351092	2351982	-
SAOUHSC_02558-SAOUHSC_02559-SAOUHSC_02561-SAOUHSC_02562-SAOUHSC_02563-SAOUHSC_02564-SAOUHSC_02565	2352257	2357305	+
SAOUHSC_02566	2357494	2357841	-
SAOUHSC_02568	2358269	2358595	-
SAOUHSC_02570-SAOUHSC_02569	2358659	2361383	-
SAOUHSC_02571	2361993	2362796	+
SAOUHSC_02572	2362813	2363055	-
SAOUHSC_02573	2363229	2364629	-
SAOUHSC_02574	2364724	2365806	-
SAOUHSC_02575	2366054	2366476	+
SAOUHSC_02576	2366713	2367213	+
SAOUHSC_02577	2367575	2368528	+
SAOUHSC_02579	2368620	2369744	-
SAOUHSC_02580	2370055	2370693	-
SAOUHSC_02582-SAOUHSC_02581	2371314	2374741	-
SAOUHSC_02583	2375343	2376266	-
SAOUHSC_02584	2376423	2377220	-
SAOUHSC_02585	2377605	2378297	+
SAOUHSC_02587	2378944	2379681	-
SAOUHSC_02588	2379730	2380059	+
SAOUHSC_02589	2380504	2381376	+
SAOUHSC_02590	2381763	2383142	-
SAOUHSC_02591-SAOUHSC_02592	2383422	2383960	+
SAOUHSC_02594-SAOUHSC_02593	2384056	2384893	-
SAOUHSC_02595	2384968	2385885	-
SAOUHSC_02596	2386152	2386682	+
SAOUHSC_02597	2386748	2388352	-
SAOUHSC_02599	2388682	2389446	+
SAOUHSC_02600	2389504	2390010	-
SAOUHSC_02603	2391715	2392284	-
SAOUHSC_02604	2392771	2393652	-
SAOUHSC_02605	2393763	2394884	-
SAOUHSC_02607-SAOUHSC_02606	2395161	2398060	-
SAOUHSC_02608	2398220	2399104	+
SAOUHSC_02609	2399526	2399945	+
SAOUHSC_02610	2400201	2401136	-
SAOUHSC_02611	2401426	2402685	+
SAOUHSC_02612	2402751	2403437	-
SAOUHSC_02613	2403611	2404476	+
SAOUHSC_02615-SAOUHSC_02614	2404500	2405875	-
SAOUHSC_02619-SAOUHSC_02618-SAOUHSC_02616	2405924	2408217	-
SAOUHSC_02620	2408448	2409095	-
SAOUHSC_02621	2409494	2410102	+
SAOUHSC_02622	2410439	2411647	+
SAOUHSC_02624-SAOUHSC_02623	2411695	2413722	-
SAOUHSC_02625-SAOUHSC_02626	2413819	2414726	+
SAOUHSC_02627	2414834	2415736	-
SAOUHSC_02628	2415962	2416600	+
SAOUHSC_02630-SAOUHSC_02629	2416846	2419437	-
SAOUHSC_02631	2419558	2420109	+
SAOUHSC_02632	2420339	2421546	-
SAOUHSC_02635-SAOUHSC_02634	2421656	2423197	-
SAOUHSC_02636	2423437	2423892	-
SAOUHSC_02638	2424087	2425055	+
SAOUHSC_02641-SAOUHSC_02640	2426126	2427846	-
SAOUHSC_02643-SAOUHSC_02644	2427982	2430022	+
SAOUHSC_02645-SAOUHSC_02646	2430185	2431080	+
SAOUHSC_02647	2431146	2432624	-
SAOUHSC_02648	2433005	2434603	-
SAOUHSC_02649	2434920	2436593	+
SAOUHSC_02650	2436746	2437375	-
SAOUHSC_02651	2437689	2438204	-
SAOUHSC_02652	2438497	2439399	+
SAOUHSC_02653	2439445	2439780	-
SAOUHSC_02655-SAOUHSC_02654	2439882	2441043	-
SAOUHSC_02656	2441148	2441579	-
SAOUHSC_02657	2441631	2441723	+
SAOUHSC_02658	2441786	2443063	-
SAOUHSC_02659	2443224	2443847	+
SAOUHSC_02660	2443893	2444837	+
SAOUHSC_02662-SAOUHSC_02661	2444923	2446366	-
SAOUHSC_02663	2446550	2446933	+
SAOUHSC_02664	2448421	2450526	+
SAOUHSC_02665	2450597	2451019	+
SAOUHSC_02666	2451284	2451640	+
SAOUHSC_02667	2452044	2453321	-
SAOUHSC_02668	2453503	2453868	-
SAOUHSC_02669	2454266	2454712	+
SAOUHSC_02670	2454928	2455356	+
SAOUHSC_02671	2455463	2456632	-
SAOUHSC_02672-SAOUHSC_02674	2457002	2457916	+
SAOUHSC_02672-SAOUHSC_02674	2457895	2458635	+
SAOUHSC_02681-SAOUHSC_02680-SAOUHSC_02679-SAOUHSC_02678-SAOUHSC_02677-SAOUHSC_02676-SAOUHSC_02675	2458893	2467575	-
SAOUHSC_02684-SAOUHSC_02683-SAOUHSC_02682	2467884	2471575	-
SAOUHSC_02685	2471641	2472372	-
SAOUHSC_02686	2472602	2473138	-
SAOUHSC_02687	2473371	2474195	-
SAOUHSC_02688	2474412	2474594	-
SAOUHSC_02689	2474678	2475145	-
SAOUHSC_02690	2475331	2476881	-
SAOUHSC_02692-SAOUHSC_02691	2477176	2477693	-
SAOUHSC_02695-SAOUHSC_02694-SAOUHSC_02693	2477858	2478934	-
SAOUHSC_02696	2479201	2480451	+
SAOUHSC_02699-SAOUHSC_02698-SAOUHSC_02697	2480548	2482755	-
SAOUHSC_02701-SAOUHSC_02700	2482876	2484388	-
SAOUHSC_02702	2484489	2484593	+
SAOUHSC_02703	2484747	2485433	-
SAOUHSC_02704	2485760	2486626	-
SAOUHSC_02705	2487179	2487283	-
SAOUHSC_02706	2487378	2488688	+
SAOUHSC_02708-SAOUHSC_02709-SAOUHSC_02710	2489224	2492647	+
SAOUHSC_02716-SAOUHSC_02715-SAOUHSC_02714-SAOUHSC_02713-SAOUHSC_02712-SAOUHSC_02711	2492699	2498004	-
SAOUHSC_02717-SAOUHSC_A02577	2498058	2498368	-
SAOUHSC_02719-SAOUHSC_02718	2498456	2501977	-
SAOUHSC_02721-SAOUHSC_02720	2502471	2502712	-
SAOUHSC_02722	2502846	2503232	-
SAOUHSC_02723	2503500	2504642	+
SAOUHSC_02724	2504702	2505361	+
SAOUHSC_02725	2505543	2506754	+
SAOUHSC_02726	2506877	2507350	-
SAOUHSC_02727	2507550	2508119	+
SAOUHSC_02728	2508182	2508988	-
SAOUHSC_02729	2509275	2510684	+
SAOUHSC_02731	2510822	2512900	+
SAOUHSC_02733-SAOUHSC_02732	2512979	2514869	-
SAOUHSC_02734	2514963	2515067	-
SAOUHSC_02736	2515101	2516597	+
SAOUHSC_02737	2516689	2517540	-
SAOUHSC_02739	2517862	2518797	-
SAOUHSC_02740	2519023	2520423	-
SAOUHSC_02744-SAOUHSC_02743-SAOUHSC_02742-SAOUHSC_02741	2520717	2524228	-
SAOUHSC_02745	2524555	2524674	-
SAOUHSC_02747-SAOUHSC_02746	2524754	2525497	-
SAOUHSC_02750	2525677	2527314	+
SAOUHSC_02751	2527922	2529274	+
SAOUHSC_02752	2529336	2530463	-
SAOUHSC_02754-SAOUHSC_02753	2530919	2532350	-
SAOUHSC_02755	2532598	2533674	-
SAOUHSC_02757-SAOUHSC_02756	2534029	2534552	-
SAOUHSC_02759	2534911	2535366	+
SAOUHSC_02760	2535534	2537111	-
SAOUHSC_02761	2537306	2538055	+
SAOUHSC_02770-SAOUHSC_02769-SAOUHSC_02768-SAOUHSC_02767-SAOUHSC_02766-SAOUHSC_02765-SAOUHSC_02764-SAOUHSC_02763-SAOUHSC_02762	2538279	2547537	-
SAOUHSC_02771	2548404	2548769	-
SAOUHSC_02772	2549032	2549751	-
SAOUHSC_02773	2550083	2551621	+
SAOUHSC_02774	2551733	2552155	-
SAOUHSC_02776-SAOUHSC_02775	2552607	2553463	-
SAOUHSC_02777	2553730	2554152	-
SAOUHSC_02778	2554403	2555098	-
SAOUHSC_02779-SAOUHSC_02780	2555387	2555789	+
SAOUHSC_02779-SAOUHSC_02780	2555146	2555693	+
SAOUHSC_02781	2555928	2556119	-
SAOUHSC_02782	2556554	2556676	+
SAOUHSC_02783	2556680	2557474	-
SAOUHSC_02788-SAOUHSC_02786-SAOUHSC_02785-SAOUHSC_02784	2558010	2560732	-
SAOUHSC_02789	2560844	2561545	-
SAOUHSC_02791-SAOUHSC_02790	2561923	2565178	-
SAOUHSC_02793	2565295	2567103	+
SAOUHSC_02794	2567387	2567653	+
SAOUHSC_02794	2567385	2567721	+
SAOUHSC_02795	2567797	2568105	+
SAOUHSC_02797-SAOUHSC_02796	2568213	2569620	-
SAOUHSC_02798	2570004	2574887	-
SAOUHSC_02799	2575192	2575512	-
SAOUHSC_02800	2575874	2576617	+
SAOUHSC_02801	2576828	2577610	-
SAOUHSC_02803-SAOUHSC_02802	2577874	2584350	-
SAOUHSC_02804	2584418	2584519	-
SAOUHSC_02809-SAOUHSC_02808-SAOUHSC_02806-SAOUHSC_02805	2584568	2588634	-
SAOUHSC_02810	2588788	2589552	-
SAOUHSC_02811	2589717	2590409	-
SAOUHSC_02812	2590640	2591056	-
SAOUHSC_02813	2591195	2593088	-
SAOUHSC_02815	2593497	2594774	-
SAOUHSC_02816	2595321	2595932	+
SAOUHSC_02819-SAOUHSC_02818-SAOUHSC_02817	2595941	2597643	-
SAOUHSC_02820-SAOUHSC_02821	2598077	2599544	+
SAOUHSC_02822	2599917	2602106	+
SAOUHSC_02823	2602399	2603304	+
SAOUHSC_02825-SAOUHSC_02824	2603409	2604896	-
SAOUHSC_02826	2605070	2605504	-
SAOUHSC_02827	2605731	2606015	+
SAOUHSC_02828	2606186	2606992	+
SAOUHSC_02829	2607112	2607783	-
SAOUHSC_02830	2608098	2609045	+
SAOUHSC_02831	2609294	2610094	-
SAOUHSC_02832-SAOUHSC_02833	2610415	2611787	+
SAOUHSC_02834	2611947	2612567	-
SAOUHSC_02836	2612761	2613252	+
SAOUHSC_02837	2613690	2613860	-
SAOUHSC_02841-SAOUHSC_02840-SAOUHSC_02839-SAOUHSC_02838	2613922	2616630	-
SAOUHSC_02842	2617229	2617432	+
SAOUHSC_02843	2617615	2618550	+
SAOUHSC_02844	2618632	2619600	-
SAOUHSC_02845	2619733	2620077	-
SAOUHSC_02846	2620119	2620529	-
SAOUHSC_02848	2620909	2622975	-
SAOUHSC_02852-SAOUHSC_02851-SAOUHSC_02850-SAOUHSC_02849	2623276	2627179	-
SAOUHSC_02853	2627397	2627615	+
SAOUHSC_02855	2628005	2628436	+
SAOUHSC_02856	2628701	2628805	-
SAOUHSC_02857	2628968	2629102	-
SAOUHSC_02858	2629196	2629453	-
SAOUHSC_02859	2630032	2631309	-
SAOUHSC_02860	2631563	2632729	+
SAOUHSC_02861	2632899	2633420	-
SAOUHSC_02862	2633829	2635934	+
SAOUHSC_02865-SAOUHSC_02864-SAOUHSC_02863	2636003	2638419	-
SAOUHSC_02866	2638635	2641103	-
SAOUHSC_02867	2641269	2641817	+
SAOUHSC_02868	2641894	2642061	-
SAOUHSC_02869	2642173	2643717	-
SAOUHSC_02871	2643907	2644506	-
SAOUHSC_02872	2644745	2644936	+
SAOUHSC_02873-SAOUHSC_02874	2645176	2648070	+
SAOUHSC_02876-SAOUHSC_02875	2648160	2650335	-
SAOUHSC_02882-SAOUHSC_02881-SAOUHSC_02880-SAOUHSC_02879-SAOUHSC_02877	2650762	2656289	-
SAOUHSC_02883	2656464	2657231	-
SAOUHSC_02885	2657592	2659403	-
SAOUHSC_02886	2659915	2660403	-
SAOUHSC_02887	2660679	2661380	-
SAOUHSC_02888	2661988	2663043	-
SAOUHSC_02889	2663170	2663298	-
SAOUHSC_02890	2663255	2663392	+
SAOUHSC_02891	2663453	2664022	+
SAOUHSC_02892	2664220	2664720	+
SAOUHSC_02893	2664940	2665170	+
SAOUHSC_02896-SAOUHSC_02895-SAOUHSC_02894	2665320	2666854	-
SAOUHSC_02897-SAOUHSC_02898	2666985	2668239	+
SAOUHSC_02899-SAOUHSC_02900	2668337	2670197	+
SAOUHSC_02901	2670344	2671234	-
SAOUHSC_02904-SAOUHSC_02902	2671332	2673771	-
SAOUHSC_02907-SAOUHSC_02906-SAOUHSC_02905	2674105	2675050	-
SAOUHSC_02908	2675392	2676258	-
SAOUHSC_02909	2676476	2677540	+
SAOUHSC_02910	2677695	2677970	+
SAOUHSC_02911	2678156	2678878	-
SAOUHSC_02912	2679232	2679681	+
SAOUHSC_02914-SAOUHSC_02913	2679762	2680349	-
SAOUHSC_02914-SAOUHSC_02913	2680327	2680425	-
SAOUHSC_02915	2680482	2682164	+
SAOUHSC_02919-SAOUHSC_02918-SAOUHSC_02916	2682293	2684313	-
SAOUHSC_02920	2684413	2685273	+
SAOUHSC_02921	2685359	2686063	-
SAOUHSC_02922	2686341	2687300	-
SAOUHSC_02923	2687987	2689435	+
SAOUHSC_02924	2689516	2690853	-
SAOUHSC_02925	2691111	2691527	+
SAOUHSC_02926	2691650	2692540	+
SAOUHSC_02927	2692733	2694229	-
SAOUHSC_02928	2694525	2694854	+
SAOUHSC_02929	2694914	2696512	-
SAOUHSC_02930	2696706	2697149	-
SAOUHSC_02931	2697430	2697642	-
SAOUHSC_02933-SAOUHSC_02932	2697920	2701380	-
SAOUHSC_02934	2701449	2701544	+
SAOUHSC_02935	2701633	2702196	+
SAOUHSC_02936	2702384	2703070	-
SAOUHSC_02937	2703334	2704956	-
SAOUHSC_02939	2705088	2705249	+
SAOUHSC_02940	2705265	2705375	-
SAOUHSC_02942-SAOUHSC_02941	2705475	2707858	-
SAOUHSC_02943	2708105	2709475	-
SAOUHSC_02944	2709797	2709892	-
SAOUHSC_02945	2709968	2710573	-
SAOUHSC_02947	2710636	2712516	-
SAOUHSC_02948	2712711	2712803	+
SAOUHSC_02950	2714060	2714173	-
SAOUHSC_02954-SAOUHSC_02953	2714832	2717584	-
SAOUHSC_02957-SAOUHSC_02956-SAOUHSC_02955	2717692	2719481	-
SAOUHSC_02958	2719679	2721103	+
SAOUHSC_02960	2721173	2721283	+
SAOUHSC_02961	2721386	2721841	-
SAOUHSC_02962	2722086	2722847	-
SAOUHSC_02963	2722963	2725596	-
SAOUHSC_02969-SAOUHSC_02968-SAOUHSC_02967-SAOUHSC_02965-SAOUHSC_02964	2725946	2731506	-
SAOUHSC_02970-SAOUHSC_A02811	2731683	2732302	-
SAOUHSC_02971	2732669	2734165	-
SAOUHSC_02972	2734622	2735149	-
SAOUHSC_02973	2735407	2735865	+
SAOUHSC_02974	2736105	2737979	+
SAOUHSC_02975-SAOUHSC_02976	2738056	2740960	+
SAOUHSC_02978	2741072	2744053	-
SAOUHSC_02979	2744264	2746123	+
SAOUHSC_02980	2746390	2746950	-
SAOUHSC_02982	2747118	2749025	-
SAOUHSC_02990-SAOUHSC_02989-SAOUHSC_02988-SAOUHSC_02987-SAOUHSC_02986-SAOUHSC_02985-SAOUHSC_02984-SAOUHSC_02983	2749267	2766739	-
SAOUHSC_02991	2767284	2767976	-
SAOUHSC_02992-SAOUHSC_02993	2768242	2768959	+
SAOUHSC_02994	2769113	2769472	+
SAOUHSC_02995	2769557	2770168	-
SAOUHSC_02997-SAOUHSC_02996	2770247	2771226	-
SAOUHSC_03000-SAOUHSC_02999-SAOUHSC_02998	2771461	2773596	-
SAOUHSC_03001	2774445	2775005	-
SAOUHSC_03002-SAOUHSC_03003-SAOUHSC_03004-SAOUHSC_03005	2775169	2778584	+
SAOUHSC_03006	2779031	2781073	-
SAOUHSC_03015-SAOUHSC_03014-SAOUHSC_03013-SAOUHSC_03012-SAOUHSC_03011-SAOUHSC_03010-SAOUHSC_03009-SAOUHSC_03008	2782166	2789092	-
SAOUHSC_03016	2789397	2790521	-
SAOUHSC_03017	2790639	2791136	-
SAOUHSC_03019-SAOUHSC_03018	2791183	2793725	-
SAOUHSC_03021-SAOUHSC_03020	2793778	2795209	-
SAOUHSC_03022	2795589	2796104	+
SAOUHSC_03023	2796253	2797224	-
SAOUHSC_03024	2797468	2798424	+
SAOUHSC_03025	2798576	2799214	+
SAOUHSC_03027-SAOUHSC_03026	2799333	2800428	-
SAOUHSC_03028	2800595	2801059	+
SAOUHSC_03030	2801297	2802715	+
SAOUHSC_03031	2803128	2804036	-
SAOUHSC_03032	2804261	2804836	+
SAOUHSC_03033	2805001	2806017	+
SAOUHSC_03034	2806260	2807054	+
SAOUHSC_03035	2807188	2807700	-
SAOUHSC_03036-SAOUHSC_03037	2807983	2810611	+
SAOUHSC_03037a-SAOUHSC_03040	2810704	2811443	+
SAOUHSC_03041	2811503	2812000	-
SAOUHSC_03042-SAOUHSC_3042a	2812079	2812649	+
SAOUHSC_03045	2813015	2813242	+
SAOUHSC_03046	2813369	2813938	-
SAOUHSC_03047	2814198	2814593	-
SAOUHSC_03048	2814661	2815014	-
SAOUHSC_03049	2815468	2816307	-
SAOUHSC_03052-SAOUHSC_03051	2816350	2818946	-
SAOUHSC_03053	2819013	2820392	-
SAOUHSC_03054	2820531	2820884	-
SAOUHSC_03055	2821005	2821142	-
SAOUHSC_1307a	1253699	1253896	+
SAOUHSC_1342a	1284052	1284414	-
SAOUHSC_A00354	366986	367195	-
SAOUHSC_A00526	547608	547865	-
SAOUHSC_A01081	1075288	1075506	-
SAOUHSC_A01436	1450021	1450212	-
SAOUHSC_A01514-SAOUHSC_01574-SAOUHSC_01573	1503316	1504010	-
SAOUHSC_A02169	2111328	2111483	+
SAOUHSC_A02189	2134736	2134969	+
SAOUHSC_A02450	2370853	2371086	-
SAOUHSC_A02794-SAOUHSC_02949	2712911	2713678	-
SAOUHSC_R0001	448819	450374	+
SAOUHSC_R0002	493099	494653	+
SAOUHSC_R0003-SAOUHSC_T00028	1904760	1906480	-
SAOUHSC_R0004	2126395	2127949	-
SAOUHSC_R0005-SAOUHSC_T00029-SAOUHSC_R00010-SAOUHSC_R00015-SAOUHSC_T00010-SAOUHSC_T00020-SAOUHSC_T00061-SAOUHSC_T00058-SAOUHSC_T00017-SAOUHSC_02412-SAOUHSC_T00037	2238709	2244351	-
SAOUHSC_R0006-SAOUHSC_R00011	450739	453847	+
SAOUHSC_R0007-SAOUHSC_R00012	495018	498127	+
SAOUHSC_R0009-SAOUHSC_R00014	2122578	2125848	-
SAOUHSC_T00038-SAOUHSC_T00012-SAOUHSC_T00042-SAOUHSC_T00026-SAOUHSC_T00022-SAOUHSC_T0009-SAOUHSC_T00019-SAOUHSC_T00050	1864307	1865049	-
SAOUHSC_T0003-SAOUHSC_R0008-SAOUHSC_R00013-SAOUHSC_T00060-SAOUHSC_T00055-SAOUHSC_T00036-SAOUHSC_T00033-SAOUHSC_T00024-SAOUHSC_T00032-SAOUHSC_T0007-SAOUHSC_T00045-SAOUHSC_T0002-SAOUHSC_T00041-SAOUHSC_T00040-SAOUHSC_T00052-SAOUHSC_T00014-SAOUHSC_T00051-SAOUHSC_T00039-SAOUHSC_T00013	1899868	1904741	-
SAOUHSC_T00043-SAOUHSC_T00054-SAOUHSC_T00057-SAOUHSC_T00056-SAOUHSC_T00027-SAOUHSC_T00016-SAOUHSC_T00015-SAOUHSC_T00023-SAOUHSC_T00047-SAOUHSC_T00046-SAOUHSC_T00031	1898900	1899849	-
SAOUHSC_T00048	439581	439673	+
SAOUHSC_T0005	772154	772225	-
SAOUHSC_T0006	1088003	1088076	-
SAOUHSC_T0008-SAOUHSC_T00049	938622	938787	-
