# Supplementary material for: The genetic landscape of antibiotic sensitivity in Staphylococcus aureus
Source: Sci Adv. 2026 May 8;12(19):eaeb9875. doi: 10.1126/sciadv.aeb9875 (PMC13162198; doi:10.1126/sciadv.aeb9875)
Supplement: Supplementary file 2 — Tables S1 to S21 [file sciadv.aeb9875_tables_s1_to_s21.zip › Table S2 RN4220 gene fitness in plain media (Zplain).xlsx]

## Sheet: Table S2 NCTC8325_LAG_quant_Z_P
chr	locus tag=gene	ZØ_C2659	Padj_C2659	number of CT crRNAs	ZØ_C2723	Padj_C2723	number of CT crRNAs	ZØ_C2744	Padj_C2744	number of CT crRNAs	ZØ_C2768.0	Padj_C2768.0	number of CT crRNAs	ZØ_C2768.1	Padj_C2768.1	number of CT crRNAs	ZØ_C2821	Padj_C2821	number of CT crRNAs	ZØ_C2924	Padj_C2924	number of CT crRNAs	ZØ_C2998	Padj_C2998	number of CT crRNAs	gene biotype	Bae_essentiality	Santiago_essentiality	ko	KEGG pathway	gene product	GO
NCTC8325	4.5S	-9.30678	1.17e-05	15	-9.0554	0.000289147	15	-19.5793	6.34e-08	15	-16.51	6.524e-06	14	-10.547	1.41205e-05	15	-21.814	3.45e-06	15	-22.5265	6.08e-08	15	-31.5258	2.86e-06	15	sRNA	N/A	N/A				N/A
NCTC8325	6S	-16.1169	0.0179798	6	-19.4635	3.94e-05	8	-25.5568	0.000795558	8	-22.6889	0.000254608	6	-11.6221	0.0267056	6	-20.2296	0.00500343	7	-18.8138	0.0011585	8	-27.0577	3.63e-05	8	sRNA	N/A	N/A				N/A
NCTC8325	RNAseP	-9.91734	0.000350032	6	-12.2645	0.00027302	6	-29.2841	0.00531571	7	-23.9094	0.000785964	5	-17.9102	0.00917014	6	-8.8027	0.319797	5	-19.7421	0.00134574	5	-21.8135	0.0154028	6	sRNA	N/A	N/A				N/A
NCTC8325	SAOUHSC_00001=dnaA	-19.3931	2.72e-11	33	-19.4945	1.45e-10	35	-31.2594	2.21e-13	36	-27.4128	3.10802e-13	35	-22.0145	2.52976e-12	35	-35.0568	1.85e-13	36	-33.0582	1.11e-13	37	-37.7677	1.32e-13	37	protein_coding	E	E	dnaA; chromosomal replication initiator protein	Two-component system	chromosomal replication initiation protein	// regulation of DNA replication // DNA replication initiation // DNA replication // plasma membrane // cytoplasm // sequence-specific DNA binding // ATP binding // DNA replication origin binding // DNA binding // nucleotide binding //
NCTC8325	SAOUHSC_00002=SAOUHSC_00002	-10.9146	4.42e-08	24	-12.6248	1.23e-07	25	-18.3944	1.37e-07	27	-17.1036	9.95534e-10	22	-12.5155	2.9009e-06	23	-20.4712	3.32e-07	25	-16.555	4.58e-10	24	-23.9422	1.79e-10	28	protein_coding	E	NE	dnaN; DNA polymerase III subunit beta [EC:2.7.7.7]	DNA replication, Mismatch repair, Homologous recombination	DNA polymerase III	// DNA strand elongation involved in DNA replication // nucleic acid phosphodiester bond hydrolysis // DNA biosynthetic process // DNA replication // DNA polymerase III complex // cytoplasm // nucleotidyltransferase activity // transferase activity // 3'-5' exonuclease activity // DNA-directed DNA polymerase activity // DNA binding //
NCTC8325	SAOUHSC_00003=SAOUHSC_00003	-4.71774	0.010047	3	-0.110608	0.257425	3	-6.74982	0.00791779	3	-1.89128	0.0269576	3	0.265896	0.446777	3	-3.53175	0.0134449	3	-8.06525	0.00629822	3	-6.91047	0.00319692	4	protein_coding	E	NE			RNA-binding protein	// // // RNA binding //
NCTC8325	SAOUHSC_00004=recF	-13.6439	4.42e-08	16	-16.7626	4.04e-06	18	-23.1569	1.36e-08	17	-21.3008	4.71007e-07	15	-18.5811	5.31898e-06	17	-23.8611	9.88e-07	17	-25.4071	1.15e-08	18	-32.2017	4.15e-09	19	protein_coding	NE	NE	recF; DNA replication and repair protein RecF	Homologous recombination	recombination protein F	// SOS response // cellular response to DNA damage stimulus // double-strand break repair // DNA repair // DNA replication // DNA synthesis involved in DNA repair // cytoplasm // ATP binding // single-stranded DNA binding // DNA binding // nucleotide binding //
NCTC8325	SAOUHSC_00005=SAOUHSC_00005	-13.2163	7.29e-06	26	-13.6596	8.73e-05	27	-22.041	1.31e-07	26	-17.5637	8.00161e-08	26	-12.3606	2.12007e-05	25	-17.8999	5.92e-07	26	-18.0869	2.32e-09	26	-25.4356	4.36e-10	27	protein_coding	E	E	gyrB; DNA gyrase subunit B [EC:5.6.2.2]		DNA gyrase	// chromosome segregation // DNA topological change // DNA-templated DNA replication // nucleoid // cytoplasm // chromosome // metal ion binding // isomerase activity // ATP binding // DNA topoisomerase type II (double strand cut, ATP-hydrolyzing) activity // DNA topoisomerase activity // DNA binding // nucleotide binding //
NCTC8325	SAOUHSC_00006=SAOUHSC_00006	-12.2933	8.45e-07	38	-18.5152	1.81e-10	38	-29.1541	1.66e-11	39	-22.5292	1.5949e-10	38	-15.9359	1.88013e-09	39	-19.8044	2.54e-09	41	-23.3636	2.12e-12	38	-29.0061	6.04e-13	40	protein_coding	NE	E	gyrA; DNA gyrase subunit A [EC:5.6.2.2]		DNA gyrase	// DNA-templated DNA replication // response to antibiotic // DNA topological change // DNA metabolic process // DNA topoisomerase type II (double strand cut, ATP-hydrolyzing) complex // cytoplasm // chromosome // DNA negative supercoiling activity // isomerase activity // ATP binding // DNA topoisomerase type II (double strand cut, ATP-hydrolyzing) activity // DNA topoisomerase activity // DNA b…
NCTC8325	SAOUHSC_00007=SAOUHSC_00007	0.319006	0.49192	21	2.70475	6.92e-06	21	-0.122997	0.366714	21	0.318698	0.474071	21	1.67247	0.00708388	21	1.22215	0.0742534	21	2.51219	4.6e-08	21	1.59712	0.00124268	21	protein_coding	NE	NE	nnrD; ADP-dependent NAD(P)H-hydrate dehydratase [EC:4.2.1.136]		ADP-dependent (S)-NAD(P)H-hydrate dehydratase	// metabolite repair // nicotinamide nucleotide metabolic process // // hydro-lyase activity // NADPHX epimerase activity // NADHX epimerase activity // ADP-dependent NAD(P)H-hydrate dehydratase activity // lyase activity // ATP binding // nucleotide binding //
NCTC8325	SAOUHSC_00008=SAOUHSC_00008	0.535504	0.454148	26	1.35319	0.0133798	26	-0.277581	0.339129	26	-0.679833	0.0824357	25	1.14217	0.0104565	26	0.923583	0.06108	26	1.19317	0.00227453	26	0.424802	0.265445	26	protein_coding	NE	NE	hutH, HAL; histidine ammonia-lyase [EC:4.3.1.3]	Histidine metabolism, Metabolic pathways	histidine ammonia-lyase	// histidine catabolic process to glutamate and formate // histidine catabolic process to glutamate and formamide // histidine catabolic process // histidine metabolic process // cytoplasm // ammonia-lyase activity // lyase activity // histidine ammonia-lyase activity // catalytic activity //
NCTC8325	SAOUHSC_00009=SAOUHSC_00009	-15.4613	1.3e-07	29	-22.6158	1.19e-10	28	-31.2521	1.26e-11	29	-31.7618	1.27764e-11	28	-24.5999	1.68524e-11	29	-26.8357	1.45e-11	28	-28.23	1.94e-10	29	-35.2294	4.42e-12	30	protein_coding	E	E	SARS, serS; seryl-tRNA synthetase [EC:6.1.1.11]	Aminoacyl-tRNA biosynthesis	seryl-tRNA synthetase	// selenocysteine biosynthetic process // selenocysteinyl-tRNA(Sec) biosynthetic process // seryl-tRNA aminoacylation // tRNA aminoacylation for protein translation // translation // cytoplasm // transferase activity // ligase activity // ATP binding // serine-tRNA ligase activity // aminoacyl-tRNA ligase activity // nucleotide binding //
NCTC8325	SAOUHSC_00010=SAOUHSC_00010	-0.512585	0.291933	15	2.62749	7.74e-05	15	-0.243773	0.349914	15	-0.610894	0.175323	15	0.955519	0.129296	15	1.40068	0.0570315	15	1.49047	0.0012415	15	-0.637351	0.365845	15	protein_coding	NE	NE			azaleucine resistance protein AzlC	// // plasma membrane // membrane // efflux transmembrane transporter activity // L-valine transmembrane transporter activity //
NCTC8325	SAOUHSC_00012=SAOUHSC_00012	0.0176894	0.475458	10	2.30687	0.000981573	10	-0.00898277	0.463129	10	0.00776397	0.421414	10	1.92485	0.0242468	10	0.801509	0.189344	10	1.08474	0.0142514	10	1.52682	0.00412602	10	protein_coding	NE	NE			membrane protein	// // membrane // //
NCTC8325	SAOUHSC_00013=SAOUHSC_00013	0.441091	0.491848	19	-0.164654	0.326896	20	1.01077	0.126802	20	-0.619527	0.11051	19	-0.251441	0.297449	19	2.94649	5.79e-05	20	0.908953	0.0461651	17	0.321196	0.369919	21	protein_coding	NE	NE	metX; homoserine O-acetyltransferase/O-succinyltransferase [EC:2.3.1.31 2.3.1.46]	Cysteine and methionine metabolism, Sulfur metabolism, Metabolic pathways, Biosynthesis of secondary metabolites, Biosynthesis of amino acids	homoserine-<i>O</i>-acetyltransferase	// homoserine metabolic process // methionine biosynthetic process // biosynthetic process // // acyltransferase activity, transferring groups other than amino-acyl groups // transferase activity // homoserine O-acetyltransferase activity //
NCTC8325	SAOUHSC_00014=SAOUHSC_00014	-4.53174	2.97e-08	20	-4.06009	9.6e-07	20	-6.75069	1.66e-09	20	-3.95099	2.10653e-08	20	-2.35596	0.000890318	20	-2.83425	0.00010297	20	-2.2717	0.0193949	20	-5.15568	5.64e-08	20	protein_coding	NE	NE			membrane protein	// // membrane // //
NCTC8325	SAOUHSC_00015=SAOUHSC_00015	-7.18081	1.51e-08	26	-10.0288	1.73e-10	29	-14.5819	5.35e-10	27	-11.8877	3.1504e-09	27	-9.36936	5.6595e-09	28	-10.3432	1.2e-10	27	-11.7733	5.74e-09	28	-16.7523	6.34e-11	29	protein_coding	E	E	gdpP; cyclic-di-AMP phosphodiesterase [EC:3.1.4.59]		cyclic-di-AMP phosphodiesterase	// polyphosphate catabolic process // plasma membrane // cytoplasm // membrane // cyclic-di-AMP phosphodiesterase activity // metal ion binding // hydrolase activity // exopolyphosphatase activity // nucleic acid binding //
NCTC8325	SAOUHSC_00017=rplI	-15.3747	6.4e-06	10	-24.4492	5.72e-06	10	-31.634	4.61e-06	10	-25.6668	1.16228e-05	9	-22.7337	4.94808e-06	10	-30.8491	5.16e-06	10	-34.0779	4.09e-06	10	-47.47	4.23e-06	10	protein_coding	E	E	RP-L9, MRPL9, rplI; large subunit ribosomal protein L9	Ribosome	50S ribosomal protein L9	// translation // ribonucleoprotein complex // cytosolic large ribosomal subunit // ribosome // rRNA binding // structural constituent of ribosome // RNA binding //
NCTC8325	SAOUHSC_00018=SAOUHSC_00018	-18.3168	6.01e-12	30	-18.6065	1.51e-09	31	-29.5071	7.57e-12	30	-25.9437	3.04014e-10	27	-20.0375	5.36364e-12	30	-30.6169	2.35e-09	30	-29.6645	2.27e-09	28	-37.6393	7.35e-12	29	protein_coding	E	E	dnaB; replicative DNA helicase [EC:3.6.4.12]	DNA replication	replicative DNA helicase	// DNA replication, synthesis of RNA primer // DNA unwinding involved in DNA replication // DNA replication // primosome complex // cytosol // ATP hydrolysis activity // hydrolase activity // ATP binding // helicase activity // DNA helicase activity // DNA binding // nucleotide binding //
NCTC8325	SAOUHSC_00019=SAOUHSC_00019	-1.65632	0.00538288	25	-2.09157	0.00512857	25	-2.73225	0.00409916	25	0.93025	0.099898	23	0.427604	0.0713571	25	1.99533	0.00420363	25	-4.00966	1.91e-07	25	-3.67166	1.54e-06	25	protein_coding	NE	NE	purA, ADSS; adenylosuccinate synthase [EC:6.3.4.4]	Purine metabolism, Alanine, aspartate and glutamate metabolism, Metabolic pathways, Biosynthesis of cofactors	adenylosuccinate synthetase	// IMP metabolic process // 'de novo' AMP biosynthetic process // purine nucleotide biosynthetic process // cytoplasm // metal ion binding // ligase activity // GTP binding // adenylosuccinate synthase activity // magnesium ion binding // nucleotide binding //
NCTC8325	SAOUHSC_00020=SAOUHSC_00020	-15.5291	1.08e-06	12	-18.256	9.55e-06	12	-27.6445	7.68e-07	12	-25.1704	7.50812e-07	12	-17.6904	8.2003e-07	12	-26.6716	8.19e-07	12	-32.6483	6.41e-07	12	-39.6816	2.95e-07	13	protein_coding	E	NE	vicR; two-component system, OmpR family, response regulator VicR	Two-component system	DNA-binding transcriptional regulator WalR	// positive regulation of DNA-templated transcription // regulation of DNA-templated transcription // phosphorelay signal transduction system // protein-DNA complex // cytosol // cytoplasm // DNA-binding transcription activator activity // transcription cis-regulatory region binding // DNA-binding transcription factor activity // phosphorelay response regulator activity // DNA binding //
NCTC8325	SAOUHSC_00021=SAOUHSC_00021	-1.97973	0.129102	37	0.0954715	0.0102613	37	-2.86433	0.174496	37	-3.62263	0.000254608	34	-1.59185	0.42317	36	-4.11742	0.000103247	36	-8.39079	9.85e-10	37	-7.68809	7.77e-10	39	protein_coding	E	E	vicK; two-component system, OmpR family, sensor histidine kinase VicK [EC:2.7.13.3]	Two-component system	sensor histidine kinase WalK	// regulation of DNA-templated transcription // activation of protein kinase activity // osmosensory signaling via phosphorelay pathway // peptidyl-histidine phosphorylation // phosphorylation // signal transduction // phosphorelay signal transduction system // membrane // plasma membrane // metal ion binding // protein kinase activator activity // phosphorelay response regulator activity // tran…
NCTC8325	SAOUHSC_00022=SAOUHSC_00022	0.969331	0.0707385	25	3.09139	0.000109988	26	2.92195	0.00246963	25	1.0186	0.0183305	25	1.76037	0.0110589	25	1.29493	0.0735959	26	0.243358	0.130889	26	-0.0365738	0.308168	27	protein_coding	NE	NE			regulatory membrane protein WalH	// // // //
NCTC8325	SAOUHSC_00023=SAOUHSC_00023	-0.477213	0.322087	8	2.50997	0.035313	9	1.45466	0.159184	8	-0.00882738	0.490276	7	-0.245864	0.352939	8	-0.33237	0.347667	8	0.346837	0.245421	8	-0.28476	0.484124	9	protein_coding	NE	NE			regulatory membrane protein WalI	// regulation of single-species biofilm formation on inanimate substrate // membrane // //
NCTC8325	SAOUHSC_00024=SAOUHSC_00024	0.305917	0.466491	13	-1.28686	0.0481706	13	2.25542	0.0396446	13	1.43975	0.0517053	13	1.23765	0.0335675	13	1.33368	0.00124466	13	1.94199	5e-05	13	-0.501249	0.4606	14	protein_coding	NE	NE			&beta;-lactamase fold protein	// // // hydrolase activity //
NCTC8325	SAOUHSC_00025=SAOUHSC_00025	0.873125	0.034546	49	2.34065	3.92e-06	50	-0.0359849	0.497654	50	1.12219	0.000785964	50	2.04518	9.28862e-05	50	1.26325	0.00707759	50	1.62462	2.42e-05	50	0.510334	0.0973522	50	protein_coding	NE	NE			adenosine synthase A	// dephosphorylation // nucleotide catabolic process // outer membrane-bounded periplasmic space // cellular anatomical entity // cell wall // extracellular region // nucleotidase activity // UDP-sugar diphosphatase activity // 5'-nucleotidase activity // metal ion binding // hydrolase activity, acting on ester bonds // hydrolase activity // nucleotide binding //
NCTC8325	SAOUHSC_00026=SAOUHSC_00026	-0.327749	0.49192	25	2.407	0.00264171	25	-0.0987576	0.47794	25	0.667658	0.259235	25	2.63842	7.16098e-06	25	1.34216	0.191278	25	1.6816	0.000354477	25	0.966937	0.103202	26	protein_coding	NE	NE			hypothetical protein	// // membrane // //
NCTC8325	SAOUHSC_00027=SAOUHSC_00027	-0.163009	0.331241	20	2.23161	0.000460191	20	-1.2288	0.345624	20	-0.226962	0.256138	20	2.51506	6.70808e-06	20	1.24575	0.0566409	20	0.184824	0.264052	20	2.54957	0.0300817	21	protein_coding	NE	NE	rlmH; 23S rRNA (pseudouridine1915-N3)-methyltransferase [EC:2.1.1.177]		23S rRNA (pseudouridine(1915)-N(3))-methyltransferase RlmH	// rRNA methylation // methylation // rRNA processing // cytoplasm // rRNA (pseudouridine-N3-)-methyltransferase activity // transferase activity // methyltransferase activity //
NCTC8325	SAOUHSC_00028=SAOUHSC_00028	4.84226	1	1	1.86906	1	1	6.85356	1	1	-5.62532	1	1	-6.56394	1	1	9.00074	1	1	4.38341	1	1	0.391507	1	1	protein_coding	NE	NE			hypothetical protein	// // membrane // //
NCTC8325	SAOUHSC_00029=SAOUHSC_00029	2.53072	0.0318536	2	0.108813	0.467398	2	4.69202	0.0300429	2	2.31477	0.0393851	2	-2.17619	0.0965556	2	0.707401	0.248881	2	0.813195	0.301813	2	-0.521501	0.382189	2	protein_coding	NE	NE			hypothetical protein	// // // //
NCTC8325	SAOUHSC_00030=SAOUHSC_00030	1.35915	0.010047	20	0.298751	0.331016	20	3.06667	0.000132465	20	2.71133	0.00641926	20	-0.332371	0.495718	21	1.41838	0.0331845	20	1.9372	0.00193442	20	0.705297	0.480873	24	protein_coding	NE	NE			hypothetical protein	// // // //
NCTC8325	SAOUHSC_00031=SAOUHSC_00031	-1.06154	0.197506	10	-0.410499	0.345344	10	1.23334	0.0577392	10	-1.19698	0.0218451	10	-1.38338	0.0831032	10	-0.162778	0.368278	10	-0.439347	0.101112	10	-1.09908	0.101427	11	protein_coding	NE	NE			dihydrouridine synthase	// tRNA processing // tRNA dihydrouridine synthesis // // RNA binding // flavin adenine dinucleotide binding // tRNA dihydrouridine synthase activity // oxidoreductase activity // catalytic activity //
NCTC8325	SAOUHSC_00032=SAOUHSC_00032	1.1578	0.0599178	3	-1.37122	0.218534	3	1.88096	0.0945947	3	0.687374	0.280824	3	0.634884	0.412433	3	0.425112	0.177865	3	0.615725	0.451041	3	-2.06279	0.0681134	4	protein_coding	NE	NE			hypothetical protein	// // // //
NCTC8325	SAOUHSC_00033=SAOUHSC_00033	1.85993	0.0326859	18	1.29413	0.0813565	18	0.0448828	0.297007	19	0.917803	0.0626917	18	0.73714	0.272811	18	1.18088	0.127538	20	1.72075	0.00082961	18	-2.07188	0.0786557	21	protein_coding	NE	NE	K07090; uncharacterized protein		putative sulfite exporter	// // membrane // plasma membrane // transporter activity //
NCTC8325	SAOUHSC_00034=SAOUHSC_00034	-0.996858	0.329863	4	0.152282	0.496822	4	1.47422	0.144513	4	-0.826299	0.292111	4	0.346728	0.451463	4	-0.516887	0.349922	4	0.522064	0.31592	4	-2.41244	0.0851798	4	protein_coding	NE	NE			DNA-binding transcriptional repressor CstR	// negative regulation of DNA-templated transcription // negative regulation of cellular macromolecule biosynthetic process // regulation of DNA-templated transcription // // metal ion binding // DNA binding //
NCTC8325	SAOUHSC_00035=SAOUHSC_00035	-0.0712613	0.364042	23	-0.460656	0.111056	23	3.04737	0.000116415	23	1.28488	0.18996	23	1.30778	0.00503665	23	1.03801	0.0237863	23	1.15905	0.000914569	23	0.124175	0.392625	23	protein_coding	NE	NE			multidomain sulfurtransferase CstA	// // // //
NCTC8325	SAOUHSC_00036=SAOUHSC_00036	-0.597559	0.200044	24	1.91005	0.0203234	22	1.35302	0.0830555	23	0.0902228	0.440021	21	-0.466175	0.391974	23	0.737594	0.161485	24	0.837593	0.0324993	25	1.24417	0.00833039	28	protein_coding	NE	NE			multidomain persulfide dioxygenase-sulfurtransferase	// hydrogen sulfide metabolic process // glutathione metabolic process // // hydrolase activity // sulfur dioxygenase activity // hydrolase activity, acting on ester bonds //
NCTC8325	SAOUHSC_00037=SAOUHSC_00037	1.08131	0.112995	26	1.69158	0.00432809	28	1.0978	0.0147812	27	0.753331	0.404555	26	0.543315	0.270059	26	0.376838	0.231654	28	1.1879	0.00916712	29	-0.00489557	0.290103	30	protein_coding	NE	NE	sqr; sulfide:quinone oxidoreductase [EC:1.8.5.4]	Sulfur metabolism	sulfide-quinone reductase	// sulfide oxidation, using sulfide:quinone oxidoreductase // // FAD binding // sulfide:quinone oxidoreductase activity // oxidoreductase activity //
NCTC8325	SAOUHSC_00038=SAOUHSC_00038	-0.0232176	1	1	3.13761	1	1	0.194421	1	1	-0.653515	1	1	1.36361	1	1	1.23706	1	1	1.93402	1	1	0.223132	1	1	protein_coding	NE	NE			hypothetical protein	// // // //
NCTC8325	SAOUHSC_00039=SAOUHSC_00039	-1.62564	0.0179798	23	2.61029	0.00471537	24	-2.06603	0.00821958	24	-1.75287	0.0133324	23	1.09876	0.147594	23	-1.19724	0.0494485	24	0.907491	0.0359557	24	-1.96752	0.000129259	24	protein_coding	NE	NE			tRNA-dihydrouridine synthase	// tRNA processing // tRNA dihydrouridine synthesis // // RNA binding // flavin adenine dinucleotide binding // tRNA dihydrouridine synthase activity // oxidoreductase activity // catalytic activity //
NCTC8325	SAOUHSC_00040=SAOUHSC_00040	-0.40565	0.391711	2	0.541244	0.451172	2	1.57371	0.286737	2	1.45706	0.047777	2	1.09923	0.27167	2	-1.71122	0.0680173	2	0.466764	0.329472	2	0.242145	0.498118	3	protein_coding	NE	NE			hypothetical protein	// // membrane // //
NCTC8325	SAOUHSC_00041=SAOUHSC_00041	4.54545	0.0665231	6	-0.0814977	0.472767	6	1.53297	0.388251	6	4.16491	0.000785964	5	0.148444	0.454367	5	-1.7541	0.0765122	5	-0.828416	0.448946	6	-0.165078	0.403823	6	protein_coding	NE	NE			transcriptional regulator	// // // //
NCTC8325	SAOUHSC_00042=SAOUHSC_00042	1.88191	0.0669367	13	0.758577	0.083245	13	2.32919	0.00222086	13	0.691458	0.223574	13	-0.136443	0.2481	13	-0.0348779	0.349729	13	1.26689	0.0803692	12	-0.225916	0.268471	13	protein_coding	NE	NE			putative transporter, major facilitator superfamily	// transmembrane transport // plasma membrane // membrane // transporter activity // transmembrane transporter activity //
NCTC8325	SAOUHSC_00043=SAOUHSC_00043	-0.00266078	0.486186	11	2.25398	0.00807215	11	1.21799	0.0219688	11	2.20949	0.144654	11	0.064528	0.268969	11	2.05779	0.0408072	11	0.953072	0.183581	10	2.23326	0.127462	13	protein_coding	NE	NE			hypothetical protein	// // // //
NCTC8325	SAOUHSC_00044=SAOUHSC_00044	2.41391	0.0833934	11	-0.851854	0.0747242	10	1.3921	0.273299	10	-0.164027	0.458813	9	-0.996785	0.0610282	10	-0.0726515	0.472214	10	1.58655	0.0449657	10	-0.78851	0.336189	12	protein_coding	NE	NE			LysR family transcriptional regulator	// DNA-templated transcription // regulation of DNA-templated transcription // // DNA binding // transcription cis-regulatory region binding // DNA-binding transcription factor activity //
NCTC8325	SAOUHSC_00045=SAOUHSC_00045	-0.91858	0.194245	7	2.05549	0.0163029	7	1.99663	0.00737825	8	0.644875	0.382465	7	-1.39946	0.150941	7	1.81704	0.0202854	7	0.869744	0.094167	7	0.114609	0.389334	9	protein_coding	NE	NE			DUF4865 domain-containing protein	// // // //
NCTC8325	SAOUHSC_00046=SAOUHSC_00046	2.17212	0.141511	5	1.65323	0.230568	5	4.83248	0.00791779	5	-0.344595	0.44013	4	-3.12317	0.035701	5	-0.678222	0.398293	5	-3.82378	0.069623	5	0.00704584	0.395755	5	protein_coding	NE	NE			LysR family transcriptional regulator	// DNA-templated transcription // regulation of DNA-templated transcription // // DNA binding // transcription cis-regulatory region binding // DNA-binding transcription factor activity //
NCTC8325	SAOUHSC_00047=SAOUHSC_00047	-0.30481	0.407275	6	2.72492	0.00359758	6	2.32794	0.170264	6	-0.289769	0.421986	6	-2.18685	0.0866508	6	-1.07406	0.113833	6	0.919295	0.187214	6	2.10346	0.188492	7	protein_coding	NE	NE			hypothetical protein	// // membrane // //
NCTC8325	SAOUHSC_00049=SAOUHSC_00049	0.531459	0.271884	48	-0.0342401	0.103425	47	0.55151	0.0387635	47	0.0952838	0.2302	47	-0.140285	0.234088	48	1.52617	0.000669237	49	0.982574	0.000581968	49	0.820964	0.15656	52	protein_coding	NE	NE			ATPase	// // // RNA binding //
NCTC8325	SAOUHSC_00050=SAOUHSC_00050	-0.810812	0.352313	3	2.13388	0.00857244	3	2.96208	0.0118642	3	0.719141	0.0972188	3	0.00412524	0.477918	3	0.885284	0.155811	3	1.42803	0.0381413	3	2.29968	0.0387625	4	protein_coding	NE	NE			hypothetical protein	// // membrane // //
NCTC8325	SAOUHSC_00051=SAOUHSC_00051	0.468484	0.212852	13	1.21163	0.0406922	13	1.50137	0.0943164	13	0.491883	0.330457	13	0.537937	0.202798	13	1.31587	0.0515772	13	0.873366	0.0139014	13	0.442754	0.346063	13	protein_coding	NE	NE	plc; 1-phosphatidylinositol phosphodiesterase [EC:4.6.1.13]	Inositol phosphate metabolism, Metabolic pathways	1-phosphatidylinositol phosphodiesterase	// lipid catabolic process // signal transduction // lipid metabolic process // extracellular region // lyase activity // hydrolase activity // phosphoric diester hydrolase activity // phosphatidylinositol diacylglycerol-lyase activity //
NCTC8325	SAOUHSC_00052=SAOUHSC_00052	1.72499	0.274496	11	1.83689	0.0468322	10	0.164575	0.496494	10	0.0633078	0.470742	10	-0.940399	0.139222	10	1.46738	0.147684	11	1.04617	0.0211474	10	0.336331	0.45456	11	protein_coding	NE	NE			Uncharacterized lipoprotein SAOUHSC_00052	// // membrane // plasma membrane // //
NCTC8325	SAOUHSC_00053=SAOUHSC_00053	0.165198	0.458928	7	0.439797	0.496354	8	0.847002	0.144763	7	1.26499	0.118186	8	0.501499	0.189008	8	0.729565	0.253899	8	0.804624	0.0462094	7	-0.889883	0.363337	9	protein_coding	NE	NE			Uncharacterized lipoprotein SAOUHSC_00053	// // membrane // plasma membrane // //
NCTC8325	SAOUHSC_00054=SAOUHSC_00054	0.824244	0.228938	12	0.634197	0.225139	14	2.46593	0.0221228	14	1.50552	0.0214671	12	-1.67406	0.156729	15	0.267922	0.158334	13	1.83954	0.000524809	14	-0.3224	0.40752	16	protein_coding	NE	NE			Uncharacterized lipoprotein SAOUHSC_00054	// // membrane // plasma membrane // //
NCTC8325	SAOUHSC_00055=SAOUHSC_00055	1.61583	0.105882	13	1.3427	0.0315349	11	1.06054	0.0151053	12	0.232853	0.433794	11	-1.14736	0.200197	12	1.39505	0.00873964	13	1.64838	0.0146751	12	-0.107682	0.429008	14	protein_coding	NE	NE			Uncharacterized lipoprotein SAOUHSC_00055	// // membrane // plasma membrane // //
NCTC8325	SAOUHSC_00056=SAOUHSC_00056	0.323375	0.396626	43	1.65403	0.00540587	44	1.41485	0.0382438	44	0.645401	0.428006	42	0.738949	0.158981	43	0.208309	0.347667	44	1.94975	3.41e-06	43	0.395068	0.489043	45	protein_coding	NE	NE			AraC family transcriptional regulator	// DNA-templated transcription // methylglyoxal catabolic process to D-lactate via S-lactoyl-glutathione // regulation of DNA-templated transcription // // sequence-specific DNA binding // glyoxalase III activity // DNA-binding transcription factor activity // DNA binding //
NCTC8325	SAOUHSC_00057=SAOUHSC_00057	-0.255016	0.322087	27	1.5408	0.00026377	27	-0.123952	0.42974	27	-0.362836	0.198592	27	1.81929	0.00594076	27	1.05058	0.121856	27	1.24104	0.000686712	27	1.21917	0.0103491	28	protein_coding	NE	NE			amidohydrolase	// // // catalytic activity // hydrolase activity //
NCTC8325	SAOUHSC_00058=SAOUHSC_00058	-0.732131	0.17071	15	2.12771	0.000273925	15	0.424916	0.27295	15	0.362405	0.43672	15	1.28951	0.0193577	15	0.598014	0.100989	15	1.57321	0.000162753	15	0.685448	0.265445	15	protein_coding	NE	NE	norB, norC; MFS transporter, DHA2 family, multidrug resistance protein		multidrug efflux pump NorC	// transmembrane transport // plasma membrane // membrane // transporter activity // transmembrane transporter activity //
NCTC8325	SAOUHSC_00060=SAOUHSC_00060	-0.530096	0.249165	28	1.47531	0.0131808	28	1.0693	0.312672	28	-0.307178	0.249391	28	2.21016	0.000172124	28	-0.344017	0.472214	28	1.37434	0.000833713	28	-1.14548	0.164688	28	protein_coding	NE	NE	yjbB; phosphate:Na+ symporter		Na<sup>+</sup>:phosphate symporter	// inorganic ion transmembrane transport // phosphate ion transmembrane transport // sodium ion transmembrane transport // sodium-dependent phosphate transport // plasma membrane // membrane // secondary active transmembrane transporter activity // transporter activity // phosphate ion transmembrane transporter activity // sodium:phosphate symporter activity //
NCTC8325	SAOUHSC_00061=SAOUHSC_00061	0.0720059	0.339239	45	1.67104	0.00587512	45	0.51738	0.258929	45	0.30594	0.307908	45	1.78818	0.000254869	45	0.441423	0.143129	45	1.25557	0.000139209	45	0.246337	0.420148	45	protein_coding	NE	NE	ohyA, sph; oleate hydratase [EC:4.2.1.53]		myosin-cross-reactive antigen	// fatty acid metabolic process // // FAD binding // oleate hydratase activity //
NCTC8325	SAOUHSC_00062=SAOUHSC_00062	2.69133	0.0318536	20	0.916799	0.378677	22	2.36328	0.0122389	19	0.0850522	0.409629	17	-1.39419	0.0771516	20	0.987069	0.0233153	19	1.21853	0.0095992	20	-0.093272	0.324858	23	protein_coding	NE	NE			putative transporter	// // membrane // transporter activity //
NCTC8325	SAOUHSC_00064=SAOUHSC_00064	-0.25478	0.354527	22	0.926186	0.161816	24	1.7914	0.014725	23	0.294038	0.480313	22	0.897581	0.0404314	21	0.632571	0.177865	23	1.53749	0.000335979	23	-1.6873	0.0633431	26	protein_coding	NE	NE	norG; GntR family transcriptional regulator, regulator for abcA and norABC		DNA-binding transcriptional regulator NorG	// alpha-amino acid metabolic process // biosynthetic process // regulation of DNA-templated transcription // // pyridoxal phosphate binding // transferase activity // transaminase activity // catalytic activity // DNA-binding transcription factor activity // DNA binding //
NCTC8325	SAOUHSC_00065=SAOUHSC_00065	0.829718	0.128999	8	0.516675	0.326586	9	1.29472	0.301037	8	-0.0594663	0.493212	8	0.62022	0.236321	9	0.574714	0.329812	9	0.300811	0.306055	9	0.52335	0.327373	9	protein_coding	NE	NE			hypothetical protein	// response to toxic substance // membrane // //
NCTC8325	SAOUHSC_00067=SAOUHSC_00067	-0.441068	0.499244	35	2.26365	0.00034143	35	0.668702	0.245375	37	0.914714	0.220513	37	2.1018	0.000347572	36	0.0436352	0.428445	37	1.03136	0.000409821	37	-0.545688	0.487628	38	protein_coding	NE	NE	lctP; lactate permease		L-lactate transporter LctP1	// proton transmembrane transport // lactate transmembrane transport // lactate transport // plasma membrane // membrane // solute:proton symporter activity // lactate transmembrane transporter activity // transporter activity //
NCTC8325	SAOUHSC_00069=SAOUHSC_00069	-0.487513	0.0406129	51	2.23969	2.63e-07	51	0.772367	0.0945947	51	0.487826	0.125517	51	2.12853	1.43707e-06	51	1.24248	0.00506629	51	2.06883	4.95e-10	51	1.26359	8.68e-05	51	protein_coding	NE	NE	spa; immunoglobulin G-binding protein A	Staphylococcus aureus infection	protein A	// // cell wall // extracellular region // immunoglobulin binding // IgG binding //
NCTC8325	SAOUHSC_00070=SAOUHSC_00070	-0.310086	0.378168	8	-1.28806	0.0953686	9	1.38464	0.244125	9	1.29241	0.0899037	8	-0.38598	0.422281	9	-0.618203	0.303669	9	0.65987	0.205878	9	-0.0451662	0.341841	10	protein_coding	NE	NE			accessory regulator-like protein	// regulation of DNA-templated transcription // cytoplasm // transcription cis-regulatory region binding // DNA-binding transcription factor activity // DNA binding //
NCTC8325	SAOUHSC_00071=SAOUHSC_00071	-0.0596309	0.499561	27	1.01883	0.00329104	26	0.5874	0.374695	28	-0.493106	0.101639	28	1.49036	0.00886302	27	-0.466297	0.290083	27	-0.453458	0.0556085	27	-1.16972	0.228774	30	protein_coding	NE	NE	sirC, fecD, cbrC; iron-siderophore transport system permease protein		ferric staphyloferrin B ABC transporter	// transmembrane transport // siderophore-dependent iron import into cell // membrane // plasma membrane // transmembrane transporter activity //
NCTC8325	SAOUHSC_00072=SAOUHSC_00072	-1.4309	0.219037	26	2.02541	0.0156601	28	0.88491	0.199362	28	-0.110075	0.4454	27	1.17704	0.00770972	29	0.0861708	0.454204	27	1.74584	0.000353058	28	0.720395	0.0386325	29	protein_coding	NE	NE	sirB, fecC, cbrB; iron-siderophore transport system permease protein		ferric staphyloferrin B ABC transporter	// transmembrane transport // siderophore-dependent iron import into cell // membrane // plasma membrane // transmembrane transporter activity //
NCTC8325	SAOUHSC_00074=SAOUHSC_00074	-0.834946	0.214242	15	2.10585	0.014187	15	0.887032	0.292714	15	0.388025	0.343281	15	0.7267	0.0254299	15	1.20792	0.0445707	15	1.68964	0.000193621	15	0.60452	0.113959	15	protein_coding	NE	NE	sirA, fecB, cbrA; iron-siderophore transport system substrate-binding protein		ferric staphyloferrin B ABC transporter	// // outer membrane-bounded periplasmic space // //
NCTC8325	SAOUHSC_00075=SAOUHSC_00075	-0.581413	0.185017	19	3.04297	1.4e-05	19	-0.668645	0.332022	19	-0.0798736	0.330457	19	2.09927	0.00119137	19	0.48274	0.115827	19	1.50316	0.00247235	19	1.50598	0.0136489	22	protein_coding	NE	NE	sbnA; N-(2-amino-2-carboxyethyl)-L-glutamate synthase [EC:2.5.1.140]	Biosynthesis of various secondary metabolites - part 3, Metabolic pathways, Biosynthesis of secondary metabolites	<em>N</em>-(2-amino-2-carboxyethyl)-<small>L</small>-glutamate synthase	// cysteine biosynthetic process // cysteine biosynthetic process from serine // cytoplasm // transferase activity, transferring alkyl or aryl (other than methyl) groups // L-cysteine desulfhydrase activity // transferase activity // pyridoxal phosphate binding // cysteine synthase activity //
NCTC8325	SAOUHSC_00076=SAOUHSC_00076	0.0808564	0.494492	17	1.99897	0.00361771	17	-1.07621	0.145972	17	-0.503562	0.421154	17	2.2051	0.00205707	17	0.118401	0.187686	17	2.12877	0.000148354	17	-0.745248	0.338505	17	protein_coding	NE	NE	sbnB; N-[(2S)-2-amino-2-carboxyethyl]-L-glutamate dehydrogenase [EC:1.5.1.51]	Biosynthesis of various secondary metabolites - part 3, Metabolic pathways, Biosynthesis of secondary metabolites	<em>N</em>-[(2<em>S</em>)-2-amino-2-carboxyethyl]-<small>L</small>-glutamate dehydrogenase	// siderophore biosynthetic process // arginine catabolic process // cytoplasm // oxidoreductase activity // oxidoreductase activity, acting on the CH-NH2 group of donors, NAD or NADP as acceptor //
NCTC8325	SAOUHSC_00077=SAOUHSC_00077	-0.708559	0.25082	32	2.05666	0.000504211	31	0.0592104	0.383881	31	0.322512	0.328204	31	1.89361	7.47285e-05	31	0.562093	0.234235	32	0.745751	0.0244989	32	0.654758	0.277864	32	protein_coding	NE	NE	sbnC; staphyloferrin B synthase [EC:6.3.2.56]	Biosynthesis of various secondary metabolites - part 3, Metabolic pathways, Biosynthesis of secondary metabolites	staphyloferrin B synthase	// organonitrogen compound biosynthetic process // cellular biosynthetic process // siderophore biosynthetic process // // acid-amino acid ligase activity // ligase activity // ATP binding // nucleotide binding //
NCTC8325	SAOUHSC_00078=SAOUHSC_00078	-0.213089	0.116506	24	2.28766	0.000982624	23	-0.333045	0.286737	23	0.242138	0.5	23	1.9056	0.000963579	23	-0.0570901	0.396718	24	0.838622	0.0136295	24	0.86	0.0607067	25	protein_coding	NE	NE	sbnD; MFS transporter, DHA1 family, staphyloferrin B biosynthesis exporter		staphyloferrin B efflux transporter	// xenobiotic transmembrane transport // transmembrane transport // cellular anatomical entity // plasma membrane // membrane // transmembrane transporter activity //
NCTC8325	SAOUHSC_00079=SAOUHSC_00079	0.233744	0.442326	38	2.45338	0.000193072	38	0.73786	0.266846	39	-0.813744	0.0972188	38	1.50062	5.1559e-05	37	0.188451	0.334051	39	0.796391	0.0488247	38	0.0991542	0.39381	41	protein_coding	NE	NE	sbnE; L-2,3-diaminopropanoate---citrate ligase [EC:6.3.2.54]	Biosynthesis of various secondary metabolites - part 3, Metabolic pathways, Biosynthesis of secondary metabolites	L-2,3-diaminopropanoate--citrate ligase	// organonitrogen compound biosynthetic process // cellular biosynthetic process // siderophore biosynthetic process // // acid-amino acid ligase activity // ligase activity // ATP binding // nucleotide binding //
NCTC8325	SAOUHSC_00080=SAOUHSC_00080	0.166425	0.319891	38	1.77219	0.00315265	39	0.148522	0.497654	37	0.458537	0.143777	38	1.89585	0.00489662	38	0.234953	0.278939	39	1.22114	0.000929149	39	-0.0644113	0.280464	40	protein_coding	NE	NE	sbnF; 2-[(L-alanin-3-ylcarbamoyl)methyl]-3-(2-aminoethylcarbamoyl)-2-hydroxypropanoate synthase [EC:6.3.2.55]	Biosynthesis of various secondary metabolites - part 3, Metabolic pathways, Biosynthesis of secondary metabolites	3-(L-alanin-3-ylcarbamoyl)-2-[(2-aminoethylcarbamoyl)methyl]-2-hydroxypropanoate synthase	// organonitrogen compound biosynthetic process // cellular biosynthetic process // siderophore biosynthetic process // // acid-amino acid ligase activity // ligase activity // ATP binding // nucleotide binding //
NCTC8325	SAOUHSC_00081=SAOUHSC_00081	-1.27179	0.0191241	16	3.11913	0.000235706	16	-1.86483	0.0129949	16	-0.00708762	0.481189	16	2.37433	0.00212689	16	0.332717	0.359048	16	1.16267	0.00902855	16	0.545954	0.151022	16	protein_coding	NE	NE	sbnG; staphyloferrin B biosynthesis citrate synthase		iron-regulated citrate synthase	// carbohydrate metabolic process // cytoplasm // metal ion binding // aldehyde-lyase activity // catalytic activity //
NCTC8325	SAOUHSC_00082=SAOUHSC_00082	-0.517887	0.438271	24	0.819132	0.129438	24	-1.03963	0.0992953	25	1.1154	0.1011	24	1.4327	0.0125651	24	0.350789	0.357196	25	1.48812	0.0032478	24	0.954672	0.156912	26	protein_coding	NE	NE	sbnH; 2-[(L-alanin-3-ylcarbamoyl)methyl]-2-hydroxybutanedioate decarboxylase [EC:4.1.1.117]	Biosynthesis of various secondary metabolites - part 3, Metabolic pathways, Biosynthesis of secondary metabolites	2-[(L-alanin-3-ylcarbamoyl)methyl]-2-hydroxybutanedioate decarboxylase	// siderophore biosynthetic process // lysine biosynthetic process via diaminopimelate // polyamine biosynthetic process // // carboxy-lyase activity // lyase activity // diaminopimelate decarboxylase activity // catalytic activity //
NCTC8325	SAOUHSC_00083=SAOUHSC_00083	0.0969026	0.451277	14	1.37923	0.0099015	14	-0.305651	0.300943	15	-0.00109678	0.250613	16	2.39104	0.00255199	14	0.500502	0.210455	16	-0.605204	0.498415	16	2.30254	0.00128208	16	protein_coding	NE	NE	sbnI; L-serine kinase (ATP) / ParB family transcriptional regulator, heme-responsive regulator [EC:2.7.1.225]	Biosynthesis of various secondary metabolites - part 3, Metabolic pathways, Biosynthesis of secondary metabolites	L-serine kinase	// siderophore biosynthetic process // phosphorylation // positive regulation of sporulation resulting in formation of a cellular spore // chromosome segregation // chromosome // phosphotransferase activity, alcohol group as acceptor // transferase activity // kinase activity // ATP binding // DNA binding // nucleotide binding //
NCTC8325	SAOUHSC_00084=SAOUHSC_00084	-1.60139	0.0747231	3	1.94029	0.247067	3	-1.33581	0.292714	4	1.35905	0.300619	3	-0.72093	0.412433	3	4.78574	0.0111201	3	-0.377141	0.495882	4	1.79034	0.149429	4	protein_coding	NE	NE			hypothetical protein	// // membrane // //
NCTC8325	SAOUHSC_00085=SAOUHSC_00085	0.577424	0.481817	11	2.43312	0.0030484	11	0.771047	0.108988	11	-0.456827	0.457751	11	0.358828	0.358593	11	1.97977	0.0119382	11	2.48937	0.00175847	11	-0.474812	0.299897	11	protein_coding	NE	NE			putative transporter, major facilitator superfamily	// // membrane // transporter activity //
NCTC8325	SAOUHSC_00086=SAOUHSC_00086	-0.75823	0.274496	17	2.26505	0.000121621	17	-0.00335041	0.497654	17	-0.36901	0.497444	17	1.59682	0.0287774	17	0.344027	0.234235	17	1.77731	9.22e-05	17	0.53786	0.203554	17	protein_coding	NE	NE	butA, budC; meso-butanediol dehydrogenase / (S,S)-butanediol dehydrogenase / diacetyl reductase [EC:1.1.1.- 1.1.1.76 1.1.1.304]	Butanoate metabolism	acetoin reductase	// acetoin catabolic process // // diacetyl reductase ((S)-acetoin forming) activity // acetoin dehydrogenase activity // oxidoreductase activity //
NCTC8325	SAOUHSC_00087=SAOUHSC_00087	0.607638	0.476237	2	0.831971	0.391406	2	3.78096	0.0396018	2	0.499256	0.354873	2	-0.841048	0.284955	2	2.67008	0.0680173	2	1.15328	0.177962	2	-1.30456	0.250352	3	protein_coding	NE	NE			hypothetical protein	// // // //
NCTC8325	SAOUHSC_00088=SAOUHSC_00088	0.849781	0.0513233	10	-0.113333	0.428651	10	3.41454	2.15e-05	10	2.06152	0.026486	10	2.51618	0.077318	10	0.801401	0.189344	10	1.17153	0.00445946	10	-0.508519	0.223792	10	protein_coding	NE	NE	galE, GALE; UDP-glucose 4-epimerase [EC:5.1.3.2]	Galactose metabolism, Amino sugar and nucleotide sugar metabolism, O-Antigen nucleotide sugar biosynthesis, Metabolic pathways	NAD-dependent epimerase/dehydratase family protein	// // // catalytic activity //
NCTC8325	SAOUHSC_00089=SAOUHSC_00089	-0.127228	0.39006	17	1.16833	0.208275	17	2.46911	0.000627625	16	-1.21228	0.146865	16	0.42555	0.323371	17	-0.0616085	0.427706	17	1.08802	0.0135853	17	0.877483	0.143676	17	protein_coding	NE	NE			UDP-phosphate N-acetylgalactosaminyl-1-phosphate transferase	// polysaccharide metabolic process // membrane // phosphotransferase activity, for other substituted phosphate groups //
NCTC8325	SAOUHSC_00090=SAOUHSC_00090	0.895129	0.221848	25	1.07319	0.00834652	26	1.26587	0.0171871	25	0.167008	0.480396	25	0.976933	0.0710303	26	1.3076	0.0444103	26	1.71637	2.96e-05	25	0.746678	0.041446	26	protein_coding	NE	NE			glycosyl transferase family 1	// // // glycosyltransferase activity //
NCTC8325	SAOUHSC_00091=SAOUHSC_00091	0.34214	0.371154	14	1.46589	0.0609957	14	1.22087	0.0204723	14	-1.03012	0.209898	14	0.902343	0.216953	14	0.624633	0.217969	14	1.3645	0.0614827	14	1.38136	0.0100281	16	protein_coding	NE	NE			ligase	// // membrane // //
NCTC8325	SAOUHSC_00092=SAOUHSC_00092	0.569971	0.326492	28	2.02398	0.00064362	28	1.04497	0.0415093	28	-0.0928764	0.39349	28	0.898852	0.116588	28	0.635127	0.300374	28	1.52197	0.000760352	28	0.588638	0.439212	28	protein_coding	NE	NE	TC.PST; polysaccharide transporter, PST family		hypothetical protein	// // plasma membrane // membrane // //
NCTC8325	SAOUHSC_00093=SAOUHSC_00093	0.505294	0.23981	14	2.31095	0.00874052	13	2.16569	0.0221228	14	-1.03161	0.0569249	13	-0.75613	0.244163	13	0.148921	0.391428	14	0.84564	0.0944018	14	-0.305875	0.472209	15	protein_coding	NE	NE	SOD2; superoxide dismutase, Fe-Mn family [EC:1.15.1.1]		superoxide dismutase	// removal of superoxide radicals // superoxide metabolic process // // metal ion binding // oxidoreductase activity // superoxide dismutase activity //
NCTC8325	SAOUHSC_00094=SAOUHSC_00094	-0.0684573	0.490556	17	2.08292	0.000152721	17	-0.602792	0.0602286	17	0.223695	0.450576	17	2.43376	1.89363e-05	17	1.53075	0.00165038	17	1.14241	0.00454593	17	0.951903	0.00168776	17	protein_coding	NE	NE			surface-associated protein SasD	// // extracellular region // //
NCTC8325	SAOUHSC_00096=SAOUHSC_00096	0.88891	0.219037	21	-1.11672	0.0764433	22	-0.135442	0.252906	21	-1.59787	0.0274038	20	-0.162328	0.339487	22	-0.0825526	0.497086	21	0.136859	0.133477	21	-1.95021	0.00100617	25	protein_coding	NE	NE			GntR family transcriptional regulator	// DNA-templated transcription // negative regulation of DNA-templated transcription // regulation of DNA-templated transcription // // DNA binding // transaminase activity // DNA-binding transcription factor activity //
NCTC8325	SAOUHSC_00097=SAOUHSC_00097	-0.36791	0.243394	10	1.5542	0.12603	10	2.47385	0.0059535	10	0.227514	0.372954	9	1.7123	0.0166945	9	1.71261	0.0361259	10	0.693938	0.0949934	10	-0.0331789	0.315438	10	protein_coding	NE	NE	deoD; purine-nucleoside phosphorylase [EC:2.4.2.1]	Purine metabolism, Pyrimidine metabolism, Nicotinate and nicotinamide metabolism, Metabolic pathways, Biosynthesis of secondary metabolites	purine nucleoside phosphorylase	// purine nucleoside catabolic process // nucleoside catabolic process // purine nucleoside metabolic process // nucleoside metabolic process // nucleobase-containing compound metabolic process // cytosol // pentosyltransferase activity // glycosyltransferase activity // transferase activity // purine-nucleoside phosphorylase activity // catalytic activity //
NCTC8325	SAOUHSC_00099=SAOUHSC_00099	-0.520703	0.25082	22	1.89063	0.0043045	22	0.485084	0.244578	22	0.849961	0.068197	22	1.36766	0.00252622	22	0.414082	0.248881	22	1.46865	7.18e-05	22	0.537521	0.227052	24	protein_coding	NE	NE	tetB; MFS transporter, DHA2 family, metal-tetracycline-proton antiporter		efflux pump Tet38	// transmembrane transport // plasma membrane // membrane // transporter activity // transmembrane transporter activity //
NCTC8325	SAOUHSC_00100=SAOUHSC_00100	-2.72171	0.0450743	5	3.15907	0.00160393	5	2.23937	0.0142444	5	0.953011	0.0631391	5	4.17639	0.000747027	5	-0.60843	0.183096	5	1.62321	0.00629822	5	2.05068	0.0135867	5	protein_coding	NE	NE	deoC, DERA; deoxyribose-phosphate aldolase [EC:4.1.2.4]	Pentose phosphate pathway, Metabolic pathways	2-deoxyribose-5-phosphate aldolase	// deoxyribose phosphate catabolic process // carbohydrate catabolic process // deoxyribonucleotide catabolic process // cytoplasm // lyase activity // deoxyribose-phosphate aldolase activity // catalytic activity //
NCTC8325	SAOUHSC_00101=SAOUHSC_00101	-1.64312	0.00399341	34	1.63775	0.00150552	34	1.20866	0.0159983	35	1.80093	0.00822415	33	1.95454	0.00035799	33	-0.977945	0.365597	35	1.30012	0.00139926	33	0.818672	0.0144832	35	protein_coding	NE	NE	deoB; phosphopentomutase [EC:5.4.2.7]	Pentose phosphate pathway, Purine metabolism, Metabolic pathways	phosphopentomutase	// deoxyribonucleotide catabolic process // nucleotide catabolic process // cellular metabolic compound salvage // nucleotide metabolic process // 5-phosphoribose 1-diphosphate biosynthetic process // cytosol // cytoplasm // manganese ion binding // metal ion binding // isomerase activity // phosphopentomutase activity // catalytic activity // magnesium ion binding //
NCTC8325	SAOUHSC_00102=SAOUHSC_00102	0.171681	0.499953	24	0.530438	0.0757257	24	0.319216	0.345547	25	-0.359628	0.320033	22	0.719494	0.207922	22	0.703287	0.234163	23	1.16117	0.00176639	24	-0.147787	0.379521	26	protein_coding	NE	NE	phnE; phosphonate transport system permease protein	ABC transporters	ABC transporter membrane protein	// nickel cation transport // transmembrane transport // organic phosphonate transport // membrane // plasma membrane // ABC-type phosphonate transporter activity //
NCTC8325	SAOUHSC_00103=SAOUHSC_00103	-0.78214	0.381516	19	0.0883004	0.496822	19	0.125228	0.199362	19	1.45355	0.188392	19	1.31997	0.106899	19	2.33963	0.0361093	19	0.300035	0.162021	19	0.266925	0.359387	21	protein_coding	NE	NE	phnE; phosphonate transport system permease protein	ABC transporters	ABC transporter membrane protein	// nickel cation transport // transmembrane transport // organic phosphonate transport // ATP-binding cassette (ABC) transporter complex // membrane // plasma membrane // ABC-type phosphonate transporter activity //
NCTC8325	SAOUHSC_00104=SAOUHSC_00104	-0.179131	0.47652	22	2.03185	0.00314652	20	1.94332	0.034519	22	-0.0339986	0.158663	21	0.503935	0.197239	20	0.360259	0.423242	20	2.00698	7.11e-05	20	-0.0676278	0.5	22	protein_coding	NE	NE	phnC; phosphonate transport system ATP-binding protein [EC:7.3.2.2]	ABC transporters	ABC transporter ATP-binding protein	// anion transmembrane transport // organic phosphonate transport // membrane // plasma membrane // ATP hydrolysis activity // ABC-type phosphonate transporter activity // ATP binding // nucleotide binding // transporter activity //
NCTC8325	SAOUHSC_00105=SAOUHSC_00105	1.15457	0.0745832	15	0.962089	0.123857	14	1.87566	0.0176506	15	0.387554	0.360494	14	-0.455143	0.297449	14	1.17	0.159876	15	0.921121	0.0133356	15	-0.0226313	0.359387	15	protein_coding	NE	NE	phnD; phosphonate transport system substrate-binding protein	ABC transporters	ABC transporter substrate-binding lipoprotein	// transmembrane transport // membrane // plasma membrane // ATP-binding cassette (ABC) transporter complex // transmembrane transporter activity // transporter activity //
NCTC8325	SAOUHSC_00106=SAOUHSC_00106	-0.163203	0.252303	35	1.81678	0.00110899	36	1.67738	0.00821905	36	0.729924	0.371833	36	1.34462	0.00914056	36	0.834346	0.127833	37	1.07044	0.0150313	37	1.28406	0.0397473	37	protein_coding	NE	NE			hypothetical protein	// // // //
NCTC8325	SAOUHSC_00107=SAOUHSC_00107	-0.325032	0.284866	37	1.60122	0.00526349	38	0.773214	0.106431	36	0.0816344	0.487591	36	1.86842	0.000585964	36	0.514824	0.278939	37	1.25922	0.00689922	39	-0.437971	0.420086	41	protein_coding	NE	NE			bifunctional metallophosphatase/5'-nucleotidase	// dephosphorylation // nucleotide catabolic process // outer membrane-bounded periplasmic space // cellular anatomical entity // nucleotidase activity // metal ion binding // hydrolase activity, acting on ester bonds // hydrolase activity // nucleotide binding //
NCTC8325	SAOUHSC_00108=SAOUHSC_00108	1.19507	0.229325	2	-11.1915	1	1	6.98421	0.0272585	2	-1.01014	0.497959	2	-0.778631	0.495718	2	0.716502	0.497086	2	2.00635	0.494367	2	0.88733	0.298075	2	protein_coding	NE	NE			hypothetical protein	// // // //
NCTC8325	SAOUHSC_00109=SAOUHSC_00109	-0.739071	0.489873	6	2.36612	0.0325702	6	0.778031	0.241642	6	-1.75249	0.0981973	6	1.09619	0.102637	6	1.10113	0.113833	6	1.83198	0.0105545	6	1.67578	0.00872484	6	protein_coding	NE	NE			replication initiation protein	// // // //
NCTC8325	SAOUHSC_00111=SAOUHSC_00111	0	1	0	0	1	0	0	1	0	0	1	0	0	1	0	0	1	0	0	1	0	-3.8438	1	1	protein_coding	NE	NE			hypothetical protein	// // membrane // //
NCTC8325	SAOUHSC_00112=SAOUHSC_00112	-1.91578	0.0833819	4	2.86738	0.00687211	4	-0.0934207	0.494091	4	1.38954	0.036838	4	2.42333	0.0559546	5	0.360028	0.447916	4	0.0542585	0.437482	5	-1.85053	0.0438256	5	pseudogene	NE	NE			N/A	N/A
NCTC8325	SAOUHSC_00113=SAOUHSC_00113	0.826356	0.147276	56	1.49305	0.0001019	56	1.90035	0.0121019	58	-0.316629	0.44013	56	0.87456	0.0446731	56	1.16546	0.0182858	59	0.70121	0.00884785	58	0.119578	0.150806	60	protein_coding	NE	NE	adhE; acetaldehyde dehydrogenase / alcohol dehydrogenase [EC:1.2.1.10 1.1.1.1]	Glycolysis / Gluconeogenesis, Fatty acid degradation, Tyrosine metabolism, Pyruvate metabolism, Chloroalkane and chloroalkene degradation, Naphthalene degradation, Butanoate metabolism, Metabolic pathways, Biosynthesis of secondary metabolites, Microbial metabolism in diverse environments, Degradation of aromatic compounds	bifunctional acetaldehyde-CoA/alcohol dehydrogenase	// carbon utilization // alcohol metabolic process // membrane // cytosol // oxidoreductase activity, acting on the CH-OH group of donors, NAD or NADP as acceptor // oxidoreductase activity, acting on the aldehyde or oxo group of donors, NAD or NADP as acceptor // metal ion binding // oxidoreductase activity // acetaldehyde dehydrogenase (acetylating) activity // alcohol dehydrogenase (NAD+) acti…
NCTC8325	SAOUHSC_00114=SAOUHSC_00114	0.584235	0.341683	11	0.380246	0.30345	11	0.911333	0.106553	11	-0.284801	0.30689	11	-0.869395	0.0460345	11	-0.160381	0.5	11	1.33838	0.000827056	11	0.672689	0.25151	11	protein_coding	NE	NE			capsular polysaccharide biosynthesis protein	// polysaccharide biosynthetic process // carbohydrate transmembrane transport // peptidyl-tyrosine phosphorylation // proton transmembrane transport // polysaccharide transport // lipopolysaccharide biosynthetic process // plasma membrane // membrane // carbohydrate:proton symporter activity // protein tyrosine kinase activity //
NCTC8325	SAOUHSC_00115=SAOUHSC_00115	-0.287698	0.421215	10	1.69087	0.0547188	10	-0.362339	0.497654	11	0.436712	0.194586	11	0.83502	0.0589838	11	0.800329	0.119813	10	2.61613	0.000629592	10	0.574498	0.481848	11	protein_coding	NE	NE			tyrosine kinase CapB	// protein phosphorylation // phosphorylation // peptidyl-tyrosine phosphorylation // extracellular polysaccharide biosynthetic process // // protein serine/threonine/tyrosine kinase activity // transmembrane receptor protein tyrosine kinase activity // kinase activity // transferase activity // protein tyrosine kinase activity // ATP binding // nucleotide binding // non-membrane spanning protein…
NCTC8325	SAOUHSC_00116=SAOUHSC_00116	0.0978936	0.400683	17	0.855533	0.0683775	17	1.74036	0.0037745	17	0.636717	0.187646	17	-0.00160786	0.430232	17	1.2727	0.0161269	17	0.940792	0.0154892	17	0.740165	0.411004	18	protein_coding	NE	NE			capsular polysaccharide biosynthesis protein Cap8C	// protein dephosphorylation // peptidyl-tyrosine dephosphorylation // // hydrolase activity // phosphoprotein phosphatase activity // manganese ion binding // protein tyrosine phosphatase activity // catalytic activity //
NCTC8325	SAOUHSC_00117=SAOUHSC_00117	-0.679182	0.145693	31	0.896355	0.0353961	29	0.0726939	0.345624	32	-0.104997	0.452429	30	0.929684	0.0335675	30	0.328211	0.384262	31	0.91685	0.0166031	31	0.404071	0.259317	34	protein_coding	NE	NE			capsular polysaccharide biosynthesis protein Cap5D	// // membrane // //
NCTC8325	SAOUHSC_00118=SAOUHSC_00118	0.52381	0.23378	14	2.50896	0.000210825	13	0.857197	0.252906	14	-0.127979	0.362718	12	0.648761	0.253093	14	1.42287	0.00742601	14	0.144089	0.278217	14	0.515399	0.150448	15	protein_coding	NE	NE	pseB, wbjB; UDP-N-acetylglucosamine 4,6-dehydratase/5-epimerase [EC:4.2.1.115 5.1.3.-]	Amino sugar and nucleotide sugar metabolism, O-Antigen nucleotide sugar biosynthesis, Metabolic pathways	N/A	N/A
NCTC8325	SAOUHSC_00119=SAOUHSC_00119	-0.711069	0.403876	18	1.24056	0.0551989	18	2.12629	0.226694	18	-0.193415	0.457751	18	0.588003	0.120165	18	0.279998	0.455494	18	0.654593	0.12621	18	0.382572	0.205521	18	protein_coding	NE	NE	wbjC; UDP-2-acetamido-2,6-beta-L-arabino-hexul-4-ose reductase [EC:1.1.1.367]	O-Antigen nucleotide sugar biosynthesis, Metabolic pathways	capsular polysaccharide biosynthesis protein Cap8F	// // // catalytic activity //
NCTC8325	SAOUHSC_00120=SAOUHSC_00120	0.98111	0.11696	27	2.62664	0.000243996	27	0.0198444	0.388523	27	0.507527	0.404738	28	1.49597	0.0112301	28	1.97613	0.0010683	28	0.941879	0.00156196	27	0.0457914	0.49769	28	protein_coding	NE	NE	wbjD; UDP-N-acetyl-L-fucosamine synthase [EC:5.1.3.28]	O-Antigen nucleotide sugar biosynthesis, Metabolic pathways	UDP-N-acetylglucosamine 2-epimerase	// // // catalytic activity // isomerase activity // UDP-N-acetylglucosamine 2-epimerase activity //
NCTC8325	SAOUHSC_00121=SAOUHSC_00121	0.978251	0.288697	8	3.21693	0.00195022	8	-1.85414	0.300704	9	1.367	0.0686683	8	1.13004	0.104179	8	1.18788	0.0421054	9	0.338444	0.495258	9	-1.4457	0.352972	11	protein_coding	NE	NE			capsular polysaccharide biosynthesis protein O-acetyl transferase Cap5H	// // // transferase activity //
NCTC8325	SAOUHSC_00122=SAOUHSC_00122	0.427711	0.463963	14	-0.310551	0.346358	16	1.74997	0.0652104	15	0.981347	0.211176	13	-0.467992	0.458657	15	0.926716	0.0445707	15	0.964005	0.0610127	16	-1.6992	0.00997528	17	protein_coding	NE	NE			capsular polysaccharide biosynthesis protein Cap5I	// // // glycosyltransferase activity //
NCTC8325	SAOUHSC_00123=SAOUHSC_00123	1.61507	0.163123	19	0.691396	0.242936	19	3.44684	3.34e-05	19	0.443229	0.432427	19	0.934806	0.353192	19	0.822457	0.152877	20	0.80217	0.348577	20	-1.86903	0.000883772	21	protein_coding	NE	NE			capsular polysaccharide biosynthesis protein Cap5J	// // membrane // //
NCTC8325	SAOUHSC_00124=SAOUHSC_00124	3.03222	0.00104759	11	1.33144	0.0184923	12	3.33889	0.00199928	12	2.63431	0.00115305	11	0.897712	0.100656	12	0.797471	0.432004	12	-0.26883	0.478589	12	-0.128384	0.32234	12	protein_coding	NE	NE			capsular polysaccharide biosynthesis protein Cap5K	// // membrane // //
NCTC8325	SAOUHSC_00125=SAOUHSC_00125	0.673221	0.235498	18	2.40939	0.000376309	18	0.0997167	0.452274	18	0.0734821	0.470742	17	1.90902	0.0227034	17	0.200558	0.319677	18	1.90322	1.76e-05	18	-0.709418	0.124187	19	protein_coding	NE	NE			cap5L protein/glycosyltransferase	// // // glycosyltransferase activity // transferase activity //
NCTC8325	SAOUHSC_00126=SAOUHSC_00126	-0.90835	0.138098	8	0.945073	0.279589	8	0.175239	0.394421	8	-1.21053	0.186395	8	1.16781	0.0323919	8	-0.288752	0.319797	8	0.930126	0.0839103	7	-1.35521	0.177136	10	protein_coding	NE	NE	wbqP; O-antigen biosynthesis protein WbqP		capsular polysaccharide biosynthesis protein Cap8M	// polysaccharide metabolic process // membrane // phosphotransferase activity, for other substituted phosphate groups //
NCTC8325	SAOUHSC_00127=SAOUHSC_00127	0.768776	0.455349	20	1.38824	0.00690084	21	0.0214069	0.477307	20	0.176965	0.388925	20	1.64875	0.00893307	20	1.47119	0.0238213	20	0.752901	0.0381413	20	-0.278542	0.414542	20	protein_coding	NE	NE	galE, GALE; UDP-glucose 4-epimerase [EC:5.1.3.2]	Galactose metabolism, Amino sugar and nucleotide sugar metabolism, O-Antigen nucleotide sugar biosynthesis, Metabolic pathways	cap5N protein/UDP-glucose 4-epimerase	// // // isomerase activity // UDP-glucose 4-epimerase activity // catalytic activity //
NCTC8325	SAOUHSC_00128=SAOUHSC_00128	0.493688	0.381516	24	1.64781	0.00305973	24	0.0648284	0.392508	24	0.0674195	0.297883	25	1.99062	0.00228163	25	0.907688	0.156814	25	0.747301	0.0244507	24	1.18255	0.0121982	26	protein_coding	NE	NE	wecC; UDP-N-acetyl-D-mannosaminuronic acid dehydrogenase [EC:1.1.1.336]	Amino sugar and nucleotide sugar metabolism, O-Antigen nucleotide sugar biosynthesis, Metabolic pathways, Two-component system	cap5O protein/UDP-N-acetyl-D-mannosaminuronic acid dehydrogenase	// polysaccharide biosynthetic process // // NAD binding // oxidoreductase activity, acting on the CH-CH group of donors, NAD or NADP as acceptor // oxidoreductase activity, acting on the CH-OH group of donors, NAD or NADP as acceptor // oxidoreductase activity //
NCTC8325	SAOUHSC_00129=SAOUHSC_00129	-0.916672	0.499244	20	1.89938	0.032908	20	0.45213	0.329758	21	-0.899025	0.432576	20	1.72438	0.0109101	20	0.90005	0.04913	22	1.65342	0.000164919	21	0.00638219	0.250982	22	protein_coding	NE	NE	wecB; UDP-N-acetylglucosamine 2-epimerase (non-hydrolysing) [EC:5.1.3.14]	Amino sugar and nucleotide sugar metabolism, O-Antigen nucleotide sugar biosynthesis, Metabolic pathways, Two-component system	UDP-N-acetylglucosamine 2-epimerase	// // // catalytic activity // isomerase activity // UDP-N-acetylglucosamine 2-epimerase activity //
NCTC8325	SAOUHSC_00130=SAOUHSC_00130	-0.117677	0.468996	8	-0.763247	0.167294	8	3.24883	5.54e-05	8	1.79771	0.0278277	8	0.423539	0.299029	8	0.245128	0.332099	8	2.01795	0.00405805	8	-0.13801	0.474085	9	protein_coding	NE	NE	isdG, isdI; heme oxygenase (staphylobilin-producing) [EC:1.14.99.48]	Porphyrin and chlorophyll metabolism, Biosynthesis of secondary metabolites	heme oxygenase (staphylobilin-producing) 2	// heme catabolic process // iron import into cell // cytoplasm // heme binding // oxidoreductase activity, acting on paired donors, with incorporation or reduction of molecular oxygen // iron ion binding // metal ion binding // oxidoreductase activity // monooxygenase activity // heme oxygenase (decyclizing) activity //
NCTC8325	SAOUHSC_00131=SAOUHSC_00131	-2.1867	0.171638	9	0.948863	0.077889	9	2.42567	0.00160651	9	-0.242747	0.495909	9	1.36227	0.0388763	9	1.29671	0.0773793	10	-0.0558019	0.47092	9	-0.912198	0.289374	9	protein_coding	NE	NE	K09790; uncharacterized protein		hypothetical protein	// // plasma membrane // membrane // //
NCTC8325	SAOUHSC_00132=SAOUHSC_00132	-0.793296	0.0971414	27	1.36777	0.000498129	27	0.0313368	0.330915	27	-0.714205	0.208594	25	0.410966	0.216953	27	0.735484	0.0265583	26	1.15136	0.000116995	26	0.704347	0.167368	28	protein_coding	NE	NE	ALDH; aldehyde dehydrogenase (NAD+) [EC:1.2.1.3]	Glycolysis / Gluconeogenesis, Ascorbate and aldarate metabolism, Fatty acid degradation, Valine, leucine and isoleucine degradation, Lysine degradation, Arginine and proline metabolism, Histidine metabolism, Tryptophan metabolism, beta-Alanine metabolism, Glycerolipid metabolism, Pyruvate metabolism, Chloroalkane and chloroalkene degradation, Pantothenate and CoA biosynthesis, Metabolic pathways,…	aldehyde dehydrogenase	// // // glyceraldehyde-3-phosphate dehydrogenase (NAD+) (non-phosphorylating) activity // oxidoreductase activity, acting on the aldehyde or oxo group of donors, NAD or NADP as acceptor // oxidoreductase activity // aldehyde dehydrogenase (NAD+) activity //
NCTC8325	SAOUHSC_00133=SAOUHSC_00133	2.4169	0.0669367	13	0.740081	0.0775512	12	1.93805	0.0686462	12	1.2653	0.115234	12	0.16022	0.323046	12	1.48369	0.0013907	13	1.08336	0.0255943	12	0.459283	0.374581	13	protein_coding	NE	NE	czcD, zitB; cobalt-zinc-cadmium efflux system protein		putative transporter, cation efflux family	// zinc ion transmembrane transport // transmembrane transport // cation transport // plasma membrane // membrane // transporter activity // zinc ion transmembrane transporter activity // cation transmembrane transporter activity //
NCTC8325	SAOUHSC_00134=SAOUHSC_00134	-0.153393	0.496671	2	1.51903	0.0341377	2	0.776137	0.203694	2	-0.0192024	0.497959	2	2.38894	0.0316434	2	0.144584	0.455494	2	0.491992	0.262696	2	0.0360479	0.468825	2	protein_coding	NE	NE			hypothetical protein	// // // //
NCTC8325	SAOUHSC_00135=SAOUHSC_00135	1.04263	0.125555	7	1.03307	0.240886	7	0.632143	0.275118	7	0.045057	0.475504	7	0.871431	0.204915	7	1.46856	0.0551843	7	0.269929	0.22601	7	3.15578	0.0944973	9	protein_coding	NE	NE			hypothetical protein	// // // //
NCTC8325	SAOUHSC_00136=SAOUHSC_00136	-1.29327	0.0258023	14	2.06083	0.0562358	14	-0.595647	0.106657	14	1.02232	0.030589	14	2.51511	0.000288542	14	0.487691	0.346498	14	2.12979	4.54e-05	14	0.993451	0.194688	15	protein_coding	NE	NE	ABC.SN.A; NitT/TauT family transport system ATP-binding protein		ABC transporter ATP-binding protein	// // // ATP binding // nucleotide binding //
NCTC8325	SAOUHSC_00137=SAOUHSC_00137	-0.914734	0.116506	22	2.54928	2.33e-05	22	-1.44526	0.104138	22	-0.0109796	0.425036	22	1.84464	9.43176e-05	22	-0.181707	0.445144	23	1.47367	0.0086017	22	0.775741	0.0250344	23	protein_coding	NE	NE	ABC.SN.S; NitT/TauT family transport system substrate-binding protein		putative ABC transporter substrate-binding lipoprotein	// transmembrane transport // // transmembrane transporter activity // metal ion binding // transporter activity //
NCTC8325	SAOUHSC_00138=SAOUHSC_00138	-0.0675993	0.203923	18	1.38858	0.0232003	20	-0.937138	0.252906	20	0.371336	0.497959	20	2.45859	0.000188913	20	0.0164206	0.189771	20	1.40706	0.00755394	19	1.35332	0.00263269	21	protein_coding	NE	NE	ABC.SN.P; NitT/TauT family transport system permease protein		ABC transporter membrane protein	// nickel cation transport // transmembrane transport // membrane // plasma membrane // transmembrane transporter activity // transporter activity //
NCTC8325	SAOUHSC_00139=SAOUHSC_00139	2.14147	0.00433481	20	1.07363	0.0320026	20	2.66177	2.38e-05	19	1.0603	0.086254	20	1.17104	0.00580371	20	2.59141	0.00609018	20	0.82185	0.031673	20	0.824532	0.178302	20	protein_coding	NE	NE			butyryl-CoA dehydrogenase	// fatty acid beta-oxidation using acyl-CoA dehydrogenase // cytoplasm // plasma membrane // acyl-CoA dehydrogenase activity // oxidoreductase activity, acting on the CH-CH group of donors, with a flavin as acceptor // flavin adenine dinucleotide binding // oxidoreductase activity, acting on the CH-CH group of donors //
NCTC8325	SAOUHSC_00141=SAOUHSC_00141	-1.08822	0.213162	4	0.314204	0.370213	4	-0.117961	0.497654	4	0.774264	0.137279	4	0.932936	0.363353	4	1.39313	0.0899441	4	1.52812	0.0893709	4	0.453881	0.21599	4	protein_coding	NE	NE			hypothetical protein	// // // //
NCTC8325	SAOUHSC_00142=SAOUHSC_00142	0.00183181	0.469237	20	1.8883	0.00977702	20	1.44823	0.329529	20	0.937821	0.0790081	20	2.12686	9.65896e-06	20	0.784534	0.0331845	20	1.64843	0.000857036	20	0.26595	0.295922	20	protein_coding	NE	NE	FDH; formate dehydrogenase [EC:1.17.1.9]	Glyoxylate and dicarboxylate metabolism, Methane metabolism, Metabolic pathways, Microbial metabolism in diverse environments, Carbon metabolism	formate dehydrogenase	// amino acid metabolic process // formate catabolic process // formate dehydrogenase complex // cytoplasm // oxidoreductase activity, acting on CH-OH group of donors // D-lactate dehydrogenase activity // phosphoglycerate dehydrogenase activity // NAD binding // oxidoreductase activity, acting on the CH-OH group of donors, NAD or NADP as acceptor // oxidoreductase activity // formate dehydrogena…
NCTC8325	SAOUHSC_00143=SAOUHSC_00143	-0.357129	0.499244	15	2.71173	0.00946997	15	1.49183	0.0785309	15	1.55368	0.177664	15	0.963906	0.18769	15	0.525775	0.318666	15	1.24421	0.0114504	15	0.37764	0.153515	15	protein_coding	NE	NE			putative transporter, major facilitator superfamily	// transmembrane transport // plasma membrane // membrane // transporter activity // transmembrane transporter activity //
NCTC8325	SAOUHSC_00144=SAOUHSC_00144	-0.50574	0.0220325	130	1.63636	2.21e-05	129	0.502239	0.256865	128	0.0834949	0.493189	126	0.917564	0.00594076	128	0.821051	0.0570315	129	0.96828	4.13e-05	129	0.0792571	0.416465	134	protein_coding	NE	NE			dimodular nonribosomal peptide synthetase	// organic substance biosynthetic process // amide biosynthetic process // organonitrogen compound biosynthetic process // lipid metabolic process // fatty acid metabolic process // secondary metabolite biosynthetic process // amino acid activation for nonribosomal peptide biosynthetic process // cytosol // cytoplasm // acyltransferase activity // oxidoreductase activity // phosphopantetheine bin…
NCTC8325	SAOUHSC_00145=SAOUHSC_00145	0.930053	0.305762	9	1.96169	0.0190377	10	-1.69674	0.450457	9	0.748996	0.222545	9	1.32123	0.0866508	9	1.32523	0.0669082	9	1.07057	0.00991318	9	0.858636	0.0600553	10	protein_coding	NE	NE			4'-phosphopantetheinyl transferase	// protein phosphopantetheinylation // lysine biosynthetic process via aminoadipic acid // cytosol // transferase activity // holo-[acyl-carrier-protein] synthase activity // magnesium ion binding //
NCTC8325	SAOUHSC_00146=SAOUHSC_00146	0.526098	0.436801	16	1.91495	0.00908387	16	0.664296	0.366714	16	-0.51829	0.253455	16	2.5393	9.06222e-05	16	0.623638	0.177841	16	0.748937	0.0427941	16	0.207233	0.359387	16	protein_coding	NE	NE	yagU; putative membrane protein		hypothetical protein	// // membrane // //
NCTC8325	SAOUHSC_00147=SAOUHSC_00147	-0.19925	0.491848	27	1.7629	0.0527432	25	0.95413	0.305118	26	-0.801447	0.478653	26	1.69106	0.00306829	25	0.0896016	0.111219	26	0.722415	0.0888312	26	0.948359	0.0480828	27	protein_coding	NE	NE	argB; acetylglutamate kinase [EC:2.7.2.8]	Arginine biosynthesis, Metabolic pathways, Biosynthesis of secondary metabolites, 2-Oxocarboxylic acid metabolism, Biosynthesis of amino acids	acetylglutamate kinase	// arginine biosynthetic process via ornithine // phosphorylation // amino acid biosynthetic process // arginine biosynthetic process // cytoplasm // arginine binding // transferase activity // kinase activity // ATP binding // acetylglutamate kinase activity // nucleotide binding //
NCTC8325	SAOUHSC_00148=argJ	0.217771	0.49192	29	3.75291	9.1e-09	29	0.432652	0.301493	29	-0.00623063	0.496409	29	1.51357	0.00439788	29	0.770475	0.136822	29	1.33646	0.00151569	29	1.12415	0.00960856	29	protein_coding	NE	NE	argJ; glutamate N-acetyltransferase / amino-acid N-acetyltransferase [EC:2.3.1.35 2.3.1.1]	Arginine biosynthesis, Metabolic pathways, Biosynthesis of secondary metabolites, 2-Oxocarboxylic acid metabolism, Biosynthesis of amino acids	bifunctional ornithine acetyltransferase/N-acetylglutamate synthase	// amino acid biosynthetic process // metabolic process // ornithine biosynthetic process // arginine biosynthetic process // cytoplasm // methione N-acyltransferase activity // acyltransferase activity // transferase activity // glutamate N-acetyltransferase activity // acetyl-CoA:L-glutamate N-acetyltransferase activity // catalytic activity //
NCTC8325	SAOUHSC_00149=argC	0.898799	0.239694	25	2.57831	0.00134318	26	1.59537	0.00438716	26	0.295016	0.430158	26	1.6403	0.00465136	26	1.24874	0.0134393	27	1.27771	0.00285634	26	1.14894	0.0195837	27	protein_coding	NE	NE	argC; N-acetyl-gamma-glutamyl-phosphate reductase [EC:1.2.1.38]	Arginine biosynthesis, Metabolic pathways, Biosynthesis of secondary metabolites, 2-Oxocarboxylic acid metabolism, Biosynthesis of amino acids	N-acetyl-gamma-glutamyl-phosphate reductase	// amino acid biosynthetic process // arginine biosynthetic process // cytoplasm // NADP+ binding // NAD binding // protein dimerization activity // oxidoreductase activity, acting on the aldehyde or oxo group of donors, NAD or NADP as acceptor // oxidoreductase activity // N-acetyl-gamma-glutamyl-phosphate reductase activity //
NCTC8325	SAOUHSC_00150=SAOUHSC_00150	-0.0911726	0.414286	32	1.74094	0.000246509	32	1.17934	0.093579	32	0.0137456	0.395033	32	2.72229	2.95952e-06	32	0.320536	0.359048	32	1.41758	0.00072752	32	0.656623	0.183453	32	protein_coding	NE	NE	rocD, OAT; ornithine--oxo-acid transaminase [EC:2.6.1.13]	Arginine and proline metabolism, Metabolic pathways, Biosynthesis of secondary metabolites	N-acetylornithine aminotransferase	// arginine biosynthetic process // L-proline biosynthetic process // amino acid biosynthetic process // proline biosynthetic process // arginine metabolic process // cytoplasm // ornithine(lysine) transaminase activity // identical protein binding // pyridoxal phosphate binding // transferase activity // transaminase activity // ornithine-oxo-acid transaminase activity // catalytic activity //
NCTC8325	SAOUHSC_00151=SAOUHSC_00151	-0.210953	0.372665	30	1.47447	0.00170082	32	0.688359	0.468156	31	-0.195196	0.344994	32	1.28799	0.029456	30	0.845346	0.0612381	33	1.39173	0.000776952	31	-0.0304839	0.236244	35	protein_coding	NE	NE	TC.LIVCS; branched-chain amino acid:cation transporter, LIVCS family		branched-chain amino acid transporter BrnQ1	// organic anion transport // L-amino acid transport // valine transport // L-valine transmembrane transport // L-alpha-amino acid transmembrane transport // cation transmembrane transport // leucine transport // isoleucine transport // branched-chain amino acid transport // amino acid transport // membrane // plasma membrane // branched-chain amino acid transmembrane transporter activity // L-le…
NCTC8325	SAOUHSC_00152=SAOUHSC_00152	0.500182	0.466491	13	1.05632	0.178027	12	0.211045	0.20316	12	0.325819	0.249216	12	2.33054	0.000354629	12	1.12746	0.160208	12	1.4111	0.0113781	12	-0.503618	0.157763	13	protein_coding	NE	NE			hypothetical protein	// // cytosol // //
NCTC8325	SAOUHSC_00153=SAOUHSC_00153	-1.0213	0.07171	41	2.43706	1.08e-07	41	0.753636	0.154625	41	1.0541	0.0398032	42	2.01707	9.06222e-05	43	1.35027	0.00355493	44	1.2441	3.8e-05	43	0.389813	0.190369	44	protein_coding	NE	NE			indolepyruvate decarboxylase	// menaquinone biosynthetic process // cytosol // intracellular anatomical structure // lyase activity // metal ion binding // thiamine pyrophosphate binding // carboxy-lyase activity // catalytic activity // magnesium ion binding //
NCTC8325	SAOUHSC_00154=SAOUHSC_00154	2.40864	0.0318536	2	-0.201959	0.496822	2	4.96496	0.0272585	2	-0.430881	0.291717	2	-0.76658	0.411405	2	-1.04207	0.201387	2	3.29885	0.329472	2	2.55907	0.490624	2	protein_coding	NE	NE			hypothetical protein	// // // //
NCTC8325	SAOUHSC_00155=SAOUHSC_00155	0.0616183	0.213003	46	3.09513	2.81e-07	45	0.467861	0.424363	46	-0.0570759	0.364818	46	2.42008	2.04909e-07	45	-0.127361	0.287152	45	1.3254	1.47e-05	45	1.51012	0.00921102	46	protein_coding	NE	NE	ptsG, glcA, glcB; glucose PTS system EIICBA or EIICB component [EC:2.7.1.199]	Glycolysis / Gluconeogenesis, Amino sugar and nucleotide sugar metabolism, Metabolic pathways, Phosphotransferase system (PTS)	glucose-specific PTS enzyme II GlcA	// glucose transmembrane transport // phosphorylation // phosphoenolpyruvate-dependent sugar phosphotransferase system // carbohydrate transport // membrane // plasma membrane // protein-phosphocysteine-sugar phosphotransferase activity // transferase activity // kinase activity // protein-N(PI)-phosphohistidine-sugar phosphotransferase activity // glucose transmembrane transporter activity //
NCTC8325	SAOUHSC_00156=SAOUHSC_00156	0.0271962	0.314732	25	2.62166	1.34e-05	25	-0.174404	0.492526	25	0.0522977	0.469754	25	1.76391	0.0023885	25	0.995208	0.0447037	25	1.23814	0.0032478	25	-0.98953	0.0351717	25	protein_coding	NE	NE	K09963; uncharacterized protein		6-phospho-N-acetylmuramidase	// // // catalytic activity //
NCTC8325	SAOUHSC_00157=murQ	-0.429602	0.338288	17	1.59762	0.000540455	17	-0.223866	0.362291	18	-0.913228	0.128773	18	0.930754	0.0113675	18	0.67526	0.136127	18	2.07457	7.22e-05	18	-0.311382	0.38654	18	protein_coding	NE	NE	murQ; N-acetylmuramic acid 6-phosphate etherase [EC:4.2.1.126]	Amino sugar and nucleotide sugar metabolism, Metabolic pathways	N-acetylmuramic acid-6-phosphate etherase	// peptidoglycan turnover // amino sugar metabolic process // carbohydrate derivative metabolic process // N-acetylmuramic acid catabolic process // amino sugar catabolic process // carbohydrate metabolic process // // ether hydrolase activity // carbohydrate derivative binding // carbon-oxygen lyase activity // lyase activity //
NCTC8325	SAOUHSC_00158=SAOUHSC_00158	0.00993146	0.48422	32	1.9716	0.000812426	31	-0.684134	0.228653	31	-0.658846	0.187392	29	0.291988	0.0877322	32	0.433681	0.15192	32	1.3386	0.000168547	31	-0.042375	0.277864	32	protein_coding	NE	NE	scrA, sacP, sacX, ptsS; sucrose PTS system EIIBCA or EIIBC component [EC:2.7.1.211]	Starch and sucrose metabolism, Phosphotransferase system (PTS)	N-acetylmuramic acid-&beta;-1,4-N-acetylglucosamine-specific PTS enzyme IIBC component	// peptidoglycan turnover // carbohydrate transmembrane transport // phosphorylation // phosphoenolpyruvate-dependent sugar phosphotransferase system // carbohydrate transport // membrane // plasma membrane // transporter activity // protein-phosphocysteine-sugar phosphotransferase activity // protein-phosphocysteine-N-acetylmuramate phosphotransferase system transporter activity // transferase a…
NCTC8325	SAOUHSC_00160=SAOUHSC_00160	-0.475683	0.427656	11	0.971934	0.150117	11	0.244846	0.447433	11	-0.635233	0.307707	10	-1.77938	0.443483	12	0.642702	0.084008	11	0.666008	0.157546	12	1.54187	0.179947	12	protein_coding	NE	NE			putative DNA-binding transcriptional regulator MurR	// DNA-templated transcription // carbohydrate derivative metabolic process // regulation of DNA-templated transcription // cytosol // DNA binding // carbohydrate derivative binding // DNA-binding transcription factor activity //
NCTC8325	SAOUHSC_00161=SAOUHSC_00161	2.43001	0.0798209	3	-0.169355	0.496822	4	4.58876	0.00243279	4	0.229952	0.49368	3	-2.05384	0.246798	3	3.65263	0.111446	4	0.338089	0.33397	3	2.93286	0.042347	6	protein_coding	NE	NE			hypothetical protein	// // membrane // //
NCTC8325	SAOUHSC_00162=SAOUHSC_00162	0.362215	0.462741	45	1.15905	0.00166805	45	1.59634	0.0224389	46	0.312112	0.493034	42	0.679907	0.11986	43	0.888629	0.0804524	45	1.02917	0.000467575	44	0.159614	0.338909	47	protein_coding	NE	NE	hsdR; type I restriction enzyme, R subunit [EC:3.1.21.3]		type I site-specific deoxyribonuclease // type I site-specific deoxyribonuclease	// nucleic acid phosphodiester bond hydrolysis // DNA restriction-modification system // DNA modification // // nuclease activity // hydrolase activity // type I site-specific deoxyribonuclease activity // ATP binding // endonuclease activity // DNA binding // nucleotide binding //
NCTC8325	SAOUHSC_00163=SAOUHSC_00163	1.52726	0.219584	8	2.03849	0.0307582	8	1.57811	0.0142107	8	0.580433	0.180624	8	-0.267459	0.318938	8	1.81749	0.0733407	8	1.82243	0.000409821	8	1.01232	0.0755908	8	protein_coding	NE	NE			hypothetical protein	// // // //
NCTC8325	SAOUHSC_00164=SAOUHSC_00164	1.39961	0.0226929	13	0.357414	0.361597	12	2.05382	0.0123393	12	-0.262469	0.466519	12	-0.196947	0.282601	12	1.46684	0.00285381	12	1.32921	0.00556216	12	0.447857	0.220417	13	protein_coding	NE	NE			hypothetical protein	// // // //
NCTC8325	SAOUHSC_00166=SAOUHSC_00166	0.601085	0.219037	14	1.57964	0.110215	14	1.92464	0.00496126	14	0.453951	0.32622	14	-0.278187	0.224916	14	0.597842	0.229918	14	2.33208	1.02e-05	14	-0.443479	0.361615	15	protein_coding	NE	NE			hypothetical protein	// // // //
NCTC8325	SAOUHSC_00167=SAOUHSC_00167	-0.890198	0.129102	29	1.45649	0.00269118	29	1.04787	0.00192129	29	-0.689752	0.0476296	26	-0.307447	0.43353	28	0.402503	0.26349	30	1.22051	0.000871987	29	-0.218384	0.408198	30	protein_coding	NE	NE	ddpD; peptide/nickel transport system ATP-binding protein, ddpF; peptide/nickel transport system ATP-binding protein	Quorum sensing	ABC transporter ATP-binding protein	// peptide transport // ATP-binding cassette (ABC) transporter complex, substrate-binding subunit-containing // ATP hydrolysis activity // ATP binding // nucleotide binding //
NCTC8325	SAOUHSC_00168=SAOUHSC_00168	1.00456	0.129102	29	1.62246	0.00603337	30	0.0197266	0.261711	30	-0.936841	0.191403	30	0.231783	0.322515	29	0.619273	0.294058	30	1.33293	0.000433615	30	-0.626486	0.24492	32	protein_coding	NE	NE	ABC.PE.P; peptide/nickel transport system permease protein	Quorum sensing	ABC transporter membrane protein	// nickel cation transport // transmembrane transport // membrane // plasma membrane // transmembrane transporter activity //
NCTC8325	SAOUHSC_00169=SAOUHSC_00169	0.59675	0.491155	20	2.77978	0.00120835	20	0.869546	0.238425	20	0.27437	0.5	19	0.971588	0.0287068	20	0.266933	0.339848	21	2.15321	6.15e-05	21	-1.11403	0.369919	21	protein_coding	NE	NE	ABC.PE.P1; peptide/nickel transport system permease protein	Quorum sensing	ABC transporter membrane protein	// nickel cation transport // transmembrane transport // membrane // plasma membrane // //
NCTC8325	SAOUHSC_00170=SAOUHSC_00170	-1.07473	0.0318536	25	2.28126	1.51e-05	26	0.777998	0.212261	27	0.580015	0.215007	25	1.42069	0.00256604	27	0.426252	0.195332	26	0.389118	0.204743	26	-0.0335295	0.304597	29	protein_coding	NE	NE	ABC.PE.S; peptide/nickel transport system substrate-binding protein	Quorum sensing	ABC transporter subtrate-binding lipoprotein	// anion transmembrane transport // peptide transport // outer membrane-bounded periplasmic space // peptide transmembrane transporter activity //
NCTC8325	SAOUHSC_00171=SAOUHSC_00171	-1.0302	0.0185468	41	2.03886	3.81e-06	41	0.21417	0.485254	42	-0.0626965	0.471835	41	1.67761	4.33761e-05	41	1.0681	0.10829	41	1.00845	0.00662712	41	0.246373	0.198592	42	protein_coding	NE	NE	ggt; gamma-glutamyltranspeptidase / glutathione hydrolase [EC:2.3.2.2 3.4.19.13]	Taurine and hypotaurine metabolism, Cyanoamino acid metabolism, Glutathione metabolism, Metabolic pathways	gamma-glutamyltranspeptidase	// glutathione biosynthetic process // glutathione metabolic process // protein phosphopantetheinylation // glutathione catabolic process // proteolysis // // hydrolase activity // leukotriene C4 gamma-glutamyl transferase activity // hypoglycin A gamma-glutamyl transpeptidase activity // glutathione hydrolase activity // acyltransferase activity // transferase activity //
NCTC8325	SAOUHSC_00172=SAOUHSC_00172	0.497145	0.135752	11	0.351609	0.431775	12	0.881406	0.252906	11	1.06108	0.114956	11	-0.773504	0.279383	10	1.89608	0.00204265	11	1.93463	0.00453492	13	-0.0614388	0.383037	14	protein_coding	NE	NE			tandem-type lipoprotein	// // membrane // plasma membrane // //
NCTC8325	SAOUHSC_00173=SAOUHSC_00173	-0.364745	0.292812	12	1.12192	0.0325883	12	2.19691	0.193805	13	0.270308	0.262086	13	-0.762269	0.495718	12	2.00516	0.0311935	13	2.03854	0.000261418	13	-0.856138	0.195488	13	protein_coding	NE	NE	acpD, azoR; FMN-dependent NADH-azoreductase [EC:1.7.1.17]		azoreductase	// electron transport chain // // oxidoreductase activity, acting on NAD(P)H, quinone or similar compound as acceptor // oxidoreductase activity, acting on NAD(P)H, NAD(P) as acceptor // FMN binding // electron transfer activity // oxidoreductase activity, acting on other nitrogenous compounds as donors // oxidoreductase activity //
NCTC8325	SAOUHSC_00174=SAOUHSC_00174	1.20857	0.07961	16	1.79972	0.00908387	16	0.360684	0.353838	16	-0.992417	0.0322325	16	0.988269	0.03187	16	-0.0129737	0.463125	16	0.420383	0.253985	16	1.0189	0.242435	16	protein_coding	NE	NE			M23/M37 peptidase domain-containing protein	// proteolysis // membrane // peptidase activity // metallopeptidase activity // metalloendopeptidase activity //
NCTC8325	SAOUHSC_00175=SAOUHSC_00175	-1.43364	0.0626353	14	1.81995	0.00307974	14	0.813669	0.119513	14	0.473522	0.187695	14	2.14833	0.00509972	14	0.855974	0.0382654	14	0.844642	0.0164438	14	0.107191	0.369823	14	protein_coding	NE	NE	msmX, msmK, malK, sugC, ggtA, msiK; multiple sugar transport system ATP-binding protein [EC:7.5.2.-]	ABC transporters	putative maltose ABC transporter	// carbohydrate transport // transmembrane transport // ATP-binding cassette (ABC) transporter complex, substrate-binding subunit-containing // ABC-type transporter activity // ATP hydrolysis activity // ATP binding // nucleotide binding // transporter activity //
NCTC8325	SAOUHSC_00176=SAOUHSC_00176	-0.218131	0.335526	22	1.39103	0.0583651	23	0.521422	0.444738	23	-0.470303	0.244374	23	1.68981	0.00893307	23	-0.216394	0.401776	23	1.30396	0.000195626	23	0.229676	0.287217	24	protein_coding	NE	NE	cycB, ganO, mdxE; arabinogalactan oligomer / maltooligosaccharide transport system substrate-binding protein	ABC transporters	putative maltose ABC transporter	// maltodextrin transmembrane transport // maltose transport // carbohydrate transmembrane transport // carbohydrate transport // ATP-binding cassette (ABC) transporter complex, substrate-binding subunit-containing // plasma membrane // maltose binding // carbohydrate transmembrane transporter activity //
NCTC8325	SAOUHSC_00177=SAOUHSC_00177	-1.24371	0.0401373	32	0.290665	0.377582	32	0.738789	0.142997	32	-0.483734	0.176054	32	1.88616	0.000309568	32	0.447825	0.418365	32	1.03367	0.00296548	32	0.170725	0.356406	32	protein_coding	NE	NE	ganP, mdxF; arabinogalactan oligomer / maltooligosaccharide transport system permease protein	ABC transporters	putative maltose ABC transporter	// nickel cation transport // maltose transmembrane transport // maltodextrin transmembrane transport // transmembrane transport // maltose transport complex // membrane // plasma membrane // ABC-type maltose transporter activity //
NCTC8325	SAOUHSC_00178=SAOUHSC_00178	-0.135466	0.461044	17	2.1418	0.00778519	18	-0.724879	0.116706	19	-0.134186	0.497959	18	1.87401	0.0174548	18	0.391685	0.355234	18	0.0234253	0.443458	19	1.27393	0.0100741	19	protein_coding	NE	NE	ganQ, mdxG; arabinogalactan oligomer / maltooligosaccharide transport system permease protein	ABC transporters	putative maltose ABC transporter	// nickel cation transport // maltose transmembrane transport // transmembrane transport // maltodextrin transmembrane transport // maltose transport // membrane // plasma membrane // ABC-type maltose transporter activity //
NCTC8325	SAOUHSC_00179=SAOUHSC_00179	1.75586	0.0226929	16	1.69914	0.00782807	16	0.432415	0.417005	16	-0.708283	0.137279	16	1.67537	0.00577975	16	0.990839	0.0148382	16	1.02205	0.0453496	16	1.39044	0.0019168	16	protein_coding	NE	NE			oxidoreductase	// // // nucleotide binding // oxidoreductase activity //
NCTC8325	SAOUHSC_00180=SAOUHSC_00180	-0.336733	0.192747	23	0.898305	0.0356221	23	-1.46677	0.00824065	22	0.00978436	0.435162	23	2.13485	7.94507e-05	22	0.927821	0.0653041	23	1.06692	0.00525078	22	0.346881	0.186565	23	protein_coding	NE	NE			NADH-dependent dehydrogenase	// // // nucleotide binding // oxidoreductase activity //
NCTC8325	SAOUHSC_00181=SAOUHSC_00181	-0.432032	0.486186	29	2.06531	0.000179145	27	0.433007	0.18162	28	0.221308	0.421414	29	1.57601	0.000447885	29	-0.233245	0.398293	29	0.767482	0.0168086	29	0.572988	0.168822	29	protein_coding	NE	NE			xylose isomerase	// // // //
NCTC8325	SAOUHSC_00182=SAOUHSC_00182	2.65141	0.0216801	5	-0.755553	0.314678	5	4.45137	0.0151922	6	2.14008	0.00418737	4	0.276173	0.351639	5	-1.45683	0.300374	5	-0.455226	0.290034	6	0.91716	0.20801	6	protein_coding	NE	NE			membrane protein	// C-terminal protein methylation // membrane // protein C-terminal S-isoprenylcysteine carboxyl O-methyltransferase activity //
NCTC8325	SAOUHSC_00183=uhpT	-0.0857244	0.400683	23	2.82669	0.000231248	23	0.503887	0.476038	23	-1.03661	0.0573109	23	1.0198	0.0226828	23	0.605353	0.0510831	23	0.725514	0.0643793	23	-0.306233	0.480873	23	protein_coding	NE	NE	uhpT; MFS transporter, OPA family, hexose phosphate transport protein UhpT	Two-component system	hexose phosphate transporter UhpT	// glucose-6-phosphate transport // phosphate ion transmembrane transport // transmembrane transport // plasma membrane // membrane // glucose 6-phosphate:inorganic phosphate antiporter activity // transmembrane transporter activity // transporter activity //
NCTC8325	SAOUHSC_00184=SAOUHSC_00184	0.0388064	0.355645	15	1.68202	0.0104469	16	0.113908	0.443131	15	-0.54256	0.470742	15	-0.0342668	0.467989	15	1.03576	0.215887	15	1.17708	0.0227352	15	1.60429	0.0307711	16	protein_coding	NE	NE	KO not in list_ko	Two-component system	DNA-binding transcriptional regulator HptR	// regulation of DNA-templated transcription // phosphorelay signal transduction system // cytoplasm // sequence-specific DNA binding // DNA-binding transcription factor activity // DNA binding //
NCTC8325	SAOUHSC_00185=SAOUHSC_00185	0.253088	0.473029	34	1.60137	0.00183434	34	0.236784	0.333276	35	1.11769	0.0322462	32	0.46982	0.0602152	33	0.595071	0.17103	38	0.631628	0.00981172	34	-0.11042	0.275262	41	protein_coding	NE	NE	KO not in list_ko	Two-component system	histidine kinase HptS	// peptidyl-histidine phosphorylation // phosphorylation // phosphorelay signal transduction system // membrane // plasma membrane // transferase activity // kinase activity // ATP binding // protein histidine kinase activity // nucleotide binding // phosphorelay sensor kinase activity //
NCTC8325	SAOUHSC_00186=SAOUHSC_00186	0.741862	0.397116	20	1.59129	0.0102762	19	3.73684	3.7e-06	20	0.769635	0.246411	20	1.43116	0.0105422	20	0.52539	0.172082	22	1.24265	0.0199701	20	0.850705	0.356133	22	protein_coding	NE	NE	KO not in list_ko	Two-component system	glucose-6-phosphate sensor HptA	// // // //
NCTC8325	SAOUHSC_00187=SAOUHSC_00187	0.632454	0.21505	45	2.6915	1.76e-07	45	0.602204	0.045217	45	0.177402	0.25584	44	1.65343	0.000244656	43	-0.0663919	0.341025	45	0.929129	0.00514735	44	0.725788	0.0176935	45	protein_coding	NE	NE	E2.3.1.54, pflD; formate C-acetyltransferase [EC:2.3.1.54]	Pyruvate metabolism, Propanoate metabolism, Butanoate metabolism, Metabolic pathways, Microbial metabolism in diverse environments	formate acetyltransferase	// threonine catabolic process // glucose metabolic process // carbohydrate metabolic process // cytosol // cytoplasm // acyltransferase activity // transferase activity // formate C-acetyltransferase activity // catalytic activity //
NCTC8325	SAOUHSC_00188=SAOUHSC_00188	0.446051	0.269545	18	3.49096	1.63e-06	17	-0.394502	0.358337	17	-0.04449	0.414054	17	1.11425	0.028971	18	0.97279	0.0241616	17	1.04078	0.00641409	18	0.673582	0.0415853	19	protein_coding	NE	NE	pflA, pflC, pflE; pyruvate formate lyase activating enzyme [EC:1.97.1.4]		pyruvate formate-lyase 1 activating enzyme	// glucose metabolic process // carbohydrate metabolic process // cytoplasm // 4 iron, 4 sulfur cluster binding // iron-sulfur cluster binding // metal ion binding // [formate-C-acetyltransferase]-activating enzyme activity // oxidoreductase activity // catalytic activity //
NCTC8325	SAOUHSC_00189=SAOUHSC_00189	-0.211327	0.444012	9	2.74496	0.0292573	8	-0.0681121	0.381105	8	-0.576653	0.217515	8	-0.405996	0.476815	9	0.270837	0.410825	8	0.26891	0.319436	9	0.771213	0.0563728	9	pseudogene	NE	NE			N/A	N/A
NCTC8325	SAOUHSC_00190=SAOUHSC_00190	0.698302	0.0254071	34	0.933268	0.0881118	33	1.92139	0.00270138	33	0.684604	0.303733	34	0.199053	0.42025	34	1.88902	0.0257728	36	1.92251	4.62e-05	36	0.366714	0.333718	36	protein_coding	NE	NE	E3.1.4.46, glpQ, ugpQ; glycerophosphoryl diester phosphodiesterase [EC:3.1.4.46]	Glycerophospholipid metabolism	glycerophosphoryl diester phosphodiesterase	// lipid metabolic process // membrane // phosphoric diester hydrolase activity //
NCTC8325	SAOUHSC_00191=SAOUHSC_00191	-0.429609	0.421791	5	2.54905	0.00813839	5	0.460602	0.328614	5	0.36342	0.370805	5	1.12079	0.0559546	5	1.63675	0.319797	5	1.02281	0.248863	5	0.394214	0.338909	5	protein_coding	NE	NE	scn, scin; staphylococcal complement inhibitor	Staphylococcus aureus infection	hypothetical protein	// // extracellular region // //
NCTC8325	SAOUHSC_00192=SAOUHSC_00192	-0.265156	0.245352	37	1.34184	0.0232117	41	0.319791	0.303436	41	0.937535	0.271114	37	0.984908	0.00104418	37	1.08592	0.0643446	37	1.10072	0.0112586	39	-0.710607	0.243249	44	protein_coding	NE	NE			staphylocoagulase	// // // //
NCTC8325	SAOUHSC_00193=SAOUHSC_00193	0.800785	0.329863	4	2.31587	0.0183736	4	-1.86024	0.08425	4	-0.250418	0.44013	4	-0.596484	0.496051	4	1.23417	0.0769595	4	2.55535	0.00235695	4	0.801992	0.329698	4	protein_coding	NE	NE			hypothetical protein	// // membrane // //
NCTC8325	SAOUHSC_00195=SAOUHSC_00195	0.396921	0.326492	38	2.12443	1.95e-05	37	-0.951374	0.0614962	37	-1.32041	0.0219021	37	2.19702	0.00369385	38	1.30549	0.318666	38	1.09912	0.021404	38	0.688464	0.376923	38	protein_coding	NE	NE	fadA, fadI; acetyl-CoA acyltransferase [EC:2.3.1.16]	Fatty acid degradation, Valine, leucine and isoleucine degradation, Geraniol degradation, Benzoate degradation, alpha-Linolenic acid metabolism, Metabolic pathways, Biosynthesis of secondary metabolites, Microbial metabolism in diverse environments, Fatty acid metabolism	acetyl-CoA acetyltransferase	// phenylacetate catabolic process // fatty acid beta-oxidation // membrane // acetyl-CoA C-acetyltransferase activity // acetyl-CoA C-acyltransferase activity // acyltransferase activity, transferring groups other than amino-acyl groups // acyltransferase activity // transferase activity //
NCTC8325	SAOUHSC_00196=SAOUHSC_00196	-1.05391	0.0862169	43	2.5743	0.000812426	45	-0.696518	0.164175	45	-0.816278	0.0900495	44	1.72844	0.00732563	43	1.51736	0.0298459	46	1.61028	2.8e-05	45	1.20289	0.0126551	48	protein_coding	NE	NE	fadN; 3-hydroxyacyl-CoA dehydrogenase [EC:1.1.1.35]	Fatty acid degradation, Benzoate degradation, Butanoate metabolism, Metabolic pathways, Microbial metabolism in diverse environments, Carbon metabolism, Fatty acid metabolism	3-hydroxyacyl-CoA dehydrogenase	// monocarboxylic acid metabolic process // lipid catabolic process // fatty acid beta-oxidation // fatty acid metabolic process // lipid metabolic process // // 3-hydroxybutyryl-CoA dehydrogenase activity // oxidoreductase activity, acting on the CH-OH group of donors, NAD or NADP as acceptor // NAD+ binding // phosphogluconate dehydrogenase (decarboxylating) activity // enoyl-CoA hydratase acti…
NCTC8325	SAOUHSC_00197=SAOUHSC_00197	-1.7154	0.262393	28	2.69338	0.00234569	26	-0.0969146	0.497426	27	1.72465	0.0631157	27	2.40826	0.000593322	26	1.002	0.147485	27	1.64059	0.00276011	28	1.01889	0.457605	30	protein_coding	NE	NE	GCDH, gcdH; glutaryl-CoA dehydrogenase [EC:1.3.8.6]	Fatty acid degradation, Lysine degradation, Benzoate degradation, Tryptophan metabolism, Metabolic pathways, Biosynthesis of secondary metabolites, Microbial metabolism in diverse environments	acyl-CoA dehydrogenase	// // // flavin adenine dinucleotide binding // oxidoreductase activity, acting on the CH-CH group of donors // oxidoreductase activity //
NCTC8325	SAOUHSC_00198=SAOUHSC_00198	-0.702664	0.331241	44	1.51629	0.0350677	45	-0.22772	0.345624	45	0.243163	0.481189	45	2.37626	0.000714262	44	1.11062	0.322076	47	0.775315	0.0197098	46	0.95565	0.097479	47	protein_coding	NE	NE	ACSL, fadD; long-chain acyl-CoA synthetase [EC:6.2.1.3]	Fatty acid biosynthesis, Fatty acid degradation, Metabolic pathways, Fatty acid metabolism, Quorum sensing	acyl-CoA synthetase	// lipid metabolic process // fatty acid metabolic process // // ligase activity // CoA-ligase activity //
NCTC8325	SAOUHSC_00199=SAOUHSC_00199	0.00927994	0.391711	37	1.66259	0.000248954	39	-0.455382	0.449067	39	0.113376	0.330457	38	1.81282	0.00014067	39	1.07886	0.101284	38	1.76762	9.32e-05	39	0.587773	0.139682	40	protein_coding	NE	NE			acyl CoA:acetate/3-ketoacid CoA transferase	// ketone body catabolic process // // transferase activity // CoA-transferase activity //
NCTC8325	SAOUHSC_00200=SAOUHSC_00200	-0.941223	0.15686	10	2.42389	0.0105414	11	0.348035	0.313283	11	-0.348218	0.295651	11	2.38094	0.00289576	11	1.36481	0.18966	11	1.21522	0.0055803	11	1.84107	0.000105016	11	protein_coding	NE	NE	prsW; protease PrsW [EC:3.4.-.-]		PrsW family intramembrane metalloprotease	// proteolysis // membrane // peptidase activity //
NCTC8325	SAOUHSC_00201=SAOUHSC_00201	-0.539968	0.41352	19	0.91706	0.00646299	21	0.753792	0.317343	22	-0.226895	0.332763	17	-0.590746	0.394982	19	1.55045	0.0953942	20	1.72014	0.0116111	21	1.23319	0.287527	30	protein_coding	NE	NE	ABC.PE.S; peptide/nickel transport system substrate-binding protein	Quorum sensing	Ni<sup>2+</sup> ABC transporter	// anion transmembrane transport // nickel cation transport // ion transport // transmembrane transport // peptide transport // cellular anatomical entity // outer membrane-bounded periplasmic space // periplasmic space // membrane // plasma membrane // ATP-binding cassette (ABC) transporter complex // peptide transmembrane transporter activity //
NCTC8325	SAOUHSC_00202=SAOUHSC_00202	-1.44325	0.263179	12	1.91743	0.00402564	11	0.542893	0.391314	11	-0.357804	0.286197	11	3.16589	0.000206217	11	-0.49441	0.267347	11	0.0121644	0.368235	13	-0.163254	0.480873	13	protein_coding	NE	NE			hypothetical protein	// // // //
NCTC8325	SAOUHSC_00203=SAOUHSC_00203	3.26271	0.274496	3	5.12494	0.00715024	3	-2.5207	0.154587	3	-1.70929	0.0205006	3	0.558938	0.219055	3	-2.522	0.260392	3	1.81297	0.0219477	3	0.55625	0.389334	3	protein_coding	NE	NE			hypothetical protein	// // membrane // //
NCTC8325	SAOUHSC_00204=SAOUHSC_00204	0.581058	0.468996	25	1.39491	0.0393629	25	0.645116	0.159453	25	-1.61034	0.067646	25	1.75402	0.00525213	25	0.540856	0.190052	24	2.05003	5.65e-05	25	-0.811589	0.205083	27	protein_coding	NE	NE	hmp, YHB1; nitric oxide dioxygenase [EC:1.14.12.17]		nitric oxide dioxygenase	// response to nitrosative stress // cellular response to nitrosative stress // nitric oxide catabolic process // oxygen transport // intracellular anatomical structure // oxygen binding // FAD binding // metal ion binding // heme binding // oxidoreductase activity // nitric oxide dioxygenase activity // oxygen carrier activity //
NCTC8325	SAOUHSC_00205=SAOUHSC_00205	-0.839179	1	1	2.24705	1	1	9.82782	0.0300429	2	0.177925	1	1	-11.1299	0.495718	2	-0.261729	0.468561	2	3.73665	0.0232348	2	2.91713	0.162604	2	protein_coding	NE	NE			hypothetical protein	// // // //
NCTC8325	SAOUHSC_00206=SAOUHSC_00206	1.28855	0.206119	16	1.54753	0.0121545	16	0.382992	0.279123	16	-0.0615865	0.438091	16	1.87095	0.0125651	16	1.35189	0.0287067	16	1.80126	0.000602512	16	2.37533	0.00459339	16	protein_coding	NE	NE	LDH, ldh; L-lactate dehydrogenase [EC:1.1.1.27]	Glycolysis / Gluconeogenesis, Cysteine and methionine metabolism, Pyruvate metabolism, Propanoate metabolism, Metabolic pathways, Biosynthesis of secondary metabolites, Microbial metabolism in diverse environments	L-lactate dehydrogenase	// glycolytic process // carboxylic acid metabolic process // carbohydrate metabolic process // cytoplasm // oxidoreductase activity, acting on the CH-OH group of donors, NAD or NADP as acceptor // oxidoreductase activity // L-lactate dehydrogenase activity // catalytic activity //
NCTC8325	SAOUHSC_00208=SAOUHSC_00208	-2.07933	0.274496	3	2.38029	0.236901	3	5.54512	0.0214174	4	1.16975	0.312063	3	0.277051	0.460223	4	2.94375	0.244681	3	2.44017	0.0146528	3	1.71381	0.143343	4	protein_coding	NE	NE			hypothetical protein	// // // //
NCTC8325	SAOUHSC_00209=SAOUHSC_00209	-1.39248	0.122815	33	2.58465	2.5e-05	35	0.220745	0.47222	35	-0.707581	0.053287	34	0.768371	0.155496	35	0.712361	0.0323376	35	1.98744	1.07e-05	35	1.31749	0.0245154	37	protein_coding	NE	NE	malX; maltose/glucose PTS system EIICB component [EC:2.7.1.199 2.7.1.208]	Glycolysis / Gluconeogenesis, Starch and sucrose metabolism, Amino sugar and nucleotide sugar metabolism, Metabolic pathways, Phosphotransferase system (PTS)	glucose-specific PTS enzyme IIBC component	// carbohydrate transmembrane transport // phosphorylation // phosphoenolpyruvate-dependent sugar phosphotransferase system // carbohydrate transport // membrane // plasma membrane // protein-phosphocysteine-sugar phosphotransferase activity // D-glucosamine PTS permease activity // transferase activity // kinase activity // protein-N(PI)-phosphohistidine-sugar phosphotransferase activity //
NCTC8325	SAOUHSC_00211=SAOUHSC_00211	-0.392329	0.494255	25	2.09471	0.00139309	26	-0.493792	0.461271	26	0.613516	0.217796	25	2.08523	0.000654715	25	0.648948	0.41315	24	0.277413	0.377386	25	-0.593647	0.436381	26	protein_coding	NE	NE			hypothetical protein	// nucleobase-containing compound metabolic process // organonitrogen compound metabolic process // metabolic process // purine nucleoside catabolic process // cytosol // uridine nucleosidase activity // hydrolase activity // hydrolase activity, acting on glycosyl bonds // hydrolase activity, hydrolyzing N-glycosyl compounds // purine nucleosidase activity //
NCTC8325	SAOUHSC_00212=SAOUHSC_00212	-2.158	0.167384	4	4.34083	0.0331872	4	-1.16116	0.392508	4	0.60306	0.363741	4	-1.18265	0.164848	4	2.85597	0.153397	4	-1.23081	0.491242	4	0.0883581	0.403529	4	protein_coding	NE	NE			hypothetical protein	// // // //
NCTC8325	SAOUHSC_00213=SAOUHSC_00213	-0.098724	0.48422	21	2.71243	0.0368197	22	2.3534	0.0108005	23	1.46982	0.253243	22	1.02586	0.249834	22	1.47165	0.236248	22	2.23263	0.00023783	23	2.53316	0.013651	25	protein_coding	NE	NE			putative PRD-containing transcriptional regulator	// carbohydrate transmembrane transport // phosphoenolpyruvate-dependent sugar phosphotransferase system // regulation of DNA-templated transcription // // protein-N(PI)-phosphohistidine-sugar phosphotransferase activity //
NCTC8325	SAOUHSC_00214=SAOUHSC_00214	-1.27934	0.100333	5	0.592448	0.274561	5	3.39671	0.0075723	5	-0.0603154	0.5	5	0.723276	0.316121	5	-0.751041	0.219086	5	2.20727	0.0146932	5	0.552665	0.389334	5	protein_coding	NE	NE	gatA, sgcA; galactitol PTS system EIIA component [EC:2.7.1.200]	Galactose metabolism, Metabolic pathways, Phosphotransferase system (PTS)	putative PTS enzyme II	// phosphoenolpyruvate-dependent sugar phosphotransferase system // plasma membrane // protein-phosphocysteine-sugar phosphotransferase activity // transferase activity // transporter activity //
NCTC8325	SAOUHSC_00215=SAOUHSC_00215	-0.367393	0.451277	3	3.00953	0.229193	3	-0.743896	0.364633	3	0.993929	0.102214	3	0.27815	0.190437	3	-0.898705	0.348898	3	1.39116	0.048011	3	1.10091	0.323015	3	protein_coding	NE	NE	gatB, sgcB; galactitol PTS system EIIB component [EC:2.7.1.200]	Galactose metabolism, Metabolic pathways, Phosphotransferase system (PTS)	putative PTS enzyme II	// carbohydrate transmembrane transport // phosphoenolpyruvate-dependent sugar phosphotransferase system // // transferase activity // protein-N(PI)-phosphohistidine-sugar phosphotransferase activity // transporter activity //
NCTC8325	SAOUHSC_00216=SAOUHSC_00216	-0.498804	0.16939	23	1.7664	0.00122228	23	0.740172	0.151103	22	-1.0748	0.371417	22	0.75854	0.0416536	23	1.31589	0.26349	23	2.25743	3.17e-05	23	0.511305	0.119221	24	protein_coding	NE	NE	gatC, sgcC; galactitol PTS system EIIC component	Galactose metabolism, Metabolic pathways, Phosphotransferase system (PTS)	putative PTS enzyme II	// carbohydrate transport // galactitol transmembrane transport // phosphoenolpyruvate-dependent sugar phosphotransferase system // cellular anatomical entity // membrane // plasma membrane // protein-phosphocysteine-galactitol-phosphotransferase system transporter activity // galactitol transmembrane transporter activity // transporter activity //
NCTC8325	SAOUHSC_00217=SAOUHSC_00217	0.861303	0.314727	12	2.39218	0.00780264	10	-0.266138	0.414532	11	-0.495944	0.253455	12	2.87866	0.000803065	11	0.93089	0.0640905	11	0.739101	0.075551	12	1.35564	0.0375006	13	protein_coding	NE	NE	SORD, gutB; L-iditol 2-dehydrogenase [EC:1.1.1.14]	Pentose and glucuronate interconversions, Fructose and mannose metabolism, Metabolic pathways	sorbitol dehydrogenase	// // // (R,R)-butanediol dehydrogenase activity // metal ion binding // oxidoreductase activity // zinc ion binding //
NCTC8325	SAOUHSC_00218=SAOUHSC_00218	1.40928	0.305407	3	1.49996	0.0593877	2	1.85863	0.0362917	2	-2.2528	0.121489	3	4.11174	0.0237263	2	2.15963	0.0401926	4	1.03698	0.0326535	3	2.23672	0.162604	4	protein_coding	NE	NE			hypothetical protein	// // membrane // //
NCTC8325	SAOUHSC_00219=SAOUHSC_00219	0.107496	0.373964	20	2.47272	0.00715024	21	-0.768176	0.141411	21	1.04686	0.384809	20	2.23725	0.000580256	20	0.43414	0.204725	21	0.242356	0.156691	21	0.457385	0.23269	23	protein_coding	NE	NE	SORD, gutB; L-iditol 2-dehydrogenase [EC:1.1.1.14]	Pentose and glucuronate interconversions, Fructose and mannose metabolism, Metabolic pathways	galactitol-1-phosphate 5-dehydrogenase	// // // metal ion binding // oxidoreductase activity // zinc ion binding //
NCTC8325	SAOUHSC_00220=SAOUHSC_00220	-3.54008	0.0928567	9	-3.4909	0.00117116	11	-1.02034	0.0157538	12	-1.23904	0.335351	11	-0.369712	0.225608	11	1.39261	0.141247	10	-3.02962	0.328199	11	0.774617	0.113965	11	protein_coding	NE	NE	tarI; D-ribitol-5-phosphate cytidylyltransferase [EC:2.7.7.40]	Pentose and glucuronate interconversions, Metabolic pathways	ribitol-5-phosphate cytidylyltransferase 2	// poly(ribitol phosphate) teichoic acid biosynthetic process // cell wall organization // teichoic acid biosynthetic process // isoprenoid biosynthetic process // // cytidylyltransferase activity // 2-C-methyl-D-erythritol 4-phosphate cytidylyltransferase activity // D-ribitol-5-phosphate cytidylyltransferase activity // nucleotidyltransferase activity // transferase activity // catalytic activi…
NCTC8325	SAOUHSC_00221=SAOUHSC_00221	-1.37294	0.333579	17	0.831081	0.0535236	20	0.104898	0.461271	21	-1.50749	0.273994	17	0.62848	0.16103	18	0.944951	0.160208	18	0.889141	0.14707	19	0.223073	0.245629	22	protein_coding	NE	NE	tarJ; ribitol-5-phosphate 2-dehydrogenase (NADP+) [EC:1.1.1.405]	Pentose and glucuronate interconversions, Metabolic pathways	ribulose-5-phosphate reductase 2	// poly(ribitol phosphate) teichoic acid biosynthetic process // cell wall organization // teichoic acid biosynthetic process // // zinc ion binding // ribitol-5-phosphate 2-dehydrogenase activity // metal ion binding // oxidoreductase activity //
NCTC8325	SAOUHSC_00222=SAOUHSC_00222	-0.253347	0.337126	24	-1.85316	0.234212	26	-2.2604	0.333327	25	-3.78826	0.0103238	25	-1.95403	0.438151	25	-1.53654	0.335067	26	-4.34747	0.312948	25	-3.01148	0.451579	27	protein_coding	NE	NE	tarL; CDP-ribitol ribitolphosphotransferase / teichoic acid ribitol-phosphate polymerase [EC:2.7.8.14 2.7.8.47]		teichoic acid biosynthesis protein TarL'	// cell wall organization // teichoic acid biosynthetic process // membrane // plasma membrane // CDP-ribitol ribitolphosphotransferase activity // CDP-glycerol glycerophosphotransferase activity // transferase activity //
NCTC8325	SAOUHSC_00223=SAOUHSC_00223	4.2554	7.76e-06	24	7.23299	4.87e-06	23	3.98333	0.000121204	23	4.94311	1.7518e-06	22	5.15429	5.38696e-06	22	3.15567	8.19e-05	23	-3.5647	2.6e-05	22	0.245104	0.466617	24	protein_coding	E	NE	tarF; teichoic acid glycerol-phosphate transferase [EC:2.7.8.45]		teichoic acid biosynthesis protein F	// cell wall organization // teichoic acid biosynthetic process // membrane // plasma membrane // CDP-glycerol glycerophosphotransferase activity // glycosyltransferase activity // transferase activity //
NCTC8325	SAOUHSC_00225=ispD	-7.71219	0.0014416	7	-9.27079	0.0081314	7	-14.157	8.95e-05	7	-15.5379	8.64698e-05	7	-12.1349	9.06222e-05	7	-11.2264	0.000618742	7	-19.7918	7.83e-05	7	-21.8403	3.01e-05	8	protein_coding	E	NE	tarI; D-ribitol-5-phosphate cytidylyltransferase [EC:2.7.7.40]	Pentose and glucuronate interconversions, Metabolic pathways	ribitol-5-phosphate cytidylyltransferase 1	// poly(ribitol phosphate) teichoic acid biosynthetic process // cell wall organization // teichoic acid biosynthetic process // isoprenoid biosynthetic process // // cytidylyltransferase activity // 2-C-methyl-D-erythritol 4-phosphate cytidylyltransferase activity // D-ribitol-5-phosphate cytidylyltransferase activity // nucleotidyltransferase activity // transferase activity // catalytic activi…
NCTC8325	SAOUHSC_00226=SAOUHSC_00226	-3.51973	0.000104769	21	-3.4456	0.0439412	22	-4.43084	0.000360889	21	-10.1969	2.46254e-08	21	-7.19339	1.30602e-05	21	-10.0383	1.7e-08	21	-13.1113	1.1e-09	21	-12.0202	4.99e-08	22	protein_coding	E	E	tarJ; ribitol-5-phosphate 2-dehydrogenase (NADP+) [EC:1.1.1.405]	Pentose and glucuronate interconversions, Metabolic pathways	ribulose-5-phosphate reductase 1	// poly(ribitol phosphate) teichoic acid biosynthetic process // cell wall organization // teichoic acid biosynthetic process // // zinc ion binding // ribitol-5-phosphate 2-dehydrogenase activity // metal ion binding // oxidoreductase activity //
NCTC8325	SAOUHSC_00227=SAOUHSC_00227	-2.24179	0.139613	29	-2.65466	0.0837307	32	-6.02491	0.000621255	30	-8.98332	3.09976e-07	30	-5.9566	2.7403e-05	30	-9.24685	5.74e-10	29	-11.4699	1.39e-10	30	-12.9023	2.32e-10	32	protein_coding	E	NE	tarL; CDP-ribitol ribitolphosphotransferase / teichoic acid ribitol-phosphate polymerase [EC:2.7.8.14 2.7.8.47]		teichoic acid ribitol-phosphate polymerase TarL	// cell wall organization // teichoic acid biosynthetic process // membrane // plasma membrane // CDP-ribitol ribitolphosphotransferase activity // CDP-glycerol glycerophosphotransferase activity // transferase activity //
NCTC8325	SAOUHSC_00228=SAOUHSC_00228	-2.63545	0.00780265	23	-0.109263	0.0972088	23	-1.95121	0.0395447	23	-1.09256	0.178124	22	-2.1526	0.00669693	23	-0.654699	0.224534	22	-1.3766	0.00335526	25	-0.556002	0.159902	25	protein_coding	NE	NE	tarS; poly(ribitol-phosphate) beta-N-acetylglucosaminyltransferase [EC:2.4.1.355]		poly(ribitol phosphate) teichoic acid &beta;-<i>O</i>-GlcNAc transferase	// // // glycosyltransferase activity //
NCTC8325	SAOUHSC_00229=SAOUHSC_00229	-0.269591	0.496671	7	2.96495	0.0292573	8	-2.63128	0.0786058	8	0.0908919	0.48959	8	1.2593	0.30584	8	1.9802	0.255641	7	2.77454	5.89e-05	10	3.61004	0.00726902	13	protein_coding	NE	NE	ytfE, scdA; regulator of cell morphogenesis and NO signaling		iron-sulfur cluster repair protein ScdA	// response to nitrosative stress // protein repair // response to oxidative stress // cytoplasm // metal ion binding //
NCTC8325	SAOUHSC_00230=SAOUHSC_00230	0.203619	0.411681	28	1.61596	0.0141625	30	0.53592	0.255126	31	0.236987	0.383134	30	1.32594	0.138399	31	-0.0157189	0.349922	28	1.93612	0.000417675	30	-0.0844977	0.305268	33	protein_coding	NE	NE	lytS; two-component system, LytTR family, sensor histidine kinase LytS [EC:2.7.13.3]	Two-component system	two-component sensor histidine kinase	// cell wall organization // peptidyl-histidine phosphorylation // phosphorylation // phosphorelay signal transduction system // membrane // plasma membrane // hydrolase activity // transferase activity // kinase activity // ATP binding // protein histidine kinase activity // nucleotide binding // phosphorelay sensor kinase activity //
NCTC8325	SAOUHSC_00231=SAOUHSC_00231	0.149354	0.451277	14	2.91517	0.013475	14	1.13612	0.111531	14	0.495117	0.376019	14	0.770707	0.311739	14	1.84181	0.0487229	14	2.04521	0.000467575	14	0.462682	0.498118	14	protein_coding	NE	NE	lytT, lytR; two-component system, LytTR family, response regulator LytT	Two-component system	two-component response regulator	// positive regulation of DNA-templated transcription // regulation of DNA-templated transcription // phosphorelay signal transduction system // protein-DNA complex // cytosol // cytoplasm // DNA-binding transcription activator activity // transcription cis-regulatory region binding // phosphorelay response regulator activity // DNA binding //
NCTC8325	SAOUHSC_00232=SAOUHSC_00232	0.263166	0.435471	10	2.08884	0.169955	11	1.01754	0.269304	11	1.43939	0.0527312	10	0.605302	0.47601	10	0.172598	0.379987	11	1.09739	0.0075447	11	0.101403	0.402102	12	protein_coding	NE	NE	lrgA; holin-like protein	Two-component system	holin-like protein LrgA	// programmed cell death // cytolysis // membrane // plasma membrane // //
NCTC8325	SAOUHSC_00233=SAOUHSC_00233	-1.55507	0.0836845	21	1.89209	0.00545927	21	-0.237895	0.42103	21	-1.03602	0.0374289	21	0.276375	0.240901	21	0.693918	0.160208	21	1.24161	0.00633927	22	0.572623	0.434537	23	protein_coding	NE	NE	lrgB; holin-like protein LrgB	Two-component system	protein LrgB	// regulation of single-species biofilm formation on inanimate substrate // programmed cell death // cytolysis // membrane // plasma membrane // //
NCTC8325	SAOUHSC_00234=SAOUHSC_00234	-0.706974	0.499716	14	2.20988	0.00294943	16	2.13772	0.036642	14	0.791435	0.248323	14	0.926849	0.075363	15	1.48626	0.0448253	16	1.03325	0.0102564	15	-0.992844	0.163356	18	protein_coding	NE	NE	yydK; GntR family transcriptional regulator, transcriptional regulator of bglA		GntR family transcriptional regulator	// DNA-templated transcription // negative regulation of DNA-templated transcription // regulation of DNA-templated transcription // // transaminase activity // DNA-binding transcription factor activity // DNA binding //
NCTC8325	SAOUHSC_00235=SAOUHSC_00235	-0.879948	0.194939	12	-0.286892	0.386811	12	0.923337	0.162629	12	-0.325492	0.497959	12	2.76383	0.0010618	12	0.55184	0.221173	12	-0.106803	0.46886	12	-2.02893	0.171366	12	protein_coding	NE	NE	bglFa; beta-glucoside PTS system EIIA component [EC:2.7.1.-]		hypothetical protein	// carbohydrate transmembrane transport // phosphorylation // phosphoenolpyruvate-dependent sugar phosphotransferase system // membrane // plasma membrane // protein-phosphocysteine-sugar phosphotransferase activity // transferase activity // kinase activity // protein-N(PI)-phosphohistidine-sugar phosphotransferase activity //
NCTC8325	SAOUHSC_00236=SAOUHSC_00236	-0.233621	0.366663	26	2.0899	0.00282757	26	1.93367	0.000169791	26	0.0744633	0.469754	26	0.923869	0.0623584	26	1.69066	0.0523279	27	1.4479	0.00103308	28	1.42831	0.00839993	29	protein_coding	NE	NE	E3.2.1.86B, bglA; 6-phospho-beta-glucosidase [EC:3.2.1.86]	Glycolysis / Gluconeogenesis, Starch and sucrose metabolism	6-phospho-beta-glucosidase	// carbohydrate catabolic process // glycosyl compound metabolic process // metabolic process // carbohydrate metabolic process // cytosol // methyl beta-D-glucoside 6-phosphate glucohydrolase activity // hydrolase activity, acting on glycosyl bonds // hydrolase activity // 6-phospho-beta-glucosidase activity // beta-glucosidase activity // hydrolase activity, hydrolyzing O-glycosyl compounds //
NCTC8325	SAOUHSC_00237=SAOUHSC_00237	-1.69849	0.0896648	11	1.39058	0.0970245	12	1.11238	0.0377878	12	0.162964	0.483991	12	1.30892	0.0460345	11	0.760092	0.0953942	11	0.712237	0.17387	11	-0.138224	0.288206	14	protein_coding	NE	NE			SAM-dependent methyltransferase	// ubiquinone biosynthetic process // // methyltransferase activity //
NCTC8325	SAOUHSC_00238=SAOUHSC_00238	-1.34565	0.342092	3	0.311279	0.352423	3	1.3257	0.292714	3	1.92815	0.26229	3	2.83976	0.0114585	3	2.1728	0.225045	3	0.958915	0.268877	3	-1.06781	0.314151	3	protein_coding	NE	NE			hypothetical protein	// // // //
NCTC8325	SAOUHSC_00239=SAOUHSC_00239	0.863749	0.182859	23	1.45873	0.0200361	23	1.11726	0.317343	22	0.412183	0.256138	22	1.76316	0.0146217	22	0.952637	0.413601	22	1.9878	0.00196975	21	1.1909	0.4606	24	protein_coding	NE	NE	rbsK, RBKS; ribokinase [EC:2.7.1.15]	Pentose phosphate pathway, Metabolic pathways	ribokinase	// carbohydrate phosphorylation // D-ribose catabolic process // phosphorylation // D-ribose metabolic process // carbohydrate metabolic process // cytosol // cytoplasm // transferase activity, transferring phosphorus-containing groups // metal ion binding // carbohydrate kinase activity // phosphotransferase activity, alcohol group as acceptor // transferase activity // kinase activity // ATP bi…
NCTC8325	SAOUHSC_00240=SAOUHSC_00240	1.06105	0.354527	10	-1.13596	0.209466	9	0.818322	0.333276	9	-0.469171	0.325294	9	-1.58336	0.469479	11	0.675409	0.497086	10	2.5676	0.0449657	10	-0.37833	0.359292	12	protein_coding	NE	NE	rbsD; D-ribose pyranase [EC:5.4.99.62]	ABC transporters	D-ribose pyranase	// D-ribose catabolic process // monosaccharide metabolic process // carbohydrate metabolic process // cytosol // cytoplasm // D-ribose pyranase activity // intramolecular transferase activity // monosaccharide binding // intramolecular lyase activity // isomerase activity //
NCTC8325	SAOUHSC_00241=SAOUHSC_00241	-0.188534	0.37563	23	2.17402	0.00443709	24	-0.437427	0.494091	23	0.280792	0.473126	24	2.58365	0.00225567	24	0.359527	0.306383	24	1.71429	0.00153308	24	0.561176	0.130013	24	protein_coding	NE	NE	rbsU; putative ribose uptake protein		putative ribose transporter	// carbohydrate transmembrane transport // plasma membrane // membrane // transporter activity // carbohydrate transmembrane transporter activity //
NCTC8325	SAOUHSC_00242=SAOUHSC_00242	-0.139336	0.468996	26	1.57717	0.00113028	28	-0.082988	0.388523	27	-0.426049	0.313112	27	0.508753	0.159805	27	0.369206	0.189344	27	0.702531	0.0878898	27	0.818864	0.186864	29	protein_coding	NE	NE	lacI, galR; LacI family transcriptional regulator		DNA-binding transcriptional regulator RbsR	// regulation of DNA-templated transcription // // DNA-binding transcription factor activity // transcription cis-regulatory region binding // DNA binding //
NCTC8325	SAOUHSC_00243=SAOUHSC_00243	7.27287	1	1	11.0866	1	1	5.50131	1	1	5.15482	1	1	-3.45662	1	1	-2.44611	1	1	-0.309587	1	1	4.45344	1	1	protein_coding	NE	NE			NADH dehydrogenase subunit	// // // //
NCTC8325	SAOUHSC_00244=SAOUHSC_00244	1.76592	1	1	-0.308011	0.496822	2	4.43058	0.203694	2	9.29713	0.379793	2	1.7114	0.0316434	2	2.19203	0.0625681	2	4.09032	0.0420311	2	1.60188	0.0613011	2	protein_coding	NE	NE			hypothetical protein	// // // //
NCTC8325	SAOUHSC_00246=SAOUHSC_00246	-0.781955	0.25082	24	2.47783	0.00112496	29	1.21385	0.0358236	26	0.615519	0.45061	23	2.44243	0.023483	24	-1.0284	0.413695	27	0.823883	0.0133858	26	0.716603	0.385449	30	protein_coding	NE	NE			putative transporter, major facilitator superfamily	// transmembrane transport // plasma membrane // membrane // transmembrane transporter activity // transporter activity //
NCTC8325	SAOUHSC_00247=SAOUHSC_00247	-0.150519	0.349994	18	2.17387	0.0124873	18	-0.0288797	0.416567	18	-0.449826	0.390533	18	3.51473	0.000175151	18	0.45923	0.15794	18	0.999003	0.0218288	18	1.32071	0.0406701	20	protein_coding	NE	NE	yxeI; penicillin V amidase [EC:3.5.1.11]		choloylglycine hydrolase	// // // hydrolase activity //
NCTC8325	SAOUHSC_00248=SAOUHSC_00248	0.995789	0.272515	22	2.3866	3.05e-05	21	0.0497298	0.377576	22	0.215829	0.486349	21	1.7184	0.00219871	21	1.61541	0.0335622	22	1.18264	0.0112467	22	1.47556	0.051699	22	protein_coding	NE	NE	lytM; lysostaphin [EC:3.4.24.75]		glycylglycine endopeptidase	// cell wall organization // peptide catabolic process // proteolysis // extracellular region // cobalt ion binding // metal ion binding // manganese ion binding // hydrolase activity // nickel cation binding // zinc ion binding // metallopeptidase activity // peptidase activity // metalloendopeptidase activity //
NCTC8325	SAOUHSC_00249=SAOUHSC_00249	0.568338	0.480164	15	2.72307	0.0021695	13	0.0266124	0.309441	15	0.317264	0.466587	14	2.77769	0.0198084	13	2.95999	0.0159237	16	1.85093	0.00194245	13	-0.883513	0.213449	17	protein_coding	NE	NE	lnrL, sagG; linearmycin/streptolysin S transport system ATP-binding protein		ABC transporter ATP-binding protein	// transmembrane transport // plasma membrane // transmembrane transporter activity // ATP hydrolysis activity // ATP binding // nucleotide binding //
NCTC8325	SAOUHSC_00250=SAOUHSC_00250	-1.20306	0.182314	17	1.63348	0.00420122	18	-0.411551	0.464516	18	0.260484	0.389781	19	0.597621	0.257427	18	0.000917426	0.341025	19	0.99802	0.220122	17	-0.312162	0.301268	19	protein_coding	NE	NE	lnrN, sagI; linearmycin/streptolysin S transport system permease protein		ABC transporter membrane protein	// transmembrane transport // plasma membrane // membrane // transporter activity // transmembrane transporter activity //
NCTC8325	SAOUHSC_00251=SAOUHSC_00251	-0.47696	0.499244	19	-0.336326	0.430431	19	2.79618	0.0130584	19	0.520572	0.430697	18	1.65951	0.00648981	19	0.840101	0.334051	21	1.1262	0.00843591	20	-0.121188	0.153119	21	protein_coding	NE	NE	lnrM, sagH; linearmycin/streptolysin S transport system permease protein		ABC transporter membrane protein	// // membrane // //
NCTC8325	SAOUHSC_00253=SAOUHSC_00253	1.26783	0.109007	11	1.02089	0.39505	11	1.45718	0.0936196	12	1.33261	0.0384001	12	0.996734	0.204547	12	1.69958	0.0206511	12	2.86581	0.000297877	15	0.170803	0.222666	16	protein_coding	NE	NE			hypothetical protein	// // membrane // //
NCTC8325	SAOUHSC_00254=SAOUHSC_00254	0.928648	0.156006	7	-0.467409	0.496822	8	1.9019	0.188248	8	-1.50688	0.320033	7	-0.0860541	0.377254	7	1.51504	0.0201227	8	0.455671	0.276295	8	1.35695	0.336041	8	protein_coding	NE	NE			DUF5079 domain-containing protein	// // membrane // //
NCTC8325	SAOUHSC_00255=SAOUHSC_00255	0.293399	0.468996	3	1.60361	0.14912	4	0.659685	0.353838	4	6.31441	0.11232	4	0.65588	0.495718	4	-0.831367	0.380872	3	1.30223	0.0643793	4	-0.891854	0.427704	5	protein_coding	NE	NE			DUF5080 domain-containing protein	// // membrane // //
NCTC8325	SAOUHSC_00256=SAOUHSC_00256	-0.812526	0.493915	22	1.54899	0.0175484	23	-0.86513	0.496831	22	0.281014	0.493034	20	1.33227	0.00893307	23	1.02717	0.143272	24	1.56839	0.00515133	24	0.853157	0.272231	26	protein_coding	NE	NE			peptidoglycan hydrolase EssH	// // // //
NCTC8325	SAOUHSC_00257=SAOUHSC_00257	3.00748	0.00104759	9	-0.874012	0.257192	9	2.16773	0.0379423	9	1.15273	0.342716	8	0.888798	0.116597	9	0.366844	0.40359	9	0.585264	0.348577	9	-0.575266	0.135571	9	protein_coding	NE	NE			type VIIb secretion sytem effector protein EsxA	// // extracellular region // //
NCTC8325	SAOUHSC_00258=SAOUHSC_00258	-0.322162	0.325521	25	1.53636	0.0182666	26	1.49725	0.00685486	25	1.15975	0.019867	25	1.12145	0.0741969	25	1.26213	0.00761488	25	1.66715	0.000313872	26	1.96426	0.129932	30	protein_coding	NE	NE			type VIIb secretion system membrane protein EsaA	// // membrane // plasma membrane // //
NCTC8325	SAOUHSC_00259=SAOUHSC_00259	-2.34667	0.117489	4	0.285269	0.451172	4	-0.0636052	0.461271	4	1.53511	0.284292	4	1.4099	0.172092	4	1.35714	0.235858	4	0.792196	0.289622	5	1.81381	0.05531	5	protein_coding	NE	NE			type VIIb secretion system membrane protein EssA	// // plasma membrane // membrane // //
NCTC8325	SAOUHSC_00260=SAOUHSC_00260	-5.04465	0.499244	2	-1.52111	0.0593877	2	-2.63673	0.123947	2	1.53511	0.256138	2	2.49404	0.103671	2	-4.16398	0.296765	2	-5.53071	0.0849956	4	2.43673	0.100422	4	protein_coding	NE	NE			type VIIb secretion system protein EsaB	// // cytoplasm // //
NCTC8325	SAOUHSC_00261=SAOUHSC_00261	0.844086	0.379754	14	2.79021	0.096662	15	0.593491	0.138962	15	1.79375	0.107427	15	1.63386	0.0837116	15	1.80584	0.455494	16	-0.400481	0.425269	17	1.38992	0.166954	18	protein_coding	NE	NE			type VIIb secretion system membrane component EssB	// // membrane // plasma membrane // //
NCTC8325	SAOUHSC_00262=SAOUHSC_00262	-0.33888	0.303617	77	1.917	0.0253131	79	0.746714	0.398705	79	-0.173883	0.439408	76	0.740855	0.0256655	77	-0.100692	0.489434	80	0.810246	0.0141642	79	0.545415	0.353768	84	protein_coding	NE	NE	ftsK, spoIIIE; DNA segregation ATPase FtsK/SpoIIIE, S-DNA-T family		type VIIb secretion system coupling protein/ATPase EssC	// // membrane // plasma membrane // ATP binding // DNA binding // nucleotide binding //
NCTC8325	SAOUHSC_00264=SAOUHSC_00264	6.59395	0.0179798	4	6.27937	0.00227981	4	5.95632	0.301321	4	3.29207	0.175441	4	4.38053	0.0877368	4	-1.42067	0.153397	4	4.22046	0.0128341	5	-0.807506	0.389334	5	protein_coding	NE	NE			type VIIb secretion system effector protein EsxC	// // // //
NCTC8325	SAOUHSC_00265=SAOUHSC_00265	2.92147	0.17071	6	3.20606	0.000455013	7	0.930812	0.207214	6	2.93755	0.0329001	6	4.17183	0.000341388	6	1.30848	0.212399	7	2.36009	0.0136295	6	-1.57854	0.137196	7	protein_coding	NE	NE			type VIIb secretion system effector protein EsxB	// // extracellular region // //
NCTC8325	SAOUHSC_00266=SAOUHSC_00266	0.201662	0.468996	8	1.05218	0.267798	8	2.94156	0.0364081	9	0.945036	0.498389	6	-3.49583	0.185183	10	5.47811	0.00171556	10	-0.425459	0.388185	8	-1.71944	0.352972	11	protein_coding	NE	NE			type VIIb secretion system accessory protein EsaE	// // extracellular region // //
NCTC8325	SAOUHSC_00267=SAOUHSC_00267	-3.13599	0.185456	2	1.81674	0.176058	2	-3.19007	0.362847	2	1.53533	0.187695	2	2.95284	0.0237263	2	-4.92439	0.10829	2	1.37271	0.189436	2	3.62496	0.162604	2	protein_coding	NE	NE			type VIIb secretion system substrate protein EsxD	// // // //
NCTC8325	SAOUHSC_00268=SAOUHSC_00268	-0.574862	0.284447	24	1.9293	0.00817503	28	-0.527423	0.388523	27	-1.02084	0.182701	26	0.874172	0.0469417	27	1.20269	0.0196296	26	1.32931	0.000650838	27	0.810837	0.0603556	28	protein_coding	NE	NE			type VIIb secretion system effector protein EsaD	// // membrane // plasma membrane // extracellular region // //
NCTC8325	SAOUHSC_00269=SAOUHSC_00269	0.792558	0.263833	7	2.20609	0.0227583	7	2.36138	0.08425	7	0.0719511	0.395317	7	-0.990563	0.314741	7	-0.635254	0.444068	7	-4.50436	0.007663	7	-2.67618	0.0422961	7	protein_coding	NE	NE			immunity protein EsaG1	// // cytoplasm // //
NCTC8325	SAOUHSC_00270=SAOUHSC_00270	2.04241	0.128393	10	-0.124485	0.490698	10	2.34429	0.0481676	10	3.39371	0.000271725	10	1.13531	0.330918	10	-1.39523	0.116531	10	0.214573	0.36736	9	-0.851152	0.374581	10	protein_coding	NE	NE			DUF5079 domain-containing protein	// // membrane // //
NCTC8325	SAOUHSC_00271=SAOUHSC_00271	1.87826	0.152741	6	-0.606237	0.320287	7	4.29657	0.000988369	7	2.38937	0.0790081	6	-1.07239	0.160834	7	-0.760311	0.364355	7	1.82403	0.00100904	7	-1.42132	0.08643	7	protein_coding	NE	NE			DUF5080 domain-containing protein	// // membrane // //
NCTC8325	SAOUHSC_00272=SAOUHSC_00272	-0.401865	0.496671	2	2.86119	0.0255025	2	0.624298	0.324722	2	1.35861	0.187695	2	3.46999	0.0378633	2	-0.189303	0.497086	2	2.18954	0.0232348	2	-2.00028	0.207059	2	protein_coding	NE	NE			hypothetical protein	// // membrane // //
NCTC8325	SAOUHSC_00274=SAOUHSC_00274	1.02135	0.298515	4	1.63149	0.251656	4	-0.084967	0.497654	5	1.50122	0.131075	4	0.738552	0.219055	4	-0.438563	0.3349	4	-1.42479	0.382975	5	1.9774	0.0875433	5	protein_coding	NE	NE			immunity protein EsaG2	// // // //
NCTC8325	SAOUHSC_00275=SAOUHSC_00275	-0.207192	0.468996	7	2.13125	0.0682928	7	0.685241	0.452301	7	3.14424	0.0103671	7	2.08208	0.0550514	7	-0.295288	0.339848	7	-0.0359521	0.367456	7	0.0874305	0.389334	7	protein_coding	NE	NE			immunity protein EsaG3	// // // //
NCTC8325	SAOUHSC_00276=SAOUHSC_00276	-0.286985	0.418994	8	1.11807	0.192795	8	1.21587	0.159184	8	1.42379	0.0867584	8	-0.345156	0.438151	8	2.36556	0.0154529	8	0.850352	0.148848	8	0.203302	0.498118	8	protein_coding	NE	NE			immunity protein EsaG4	// // // //
NCTC8325	SAOUHSC_00277=SAOUHSC_00277	1.082	0.167672	9	-1.74754	0.138804	9	1.03636	0.194919	9	1.70854	0.0729569	9	0.787498	0.358359	9	1.40872	0.198205	9	1.27189	0.142296	9	-2.20755	0.0600553	10	protein_coding	NE	NE			immunity protein EsaG5	// // // //
NCTC8325	SAOUHSC_00278=SAOUHSC_00278	2.85584	0.0584544	7	1.98123	0.00893196	8	1.12882	0.23504	8	1.13636	0.107302	7	0.747915	0.262128	8	0.108768	0.491547	7	2.78097	0.0104365	9	1.86388	0.295337	9	protein_coding	NE	NE			immunity protein EsaG6	// // // //
NCTC8325	SAOUHSC_00279=SAOUHSC_00279	-2.3791	0.100333	5	-0.133911	0.314678	5	5.8608	0.0486241	5	3.93215	0.00985761	5	-2.51334	0.0623584	5	0.433445	0.398293	5	2.18162	0.0103971	5	-0.166106	0.346063	5	protein_coding	NE	NE			cystatin-like fold lipoprotein	// // // //
NCTC8325	SAOUHSC_00280=SAOUHSC_00280	0.1106	0.496503	3	1.52163	0.0481706	3	-4.54488	0.252906	3	2.48496	0.215331	3	3.49719	0.199928	3	2.43406	0.260392	3	2.71443	0.00212244	4	0.292852	0.360071	5	protein_coding	NE	NE			membrane protein	// // membrane // //
NCTC8325	SAOUHSC_00281=SAOUHSC_00281	0.32455	0.499716	14	1.77481	0.0593877	14	0.895025	0.476038	14	0.418124	0.441886	14	3.24521	0.00014736	14	0.93713	0.0814545	14	1.16432	0.0560867	14	0.00431818	0.447648	15	protein_coding	NE	NE			putative formate/nitrite transporter	// formate transport // transmembrane transport // nitrite transport // plasma membrane // membrane // transporter activity // formate transmembrane transporter activity // transmembrane transporter activity // high-affinity secondary active nitrite transmembrane transporter activity //
NCTC8325	SAOUHSC_00282=SAOUHSC_00282	-2.16343	0.0030049	35	-0.199852	0.380364	35	-0.0920506	0.286737	35	-1.39957	0.0141079	34	0.525444	0.176421	35	1.2563	0.0852098	36	1.7696	0.000650838	36	0.248708	0.310517	38	protein_coding	NE	NE	TC.LIVCS; branched-chain amino acid:cation transporter, LIVCS family		branched-chain amino acid transporter BrnQ2	// organic anion transport // L-amino acid transport // valine transport // L-valine transmembrane transport // L-alpha-amino acid transmembrane transport // cation transmembrane transport // leucine transport // isoleucine transport // branched-chain amino acid transport // amino acid transport // membrane // plasma membrane // branched-chain amino acid transmembrane transporter activity // L-le…
NCTC8325	SAOUHSC_00284=SAOUHSC_00284	-1.06484	0.116506	13	-0.555688	0.158778	14	-0.422443	0.388251	14	0.0969828	0.435162	14	4.33178	1.30834e-05	14	1.21933	0.209702	14	0.949098	0.0309594	14	0.786607	0.15998	15	protein_coding	NE	NE			5'-nucleotidase	// // cell outer membrane // //
NCTC8325	SAOUHSC_00285=SAOUHSC_00285	1.35078	0.236849	14	1.78421	0.0684772	12	0.43444	0.440382	13	-0.310392	0.457751	11	-0.417081	0.458657	13	0.44888	0.272023	12	1.55832	0.00134404	13	0.488526	0.265445	14	protein_coding	NE	NE	ABC.CD.P; putative ABC transport system permease protein		ABC transporter membrane protein	// // membrane // transporter activity //
NCTC8325	SAOUHSC_00287=SAOUHSC_00287	1.08003	0.407275	12	0.962702	0.355959	11	1.099	0.380456	11	-0.576558	0.395317	11	2.40312	0.00902267	10	0.266626	0.428068	12	1.26597	0.0118998	11	2.22786	0.00076179	11	protein_coding	NE	NE	ABC.CD.A; putative ABC transport system ATP-binding protein		ABC transporter ATP-binding protein	// transmembrane transport // membrane // plasma membrane // transmembrane transporter activity // ATP hydrolysis activity // ATP binding // nucleotide binding // transporter activity //
NCTC8325	SAOUHSC_00289=SAOUHSC_00289	0.00744232	0.406686	9	1.35256	0.183662	10	0.452671	0.444415	12	-0.181021	0.439838	9	-0.0608564	0.492384	9	-0.185944	0.413251	10	0.391795	0.218935	10	-1.58602	0.275262	15	protein_coding	NE	NE			hypothetical protein	// // // //
NCTC8325	SAOUHSC_00290=SAOUHSC_00290	-1.40138	0.129431	20	2.3199	0.0110983	21	-2.66683	0.00311147	21	-0.0797325	0.458311	21	2.9243	7.07946e-07	21	0.115927	0.449571	20	1.34683	0.0176954	20	0.248822	0.385449	22	protein_coding	NE	NE			putative PTS enzyme IIC component	// carbohydrate transport // carbohydrate transmembrane transport // phosphoenolpyruvate-dependent sugar phosphotransferase system // plasma membrane // membrane // transferase activity // protein-N(PI)-phosphohistidine-sugar phosphotransferase activity //
NCTC8325	SAOUHSC_00291=SAOUHSC_00291	-0.964664	0.238912	13	1.24924	0.315572	15	0.807869	0.497654	15	1.08042	0.0504237	14	1.16865	0.0386646	14	0.00348352	0.492329	16	0.860633	0.0229303	14	0.696862	0.434755	15	protein_coding	NE	NE			PfkB family carbohydrate kinase	// phosphorylation // // transferase activity, transferring phosphorus-containing groups // pseudouridine kinase activity // carbohydrate kinase activity // phosphotransferase activity, alcohol group as acceptor // transferase activity // kinase activity //
NCTC8325	SAOUHSC_00292=SAOUHSC_00292	-0.10732	0.364042	19	0.304122	0.203134	20	0.742795	0.275152	19	-0.910837	0.410468	19	-0.233514	0.3644	18	-0.307418	0.322335	20	1.49067	0.0131645	19	-0.304981	0.0894648	20	protein_coding	NE	NE	psuG; pseudouridylate synthase [EC:4.2.1.70]	Pyrimidine metabolism, Metabolic pathways	pseudouridine-5'-phosphate glycosidase	// nucleobase catabolic process // metabolic process // pseudouridine synthesis // // metal ion binding // lyase activity // hydrolase activity, acting on glycosyl bonds // hydrolase activity // pseudouridylate synthase activity //
NCTC8325	SAOUHSC_00293=SAOUHSC_00293	-0.307575	0.38645	17	0.99411	0.118534	17	3.26999	0.0185721	17	1.43969	0.199043	17	1.81466	0.0163123	17	-1.19936	0.059753	17	0.785676	0.0347234	17	-0.719605	0.126782	19	protein_coding	NE	NE			putative nucleoside transporter	// nucleoside transmembrane transport // uridine transport // cytidine transport // plasma membrane // membrane // transporter activity // symporter activity // nucleoside:proton symporter activity // uridine transmembrane transporter activity // cytidine transmembrane transporter activity // nucleoside transmembrane transporter activity //
NCTC8325	SAOUHSC_00294=SAOUHSC_00294	0.105544	0.346591	31	0.782088	0.0232003	31	-1.23207	0.330969	34	-0.99288	0.151666	30	0.629929	0.170909	32	-0.687338	0.472214	33	1.60505	0.00361321	29	-0.222771	0.386683	36	protein_coding	NE	NE	TC.SSS; solute:Na+ symporter, SSS family		sialic acid:Na<sup>+</sup> symporter	// sodium ion transport // transmembrane transport // membrane // symporter activity // transmembrane transporter activity //
NCTC8325	SAOUHSC_00295=SAOUHSC_00295	0.643005	0.314732	15	0.439972	0.211737	14	0.36208	0.279123	16	0.867835	0.0930782	14	0.609334	0.403013	14	1.8343	0.159876	15	1.41844	0.0125144	16	1.11005	0.019296	17	protein_coding	NE	NE	E4.1.3.3, nanA, NPL; N-acetylneuraminate lyase [EC:4.1.3.3]	Amino sugar and nucleotide sugar metabolism, Metabolic pathways	N-acetylneuraminate lyase	// N-acetylneuraminate catabolic process // carbohydrate metabolic process // cytosol // cytoplasm // lyase activity // N-acetylneuraminate lyase activity // catalytic activity //
NCTC8325	SAOUHSC_00296=SAOUHSC_00296	-1.25922	0.169933	14	4.19604	0.000381337	14	-1.74269	0.0970286	14	-0.394665	0.48577	13	1.3585	0.0363176	14	-0.216928	0.326824	14	2.13352	0.0012415	15	1.51525	0.0623265	15	protein_coding	NE	NE			N-acetylmannosamine kinase	// // // //
NCTC8325	SAOUHSC_00297=SAOUHSC_00297	-0.401814	0.396626	14	1.62391	0.0382159	14	-0.141472	0.436045	14	0.710104	0.2302	14	2.90094	0.000272508	14	0.572842	0.258807	14	1.94257	0.000335979	14	0.284504	0.304049	17	protein_coding	NE	NE			RpiR family transcriptional regulator	// DNA-templated transcription // carbohydrate derivative metabolic process // regulation of DNA-templated transcription // cytosol // DNA binding // carbohydrate derivative binding // DNA-binding transcription factor activity //
NCTC8325	SAOUHSC_00298=SAOUHSC_00298	-0.00657545	0.318917	12	0.797433	0.377247	12	-1.30322	0.477068	12	-0.66559	0.118491	12	2.03842	0.00151786	12	0.335947	0.262942	12	0.636917	0.204289	12	1.13308	0.0553313	12	protein_coding	NE	NE	nanE; N-acylglucosamine-6-phosphate 2-epimerase [EC:5.1.3.9]	Amino sugar and nucleotide sugar metabolism, Metabolic pathways	N-acetylmannosamine-6-phosphate 2-epimerase	// N-acetylmannosamine catabolic process // N-acetylneuraminate catabolic process // N-acetylmannosamine metabolic process // carbohydrate metabolic process // cytosol // racemase and epimerase activity, acting on carbohydrates and derivatives // N-acylmannosamine-6-phosphate 2-epimerase activity // N-acylglucosamine-6-phosphate 2-epimerase activity // isomerase activity // catalytic activity //
NCTC8325	SAOUHSC_00299=SAOUHSC_00299	0.0658846	0.496671	30	0.933046	0.0368529	31	-0.676596	0.349266	31	-1.41078	0.015835	30	0.387977	0.230425	31	0.796174	0.0664553	31	1.2056	0.0111785	32	0.124334	0.203868	32	protein_coding	NE	NE			uncharacterized protein	// // membrane // transporter activity //
NCTC8325	SAOUHSC_00300=SAOUHSC_00300	0.123213	0.482832	41	0.961887	0.011772	42	-2.02621	0.129841	42	-0.134022	0.452429	41	1.68694	0.0019257	41	1.60072	0.0418522	44	0.947965	0.0078146	43	1.11849	0.0759883	46	protein_coding	NE	NE	lip, TGL2; triacylglycerol lipase [EC:3.1.1.3]	Glycerolipid metabolism, Metabolic pathways	lipase	// lipid catabolic process // lipid metabolic process // extracellular region // hydrolase activity // triglyceride lipase activity //
NCTC8325	SAOUHSC_00301=SAOUHSC_00301	-1.08989	0.236849	19	0.919008	0.118368	20	0.389386	0.384588	20	-1.11664	0.158663	20	0.435916	0.181159	19	0.438295	0.0740932	20	0.281129	0.234827	20	0.74003	0.16894	21	protein_coding	NE	NE			alpha/beta hydrolase	// catabolic process // // short-chain carboxylesterase activity // hydrolase activity //
NCTC8325	SAOUHSC_00302=SAOUHSC_00302	0.318426	0.418994	37	2.46812	0.00645166	37	-0.0322196	0.374506	37	-0.483216	0.397346	36	2.09882	0.000924742	35	-0.0145106	0.39318	37	0.329409	0.0996384	38	-0.537083	0.373706	39	protein_coding	NE	NE			NADH-dependent flavin oxidoreductase	// // // oxidoreductase activity // FMN binding // catalytic activity //
NCTC8325	SAOUHSC_00303=SAOUHSC_00303	2.16793	1	1	0.970318	1	1	0.608243	1	1	0.683652	1	1	0.426313	1	1	0.254376	1	1	-1.24715	1	1	4.14831	0.0352059	2	protein_coding	NE	NE			hypothetical protein	// // // //
NCTC8325	SAOUHSC_00304=SAOUHSC_00304	-0.152942	0.339239	18	3.04682	0.000903561	18	-1.15855	0.122725	18	-0.650759	0.22888	18	1.55861	0.0143113	18	0.2181	0.3071	18	0.71579	0.0617345	18	1.2535	0.25974	19	protein_coding	NE	NE			LLM class flavin-dependent oxidoreductase	// // cytosol // oxidoreductase activity, acting on paired donors, with incorporation or reduction of molecular oxygen //
NCTC8325	SAOUHSC_00305=SAOUHSC_00305	0.438869	0.499505	8	0.236694	0.491983	7	1.3156	0.0699628	8	-1.07114	0.176054	8	0.131109	0.487921	8	0.761235	0.299618	8	2.15635	0.0105061	8	-0.077046	0.374581	9	protein_coding	NE	NE			glycine cleavage system H-like protein	// protein lipoylation // glycine decarboxylation via glycine cleavage system // cytoplasm // cytosol // //
NCTC8325	SAOUHSC_00306=SAOUHSC_00306	0.666145	0.351504	11	1.45661	0.0151148	10	-1.03969	0.436045	11	1.36109	0.0502702	11	2.92939	0.00380128	11	0.127046	0.457955	11	1.51384	0.092626	11	2.27659	0.0129119	13	protein_coding	NE	NE			hypothetical protein	// metabolic process // // hydrolase activity, acting on glycosyl bonds //
NCTC8325	SAOUHSC_00307=SAOUHSC_00307	-1.2321	0.222566	18	2.42724	0.0018138	19	-1.13283	0.216705	19	-0.596904	0.381456	19	0.554336	0.0903917	19	2.9072	0.000124695	20	0.221872	0.349304	19	-0.524851	0.285774	20	protein_coding	NE	NE			Sir2 family NAD-dependent protein deacetylase-like protein	// macromolecule metabolic process // // transferase activity //
NCTC8325	SAOUHSC_00308=SAOUHSC_00308	-0.685971	0.379754	14	0.845266	0.229235	14	1.74105	0.421699	14	-0.385693	0.371417	14	1.81853	0.0183184	13	1.18064	0.182142	14	0.879228	0.348577	14	0.660604	0.244278	14	protein_coding	NE	NE	lplA, lplJ, lipL1; lipoate---protein ligase [EC:6.3.1.20]	Lipoic acid metabolism, Metabolic pathways, Biosynthesis of cofactors	lipoate-protein ligase	// protein modification process // protein phosphopantetheinylation // protein lipoylation // cytoplasm // lipoate-protein ligase activity // lipoyltransferase activity // ligase activity // ATP binding // nucleotide binding //
NCTC8325	SAOUHSC_00309=SAOUHSC_00309	-1.11495	0.142067	13	5.25751	0.000566341	13	-0.360048	0.5	13	-0.293934	0.458528	13	1.50265	0.00239368	13	1.47184	0.306157	12	0.895759	0.0895994	13	1.28673	0.438093	14	protein_coding	NE	NE			aldehyde reductase	// steroid biosynthetic process // // oxidoreductase activity // oxidoreductase activity, acting on the CH-OH group of donors, NAD or NADP as acceptor // 3-beta-hydroxy-delta5-steroid dehydrogenase activity //
NCTC8325	SAOUHSC_00310=ulaA	-0.116135	0.5	25	0.865188	0.104895	26	-1.14311	0.146471	28	-0.29245	0.433403	27	1.2643	0.0200702	27	-0.923876	0.497086	26	1.62322	0.00806675	27	-0.752926	0.265445	30	protein_coding	NE	NE	ulaA, sgaT; ascorbate PTS system EIIC component	Ascorbate and aldarate metabolism, Metabolic pathways, Microbial metabolism in diverse environments, Phosphotransferase system (PTS)	putative sugar-specific PTS enzyme IIABC	// phosphoenolpyruvate-dependent sugar phosphotransferase system // plasma membrane // membrane // //
NCTC8325	SAOUHSC_00311=SAOUHSC_00311	1.57545	0.194245	7	1.77808	0.0214773	7	1.80517	0.0501335	7	-1.37743	0.00245019	7	0.0915508	0.495718	7	-0.473806	0.448792	7	1.2941	0.101275	7	1.67225	0.123528	7	protein_coding	NE	NE	ulaB, sgaB; ascorbate PTS system EIIB component [EC:2.7.1.194]	Ascorbate and aldarate metabolism, Metabolic pathways, Microbial metabolism in diverse environments, Phosphotransferase system (PTS)	putative sugar-specific PTS enzyme IIABC	// carbohydrate transmembrane transport // phosphoenolpyruvate-dependent sugar phosphotransferase system // // transporter activity // transferase activity // protein-N(PI)-phosphohistidine-sugar phosphotransferase activity //
NCTC8325	SAOUHSC_00312=SAOUHSC_00312	0.351707	0.389306	8	1.64164	0.204798	8	1.65707	0.154252	8	-2.01617	0.0191589	8	-0.0539649	0.371103	8	-0.528151	0.292997	8	2.15771	0.00153848	8	-0.0334485	0.48507	8	protein_coding	NE	NE	ulaC, sgaA; ascorbate PTS system EIIA or EIIAB component [EC:2.7.1.194]	Ascorbate and aldarate metabolism, Metabolic pathways, Microbial metabolism in diverse environments, Phosphotransferase system (PTS)	putative sugar-specific PTS enzyme IIABC	// // // transporter activity //
NCTC8325	SAOUHSC_00313=SAOUHSC_00313	0.331023	0.393149	43	0.85164	0.0926001	41	-0.283718	0.290165	43	-0.379653	0.233097	40	0.887164	0.0147811	42	-0.568714	0.303513	44	0.334521	0.0733235	43	-1.09507	0.254321	46	protein_coding	NE	NE			putative PRD-containing transcriptional regulator	// carbohydrate transmembrane transport // phosphoenolpyruvate-dependent sugar phosphotransferase system // regulation of DNA-templated transcription // // transferase activity // protein-N(PI)-phosphohistidine-sugar phosphotransferase activity //
NCTC8325	SAOUHSC_00314=SAOUHSC_00314	-2.04794	0.296151	3	-1.27781	0.288653	3	-2.48405	0.162629	3	2.48117	0.0186727	3	3.95037	0.0310992	3	-0.364896	0.472067	3	1.23835	0.0546818	3	3.20193	0.0731655	3	protein_coding	NE	NE	mepR; MarR family transcriptional regulator, repressor for mepA		DNA-binding transcriptional regulator MepR	// regulation of DNA-templated transcription // // transcription cis-regulatory region binding // DNA-binding transcription factor activity //
NCTC8325	SAOUHSC_00315=SAOUHSC_00315	-1.06876	0.219037	14	3.08337	0.000361092	15	0.59039	0.461184	15	1.77288	0.0176193	14	2.50088	0.0048082	15	1.21193	0.143272	14	0.367904	0.146453	14	0.656833	0.198551	15	protein_coding	NE	NE	mepA; multidrug efflux pump		multidrug efflux transporter MepA	// xenobiotic transport // transmembrane transport // response to antibiotic // membrane // plasma membrane // xenobiotic transmembrane transporter activity // antiporter activity //
NCTC8325	SAOUHSC_00316=SAOUHSC_00316	-2.24601	0.0291206	6	2.77563	0.0125053	6	-1.68484	0.465521	6	0.51547	0.498389	6	2.1197	0.0253528	6	1.5186	0.0740932	6	1.04665	0.239485	6	0.0260719	0.487317	6	protein_coding	NE	NE			nucleic acid-binding protein MepB	// // // //
NCTC8325	SAOUHSC_00317=SAOUHSC_00317	0.887106	0.416015	29	1.20757	0.00950698	28	0.193844	0.452274	30	-0.45253	0.408372	29	1.5974	0.000454304	28	2.29889	0.0216716	31	1.23097	0.0287662	29	1.38867	0.00944998	31	protein_coding	NE	NE	glpT; MFS transporter, OPA family, glycerol-3-phosphate transporter		putative glycerol-3-phosphate transporter GlpT	// glucose-6-phosphate transport // phosphate ion transmembrane transport // transmembrane transport // glycerol-3-phosphate transmembrane transport // plasma membrane // membrane // glucose 6-phosphate:inorganic phosphate antiporter activity // transmembrane transporter activity // glycerol-3-phosphate transmembrane transporter activity // transporter activity //
NCTC8325	SAOUHSC_00318=SAOUHSC_00318	1.63602	0.0540259	20	0.12356	0.137069	20	1.27946	0.173772	20	-0.0155325	0.497959	19	0.748964	0.25548	20	0.0964736	0.497086	20	0.403695	0.121083	20	-0.224497	0.40752	20	protein_coding	NE	NE			glyoxalase	// // // //
NCTC8325	SAOUHSC_00319=SAOUHSC_00319	0.438424	0.329863	25	2.92745	0.0009253	25	-1.88714	0.187661	26	-0.0548656	0.457419	25	0.846821	0.169188	25	1.58637	0.0113461	25	1.98643	0.0131511	25	-1.59731	0.0492723	27	protein_coding	NE	NE			LLM class flavin-dependent oxidoreductase	// // cytosol // oxidoreductase activity, acting on paired donors, with incorporation or reduction of molecular oxygen //
NCTC8325	SAOUHSC_00320=SAOUHSC_00320	1.24923	0.172036	13	1.89539	0.0107025	13	-0.138384	0.362936	13	-0.10934	0.475504	13	-0.95409	0.2481	13	0.175207	0.398293	12	2.13644	0.000400086	13	-0.00684772	0.395177	13	protein_coding	NE	NE	ssuE; FMN reductase [EC:1.5.1.38]	Riboflavin metabolism, Sulfur metabolism, Metabolic pathways	NADPH-dependent FMN reductase	// // // oxidoreductase activity //
NCTC8325	SAOUHSC_00322=SAOUHSC_00322	-1.44919	0.0750298	14	1.93008	0.0697945	16	-0.780539	0.292714	15	0.549921	0.413156	15	1.76431	0.0247857	14	-0.0657989	0.455494	14	0.91192	0.245421	16	-1.90529	0.0917305	18	protein_coding	NE	NE			membrane protein	// // membrane // plasma membrane // //
NCTC8325	SAOUHSC_00323=SAOUHSC_00323	0.314685	0.441068	8	-1.01926	0.403454	10	0.268186	0.388251	9	0.780777	0.270443	9	2.77255	0.0317774	9	0.30802	0.127833	8	1.45992	0.372978	9	-0.158843	0.384559	12	protein_coding	NE	NE			N/A	N/A
NCTC8325	SAOUHSC_00324=SAOUHSC_00324	0.657564	0.414626	7	2.38556	0.00120835	7	1.29302	0.191641	7	-0.00628811	0.497959	7	1.79063	0.0876468	7	1.75638	0.0111336	7	1.79693	0.000864627	7	1.48054	0.08643	7	protein_coding	NE	NE	rimL; ribosomal-protein-serine acetyltransferase [EC:2.3.1.-]		50S ribosomal protein L7 serine acetyltransferase	// N-terminal peptidyl-serine acetylation // cytoplasm // acetyltransferase activity // peptide-serine-alpha-N-acetyltransferase activity // transferase activity // peptide-alanine-alpha-N-acetyltransferase activity // N-acetyltransferase activity //
NCTC8325	SAOUHSC_00325=SAOUHSC_00325	-1.60593	0.0992333	10	1.60551	0.0339093	11	0.52214	0.149959	11	0.336193	0.286197	11	1.62	0.0266276	11	2.76445	0.0114428	11	0.566867	0.372371	10	0.336425	0.314151	11	protein_coding	NE	NE	efeO; iron uptake system component EfeO		lipoprotein FepA	// iron ion transport // membrane // plasma membrane // //
NCTC8325	SAOUHSC_00326=SAOUHSC_00326	-1.79999	0.0521694	26	1.80775	0.00930836	29	-0.80484	0.412885	28	-0.0244708	0.152212	28	2.1006	0.00147144	28	1.20937	0.133337	29	2.10883	0.000969449	28	0.718478	0.454856	31	protein_coding	NE	NE	efeB; deferrochelatase/peroxidase EfeB [EC:1.11.1.-]		putative iron-dependent peroxidase	// cellular oxidant detoxification // iron import into cell // cytosol // membrane // ferrochelatase activity // lyase activity // metal ion binding // oxidoreductase activity // heme binding // peroxidase activity //
NCTC8325	SAOUHSC_00327=SAOUHSC_00327	-0.158527	0.414932	16	2.0604	0.000289147	15	1.51378	0.0139665	16	2.94958	0.00138971	17	1.67165	0.00411143	17	-0.56906	0.318666	15	0.00375229	0.117843	17	-0.629892	0.464922	17	protein_coding	NE	NE	FTR, FTH1, efeU; high-affinity iron transporter		putative transporter FepC	// iron ion transmembrane transport // high-affinity iron permease complex // membrane // plasma membrane // transporter activity // ferrous iron transmembrane transporter activity // iron ion transmembrane transporter activity //
NCTC8325	SAOUHSC_00328=SAOUHSC_00328	-0.368976	0.449217	20	0.935886	0.0351947	21	1.18965	0.127357	21	0.0513915	0.49421	20	1.21086	0.046664	21	0.906908	0.0665637	20	0.93947	0.13895	20	1.81909	0.133718	22	protein_coding	NE	NE	tatC; sec-independent protein translocase protein TatC	Protein export, Bacterial secretion system	Sec-independent protein translocase protein TatC	// intracellular protein transmembrane transport // protein transport by the Tat complex // protein transport // TAT protein transport complex // membrane // plasma membrane // proton motive force dependent protein transmembrane transporter activity // protein transmembrane transporter activity //
NCTC8325	SAOUHSC_00329=SAOUHSC_00329	-2.77788	0.0823248	8	3.49161	0.00028532	8	-2.04473	0.0674647	8	1.32173	0.133884	7	2.91159	0.128294	8	2.04961	0.219086	8	1.20988	0.0354391	8	2.25044	0.156912	8	protein_coding	NE	NE	tatA; sec-independent protein translocase protein TatA	Protein export, Bacterial secretion system	Sec-independent protein translocase protein TatA	// protein transport by the Tat complex // protein transport // TAT protein transport complex // membrane // plasma membrane // protein transmembrane transporter activity //
NCTC8325	SAOUHSC_00330=SAOUHSC_00330	1.0159	0.499244	5	3.09634	0.154606	6	3.08785	0.0622548	6	1.8998	0.213076	5	-0.497733	0.435943	7	-0.845005	0.302067	6	3.59567	0.011243	6	0.906294	0.0725982	8	protein_coding	NE	NE			hypothetical protein	// // // //
NCTC8325	SAOUHSC_00331=SAOUHSC_00331	1.25018	0.0747231	3	4.11013	0.236901	3	-0.493962	0.433948	3	-0.228731	0.469754	3	2.25575	0.0150289	3	-0.0986652	0.5	3	2.81438	0.00689922	3	-0.0880005	0.389334	3	protein_coding	NE	NE	K07729; putative transcriptional regulator		transcriptional regulator	// // // DNA binding //
NCTC8325	SAOUHSC_00332=SAOUHSC_00332	0.783245	0.326492	6	1.86976	0.0469192	6	2.17405	0.00710711	6	0.832238	0.204593	6	-0.0477867	0.463276	6	-0.369523	0.405686	7	1.53217	0.0708898	7	0.0502124	0.4863	7	protein_coding	NE	NE			hypothetical protein	// // plasma membrane // membrane // //
NCTC8325	SAOUHSC_00333=SAOUHSC_00333	-1.6649	0.109007	5	1.74181	0.047253	5	3.10828	0.0593017	6	2.79532	0.0017334	6	0.535732	0.346979	6	2.51277	0.042287	5	0.6671	0.198667	5	0.207121	0.474085	6	protein_coding	NE	NE	ABC-2.A; ABC-2 type transport system ATP-binding protein		ABC transporter ATP-binding protein	// // // ATP binding // nucleotide binding // transporter activity //
NCTC8325	SAOUHSC_00334=SAOUHSC_00334	1.65759	0.0760288	11	-0.493172	0.453618	11	2.03247	0.0133729	11	1.42089	0.207558	11	1.79218	0.0199124	11	0.542321	0.18966	11	3.39728	4.5e-06	11	0.785382	0.128294	11	protein_coding	NE	NE			ABC transporter membrane protein	// // membrane // //
NCTC8325	SAOUHSC_00335=SAOUHSC_00335	0.377623	0.357814	21	1.52482	0.028105	22	0.0619244	0.296243	23	0.577476	0.203498	21	2.26462	0.00414077	21	-0.469087	0.295038	22	1.72269	0.000281461	22	-0.745794	0.213449	25	protein_coding	NE	NE			hypothetical protein	// // membrane // //
NCTC8325	SAOUHSC_00336=SAOUHSC_00336	1.35892	0.104159	18	6.92028	1.01e-08	18	3.26617	0.00518639	18	0.786403	0.0840597	18	3.38475	1.57663e-06	18	-1.82163	0.003197	18	-4.73879	3.76e-06	18	-3.79125	9.77e-06	18	protein_coding	NE	NE	ACAT, atoB; acetyl-CoA C-acetyltransferase [EC:2.3.1.9]	Fatty acid degradation, Synthesis and degradation of ketone bodies, Valine, leucine and isoleucine degradation, Lysine degradation, Benzoate degradation, Tryptophan metabolism, Pyruvate metabolism, Glyoxylate and dicarboxylate metabolism, Propanoate metabolism, Butanoate metabolism, Terpenoid backbone biosynthesis, Metabolic pathways, Biosynthesis of secondary metabolites, Microbial metabolism in…	acetyl-CoA acyltransferase	// fatty acid beta-oxidation // cytoplasm // acyltransferase activity, transferring groups other than amino-acyl groups // acyltransferase activity // transferase activity // acetyl-CoA C-acyltransferase activity // acetyl-CoA C-acetyltransferase activity //
NCTC8325	SAOUHSC_00337=SAOUHSC_00337	-1.65988	0.032031	13	-0.202168	0.0958855	19	-0.93246	0.304434	17	1.53242	0.463382	16	0.198598	0.0994171	18	0.98427	0.344128	18	0.54538	0.244495	17	1.40894	0.0180115	20	protein_coding	NE	NE			metal-dependent hydrolase/cyclase	// tryptophan catabolic process to kynurenine // // arylformamidase activity //
NCTC8325	SAOUHSC_00338=SAOUHSC_00338	-0.54149	0.451261	41	1.02181	0.00574081	44	1.24328	0.300003	46	0.0878989	0.497959	42	0.647762	0.0253528	42	1.24809	0.0636378	45	0.757005	0.0637017	45	0.148933	0.359387	50	protein_coding	NE	NE	metE; 5-methyltetrahydropteroyltriglutamate--homocysteine methyltransferase [EC:2.1.1.14]	Cysteine and methionine metabolism, Selenocompound metabolism, Metabolic pathways, Biosynthesis of secondary metabolites, Biosynthesis of amino acids	5-methyltetrahydropteroyltriglutamate-- homocysteine S-methyltransferase	// homocysteine metabolic process // methylation // methionine biosynthetic process // amino acid biosynthetic process // cytosol // extracellular region // S-methyltransferase activity // metal ion binding // transferase activity // methionine synthase activity // zinc ion binding // methyltransferase activity // 5-methyltetrahydropteroyltriglutamate-homocysteine S-methyltransferase activity //
NCTC8325	SAOUHSC_00339=SAOUHSC_00339	1.1076	0.246737	42	0.96495	0.047204	46	1.44035	0.0726714	47	-0.52005	0.410715	44	1.81367	0.000228543	45	0.713923	0.182261	46	0.810627	0.0221572	46	1.13031	0.143866	50	protein_coding	NE	NE	yitJ; methionine synthase / methylenetetrahydrofolate reductase (NADH) [EC:2.1.1.13 1.5.1.54]	Cysteine and methionine metabolism, Selenocompound metabolism, One carbon pool by folate, Metabolic pathways, Biosynthesis of secondary metabolites, Microbial metabolism in diverse environments, Biosynthesis of amino acids	bifunctional homocysteine S-methyltransferase/5,10-methylenetetrahydrofolate reductase	// tetrahydrofolate interconversion // methionine biosynthetic process // methylation // methionine metabolic process // cytosol // methylenetetrahydrofolate reductase NADH activity // methylenetetrahydrofolate reductase NADPH activity // oxidoreductase activity // methionine synthase activity // metal ion binding // transferase activity // methyltransferase activity // methylenetetrahydrofolate …
NCTC8325	SAOUHSC_00340=SAOUHSC_00340	0.215243	0.499244	25	3.46584	4.54e-05	26	0.394128	0.353975	26	0.150386	0.415707	26	2.32001	0.00140632	26	-0.549458	0.234446	26	0.385771	0.212471	27	0.0259218	0.257586	29	protein_coding	NE	NE	metC; cysteine-S-conjugate beta-lyase [EC:4.4.1.13]	Cysteine and methionine metabolism, Selenocompound metabolism, Metabolic pathways, Biosynthesis of secondary metabolites, Biosynthesis of amino acids	cystathionine-&beta;-lyase / L-cysteine desulfhydrase	// cysteine biosynthetic process via cystathionine // transsulfuration // methionine biosynthetic process // cytoplasm // carbon-sulfur lyase activity // cystathionine beta-lyase activity // pyridoxal phosphate binding // cystathionine gamma-lyase activity // cystathionine gamma-synthase activity // catalytic activity //
NCTC8325	SAOUHSC_00341=SAOUHSC_00341	-0.956544	0.0521316	33	2.67043	0.000597473	34	-0.497099	0.434241	34	0.902801	0.167671	34	2.95858	1.04837e-06	34	-0.348357	0.4141	34	0.547876	0.0876338	34	0.855046	0.0976681	34	protein_coding	NE	NE	metB; cystathionine gamma-synthase [EC:2.5.1.48]	Cysteine and methionine metabolism, Selenocompound metabolism, Sulfur metabolism, Metabolic pathways, Biosynthesis of secondary metabolites, Biosynthesis of amino acids	cystathionine gamma-synthase	// cysteine biosynthetic process via cystathionine // transsulfuration // methionine biosynthetic process // cytoplasm // carbon-sulfur lyase activity // cystathionine beta-lyase activity // pyridoxal phosphate binding // cystathionine gamma-lyase activity // cystathionine gamma-synthase activity // catalytic activity //
NCTC8325	SAOUHSC_00342=SAOUHSC_00342	2.5032	0.032031	6	-2.37948	0.087526	8	-0.46623	0.19973	9	2.00922	0.0103238	9	0.615434	0.0675708	9	1.92688	0.115078	9	2.73702	0.00456834	8	-2.05008	0.0204772	10	protein_coding	NE	NE	parB, spo0J; ParB family transcriptional regulator, chromosome partitioning protein		ParB family chromosome partioning protein	// positive regulation of sporulation resulting in formation of a cellular spore // chromosome segregation // chromosome // DNA binding //
NCTC8325	SAOUHSC_00344=SAOUHSC_00344	-3.51806	0.0144134	8	-1.29834	0.192795	8	-7.42697	0.000988369	9	-4.87309	4.1306e-05	8	-2.15118	0.04605	8	-1.37612	0.16272	8	-4.07351	0.000193159	7	-5.79669	0.000933365	10	protein_coding	NE	NE	ybiO; moderate conductance mechanosensitive channel		small conductance mechanosensitive channel MscS	// cellular response to osmotic stress // transmembrane transport // ion transmembrane transport // plasma membrane // membrane // transporter activity // mechanosensitive ion channel activity //
NCTC8325	SAOUHSC_00345=SAOUHSC_00345	-13.6242	0.0318536	2	-15.242	0.00715024	3	-12.2262	0.00791779	3	-7.95985	1	1	-18.8145	0.00715976	3	-8.59068	0.0298459	2	-7.1356	0.0669987	3	-15.1411	0.00872484	3	protein_coding	E	NE			hypothetical protein	// // // //
NCTC8325	SAOUHSC_00346=ychF	-1.26139	0.332888	14	-2.94898	0.00709083	16	-4.26866	0.0643645	16	-2.40396	0.00643157	15	-1.66492	0.0310992	16	-1.23951	0.0414401	15	-0.858392	0.11485	16	-1.96449	0.125277	16	protein_coding	NE	NE	ychF; ribosome-binding ATPase		ribosome-binding ATPase YchF	// // cytoplasm // ribonucleoside triphosphate phosphatase activity // ribosomal large subunit binding // ribosome binding // ATP hydrolysis activity // GTP binding // ATP binding // nucleotide binding //
NCTC8325	SAOUHSC_00347=SAOUHSC_00347	-0.446959	0.314914	3	-0.417017	0.320695	3	1.55065	0.303118	3	0.131933	0.480159	3	3.78976	0.0266276	3	1.44985	0.113898	3	1.44193	0.0111783	3	0.213152	0.389334	3	protein_coding	NE	NE			hypothetical protein	// // // //
NCTC8325	SAOUHSC_00348=rpsF	-27.0391	0.000350032	6	-28.9376	0.00027302	6	-42.9467	8.95e-05	7	-30.9029	0.000254608	6	-27.8495	0.000747027	5	-37.8917	0.000293963	6	-32.7801	7.83e-05	7	-56.3919	0.000259457	6	protein_coding	E	NE	RP-S6, MRPS6, rpsF; small subunit ribosomal protein S6	Ribosome	30S ribosomal protein S6	// translation // ribonucleoprotein complex // cytosolic small ribosomal subunit // ribosome // small ribosomal subunit rRNA binding // rRNA binding // structural constituent of ribosome // RNA binding //
NCTC8325	SAOUHSC_00349=SAOUHSC_00349	-25.2471	2.59e-06	11	-25.2146	9.6e-07	12	-35.8247	7.68e-07	12	-36.7325	4.40041e-06	10	-28.8819	1.36701e-05	9	-29.9633	8.19e-07	12	-33.3773	6.41e-07	12	-37.788	1.65e-06	11	protein_coding	E	E	ssb; single-strand DNA-binding protein	DNA replication, Mismatch repair, Homologous recombination	bacteriophage L54a single-stranded DNA binding protein	// positive regulation of helicase activity // cellular response to DNA damage stimulus // DNA recombination // DNA repair // DNA replication // nucleoid // single-stranded DNA binding // DNA binding //
NCTC8325	SAOUHSC_00350=rpsR	-32.5066	0.010047	3	-29.6372	0.00715024	3	-45.8851	0.00791779	3	-40.4394	0.00859492	3	-27.7396	0.00715976	3	-38.3282	0.0090829	3	-51.3998	0.00629822	3	-48.4843	0.00872484	3	protein_coding	E	E	RP-S18, MRPS18, rpsR; small subunit ribosomal protein S18	Ribosome	30S ribosomal protein S18	// translation // ribonucleoprotein complex // cytosolic small ribosomal subunit // ribosome // small ribosomal subunit rRNA binding // rRNA binding // structural constituent of ribosome // RNA binding //
NCTC8325	SAOUHSC_00351=SAOUHSC_00351	-0.650449	0.438305	14	2.90728	0.0099015	14	2.41342	0.000415352	14	-0.648036	0.124269	14	-0.696438	0.236321	14	0.0710412	0.497086	15	1.4721	0.00781675	14	0.0757255	0.294758	16	protein_coding	NE	NE			CAAX amino protease	// // // //
NCTC8325	SAOUHSC_00352=SAOUHSC_00352	-3.31416	0.000703922	6	3.26001	0.0547897	6	3.25934	0.153823	6	-1.78008	0.157681	6	2.22372	0.146092	6	1.35754	0.1466	6	1.86357	0.0527383	7	-1.47812	0.468538	7	protein_coding	NE	NE			integrase-like protein	// DNA integration // DNA recombination // // DNA binding //
NCTC8325	SAOUHSC_00353=SAOUHSC_00353	1.99864	1	1	5.73247	1	1	2.28628	1	1	-5.22161	1	1	-5.89355	1	1	-0.172234	1	1	2.68508	1	1	-5.10379	1	1	protein_coding	NE	NE			integrase	// DNA integration // DNA recombination // // DNA binding //
NCTC8325	SAOUHSC_00354=SAOUHSC_00354	0.989501	0.219584	8	-2.36752	0.126726	8	2.33853	0.0622548	8	-0.0593989	0.384268	8	0.616302	0.234055	8	2.73667	0.010329	8	2.31326	0.0012415	8	-0.942474	0.101034	9	protein_coding	NE	NE			staphylococcal enterotoxin-like toxin X	// // extracellular region // //
NCTC8325	SAOUHSC_00355=SAOUHSC_00355	3.96093	0.014424	9	0.747915	0.130456	9	2.38376	0.118145	10	1.17118	0.301439	9	-1.06657	0.189008	10	3.55602	0.0361259	10	1.21334	0.0458523	9	-1.38857	0.275261	10	protein_coding	NE	NE			hypothetical protein	// // membrane // //
NCTC8325	SAOUHSC_00356=SAOUHSC_00356	-0.0316876	0.5	5	-2.75173	0.0100522	5	2.18169	0.0997635	5	0.871514	0.227151	5	0.641418	0.290957	5	1.45899	0.159525	5	0.242849	0.340033	5	0.266977	0.411508	5	protein_coding	NE	NE			peptidase	// // // //
NCTC8325	SAOUHSC_00357=SAOUHSC_00357	1.53333	0.0747871	5	-1.24168	0.32354	5	2.51663	0.0602713	5	1.46415	0.0531966	5	0.821058	0.274843	5	0.157477	0.488284	5	0.429264	0.298017	5	-0.0957695	0.443194	5	protein_coding	NE	NE			transcriptional regulator	// // // DNA binding //
NCTC8325	SAOUHSC_00358=SAOUHSC_00358	-0.329898	0.274496	4	1.48427	0.013475	4	-1.19964	0.131805	4	-1.2617	0.051225	4	0.897349	0.179527	4	1.34519	0.016352	4	0.118522	0.472969	4	1.01832	0.0898512	4	protein_coding	NE	NE			GlsB/YeaQ/YmgE family stress response membrane protein	// // plasma membrane // membrane // //
NCTC8325	SAOUHSC_00359=SAOUHSC_00359	-0.552683	0.46401	8	-1.43259	0.0161195	8	1.50332	0.0917179	9	1.02237	0.180624	8	1.42133	0.0211768	8	1.3999	0.0908795	9	0.461755	0.306055	9	-0.874749	0.208914	9	protein_coding	NE	NE	PGAM, gpmA; 2,3-bisphosphoglycerate-dependent phosphoglycerate mutase [EC:5.4.2.11]	Glycolysis / Gluconeogenesis, Glycine, serine and threonine metabolism, Methane metabolism, Metabolic pathways, Biosynthesis of secondary metabolites, Microbial metabolism in diverse environments, Carbon metabolism, Biosynthesis of amino acids	phosphoglycerate mutase family protein	// // cytoplasm // phosphatase activity // intramolecular transferase activity, phosphotransferases // catalytic activity //
NCTC8325	SAOUHSC_00360=SAOUHSC_00360	0.16207	0.106694	11	-0.417471	0.429851	14	3.00881	0.0570638	13	0.676799	0.497959	13	1.03291	0.130196	13	0.419873	0.345505	13	-0.0955647	0.437338	14	-0.648446	0.263578	14	protein_coding	NE	NE			hypothetical protein	// // membrane // //
NCTC8325	SAOUHSC_00362=SAOUHSC_00362	2.43229	0.00291893	10	-0.577771	0.36761	10	-0.458932	0.294057	10	2.33248	0.0278277	8	-0.107315	0.452574	9	1.63125	0.136889	10	2.10121	0.0382974	10	0.355787	0.33171	12	protein_coding	NE	NE			hypothetical protein	// // // //
NCTC8325	SAOUHSC_00363=SAOUHSC_00363	1.13209	0.214242	6	0.169561	0.446382	5	3.84245	0.0104595	7	0.772726	0.220768	7	0.974453	0.140796	6	-1.20562	0.177277	7	0.331607	0.236727	7	0.543451	0.468538	8	protein_coding	NE	NE			hypothetical protein	// // // //
NCTC8325	SAOUHSC_00364=SAOUHSC_00364	-1.12134	0.29897	34	1.55844	0.0514683	33	-0.232342	0.218263	32	-0.302243	0.330457	31	1.58616	0.000569102	33	1.17535	0.100989	32	0.842336	0.00618462	33	-0.231422	0.18616	35	protein_coding	NE	NE	ahpF; NADH-dependent peroxiredoxin subunit F [EC:1.8.1.-]		alkyl hydroperoxide reductase	// response to stimulus // cellular oxidant detoxification // cell redox homeostasis // response to reactive oxygen species // cytosol // oxidoreductase activity, acting on a sulfur group of donors, NAD(P) as acceptor // thioredoxin-disulfide reductase activity // NAD binding // flavin adenine dinucleotide binding // oxidoreductase activity // protein-disulfide reductase activity // alkyl hydrope…
NCTC8325	SAOUHSC_00365=SAOUHSC_00365	2.22446	0.00351437	16	0.222649	0.350372	16	-0.254999	0.447433	16	-1.12192	0.217462	15	-0.241288	0.472214	15	1.72507	0.144492	15	-0.0596926	0.447966	15	-1.48781	0.00548062	16	protein_coding	NE	NE	ahpC; NADH-dependent peroxiredoxin subunit C [EC:1.11.1.26]		alkyl hydroperoxide reductase	// hydrogen peroxide catabolic process // siderophore-dependent iron import into cell // cellular oxidant detoxification // cell redox homeostasis // response to oxidative stress // cytosol // cytoplasm // NADH-dependent peroxiredoxin activity // thioredoxin peroxidase activity // peroxiredoxin activity // oxidoreductase activity // antioxidant activity // peroxidase activity //
NCTC8325	SAOUHSC_00366=SAOUHSC_00366	-1.84111	0.0459045	15	1.6655	0.0021695	15	-1.02956	0.106553	15	-0.159315	0.400733	15	2.52603	0.000181003	15	0.993211	0.121856	15	1.16689	0.0621467	15	0.354501	0.472209	15	protein_coding	NE	NE	nfrA1; FMN reductase (NADPH) [EC:1.5.1.38]	Riboflavin metabolism, Metabolic pathways	flavin mononucleotide-dependent NADPH oxidase	// // // oxidoreductase activity //
NCTC8325	SAOUHSC_00367=SAOUHSC_00367	-1.58354	0.0466337	27	0.332426	0.317868	27	-0.94575	0.0331409	29	-2.45114	0.0090904	26	-0.0176278	0.222361	27	0.0920276	0.224027	28	-0.580083	0.217499	28	-0.465964	0.302459	29	protein_coding	NE	NE	K06956; uncharacterized protein		L-cystine:H<sup>+</sup> symporter	// L-cystine transport // transmembrane transport // plasma membrane // membrane // transmembrane transporter activity // cysteine transmembrane transporter activity // L-cystine transmembrane transporter activity // symporter activity //
NCTC8325	SAOUHSC_00368=SAOUHSC_00368	-1.84057	1	1	-1.71716	0.496822	2	-0.22664	1	1	-0.584301	1	1	0.262175	1	1	-0.821875	0.319797	2	1.89097	1	1	-9.97616	0.21129	3	protein_coding	NE	NE			hypothetical protein	// // // //
NCTC8325	SAOUHSC_00369=SAOUHSC_00369	0.314825	0.35775	20	1.40095	0.0198342	20	-1.19634	0.131781	20	-1.7995	0.000272694	20	0.153981	0.358359	20	-0.167571	0.152877	20	-0.651151	0.264052	20	-1.6475	0.00740612	20	protein_coding	NE	NE			DNA-binding stress-associated protein SaoC	// // // //
NCTC8325	SAOUHSC_00370=SAOUHSC_00370	-0.429693	0.165737	17	-3.35364	3.05e-05	18	-3.53562	0.00139378	18	-4.95404	2.2205e-06	16	-3.1867	0.000933771	17	-3.34627	0.000260023	18	-5.46077	1.14e-07	17	-5.31763	5.45e-07	19	protein_coding	NE	NE			stress-associated protein B	// // // //
NCTC8325	SAOUHSC_00371=SAOUHSC_00371	-1.70659	0.108237	4	-1.46439	0.155843	4	3.51014	0.00360866	4	0.306968	0.40588	4	0.422568	0.333566	5	1.42674	0.234163	5	1.89269	0.0366919	5	0.305655	0.234405	6	protein_coding	NE	NE			stress-associated protein SaoA	// // // //
NCTC8325	SAOUHSC_00372=SAOUHSC_00372	-1.76202	0.357638	9	-2.20752	0.00255755	9	-3.03913	0.00610875	9	-4.14527	0.000333668	9	-1.3357	0.00224662	9	-5.08082	2.82e-05	9	-1.9471	0.00429582	9	-4.75644	0.000203769	9	protein_coding	NE	NE	xpt; xanthine phosphoribosyltransferase [EC:2.4.2.22]	Purine metabolism, Metabolic pathways, Biosynthesis of secondary metabolites	xanthine phosphoribosyltransferase	// xanthine metabolic process // purine-containing compound salvage // XMP salvage // nucleoside metabolic process // purine ribonucleoside salvage // cytoplasm // pentosyltransferase activity // glycosyltransferase activity // transferase activity // xanthine phosphoribosyltransferase activity //
NCTC8325	SAOUHSC_00373=SAOUHSC_00373	-6.4936	1.97e-07	22	-4.09896	1.97e-06	23	-5.64057	1.67e-07	23	-5.91809	4.6102e-09	22	-2.24315	0.000159098	22	-5.48247	1.48e-05	24	-3.53316	1.85e-06	23	-5.55496	9e-09	23	protein_coding	NE	NE	pbuX; xanthine permease		putative xanthine:cation symporter	// nucleobase transport // transmembrane transport // xanthine transport // plasma membrane // membrane // nucleobase transmembrane transporter activity // xanthine transmembrane transporter activity // transmembrane transporter activity //
NCTC8325	SAOUHSC_00374=SAOUHSC_00374	-19.6225	8.77e-12	29	-17.0472	7.58e-11	31	-19.7656	1.05e-09	31	-21.0252	3.47342e-11	29	-16.461	4.65617e-11	31	-25.5196	6.69e-11	31	-20.2866	6.16e-11	31	-26.8551	7.35e-12	29	protein_coding	NE	E	IMPDH, guaB; IMP dehydrogenase [EC:1.1.1.205]	Purine metabolism, Metabolic pathways, Biosynthesis of secondary metabolites	inosine-5'-monophosphate dehydrogenase	// GTP biosynthetic process // GMP biosynthetic process // purine nucleotide biosynthetic process // cytoplasm // nucleotide binding // metal ion binding // oxidoreductase activity // IMP dehydrogenase activity // catalytic activity //
NCTC8325	SAOUHSC_00375=guaA	-17.6694	2.43e-13	36	-15.3456	5.09e-11	37	-22.1857	2.18e-13	36	-20.4416	4.87943e-13	34	-15.3655	1.90082e-13	37	-22.7653	1.29e-13	37	-17.7176	1.77e-13	36	-25.5834	3.06e-13	35	protein_coding	NE	E	guaA, GMPS; GMP synthase (glutamine-hydrolysing) [EC:6.3.5.2]	Purine metabolism, Metabolic pathways	GMP synthase	// nitrogen compound metabolic process // small molecule metabolic process // primary metabolic process // glutamine metabolic process // GMP biosynthetic process // purine nucleotide biosynthetic process // cytosol // ligase activity // pyrophosphatase activity // ATP binding // GMP synthase (glutamine-hydrolyzing) activity // GMP synthase activity // nucleotide binding //
NCTC8325	SAOUHSC_00376=SAOUHSC_00376	0.989266	0.1837	12	0.0821049	0.248365	12	2.45406	0.194553	12	-1.11378	0.0411639	12	-0.989337	0.12541	12	1.25335	0.114427	12	1.25381	0.0083927	12	-0.491743	0.350158	13	protein_coding	NE	NE			hypothetical protein	// // // //
NCTC8325	SAOUHSC_00377=SAOUHSC_00377	1.00454	0.245352	7	-0.383551	0.497259	8	3.9323	0.000278675	8	0.0413938	0.480396	8	-0.557787	0.43998	9	0.561657	0.319797	9	0.547656	0.233374	8	0.511111	0.289374	9	protein_coding	NE	NE			mRNA interferase PemK	// // // DNA binding //
NCTC8325	SAOUHSC_00378=SAOUHSC_00378	-0.383625	0.394725	6	2.86461	0.0141586	6	-0.10744	0.426418	6	1.65653	0.0626175	6	1.77202	0.223742	6	-0.79611	0.18966	5	1.09998	0.190699	5	3.41095	0.00396409	6	protein_coding	NE	NE	K07483; transposase		transposase	// transposition, DNA-mediated // // transposase activity // DNA binding //
NCTC8325	SAOUHSC_00381=SAOUHSC_00381	-1.76116	0.225337	10	1.78814	0.00165761	11	3.06706	6.14e-05	11	0.365374	0.416909	10	0.180251	0.388645	10	0.428704	0.198987	11	1.07695	0.0312232	11	0.178166	0.232451	11	protein_coding	NE	NE	K08987; putative membrane protein		membrane protein	// // membrane // //
NCTC8325	SAOUHSC_00381a=SAOUHSC_00381a	3.81154	0.115057	3	0.974607	0.1859	4	6.33554	0.0725417	3	1.42122	0.26229	3	-0.954966	0.333566	3	0.746426	0.172082	4	-0.724963	0.426468	3	2.18244	0.079333	5	protein_coding	NE	NE			hypothetical protein	// // // //
NCTC8325	SAOUHSC_00382=SAOUHSC_00382	0.54827	0.499244	22	0.662895	0.0972088	23	-0.111016	0.495904	24	-0.236452	0.497959	20	-0.0574653	0.358359	21	0.499725	0.318666	23	1.18381	0.00247235	24	-0.130524	0.468766	24	protein_coding	NE	NE			NAD(P)-dependent oxidoreductase	// // // //
NCTC8325	SAOUHSC_00383=SAOUHSC_00383	0.902067	0.108337	3	0.196374	0.218534	3	2.40734	0.106431	3	0.683652	0.162402	3	-0.524051	0.149448	3	1.36227	0.302067	3	0.669823	0.0714954	3	1.78071	0.0201257	3	protein_coding	NE	NE	ssl1; superantigen-like protein 1		superantigen-like protein 1	// proteolysis // extracellular region // hydrolase activity // peptidase activity //
NCTC8325	SAOUHSC_00384=SAOUHSC_00384	2.85468	0.11597	9	-3.75204	0.035313	9	0.98506	0.219016	11	2.44358	0.288933	8	-0.856275	0.0372426	10	0.240114	0.173877	12	1.29615	0.0617345	11	-3.1522	0.00424111	13	protein_coding	NE	NE			superantigen-like protein 2	// // extracellular region // //
NCTC8325	SAOUHSC_00386=SAOUHSC_00386	-0.490343	0.0805935	22	-0.29514	0.491212	24	1.43438	0.0234279	23	0.730742	0.192591	23	1.26911	0.0840564	23	0.58135	0.212678	23	3.01959	0.000751203	24	0.762624	0.0864758	24	protein_coding	NE	NE			superantigen-like protein 3	// // extracellular region // //
NCTC8325	SAOUHSC_00387=SAOUHSC_00387	-1.77419	1	1	4.997	1	1	-0.75573	1	1	3.11585	1	1	-2.1019	1	1	-3.00433	1	1	0.886888	1	1	3.57918	1	1	protein_coding	NE	NE			hypothetical protein	// // // //
NCTC8325	SAOUHSC_00389=SAOUHSC_00389	0.25511	0.305321	20	0.870248	0.362357	21	-0.597966	0.141356	20	1.04012	0.198779	20	1.11796	0.0396992	20	1.70881	0.185087	22	-0.191166	0.47092	21	0.871668	0.0530399	24	protein_coding	NE	NE			superantigen-like protein 4	// // extracellular region // //
NCTC8325	SAOUHSC_00390=SAOUHSC_00390	0.18528	0.460998	5	-0.0489364	0.496144	5	1.49333	0.108552	5	3.00356	0.0010608	5	1.63805	0.290957	5	3.19067	0.000359667	6	2.23834	0.00312103	5	0.417794	0.461699	6	protein_coding	NE	NE	ssl5_11; superantigen-like protein 5/11	Staphylococcus aureus infection	superantigen-like protein 5	// // extracellular region // //
NCTC8325	SAOUHSC_00391=SAOUHSC_00391	0.366166	0.5	5	1.23945	0.378856	4	3.50795	0.0329804	5	4.33029	0.0476666	5	3.00962	0.0109774	5	1.00779	0.405957	5	-1.11829	0.0386707	5	1.75099	0.127462	5	protein_coding	NE	NE			superantigen-like protein 6	// // extracellular region // //
NCTC8325	SAOUHSC_00392=SAOUHSC_00392	2.36058	0.0318536	3	0.739609	0.375438	3	0.500798	0.246917	3	2.67743	0.26229	3	1.14565	0.288803	3	1.52785	0.0363167	3	0.989376	0.0511104	3	-0.556605	0.389334	3	protein_coding	NE	NE	ssl7, set1; superantigen-like protein 7	Staphylococcus aureus infection	superantigen-like protein 7	// // extracellular region // //
NCTC8325	SAOUHSC_00393=SAOUHSC_00393	0.308736	0.499244	5	-3.74047	0.0757097	6	3.67937	0.000621255	6	-2.20742	0.0531966	5	-0.736957	0.203992	6	1.88874	0.0565291	5	0.513456	0.226165	5	-1.25328	0.0691632	10	protein_coding	NE	NE			superantigen-like protein	// // extracellular region // //
NCTC8325	SAOUHSC_00394=SAOUHSC_00394	-0.505684	0.354527	5	1.39616	0.190111	6	1.88147	0.144765	5	0.804745	0.330457	5	-1.51703	0.0633009	6	-0.149036	0.429771	5	1.60335	0.14056	6	-2.38366	0.0187137	6	protein_coding	NE	NE			superantigen-like protein	// // extracellular region // //
NCTC8325	SAOUHSC_00395=SAOUHSC_00395	3.97943	0.117489	4	-0.560079	0.472594	4	5.23864	0.00360866	4	1.86661	0.246679	4	0.344216	0.412433	4	1.33067	0.0616211	4	0.942843	0.110494	4	-3.18468	0.0286476	5	protein_coding	NE	NE			superantigen-like protein 10	// // extracellular region // //
NCTC8325	SAOUHSC_00396=SAOUHSC_00396	1.02712	0.331241	5	0.657264	0.314678	5	2.11906	0.464088	5	0.686808	0.393215	5	0.755979	0.324867	5	2.24706	0.00421498	5	1.06041	0.0437299	5	-0.279252	0.4606	5	protein_coding	NE	NE			hypothetical protein	// // // //
NCTC8325	SAOUHSC_00397=SAOUHSC_00397	0.27402	0.429413	35	1.71578	0.00518533	36	-0.247332	0.177651	36	0.257041	0.460897	35	1.71713	0.00160682	35	-0.407221	0.498363	35	0.641505	0.0817145	35	0.270154	0.220766	37	protein_coding	NE	NE	hsdM; type I restriction enzyme M protein [EC:2.1.1.72]		type I site-specific deoxyribonuclease	// nitrogen compound metabolic process // cellular macromolecule metabolic process // primary metabolic process // macromolecule modification // DNA methylation on adenine // methylation // DNA restriction-modification system // DNA methylation // // transferase activity // site-specific DNA-methyltransferase (adenine-specific) activity // N-methyltransferase activity // methyltransferase activit…
NCTC8325	SAOUHSC_00398=SAOUHSC_00398	-0.945894	0.139613	12	1.02138	0.0233529	14	0.373357	0.426418	14	-0.0178727	0.497959	13	-0.302737	0.253093	13	2.18002	0.0158775	14	0.453485	0.0309594	14	-1.74836	0.0542898	15	protein_coding	NE	NE	hsdS; type I restriction enzyme, S subunit [EC:3.1.21.3]		type I site-specific deoxyribonuclease	// DNA restriction-modification system // DNA modification // // DNA binding //
NCTC8325	SAOUHSC_00399=SAOUHSC_00399	0.484809	0.475046	6	1.01821	0.216846	6	2.52676	0.159184	6	0.521576	0.497959	6	-0.493991	0.417615	6	0.797908	0.209702	6	0.470026	0.253985	6	-0.335474	0.29786	6	protein_coding	NE	NE	ssl5_11; superantigen-like protein 5/11	Staphylococcus aureus infection	superantigen-like protein 11	// // extracellular region // //
NCTC8325	SAOUHSC_00400=SAOUHSC_00400	-0.929428	0.193114	25	0.326429	0.113492	25	1.43108	0.199589	25	0.399192	0.122531	25	1.13157	0.0224238	25	1.09902	0.181369	25	0.713668	0.0232348	25	-0.134985	0.421364	26	protein_coding	NE	NE			hypothetical protein	// // // //
NCTC8325	SAOUHSC_00401=SAOUHSC_00401	-1.28499	0.132661	2	5.1464	0.0232003	2	3.41995	0.0300429	2	0.469584	0.417357	2	2.25605	0.0316434	2	-0.289266	0.380872	2	0.843476	0.494367	2	-0.538495	0.382189	2	protein_coding	NE	NE			hypothetical protein	// // // //
NCTC8325	SAOUHSC_00402=SAOUHSC_00402	-0.0230801	0.5	9	0.362075	0.466953	9	0.053962	0.322657	9	2.34632	0.0292643	9	1.82884	0.00687559	9	0.114459	0.456613	9	2.25483	0.00297409	9	-0.0312669	0.498157	9	protein_coding	NE	NE			Uncharacterized lipoprotein SAOUHSC_00402	// // membrane // plasma membrane // //
NCTC8325	SAOUHSC_00404=SAOUHSC_00404	0.137001	0.31877	15	0.914257	0.0905571	15	1.44389	0.121502	15	1.82812	0.107427	15	0.395022	0.218016	15	1.91888	0.00050807	15	2.37285	9.1e-06	15	0.0173055	0.434755	15	protein_coding	NE	NE			Uncharacterized lipoprotein SAOUHSC_00404	// // membrane // plasma membrane // //
NCTC8325	SAOUHSC_00405=SAOUHSC_00405	-0.446602	0.322087	6	2.91116	0.0161195	6	-0.527236	0.3135	6	-0.251699	0.452429	5	-0.378985	0.308223	6	0.350536	0.413832	6	2.20029	0.0195932	6	-0.791132	0.409315	7	protein_coding	NE	NE			Uncharacterized lipoprotein SAOUHSC_00405	// // membrane // plasma membrane // //
NCTC8325	SAOUHSC_00406=SAOUHSC_00406	1.79817	0.156006	11	-0.821163	0.445299	13	3.50633	0.000859948	13	-2.19808	0.0131518	13	-2.18445	0.0657991	13	0.900988	0.277518	13	0.79342	0.142296	12	-1.54833	0.00872484	13	protein_coding	NE	NE			membrane protein	// // // //
NCTC8325	SAOUHSC_00407=SAOUHSC_00407	1.05567	0.29765	2	-4.33615	0.198662	2	2.03745	0.47222	2	5.41586	0.0292643	2	2.14136	0.138399	2	-1.33624	0.189344	2	0.332957	0.357057	2	-0.84895	0.457605	2	protein_coding	NE	NE			hypothetical protein	// // // //
NCTC8325	SAOUHSC_00408=SAOUHSC_00408	1.45122	0.219584	6	4.28282	0.0133492	6	1.72493	0.252906	6	2.68583	0.0790081	6	1.80248	0.0404314	6	2.71187	0.00126001	6	1.5862	0.00362447	6	-0.566852	0.487317	6	protein_coding	NE	NE			hypothetical protein	// // // //
NCTC8325	SAOUHSC_00409=SAOUHSC_00409	-3.14157	0.142067	2	1.88214	0.127424	2	0.281582	0.412239	3	-0.810871	0.497959	2	-1.37906	0.489294	2	5.25357	0.028152	3	2.73447	0.248654	2	2.83986	0.0105304	3	protein_coding	NE	NE			hypothetical protein	// // membrane // //
NCTC8325	SAOUHSC_00410=SAOUHSC_00410	-0.376651	0.491848	14	-0.252474	0.295276	15	1.05938	0.275639	15	-1.49437	0.00427607	13	1.0893	0.0566308	13	-0.369979	0.497086	15	0.634274	0.113933	15	-0.350884	0.287217	15	protein_coding	NE	NE			cobalamin synthesis protein CobW	// // // //
NCTC8325	SAOUHSC_00411=SAOUHSC_00411	0.372035	0.46401	4	-3.8429	0.472594	4	0.590298	0.283174	5	3.77615	0.0655455	3	4.38921	0.11986	3	1.08892	0.341025	4	4.33183	0.0849956	4	0.644383	0.0722831	5	protein_coding	NE	NE			hypothetical protein	// // // //
NCTC8325	SAOUHSC_00412=SAOUHSC_00412	-0.0843115	0.343662	19	0.338932	0.111012	19	-4.17394	0.000500529	20	-5.66132	3.93885e-05	19	-3.06732	0.00648981	19	-2.09711	0.042287	19	-5.06579	7.71e-08	19	-6.5311	1.27e-07	19	protein_coding	NE	NE	ndhF; NAD(P)H-quinone oxidoreductase subunit 5 [EC:7.1.1.2]	Oxidative phosphorylation, Metabolic pathways	sodium bicarbonate cotransporter	// ATP synthesis coupled electron transport // electron transport coupled proton transport // ion transport // positive regulation of membrane potential // aerobic electron transport chain // plasma membrane // membrane // NADH dehydrogenase (ubiquinone) activity // NADH dehydrogenase activity // antiporter activity // oxidoreductase activity //
NCTC8325	SAOUHSC_00413=SAOUHSC_00413	-0.99628	0.0463539	52	-0.756508	0.301155	57	-2.85464	0.00595196	57	-3.16273	4.34568e-05	55	-0.428704	0.213369	54	-2.54804	8.54e-05	55	-4.01466	1.23e-07	55	-6.22784	8.36e-10	55	protein_coding	NE	E	K09822; uncharacterized protein		sodium bicarbonate cotransporter	// // membrane // plasma membrane // zinc ion binding // metal ion binding //
NCTC8325	SAOUHSC_00414=SAOUHSC_00414	0.158941	0.452839	5	0.135605	0.472767	5	1.00965	0.367703	5	-2.9425	0.00314744	5	-0.824473	0.203992	6	-1.37815	0.0921146	5	-3.25341	0.00101383	5	-4.12819	0.000890898	6	protein_coding	NE	NE			hypothetical protein	// // // //
NCTC8325	SAOUHSC_00415=SAOUHSC_00415	1.50093	0.219584	8	-0.230924	0.446977	9	0.314677	0.335509	8	0.300422	0.348678	8	-1.98345	0.0442082	8	0.473068	0.258807	8	0.839642	0.0928268	8	0.968033	0.395105	9	protein_coding	NE	NE			hypothetical protein	// // membrane // //
NCTC8325	SAOUHSC_00416=SAOUHSC_00416	0.671928	0.274496	12	-0.847685	0.36113	13	-0.29717	0.330931	13	0.468448	0.220751	12	1.77411	0.00284295	12	2.05461	0.0434292	13	1.13577	0.228527	12	-1.01245	0.275516	13	protein_coding	NE	NE			phosphatase	// // membrane // //
NCTC8325	SAOUHSC_00417=SAOUHSC_00417	-0.538032	0.225337	10	0.336002	0.466953	11	-1.31597	0.108988	11	-0.576108	0.384866	10	0.751168	0.0718402	11	-0.657372	0.495735	11	0.482093	0.33753	10	-0.717084	0.33171	12	protein_coding	NE	NE	yvaK; carboxylesterase [EC:3.1.1.1]		carboxylesterase	// lipid metabolic process // membrane // carboxylic ester hydrolase activity // lipase activity //
NCTC8325	SAOUHSC_00418=SAOUHSC_00418	-1.65166	0.269216	3	3.7699	0.0447807	3	-2.30284	0.0108005	3	-2.29077	0.280824	3	-1.14928	0.377254	3	2.3258	0.171317	3	3.0183	0.226165	3	-0.542782	0.421279	3	protein_coding	NE	NE			hypothetical protein	// // // //
NCTC8325	SAOUHSC_00420=SAOUHSC_00420	-2.20757	0.00272881	16	0.0031001	0.498074	16	-3.44081	0.000347656	18	-2.71807	0.000696823	17	-0.502571	0.191958	18	-2.07973	0.00150136	17	-2.09825	0.00148681	16	-3.405	5.96e-06	19	protein_coding	NE	NE	TC.NSS; neurotransmitter:Na+ symporter, NSS family		putative transporter	// transmembrane transport // membrane // transporter activity // symporter activity //
NCTC8325	SAOUHSC_00421=SAOUHSC_00421	-3.36143	0.0712124	13	1.3247	0.151784	15	-2.97813	0.00335493	16	-2.70043	0.0205006	14	2.06497	0.00255199	14	1.10079	0.347667	16	0.251623	0.415064	16	-0.042866	0.381705	16	protein_coding	NE	NE	mccA; cystathionine beta-synthase (O-acetyl-L-serine) [EC:2.5.1.134]	Cysteine and methionine metabolism, Metabolic pathways, Biosynthesis of amino acids	cysteine synthase-like protein	// cysteine biosynthetic process // cysteine biosynthetic process from serine // cytoplasm // transferase activity, transferring alkyl or aryl (other than methyl) groups // cystathionine beta-synthase activity // L-cysteine desulfhydrase activity // pyridoxal phosphate binding // cysteine synthase activity //
NCTC8325	SAOUHSC_00422=SAOUHSC_00422	0.70932	0.238912	15	1.63949	0.00361771	17	0.141607	0.464516	18	-0.41212	0.253455	16	-0.133041	0.344456	18	0.239626	0.355234	17	1.42713	0.00800956	17	1.58476	0.18358	20	protein_coding	NE	NE	mccB; cystathionine gamma-lyase / homocysteine desulfhydrase [EC:4.4.1.1 4.4.1.2]	Glycine, serine and threonine metabolism, Cysteine and methionine metabolism, Sulfur metabolism, Metabolic pathways, Biosynthesis of secondary metabolites, Biosynthesis of amino acids	trans-sulfuration enzyme family protein	// transsulfuration // cysteine biosynthetic process via cystathionine // cytoplasm // carbon-sulfur lyase activity // pyridoxal phosphate binding // cystathionine gamma-lyase activity // cystathionine gamma-synthase activity // catalytic activity //
NCTC8325	SAOUHSC_00423=SAOUHSC_00423	-1.03037	0.346439	14	0.142595	0.300338	14	0.125382	0.286737	13	-2.11713	0.0105988	14	1.229	0.0512446	14	0.322119	0.246527	14	1.93414	0.000110922	14	-0.123795	0.335243	14	protein_coding	NE	NE	metN; D-methionine transport system ATP-binding protein	ABC transporters	putative methionine ABC transporter MetNPQ2	// D-methionine transport // amino acid transmembrane transport // transmembrane transport // methionine transport // amino acid transport // membrane // plasma membrane // ABC-type D-methionine transporter activity // ABC-type amino acid transporter activity // ATPase-coupled transmembrane transporter activity // ATP hydrolysis activity // ATP binding // nucleotide binding //
NCTC8325	SAOUHSC_00424=SAOUHSC_00424	1.09299	0.486186	11	0.817714	0.0882379	10	2.03436	0.0599052	10	0.783832	0.0989254	10	2.64708	0.000488304	9	2.59	0.0080489	10	1.32034	0.0130008	10	-0.162484	0.403529	11	protein_coding	NE	NE	metI; D-methionine transport system permease protein	ABC transporters	putative methionine ABC transporter MetNPQ2	// nickel cation transport // amino acid transport // transmembrane transport // D-methionine transport // membrane // plasma membrane // transporter activity //
NCTC8325	SAOUHSC_00426=SAOUHSC_00426	2.29775	0.033143	8	0.723344	0.234404	8	1.32146	0.199362	8	1.58541	0.0353624	8	3.59809	0.00294879	8	1.12813	0.158493	8	-0.400657	0.223713	8	2.84947	3.78e-05	9	protein_coding	NE	NE	metQ; D-methionine transport system substrate-binding protein	ABC transporters	putative methionine ABC transporter MetNPQ2	// // membrane // transporter activity //
NCTC8325	SAOUHSC_00427=SAOUHSC_00427	-1.76152	0.354527	13	4.02389	0.00122265	14	2.41901	0.0108559	15	1.49747	0.0588127	14	2.82793	0.000162027	15	2.73236	0.000545226	14	1.87299	0.00781675	15	-0.112392	0.369168	18	protein_coding	NE	NE	sle1; N-acetylmuramoyl-L-alanine amidase [EC:3.5.1.28]		<em>N</em>-acetylmuramoyl-<small>L</small>-alanine amidase Sle1	// division septum assembly // cell wall organization // cell division // defense response to bacterium // cytolysis // metabolic process // cell cycle // cell surface // extracellular region // lytic endotransglycosylase activity // hydrolase activity // N-acetylmuramoyl-L-alanine amidase activity // catalytic activity //
NCTC8325	SAOUHSC_00428=SAOUHSC_00428	0.363433	0.421791	4	1.46829	0.268265	4	0.0238123	0.497654	4	4.41463	0.0110201	4	1.39875	0.0832514	4	1.05157	0.0579317	4	2.62993	0.0944018	4	0.87221	0.239522	5	protein_coding	NE	NE			hypothetical protein	// // membrane // //
NCTC8325	SAOUHSC_00429=SAOUHSC_00429	-1.17719	0.116522	6	1.83352	0.138892	6	2.41953	0.0127239	6	-1.12695	0.367857	6	-2.05338	0.0941358	6	1.76935	0.172082	6	0.330049	0.472731	6	0.6859	0.265445	6	protein_coding	NE	NE			MutT/NUDIX-family protein	// // cytosol // 8-oxo-7,8-dihydroguanosine triphosphate pyrophosphatase activity // hydrolase activity //
NCTC8325	SAOUHSC_00430=SAOUHSC_00430	-3.64201	0.00560954	13	2.75773	0.0415957	12	0.809601	0.24128	12	-1.19587	0.0424457	12	-0.122938	0.495718	12	-0.663242	0.0606181	13	0.621089	0.115773	12	1.12975	0.0234838	13	protein_coding	NE	NE			N-acetyltransferase	// N-terminal peptidyl-alanine acetylation // N-terminal protein amino acid acetylation // protein acetyltransferase complex // acetyltransferase activity // acyltransferase activity, transferring groups other than amino-acyl groups // peptide-alanine-alpha-N-acetyltransferase activity // N-acetyltransferase activity // peptide alpha-N-acetyltransferase activity //
NCTC8325	SAOUHSC_00431=SAOUHSC_00431	0.191052	0.436801	13	0.112059	0.25645	15	0.365034	0.134584	14	2.61696	0.203677	16	2.54602	0.00580371	17	1.55979	0.260392	16	1.24708	0.0764802	16	0.744341	0.468538	17	protein_coding	NE	NE			hypothetical protein	// // membrane // //
NCTC8325	SAOUHSC_00433=SAOUHSC_00433	0.327141	0.299912	18	2.81256	0.00361771	19	0.810908	0.0587563	19	0.409266	0.319553	19	0.615233	0.149585	19	0.886113	0.495041	20	1.81767	0.000857036	20	0.354114	0.370292	20	protein_coding	NE	NE			hypothetical protein	// // membrane // //
NCTC8325	SAOUHSC_00434=SAOUHSC_00434	1.38178	0.135287	16	-0.231658	0.114893	18	1.96304	0.388333	17	0.679839	0.334146	15	0.901438	0.147594	17	-1.57328	0.471429	17	2.09821	0.00420314	17	0.050657	0.346063	21	protein_coding	NE	NE			LysR family transcriptional regulator	// DNA-templated transcription // regulation of DNA-templated transcription // protein-DNA complex // DNA binding // cis-regulatory region sequence-specific DNA binding // DNA-binding transcription factor activity //
NCTC8325	SAOUHSC_00435=SAOUHSC_00435	0.630095	0.222566	63	1.11164	0.0216852	67	-2.44091	0.00883957	66	-0.463845	0.395033	64	1.14634	0.00965555	65	1.03049	0.0958063	67	1.02149	0.0139014	63	-0.678931	0.317367	71	protein_coding	NE	NE	gltB; glutamate synthase (NADPH) large chain [EC:1.4.1.13]	Alanine, aspartate and glutamate metabolism, Nitrogen metabolism, Metabolic pathways, Biosynthesis of secondary metabolites, Microbial metabolism in diverse environments, Biosynthesis of amino acids	glutamate synthase	// amino acid biosynthetic process // glutamine metabolic process // ammonia assimilation cycle // nitrogen compound metabolic process // glutamate biosynthetic process // cytoplasm // metal ion binding // 3 iron, 4 sulfur cluster binding // iron-sulfur cluster binding // oxidoreductase activity, acting on the CH-NH2 group of donors // oxidoreductase activity // glutamate synthase activity // glu…
NCTC8325	SAOUHSC_00436=gltD	-0.20995	0.451277	27	1.57988	0.0499738	28	-0.974142	0.107708	28	0.375466	0.346225	26	1.66742	0.0256786	27	0.88286	0.410825	27	1.52399	0.0505688	29	1.87293	0.478355	29	protein_coding	NE	NE	gltD; glutamate synthase (NADPH) small chain [EC:1.4.1.13]	Alanine, aspartate and glutamate metabolism, Nitrogen metabolism, Metabolic pathways, Biosynthesis of secondary metabolites, Microbial metabolism in diverse environments, Biosynthesis of amino acids	glutamate synthase	// amino acid biosynthetic process // glutamate biosynthetic process // // iron-sulfur cluster binding // oxidoreductase activity, acting on the CH-NH2 group of donors, NAD or NADP as acceptor // oxidoreductase activity //
NCTC8325	SAOUHSC_00437=SAOUHSC_00437	-0.506352	0.466491	30	1.30894	0.00652966	30	0.195777	0.394557	31	-1.40195	0.00462067	30	0.934309	0.0204422	31	0.386064	0.442999	31	0.315785	0.292361	31	0.651374	0.0809763	31	protein_coding	NE	NE	treB, treP; trehalose PTS system EIIBC or EIIBCA component [EC:2.7.1.201]	Starch and sucrose metabolism, Phosphotransferase system (PTS)	putative trehalose-specific PTS enzyme IIBC component	// carbohydrate transmembrane transport // phosphorylation // trehalose transport // phosphoenolpyruvate-dependent sugar phosphotransferase system // carbohydrate transport // membrane // plasma membrane // protein-phosphocysteine-sugar phosphotransferase activity // protein-phosphocysteine-trehalose phosphotransferase system transporter activity // transferase activity // kinase activity // treh…
NCTC8325	SAOUHSC_00438=SAOUHSC_00438	-0.320066	0.278485	22	-1.62595	0.106899	22	0.000283637	0.362291	24	-0.982451	0.155672	21	-0.527142	0.354483	23	-0.351331	0.441983	22	-0.0860624	0.207522	23	0.14929	0.374581	24	protein_coding	NE	NE	treC; trehalose-6-phosphate hydrolase [EC:3.2.1.93]	Starch and sucrose metabolism, Metabolic pathways	trehalose-6-phosphate hydrolase	// metabolic process // oligosaccharide catabolic process // trehalose catabolic process // carbohydrate metabolic process // cytoplasm // hydrolase activity, acting on glycosyl bonds // alpha-amylase activity // alpha,alpha-phosphotrehalase activity // catalytic activity //
NCTC8325	SAOUHSC_00439=SAOUHSC_00439	-2.87062	0.00745039	7	3.24384	0.0310823	7	-2.10394	0.0786058	8	-1.99384	0.240579	7	-0.415024	0.358359	8	-2.25195	0.0298459	8	0.50091	0.195524	8	-0.148164	0.438093	8	protein_coding	NE	NE	treR2, treR; GntR family transcriptional regulator, trehalose operon transcriptional repressor		trehalose operon transcription repressor treR	// DNA-templated transcription // regulation of DNA-templated transcription // // transaminase activity // DNA-binding transcription factor activity // DNA binding //
NCTC8325	SAOUHSC_00440=SAOUHSC_00440	0	1	0	0	1	0	0	1	0	0	1	0	0	1	0	0	1	0	0	1	0	0	1	0	protein_coding	NE	NE			hypothetical protein	// // // //
NCTC8325	SAOUHSC_00441=SAOUHSC_00441	0.566743	0.370331	7	-0.138995	0.380364	8	-1.02074	0.188248	8	0.704394	0.292111	7	2.78262	0.0155653	7	1.34318	0.0938117	7	3.06696	6.08e-05	9	-0.819063	0.32296	9	protein_coding	NE	NE			N-acetyltransferase	// // // acetyltransferase activity // N-acetyltransferase activity //
NCTC8325	SAOUHSC_00442=SAOUHSC_00442	-21.7463	2.4e-09	20	-24.5543	2.44e-09	22	-35.4433	1.5e-09	22	-28.95	2.46254e-08	21	-20.7883	2.93792e-08	22	-33.5291	9.48e-10	21	-29.7393	2.68e-08	21	-40.1897	7.41e-09	22	protein_coding	E	E	dnaX; DNA polymerase III subunit gamma/tau [EC:2.7.7.7]	DNA replication, Mismatch repair, Homologous recombination	DNA polymerase III	// DNA biosynthetic process // DNA-templated DNA replication // DNA replication // DNA polymerase III complex // nucleotidyltransferase activity // transferase activity // ATP binding // DNA-directed DNA polymerase activity // DNA binding // nucleotide binding //
NCTC8325	SAOUHSC_00444=SAOUHSC_00444	-31.6346	0.0032265	4	-29.2581	0.00227981	4	-40.4308	0.00243279	4	-29.5087	0.00250815	4	-23.0622	0.00228163	4	-31.3932	0.00280283	4	-39.1659	0.00193442	4	-40.8188	0.00263269	4	protein_coding	E	E	ebfC; nucleoid-associated protein EbfC		Nucleoid-associated protein SAOUHSC_00444	// // bacterial nucleoid // cytosol // nucleoid // cytoplasm // DNA binding //
NCTC8325	SAOUHSC_00445=recR	-9.09845	4.84e-05	16	-12.1526	1.9e-05	17	-15.2769	3.26e-08	16	-12.1016	3.02865e-07	15	-10.2729	1.30957e-05	17	-19.3638	1.76e-06	17	-16.2956	6.95e-07	16	-20.1035	1.89e-07	16	protein_coding	NE	E	recR; recombination protein RecR	Homologous recombination	recombination protein RecR	// cellular response to DNA damage stimulus // DNA recombination // DNA repair // // metal ion binding // DNA binding //
NCTC8325	SAOUHSC_00446=SAOUHSC_00446	2.76199	0.0421533	2	0.562785	0.29854	2	0.263139	0.362847	2	0.496765	0.304486	2	0.618906	0.380581	2	1.19037	0.10032	2	1.5582	0.0501611	2	1.16441	0.108204	2	protein_coding	NE	NE			hypothetical protein	// // // //
NCTC8325	SAOUHSC_00450=SAOUHSC_00450	-1.9114	0.129102	22	-0.414025	0.171407	22	0.432305	0.300391	21	-0.865727	0.102946	20	0.151043	0.0706169	21	-1.32023	0.396718	24	1.52786	0.000822541	22	-0.292151	0.370292	25	protein_coding	NE	NE			Orn/Lys/Arg decarboxylase	// // // catalytic activity //
NCTC8325	SAOUHSC_00451=tmk	-22.6697	0.000350032	6	-28.1931	9.79e-05	7	-43.4616	3.13e-05	8	-35.432	0.000254608	6	-27.9212	9.06222e-05	7	-38.6921	9.9e-05	7	-40.4797	7.83e-05	7	-47.3671	8.68e-05	7	protein_coding	E	E	tmk, DTYMK; dTMP kinase [EC:2.7.4.9]	Pyrimidine metabolism, Metabolic pathways	thymidylate kinase	// nucleoside monophosphate phosphorylation // phosphorylation // nucleotide biosynthetic process // dTTP biosynthetic process // dTDP biosynthetic process // dUDP biosynthetic process // cytosol // cytoplasm // transferase activity // kinase activity // uridylate kinase activity // ATP binding // thymidylate kinase activity // nucleotide binding //
NCTC8325	SAOUHSC_00452=SAOUHSC_00452	-14.4274	0.000468009	7	-13.5448	0.0682928	7	-23.8578	8.95e-05	7	-26.179	8.64698e-05	7	-16.9856	0.000260425	7	-19.7205	0.00039305	7	-24.8477	7.83e-05	7	-26.8688	8.68e-05	7	protein_coding	NE	NE			cyclic diadenylate monophosphate (c-di-AMP)-binding protein PstA	// // // //
NCTC8325	SAOUHSC_00454=SAOUHSC_00454	-17.5853	2.22e-05	10	-18.513	0.000737442	10	-28.0408	2.15e-05	10	-28.3847	4.40041e-06	10	-22.2167	1.26421e-05	10	-26.8366	5.16e-06	10	-29.2624	0.000158654	10	-34.0074	4.23e-06	10	protein_coding	E	E	holB; DNA polymerase III subunit delta' [EC:2.7.7.7]	DNA replication, Mismatch repair, Homologous recombination	DNA polymerase III	// DNA biosynthetic process // DNA-templated DNA replication // DNA replication // DNA polymerase III complex // nucleotidyltransferase activity // transferase activity // DNA-directed DNA polymerase activity // DNA binding //
NCTC8325	SAOUHSC_00455=SAOUHSC_00455	-2.13445	0.316332	10	-2.08871	0.192228	11	-6.36235	0.00139378	10	-3.11269	0.175441	11	-0.612604	0.380781	11	-4.52954	0.106689	10	-5.12801	0.0368289	10	-4.98313	0.259317	10	protein_coding	NE	NE			signal peptidase II	// // cytoplasm // //
NCTC8325	SAOUHSC_00456=SAOUHSC_00456	2.55156	0.0032265	4	2.01837	0.0351947	4	3.64029	0.104138	4	4.53285	0.00250815	4	2.40947	0.00328656	4	-0.809648	0.341025	4	2.77672	0.0191774	4	3.04991	0.0103491	4	protein_coding	NE	NE			DNA replication intiation control protein YabA	// DNA replication // // //
NCTC8325	SAOUHSC_00457=SAOUHSC_00457	1.07664	0.177024	9	0.855224	0.472594	10	1.61152	0.344893	9	2.46173	0.0787674	9	2.61885	0.112863	9	1.18675	0.282427	10	-0.324133	0.418974	9	-1.08734	0.344079	9	protein_coding	NE	NE			O-methyltransferase	// nitrogen compound metabolic process // organic substance metabolic process // cytosol // S-adenosylmethionine-dependent methyltransferase activity // methyltransferase activity //
NCTC8325	SAOUHSC_00458=SAOUHSC_00458	2.1937	0.0745731	4	2.08357	0.00330233	4	-0.750071	0.186725	4	-0.195361	0.463761	4	3.45763	0.0108451	4	1.06658	0.0946701	3	1.30202	0.180414	3	-0.175029	0.466011	4	protein_coding	NE	NE	K07461; putative endonuclease		hypothetical protein	// // // //
NCTC8325	SAOUHSC_00459=SAOUHSC_00459	2.34481	0.103633	11	3.03826	0.00205065	13	-1.00974	0.0743591	13	0.492488	0.455486	13	1.75791	0.00996457	14	2.61367	0.00391604	14	1.23022	0.0974612	13	0.335289	0.49769	15	protein_coding	NE	NE	rsmI; 16S rRNA (cytidine1402-2'-O)-methyltransferase [EC:2.1.1.198]		ribosomal RNA small subunit methyltransferase I	// methylation // rRNA processing // enzyme-directed rRNA 2'-O-methylation // cytoplasm // rRNA (cytosine-2'-O-)-methyltransferase activity // transferase activity // methyltransferase activity //
NCTC8325	SAOUHSC_00461=SAOUHSC_00461	-25.3454	8.77e-12	35	-27.9228	4.52e-13	41	-39.737	3.92e-13	41	-35.7058	4.87943e-13	34	-26.4771	2.70261e-14	41	-37.2156	1.85e-13	36	-34.4044	3.3e-14	40	-48.9715	2.4e-14	41	protein_coding	NE	E	MARS, metG; methionyl-tRNA synthetase [EC:6.1.1.10]	Selenocompound metabolism, Aminoacyl-tRNA biosynthesis, Metabolic pathways	methionyl-tRNA synthetase	// methionyl-tRNA aminoacylation // tRNA aminoacylation for protein translation // translation // cytoplasm // ligase activity // ATP binding // methionine-tRNA ligase activity // aminoacyl-tRNA ligase activity // RNA binding // nucleotide binding // tRNA binding //
NCTC8325	SAOUHSC_00462=SAOUHSC_00462	-17.2201	1.07e-07	17	-19.1684	9.44e-08	17	-27.365	3.26e-08	17	-22.9322	1.30442e-08	17	-17.9509	1.3917e-07	17	-25.3509	1.61e-08	17	-20.3057	1.4e-08	17	-27.0224	1.88e-08	17	protein_coding	NE	NE	tatD; TatD DNase family protein [EC:3.1.21.-]		hydrolase TatD	// DNA metabolic process // DNA catabolic process // cytosol // endodeoxyribonuclease activity, producing 5'-phosphomonoesters // hydrolase activity, acting on ester bonds // deoxyribonuclease activity //
NCTC8325	SAOUHSC_00463=SAOUHSC_00463	-0.497057	0.456156	6	-5.48646	0.00451028	6	-5.49501	0.0273063	5	-5.98443	0.000869749	5	-6.22584	0.000311137	6	-6.90049	0.016352	6	-5.52728	0.000515874	6	-7.33496	0.00284926	8	protein_coding	NE	NE	rnmV; ribonuclease M5 [EC:3.1.26.8]		ribonuclease M5	// RNA phosphodiester bond hydrolysis, endonucleolytic // nucleic acid phosphodiester bond hydrolysis // ribosome biogenesis // rRNA processing // cytoplasm // metal ion binding // ribonuclease M5 activity // rRNA binding // hydrolase activity // endonuclease activity // nuclease activity // RNA binding //
NCTC8325	SAOUHSC_00464=ksgA	-3.52302	0.000782172	17	-1.29223	0.18307	17	-5.15455	1.84e-06	17	-3.67721	3.20974e-05	15	-2.09934	0.000747027	16	-2.34665	0.0130096	17	-3.29532	0.00150623	17	-5.60137	3.39e-06	17	protein_coding	NE	NE	ksgA; 16S rRNA (adenine1518-N6/adenine1519-N6)-dimethyltransferase [EC:2.1.1.182]		dimethyladenosine transferase	// methylation // rRNA methylation // rRNA processing // rRNA modification // cytosol // cytoplasm // rRNA (adenine) methyltransferase activity // 16S rRNA (adenine(1518)-N(6)/adenine(1519)-N(6))-dimethyltransferase activity // transferase activity // rRNA methyltransferase activity // methyltransferase activity // RNA binding // rRNA (adenine-N6,N6-)-dimethyltransferase activity //
NCTC8325	SAOUHSC_00465=SAOUHSC_00465	-0.810812	0.10279	3	-2.01659	0.247067	3	7.20092	0.246917	3	0.0363684	0.48577	3	0.047816	0.377254	3	0.0616676	0.302067	3	4.28513	0.219085	3	-4.29157	0.0381755	3	protein_coding	NE	NE			Veg protein	// regulation of DNA-templated transcription // // //
NCTC8325	SAOUHSC_00466=ipk	2.87179	0.00298157	12	1.2057	0.0642825	12	1.78709	0.0778348	12	0.350382	0.432427	12	1.62906	0.17566	12	-1.04102	0.143092	12	-0.351515	0.343791	12	-2.15737	0.0255229	14	protein_coding	NE	NE	ispE; 4-diphosphocytidyl-2-C-methyl-D-erythritol kinase [EC:2.7.1.148]	Terpenoid backbone biosynthesis, Metabolic pathways, Biosynthesis of secondary metabolites	4-diphosphocytidyl-2C-methyl-D-erythritol kinase	// phosphorylation // terpenoid biosynthetic process // // 4-(cytidine 5'-diphospho)-2-C-methyl-D-erythritol kinase activity // transferase activity // kinase activity // ATP binding // nucleotide binding //
NCTC8325	SAOUHSC_00467=SAOUHSC_00467	1.17353	0.180683	13	0.632322	0.307943	13	1.17809	0.497654	13	-0.806468	0.0947371	13	-1.15926	0.0566308	13	-0.869502	0.0786173	13	0.0662667	0.357427	14	-1.30688	0.083239	14	protein_coding	NE	NE	purR; purine operon repressor		pur operon repressor	// negative regulation of purine nucleobase metabolic process // negative regulation of DNA-templated transcription // nucleoside metabolic process // regulation of DNA-templated transcription // // guanine phosphoribosyltransferase activity // hypoxanthine phosphoribosyltransferase activity // DNA binding //
NCTC8325	SAOUHSC_00468=SAOUHSC_00468	2.19066	0.0946107	7	2.38074	0.0743413	7	3.28336	0.0330089	7	0.375327	0.401992	8	1.48316	0.137129	8	0.646919	0.378844	7	1.69049	0.000485423	7	-0.738043	0.333718	9	protein_coding	NE	NE	ridA, tdcF, RIDA; 2-iminobutanoate/2-iminopropanoate deaminase [EC:3.5.99.10]		translation initiation inhibitor-like protein	// organonitrogen compound catabolic process // cytosol // deaminase activity //
NCTC8325	SAOUHSC_00469=SAOUHSC_00469	0.850757	0.339239	5	4.3843	0.000844158	5	-0.801619	0.335509	5	-0.24486	0.278094	5	2.59107	0.0335675	5	0.800964	0.327779	5	2.08148	0.00514735	5	-0.632459	0.25974	5	protein_coding	NE	NE	spoVG; stage V sporulation protein G		regulatory protein SpoVG	// cell septum assembly // division septum assembly // cell division // sporulation resulting in formation of a cellular spore // cell cycle // // //
NCTC8325	SAOUHSC_00470=SAOUHSC_00470	3.5616	1	1	-1.40304	1	1	0.697439	1	1	-6.1529	1	1	-8.4759	1	1	-1.93917	1	1	-12.0787	1	1	-14.3459	1	1	protein_coding	NE	NE			hypothetical protein	// // // //
NCTC8325	SAOUHSC_00471=glmU	0.914242	0.0833934	16	1.12629	0.0481706	18	-1.09133	0.489788	17	-1.82496	0.0176629	17	1.12247	0.114741	17	0.56582	0.448402	17	-6.64357	2.47e-08	17	-4.43789	6.75e-05	17	protein_coding	NE	E	glmU; bifunctional UDP-N-acetylglucosamine pyrophosphorylase / glucosamine-1-phosphate N-acetyltransferase [EC:2.7.7.23 2.3.1.157]	Amino sugar and nucleotide sugar metabolism, O-Antigen nucleotide sugar biosynthesis, Metabolic pathways	bifunctional N-acetylglucosamine-1-phosphate uridyltransferase/glucosamine-1-phosphate acetyltransferase	// cell wall organization // peptidoglycan biosynthetic process // lipid A biosynthetic process // lipopolysaccharide biosynthetic process // biosynthetic process // regulation of cell shape // metabolic process // UDP-N-acetylglucosamine biosynthetic process // cell morphogenesis // cytoplasm // metal ion binding // glucosamine-1-phosphate N-acetyltransferase activity // nucleotidyltransferase a…
NCTC8325	SAOUHSC_00472=SAOUHSC_00472	-18.9637	9.51e-08	20	-31.7315	3.92e-09	19	-42.1537	6.51e-09	18	-35.5989	3.1504e-09	19	-26.7339	7.62838e-09	18	-37.4491	1.95e-09	20	-34.9593	5.97e-09	18	-48.3543	3.33e-09	19	protein_coding	E	E	PRPS, prsA; ribose-phosphate pyrophosphokinase [EC:2.7.6.1]	Pentose phosphate pathway, Purine metabolism, Metabolic pathways, Biosynthesis of secondary metabolites, Microbial metabolism in diverse environments, Carbon metabolism, Biosynthesis of amino acids	ribose-phosphate pyrophosphokinase	// organic substance metabolic process // purine nucleotide biosynthetic process // cellular biosynthetic process // phosphorylation // nucleotide biosynthetic process // ribonucleoside monophosphate biosynthetic process // nucleoside metabolic process // 5-phosphoribose 1-diphosphate biosynthetic process // ribose phosphate diphosphokinase complex // cytoplasm // hypoxanthine phosphoribosyltrans…
NCTC8325	SAOUHSC_00473=SAOUHSC_00473	0.647567	0.49192	8	-3.42098	0.00813839	9	-5.22095	0.204479	8	-5.22423	0.000139769	7	-3.78344	0.0272913	7	-3.30369	0.125423	9	-4.11873	0.00864925	7	-3.30059	0.0301747	9	protein_coding	NE	NE			hypothetical protein	// // // //
NCTC8325	SAOUHSC_00474=SAOUHSC_00474	-4.68051	1.18e-06	12	-5.93355	6.17e-05	12	-10.3284	1e-06	12	-8.78768	9.79565e-07	12	-6.29394	8.2003e-07	13	-5.69466	0.00144276	12	-6.37932	1.74e-06	13	-13.5538	6.91e-07	12	protein_coding	NE	NE	RP-L25, rplY; large subunit ribosomal protein L25	Ribosome	50S ribosomal protein L25/general stress protein Ctc	// translation // ribonucleoprotein complex // cytosolic large ribosomal subunit // ribosome // rRNA binding // 5S rRNA binding // structural constituent of ribosome // RNA binding //
NCTC8325	SAOUHSC_00475=SAOUHSC_00475	-10.5413	0.00232215	7	-8.81151	0.0682928	7	-14.3374	0.000117894	7	-17.0292	9.38436e-05	7	-15.8231	0.00338363	7	-15.9603	0.000117994	7	-19.9297	0.00109026	7	-22.9117	0.0675625	7	protein_coding	E	NE	PTH1, pth, spoVC; peptidyl-tRNA hydrolase, PTH1 family [EC:3.1.1.29]		peptidyl-tRNA hydrolase	// translation // cytoplasm // hydrolase activity // aminoacyl-tRNA hydrolase activity //
NCTC8325	SAOUHSC_00477=SAOUHSC_00477	0.776878	0.427873	58	1.50129	0.00305973	53	0.148338	0.498181	58	-1.57178	0.03972	52	-0.809559	0.220754	56	0.0868209	0.423085	56	0.401175	0.0662004	58	-0.0640283	0.259317	63	protein_coding	NE	NE	mfd; transcription-repair coupling factor (superfamily II helicase) [EC:3.6.4.-]	Nucleotide excision repair	transcription-repair coupling factor	// regulation of DNA-templated transcription // transcription-coupled nucleotide-excision repair, DNA damage recognition // cellular response to DNA damage stimulus // DNA repair // cytoplasm // RNA polymerase core enzyme binding // DNA translocase activity // hydrolase activity // ATP binding // helicase activity // damaged DNA binding // DNA binding // nucleic acid binding // nucleotide binding…
NCTC8325	SAOUHSC_00479=SAOUHSC_00479	2.36319	0.00185601	18	2.38572	0.00112507	18	4.63094	1.59e-06	18	1.98292	0.132926	19	2.06017	0.00722712	19	2.20296	0.0134393	19	0.881266	0.0964436	19	2.80841	0.00236232	20	protein_coding	NE	NE	TC.PST; polysaccharide transporter, PST family		stage V sporulation protein B	// // membrane // plasma membrane // //
NCTC8325	SAOUHSC_00480=SAOUHSC_00480	4.53589	0.010047	19	5.01022	0.00132536	18	3.03846	0.00699582	19	1.22782	0.00571524	19	2.91763	0.0357437	20	2.45207	0.00165038	21	-2.2769	0.0109435	20	-0.220358	0.0660327	21	protein_coding	NE	NE	yabN; tetrapyrrole methylase family protein / MazG family protein		nucleotide pyrophosphohydrolase	// dUTP catabolic process // dTTP catabolic process // dATP catabolic process // UTP catabolic process // TTP catabolic process // dGTP catabolic process // // nucleoside triphosphate diphosphatase activity // methyltransferase activity //
NCTC8325	SAOUHSC_00481=SAOUHSC_00481	-9.72047	1	1	-4.24324	1	1	-13.799	1	1	-17.8371	1	1	-11.9239	1	1	-8.35647	1	1	-25.0222	1	1	-20.7713	1	1	protein_coding	NE	E			hypothetical protein	// // // RNA binding //
NCTC8325	SAOUHSC_00482=SAOUHSC_00482	2.59617	0.308519	2	11.4783	0.0232003	2	8.68249	0.0272585	2	5.5885	0.246679	2	5.53183	0.235915	2	6.61396	0.0298459	2	-2.86583	0.370573	2	4.14998	0.207059	2	protein_coding	E	E	divIC, divA; cell division protein DivIC		cell-division initiation protein	// cell division // membrane // //
NCTC8325	SAOUHSC_00483=SAOUHSC_00483	-0.796152	0.245352	8	0.658615	0.396864	7	-7.54291	0.00606846	7	-4.61881	0.0431264	7	-2.07346	0.0714476	7	-3.96037	0.0327353	7	-9.64196	0.00420183	7	-6.26439	0.111639	9	protein_coding	NE	NE	K07571; S1 RNA binding domain protein		S1 RNA binding domain protein	// translation // cytosolic small ribosomal subunit // structural constituent of ribosome // mRNA binding // nucleic acid binding //
NCTC8325	SAOUHSC_00484=SAOUHSC_00484	-7.81475	0.00651833	13	-10.1052	6.17e-05	12	-20.893	3.28e-07	13	-22.6561	7.50812e-07	12	-18.3932	8.2003e-07	12	-18.1987	4.48e-06	12	-20.7407	3.02e-07	13	-25.9227	1.37e-07	14	protein_coding	E	E	tilS, mesJ; tRNA(Ile)-lysidine synthase [EC:6.3.4.19]		tRNA(Ile)-lysidine synthetase	// tRNA processing // tRNA modification // cytoplasm // ligase activity, forming carbon-nitrogen bonds // ligase activity // ATP binding // nucleotide binding //
NCTC8325	SAOUHSC_00485=SAOUHSC_00485	-9.0134	0.00258626	8	-10.2137	0.0071967	8	-12.9202	3.13e-05	8	-19.7393	3.11634e-05	8	-12.9385	3.36441e-05	8	-12.9548	3.61e-05	8	-9.7215	7.83e-05	7	-14.7231	0.000404963	9	protein_coding	E	E	hprT, hpt, HPRT1; hypoxanthine phosphoribosyltransferase [EC:2.4.2.8]	Purine metabolism, Metabolic pathways, Biosynthesis of secondary metabolites	hypoxanthine phosphoribosyltransferase	// hypoxanthine metabolic process // GMP salvage // guanine salvage // adenine salvage // IMP salvage // nucleoside metabolic process // purine ribonucleoside salvage // cytosol // cytoplasm // magnesium ion binding // guanine phosphoribosyltransferase activity // metal ion binding // glycosyltransferase activity // transferase activity // hypoxanthine phosphoribosyltransferase activity // nucleo…
NCTC8325	SAOUHSC_00486=SAOUHSC_00486	-6.91597	2.04e-08	31	-8.70685	1.43e-10	37	-7.70425	5.62e-10	35	-9.28451	2.64149e-12	31	-7.12838	2.78265e-11	32	-8.11384	1.81e-07	34	-5.75468	1.68e-08	32	-7.44967	5.64e-08	37	protein_coding	NE	E	ftsH, hflB; cell division protease FtsH [EC:3.4.24.-]		ATP-dependent zinc metalloprotease FtsH	// protein catabolic process // proteolysis // membrane // plasma membrane // metal ion binding // ATP hydrolysis activity // hydrolase activity // zinc ion binding // metallopeptidase activity // peptidase activity // ATP binding // metalloendopeptidase activity // ATP-dependent peptidase activity // nucleotide binding //
NCTC8325	SAOUHSC_00487=hslO	0.32954	0.359723	14	-0.0966355	0.446382	15	0.334096	0.479533	15	-1.5378	0.102214	14	1.20085	0.204428	14	0.334526	0.319797	14	0.123138	0.362124	14	-0.603318	0.103536	15	protein_coding	NE	NE	hslO; molecular chaperone Hsp33		Hsp33-like chaperonin	// protein refolding // protein folding // cytoplasm // protein folding chaperone // unfolded protein binding //
NCTC8325	SAOUHSC_00488=SAOUHSC_00488	-1.02906	0.26051	23	2.45881	0.00198573	22	-2.04611	0.0215753	23	-1.67541	0.00572191	22	1.28084	0.046664	21	0.250698	0.29328	23	0.713187	0.207522	24	-0.710008	0.4606	24	protein_coding	NE	NE	cysK; cysteine synthase [EC:2.5.1.47]	Cysteine and methionine metabolism, Sulfur metabolism, Metabolic pathways, Biosynthesis of secondary metabolites, Microbial metabolism in diverse environments, Carbon metabolism, Biosynthesis of amino acids	cysteine synthase	// cysteine biosynthetic process // amino acid biosynthetic process // cysteine biosynthetic process from serine // cytoplasm // transferase activity, transferring alkyl or aryl (other than methyl) groups // L-cysteine desulfhydrase activity // pyridoxal phosphate binding // transferase activity // cysteine synthase activity //
NCTC8325	SAOUHSC_00489=SAOUHSC_00489	-1.55869	0.0997055	9	-0.784835	0.20625	11	-3.42473	0.0029533	11	-9.50971	4.40041e-06	10	-7.60054	1.17617e-05	12	-8.27697	2.03e-06	11	-5.55535	2.96e-06	11	-8.19839	6.89e-05	12	protein_coding	NE	NE	folP; dihydropteroate synthase [EC:2.5.1.15]	Folate biosynthesis, Metabolic pathways, Biosynthesis of cofactors	dihydropteroate synthase	// folic acid biosynthetic process // tetrahydrofolate biosynthetic process // cellular metabolic process // pteridine-containing compound metabolic process // folic acid-containing compound biosynthetic process // mitochondrial envelope // cytosol // metal ion binding // transferase activity // dihydropteroate synthase activity //
NCTC8325	SAOUHSC_00490=SAOUHSC_00490	-11.5325	0.00104759	5	-4.50964	0.00121669	5	-12.2836	0.0364608	5	-16.8263	0.000785964	5	-6.71003	0.000747027	5	-10.6127	0.000904507	5	-10.8935	0.000650838	5	-17.1073	0.00082385	5	protein_coding	E	E	folB; 7,8-dihydroneopterin aldolase/epimerase/oxygenase [EC:4.1.2.25 5.1.99.8 1.13.11.81]	Folate biosynthesis, Metabolic pathways, Biosynthesis of cofactors	dihydroneopterin aldolase	// folic acid biosynthetic process // tetrahydrofolate biosynthetic process // folic acid-containing compound metabolic process // cytoplasm // catalytic activity // isomerase activity // lyase activity // dihydroneopterin aldolase activity //
NCTC8325	SAOUHSC_00491=SAOUHSC_00491	-6.71176	0.000829265	12	-4.133	2.5e-05	13	-7.87236	0.00636366	12	-12.7417	7.50812e-07	12	-7.02009	1.99165e-06	11	-10.6031	8.19e-07	12	-10.8049	6.41e-07	12	-14.8759	7.91e-06	12	protein_coding	NE	E	folK; 2-amino-4-hydroxy-6-hydroxymethyldihydropteridine diphosphokinase [EC:2.7.6.3]	Folate biosynthesis, Metabolic pathways, Biosynthesis of cofactors	2-amino-4-hydroxy-6- hydroxymethyldihydropteridine pyrophosphokinase	// folic acid biosynthetic process // tetrahydrofolate biosynthetic process // phosphorylation // folic acid-containing compound biosynthetic process // // nucleotide binding // ATP binding // transferase activity // kinase activity // 2-amino-4-hydroxy-6-hydroxymethyldihydropteridine diphosphokinase activity //
NCTC8325	SAOUHSC_00492=SAOUHSC_00492	-29.7556	1	1	-48.9898	1	1	-47.9191	1	1	-41.157	1	1	-34.2399	1	1	-52.4441	1	1	-51.6594	1	1	-79.6434	1	1	protein_coding	NE	NE			hypothetical protein	// // // //
NCTC8325	SAOUHSC_00493=lysS	-29.9003	2.15e-08	17	-35.0114	9.7e-10	21	-45.9158	7.79e-10	21	-39.2585	1.66067e-09	20	-29.5281	9.6722e-10	21	-44.5697	1.95e-09	20	-38.8442	4.39e-10	22	-60.7442	8.36e-10	21	protein_coding	E	E	KARS, lysS; lysyl-tRNA synthetase, class II [EC:6.1.1.6]	Aminoacyl-tRNA biosynthesis	lysyl-tRNA synthetase	// lysyl-tRNA aminoacylation // tRNA aminoacylation for protein translation // translation // cytosol // cytoplasm // transferase activity // magnesium ion binding // tRNA binding // metal ion binding // ligase activity // ATP binding // lysine-tRNA ligase activity // aminoacyl-tRNA ligase activity // nucleic acid binding // nucleotide binding //
NCTC8325	SAOUHSC_00497=SAOUHSC_00497	-0.975436	0.5	23	1.44224	0.0863998	27	-0.297844	0.467528	26	-1.9358	0.118334	25	0.341121	0.233839	26	0.0631309	0.391771	27	0.125964	0.463817	27	0.15104	0.379521	32	protein_coding	NE	NE	K00375; GntR family transcriptional regulator / MocR family aminotransferase		GntR family transcriptional regulator	// DNA-templated transcription // biosynthetic process // regulation of DNA-templated transcription // // DNA binding // transaminase activity // pyridoxal phosphate binding // catalytic activity // DNA-binding transcription factor activity //
NCTC8325	SAOUHSC_00499=SAOUHSC_00499	-1.69079	0.104992	10	0.581589	0.477653	11	-3.24785	0.0992733	12	-5.04513	0.000152193	11	-3.94806	0.00143242	12	-4.99741	0.0189911	12	-1.30992	0.233374	12	-2.81879	0.00118734	12	protein_coding	NE	NE	pdxS, pdx1; pyridoxal 5'-phosphate synthase pdxS subunit [EC:4.3.3.6]	Vitamin B6 metabolism, Metabolic pathways, Biosynthesis of cofactors	pyridoxal 5'-phosphate synthase	// pyridoxine biosynthetic process // amino acid metabolic process // pyridoxal phosphate biosynthetic process // vitamin B6 biosynthetic process // // amine-lyase activity // pyridoxal 5'-phosphate synthase (glutamine hydrolysing) activity // lyase activity // catalytic activity //
NCTC8325	SAOUHSC_00500=SAOUHSC_00500	1.78371	0.100333	6	-0.769711	0.488118	7	3.04692	0.148254	6	-1.30958	0.325162	5	1.01386	0.358359	5	-0.662285	0.141507	6	0.333149	0.457483	6	-0.463588	0.338909	9	protein_coding	NE	NE	pdxT, pdx2; pyridoxal 5'-phosphate synthase pdxT subunit [EC:4.3.3.6]	Vitamin B6 metabolism, Metabolic pathways, Biosynthesis of cofactors	pyridoxal 5'-phosphate synthase	// glutamine catabolic process // pyridoxal phosphate biosynthetic process // vitamin B6 biosynthetic process // pyridoxine metabolic process // glutamine metabolic process // glutaminase complex // cytosol // pyridoxal 5'-phosphate synthase (glutamine hydrolysing) activity // lyase activity // hydrolase activity // glutaminase activity //
NCTC8325	SAOUHSC_00501=SAOUHSC_00501	0.391791	0.492565	16	1.39358	0.0239173	18	-0.184243	0.273014	19	-0.0711642	0.227389	17	-0.0639314	0.463048	17	-0.841336	0.157581	16	0.27346	0.180414	17	-4.75368	1e-07	21	protein_coding	NE	NE	nupC; nucleoside transport protein		putative nucleoside transporter	// nucleoside transmembrane transport // uridine transport // cytidine transport // plasma membrane // membrane // symporter activity // nucleoside:proton symporter activity // uridine transmembrane transporter activity // cytidine transmembrane transporter activity // nucleoside transmembrane transporter activity //
NCTC8325	SAOUHSC_00502=SAOUHSC_00502	2.49299	0.0318536	2	-9.39734	0.0889303	3	1.41768	0.292714	3	2.08489	0.404793	2	-0.861615	0.355907	3	2.37498	0.260392	3	1.21458	0.268877	3	0.55625	0.294758	3	protein_coding	NE	NE	ctsR; transcriptional regulator of stress and heat shock response		Transcriptional regulator CtsR	// stress response to cadmium ion // stress response to copper ion // regulation of DNA-templated transcription // // DNA binding //
NCTC8325	SAOUHSC_00503=SAOUHSC_00503	1.42406	0.209566	8	1.22583	0.101619	7	-1.45205	0.352058	7	1.84815	0.126501	8	0.953223	0.146092	8	0.432129	0.364355	7	1.32516	0.0527383	7	0.173673	0.480166	9	protein_coding	NE	NE	mcsA; protein arginine kinase activator		protein-arginine kinase activator protein	// stress response to cadmium ion // stress response to copper ion // // cobalt ion binding // metal ion binding // cadmium ion binding // zinc ion binding // copper ion binding // DNA binding //
NCTC8325	SAOUHSC_00504=SAOUHSC_00504	-0.0989579	0.46401	19	0.994909	0.0175497	20	-0.791425	0.24158	19	1.05625	0.249216	20	1.54733	0.0619513	20	-0.606371	0.429713	19	0.692031	0.0634525	20	-0.704255	0.367969	20	protein_coding	NE	NE	mcsB; protein arginine kinase [EC:2.7.14.1]		ATP:guanido phosphotransferase	// phosphocreatine biosynthetic process // protein phosphorylation // stress response to cadmium ion // stress response to copper ion // phosphorylation // // creatine kinase activity // protein kinase activity // phosphotransferase activity, nitrogenous group as acceptor // transferase activity, transferring phosphorus-containing groups // transferase activity // kinase activity // ATP binding /…
NCTC8325	SAOUHSC_00505=SAOUHSC_00505	-2.46197	0.0748802	34	-1.42819	0.0828751	35	-2.39916	0.00712666	38	-2.37348	0.0390096	35	-0.636588	0.361696	37	-1.28607	0.0496539	37	-0.476075	0.346768	37	0.18573	0.232987	42	protein_coding	NE	NE	clpC; ATP-dependent Clp protease ATP-binding subunit ClpC		ATP-dependent Clp protease ATP-binding subunit ClpC	// stress response to cadmium ion // stress response to copper ion // // ATP hydrolysis activity // ATP binding // nucleotide binding //
NCTC8325	SAOUHSC_00507=SAOUHSC_00507	-0.979621	0.124465	20	0.551854	0.281217	21	-3.27486	4.25e-05	21	-1.22673	0.00476881	21	-0.856507	0.189919	22	0.582873	0.341025	22	0.89573	0.110495	21	0.328827	0.482793	24	protein_coding	NE	NE	radA, sms; DNA repair protein RadA/Sms		DNA repair protein RadA	// cellular response to DNA damage stimulus // DNA repair // recombinational repair // cytosol // ATP-dependent DNA damage sensor activity // hydrolase activity // metal ion binding // ATP-dependent activity, acting on DNA // ATP binding // damaged DNA binding // DNA binding // nucleotide binding //
NCTC8325	SAOUHSC_00508=SAOUHSC_00508	-0.681304	0.296739	11	-1.99583	0.0291795	12	-0.912939	0.139135	11	-0.789543	0.430158	11	2.41724	0.100596	11	1.40366	0.0482126	11	1.21518	0.0894418	11	1.50592	0.114458	12	protein_coding	NE	NE			PIN/TRAM domain-containing protein	// // membrane // cell wall // //
NCTC8325	SAOUHSC_00509=gltX	-25.592	4.89e-09	19	-29.6584	1.45e-10	24	-41.406	6.11e-11	25	-34.8474	6.47247e-09	18	-26.0455	9.6722e-10	21	-37.4726	1.56e-08	22	-36.6065	1.27e-10	24	-49.1497	1.39e-10	24	protein_coding	NE	NE	gltX; nondiscriminating glutamyl-tRNA synthetase [EC:6.1.1.24]	Aminoacyl-tRNA biosynthesis, Metabolic pathways, Biosynthesis of cofactors	glutamyl-tRNA synthetase	// tRNA aminoacylation // glutamyl-tRNA aminoacylation // tRNA aminoacylation for protein translation // translation // cellular anatomical entity // cytosol // cytoplasm // ligase activity // zinc ion binding // ATP binding // glutamate-tRNA ligase activity // aminoacyl-tRNA ligase activity // nucleotide binding // tRNA binding //
NCTC8325	SAOUHSC_00510=SAOUHSC_00510	-24.8398	1.61e-05	9	-33.7547	1.4e-05	9	-36.5721	4.61e-06	10	-38.6084	3.11634e-05	8	-29.4635	1.26421e-05	9	-30.6725	1.33e-05	9	-33.6346	1.06e-05	9	-49.4144	4.23e-06	10	protein_coding	E	E	cysE; serine O-acetyltransferase [EC:2.3.1.30]	Cysteine and methionine metabolism, Sulfur metabolism, Metabolic pathways, Biosynthesis of secondary metabolites, Microbial metabolism in diverse environments, Carbon metabolism, Biosynthesis of amino acids	serine acetyltransferase	// cysteine biosynthetic process // cysteine biosynthetic process from serine // cytosol // cytoplasm // serine O-acyltransferase activity // acyltransferase activity // transferase activity // serine O-acetyltransferase activity //
NCTC8325	SAOUHSC_00511=cysS	-25.9488	1.03e-08	18	-31.85	9.7e-10	21	-38.6031	1.06e-10	24	-33.5028	6.47247e-09	18	-26.8103	3.66616e-09	19	-34.3359	9.48e-10	21	-37.6806	1.6e-09	20	-53.9731	1.65e-09	20	protein_coding	NE	E	CARS, cysS; cysteinyl-tRNA synthetase [EC:6.1.1.16]	Aminoacyl-tRNA biosynthesis	cysteinyl-tRNA synthetase	// cysteinyl-tRNA aminoacylation // tRNA aminoacylation for protein translation // translation // cytosol // cytoplasm // zinc ion binding // metal ion binding // ligase activity // ATP binding // cysteine-tRNA ligase activity // aminoacyl-tRNA ligase activity // nucleotide binding //
NCTC8325	SAOUHSC_00512=SAOUHSC_00512	-9.53094	0.0356314	5	-12.6431	0.00644826	6	-18.0695	0.0111686	6	-15.9759	0.000456139	6	-11.8402	0.00767192	5	-10.5469	0.000324566	6	-9.30366	0.000650838	5	-19.1802	0.000259457	6	protein_coding	NE	NE	K11145; ribonuclease III family protein [EC:3.1.26.-]		Mini-ribonuclease 3	// RNA phosphodiester bond hydrolysis, endonucleolytic // RNA phosphodiester bond hydrolysis // nucleic acid phosphodiester bond hydrolysis // ribosome biogenesis // RNA processing // rRNA processing // cytoplasm // rRNA binding // hydrolase activity // ribonuclease III activity // endonuclease activity // nuclease activity // RNA binding //
NCTC8325	SAOUHSC_00513=SAOUHSC_00513	-0.925214	0.395722	9	-1.50301	0.30345	11	-5.19697	0.00129245	11	-2.04126	0.000958235	11	-1.36636	0.0847823	12	-2.03161	0.104625	11	-1.20716	0.0390944	11	0.151972	0.232451	11	protein_coding	NE	NE	rlmB; 23S rRNA (guanosine2251-2'-O)-methyltransferase [EC:2.1.1.185]		23S rRNA (guanosine(2251)-2'-O)-methyltransferase RlmB	// RNA methylation // RNA processing // enzyme-directed rRNA 2'-O-methylation // cytoplasm // cytosol // rRNA (guanosine-2'-O-)-methyltransferase activity // RNA methyltransferase activity // methyltransferase activity // RNA binding //
NCTC8325	SAOUHSC_00514=SAOUHSC_00514	-0.194872	0.361292	8	-0.345216	0.332884	7	1.04631	0.103416	7	-1.09958	0.0722077	7	-0.441992	0.435943	7	-1.76277	0.0683611	7	-0.266713	0.249714	7	-3.37995	0.0026218	8	protein_coding	NE	NE	K06962; uncharacterized protein		hypothetical protein	// // // //
NCTC8325	SAOUHSC_00515=SAOUHSC_00515	1.4952	0.434058	6	-2.06866	0.101823	6	0.216311	0.359021	7	-0.104115	0.474167	5	-0.13346	0.424405	6	0.934921	0.373993	5	-1.92734	0.0368289	6	-0.192805	0.3491	7	protein_coding	NE	NE	sigH; RNA polymerase sporulation-specific sigma factor		RNA polymerase sigma factor, sigma-70 family	// regulation of DNA-templated transcription // DNA-templated transcription initiation // // DNA-binding transcription factor activity // DNA binding //
NCTC8325	SAOUHSC_00516=secE	-7.50777	0.010047	3	-11.9104	0.00715024	3	-22.7293	0.00791779	3	-27.6217	0.00859492	3	-23.057	0.00715976	3	-26.098	0.0090829	3	-22.9213	0.00629822	3	-33.282	0.00872484	3	protein_coding	E	NE	secE; preprotein translocase subunit SecE	Quorum sensing, Protein export, Bacterial secretion system	SecYEG translocon	// intracellular protein transmembrane transport // protein transport by the Sec complex // protein transport // protein secretion // intracellular protein transport // protein targeting // membrane // plasma membrane // protein transmembrane transporter activity // protein-transporting ATPase activity //
NCTC8325	SAOUHSC_00517=SAOUHSC_00517	-4.26437	0.017715	11	-3.68644	0.0110487	11	-8.60444	1.84e-06	11	-8.31855	1.7518e-06	11	-5.63586	0.000542659	11	-6.48057	5.68e-06	11	-6.66887	1.58e-06	11	-9.24151	1.65e-06	11	protein_coding	NE	NE	nusG; transcription termination/antitermination protein NusG		transcription antitermination protein	// transcription elongation-coupled chromatin remodeling // DNA-templated transcription elongation // regulation of DNA-templated transcription elongation // transcription antitermination // regulation of DNA-templated transcription // DNA-templated transcription termination // cytosol // //
NCTC8325	SAOUHSC_00518=rplK	-23.4392	1.97e-07	14	-25.7353	8.26e-08	15	-36.4599	6.34e-08	15	-40.8629	3.09976e-07	13	-29.2366	3.69787e-07	13	-42.7078	1.59e-07	14	-40.7211	2.76e-07	13	-51.6884	1.37e-07	14	protein_coding	E	E	RP-L11, MRPL11, rplK; large subunit ribosomal protein L11	Ribosome	50S ribosomal protein L11	// translation // ribosomal large subunit assembly // ribonucleoprotein complex // large ribosomal subunit // cytosolic large ribosomal subunit // ribosome // large ribosomal subunit rRNA binding // rRNA binding // structural constituent of ribosome // RNA binding //
NCTC8325	SAOUHSC_00519=rplA	-19.6829	1.97e-07	14	-23.7296	1.76e-07	14	-35.6389	5.06e-06	14	-30.313	3.09976e-07	13	-24.2734	8.2003e-07	12	-27.0442	8.19e-07	12	-29.1668	1.2e-07	14	-38.2242	2.95e-07	13	protein_coding	E	E	RP-L1, MRPL1, rplA; large subunit ribosomal protein L1	Ribosome	50S ribosomal protein L1	// regulation of translation // translation // maturation of LSU-rRNA // ribonucleoprotein complex // cytosolic large ribosomal subunit // large ribosomal subunit // ribosome // rRNA binding // structural constituent of ribosome // RNA binding // tRNA binding //
NCTC8325	SAOUHSC_00520=rplJ	-23.6222	0.00104759	5	-41.8762	0.000768734	5	-47.8442	0.000777446	5	-43.1428	0.000785964	5	-31.1631	0.000259272	6	-48.1454	0.000904507	5	-45.7398	0.000650838	5	-59.6591	0.00082385	5	protein_coding	E	E	RP-L10, MRPL10, rplJ; large subunit ribosomal protein L10	Ribosome	50S ribosomal protein L10	// ribosome biogenesis // translation // ribonucleoprotein complex // large ribosomal subunit // cytosolic large ribosomal subunit // ribosome // large ribosomal subunit rRNA binding // rRNA binding // structural constituent of ribosome // RNA binding //
NCTC8325	SAOUHSC_00521=rplL	-24.7904	0.010047	3	-20.6693	0.00715024	3	-43.1734	0.00791779	3	-29.1239	0.00859492	3	-31.0204	0.00715976	3	-38.6017	0.0090829	3	-36.9793	0.00629822	3	-60.5454	0.00872484	3	protein_coding	E	E	RP-L7, MRPL12, rplL; large subunit ribosomal protein L7/L12	Ribosome	50S ribosomal protein L7/L12	// translation // ribonucleoprotein complex // cytosolic large ribosomal subunit // ribosome // mRNA binding // structural constituent of ribosome //
NCTC8325	SAOUHSC_00523=SAOUHSC_00523	-0.392435	0.40153	13	1.7275	0.135816	14	-3.52365	0.120447	13	-3.69767	0.00035915	13	-0.515981	0.210809	11	-0.334419	0.161485	13	0.619528	0.271164	13	0.969917	0.250734	13	protein_coding	NE	NE			16S rRNA methyltransferase RsmC	// nitrogen compound metabolic process // organic substance metabolic process // cytoplasm // S-adenosylmethionine-dependent methyltransferase activity // methyltransferase activity //
NCTC8325	SAOUHSC_00524=rpoB	-18.922	9.61e-16	63	-22.3203	3.39e-17	66	-30.0567	5.74e-18	69	-27.1128	1.04224e-16	64	-21.2078	2.03682e-17	68	-28.4476	2.39e-18	68	-32.2854	5.35e-18	68	-36.0124	1.94e-18	69	protein_coding	E	E	rpoB; DNA-directed RNA polymerase subunit beta [EC:2.7.7.6]	RNA polymerase	DNA-directed RNA polymerase subunit beta	// DNA-templated transcription // DNA-directed RNA polymerase complex // ribonucleoside binding // nucleotidyltransferase activity // transferase activity // DNA-directed 5'-3' RNA polymerase activity // DNA binding //
NCTC8325	SAOUHSC_00525=SAOUHSC_00525	-19.1615	9.94e-19	73	-21.8771	6.65e-17	76	-27.9	3.05e-18	77	-27.1579	3.80327e-18	73	-21.326	2.03682e-17	75	-29.2515	2.42e-19	78	-30.5904	6.14e-19	77	-34.9783	1.94e-18	78	protein_coding	E	E	rpoC; DNA-directed RNA polymerase subunit beta' [EC:2.7.7.6]	RNA polymerase	DNA-directed RNA polymerase subunit beta'	// DNA-templated transcription // DNA-directed RNA polymerase complex // metal ion binding // zinc ion binding // magnesium ion binding // nucleotidyltransferase activity // transferase activity // DNA-directed 5'-3' RNA polymerase activity // DNA binding //
NCTC8325	SAOUHSC_00526=SAOUHSC_00526	-22.2029	1	1	-32.4907	1	1	-57.2472	1	1	-50.0043	1	1	-30.0312	0.0237263	2	-58.6978	1	1	-48.5332	1	1	-61.8833	0.0290582	2	protein_coding	NE	NE	RP-L7A, rplGB; large subunit ribosomal protein L7A	Ribosome	50S ribosomal protein L7Ae-like protein	// // ribonucleoprotein complex // ribosome // //
NCTC8325	SAOUHSC_00527=rpsL	-31.2144	1.61e-05	9	-35.7009	5.72e-06	10	-44.9047	4.61e-06	10	-43.2558	3.11634e-05	8	-32.1078	3.36441e-05	8	-39.3212	5.16e-06	10	-41.788	4.09e-06	10	-56.5711	1.11e-05	9	protein_coding	E	E	RP-S12, MRPS12, rpsL; small subunit ribosomal protein S12	Ribosome	30S ribosomal protein S12	// translation // ribonucleoprotein complex // small ribosomal subunit // ribosome // rRNA binding // structural constituent of ribosome // RNA binding // tRNA binding //
NCTC8325	SAOUHSC_00528=SAOUHSC_00528	-25.8038	0.0001198	7	-33.3121	3.59e-05	8	-50.7647	3.13e-05	8	-39.1251	8.64698e-05	7	-29.454	3.36441e-05	8	-44.3788	3.61e-05	8	-34.0785	0.000409821	8	-59.7306	3.01e-05	8	protein_coding	E	E	RP-S7, MRPS7, rpsG; small subunit ribosomal protein S7	Ribosome	30S ribosomal protein S7	// translation // ribosomal small subunit assembly // ribonucleoprotein complex // cytosolic small ribosomal subunit // small ribosomal subunit // ribosome // rRNA binding // structural constituent of ribosome // mRNA binding // RNA binding // tRNA binding //
NCTC8325	SAOUHSC_00529=fusA	-21.9826	8.58e-12	36	-25.734	1.45e-10	35	-36.5101	4.34e-12	36	-33.5112	2.67172e-12	32	-24.8713	5.48732e-12	36	-36.8991	8.36e-12	35	-36.0906	2.64e-13	35	-47.3713	1.59e-12	38	protein_coding	E	E	fusA, GFM, EFG; elongation factor G		elongation factor G	// ribosome disassembly // translational elongation // translation // cytosol // cytoplasm // GTP binding // protein binding // GTPase activity // translation elongation factor activity // nucleotide binding //
NCTC8325	SAOUHSC_00530=tuf	-26.5422	3.42e-10	23	-34.009	5.09e-11	26	-44.9842	3.49e-11	26	-40.415	3.69943e-11	26	-30.552	1.50985e-10	24	-42.2475	4.18e-11	26	-39.0672	3.99e-11	26	-53.7417	7.12e-11	25	protein_coding	E	E	tuf, TUFM; elongation factor Tu		elongation factor Tu	// translational elongation // translation // cytoplasm // GTP binding // GTPase activity // translation elongation factor activity // nucleotide binding //
NCTC8325	SAOUHSC_00531=SAOUHSC_00531	-0.522729	0.49094	25	1.77319	0.00165761	26	-1.0064	0.330915	26	-0.976159	0.411069	25	0.73501	0.118456	25	0.515782	0.432004	26	1.70071	9.72e-05	25	-1.51088	0.143866	28	protein_coding	NE	NE			N-acetyl-L,L-diaminopimelate deacetylase	// // // catalytic activity // hydrolase activity //
NCTC8325	SAOUHSC_00532=SAOUHSC_00532	-0.290023	0.485922	12	2.18495	0.0139883	14	1.86098	0.00523174	13	-0.247549	0.497444	14	0.263992	0.412433	14	1.12475	0.174307	13	-0.319084	0.494111	14	-0.345625	0.346063	14	protein_coding	NE	NE	kbl, GCAT; glycine C-acetyltransferase [EC:2.3.1.29]	Glycine, serine and threonine metabolism, Metabolic pathways	2-amino-3-ketobutyrate coenzyme A ligase	// biotin biosynthetic process // biosynthetic process // // 8-amino-7-oxononanoate synthase activity // pyridoxal phosphate binding // transferase activity // catalytic activity //
NCTC8325	SAOUHSC_00533=SAOUHSC_00533	-0.0144848	0.495835	19	1.41835	0.01182	20	-0.582618	0.377576	22	-0.936456	0.218587	20	0.771744	0.0651191	21	1.43552	0.481682	21	-0.784592	0.373157	21	0.415857	0.366968	22	protein_coding	NE	NE	hchA; D-lactate dehydratase / protein deglycase [EC:4.2.1.130 3.5.1.124]	Pyruvate metabolism, Metabolic pathways, Microbial metabolism in diverse environments	protein/nucleic acid deglycase HchA	// lactate biosynthetic process // methylglyoxal catabolic process to D-lactate via S-lactoyl-glutathione // protein repair // protein deglycation // cellular response to DNA damage stimulus // regulation of DNA-templated transcription // DNA repair // cytoplasm // glyoxalase III activity // hydrolase activity, acting on carbon-nitrogen (but not peptide) bonds, in linear amides // thiolester hydr…
NCTC8325	SAOUHSC_00534=SAOUHSC_00534	-1.70863	0.466845	21	-1.72855	0.166388	22	0.799368	0.42461	21	-0.985803	0.256138	20	1.89623	0.0616162	19	1.76841	0.189771	20	0.819585	0.147147	22	2.51325	0.218492	24	protein_coding	NE	NE	araB; L-ribulokinase [EC:2.7.1.16]	Pentose and glucuronate interconversions, Metabolic pathways	ribulokinase	// pentose metabolic process // carbohydrate phosphorylation // L-arabinose catabolic process to xylulose 5-phosphate // arabinose catabolic process // phosphorylation // carbohydrate metabolic process // cytoplasm // D-ribulokinase activity // phosphotransferase activity, alcohol group as acceptor // transferase activity // kinase activity // ribulokinase activity // ATP binding // nucleotide bi…
NCTC8325	SAOUHSC_00535=SAOUHSC_00535	-2.47081	0.0681817	18	1.75815	0.00778519	18	1.3359	0.0460637	18	0.163434	0.385912	18	2.57323	0.00468198	18	-0.276648	0.394546	18	1.47031	0.000528678	18	0.663441	0.13415	19	protein_coding	NE	NE			Uncharacterized epimerase/dehydratase SAOUHSC_00535	// threonine catabolic process // // L-threonine 3-dehydrogenase activity // catalytic activity //
NCTC8325	SAOUHSC_00536=SAOUHSC_00536	1.50246	0.116506	15	0.0946452	0.494769	15	-3.5761	0.00110371	15	-1.03852	0.0935963	15	0.151174	0.225655	15	-0.850476	0.497086	15	-4.36563	1.34e-06	15	-3.32178	2.9e-05	15	protein_coding	NE	NE	E2.6.1.42, ilvE; branched-chain amino acid aminotransferase [EC:2.6.1.42]	Cysteine and methionine metabolism, Valine, leucine and isoleucine degradation, Valine, leucine and isoleucine biosynthesis, Pantothenate and CoA biosynthesis, Metabolic pathways, Biosynthesis of secondary metabolites, 2-Oxocarboxylic acid metabolism, Biosynthesis of amino acids, Biosynthesis of cofactors	branched-chain amino acid aminotransferase	// valine biosynthetic process // leucine biosynthetic process // isoleucine biosynthetic process // branched-chain amino acid biosynthetic process // branched-chain amino acid metabolic process // amino acid biosynthetic process // // L-leucine:2-oxoglutarate aminotransferase activity // L-isoleucine transaminase activity // L-valine transaminase activity // L-leucine transaminase activity // tr…
NCTC8325	SAOUHSC_00537=SAOUHSC_00537	8.11371	1	1	13.6246	1	1	-16.4883	0.0272585	2	1.1157	1	1	2.09629	1	1	0	1	0	3.24272	1	1	-7.74394	1	1	protein_coding	NE	NE			hypothetical protein	// // // //
NCTC8325	SAOUHSC_00538=SAOUHSC_00538	-0.231072	0.451277	14	1.63837	0.10844	13	1.73891	0.0196338	14	-0.233975	0.480159	14	0.386692	0.4506	14	0.845965	0.319797	14	1.37286	0.0488779	13	0.422357	0.235007	14	protein_coding	NE	NE	gph; phosphoglycolate phosphatase [EC:3.1.3.18]	Glyoxylate and dicarboxylate metabolism, Metabolic pathways, Biosynthesis of secondary metabolites	haloacid dehalogenase-like hydrolase	// dephosphorylation // DNA repair // cytosol // hydrolase activity // phosphoglycolate phosphatase activity //
NCTC8325	SAOUHSC_00539=SAOUHSC_00539	3.93618	0.0494009	10	-1.9717	0.0547188	10	-0.616324	0.278668	10	-0.131346	0.256138	10	0.58685	0.184931	11	0.60282	0.313878	10	1.01464	0.216256	9	1.29115	0.443194	16	protein_coding	NE	NE	dck; deoxyadenosine/deoxycytidine kinase [EC:2.7.1.76 2.7.1.74]	Purine metabolism, Pyrimidine metabolism, Metabolic pathways	deoxyadenosine/deoxycytidine kinase	// nucleotide metabolic process // cellular biosynthetic process // organic substance biosynthetic process // deoxyribonucleoside monophosphate biosynthetic process // nucleobase-containing compound metabolic process // cytoplasm // deoxynucleoside kinase activity // nucleotide binding // ATP binding //
NCTC8325	SAOUHSC_00540=SAOUHSC_00540	1.90627	0.186589	9	1.74656	0.0217056	10	-1.11663	0.22587	10	0.602694	0.340722	9	0.262058	0.403859	9	-3.30674	0.0570111	10	0.820164	0.210578	9	-1.26199	0.200381	10	protein_coding	NE	NE	dgk; deoxyguanosine kinase [EC:2.7.1.113]	Purine metabolism	deoxypurine kinase	// nucleotide metabolic process // cellular biosynthetic process // organic substance biosynthetic process // deoxyribonucleoside monophosphate biosynthetic process // nucleobase-containing compound metabolic process // cytoplasm // deoxynucleoside kinase activity // nucleotide binding // ATP binding //
NCTC8325	SAOUHSC_00541=SAOUHSC_00541	-0.231463	0.379689	9	2.298	0.0368529	10	-1.97971	0.0504365	9	-1.65862	0.112321	9	-0.887048	0.269017	9	-1.09659	0.0647155	9	2.57296	0.000857036	9	-1.06892	0.359292	12	protein_coding	NE	NE	tadA; tRNA(adenine34) deaminase [EC:3.5.4.33]		tRNA-specific adenosine deaminase	// tRNA processing // tRNA wobble adenosine to inosine editing // tRNA-specific adenosine-34 deaminase complex // tRNA-specific adenosine-34 deaminase activity // metal ion binding // hydrolase activity // zinc ion binding // tRNA-specific adenosine deaminase activity // catalytic activity //
NCTC8325	SAOUHSC_00542=SAOUHSC_00542	0.319011	0.458928	7	-0.227814	0.386941	8	1.17653	0.227374	9	2.47388	0.0370756	8	0.175355	0.269017	9	-0.392876	0.251592	9	-1.87864	0.13854	9	-1.40386	0.499424	10	protein_coding	NE	NE			haloacid dehalogenase	// dephosphorylation // cytosol // phosphatase activity // magnesium ion binding // hydrolase activity //
NCTC8325	SAOUHSC_00543=SAOUHSC_00543	-2.24277	0.0501037	5	1.58823	0.210055	4	-6.47746	0.0364608	5	0.352961	0.397346	4	-1.84337	0.150941	4	-1.22466	0.326003	4	-1.4111	0.0995277	4	-1.96789	0.385185	7	protein_coding	NE	NE			FMN-dependent NADPH-azoreductase subunit	// // cytosol // FMN reductase (NADPH) activity // oxidoreductase activity // FMN binding //
NCTC8325	SAOUHSC_00544=SAOUHSC_00544	1.8969	0.185427	29	1.54696	0.0742181	28	-0.479349	0.484407	31	-0.190154	0.361485	27	-0.483188	0.269796	28	-0.200928	0.487707	29	1.36432	0.0202586	30	-0.339457	0.203868	32	protein_coding	NE	NE	sdrC_D_E; serine-aspartate repeat-containing protein C/D/E	Staphylococcus aureus infection	serine-aspartate repeat-containing protein SdrC	// cell adhesion // cell wall // extracellular region // //
NCTC8325	SAOUHSC_00545=SAOUHSC_00545	-0.595785	0.341232	41	1.59767	0.0368128	42	0.297902	0.241642	43	-0.582844	0.433794	40	0.647584	0.0454297	42	1.86043	0.0169857	41	0.51456	0.163068	43	-0.915982	0.041446	48	protein_coding	NE	NE	sdrC_D_E; serine-aspartate repeat-containing protein C/D/E	Staphylococcus aureus infection	serine-aspartate repeat-containing protein D	// cell adhesion // cell wall // extracellular region // //
NCTC8325	SAOUHSC_00547=SAOUHSC_00547	0.336831	0.379754	13	1.71936	0.00676464	15	0.907438	0.27295	15	0.821727	0.244713	14	1.09147	0.0172233	14	-1.22434	0.0930378	14	0.192461	0.33397	15	-0.140319	0.13025	18	protein_coding	NE	NE	tagE; poly(glycerol-phosphate) alpha-glucosyltransferase [EC:2.4.1.52]		glycosyl transferase family 1	// // // glycosyltransferase activity //
NCTC8325	SAOUHSC_00548=SAOUHSC_00548	-1.07582	0.373487	21	-0.182373	0.25244	23	4.12638	0.000909321	24	-0.845841	0.155672	21	-0.974582	0.474679	24	1.98247	0.282427	26	1.29208	0.0314323	22	-1.08883	0.247944	30	protein_coding	NE	NE	tagE; poly(glycerol-phosphate) alpha-glucosyltransferase [EC:2.4.1.52]		glycosyl transferase family 1	// // // glycosyltransferase activity //
NCTC8325	SAOUHSC_00549=SAOUHSC_00549	-4.54838	0.000719057	20	-6.32424	8.02e-06	19	-9.42918	1.73e-06	20	-12.6083	1.30442e-08	17	-8.45427	9.27938e-07	18	-12.8428	2e-06	20	-11.4056	5.13e-08	20	-16.8825	5.93e-08	19	protein_coding	E	NE	folE2; GTP cyclohydrolase IB [EC:3.5.4.16]	Folate biosynthesis, Metabolic pathways, Biosynthesis of cofactors	GTP cyclohydrolase	// 7,8-dihydroneopterin 3'-triphosphate biosynthetic process // // hydrolase activity // GTP cyclohydrolase I activity // GTP cyclohydrolase activity //
NCTC8325	SAOUHSC_00550=SAOUHSC_00550	-2.78493	0.0453255	17	-6.86028	8.05e-05	19	-8.49627	3.54e-05	19	-10.2454	0.000347265	17	-7.38141	0.00417559	18	-13.1815	8.19e-07	17	-6.15594	0.000554754	17	-16.6699	6.7e-06	18	protein_coding	NE	NE	bshB2; N-acetylglucosamine malate deacetylase 2 [EC:3.5.1.-]		glcNAc-PI de-N-acetylase family protein	// // // hydrolase activity, acting on carbon-nitrogen (but not peptide) bonds, in linear amides //
NCTC8325	SAOUHSC_00551=SAOUHSC_00551	-10.2684	0.00113069	6	-8.04765	0.00027302	6	-10.5243	0.000265471	6	-14.9383	0.000254608	6	-8.95087	0.000259272	6	-15.0953	0.000293963	6	-12.7481	0.000222082	6	-22.034	0.000259457	6	protein_coding	NE	NE			hypothetical protein	// // // //
NCTC8325	SAOUHSC_00552=SAOUHSC_00552	0.477055	0.296151	14	2.77802	0.00625102	13	-2.57467	0.0922077	14	-0.868804	0.0648846	12	-0.240687	0.329665	13	2.09708	0.0441636	14	0.866955	0.194766	14	-0.897513	0.141025	15	protein_coding	NE	NE	nagB, GNPDA; glucosamine-6-phosphate deaminase [EC:3.5.99.6]	Amino sugar and nucleotide sugar metabolism, Metabolic pathways	glucosamine-6-phosphate deaminase	// UDP-N-acetylglucosamine biosynthetic process // N-acetylglucosamine catabolic process // glucosamine catabolic process // N-acetylneuraminate catabolic process // N-acetylglucosamine metabolic process // carbohydrate metabolic process // cytoplasm // cytosol // identical protein binding // hydrolase activity // glucosamine-6-phosphate deaminase activity //
NCTC8325	SAOUHSC_00553=SAOUHSC_00553	-0.347918	0.431668	9	3.26532	0.00195022	9	-0.174527	0.444699	9	4.71416	0.000997931	9	3.09826	0.00648981	9	-0.287921	0.428445	8	0.558606	0.265257	9	0.780848	0.369823	10	protein_coding	NE	NE	hxlA; 3-hexulose-6-phosphate synthase [EC:4.1.2.43]	Pentose phosphate pathway, Methane metabolism, Metabolic pathways, Microbial metabolism in diverse environments, Carbon metabolism, Biosynthesis of amino acids	3-hexulose-6-phosphate synthase	// formaldehyde assimilation via ribulose monophosphate cycle // one-carbon metabolic process // 'de novo' pyrimidine nucleobase biosynthetic process // carbohydrate metabolic process // cytosol // hexulose-6-phosphate synthase activity // lyase activity // orotidine-5'-phosphate decarboxylase activity // catalytic activity //
NCTC8325	SAOUHSC_00554=SAOUHSC_00554	1.02324	0.245352	7	3.17439	0.00512857	7	1.74772	0.252906	7	0.234368	0.433403	7	2.58008	0.00152319	7	0.300949	0.472214	7	1.96577	0.0243248	7	0.163987	0.395755	7	protein_coding	NE	NE	hxlB; 6-phospho-3-hexuloisomerase [EC:5.3.1.27]	Pentose phosphate pathway, Methane metabolism, Metabolic pathways, Microbial metabolism in diverse environments, Carbon metabolism, Biosynthesis of amino acids	6-phospho 3-hexuloisomerase	// carbohydrate derivative metabolic process // // carbohydrate derivative binding // isomerase activity //
NCTC8325	SAOUHSC_00555=SAOUHSC_00555	-0.527995	0.25082	11	0.322375	0.297813	12	1.99211	0.0729884	12	0.635572	0.217193	12	1.04632	0.0902912	13	1.27792	0.359048	13	0.207477	0.168209	13	0.24824	0.333718	13	protein_coding	NE	NE			haloacid dehalogenase-like hydrolase	// dephosphorylation // DNA repair // cytosol // hydrolase activity // phosphoglycolate phosphatase activity //
NCTC8325	SAOUHSC_00556=SAOUHSC_00556	1.42189	0.219584	25	1.28889	0.14925	24	1.2085	0.178776	25	1.50013	0.158475	24	2.20648	0.00530284	24	0.837585	0.147686	24	0.855679	0.0501933	24	1.12204	0.118493	26	protein_coding	NE	NE	proP; MFS transporter, MHS family, proline/betaine transporter		low-affinity proline transporter ProP	// transmembrane transport // plasma membrane // membrane // transmembrane transporter activity //
NCTC8325	SAOUHSC_00557=SAOUHSC_00557	-0.857484	0.499953	24	-0.0915508	0.278313	26	1.73859	0.256865	26	-0.473925	0.317576	25	2.35533	0.000630686	25	1.17043	0.173877	25	0.811917	0.0124451	25	1.25644	0.231221	28	protein_coding	NE	NE			substrate-CoA ligase	// fatty acid metabolic process // lipid metabolic process // // ligase activity // medium-chain fatty acid-CoA ligase activity //
NCTC8325	SAOUHSC_00558=SAOUHSC_00558	1.13917	0.120834	26	2.22711	0.000812648	28	-1.43023	0.406177	28	-0.66803	0.263202	26	1.06352	0.00171889	28	0.395673	0.329869	27	0.591298	0.0505639	28	1.87457	0.00724934	31	protein_coding	NE	NE	ACAT, atoB; acetyl-CoA C-acetyltransferase [EC:2.3.1.9]	Fatty acid degradation, Synthesis and degradation of ketone bodies, Valine, leucine and isoleucine degradation, Lysine degradation, Benzoate degradation, Tryptophan metabolism, Pyruvate metabolism, Glyoxylate and dicarboxylate metabolism, Propanoate metabolism, Butanoate metabolism, Terpenoid backbone biosynthesis, Metabolic pathways, Biosynthesis of secondary metabolites, Microbial metabolism in…	acetyl-CoA acetyltransferase	// phenylacetate catabolic process // fatty acid beta-oxidation // // acetyl-CoA C-acyltransferase activity // acyltransferase activity, transferring groups other than amino-acyl groups // acyltransferase activity // transferase activity //
NCTC8325	SAOUHSC_00559=SAOUHSC_00559	-1.16006	0.275311	8	2.00471	0.0682928	7	0.535231	0.253945	8	-0.988191	0.23387	8	-1.43547	0.482161	8	1.75346	0.0733407	8	-0.946294	0.380834	8	-1.44455	0.323015	8	protein_coding	NE	NE			protein VraC	// // // //
NCTC8325	SAOUHSC_00560=SAOUHSC_00560	-0.190105	0.499244	4	0.536556	0.409902	4	-0.730805	0.301321	4	0.122878	0.48577	4	0.922596	0.286941	4	-1.11894	0.203264	4	0.99095	0.0849956	4	2.9354	0.0898512	4	protein_coding	NE	NE			hypothetical protein	// // // //
NCTC8325	SAOUHSC_00561=SAOUHSC_00561	-3.62027	0.010047	3	1.75165	0.247067	3	3.12903	0.125713	4	-1.15677	0.0609969	3	-1.78813	0.0150289	3	0.271181	0.481184	3	1.19959	0.0679313	4	-5.0411	0.106057	4	protein_coding	NE	NE			protein VraX	// // // //
NCTC8325	SAOUHSC_00562=SAOUHSC_00562	-0.269353	0.310236	15	2.48663	0.00040077	15	-0.26478	0.264636	15	0.215695	0.488662	14	2.20669	0.00104418	14	0.41143	0.242879	14	0.562179	0.272495	15	1.22859	0.315438	15	protein_coding	NE	NE	pdxK, pdxY; pyridoxine kinase [EC:2.7.1.35]	Vitamin B6 metabolism, Metabolic pathways, Biosynthesis of cofactors	pyridoxal kinase	// phosphorylation // thiamine biosynthetic process // cytoplasm // cytosol // hydroxymethylpyrimidine kinase activity // transferase activity // kinase activity // phosphomethylpyrimidine kinase activity //
NCTC8325	SAOUHSC_00564=SAOUHSC_00564	3.38466	0.100023	16	7.9603	8.84e-06	14	5.12582	0.00162002	16	10.5046	1.33652e-07	14	10.1636	3.80675e-06	15	7.66801	3.72e-05	15	0.815669	0.0472484	14	8.13382	0.000110672	18	protein_coding	NE	NE	UNG, UDG; uracil-DNA glycosylase [EC:3.2.2.27]	Base excision repair	uracil-DNA glycosylase	// nucleic acid metabolic process // base-excision repair, AP site formation via deaminated base removal // cellular response to DNA damage stimulus // base-excision repair // DNA repair // mitochondrion // nucleus // cytoplasm // hydrolase activity, hydrolyzing N-glycosyl compounds // hydrolase activity // uracil DNA N-glycosylase activity //
NCTC8325	SAOUHSC_00565=SAOUHSC_00565	0.501252	0.327593	11	1.07634	0.419286	11	2.39467	0.0330089	12	3.12082	0.0840597	11	3.09987	0.220754	11	1.57761	0.346503	10	0.83666	0.494367	11	2.37342	0.175623	12	protein_coding	NE	NE			hypothetical protein	// // // //
NCTC8325	SAOUHSC_00567=SAOUHSC_00567	1.79138	0.0795618	2	-0.476187	0.496822	2	5.09755	0.497654	2	-0.628715	0.256138	2	0.898091	0.366703	2	4.91029	0.0298459	2	1.21244	0.0461014	2	5.14082	0.0290582	2	protein_coding	NE	NE			UPF0382 membrane protein SAOUHSC_00567	// // membrane // plasma membrane // //
NCTC8325	SAOUHSC_00569=SAOUHSC_00569	-2.19808	0.25082	24	1.23275	0.0053555	24	0.371865	0.445313	24	-0.0887398	0.497959	22	0.439671	0.460986	24	-1.36948	0.499424	24	0.702917	0.494367	23	-0.163101	0.28628	27	protein_coding	NE	NE			putative transporter, amino acid-polyamine-organocation family	// transmembrane transport // membrane // plasma membrane // transporter activity // transmembrane transporter activity // antiporter activity // L-amino acid transmembrane transporter activity //
NCTC8325	SAOUHSC_00571=SAOUHSC_00571	0.387495	0.449484	6	2.50252	0.00994697	8	-3.36155	0.199362	8	0.261414	0.372954	6	1.14266	0.290957	5	1.13344	0.384435	7	-0.058629	0.304331	7	-0.83473	0.42588	8	protein_coding	NE	NE			membrane protein	// succinate transport // plasma membrane // membrane // //
NCTC8325	SAOUHSC_00572=SAOUHSC_00572	0.530202	0.287322	13	0.673451	0.239366	12	1.36249	0.0785309	11	-1.79654	0.0980123	11	-1.06999	0.122812	11	1.45575	0.042287	10	1.5246	0.118469	12	-0.556236	0.40412	13	protein_coding	NE	NE			hypothetical protein	// transmembrane transport // succinate transport // plasma membrane // membrane // transmembrane transporter activity //
NCTC8325	SAOUHSC_00573=SAOUHSC_00573	-5.29488	4.98e-05	10	-7.37087	0.000269776	10	-7.46352	0.00886114	12	-7.65216	0.000254608	10	-5.97315	2.65541e-05	11	-11.1832	8.04e-05	12	-10.7873	3.24e-06	11	-8.17376	6.71e-05	13	protein_coding	NE	NE	hemQ; hydrogen peroxide-dependent heme synthase [EC:1.3.98.5]	Porphyrin and chlorophyll metabolism, Metabolic pathways, Biosynthesis of secondary metabolites, Biosynthesis of cofactors	coproheme decarboxylase	// heme biosynthetic process // cellular oxidant detoxification // // heme binding // metal ion binding // oxidoreductase activity // peroxidase activity //
NCTC8325	SAOUHSC_00574=eutD	-9.63306	0.000116867	13	-6.96909	0.00729722	15	-14.0796	6.33e-06	14	-12.891	1.33652e-07	14	-9.95927	2.14798e-06	15	-6.81396	0.000325405	13	-9.7704	1.2e-07	14	-13.1812	1.4e-07	16	protein_coding	NE	E	E2.3.1.8, pta; phosphate acetyltransferase [EC:2.3.1.8]	Taurine and hypotaurine metabolism, Pyruvate metabolism, Propanoate metabolism, Methane metabolism, Metabolic pathways, Microbial metabolism in diverse environments, Carbon metabolism	phosphate acetyltransferase	// acetyl-CoA biosynthetic process // // acyltransferase activity // transferase activity // acetyltransferase activity // phosphate acetyltransferase activity //
NCTC8325	SAOUHSC_00575=SAOUHSC_00575	-2.30913	0.220105	11	-4.17657	0.00807215	11	-9.53016	0.00210225	11	-8.7212	0.0121763	9	-5.76452	0.000277181	10	-10.0128	4.54e-06	11	-8.84013	1.58e-06	11	-11.491	1.46e-05	11	protein_coding	E	E	lipL; octanoyl-[GcvH]:protein N-octanoyltransferase [EC:2.3.1.204]	Lipoic acid metabolism, Metabolic pathways, Biosynthesis of cofactors	octanoyl-[GcvH]:protein N-octanoyltransferase	// protein modification process // protein lipoylation // lipoate biosynthetic process // // acyltransferase activity // transferase activity // octanoyltransferase activity //
NCTC8325	SAOUHSC_00577=SAOUHSC_00577	-3.68568	0.0217701	15	-3.81314	0.110432	16	-10.0147	0.000581545	15	-11.7067	8.88754e-06	14	-9.08084	0.000152862	15	-11.4299	0.000211581	14	-21.3973	5.72e-08	15	-21.7467	1.32e-07	15	protein_coding	E	NE	E2.7.1.36, MVK, mvaK1; mevalonate kinase [EC:2.7.1.36]	Terpenoid backbone biosynthesis, Metabolic pathways, Biosynthesis of secondary metabolites	mevalonate kinase	// lipid metabolic process // isopentenyl diphosphate biosynthetic process, mevalonate pathway // phosphorylation // sterol metabolic process // isoprenoid biosynthetic process // cytosol // cytoplasm // transferase activity // kinase activity // ATP binding // mevalonate kinase activity // nucleotide binding //
NCTC8325	SAOUHSC_00578=SAOUHSC_00578	-8.13415	5.13e-07	14	-10.3935	3.82e-06	15	-16.7446	5.82e-07	17	-17.9971	6.88404e-08	16	-12.1905	3.2946e-06	15	-15.3717	3.24e-05	15	-26.5986	2.68e-08	16	-22.4576	6.81e-08	15	protein_coding	E	E	MVD, mvaD; diphosphomevalonate decarboxylase [EC:4.1.1.33]	Terpenoid backbone biosynthesis, Metabolic pathways, Biosynthesis of secondary metabolites	mevalonate diphosphate decarboxylase	// phosphorylation // lipid metabolic process // isopentenyl diphosphate biosynthetic process, mevalonate pathway // isoprenoid biosynthetic process // cytosol // transferase activity // kinase activity // nucleotide binding // carboxy-lyase activity // lyase activity // ATP binding // diphosphomevalonate decarboxylase activity //
NCTC8325	SAOUHSC_00579=SAOUHSC_00579	-2.97299	0.228806	15	0.199397	0.430606	15	-10.3122	0.000932776	14	-7.90912	0.000719614	13	-6.83101	0.0184855	14	-6.12835	0.00768584	16	-18.6824	1.01e-06	12	-13.3097	2.65e-06	14	protein_coding	E	E	E2.7.4.2, mvaK2; phosphomevalonate kinase [EC:2.7.4.2]	Terpenoid backbone biosynthesis, Metabolic pathways, Biosynthesis of secondary metabolites	phosphomevalonate kinase	// isopentenyl diphosphate biosynthetic process, mevalonate pathway // farnesyl diphosphate biosynthetic process, mevalonate pathway // phosphorylation // // nucleotide binding // transferase activity // kinase activity // ATP binding // phosphomevalonate kinase activity //
NCTC8325	SAOUHSC_00580=SAOUHSC_00580	0.91077	0.346439	6	-2.05915	0.350516	10	0.473831	0.446169	10	-2.09919	0.136949	9	-0.233416	0.179858	9	-1.07101	0.276871	10	-1.57105	0.0851385	9	-2.47457	0.0669566	10	protein_coding	NE	NE			hypothetical protein	// // // //
NCTC8325	SAOUHSC_00581=SAOUHSC_00581	-0.885198	0.460086	22	1.23393	0.0455081	23	0.430204	0.44057	22	0.0295085	0.452429	22	1.75219	0.0651385	22	-1.6212	0.0688503	22	2.81624	2.21e-05	22	-0.333715	0.129688	23	protein_coding	NE	NE			mercuric reductase-like protein	// cellular oxidant detoxification // cell redox homeostasis // response to oxygen radical // cytoplasm // thioredoxin-disulfide reductase activity // nucleotide binding // flavin adenine dinucleotide binding // oxidoreductase activity, acting on a sulfur group of donors, NAD(P) as acceptor // oxidoreductase activity, acting on a sulfur group of donors // oxidoreductase activity //
NCTC8325	SAOUHSC_00582=SAOUHSC_00582	1.57943	0.499244	4	1.56392	0.0623379	4	-0.889799	0.392508	4	0.559649	0.320417	4	3.29993	0.0491618	4	1.17938	0.121914	4	1.30387	0.00955769	4	-0.55645	0.438093	4	protein_coding	NE	NE			transcriptional regulator	// regulation of DNA-templated transcription // cytosol // DNA-binding transcription factor activity //
NCTC8325	SAOUHSC_00583=SAOUHSC_00583	9.58749	1	1	0	1	0	-3.54931	1	1	0	1	0	0	1	0	0	1	0	-2.01493	1	1	-3.65451	1	1	protein_coding	NE	NE			hypothetical protein	// // // //
NCTC8325	SAOUHSC_00584=SAOUHSC_00584	-0.734043	0.122252	17	1.38798	0.025594	17	-0.174197	0.260255	17	0.413315	0.466587	16	1.5134	0.0198084	18	1.11014	0.434255	18	0.78174	0.0487628	17	1.67678	0.013197	22	protein_coding	NE	NE			type VIIb secretion system effector protein TspA	// // membrane // //
NCTC8325	SAOUHSC_00585=SAOUHSC_00585	2.80633	0.0584544	7	2.56558	0.00915566	7	2.23219	0.0344255	7	0.995093	0.114724	7	1.09201	0.262128	8	-3.21262	0.00278021	8	1.49735	0.0434143	6	0.606982	0.341841	8	protein_coding	NE	NE			immunity protein TsaI1	// // membrane // //
NCTC8325	SAOUHSC_00586=SAOUHSC_00586	0.710248	0.499505	8	-3.5557	0.177675	6	-2.23536	0.3135	6	2.29912	0.170868	6	-0.134896	0.483205	7	1.94249	0.180955	8	-0.567707	0.339348	7	-0.61245	0.480166	9	protein_coding	NE	NE			immunity protein TsaI2	// // membrane // //
NCTC8325	SAOUHSC_00587=SAOUHSC_00587	2.13238	0.231891	6	3.66395	0.0115743	7	1.5885	0.0992953	7	2.20487	0.17156	7	0.534531	0.495718	7	2.12118	0.0899441	7	-1.97919	0.0211474	7	0.178879	0.385185	9	protein_coding	NE	NE			immunity protein TsaI3	// // membrane // //
NCTC8325	SAOUHSC_00588=SAOUHSC_00588	-3.76774	0.114062	5	-1.06327	0.169905	7	0.188966	0.485333	6	1.39043	0.0126921	6	2.84592	0.0259935	7	1.37145	0.121856	7	0.0977104	0.359894	7	-1.09551	0.117179	10	protein_coding	NE	NE			immunity protein TsaI4	// // membrane // //
NCTC8325	SAOUHSC_00589=SAOUHSC_00589	0	1	0	0	1	0	0	1	0	0	1	0	0	1	0	0	1	0	0	1	0	-4.10472	1	1	protein_coding	NE	NE			hypothetical protein	// // // //
NCTC8325	SAOUHSC_00591=SAOUHSC_00591	-0.170907	0.466491	5	1.61948	0.165903	6	-2.22073	0.175837	6	1.33832	0.400592	5	0.642411	0.299029	5	-1.06791	0.248502	5	2.60329	0.479801	6	-0.922092	0.0939486	7	protein_coding	NE	NE			immunity protein TsaI5	// // membrane // //
NCTC8325	SAOUHSC_00592=SAOUHSC_00592	-1.74043	0.331241	5	-0.157163	0.448667	6	-3.10666	0.0256014	6	0.49279	0.422854	5	0.364531	0.203992	6	1.26275	0.368877	6	2.80581	0.157324	6	-0.384905	0.395755	7	protein_coding	NE	NE			immunity protein TsaI6	// // membrane // //
NCTC8325	SAOUHSC_00593=SAOUHSC_00593	-0.494522	0.493738	6	0.777992	0.19644	6	-0.669213	0.497654	6	-0.596405	0.308597	5	-3.80866	0.0125651	6	1.6223	0.117412	6	-1.16813	0.325921	7	-2.96273	0.0178671	8	pseudogene	NE	NE			N/A	N/A
NCTC8325	SAOUHSC_00596=SAOUHSC_00596	-1.48416	0.0472976	5	0.948857	0.285359	6	3.62733	0.00237867	6	3.84267	0.102773	5	1.5884	0.115843	6	-0.859796	0.1466	6	1.53446	0.163057	6	0.947244	0.317811	7	protein_coding	NE	NE			immunity protein TsaI8	// // membrane // //
NCTC8325	SAOUHSC_00598=SAOUHSC_00598	-3.01671	0.100333	5	3.87359	0.000928843	5	-1.28367	0.170264	6	0.736504	0.263202	5	2.10598	0.0196464	6	-1.16393	0.302067	6	-0.673246	0.407878	6	-2.22874	0.131271	9	protein_coding	NE	NE			immunity protein TsaI9	// // membrane // //
NCTC8325	SAOUHSC_00599=SAOUHSC_00599	2.96283	0.0052512	7	-1.67956	0.135103	7	6.56697	0.0014759	7	2.28144	0.0997226	7	-0.504545	0.253093	7	0.507453	0.472214	7	2.03275	0.13118	7	0.42593	0.275222	7	protein_coding	NE	NE			immunity protein TsaI10	// // membrane // //
NCTC8325	SAOUHSC_00600=SAOUHSC_00600	1.94501	1	1	-2.80627	1	1	-0.43609	1	1	2.80465	1	1	0.181666	1	1	0.446832	1	1	2.92956	1	1	-0.152495	0.498118	2	protein_coding	NE	NE			hypothetical protein	// // // //
NCTC8325	SAOUHSC_00602=SAOUHSC_00602	2.84404	0.0234185	11	0.0876878	0.378677	10	0.370494	0.404752	10	0.589348	0.330457	9	-0.515923	0.20381	10	1.82957	0.390848	10	1.15589	0.321711	10	1.21787	0.154516	11	protein_coding	NE	NE			immunity protein TsaI11	// // membrane // //
NCTC8325	SAOUHSC_00603=SAOUHSC_00603	2.42419	0.111374	16	-1.18158	0.376773	16	-0.450491	0.444255	16	-0.180104	0.334146	15	0.935208	0.0262379	15	-0.835202	0.478073	17	0.720075	0.0531884	16	1.49414	0.010936	18	protein_coding	NE	NE			aldo/keto reductase	// // cytosol // D-threo-aldose 1-dehydrogenase activity // oxidoreductase activity //
NCTC8325	SAOUHSC_00604=SAOUHSC_00604	0.63738	0.431668	11	-0.853855	0.123857	12	-0.579069	0.497654	12	1.69704	0.00574374	11	2.0715	0.00663629	11	0.368104	0.472214	12	2.15092	0.000103865	12	1.45875	0.30761	12	protein_coding	NE	NE			NAD(P)H-dependent oxidoreductase	// // // oxidoreductase activity //
NCTC8325	SAOUHSC_00605=SAOUHSC_00605	-1.48665	0.296151	3	-0.531312	0.496822	3	-2.75117	0.0635991	3	-1.93607	0.290211	3	-2.26926	0.257253	3	-0.806254	0.206539	3	-1.01412	0.104265	3	-1.16816	0.175623	3	protein_coding	NE	NE			N-acetyltransferase	// // // acetyltransferase activity // N-acetyltransferase activity //
NCTC8325	SAOUHSC_00606=SAOUHSC_00606	-2.85603	0.0340818	17	0.299567	0.31597	21	-0.96409	0.0965315	18	-2.44848	0.0699027	19	-1.14418	0.24615	19	-0.695595	0.172082	21	0.090831	0.40773	20	-1.88423	0.00517317	22	protein_coding	NE	NE	K06885; uncharacterized protein		HD domain-containing protein	// dGTP catabolic process // // dGTPase activity //
NCTC8325	SAOUHSC_00607=SAOUHSC_00607	-1.65787	0.20025	7	1.59033	0.0659756	6	-1.48706	0.222078	7	-0.555346	0.319438	6	-1.35903	0.29283	7	-2.5605	0.00073883	7	-1.06139	0.0769245	7	-0.449677	0.463104	7	protein_coding	NE	NE			hypothetical protein	// // // //
NCTC8325	SAOUHSC_00608=adhA	0.247581	0.430154	15	0.639784	0.0364979	18	-1.31117	0.464516	17	-0.532404	0.458813	16	0.696143	0.383706	16	1.87889	0.0156538	17	1.52926	0.0944018	17	3.61214	8.68e-05	18	protein_coding	NE	NE	adhP; alcohol dehydrogenase, propanol-preferring [EC:1.1.1.1]	Glycolysis / Gluconeogenesis, Fatty acid degradation, Tyrosine metabolism, Pyruvate metabolism, Chloroalkane and chloroalkene degradation, Naphthalene degradation, Metabolic pathways, Biosynthesis of secondary metabolites, Microbial metabolism in diverse environments, Degradation of aromatic compounds	alcohol dehydrogenase	// acetaldehyde catabolic process // // alcohol dehydrogenase [NAD(P)+] activity // oxidoreductase activity, acting on the CH-OH group of donors, NAD or NADP as acceptor // metal ion binding // oxidoreductase activity // zinc ion binding // alcohol dehydrogenase (NAD+) activity //
NCTC8325	SAOUHSC_00609=SAOUHSC_00609	0	1	0	0	1	0	0	1	0	0	1	0	0	1	0	0	1	0	0	1	0	0	1	0	protein_coding	NE	NE			hypothetical protein	// // membrane // //
NCTC8325	SAOUHSC_00610=SAOUHSC_00610	-24.1817	1	1	-19.6568	1	1	-30.5689	0.0272585	2	0	1	0	-23.7751	0.0237263	2	-37.3589	1	1	-32.6012	0.0211474	2	-45.4539	0.0290582	2	protein_coding	NE	E			hypothetical protein	// // // //
NCTC8325	SAOUHSC_00611=argS	-24.3482	4.47e-07	13	-30.9044	4.15e-07	13	-43.2013	1.37e-07	14	-43.695	4.40041e-06	10	-33.1206	1.99165e-06	11	-38.9283	6.87e-08	15	-36.1518	1.2e-07	14	-58.648	1.37e-07	14	protein_coding	E	E	RARS, argS; arginyl-tRNA synthetase [EC:6.1.1.19]	Aminoacyl-tRNA biosynthesis	arginyl-tRNA synthetase	// arginyl-tRNA aminoacylation // tRNA aminoacylation for protein translation // translation // cytoplasm // ligase activity // ATP binding // arginine-tRNA ligase activity // aminoacyl-tRNA ligase activity // nucleotide binding //
NCTC8325	SAOUHSC_00612=SAOUHSC_00612	-1.72279	0.0571386	11	-0.681883	0.496354	11	-0.128333	0.273374	11	0.512526	0.360494	10	-0.977393	0.354483	12	1.07945	0.344128	12	3.21122	0.00387621	11	2.66939	0.00872484	13	protein_coding	NE	NE	K07457; endonuclease III related protein		putative DNA repair protein	// nucleic acid phosphodiester bond hydrolysis // base-excision repair // DNA repair // // endonuclease activity // catalytic activity //
NCTC8325	SAOUHSC_00613=SAOUHSC_00613	-2.79261	0.0710117	14	3.20442	0.0307045	14	1.6342	0.174496	13	1.02757	0.0997226	13	1.11989	0.0699824	13	1.21821	0.193052	14	0.144367	0.437482	15	0.107858	0.359387	16	protein_coding	NE	NE	ABC.FEV.S; iron complex transport system substrate-binding protein		ABC transporter substrate-binding protein	// // // transporter activity //
NCTC8325	SAOUHSC_00614=SAOUHSC_00614	-0.808582	0.220105	11	0.87455	0.29854	11	0.13975	0.477307	11	0.525985	0.405153	11	0.723367	0.100596	11	1.65548	0.00541821	11	0.0498089	0.494367	12	1.82881	0.0162278	13	protein_coding	NE	NE	ABC.FEV.P; iron complex transport system permease protein		ABC transporter membrane protein	// transmembrane transport // siderophore-dependent iron import into cell // membrane // plasma membrane // transporter activity // transmembrane transporter activity //
NCTC8325	SAOUHSC_00615=SAOUHSC_00615	-0.113032	0.489597	7	2.27566	0.0265788	7	1.17146	0.410709	7	2.31203	0.0010808	7	1.70084	0.0550514	7	0.343305	0.339848	7	2.96029	0.0283287	7	3.28662	0.00490277	8	protein_coding	NE	NE	K07025; putative hydrolase of the HAD superfamily		haloacid dehalogenase-like hydrolase	// riboflavin biosynthetic process // dephosphorylation // // phosphatase activity // hydrolase activity //
NCTC8325	SAOUHSC_00616=SAOUHSC_00616	0.284179	0.271321	12	-0.733763	0.42862	13	2.12807	0.13648	13	0.134647	0.493034	13	1.15486	0.187176	13	-1.12226	0.341025	13	1.382	0.0487587	14	1.08589	0.0542898	15	protein_coding	NE	NE			alpha/beta hydrolase	// // // hydrolase activity //
NCTC8325	SAOUHSC_00617=SAOUHSC_00617	1.73344	0.481817	4	0.860704	0.304261	4	5.03841	0.0892193	4	-1.55182	0.457419	4	0.37832	0.496051	4	1.29888	0.121914	4	1.47617	0.0131404	4	0.432802	0.369919	6	protein_coding	NE	NE			hypothetical protein	// // // //
NCTC8325	SAOUHSC_00618=SAOUHSC_00618	-0.689075	0.162717	8	-0.190292	0.430431	8	0.823229	0.433948	10	0.725396	0.254766	9	0.478715	0.415616	9	-0.156284	0.361309	9	0.00105987	0.360129	9	0.611482	0.480873	12	protein_coding	NE	NE			hypothetical protein	// // plasma membrane // membrane // //
NCTC8325	SAOUHSC_00619=SAOUHSC_00619	-3.48107	0.371154	4	-3.38057	0.0922422	4	3.35005	0.0407747	5	-0.51081	0.26229	3	-1.98785	0.0744283	4	0.451983	0.348898	5	0.198671	0.298017	5	0.349635	0.188492	7	protein_coding	NE	NE			lysophospholipase	// // // catalytic activity //
NCTC8325	SAOUHSC_00620=SAOUHSC_00620	3.5339	1	1	-2.01659	1	1	1.15169	1	1	-7.8131	1	1	-9.72745	1	1	-5.70423	1	1	-5.05522	1	1	-13.0689	1	1	protein_coding	NE	NE			accessory regulator A	// regulation of DNA-templated transcription // cytoplasm // transcription cis-regulatory region binding // metal ion binding // DNA binding //
NCTC8325	SAOUHSC_00621=SAOUHSC_00621	1.93555	0.102323	12	1.02335	0.165979	12	-2.28289	0.0465704	12	-0.777057	0.273611	12	-0.0618805	0.329665	13	-2.10982	0.0129021	13	1.03449	0.0648975	12	0.269811	0.480873	14	protein_coding	NE	NE	TC.BAT2; bacterial/archaeal transporter family-2 protein	Quorum sensing	membrane protein	// // plasma membrane // membrane // //
NCTC8325	SAOUHSC_00622=SAOUHSC_00622	-2.76484	0.0201608	6	1.05547	0.264071	6	-1.04897	0.345547	7	-1.71494	0.330722	6	0.895464	0.077355	7	0.0875846	0.497086	6	-0.675599	0.5	7	1.97937	0.0946232	8	protein_coding	NE	NE			hypothetical protein	// // // //
NCTC8325	SAOUHSC_00624=SAOUHSC_00624	-4.95727	0.010047	3	-6.31036	0.236901	3	-2.49444	0.216705	3	2.76738	0.271114	3	0.856008	0.333566	3	-1.58933	0.302067	3	0.277724	0.146477	3	1.05728	0.344079	3	protein_coding	NE	NE			integrase/recombinase	// DNA integration // DNA recombination // // DNA binding //
NCTC8325	SAOUHSC_00625=SAOUHSC_00625	-0.645446	0.497324	31	0.865297	0.186543	31	0.899964	0.110571	33	0.231133	0.441693	31	0.376867	0.236321	34	-0.379117	0.463845	31	1.1188	0.048254	31	0.701094	0.342103	34	protein_coding	NE	NE	mnhA, mrpA; multicomponent Na+:H+ antiporter subunit A		multisubunit Na<sup>+</sup>:H<sup>+</sup> antiporter 2	// transmembrane transport // ion transport // membrane // plasma membrane // antiporter activity // transporter activity //
NCTC8325	SAOUHSC_00626=SAOUHSC_00626	-3.17748	0.274496	3	0.527219	0.409934	3	0.744527	0.344061	5	7.12975	0.0292643	2	-1.01843	0.469479	4	0.411503	0.423085	3	-1.11969	0.33397	3	0.0462372	0.451579	5	protein_coding	E	NE	mnhB, mrpB; multicomponent Na+:H+ antiporter subunit B		multisubunit Na<sup>+</sup>:H<sup>+</sup> antiporter 2	// transmembrane transport // ion transport // membrane // plasma membrane // antiporter activity // transporter activity //
NCTC8325	SAOUHSC_00627=SAOUHSC_00627	2.74042	0.325813	5	0.606505	0.496822	4	1.42287	0.421448	5	0.851339	0.346271	5	0.47106	0.412433	5	2.00275	0.21162	5	2.95878	0.0305965	5	1.93898	0.301294	5	protein_coding	E	NE	mnhC, mrpC; multicomponent Na+:H+ antiporter subunit C		multisubunit Na<sup>+</sup>:H<sup>+</sup> antiporter 2	// transmembrane transport // ion transport // membrane // plasma membrane // antiporter activity // transporter activity //
NCTC8325	SAOUHSC_00628=SAOUHSC_00628	0.239463	0.499244	20	-1.10758	0.20943	19	-0.343362	0.461271	19	0.37185	0.43672	18	1.91745	0.0755909	20	0.411658	0.434255	22	1.78847	0.00416301	20	-0.87911	0.302689	22	protein_coding	NE	NE	mnhD, mrpD; multicomponent Na+:H+ antiporter subunit D		multisubunit Na<sup>+</sup>:H<sup>+</sup> antiporter 2	// transmembrane transport // ATP synthesis coupled electron transport // ion transport // membrane // plasma membrane // antiporter activity // NADH dehydrogenase (ubiquinone) activity // transporter activity //
NCTC8325	SAOUHSC_00629=SAOUHSC_00629	-1.70985	0.339239	5	-5.31061	0.0107678	5	0.980303	0.313283	5	1.51558	0.330457	5	3.00774	0.0377441	5	1.66984	0.234163	5	2.42884	0.0569579	5	-4.10286	0.0466095	5	protein_coding	NE	NE	mnhE, mrpE; multicomponent Na+:H+ antiporter subunit E		multisubunit Na<sup>+</sup>:H<sup>+</sup> antiporter 2	// cation transmembrane transport // transmembrane transport // cation transport // ion transport // membrane // plasma membrane // antiporter activity // cation transmembrane transporter activity // transporter activity //
NCTC8325	SAOUHSC_00632=SAOUHSC_00632	-0.945504	0.391684	3	5.05009	0.236901	3	-0.255276	0.399417	3	1.26658	0.322426	3	2.22804	0.236321	3	2.80696	0.235143	3	-0.90625	0.300935	3	0.198025	0.366973	5	protein_coding	NE	NE	mnhG, mrpG; multicomponent Na+:H+ antiporter subunit G		multisubunit Na<sup>+</sup>:H<sup>+</sup> antiporter 2	// sodium ion transmembrane transport // proton transmembrane transport // inorganic cation transmembrane transport // ion transport // membrane // plasma membrane // sodium:proton antiporter activity // antiporter activity // monovalent cation:proton antiporter activity // transporter activity //
NCTC8325	SAOUHSC_00633=SAOUHSC_00633	-0.189415	0.364042	26	0.243503	0.375782	27	-1.19928	0.464516	27	-1.13083	0.0997226	26	0.589142	0.412433	24	-1.57115	0.209702	26	0.0388748	0.494367	28	-0.383328	0.137586	27	protein_coding	NE	NE	nhaK; monovalent cation/hydrogen antiporter		putative monovalent cation:proton antiporter	// sodium ion transport // anion transmembrane transport // proton transmembrane transport // sodium ion import across plasma membrane // potassium ion transmembrane transport // transmembrane transport // regulation of intracellular pH // cation transport // membrane // plasma membrane // transporter activity // potassium:proton antiporter activity // sodium:proton antiporter activity // solute:…
NCTC8325	SAOUHSC_00634=SAOUHSC_00634	-2.28783	0.28673	11	-4.01832	0.0856255	13	-3.06529	0.0815154	13	-5.83125	6.52972e-05	12	-3.59658	9.20109e-05	12	-3.76223	0.00139563	11	-6.288	0.00338433	13	-4.01974	0.00872484	13	protein_coding	NE	NE	mntC; manganese transport system substrate-binding protein	ABC transporters	Mn<sup>2+</sup> ABC transporter	// metal ion transport // cell adhesion // // metal ion binding // transporter activity //
NCTC8325	SAOUHSC_00636=SAOUHSC_00636	-8.18727	0.00135529	11	-5.04789	0.0943525	11	-12.4778	3.28e-07	13	-12.0985	4.40041e-06	10	-8.944	5.31898e-06	10	-11.4523	5.16e-06	10	-11.1982	3.54e-06	11	-16.3904	2.95e-07	13	protein_coding	NE	NE	mntB; manganese transport system permease protein	ABC transporters	Mn<sup>2+</sup> ABC transporter	// transmembrane transport // response to zinc ion // ATP-binding cassette (ABC) transporter complex // membrane // plasma membrane // ATPase-coupled transmembrane transporter activity // transporter activity //
NCTC8325	SAOUHSC_00637=SAOUHSC_00637	-6.66894	1.61e-05	9	-6.67733	0.000819917	11	-12.2555	3.15e-06	14	-11.3181	4.40041e-06	10	-10.029	3.00556e-05	12	-13.0271	4.36e-05	11	-13.8085	5.58e-07	13	-14.2946	2.95e-07	13	protein_coding	NE	NE	mntA; manganese transport system ATP-binding protein [EC:7.2.2.5]	ABC transporters	Mn<sup>2+</sup> ABC transporter	// transmembrane transport // ATP-binding cassette (ABC) transporter complex // ATPase-coupled transmembrane transporter activity // ATP hydrolysis activity // ATP binding // nucleotide binding //
NCTC8325	SAOUHSC_00638=SAOUHSC_00638	-0.880307	0.382357	7	1.61902	0.171775	8	-2.75048	0.278525	9	-0.601666	0.180624	8	2.50344	0.00275408	8	0.0970268	0.335067	9	2.57082	8.59e-05	7	0.466633	0.480166	9	protein_coding	NE	NE	troR; DtxR family transcriptional regulator, Mn-dependent transcriptional regulator		divalent metal ion-dependent transcriptional repressor MntR	// DNA-templated transcription // negative regulation of DNA-templated transcription // regulation of DNA-templated transcription // // DNA-binding transcription repressor activity // transcription cis-regulatory region binding // protein dimerization activity // transition metal ion binding // DNA-binding transcription factor activity // DNA binding //
NCTC8325	SAOUHSC_00639=SAOUHSC_00639	1.11023	0.128832	12	0.995952	0.346358	12	2.28455	0.0570638	13	1.06609	0.354873	13	2.70351	0.0122562	13	0.490287	0.497086	12	-0.80778	0.451998	12	0.887153	0.340006	15	protein_coding	NE	NE			membrane protein	// // membrane // //
NCTC8325	SAOUHSC_00640=SAOUHSC_00640	8.1163	1.97e-07	14	14.6481	4.15e-07	13	11.0208	1.37e-07	14	12.74	1.33652e-07	14	13.0047	1.71904e-07	14	13.7988	3.22e-06	14	6.21073	6.12e-06	14	13.0338	6.26e-08	15	protein_coding	E	NE	tagA, tarA; N-acetylglucosaminyldiphosphoundecaprenol N-acetyl-beta-D-mannosaminyltransferase [EC:2.4.1.187]		teichoic acid biosynthesis protein	// cell wall organization // teichoic acid biosynthetic process // biosynthetic process // // hexosyltransferase activity // N-acetylglucosaminyldiphosphoundecaprenol N-acetyl-beta-D-mannosaminyltransferase activity // glycosyltransferase activity // transferase activity //
NCTC8325	SAOUHSC_00641=SAOUHSC_00641	-11.9844	0.000132284	11	-18.1934	4.33e-05	12	-23.8738	5.35e-06	12	-31.3633	1.7518e-06	11	-23.8851	1.99165e-06	11	-27.2947	4.39e-05	12	-33.2521	6.41e-07	12	-34.463	6.91e-07	12	protein_coding	E	E	tagH; teichoic acid transport system ATP-binding protein [EC:7.5.2.4]	ABC transporters	teichoic acid efflux transporter	// transmembrane transport // teichoic acid transport // membrane // plasma membrane // ABC-type transporter activity // ATP hydrolysis activity // ABC-type teichoic acid transporter activity // ATP binding // nucleotide binding // transporter activity //
NCTC8325	SAOUHSC_00642=SAOUHSC_00642	-10.5356	1.97e-07	14	-9.94378	2.49e-06	15	-28.8098	6.34e-08	15	-26.183	1.33652e-07	14	-21.032	1.71904e-07	14	-29.1031	6.87e-08	15	-29.6699	2.76e-07	13	-36.4879	6.26e-08	15	protein_coding	E	NE	tagG; teichoic acid transport system permease protein	ABC transporters	teichoic acid efflux transporter	// transmembrane transport // lipopolysaccharide transport // ATP-binding cassette (ABC) transporter complex // membrane // plasma membrane // ABC-type transporter activity //
NCTC8325	SAOUHSC_00643=SAOUHSC_00643	1.27109	0.229874	18	2.88003	0.00451929	18	-1.6791	0.174496	19	3.38641	0.000262324	18	3.75449	0.000611041	18	0.146627	0.44584	17	-7.91026	7.05e-08	16	-2.65778	0.209921	17	protein_coding	E	E	tagB, tarB; teichoic acid glycerol-phosphate primase [EC:2.7.8.44]		teichoic acid glycerol-phosphate primase	// cell wall organization // teichoic acid biosynthetic process // membrane // plasma membrane // CDP-glycerol glycerophosphotransferase activity // transferase activity //
NCTC8325	SAOUHSC_00644=SAOUHSC_00644	-0.37073	0.44059	10	4.41638	0.00246976	11	0.774174	0.161886	11	2.00365	0.335351	11	3.32599	0.0382521	11	2.9706	0.0508698	10	0.973179	0.162004	11	2.25191	0.0350063	10	protein_coding	NE	NE			glycosyltransferase TagX	// extracellular polysaccharide biosynthetic process // single-species biofilm formation // cell wall organization // teichoic acid biosynthetic process // regulation of cell shape // // glycosyltransferase activity // transferase activity //
NCTC8325	SAOUHSC_00645=SAOUHSC_00645	4.06482	0.010047	3	9.18542	0.00715024	3	0.0325498	0.497654	3	4.55375	0.0246039	3	4.29195	0.00715976	3	5.84043	0.0090829	3	-2.29982	0.0122192	3	0.0530862	0.498118	3	protein_coding	E	E	tagD; glycerol-3-phosphate cytidylyltransferase [EC:2.7.7.39]	Glycerophospholipid metabolism	glycerol-3-phosphate cytidylyltransferase	// cell wall organization // teichoic acid biosynthetic process // biosynthetic process // cytoplasm // glycerol-3-phosphate cytidylyltransferase activity // metal ion binding // nucleotidyltransferase activity // transferase activity // catalytic activity //
NCTC8325	SAOUHSC_00646=SAOUHSC_00646	3.93156	0.000511661	23	3.30211	0.00147018	24	1.5297	0.0124459	28	0.965063	0.0857783	25	1.50898	0.0376988	26	0.972722	0.239852	26	0.89125	0.0860798	24	3.08917	0.0144832	29	protein_coding	NE	NE	dacC, dacA, dacD; serine-type D-Ala-D-Ala carboxypeptidase (penicillin-binding protein 5/6) [EC:3.4.16.4]	Peptidoglycan biosynthesis, Metabolic pathways	peptidoglycan-DD transpeptidase PBP4	// peptidoglycan biosynthetic process // regulation of cell shape // cell wall organization // proteolysis // membrane // peptidase activity // serine-type D-Ala-D-Ala carboxypeptidase activity // carboxypeptidase activity // endopeptidase activity //
NCTC8325	SAOUHSC_00647=SAOUHSC_00647	0.524628	0.25308	19	0.108561	0.371321	20	-1.07668	0.104032	20	0.015711	0.432576	20	1.06779	0.276405	22	-0.114602	0.388	20	0.73184	0.41092	19	1.45756	0.0978058	23	protein_coding	NE	NE	abcA, bmrA; ATP-binding cassette, subfamily B, bacterial AbcA/BmrA [EC:7.6.2.2]	beta-Lactam resistance, ABC transporters	ABC family multidrug efflux transporter	// anion transmembrane transport // transmembrane transport // lipid transport // plasma membrane // membrane // ABC-type transporter activity // ATPase-coupled transmembrane transporter activity // ATPase-coupled lipid transmembrane transporter activity // ATP hydrolysis activity // ATP binding // nucleotide binding //
NCTC8325	SAOUHSC_00648=SAOUHSC_00648	-3.29037	0.028851	17	-0.620279	0.341876	18	-1.61818	0.0369108	18	-2.17579	0.0223764	18	0.511089	0.0319893	17	-0.0990417	0.0733407	18	-0.778714	0.270968	18	-0.40242	0.234146	20	protein_coding	NE	NE	yxjA, nupG; purine nucleoside transport protein		putative nucleoside transporter	// nucleoside transmembrane transport // uridine transport // cytidine transport // plasma membrane // membrane // symporter activity // nucleoside:proton symporter activity // uridine transmembrane transporter activity // cytidine transmembrane transporter activity // nucleoside transmembrane transporter activity //
NCTC8325	SAOUHSC_00650=SAOUHSC_00650	0	1	0	0	1	0	0	1	0	0	1	0	0	1	0	0	1	0	0	1	0	0	1	0	protein_coding	NE	NE			hypothetical protein	// // // //
NCTC8325	SAOUHSC_00651=SAOUHSC_00651	0.950871	0.326384	12	2.31545	0.0485983	10	-2.99866	0.0197003	12	-1.00475	0.497959	12	1.94097	0.00696885	11	-1.35775	0.173204	11	0.215506	0.33753	10	1.07643	0.244278	14	protein_coding	NE	NE			membrane protein	// // plasma membrane // membrane // //
NCTC8325	SAOUHSC_00652=SAOUHSC_00652	-3.85229	0.0069597	10	2.53867	0.178708	10	0.720865	0.128877	10	0.457893	0.330078	10	1.60539	0.0201809	10	-2.6202	0.0408072	10	0.314298	0.420491	10	-2.01147	0.0982475	11	protein_coding	NE	NE	ABC.FEV.A; iron complex transport system ATP-binding protein [EC:7.2.2.-]		ferric xenosiderophore ABC transporter // ferric staphyloferrin B ABC transporter // ferric staphyloferrin A ABC transporter	// // // ATP hydrolysis activity // ATP binding // nucleotide binding //
NCTC8325	SAOUHSC_00653=SAOUHSC_00653	-2.56034	0.0189172	15	2.45002	0.0240399	15	-1.41895	0.0946186	16	1.22252	0.253455	15	3.85606	0.00184415	16	-2.58594	0.0298459	15	0.924319	0.226165	16	0.165447	0.346063	18	protein_coding	NE	NE	ABC.FEV.P; iron complex transport system permease protein		ferric xenosiderophore ABC transporter	// transmembrane transport // siderophore-dependent iron import into cell // membrane // plasma membrane // transmembrane transporter activity //
NCTC8325	SAOUHSC_00654=SAOUHSC_00654	-1.32366	0.371154	16	1.71177	0.377582	15	-2.88087	0.0517075	16	-1.92398	0.0477687	16	2.95413	0.00123398	14	-0.251011	0.497086	16	0.877365	0.0725687	15	1.30869	0.22329	19	protein_coding	NE	NE	ABC.FEV.P; iron complex transport system permease protein		ferric xenosiderophore ABC transporter	// transmembrane transport // siderophore-dependent iron import into cell // membrane // plasma membrane // transmembrane transporter activity //
NCTC8325	SAOUHSC_00655=SAOUHSC_00655	-2.80418	0.0155714	12	-0.71048	0.165903	13	0.670536	0.419985	13	-2.30399	0.190816	12	-1.09741	0.189963	13	1.18911	0.1466	12	3.01174	0.00120044	13	-0.970299	0.13941	16	protein_coding	NE	NE	dhaK; phosphoenolpyruvate---glycerone phosphotransferase subunit DhaK [EC:2.7.1.121]	Glycerolipid metabolism, Metabolic pathways	dihydroxyacetone kinase	// glycerol catabolic process // phosphorylation // glycerol metabolic process // cytosol // glycerone kinase activity //
NCTC8325	SAOUHSC_00656=SAOUHSC_00656	-2.65942	0.0911352	7	-0.185417	0.5	7	0.532821	0.497757	8	1.56468	0.187646	7	1.00171	0.495718	7	-0.74797	0.350528	7	0.639527	0.177423	7	2.98091	0.346063	8	protein_coding	NE	NE	dhaL; phosphoenolpyruvate---glycerone phosphotransferase subunit DhaL [EC:2.7.1.121]	Glycerolipid metabolism, Metabolic pathways	dihydroxyacetone kinase	// glycerol catabolic process // phosphorylation // glycerol metabolic process // cytosol // transferase activity, transferring phosphorus-containing groups // glycerone kinase activity //
NCTC8325	SAOUHSC_00658=SAOUHSC_00658	-3.15502	0.00745039	7	1.19444	0.154527	7	0.868633	0.235828	7	1.20102	0.145487	6	3.71377	0.00478852	7	0.885185	0.472214	7	1.28951	0.0182519	7	-0.239052	0.343982	7	protein_coding	NE	NE			dihydroxyacetone kinase	// glycerol catabolic process // phosphorylation // phosphoenolpyruvate-dependent sugar phosphotransferase system // membrane // transferase activity // phosphoenolpyruvate-glycerone phosphotransferase activity // transporter activity //
NCTC8325	SAOUHSC_00659=SAOUHSC_00659	-19.0876	0.00258626	8	-24.857	3.59e-05	8	-32.499	1.19e-05	9	-17.6745	8.64698e-05	7	-15.897	3.36441e-05	8	-21.2464	9.9e-05	7	-28.0386	7.83e-05	7	-33.167	0.000259457	6	protein_coding	NE	NE			hypothetical protein	// // // //
NCTC8325	SAOUHSC_00660=SAOUHSC_00660	0.277749	0.326384	12	0.850614	0.169955	11	-0.441128	0.320157	12	0.968395	0.217796	11	2.76818	0.000736698	11	0.934204	0.5	13	1.50269	0.00958694	12	2.69985	0.0759883	15	protein_coding	NE	NE			membrane protein	// // membrane // //
NCTC8325	SAOUHSC_00661=SAOUHSC_00661	2.06535	0.0459045	15	-1.63251	0.179567	19	1.75378	0.14393	21	1.92722	0.0414391	18	3.00975	0.0172621	20	-0.526328	0.429713	19	0.876771	0.0574855	19	-3.02627	0.00514861	25	protein_coding	NE	NE			lipase LipA	// catabolic process // membrane // short-chain carboxylesterase activity // hydrolase activity //
NCTC8325	SAOUHSC_00662=SAOUHSC_00662	3.47242	0.010047	3	-3.10754	0.155081	2	-0.619441	0.495904	2	0.949499	0.256138	2	-5.9381	0.236321	3	5.11	0.0111201	3	-0.90625	0.0888312	2	1.4413	0.0289414	3	protein_coding	NE	NE			hypothetical protein	// // // //
NCTC8325	SAOUHSC_00663=SAOUHSC_00663	0.586826	0.25082	13	-1.44892	0.185732	13	2.86661	0.000777446	14	0.476629	0.282506	13	0.839822	0.354483	13	0.98821	0.0981458	14	2.9494	0.000583515	14	-2.5488	0.00885472	14	protein_coding	NE	NE			acetyltransferase	// // // acetyltransferase activity // N-acetyltransferase activity //
NCTC8325	SAOUHSC_00664=SAOUHSC_00664	2.0016	0.117489	11	0.781794	0.109394	11	4.05281	0.000319837	12	1.06191	0.171247	11	2.16385	0.078836	11	3.50793	0.00729487	11	4.80006	9.66e-05	12	4.66552	0.00102114	13	protein_coding	NE	NE			accessory protein GraX	// // // catalytic activity //
NCTC8325	SAOUHSC_00665=SAOUHSC_00665	3.45874	0.0179798	6	1.2884	0.14912	6	5.4785	0.00243639	8	3.27532	0.00560257	7	2.21655	0.141571	7	2.85974	0.028383	7	3.84255	0.0147865	9	1.69525	0.0142817	10	protein_coding	NE	NE	graR; two-component system, OmpR family, response regulator protein GraR	Cationic antimicrobial peptide (CAMP) resistance, Two-component system	DNA-binding transcription regulator GraR	// positive regulation of DNA-templated transcription // response to antibiotic // regulation of DNA-templated transcription // phosphorelay signal transduction system // protein-DNA complex // cytosol // cytoplasm // DNA-binding transcription activator activity // transcription cis-regulatory region binding // DNA-binding transcription factor activity // phosphorelay response regulator activity …
NCTC8325	SAOUHSC_00666=SAOUHSC_00666	-0.223835	0.418994	8	2.59464	0.00465815	8	1.07	0.381105	8	1.71572	0.0121323	8	3.64001	0.00171566	8	4.77207	0.0021035	8	4.43924	3.17e-05	8	1.30274	0.289374	9	protein_coding	NE	NE	graS; two-component system, OmpR family, sensor histidine kinase GraS [EC:2.7.13.3]	Cationic antimicrobial peptide (CAMP) resistance, Two-component system	histidine kinase GraS	// response to antibiotic // peptidyl-histidine phosphorylation // phosphorylation // signal transduction // phosphorelay signal transduction system // membrane // plasma membrane // transferase activity, transferring phosphorus-containing groups // transferase activity // kinase activity // ATP binding // protein histidine kinase activity // nucleotide binding // phosphorelay sensor kinase activ…
NCTC8325	SAOUHSC_00667=SAOUHSC_00667	0.169511	0.36344	9	0.95554	0.31135	12	4.45274	0.0306974	12	2.20164	0.13695	10	3.47807	0.000561064	10	-0.149476	0.398293	12	4.6957	1.52e-05	11	0.943234	0.0649736	13	protein_coding	NE	NE	vraF; cationic antimicrobial peptide transport system ATP-binding protein	Cationic antimicrobial peptide (CAMP) resistance, ABC transporters, Two-component system, Staphylococcus aureus infection	ABC family efflux transporter VraFG	// transmembrane transport // membrane // plasma membrane // transmembrane transporter activity // ATP binding // nucleotide binding //
NCTC8325	SAOUHSC_00668=SAOUHSC_00668	0.0235659	0.492565	20	0.576082	0.0264273	20	5.16373	5.01e-08	21	4.30213	7.91146e-07	20	2.72243	0.000817487	20	2.03288	0.00963062	21	2.16447	0.00870373	20	2.02881	0.00534346	20	protein_coding	NE	NE	vraG; cationic antimicrobial peptide transport system permease protein	Cationic antimicrobial peptide (CAMP) resistance, ABC transporters, Two-component system, Staphylococcus aureus infection	ABC family efflux transporter VraFG	// transmembrane transport // plasma membrane // membrane // transporter activity //
NCTC8325	SAOUHSC_00669=SAOUHSC_00669	4.28237	1	1	-2.63594	1	1	0.430247	1	1	-0.334956	1	1	-0.148125	1	1	-3.0955	1	1	-1.44426	1	1	1.97122	1	1	protein_coding	NE	NE	K07220; uncharacterized protein		putative phosphate uptake regulator	// // // //
NCTC8325	SAOUHSC_00670=SAOUHSC_00670	0.434703	0.483879	15	2.34302	0.022792	14	-3.05305	0.00183881	15	-1.50771	0.00985423	14	-0.177926	0.243903	16	0.0579354	0.359048	14	-1.13618	0.0743459	14	-2.31366	0.00667272	15	protein_coding	NE	NE	TC.PIT; inorganic phosphate transporter, PiT family		metal phosphate:H<sup>+</sup> symporter	// phosphate ion transmembrane transport // phosphate ion transport // cellular anatomical entity // membrane // plasma membrane // inorganic phosphate transmembrane transporter activity //
NCTC8325	SAOUHSC_00671=SAOUHSC_00671	-2.52797	0.010047	18	3.12216	3.05e-05	20	1.25795	0.0982398	19	-1.74767	0.0286705	19	0.718379	0.179606	20	-2.05165	0.0150785	20	0.666516	0.326483	19	1.06705	0.153119	21	protein_coding	NE	NE			secretory antigen SsaA-like protein	// cell wall organization // defense response to bacterium // cytolysis // metabolic process // // lytic endotransglycosylase activity // hydrolase activity // N-acetylmuramoyl-L-alanine amidase activity // catalytic activity //
NCTC8325	SAOUHSC_00672=SAOUHSC_00672	0.579044	0.263833	7	0.669329	0.451172	8	3.47653	0.0388848	8	1.48997	0.0631391	5	-2.4727	0.0501027	8	0.260459	0.253899	8	2.38464	0.0211474	8	-0.138889	0.458731	9	protein_coding	NE	NE	K06890; uncharacterized protein		hypothetical protein	// // membrane // //
NCTC8325	SAOUHSC_00673=SAOUHSC_00673	-1.69496	0.0305077	20	-1.81018	0.226742	21	2.83807	0.0388387	22	0.0161222	0.458268	20	-1.63729	0.131391	22	-0.437042	0.264013	22	-1.12122	0.162104	21	0.137513	0.211545	26	protein_coding	NE	NE			DNA-binding transcriptional regulator Rbf	// DNA-templated transcription // regulation of DNA-templated transcription // // DNA binding // sequence-specific DNA binding // DNA-binding transcription factor activity //
NCTC8325	SAOUHSC_00674=SAOUHSC_00674	-4.95727	1	1	-12.6982	1	1	-13.7815	1	1	0.617233	1	1	2.57272	1	1	4.77336	1	1	1.13978	1	1	-0.32164	1	1	protein_coding	NE	NE			HTH-type transcriptional regulator SarX	// regulation of DNA-templated transcription // cytoplasm // DNA binding //
NCTC8325	SAOUHSC_00675=SAOUHSC_00675	1.7559	0.215869	13	1.10163	0.327651	13	0.0816315	0.304434	13	0.567199	0.497959	12	1.74602	0.119482	14	1.08942	0.131828	13	1.12492	0.0488779	13	1.48826	0.0607838	15	protein_coding	NE	NE			Probable transcriptional regulatory protein SAOUHSC_00675	// regulation of DNA-templated transcription // cytosol // cytoplasm // DNA binding //
NCTC8325	SAOUHSC_00676=SAOUHSC_00676	-1.14391	0.234328	7	-0.19486	0.298793	7	1.114	0.139967	7	-0.559862	0.270047	7	1.23554	0.0576391	7	0.994893	0.031051	7	0.979727	0.0381494	7	-0.176617	0.379521	7	protein_coding	NE	NE	K09705; uncharacterized protein		cupin	// // // //
NCTC8325	SAOUHSC_00677=SAOUHSC_00677	4.65046	1	1	-15.242	1	1	14.6395	1	1	-2.69464	1	1	0.544637	1	1	-2.74357	1	1	6.29464	1	1	14.9708	1	1	protein_coding	NE	NE			hypothetical protein	// // // //
NCTC8325	SAOUHSC_00678=SAOUHSC_00678	1.47861	0.214258	5	4.45962	0.0133492	6	6.38197	0.000318971	6	4.15763	0.0481794	6	1.93259	0.0404314	6	3.65222	0.003188	5	0.694986	0.298017	5	1.80578	0.0829811	7	protein_coding	NE	NE	K09145; uncharacterized protein		hypothetical protein	// // // //
NCTC8325	SAOUHSC_00679=SAOUHSC_00679	-0.863805	0.451261	13	1.90243	0.00874052	16	1.14252	0.467528	16	0.504117	0.475504	12	0.936772	0.167598	13	3.05958	0.0904406	14	0.117177	0.171005	14	0.476709	0.33211	18	protein_coding	NE	NE			LysR family transcriptional regulator	// DNA-templated transcription // regulation of DNA-templated transcription // // DNA binding // transcription cis-regulatory region binding // DNA-binding transcription factor activity //
NCTC8325	SAOUHSC_00680=SAOUHSC_00680	-2.29843	1	1	-0.590093	0.258573	2	0.229512	0.495904	2	-3.60239	1	1	-4.44822	0.0237263	2	-1.11659	1	1	0.303397	1	1	-5.47929	0.0467698	2	protein_coding	NE	NE			hypothetical protein	// // // //
NCTC8325	SAOUHSC_00681=SAOUHSC_00681	-0.99833	0.494964	13	-1.8616	0.350372	16	0.557713	0.362936	15	1.34193	0.321724	14	0.119454	0.243903	16	2.03373	0.247699	15	-0.389842	0.346222	18	0.185195	0.29026	19	protein_coding	NE	NE			putative transporter, major facilitator superfamily	// carbohydrate transmembrane transport // proton transmembrane transport // transmembrane transport // carbohydrate transport // plasma membrane // membrane // transmembrane transporter activity // carbohydrate:proton symporter activity //
NCTC8325	SAOUHSC_00682=SAOUHSC_00682	-5.39786	0.108237	4	-2.85825	0.0235666	4	-4.52275	0.0407747	5	0.862063	0.253455	4	-1.09699	0.269387	4	-1.15765	0.284531	4	3.169	0.209151	4	-1.27329	0.20801	6	protein_coding	NE	NE	K09793; uncharacterized protein		membrane protein	// // membrane // //
NCTC8325	SAOUHSC_00683=SAOUHSC_00683	1.07602	0.0756581	10	2.22389	0.406567	11	1.84352	0.292714	12	2.08814	0.00890529	9	0.70886	0.307829	12	2.19343	0.0406079	12	1.37733	0.0951597	11	-1.69884	0.0976681	13	protein_coding	NE	NE			hypothetical protein	// // membrane // //
NCTC8325	SAOUHSC_00684=SAOUHSC_00684	0.844216	0.205005	3	3.30234	0.132375	3	3.72061	0.00873523	3	4.5308	0.00859492	3	2.93365	0.00785877	3	0.00849833	0.380872	3	-2.36219	0.0146528	3	1.51238	0.361615	4	protein_coding	NE	NE			N-acetyltransferase	// N-terminal protein amino acid acetylation // protein acetyltransferase complex // acetyltransferase activity // N-acetyltransferase activity // peptide alpha-N-acetyltransferase activity //
NCTC8325	SAOUHSC_00685=SAOUHSC_00685	2.22962	0.440477	2	6.35344	0.236901	3	12.013	0.00243279	4	0.907905	0.0701526	3	-0.340636	0.412433	3	4.90618	0.100936	3	-0.259841	0.414955	3	11.574	0.00839993	5	protein_coding	NE	NE			hypothetical protein	// // // //
NCTC8325	SAOUHSC_00686=SAOUHSC_00686	-3.88012	0.285083	2	-4.47142	0.370213	4	-0.171162	0.313346	3	-0.0874755	0.497959	2	-3.45662	0.00785877	3	2.4397	0.212783	2	-1.3872	0.325179	4	1.74833	0.149429	6	protein_coding	NE	NE			hypothetical protein	// // // //
NCTC8325	SAOUHSC_00687=SAOUHSC_00687	2.50428	0.436801	5	-0.014194	0.496822	4	-3.36002	0.292714	6	-0.941208	0.354873	5	-2.49539	0.161424	6	2.94993	0.319797	5	1.55666	0.290034	6	0.566496	0.408159	8	protein_coding	NE	NE			N-acetyltransferase	// // // acetyltransferase activity // N-acetyltransferase activity //
NCTC8325	SAOUHSC_00688=SAOUHSC_00688	-2.57394	0.309567	12	-0.36669	0.346191	11	-1.12	0.34843	12	-1.08434	0.121352	10	2.09058	0.0122562	11	2.6084	0.00228606	12	1.50788	0.0118998	11	0.991564	0.433628	14	protein_coding	NE	NE			Rossman fold protein, TIGR00730 family	// cytokinin biosynthetic process // cytosol // hydrolase activity, hydrolyzing N-glycosyl compounds // hydrolase activity //
NCTC8325	SAOUHSC_00689=SAOUHSC_00689	-0.0852396	0.25082	8	3.5031	0.0560265	5	-1.45092	0.497654	7	4.49003	0.0580007	4	-1.42491	0.335038	7	3.76204	0.042287	5	2.49511	0.0456911	6	1.89874	0.39579	12	protein_coding	NE	NE	K09768; uncharacterized protein		DUF188 domain-containing protein	// // // //
NCTC8325	SAOUHSC_00690=SAOUHSC_00690	4.25014	0.0205402	8	-0.770373	0.420061	7	-0.858355	0.31905	8	3.3008	0.220768	7	0.62347	0.154837	8	1.33966	0.354559	6	0.798579	0.258294	8	2.75717	0.0150876	11	protein_coding	NE	NE			hypothetical protein	// // // //
NCTC8325	SAOUHSC_00691=SAOUHSC_00691	1.47048	0.266015	15	1.27881	0.26158	14	3.17209	0.0577392	16	1.65591	0.0345854	15	-0.244871	0.339964	16	0.342813	0.325728	16	0.236838	0.494111	14	1.83544	0.338505	17	protein_coding	NE	NE	bacA; undecaprenyl-diphosphatase [EC:3.6.1.27]	Peptidoglycan biosynthesis	undecaprenyl pyrophosphate phosphatase	// cell wall organization // response to antibiotic // dephosphorylation // peptidoglycan biosynthetic process // regulation of cell shape // membrane // plasma membrane // undecaprenyl-diphosphatase activity // hydrolase activity //
NCTC8325	SAOUHSC_00692=SAOUHSC_00692	1.08654	0.46177	20	-0.0471862	0.430606	20	2.82255	0.0614194	21	0.716082	0.337393	21	1.00114	0.121175	20	-3.69669	0.0836752	21	1.55131	0.012336	19	-1.48239	0.191307	21	protein_coding	NE	NE	cydD; ATP-binding cassette, subfamily C, bacterial CydD	ABC transporters	ABC transporter, ATP-binding/membrane subunit	// peptide transport // transmembrane transport // oligopeptide transmembrane transport // membrane // ABC-type transporter activity // ATPase-coupled transmembrane transporter activity // ATP hydrolysis activity // ABC-type oligopeptide transporter activity // ATP binding // nucleotide binding //
NCTC8325	SAOUHSC_00693=SAOUHSC_00693	1.24739	0.430154	15	1.3802	0.205586	15	0.544263	0.256256	16	1.06123	0.102214	14	2.99091	0.000575541	14	0.929739	0.126439	15	1.61372	0.0539192	15	0.412047	0.317367	16	protein_coding	NE	NE	cydC; ATP-binding cassette, subfamily C, bacterial CydC	ABC transporters	ABC transporter, ATP-binding/membrane protein	// iron ion transport // transmembrane transport // plasma membrane // membrane // ABC-type transporter activity // siderophore-iron transmembrane transporter activity // ATPase-coupled transmembrane transporter activity // ATP binding // nucleotide binding //
NCTC8325	SAOUHSC_00694=SAOUHSC_00694	6.6311	0.00156084	8	12.1621	9.79e-05	7	12.7646	3.13e-05	8	12.4498	8.64698e-05	7	9.72815	9.06222e-05	7	8.53533	0.00225662	8	5.17435	9.32e-05	7	12.4327	0.000271909	8	protein_coding	NE	NE	mgrA; MarR family transcriptional regulator, multiple gene regulator MgrA		DNA-binding transcriptional regulator MgrA	// regulation of DNA-templated transcription // cytoplasm // transcription cis-regulatory region binding // DNA-binding transcription factor activity // DNA binding //
NCTC8325	SAOUHSC_00695=SAOUHSC_00695	0.933851	0.101236	14	0.0843032	0.225987	15	-0.168108	0.380792	16	0.136223	0.492455	14	0.755491	0.37584	15	1.61628	0.255748	16	1.54317	0.016528	15	0.524946	0.468538	16	protein_coding	NE	NE			GTP-binding protein	// // // //
NCTC8325	SAOUHSC_00696=SAOUHSC_00696	-1.93378	0.0194983	10	1.64378	0.0190377	10	1.83499	0.252906	10	0.382401	0.364818	10	2.06803	0.0133104	11	-1.3841	0.0482126	11	0.419059	0.119942	11	0.196037	0.490624	11	protein_coding	NE	NE			aldo/keto reductase	// // cytosol // D-threo-aldose 1-dehydrogenase activity // oxidoreductase activity //
NCTC8325	SAOUHSC_00697=SAOUHSC_00697	-1.86988	0.499244	2	0.557495	0.271504	2	0.434016	0.497654	2	1.4729	0.497959	2	0.302105	0.366703	2	-0.350978	0.497086	2	-0.450657	0.329472	2	-1.62394	0.265445	2	protein_coding	NE	NE			hypothetical protein	// // membrane // //
NCTC8325	SAOUHSC_00698=SAOUHSC_00698	-1.09021	0.132521	27	2.49954	0.00930836	29	-0.159816	0.497654	28	0.215922	0.408372	29	3.10114	0.000933771	29	-0.298889	0.430777	28	1.45061	0.00267423	29	0.940677	0.389334	33	protein_coding	NE	NE			putative transporter, divalent anion:Na<sup>+</sup> symporter family	// transmembrane transport // plasma membrane // membrane // transmembrane transporter activity //
NCTC8325	SAOUHSC_00699=SAOUHSC_00699	-1.82809	0.346439	18	0.252562	0.126726	18	0.89646	0.177533	19	-0.0631172	0.450851	18	0.635694	0.0832514	18	0.837525	0.171516	19	1.96775	0.00441485	18	0.973119	0.0855234	21	protein_coding	NE	NE	phrB; deoxyribodipyrimidine photo-lyase [EC:4.1.99.3]		deoxyribodipyrimidine photolyase	// cellular response to stimulus // response to light stimulus // // FAD binding // DNA binding // lyase activity // deoxyribodipyrimidine photo-lyase activity //
NCTC8325	SAOUHSC_00700=SAOUHSC_00700	-3.20544	0.151917	4	0.0226306	0.380364	5	3.95393	0.051388	5	4.63774	0.00462067	4	1.48963	0.193606	5	2.57248	0.0729691	4	0.363703	0.390718	6	6.29151	0.0129671	6	protein_coding	NE	NE			hypothetical protein	// // membrane // //
NCTC8325	SAOUHSC_00701=SAOUHSC_00701	-0.848805	0.427518	9	0.972106	0.285652	9	2.89515	0.101857	9	2.18685	0.0292643	9	2.38555	0.0135998	9	0.664593	0.241341	9	2.53529	0.0142514	10	3.71282	0.00566912	11	protein_coding	NE	NE			hypothetical protein	// // membrane // //
NCTC8325	SAOUHSC_00702=SAOUHSC_00702	-3.00662	0.274496	3	-0.872547	0.496822	4	-1.56629	0.335509	4	1.29985	0.256138	2	3.07492	0.236321	3	1.34942	0.0260938	4	1.498	0.209151	4	4.5478	0.00769572	4	protein_coding	NE	NE	K06934; uncharacterized protein		hypothetical protein	// // // //
NCTC8325	SAOUHSC_00703=SAOUHSC_00703	0.515714	0.418994	16	1.87819	0.234212	15	0.000126137	0.427696	15	-2.23703	0.201317	15	1.41222	0.0319828	14	-1.84659	0.0433824	15	2.0121	0.00750114	13	-1.6108	0.0982599	16	protein_coding	NE	NE	norA; MFS transporter, DHA1 family, quinolone resistance protein		multidrug efflux transporter NorA	// xenobiotic transport // transmembrane transport // cellular anatomical entity // plasma membrane // membrane // xenobiotic transmembrane transporter activity // transmembrane transporter activity //
NCTC8325	SAOUHSC_00704=SAOUHSC_00704	0.113713	0.490041	5	2.51609	0.00275096	4	2.49368	0.0407747	5	1.09811	0.325162	5	2.40488	0.0491618	4	-1.85903	0.248502	5	0.883218	0.324066	5	-0.141078	0.382432	5	protein_coding	NE	NE			hypothetical protein	// // membrane // //
NCTC8325	SAOUHSC_00705=SAOUHSC_00705	-2.15212	0.219584	6	1.67524	0.154606	6	-0.17617	0.417499	7	-0.600483	0.29602	6	0.992197	0.146475	7	1.36053	0.0831803	7	2.17134	0.0127983	6	-2.06378	0.0733418	7	protein_coding	NE	NE	ybaK, ebsC; Cys-tRNA(Pro)/Cys-tRNA(Cys) deacylase [EC:3.1.1.-]		aminoacyl-tRNA deacylase	// aminoacyl-tRNA metabolism involved in translational fidelity // translation // // lyase activity // aminoacyl-tRNA editing activity //
NCTC8325	SAOUHSC_00706=SAOUHSC_00706	1.03872	0.1837	6	1.21584	0.101823	6	1.49209	0.132703	6	-0.116389	0.312063	6	1.90348	0.0756983	6	1.39886	0.172082	6	-0.189606	0.415674	6	1.35846	0.254266	6	protein_coding	NE	NE	fruR2, fruR; DeoR family transcriptional regulator, fructose operon transcriptional repressor		transcription repressor of fructose operon	// DNA-templated transcription // lactose metabolic process // regulation of DNA-templated transcription // // DNA-binding transcription factor activity // DNA binding //
NCTC8325	SAOUHSC_00707=SAOUHSC_00707	0.627912	0.276707	12	3.49368	0.0063717	11	-2.27928	0.0330089	12	-1.31158	0.261059	12	0.930258	0.4282	12	2.30175	0.0242528	12	-0.0428428	0.29201	12	0.770774	0.253679	12	protein_coding	NE	NE	fruK; 1-phosphofructokinase [EC:2.7.1.56]	Fructose and mannose metabolism, Metabolic pathways, Phosphotransferase system (PTS)	1-phosphofructokinase	// D-tagatose 6-phosphate catabolic process // carbohydrate phosphorylation // phosphorylation // lactose metabolic process // carbohydrate metabolic process // cytosol // transferase activity, transferring phosphorus-containing groups // phosphofructokinase activity // carbohydrate kinase activity // phosphotransferase activity, alcohol group as acceptor // transferase activity // kinase activit…
NCTC8325	SAOUHSC_00708=SAOUHSC_00708	-0.545273	0.39131	35	2.08631	0.0264791	38	-1.33113	0.292714	40	0.063838	0.288933	38	1.99295	0.000747027	37	1.15615	0.234974	39	1.78076	0.000247778	38	1.88096	0.0775855	41	protein_coding	NE	NE	fruA; fructose PTS system EIIBC or EIIC component [EC:2.7.1.202]	Fructose and mannose metabolism, Metabolic pathways, Microbial metabolism in diverse environments, Phosphotransferase system (PTS)	fructose-specific PTS enzyme II	// proton transmembrane transport // carbohydrate transmembrane transport // fructose transmembrane transport // phosphoenolpyruvate-dependent sugar phosphotransferase system // carbohydrate transport // membrane // plasma membrane // protein-phosphocysteine-sugar phosphotransferase activity // protein-N(PI)-phosphohistidine-fructose phosphotransferase system transporter activity // transferase a…
NCTC8325	SAOUHSC_00710=SAOUHSC_00710	0.429346	0.367857	16	3.47981	0.00283684	16	1.51114	0.0184228	15	-0.736983	0.417219	15	-0.281735	0.380581	15	2.92548	0.042287	16	0.662663	0.0984767	15	1.85774	0.00290212	17	protein_coding	NE	NE	nagA, AMDHD2; N-acetylglucosamine-6-phosphate deacetylase [EC:3.5.1.25]	Amino sugar and nucleotide sugar metabolism, Metabolic pathways	N-acetylglucosamine-6-phosphate deacetylase	// amino sugar metabolic process // N-acetylglucosamine catabolic process // N-acetylglucosamine metabolic process // carbohydrate metabolic process // // N-acetylgalactosamine-6-phosphate deacetylase activity // metal ion binding // hydrolase activity, acting on carbon-nitrogen (but not peptide) bonds // hydrolase activity // N-acetylglucosamine-6-phosphate deacetylase activity //
NCTC8325	SAOUHSC_00711=SAOUHSC_00711	-0.849279	0.258048	22	3.98374	7.56e-06	22	2.63325	0.0026507	21	1.26212	0.222444	21	0.463733	0.332883	22	1.4227	0.0702949	22	1.04623	0.0449657	23	2.51434	0.0125456	27	protein_coding	NE	NE			hypothetical protein	// // cellular anatomical entity // membrane // flavin adenine dinucleotide binding //
NCTC8325	SAOUHSC_00712=SAOUHSC_00712	-2.25489	0.0158007	10	4.82545	0.000501985	9	0.831094	0.251592	10	-0.962397	0.346225	9	1.42271	0.0990628	9	0.126199	0.391389	9	1.32032	0.0979379	10	-2.0971	0.0786028	12	protein_coding	NE	NE			glyoxal reductase	// // // D-threo-aldose 1-dehydrogenase activity // oxidoreductase activity //
NCTC8325	SAOUHSC_00713=SAOUHSC_00713	-0.314475	0.16939	13	1.40432	0.0752151	12	2.05622	0.406344	12	1.34356	0.220751	12	2.45835	0.00303952	13	0.628907	0.490861	12	0.625638	0.173222	12	-0.843127	0.315438	13	protein_coding	NE	NE	gtrB, csbB; polyisoprenyl-phosphate glycosyltransferase [EC:2.4.-.-]		CsbB stress response protein	// // plasma membrane // membrane // //
NCTC8325	SAOUHSC_00714=SAOUHSC_00714	1.56753	0.346439	11	-1.70303	0.311929	10	2.01716	0.165352	11	0.347228	0.424558	11	-0.454372	0.153101	12	0.269272	0.457955	11	1.43288	0.0951597	11	1.16996	0.145329	16	protein_coding	NE	NE	saeS; two-component system, OmpR family, sensor histidine kinase SaeS [EC:2.7.13.3]	Two-component system	sensor histidine kinase SaeS	// osmosensory signaling via phosphorelay pathway // activation of protein kinase activity // protein autophosphorylation // peptidyl-histidine phosphorylation // phosphorylation // signal transduction // phosphorelay signal transduction system // membrane // plasma membrane // protein kinase activator activity // phosphorelay response regulator activity // histidine phosphotransfer kinase activi…
NCTC8325	SAOUHSC_00715=SAOUHSC_00715	1.84673	0.0454504	12	1.59348	0.324603	15	4.78519	1.89e-05	14	4.04991	0.0113789	16	2.34641	0.0114027	16	3.57138	4.21e-05	15	3.62097	2.53e-06	15	7.09698	2.36e-07	18	protein_coding	NE	NE	saeR; two-component system, OmpR family, response regulator SaeR	Two-component system	response regulator	// positive regulation of DNA-templated transcription // response to stimulus // regulation of DNA-templated transcription // phosphorelay signal transduction system // protein-DNA complex // cytosol // cytoplasm // DNA-binding transcription activator activity // transcription cis-regulatory region binding // DNA-binding transcription factor activity // phosphorelay response regulator activity //…
NCTC8325	SAOUHSC_00716=SAOUHSC_00716	1.64497	0.209566	8	3.0347	0.0312818	9	-2.27084	0.251592	10	-1.11846	0.49865	8	-0.663452	0.377254	8	-0.530551	0.391389	9	0.54208	0.451269	9	1.6999	0.18212	10	protein_coding	NE	NE	doxD; thiosulfate dehydrogenase (quinone) large subunit [EC:1.8.5.2]	Sulfur metabolism, Metabolic pathways, Microbial metabolism in diverse environments	transmembrane protein SaeQ	// // membrane // //
NCTC8325	SAOUHSC_00717=SAOUHSC_00717	1.73184	0.0701576	4	-1.74009	0.341876	4	-0.988731	0.21076	4	-1.72998	0.00828093	4	-0.321101	0.373047	4	0.100149	0.4141	4	0.45315	0.422926	4	-0.533536	0.21599	4	protein_coding	NE	NE			lipoprotein SaeP	// // // //
NCTC8325	SAOUHSC_00718=SAOUHSC_00718	3.20598	0.116522	6	4.94345	0.0682928	7	7.13261	0.0142749	6	4.35373	0.00379147	5	5.09513	0.0125651	6	3.48306	0.0211566	6	0.985511	0.163057	6	2.93694	0.0179246	7	protein_coding	NE	NE			hypothetical protein	// // membrane // //
NCTC8325	SAOUHSC_00719=SAOUHSC_00719	-1.09878	0.474996	17	1.27355	0.109394	17	1.41439	0.272286	16	-0.464334	0.278094	16	0.742855	0.388645	16	0.196819	0.438989	18	0.567825	0.286679	18	0.687449	0.23518	22	protein_coding	NE	NE	queE; 7-carboxy-7-deazaguanine synthase [EC:4.3.99.3]	Folate biosynthesis, Metabolic pathways	7-cyano-7-deazaguanosine (preQ0) biosynthesis protein QueE	// queuosine biosynthetic process // // S-adenosyl-L-methionine binding // 4 iron, 4 sulfur cluster binding // iron-sulfur cluster binding // metal ion binding // carbon-nitrogen lyase activity // lyase activity // catalytic activity // magnesium ion binding //
NCTC8325	SAOUHSC_00720=SAOUHSC_00720	-2.24693	0.0946107	7	2.65114	0.0204302	6	-0.854088	0.235828	7	-0.983951	0.382465	7	-1.45936	0.0944219	7	-0.818367	0.101385	7	-1.08632	0.257113	7	1.57615	0.487628	10	protein_coding	NE	NE	queD, ptpS, PTS; 6-pyruvoyltetrahydropterin/6-carboxytetrahydropterin synthase [EC:4.2.3.12 4.1.2.50]	Folate biosynthesis, Metabolic pathways, Biosynthesis of cofactors	6-carboxy-5,6,7,8-tetrahydropterin synthase	// tetrahydrobiopterin biosynthetic process // queuosine biosynthetic process // // 6-carboxy-5,6,7,8-tetrahydropterin synthase activity // 6-pyruvoyltetrahydropterin synthase activity // metal ion binding // lyase activity //
NCTC8325	SAOUHSC_00721=SAOUHSC_00721	-1.61683	0.30547	8	2.77728	0.00667021	7	0.860402	0.338903	7	-0.379383	0.433403	7	1.01924	0.223481	7	0.28505	0.327205	7	0.613099	0.464248	7	0.229078	0.422942	7	protein_coding	NE	NE	queC; 7-cyano-7-deazaguanine synthase [EC:6.3.4.20]	Folate biosynthesis, Metabolic pathways	7-cyano-7-deazaguanine synthase QueC	// queuosine biosynthetic process // // ligase activity, forming carbon-nitrogen bonds // zinc ion binding // metal ion binding // ligase activity // ATP binding // nucleotide binding //
NCTC8325	SAOUHSC_00722=SAOUHSC_00722	-2.02564	0.0374403	9	-0.341544	0.350516	11	-4.02831	0.0238945	11	-0.63112	0.372954	9	-0.298511	0.488285	11	2.56841	0.0298459	10	1.11332	0.121083	10	-0.290152	0.410934	12	protein_coding	NE	NE	pabA; para-aminobenzoate synthetase component II [EC:2.6.1.85]	Folate biosynthesis, Biosynthesis of cofactors	para-aminobenzoate synthase	// organic substance metabolic process // glutamine metabolic process // tryptophan biosynthetic process // anthranilate synthase complex // lyase activity // transferase activity // anthranilate synthase activity //
NCTC8325	SAOUHSC_00723=SAOUHSC_00723	-0.731025	0.395261	11	1.08911	0.158092	11	-0.912849	0.301321	12	0.759719	0.290946	11	2.05732	0.0202797	12	3.75317	0.00729487	12	1.45625	0.0951597	12	-0.404528	0.411187	14	protein_coding	NE	NE	pabB; para-aminobenzoate synthetase component I [EC:2.6.1.85]	Folate biosynthesis, Biosynthesis of cofactors	para-aminobenzoate synthase	// cellular biosynthetic process // para-aminobenzoic acid biosynthetic process // tetrahydrofolate biosynthetic process // biosynthetic process // cytoplasm // 4-amino-4-deoxychorismate synthase activity //
NCTC8325	SAOUHSC_00724=SAOUHSC_00724	0.401052	0.475435	7	1.3707	0.0547897	6	2.01045	0.13672	8	0.19838	0.458528	8	0.224384	0.463378	7	-0.583301	0.455494	7	1.21388	0.144313	8	0.962286	0.295337	10	protein_coding	NE	NE	pabC; 4-amino-4-deoxychorismate lyase [EC:4.1.3.38]	Folate biosynthesis, Biosynthesis of cofactors	chorismate binding protein	// carboxylic acid metabolic process // branched-chain amino acid biosynthetic process // cytosol // branched-chain-amino-acid transaminase activity // catalytic activity //
NCTC8325	SAOUHSC_00725=SAOUHSC_00725	-2.10179	0.14177	6	2.21103	0.165903	5	1.53237	0.137955	6	1.25712	0.187695	6	2.00447	0.034512	6	1.35428	0.1466	6	1.9661	0.0501611	6	0.868429	0.498118	6	protein_coding	NE	NE			hypothetical protein	// // membrane // //
NCTC8325	SAOUHSC_00726=SAOUHSC_00726	-0.747705	0.499244	11	2.9947	0.228733	10	0.600043	0.295663	13	0.17754	0.449781	12	-0.422451	0.290226	13	2.00085	0.0363167	11	0.872785	0.065785	11	-0.280801	0.43174	16	protein_coding	NE	NE			allophanate hydrolase	// // // hydrolase activity // ATP binding // nucleotide binding //
NCTC8325	SAOUHSC_00727=SAOUHSC_00727	3.64882	0.00104759	18	1.87151	0.096662	18	1.76443	0.103416	18	1.00481	0.253687	18	0.948012	0.103671	18	0.64806	0.295734	17	1.73077	0.0122934	18	-0.552477	0.361615	18	protein_coding	NE	NE			allophanate hydrolase	// // // hydrolase activity // ATP binding // nucleotide binding //
NCTC8325	SAOUHSC_00728=SAOUHSC_00728	7.6804	1.41e-05	27	13.9922	4.3e-09	29	15.8831	4.34e-12	30	11.0689	3.4207e-11	32	9.03388	1.90273e-11	32	8.40806	3.54e-08	29	-1.9677	0.0504164	26	2.42392	0.189079	36	protein_coding	E	NE	ltaS; lipoteichoic acid synthase [EC:2.7.8.20]	Glycerolipid metabolism, Metabolic pathways	processed glycerol phosphate lipoteichoic acid synthase	// cell wall organization // lipoteichoic acid biosynthetic process // membrane // plasma membrane // extracellular region // metal ion binding // transferase activity // sulfuric ester hydrolase activity // catalytic activity //
NCTC8325	SAOUHSC_00729=SAOUHSC_00729	-0.189952	0.22741	24	1.26391	0.0261312	26	-0.728936	0.477307	27	0.993883	0.109054	25	-0.0882819	0.325266	24	2.05039	0.021883	25	0.225237	0.451077	25	0.675216	0.480873	27	protein_coding	NE	NE	uup; ABC transport system ATP-binding/permease protein		ABC transporter ATP-binding protein	// // // ATP hydrolysis activity // ATP binding // DNA binding // nucleotide binding //
NCTC8325	SAOUHSC_00730=SAOUHSC_00730	0.958639	0.197833	17	1.12879	0.0189537	18	2.47093	0.0108635	18	1.68618	0.104101	18	1.67342	0.00326502	18	0.261913	0.485304	17	2.67165	0.00095471	19	-0.555044	0.275262	21	protein_coding	NE	NE	recQ; ATP-dependent DNA helicase RecQ [EC:3.6.4.12]	RNA degradation	ATP-dependent DNA helicase RecQ	// cellular metabolic process // DNA duplex unwinding // SOS response // DNA recombination // DNA repair // DNA replication // replisome // single-stranded DNA-dependent ATP-dependent DNA helicase complex // bacterial nucleoid // cytoplasm // chromosome // ATP hydrolysis activity // 3'-5' DNA helicase activity // DNA helicase activity // single-stranded DNA helicase activity // zinc ion binding /…
NCTC8325	SAOUHSC_00731=SAOUHSC_00731	1.05429	0.185427	17	1.02657	0.374385	18	1.03194	0.0462432	16	-1.22934	0.4454	17	1.0631	0.42317	15	-1.00202	0.497086	18	2.32656	0.0208349	17	2.7518	0.029989	18	protein_coding	NE	NE	opuA; osmoprotectant transport system ATP-binding protein [EC:7.6.2.9]	ABC transporters	putative osmolyte ABC transporter	// // // ATP hydrolysis activity // ATP binding // nucleotide binding //
NCTC8325	SAOUHSC_00732=SAOUHSC_00732	-0.436652	0.354527	20	2.76217	0.000696851	21	0.811838	0.250195	23	-0.311553	0.271695	21	1.0651	0.124189	21	-1.27266	0.411922	21	0.466956	0.244075	21	1.18967	0.148373	27	protein_coding	NE	NE	opuBD; osmoprotectant transport system permease protein, opuC; osmoprotectant transport system substrate-binding protein	ABC transporters	putative osmolyte ABC transporter	// nickel cation transport // glycine betaine transport // nitrogen compound transport // transmembrane transport // ATP-binding cassette (ABC) transporter complex // membrane // plasma membrane // transmembrane transporter activity // transporter activity //
NCTC8325	SAOUHSC_00733=SAOUHSC_00733	0.194853	0.496449	15	2.65841	0.0374506	18	0.510157	0.24158	18	2.40123	0.0518977	18	3.17865	0.00165959	18	2.56237	0.000185561	17	1.27785	0.0257942	18	2.7494	0.0388799	20	protein_coding	NE	NE	hisC; histidinol-phosphate aminotransferase [EC:2.6.1.9]	Histidine metabolism, Tyrosine metabolism, Phenylalanine metabolism, Phenylalanine, tyrosine and tryptophan biosynthesis, Novobiocin biosynthesis, Metabolic pathways, Biosynthesis of secondary metabolites, Biosynthesis of amino acids	histidinol-phosphate aminotransferase	// biosynthetic process // amino acid biosynthetic process // histidine biosynthetic process // // pyridoxal phosphate binding // transferase activity // transaminase activity // histidinol-phosphate transaminase activity // catalytic activity //
NCTC8325	SAOUHSC_00734=SAOUHSC_00734	0.102197	0.441068	8	1.56072	0.0260478	6	0.0111879	0.495904	7	-0.0452795	0.490276	7	-0.871913	0.150941	7	0.440569	0.483821	9	-0.843332	0.118317	8	0.288915	0.284547	10	protein_coding	NE	NE			5'-3'-deoxyribonucleotidase	// pyrimidine deoxyribonucleotide catabolic process // dephosphorylation // deoxyribonucleotide catabolic process // // 5'-nucleotidase activity //
NCTC8325	SAOUHSC_00735=SAOUHSC_00735	-2.695	0.0352549	3	2.31233	0.0078046	3	0.39788	0.497654	4	-2.04736	0.187695	3	2.87893	0.00945457	3	0.877788	0.309814	4	3.33181	0.0263381	4	0.474915	0.466011	4	protein_coding	NE	NE			N/A	N/A
NCTC8325	SAOUHSC_00736=SAOUHSC_00736	-1.14697	0.212044	14	-1.34923	0.496822	16	1.47876	0.223024	15	-0.735743	0.202604	13	-0.160979	0.405424	15	-0.13805	0.468118	14	0.175413	0.475016	15	2.40404	0.0691632	16	protein_coding	NE	NE			Putative lipid kinase SAOUHSC_00736	// phosphorylation // phospholipid biosynthetic process // lipid metabolic process // // diacylglycerol kinase activity // metal ion binding // transferase activity // kinase activity // ATP binding // NAD+ kinase activity // nucleotide binding //
NCTC8325	SAOUHSC_00737=SAOUHSC_00737	2.96018	1	1	-13.616	0.0232003	2	1.25456	1	1	3.49463	1	1	-1.18351	0.495718	2	-2.68725	1	1	5.08221	0.0232348	2	5.71279	0.0290582	2	protein_coding	NE	NE			hypothetical protein	// // // //
NCTC8325	SAOUHSC_00738=SAOUHSC_00738	-4.90665	0.0251627	28	-3.05457	0.0195411	28	-4.24519	3.13e-05	29	-2.34774	0.00110678	26	-0.922276	0.278072	28	0.807134	0.322147	29	-0.840662	0.207323	27	-1.35497	0.123327	32	protein_coding	NE	NE	TC.POT; proton-dependent oligopeptide transporter, POT family		dipeptide/tripeptide transporter	// anion transmembrane transport // transmembrane transport // peptide transport // oligopeptide transport // plasma membrane // membrane // peptide transmembrane transporter activity // dipeptide transmembrane transporter activity // tripeptide transmembrane transporter activity // oligopeptide transmembrane transporter activity // peptide:proton symporter activity // transmembrane transporter a…
NCTC8325	SAOUHSC_00739=SAOUHSC_00739	-1.84244	0.0823248	8	0.775527	0.305539	7	-2.34321	0.110547	9	1.40409	0.240579	7	1.3827	0.04605	8	0.233834	0.371829	7	0.770183	0.329226	8	1.23538	0.305384	9	protein_coding	NE	NE	queF; 7-cyano-7-deazaguanine reductase [EC:1.7.1.13]	Folate biosynthesis, Metabolic pathways	7-cyano-7-deazaguanine reductase	// queuosine biosynthetic process // cytoplasm // oxidoreductase activity, acting on other nitrogenous compounds as donors, with NAD or NADP as acceptor // preQ1 synthase activity // oxidoreductase activity //
NCTC8325	SAOUHSC_00740=SAOUHSC_00740	1.25803	0.176505	13	-0.213579	0.460728	14	-0.795557	0.252906	14	-1.65723	0.136784	12	0.395378	0.431769	14	0.0868948	0.497086	13	0.616068	0.440986	12	0.585888	0.381705	16	protein_coding	NE	NE			putative transporter	// // membrane // //
NCTC8325	SAOUHSC_00741=nrdI	-10.7991	0.117489	4	-19.9395	0.00227981	4	-30.2863	0.00130786	6	-35.1899	0.00250815	4	-21.3368	0.000824026	5	-27.0623	0.0349422	4	-23.3085	0.000650838	5	-7.68195	0.5	5	protein_coding	E	NE	nrdI; protein involved in ribonucleotide reduction		ribonucleotide reductase stimulatory protein	// protein modification process // // FMN binding //
NCTC8325	SAOUHSC_00742=SAOUHSC_00742	-6.66248	0.0032265	20	-10.6546	3.67e-05	25	-15.3087	7.89e-09	27	-14.8094	6.49525e-05	22	-11.1782	0.000259272	27	-6.98245	0.00447733	25	-17.6924	1.43e-08	22	-15.0537	1.65e-06	27	protein_coding	E	E	E1.17.4.1A, nrdA, nrdE; ribonucleoside-diphosphate reductase alpha chain [EC:1.17.4.1]	Purine metabolism, Pyrimidine metabolism, Metabolic pathways	ribonucleotide-diphosphate reductase	// metabolic process // deoxyribonucleotide biosynthetic process // DNA replication // ribonucleoside-diphosphate reductase complex // catalytic activity // oxidoreductase activity // ATP binding // ribonucleoside-diphosphate reductase activity, thioredoxin disulfide as acceptor //
NCTC8325	SAOUHSC_00743=nrdF	-11.383	0.0183311	9	-11.5632	0.000870268	11	-18.508	0.000100653	11	-27.7555	3.11634e-05	8	-16.6297	3.36441e-05	8	-18.3804	8.04e-05	10	-22.8097	3.49e-05	8	-18.9901	0.0027159	11	protein_coding	E	E	E1.17.4.1B, nrdB, nrdF; ribonucleoside-diphosphate reductase beta chain [EC:1.17.4.1]	Purine metabolism, Pyrimidine metabolism, Metabolic pathways	ribonucleotide-diphosphate reductase	// DNA replication // deoxyribonucleotide biosynthetic process // ribonucleoside-diphosphate reductase complex // oxidoreductase activity // ribonucleoside-diphosphate reductase activity, thioredoxin disulfide as acceptor //
NCTC8325	SAOUHSC_00744=SAOUHSC_00744	3.5567	0.0419996	7	4.01564	0.0682928	7	2.60306	0.222078	7	2.2168	0.111309	7	3.74357	0.00863907	7	-0.632064	0.472214	7	1.0947	0.389741	7	0.586806	0.265445	7	protein_coding	NE	NE			N/A	N/A
NCTC8325	SAOUHSC_00745=SAOUHSC_00745	3.549	0.010993	4	1.31408	0.142817	4	5.80569	0.252906	3	0.767227	0.371417	3	-1.66981	0.127064	3	2.58909	0.0111201	3	0.700766	0.180414	3	-2.86409	0.308184	5	protein_coding	NE	NE			hypothetical protein	// // // //
NCTC8325	SAOUHSC_00746=SAOUHSC_00746	0.353693	0.28565	10	0.547682	0.377247	12	0.7674	0.117783	13	-1.69792	0.0304324	11	-2.1072	0.00877905	13	2.00478	0.0203092	13	0.727746	0.121649	12	-0.920468	0.306093	13	protein_coding	NE	NE	ABC.FEV.P; iron complex transport system permease protein		Fe(III)-siderophore ABC transporter	// transmembrane transport // siderophore-dependent iron import into cell // membrane // plasma membrane // transmembrane transporter activity //
NCTC8325	SAOUHSC_00747=SAOUHSC_00747	1.24938	0.407275	6	1.35324	0.087526	8	0.75356	0.168535	8	-0.313766	0.456572	6	1.80489	0.0744283	7	1.39764	0.0533978	8	-0.132503	0.355036	8	-0.362671	0.327373	9	protein_coding	NE	NE	ABC.FEV.P; iron complex transport system permease protein		Fe(III)-siderophore ABC transporter	// transmembrane transport // siderophore-dependent iron import into cell // membrane // plasma membrane // transmembrane transporter activity //
NCTC8325	SAOUHSC_00748=SAOUHSC_00748	-1.51123	0.388513	4	5.45122	0.0331872	5	-0.863651	0.260293	5	-1.00625	0.497959	4	0.402828	0.311528	3	-1.51285	0.497086	4	4.16803	0.0511371	5	3.88963	0.183453	6	protein_coding	NE	NE	ABC.FEV.A; iron complex transport system ATP-binding protein [EC:7.2.2.-]		Fe(III)-siderophore ABC transporter	// // // ATP binding // nucleotide binding //
NCTC8325	SAOUHSC_00749=SAOUHSC_00749	-1.73383	0.400335	10	3.17405	0.00598856	10	0.1215	0.498121	10	0.723588	0.43672	10	2.54189	0.0297481	10	-0.679536	0.0742208	9	2.19017	0.0354781	10	2.03599	0.0280215	11	protein_coding	NE	NE	ABC.FEV.S; iron complex transport system substrate-binding protein		Fe(III)-siderophore ABC transporter	// iron ion transport // outer membrane-bounded periplasmic space // //
NCTC8325	SAOUHSC_00751=SAOUHSC_00751	2.20433	0.0244893	7	1.38445	0.0712206	7	-2.11059	0.497654	7	1.00651	0.0856865	7	2.44085	0.0684697	7	1.93383	0.0831803	7	-2.97569	0.389741	7	-3.98883	0.438093	8	protein_coding	NE	NE			hypothetical protein	// protein import into mitochondrial intermembrane space // mitochondrial intermembrane space // metal ion binding // zinc ion binding //
NCTC8325	SAOUHSC_00752=murB	-12.4281	9.21e-05	15	-18.3473	7.76e-08	20	-27.6604	3.47e-07	22	-25.9607	2.2205e-06	19	-18.9856	2.53788e-06	20	-21.6342	8.19e-06	17	-32.1554	3.2e-07	17	-33.6615	1.37e-06	20	protein_coding	E	E	murB; UDP-N-acetylmuramate dehydrogenase [EC:1.3.1.98]	Amino sugar and nucleotide sugar metabolism, Peptidoglycan biosynthesis, Metabolic pathways	UDP-N-acetylenolpyruvoylglucosamine reductase	// cell wall organization // cell division // peptidoglycan biosynthetic process // regulation of cell shape // cell cycle // cytosol // cytoplasm // FAD binding // flavin adenine dinucleotide binding // oxidoreductase activity // UDP-N-acetylmuramate dehydrogenase activity //
NCTC8325	SAOUHSC_00753=SAOUHSC_00753	-0.779134	0.444639	7	0.661915	0.496822	7	0.247668	0.246649	8	1.4975	0.187695	6	-0.0284707	0.43998	9	1.56539	0.153691	9	-0.300938	0.372978	9	0.139346	0.474085	9	protein_coding	NE	NE			hypothetical protein	// // // //
NCTC8325	SAOUHSC_00754=SAOUHSC_00754	2.34466	0.274496	3	-3.71214	0.201639	4	0.211818	0.497654	6	0.991134	0.37773	5	-2.11298	0.0941358	6	1.28191	0.302067	6	-0.537408	0.374083	5	1.84058	0.0404565	7	protein_coding	NE	NE			hypothetical protein	// // // //
NCTC8325	SAOUHSC_00755=SAOUHSC_00755	-5.07327	0.00433481	5	-1.70176	0.14912	4	-4.17526	0.026865	5	-4.36938	0.00511069	4	-2.45617	0.00536846	5	-2.46118	0.121914	4	-0.691654	0.226165	5	-3.55143	0.00111359	5	protein_coding	NE	NE			hypothetical protein	// // // //
NCTC8325	SAOUHSC_00756=SAOUHSC_00756	-1.99883	0.0234947	10	0.0569876	0.406567	11	1.90888	0.00767832	12	1.7752	0.0980123	11	0.352197	0.354483	11	-1.39385	0.160208	12	-0.979794	0.29201	12	-0.324428	0.384559	12	protein_coding	NE	NE	glxK, garK; glycerate 2-kinase [EC:2.7.1.165]	Glycine, serine and threonine metabolism, Glycerolipid metabolism, Glyoxylate and dicarboxylate metabolism, Metabolic pathways, Biosynthesis of secondary metabolites, Microbial metabolism in diverse environments	glycerate kinase	// phosphorylation // organic acid phosphorylation // // kinase activity // transferase activity // glycerate kinase activity //
NCTC8325	SAOUHSC_00757=SAOUHSC_00757	0.122676	0.339918	32	1.07698	0.0954734	32	0.410779	0.47222	32	-1.48634	0.0144763	27	0.349186	0.159805	29	0.172961	0.368278	31	-0.661182	0.48334	32	0.420456	0.484942	33	protein_coding	NE	NE	pepT; tripeptide aminopeptidase [EC:3.4.11.4]		peptidase T	// peptide catabolic process // peptide metabolic process // proteolysis // cytosol // cytoplasm // metal ion binding // tripeptide aminopeptidase activity // hydrolase activity // zinc ion binding // metallopeptidase activity // peptidase activity // aminopeptidase activity //
NCTC8325	SAOUHSC_00758=SAOUHSC_00758	-2.21441	0.0776643	9	4.82745	0.0104469	9	-3.47043	0.000107591	9	-0.246617	0.494619	10	1.86789	0.0319307	10	0.445644	0.251592	9	1.82087	0.0220442	9	-1.06896	0.0619685	10	protein_coding	NE	NE			membrane protein	// succinate transport // plasma membrane // membrane // //
NCTC8325	SAOUHSC_00759=SAOUHSC_00759	0.173763	0.305762	10	4.04968	0.00777793	11	-0.00276783	0.449813	13	2.19167	0.0686451	10	3.11802	0.00211056	12	1.99345	0.111446	12	3.45848	0.000308464	12	0.406476	0.342103	13	protein_coding	NE	NE			membrane protein	// transmembrane transport // membrane // cytoplasm // transmembrane transporter activity //
NCTC8325	SAOUHSC_00760=SAOUHSC_00760	1.20673	0.032019	12	7.01427	5.61e-07	14	9.4461	1.61e-05	13	8.9963	1.85931e-06	14	6.84219	1.71904e-07	14	1.70559	0.244223	12	2.69804	0.00750114	13	3.21934	0.138042	15	protein_coding	NE	NE			GGDEF domain protein from <i>Staphylococcus</i>	// negative regulation of bacterial-type flagellum-dependent cell motility // cell adhesion involved in single-species biofilm formation // cell wall organization // peptidyl-histidine phosphorylation // phosphorelay signal transduction system // membrane // plasma membrane // diguanylate cyclase activity // protein histidine kinase activity // phosphorelay sensor kinase activity //
NCTC8325	SAOUHSC_00762=SAOUHSC_00762	-6.25308	1.95e-06	16	-7.69888	1.2e-06	16	-11.815	1.2e-06	16	-8.24591	5.28916e-08	16	-5.18028	2.15504e-05	17	-2.93678	0.00125265	16	-13.7688	1.2e-07	14	-5.78789	0.000183153	18	protein_coding	E	NE	wecA, tagO, rfe; UDP-GlcNAc:undecaprenyl-phosphate/decaprenyl-phosphate GlcNAc-1-phosphate transferase [EC:2.7.8.33 2.7.8.35]	O-Antigen repeat unit biosynthesis, Metabolic pathways	UDP-N-acetylglucosamineundecaprenyl-phosphate N-acetylglucosaminephosphotransferase	// cell wall organization // cell wall macromolecule biosynthetic process // lipopolysaccharide biosynthetic process // plasma membrane // membrane // transferase activity // phosphotransferase activity, for other substituted phosphate groups // phospho-N-acetylmuramoyl-pentapeptide-transferase activity //
NCTC8325	SAOUHSC_00763=SAOUHSC_00763	-4.65922	0.00182213	7	-1.31286	0.274173	8	0.650566	0.231531	10	2.01877	0.0972188	8	2.43981	0.0312508	8	-0.707817	0.384864	8	-0.773397	0.477594	8	0.0389755	0.447738	10	protein_coding	NE	NE			YigZ family protein	// regulation of translational initiation // negative regulation of protein phosphorylation // positive regulation of translational initiation in response to starvation // GCN2-mediated signaling // negative regulation of protein kinase activity // polysome // ribosome binding // protein kinase inhibitor activity // polysome binding //
NCTC8325	SAOUHSC_00764=SAOUHSC_00764	0.636724	0.407275	5	1.8734	0.125314	5	-2.4213	0.23376	5	-0.248032	0.37773	5	2.90529	0.00160682	5	-4.65245	0.00121271	5	2.48146	0.226165	5	1.14494	0.171366	6	protein_coding	NE	NE			fatty acid kinase FakAB1	// // // lipid binding //
NCTC8325	SAOUHSC_00765=SAOUHSC_00765	6.87953	0.0324261	10	-0.96711	0.331897	12	-1.78556	0.103416	10	1.32805	0.354873	10	1.54368	0.458657	12	3.37165	0.117179	12	0.21406	0.494367	13	0.00338438	0.43174	16	protein_coding	NE	NE	comFA; competence protein ComFA		comF operon protein 1	// DNA recombination // double-strand break repair // DNA replication initiation // DNA unwinding involved in DNA replication // // 3'-5' DNA helicase activity // hydrolase activity // ATP binding // DNA binding //
NCTC8325	SAOUHSC_00766=SAOUHSC_00766	2.02723	0.436801	5	0.167493	0.446382	5	-0.661774	0.47163	5	5.65228	0.00262844	5	6.07801	0.0216927	5	-4.19254	0.15192	6	1.59782	0.146093	6	0.0548474	0.242435	8	protein_coding	NE	NE	comFC; competence protein ComFC		comF operon protein C	// nucleoside metabolic process // // hypoxanthine phosphoribosyltransferase activity // guanine phosphoribosyltransferase activity //
NCTC8325	SAOUHSC_00767=SAOUHSC_00767	0.42739	0.487871	9	0.540337	0.497259	8	1.57162	0.140687	9	-1.28329	0.36892	9	1.07773	0.0268915	9	-0.406128	0.287749	9	1.86073	0.0155197	9	1.23338	0.474085	9	protein_coding	NE	NE			ribosome hibernation promotion factor	// negative regulation of translational elongation // primary metabolic process // regulation of translation // cytosolic small ribosomal subunit // cytoplasm // ribosomal small subunit binding // ribosome binding //
NCTC8325	SAOUHSC_00769=secA	-16.7537	8.81e-10	27	-18.4869	8.11e-09	28	-32.4332	2.98e-10	28	-31.6085	5.92374e-10	27	-21.4283	4.04605e-10	28	-22.398	1.46e-08	27	-29.3844	6.48e-11	28	-33.4485	6.84e-09	28	protein_coding	E	E	secA; preprotein translocase subunit SecA [EC:7.4.2.8]	Quorum sensing, Protein export, Bacterial secretion system	protein translocation ATPase SecA	// intracellular protein transmembrane transport // protein transport by the Sec complex // protein import // protein transport // intracellular protein transport // protein targeting // cell envelope Sec protein transport complex // membrane // plasma membrane // cytosol // cytoplasm // protein-exporting ATPase activity // metal ion binding // ABC-type protein transporter activity // ATP binding…
NCTC8325	SAOUHSC_00770=SAOUHSC_00770	-8.38608	0.274496	3	-14.7483	0.0432267	4	-15.1672	0.08425	4	-20.2716	0.00277665	4	-16.1243	0.0246014	3	-12.0478	0.0100478	3	-23.5418	0.00629822	3	-38.1514	0.00263269	4	protein_coding	NE	NE			hypothetical protein	// // // //
NCTC8325	SAOUHSC_00771=SAOUHSC_00771	-6.937	3.08e-06	13	-6.90685	0.00502919	15	-12.475	0.000107591	18	-9.60064	5.53662e-06	12	-7.24624	6.18225e-05	15	-11.677	3.45e-06	15	-12.5794	2.76e-07	18	-13.9287	1.59e-08	17	protein_coding	E	E	prfB; peptide chain release factor 2		peptide chain release factor 2	// translational termination // translation // cytoplasm // translation release factor activity, codon specific // translation release factor activity //
NCTC8325	SAOUHSC_00772=SAOUHSC_00772	3.08712	1	1	-8.5052	1	1	-4.7309	1	1	-3.00156	1	1	-3.20312	1	1	0.460684	1	1	6.80943	1	1	-2.61527	1	1	protein_coding	NE	NE			hypothetical protein	// // // //
NCTC8325	SAOUHSC_00773=SAOUHSC_00773	-0.966008	0.021523	14	0.678499	0.226767	18	-0.0298244	0.374506	18	-2.23962	0.15259	15	-0.35547	0.495718	17	0.84026	0.260392	16	2.12338	0.000581348	17	3.40372	0.0283095	19	protein_coding	NE	NE			LysM domain-containing protein	// cell wall organization // defense response to bacterium // cytolysis // metabolic process // // hydrolase activity // N-acetylmuramoyl-L-alanine amidase activity // catalytic activity //
NCTC8325	SAOUHSC_00774=SAOUHSC_00774	1.00669	0.395557	7	-4.27661	0.0136922	8	6.06856	0.00261394	8	-3.56588	0.101866	6	-2.4116	0.000476513	7	-1.56391	0.134507	7	-1.9098	0.295885	8	-3.48553	0.0725982	8	protein_coding	NE	NE	K07023; putative hydrolases of HD superfamily		hydrolase	// // // hydrolase activity // nucleotide binding // metal ion binding //
NCTC8325	SAOUHSC_00775=SAOUHSC_00775	-0.644526	0.429413	5	-0.600097	0.29854	5	1.83426	0.0387393	5	-1.68562	0.220513	5	-2.97428	0.035701	5	-1.31747	0.314707	5	-0.795911	0.391575	5	0.535663	0.360071	5	protein_coding	NE	NE			protein CsbA	// // membrane // //
NCTC8325	SAOUHSC_00776=SAOUHSC_00776	-1.09405	0.274496	14	-0.854779	0.400925	17	-0.496502	0.0546165	17	1.37223	0.232819	15	1.55888	0.358359	16	0.00610935	0.463125	17	0.592948	0.40773	17	2.3364	0.135953	22	protein_coding	NE	NE	uvrB; excinuclease ABC subunit B	Nucleotide excision repair	nucleotide excision repair protein UvrB	// nucleotide-excision repair // excinuclease repair complex // ATP hydrolysis activity // hydrolase activity // ATP binding // DNA binding //
NCTC8325	SAOUHSC_00778=SAOUHSC_00778	0	1	0	7.21988	1	1	22.9006	1	1	14.2231	1	1	17.4985	1	1	-0.669033	1	1	-4.25267	1	1	0.210425	0.498118	2	protein_coding	NE	E	K07481; transposase, IS5 family		hypothetical protein	// transposition // transposition, DNA-mediated // // transposase activity // DNA binding //
NCTC8325	SAOUHSC_00779=SAOUHSC_00779	1.68435	0.259339	10	2.41567	0.268081	11	0.740365	0.18162	11	0.379297	0.271114	10	0.234348	0.371016	10	-0.324689	0.329957	11	1.23044	0.0229303	11	0.0984704	0.349065	12	protein_coding	NE	NE	uvrB; excinuclease ABC subunit B	Nucleotide excision repair	nucleotide excision repair protein UvrB2	// nucleic acid phosphodiester bond hydrolysis // nucleotide-excision repair // DNA repair // excinuclease repair complex // ATP hydrolysis activity // ATP binding // nuclease activity // DNA binding //
NCTC8325	SAOUHSC_00780=uvrA	-1.59604	0.426141	40	3.00913	0.00841213	40	-1.00314	0.322702	46	-0.876325	0.31719	38	0.85888	0.0271655	41	0.0465113	0.468118	42	0.660033	0.10599	41	1.01423	0.195234	47	protein_coding	NE	NE	uvrA; excinuclease ABC subunit A	Nucleotide excision repair	nucleotide excision repair protein UvrA	// nucleic acid phosphodiester bond hydrolysis // SOS response // cellular response to DNA damage stimulus // nucleotide-excision repair // DNA repair // excinuclease repair complex // cytoplasm // catalytic activity // metal ion binding // ATP hydrolysis activity // excinuclease ABC activity // zinc ion binding // ATP binding // nuclease activity // DNA binding // nucleotide binding //
NCTC8325	SAOUHSC_00781=SAOUHSC_00781	-0.358351	0.39702	13	2.00922	0.142131	14	3.73358	0.0238806	15	-1.58131	0.00451703	14	-1.81233	0.193969	15	-4.86801	0.00181083	15	-5.04829	0.000179048	14	-6.13731	0.0012176	16	protein_coding	NE	NE	hprK, ptsK; HPr kinase/phosphorylase [EC:2.7.11.- 2.7.4.-]		HPr kinase/phosphorylase	// phosphorylation // metabolic process // protein phosphorylation // regulation of carbohydrate metabolic process // carbohydrate metabolic process // phosphorelay signal transduction system // cytosol // protein serine/threonine/tyrosine kinase activity // magnesium ion binding // metal ion binding // transferase activity // kinase activity // ATP binding // protein serine/threonine kinase acti…
NCTC8325	SAOUHSC_00782=SAOUHSC_00782	-3.76198	0.0169437	13	-1.43027	0.141497	13	-2.798	0.20445	14	-1.50417	0.0294998	14	2.72965	0.00294879	14	-5.16589	0.000272782	14	-0.967859	0.321686	14	0.138268	0.4606	14	protein_coding	NE	NE	lgt, umpA; phosphatidylglycerol---prolipoprotein diacylglyceryl transferase [EC:2.5.1.145]		prolipoprotein diacylglyceryl transferase	// protein phosphopantetheinylation // lipoprotein biosynthetic process // membrane // plasma membrane // phosphatidylglycerol-prolipoprotein diacylglyceryl transferase activity // transferase activity //
NCTC8325	SAOUHSC_00783=SAOUHSC_00783	2.5946	0.439539	12	2.14262	0.253205	13	-0.04189	0.362936	13	-0.812271	0.207557	10	0.628732	0.0318278	12	-1.82468	0.134876	13	2.38493	0.00453492	13	-0.10239	0.317367	14	protein_coding	NE	NE	yvoF; heptaprenylglycerol acetyltransferase [EC:2.3.1.-]	Glycerophospholipid metabolism	acetyltransferase	// // // transferase activity //
NCTC8325	SAOUHSC_00784=SAOUHSC_00784	3.53803	0.128823	13	2.3891	0.00102103	12	4.87331	0.000119719	14	0.755179	0.384866	11	-0.0941236	0.277423	12	2.09523	0.122704	12	1.08582	0.0211474	13	0.696867	0.305384	16	protein_coding	NE	NE			hypothetical protein	// // // //
NCTC8325	SAOUHSC_00785=SAOUHSC_00785	-16.484	3.11e-06	12	-14.3004	0.000256347	11	-21.7601	2.64e-05	12	-16.0367	9.54995e-05	11	-11.8048	0.000139388	10	-18.9241	3.41e-05	11	-16.5662	0.00193442	10	-22.2285	0.00106868	10	protein_coding	E	E	trxB, TRR; thioredoxin reductase (NADPH) [EC:1.8.1.9]	Selenocompound metabolism	thioredoxin reductase	// cell redox homeostasis // removal of superoxide radicals // cytoplasm // oxidoreductase activity // thioredoxin-disulfide reductase activity //
NCTC8325	SAOUHSC_00786=SAOUHSC_00786	5.65733	0.00836794	4	2.04899	0.00275096	4	1.04145	0.320157	5	2.45049	0.0236118	5	5.96185	0.00160682	6	0.816384	0.4141	4	4.74136	0.00689922	3	-0.105836	0.302459	13	protein_coding	NE	NE			N/A	N/A
NCTC8325	SAOUHSC_00787=SAOUHSC_00787	3.1391	0.0178695	7	5.70117	0.000707028	9	5.23287	5.05e-05	8	9.0004	0.0010808	7	4.63897	0.0184079	9	1.04264	0.173877	9	0.49914	0.150648	7	2.64217	0.213449	11	protein_coding	NE	NE	rapZ; RNase adapter protein RapZ		Nucleotide-binding protein SAOUHSC_00787	// // // GTP binding // ATP binding // nucleotide binding //
NCTC8325	SAOUHSC_00788=SAOUHSC_00788	2.8143	0.0169437	13	3.9429	0.00186958	13	0.380547	0.24679	13	6.55956	1.05686e-05	13	5.59532	7.87737e-06	13	1.99194	0.0624386	13	-4.26599	0.00263929	13	-1.64584	0.195234	14	protein_coding	E	E			YvcK family protein	// regulation of cell shape // cytoplasm // LPPG:FO 2-phospho-L-lactate transferase activity //
NCTC8325	SAOUHSC_00789=SAOUHSC_00789	-5.38969	0.0395724	6	1.71867	0.240886	7	-5.3774	0.00496126	7	-1.46076	0.218587	6	1.56446	0.354529	6	1.85813	0.0564776	6	-2.27963	0.442159	7	-4.41792	0.00243091	8	protein_coding	NE	NE	whiA; cell division protein WhiA		Putative sporulation transcription regulator WhiA	// cell division // cell cycle // regulation of sporulation // // DNA binding //
NCTC8325	SAOUHSC_00790=clpP	-9.38009	4.33e-05	8	-11.8331	0.000411852	10	-16.7329	1.19e-05	9	-15.7147	1.16228e-05	9	-11.2562	1.26421e-05	9	-9.37217	3.83e-05	10	-15.5851	2.89e-05	8	-14.3942	0.000259457	10	protein_coding	NE	NE	clpP, CLPP; ATP-dependent Clp protease, protease subunit [EC:3.4.21.92]		ATP-dependent Clp protease proteolytic subunit	// protein quality control for misfolded or incompletely synthesized proteins // proteolysis // endopeptidase Clp complex // cytoplasm // ATPase binding // ATP-dependent peptidase activity // hydrolase activity // serine-type peptidase activity // peptidase activity // serine-type endopeptidase activity //
NCTC8325	SAOUHSC_00792=SAOUHSC_00792	0.532517	0.49708	10	0.228117	0.294558	11	0.282739	0.362936	11	0.464645	0.400518	11	0.721263	0.206461	11	0.424654	0.33254	12	2.15561	0.0152906	12	1.24319	0.0176072	13	protein_coding	NE	NE	K07071; uncharacterized protein		Epimerase family protein SAOUHSC_00792	// // // catalytic activity //
NCTC8325	SAOUHSC_00793=SAOUHSC_00793	-1.80972	0.0686016	11	2.60792	0.00942249	10	0.877082	0.272286	8	0.700383	0.254766	9	2.12059	0.236321	10	-0.0351217	0.48299	10	0.729013	0.426587	10	1.57241	0.183453	12	protein_coding	NE	NE			DUF4887 domain-containing protein	// // membrane // //
NCTC8325	SAOUHSC_00794=SAOUHSC_00794	-8.04388	5.47e-06	17	-8.12529	1.98e-07	17	-11.5505	7.68e-07	17	-14.5073	1.30442e-08	17	-8.75533	2.14798e-06	17	-15.3168	1.15e-08	18	-14.8448	2.68e-08	16	-15.7788	3.34e-07	17	protein_coding	NE	NE	cggR; central glycolytic genes regulator		glycolytic operon regulator	// // // carbohydrate binding //
NCTC8325	SAOUHSC_00795=SAOUHSC_00795	-9.24145	6.61e-07	14	-5.10512	0.0197664	14	-12.3966	7.86e-06	14	-11.7835	3.09976e-07	13	-10.6881	3.69787e-07	13	-12.1342	1.74e-05	14	-13.8733	1.6e-06	13	-20.2906	1.46e-07	14	protein_coding	E	E	GAPDH, gapA; glyceraldehyde 3-phosphate dehydrogenase [EC:1.2.1.12]	Glycolysis / Gluconeogenesis, Metabolic pathways, Biosynthesis of secondary metabolites, Microbial metabolism in diverse environments, Carbon metabolism, Biosynthesis of amino acids	glyceraldehyde-3-phosphate dehydrogenase	// glucose metabolic process // // glyceraldehyde-3-phosphate dehydrogenase (NAD+) (phosphorylating) activity // nucleotide binding // NAD binding // NADP binding // oxidoreductase activity, acting on the aldehyde or oxo group of donors, NAD or NADP as acceptor // oxidoreductase activity //
NCTC8325	SAOUHSC_00796=pgk	-3.3352	0.0252601	16	-1.91483	0.016632	18	-7.03486	5.38e-05	18	-4.46698	0.000347265	17	-2.76584	0.000315835	17	-4.97252	0.000797665	15	-9.05017	2.02e-06	16	-9.23247	2.9e-06	19	protein_coding	E	E	PGK, pgk; phosphoglycerate kinase [EC:2.7.2.3]	Glycolysis / Gluconeogenesis, Metabolic pathways, Biosynthesis of secondary metabolites, Microbial metabolism in diverse environments, Carbon metabolism, Biosynthesis of amino acids	phosphoglycerate kinase	// positive regulation of oxidative phosphorylation // gluconeogenesis // phosphorylation // glycolytic process // cytosol // cytoplasm // ADP binding // transferase activity // kinase activity // ATP binding // phosphoglycerate kinase activity // nucleotide binding //
NCTC8325	SAOUHSC_00797=tpiA	-1.08357	0.192747	8	1.7856	0.188045	8	-0.827064	0.352058	7	-1.73877	0.063234	8	-0.543958	0.496759	8	-1.66454	0.0740932	7	-8.01334	0.00153848	8	-1.3506	0.0875177	8	protein_coding	E	E	TPI, tpiA; triosephosphate isomerase (TIM) [EC:5.3.1.1]	Glycolysis / Gluconeogenesis, Fructose and mannose metabolism, Inositol phosphate metabolism, Metabolic pathways, Biosynthesis of secondary metabolites, Microbial metabolism in diverse environments, Carbon metabolism, Biosynthesis of amino acids	triosephosphate isomerase	// glyceraldehyde-3-phosphate biosynthetic process // glycerol catabolic process // glycolytic process // gluconeogenesis // cytosol // cytoplasm // isomerase activity // triose-phosphate isomerase activity // catalytic activity //
NCTC8325	SAOUHSC_00798=SAOUHSC_00798	-2.13384	0.0433381	20	-0.880206	0.182589	24	-4.11121	0.000735577	26	-1.34781	0.173063	23	0.127071	0.33534	23	-0.341532	0.497086	24	-0.777213	0.0501611	23	-2.75124	0.0018579	27	protein_coding	NE	E	gpmI; 2,3-bisphosphoglycerate-independent phosphoglycerate mutase [EC:5.4.2.12]	Glycolysis / Gluconeogenesis, Glycine, serine and threonine metabolism, Methane metabolism, Metabolic pathways, Biosynthesis of secondary metabolites, Microbial metabolism in diverse environments, Carbon metabolism, Biosynthesis of amino acids	2,3-bisphosphoglycerate-independent phosphoglycerate mutase	// cellular carbohydrate metabolic process // glycolytic process // glucose catabolic process // cytosol // cytoplasm // metal ion binding // 2,3-bisphosphoglycerate-independent phosphoglycerate mutase activity // manganese ion binding // isomerase activity // phosphoglycerate mutase activity // catalytic activity //
NCTC8325	SAOUHSC_00799=eno	-19.1979	4.42e-08	16	-22.1596	8.11e-09	18	-27.0345	6.51e-09	18	-27.1616	1.30442e-08	17	-19.5199	3.3927e-08	16	-25.1348	7.73e-09	18	-24.8281	5.97e-09	18	-35.9714	1.59e-08	17	protein_coding	E	E	ENO, eno; enolase [EC:4.2.1.11]	Glycolysis / Gluconeogenesis, Methane metabolism, Metabolic pathways, Biosynthesis of secondary metabolites, Microbial metabolism in diverse environments, Carbon metabolism, Biosynthesis of amino acids, RNA degradation	phosphopyruvate hydratase/laminin binding protein	// regulation of vacuole fusion, non-autophagic // glycolytic process // cell surface // cytoplasm // extracellular region // phosphopyruvate hydratase complex // metal ion binding // laminin binding // lyase activity // collagen binding // protein binding // phosphopyruvate hydratase activity // magnesium ion binding //
NCTC8325	SAOUHSC_00800=SAOUHSC_00800	0.236006	0.453136	2	-0.0162832	0.491983	2	-0.138027	0.497654	2	-1.31855	0.101837	2	-3.17812	0.0378633	2	-1.26587	0.248881	2	0.562791	0.443665	2	-2.11631	0.265445	2	protein_coding	NE	NE			hypothetical protein	// // membrane // //
NCTC8325	SAOUHSC_00801=secG	-1.77845	0.123032	2	-1.27814	0.0763044	2	-6.93741	0.0272585	2	-3.60416	0.0292643	2	1.36611	0.298205	2	-3.08031	0.0298459	2	-2.83169	0.0232348	2	-4.28091	0.0290582	2	protein_coding	NE	NE	secG; preprotein translocase subunit SecG	Quorum sensing, Protein export, Bacterial secretion system	SecYEG translocon	// intracellular protein transmembrane transport // protein transport by the Sec complex // protein transport // protein secretion // membrane // plasma membrane // protein-transporting ATPase activity //
NCTC8325	SAOUHSC_00802=SAOUHSC_00802	-4.41379	0.000907801	10	-3.52346	0.122603	13	-6.56095	1.87e-05	13	-9.49671	4.40041e-06	10	-5.7907	2.18131e-06	12	-7.06909	5.11e-05	12	-6.68761	0.000857036	12	-9.45204	1.12e-05	13	protein_coding	NE	NE	yvaK; carboxylesterase [EC:3.1.1.1]		carboxylesterase	// lipid metabolic process // membrane // methyl indole-3-acetate esterase activity // carboxylic ester hydrolase activity // hydrolase activity // lipase activity //
NCTC8325	SAOUHSC_00803=SAOUHSC_00803	-7.74689	7.66e-09	32	-6.27972	5.15e-06	36	-8.06616	2.48e-07	36	-10.133	8.72876e-13	33	-6.89151	2.59692e-12	34	-7.3091	2.57e-08	35	-6.45591	1.19e-08	34	-11.4549	6.55e-12	35	protein_coding	E	NE	rnr, vacB; ribonuclease R [EC:3.1.13.1]	RNA degradation	ribonuclease R	// RNA phosphodiester bond hydrolysis, exonucleolytic // RNA phosphodiester bond hydrolysis // nucleic acid phosphodiester bond hydrolysis // RNA metabolic process // cytosol // cytoplasm // hydrolase activity // exoribonuclease II activity // ribonuclease activity // exonuclease activity // nuclease activity // RNA binding // nucleic acid binding //
NCTC8325	SAOUHSC_00804=smpB	-12.3361	4.33e-05	8	-6.43991	8.73e-05	8	-13.37	0.000244981	8	-14.1019	0.000153804	7	-9.65661	3.68268e-05	8	-14.7424	3.61e-05	8	-13.7446	2.89e-05	8	-17.4676	3.01e-05	8	protein_coding	E	E	smpB; SsrA-binding protein		SsrA-binding protein	// trans-translation-dependent protein tagging // trans-translation // cytosol // cytoplasm // RNA binding //
NCTC8325	SAOUHSC_00806=SAOUHSC_00806	2.55868	0.222178	3	2.03397	0.0102962	3	-0.192914	0.497654	4	-0.137867	0.497959	4	-4.75108	0.107825	4	-0.263061	0.3349	4	3.14538	0.00629822	3	3.37368	0.00100784	5	protein_coding	NE	NE			hypothetical protein	// // // //
NCTC8325	SAOUHSC_00807=SAOUHSC_00807	4.50169	0.010047	3	7.23466	0.107809	4	-0.94564	0.335509	5	1.73578	0.300336	5	-3.3282	0.0237709	5	1.29739	0.172082	4	2.44017	0.0714954	3	1.35178	0.265445	6	protein_coding	NE	NE			hypothetical protein	// // // //
NCTC8325	SAOUHSC_00808=SAOUHSC_00808	0.72836	0.420602	7	1.90431	0.418253	5	2.91767	0.000347656	6	2.57279	0.176054	6	1.26142	0.199215	7	-0.887827	0.398293	7	3.24397	0.00237483	7	-0.431048	0.343982	7	protein_coding	NE	NE			DUF5067 domain-containing protein	// // // //
NCTC8325	SAOUHSC_00809=SAOUHSC_00809	4.53663	1	1	-1.12445	1	1	6.6829	1	1	5.15482	1	1	1.2881	1	1	-1.74957	1	1	5.36356	1	1	-5.10379	1	1	protein_coding	NE	NE			hypothetical protein	// // // //
NCTC8325	SAOUHSC_00810=SAOUHSC_00810	8.48026	0.010047	3	-11.1915	0.236901	3	3.61774	0.0227052	3	4.07549	0.136949	3	-4.3419	0.00785877	3	2.58909	0.0832393	3	1.59601	0.226165	3	-8.19651	0.00872484	3	protein_coding	NE	NE			hypothetical protein	// // membrane // //
NCTC8325	SAOUHSC_00811=SAOUHSC_00811	-0.438922	0.295806	8	1.9493	0.0124436	8	3.66923	8.03e-05	8	-0.697051	0.176054	8	0.938728	0.358359	8	0.825896	0.190869	8	1.32838	0.0928268	8	0.985801	0.278496	9	protein_coding	NE	NE			N-acetyltransferase	// // // acetyltransferase activity // acyltransferase activity, transferring groups other than amino-acyl groups // N-acetyltransferase activity //
NCTC8325	SAOUHSC_00812=SAOUHSC_00812	-0.124465	0.427574	53	2.99632	4.05e-05	52	0.418229	0.426418	51	-0.0267262	0.253506	52	2.86567	3.2946e-06	52	1.5176	0.0403879	53	1.448	0.000699634	53	1.55781	0.0346516	60	protein_coding	NE	NE	clfA; clumping factor A	Staphylococcus aureus infection	clumping factor A	// aggregation of unicellular organisms // cell adhesion // cell wall // extracellular region // fibrinogen binding // fibronectin binding //
NCTC8325	SAOUHSC_00816=SAOUHSC_00816	-2.05217	0.0102622	17	1.21802	0.305539	22	-2.49128	0.106431	23	0.916179	0.283299	19	3.96534	0.00580371	20	1.78378	0.150303	22	1.51337	0.0528992	21	-0.99532	0.275262	27	protein_coding	NE	NE			extracellular matrix and plasma binding protein	// // cell surface // //
NCTC8325	SAOUHSC_00817=SAOUHSC_00817	3.88981	0.0382249	2	5.66718	0.0232003	2	-1.14545	0.497654	2	0.213597	0.440834	2	2.10599	0.0548142	2	0.632357	0.497086	2	0.363586	0.494367	2	-0.638064	0.253727	2	protein_coding	NE	NE			fibrinogen-binding protein	// // // //
NCTC8325	SAOUHSC_00818=SAOUHSC_00818	2.61197	0.0450743	5	2.85792	0.0261611	5	5.6793	0.0151922	6	2.22013	0.284292	5	-4.07095	0.146092	6	1.95167	0.0772111	7	-0.994203	0.343844	6	0.436107	0.359387	6	protein_coding	NE	NE	nuc; micrococcal nuclease [EC:3.1.31.1]		thermonuclease	// nucleic acid phosphodiester bond hydrolysis // RNA catabolic process // membrane // cytoplasm // hydrolase activity // nuclease activity // nucleic acid binding //
NCTC8325	SAOUHSC_00819=SAOUHSC_00819	-4.3853	0.0318536	2	6.84197	0.0232003	2	0.191976	0.497654	2	0.671198	0.379793	2	4.72914	0.0237263	2	4.02131	0.0298459	2	0.652542	0.494367	2	-3.68076	0.00872484	3	protein_coding	NE	NE	cspA; cold shock protein		cold-shock protein C	// negative regulation of termination of DNA-templated transcription // transcription antitermination // regulation of gene expression // cytosol // cytoplasm // RNA binding // transcription antitermination factor activity, RNA binding // nucleic acid binding //
NCTC8325	SAOUHSC_00820=SAOUHSC_00820	-0.496541	0.492565	7	-1.09584	0.122835	8	2.76823	0.0553641	8	-2.15117	0.140375	8	-0.250309	0.415616	9	2.43478	0.141407	9	0.237088	0.348577	9	2.49972	0.256597	9	protein_coding	NE	NE			hypothetical protein	// // // //
NCTC8325	SAOUHSC_00821=SAOUHSC_00821	0	1	0	-1.27684	0.496822	2	4.71172	1	1	0	1	0	-5.41675	0.0651385	2	14.5852	0.0298459	2	-2.13184	1	1	5.0828	0.0319611	2	protein_coding	NE	NE			hypothetical protein	// // // //
NCTC8325	SAOUHSC_00822=SAOUHSC_00822	1.33662	0.25067	9	2.10568	0.257192	9	-2.27465	0.125456	10	-1.55532	0.233666	9	-0.175904	0.423906	10	4.93816	0.00227397	11	1.94426	0.0264488	10	-1.75779	0.0521436	13	protein_coding	NE	NE			hypothetical protein	// // // //
NCTC8325	SAOUHSC_00823=SAOUHSC_00823	0	1	0	0	1	0	0	1	0	0	1	0	0	1	0	0	1	0	0	1	0	7.40194	0.490624	2	protein_coding	NE	NE			hypothetical protein	// // membrane // //
NCTC8325	SAOUHSC_00824=SAOUHSC_00824	2.11399	0.195548	2	-0.680593	0.375438	3	-5.56946	0.275118	4	-0.58715	0.432427	3	0.109267	0.477918	3	-1.95043	0.0794764	2	0.419192	0.226165	3	2.51264	0.156409	4	protein_coding	NE	NE			hypothetical protein	// // membrane // //
NCTC8325	SAOUHSC_00825=SAOUHSC_00825	2.43446	0.499244	4	1.27416	0.451172	4	0.0710745	0.497654	4	2.11298	0.0977961	4	1.51981	0.227091	4	-1.48284	0.172082	4	-0.834095	0.482893	4	-2.1376	0.360071	5	protein_coding	NE	NE			hypothetical protein	// // // //
NCTC8325	SAOUHSC_00826=SAOUHSC_00826	1.64641	0.499244	2	1.64551	0.210297	2	0.581201	0.497654	2	5.76697	0.0292643	2	1.69443	0.495718	2	0.331384	0.497086	2	-0.714619	0.494367	2	1.72324	0.498118	2	protein_coding	NE	NE			hypothetical protein	// // // //
NCTC8325	SAOUHSC_00827=SAOUHSC_00827	-3.09009	0.0801283	7	1.8391	0.0153749	7	-2.29558	0.106431	7	1.6355	0.271114	6	3.21066	0.0866508	6	0.555373	0.273461	6	-0.134551	0.382114	7	0.157297	0.498118	8	protein_coding	NE	NE			histidine phosphatase family protein	// // cytoplasm // phosphatase activity // intramolecular transferase activity, phosphotransferases //
NCTC8325	SAOUHSC_00828=SAOUHSC_00828	-0.384946	0.418994	8	-4.56832	0.112261	9	2.71817	0.139967	10	0.424373	0.48577	8	2.11116	0.210763	8	1.55048	0.488193	10	0.182671	0.360129	8	1.8441	0.268048	12	protein_coding	NE	NE	lysE, argO; L-lysine exporter family protein LysE/ArgO		hypothetical protein	// amino acid transmembrane transport // L-arginine transmembrane transport // amino acid transport // membrane // plasma membrane // amino acid transmembrane transporter activity // L-arginine transmembrane transporter activity //
NCTC8325	SAOUHSC_00830=SAOUHSC_00830	-1.12298	0.305762	4	-1.51921	0.112791	4	3.7242	0.0892193	4	0.980614	0.0655455	3	0.181017	0.469479	4	-1.58443	0.178817	4	2.95539	0.0849956	4	-1.58474	0.143343	4	protein_coding	NE	NE			N-acetyltransferase	// // // acetyltransferase activity // N-acetyltransferase activity //
NCTC8325	SAOUHSC_00831=SAOUHSC_00831	-0.929823	0.400683	6	5.36756	0.0437563	7	-0.374738	0.42461	7	-1.21481	0.14837	7	7.1594	9.06222e-05	7	-0.709583	0.418487	7	0.542435	0.431785	6	-0.102252	0.189079	9	protein_coding	NE	NE	osmC, ohr; lipoyl-dependent peroxiredoxin [EC:1.11.1.28]		Organic hydroperoxide resistance protein-like	// response to oxidative stress // // //
NCTC8325	SAOUHSC_00832=SAOUHSC_00832	-0.885664	0.325813	5	0.348725	0.418253	5	-0.762518	0.252906	5	-2.26973	0.0564972	5	-2.80399	0.035701	5	-0.445378	0.327779	5	-2.4823	0.00966648	5	-1.80657	0.0242008	6	protein_coding	NE	E	aroD; 3-dehydroquinate dehydratase I [EC:4.2.1.10]	Phenylalanine, tyrosine and tryptophan biosynthesis, Metabolic pathways, Biosynthesis of secondary metabolites, Biosynthesis of amino acids	3-dehydroquinase	// 3,4-dihydroxybenzoate biosynthetic process // chorismate biosynthetic process // aromatic amino acid family biosynthetic process // amino acid biosynthetic process // // lyase activity // 3-dehydroquinate dehydratase activity // catalytic activity //
NCTC8325	SAOUHSC_00833=SAOUHSC_00833	-2.98224	0.274496	3	3.75311	0.277789	4	2.82685	0.263792	3	-8.48001	0.00462067	4	1.99014	0.246798	3	1.24153	0.235858	4	2.09291	0.226165	3	2.47971	0.129974	4	protein_coding	NE	NE			nitroreductase	// // // oxidoreductase activity //
NCTC8325	SAOUHSC_00834=SAOUHSC_00834	-0.823427	0.316508	8	2.06922	0.122835	8	2.00112	0.117733	9	0.844582	0.497959	9	0.273004	0.484251	11	1.47096	0.256727	9	1.49257	0.0264488	10	2.47128	0.0178671	11	protein_coding	NE	NE			thioredoxin	// cell redox homeostasis // cellular response to oxidative stress // cytoplasm // cytosol // oxidoreductase activity // protein-disulfide reductase (NAD(P)) activity // oxidoreductase activity, acting on a sulfur group of donors, disulfide as acceptor // protein-disulfide reductase activity // thioredoxin-disulfide reductase activity //
NCTC8325	SAOUHSC_00835=SAOUHSC_00835	-4.15874	0.010047	3	2.46015	0.0281059	3	4.84338	0.11391	4	0.902348	0.421986	3	0.0579124	0.477918	3	0.450493	0.43233	3	1.34794	0.247097	3	0.0246384	0.498157	4	protein_coding	NE	NE			arsenate reductase	// // cytosol // //
NCTC8325	SAOUHSC_00836=SAOUHSC_00836	-0.221793	0.499244	4	-3.22862	0.0922422	4	-1.99399	0.119513	4	-2.8729	0.0101769	4	-2.86641	0.172092	4	-2.14021	0.309814	4	-5.55394	0.0152906	4	-2.88488	0.0247317	4	protein_coding	NE	NE	gcvH, GCSH; glycine cleavage system H protein	Glycine, serine and threonine metabolism, Glyoxylate and dicarboxylate metabolism, Metabolic pathways, Biosynthesis of secondary metabolites, Carbon metabolism	glycine cleavage complex	// protein lipoylation // glycine decarboxylation via glycine cleavage system // cytoplasm // cytosol // glycine cleavage complex // //
NCTC8325	SAOUHSC_00837=SAOUHSC_00837	0	1	0	0	1	0	0	1	0	0	1	0	0	1	0	-20.6556	1	1	3.24272	1	1	0	1	0	protein_coding	NE	NE			hypothetical protein	// // // //
NCTC8325	SAOUHSC_00838=SAOUHSC_00838	-1.93472	0.257039	11	1.03096	0.0684772	12	-1.08562	0.395216	15	-0.0835403	0.182723	11	-0.854574	0.405424	13	2.58838	0.0159237	13	4.04042	0.00112499	12	0.826741	0.111465	16	protein_coding	NE	NE			hypothetical protein	// // // //
NCTC8325	SAOUHSC_00839=SAOUHSC_00839	-6.69316	0.0401373	5	1.96259	0.29854	5	3.92923	0.0703098	5	-0.709292	0.338412	5	6.33822	0.0335675	5	2.83329	0.042287	5	1.73045	0.135602	6	7.67324	0.10584	7	protein_coding	NE	NE			N/A	N/A
NCTC8325	SAOUHSC_00840=SAOUHSC_00840	1.1319	0.305407	5	0.262171	0.48947	6	-0.179913	0.373735	7	-2.6402	0.330457	5	-1.47611	0.150941	6	1.69287	0.136343	5	0.681009	0.233363	5	-0.339588	0.480873	6	protein_coding	NE	NE	yusF; toprim domain protein		topiosmerase	// // // //
NCTC8325	SAOUHSC_00841=SAOUHSC_00841	1.41313	0.308519	2	-2.84715	0.236901	3	-4.56778	0.246917	3	-1.13907	1	1	1.26394	1	1	0.834086	0.481056	2	4.37782	1	1	-1.30456	0.0243251	3	protein_coding	NE	NE			thiol reductase thioredoxin	// cell redox homeostasis // cellular response to oxidative stress // cytosol // protein-disulfide reductase (NAD(P)) activity // oxidoreductase activity, acting on a sulfur group of donors, disulfide as acceptor // protein-disulfide reductase activity // thioredoxin-disulfide reductase activity //
NCTC8325	SAOUHSC_00842=SAOUHSC_00842	-0.521234	0.305407	13	1.05223	0.338205	16	1.70239	0.190426	16	-0.0962945	0.364818	16	2.43438	0.0452203	16	-0.552749	0.376964	16	1.64979	0.0160419	16	1.58033	0.365845	16	protein_coding	NE	NE	metN; D-methionine transport system ATP-binding protein	ABC transporters	putative methionine ABC transporter MetNPQ1	// D-methionine transport // amino acid transmembrane transport // amino acid transport // membrane // plasma membrane // ABC-type D-methionine transporter activity // ABC-type amino acid transporter activity // ATP hydrolysis activity // ATP binding // nucleotide binding // transporter activity //
NCTC8325	SAOUHSC_00843=SAOUHSC_00843	-3.04462	0.0571386	11	-0.448906	0.31446	11	-0.810765	0.342831	11	-0.957624	0.0840597	11	2.54037	0.00767192	12	-2.09915	0.423085	12	0.936653	0.0369428	12	1.64207	0.354074	12	protein_coding	NE	NE	metI; D-methionine transport system permease protein	ABC transporters	putative methionine ABC transporter MetNPQ1	// nickel cation transport // amino acid transport // transmembrane transport // D-methionine transport // membrane // plasma membrane // transporter activity //
NCTC8325	SAOUHSC_00844=SAOUHSC_00844	-0.103082	0.450672	9	-2.94961	0.0368529	9	-1.73934	0.350367	9	-2.08032	0.334146	9	-0.916542	0.185183	10	2.7269	0.141247	10	-0.0817557	0.379299	9	-1.80466	0.0765265	11	protein_coding	NE	NE	metQ; D-methionine transport system substrate-binding protein	ABC transporters	putative methionine ABC transporter MetNPQ1	// // membrane // transporter activity //
NCTC8325	SAOUHSC_00845=SAOUHSC_00845	-0.932499	1	1	3.8757	1	1	-0.0375686	1	1	-2.49059	1	1	1.35283	1	1	-0.496554	1	1	4.10478	1	1	1.98524	1	1	protein_coding	NE	NE			CsbD family protein	// // // //
NCTC8325	SAOUHSC_00846=SAOUHSC_00846	-2.68108	0.0392943	13	1.3239	0.341988	14	-1.0792	0.131477	16	1.87074	0.0665709	14	0.795904	0.15071	15	1.74093	0.0753709	14	1.85574	0.0368157	16	-0.0350475	0.464922	16	protein_coding	NE	NE	K08974; putative membrane protein		DUF368 domain-containing protein	// // membrane // //
NCTC8325	SAOUHSC_00847=SAOUHSC_00847	-3.75537	0.0179798	6	-3.97826	0.496822	6	-11.3	0.00365412	8	-25.8372	8.64698e-05	7	-19.1697	3.36441e-05	8	-14.3812	0.00609921	7	-20.2784	0.000161052	7	-26.0002	8.68e-05	7	protein_coding	E	NE	sufC; Fe-S cluster assembly ATP-binding protein		Fe-S cluster biosynthesis protein SufC	// // // ATP hydrolysis activity // ATP binding // nucleotide binding //
NCTC8325	SAOUHSC_00848=SAOUHSC_00848	-12.6625	1.97e-07	14	-10.2915	0.000708869	16	-16.0695	1.38e-06	16	-22.7595	5.97808e-08	15	-18.0305	3.69787e-07	15	-24.7837	3.21e-08	16	-31.2198	5.72e-08	15	-33.6383	2.86e-08	16	protein_coding	E	E	sufD; Fe-S cluster assembly protein SufD		Fe-S cluster biosynthesis protein SufD	// iron-sulfur cluster assembly // // //
NCTC8325	SAOUHSC_00849=SAOUHSC_00849	-11.2982	9.26e-06	18	-10.1011	3.43e-06	18	-13.4832	2.62e-07	18	-22.2499	1.22499e-08	18	-15.478	8.21582e-09	18	-27.7702	3.06e-07	18	-30.6986	5.97e-09	18	-33.2892	3.33e-09	19	protein_coding	E	E	sufS; cysteine desulfurase / selenocysteine lyase [EC:2.8.1.7 4.4.1.16]	Selenocompound metabolism, Metabolic pathways	L-cysteine desulfurase	// cysteine metabolic process // // cysteine desulfurase activity // pyridoxal phosphate binding // transferase activity // transaminase activity // catalytic activity //
NCTC8325	SAOUHSC_00850=SAOUHSC_00850	-4.94925	0.015261	9	-3.35146	0.0219499	9	-6.72506	0.0146819	9	-12.2298	2.48653e-05	9	-8.45873	3.56696e-05	9	-16.8733	0.000845004	9	-18.369	1.06e-05	9	-19.8906	0.00076179	9	protein_coding	NE	E	iscU, nifU; nitrogen fixation protein NifU and related proteins		Fe-S cluster biosynthesis protein SufU	// protein maturation by iron-sulfur cluster transfer // iron-sulfur cluster assembly // cellular iron ion homeostasis // cytoplasm // 4 iron, 4 sulfur cluster binding // 2 iron, 2 sulfur cluster binding // iron-sulfur cluster binding // iron-sulfur transferase activity // ferrous iron binding // iron ion binding //
NCTC8325	SAOUHSC_00851=SAOUHSC_00851	-4.55377	0.00336454	15	-3.21425	0.0373316	15	-6.37643	0.00484658	19	-15.8598	6.90081e-09	18	-10.1927	1.90474e-06	19	-17.1291	1.52e-08	17	-19.0979	1.04e-06	17	-16.0062	8.14e-05	20	protein_coding	E	E	sufB; Fe-S cluster assembly protein SufB		Fe-S cluster biosynthesis protein SufB	// iron-sulfur cluster assembly // // //
NCTC8325	SAOUHSC_00852=SAOUHSC_00852	0	1	0	0	1	0	0	1	0	0	1	0	0	1	0	0	1	0	0	1	0	0	1	0	protein_coding	NE	NE			hypothetical protein	// // // //
NCTC8325	SAOUHSC_00853=SAOUHSC_00853	1.4903	0.100333	5	1.18384	0.282521	5	-0.572046	0.47794	5	-1.05592	0.346271	5	-0.793064	0.167575	5	0.70163	0.390331	5	1.56051	0.0889584	5	1.5068	0.0722831	5	protein_coding	NE	NE			hypothetical protein	// // membrane // //
NCTC8325	SAOUHSC_00854=SAOUHSC_00854	-0.275982	0.493738	11	-1.85905	0.143986	12	1.31453	0.278668	10	0.253668	0.270076	12	2.79237	0.00228163	11	0.372458	0.374224	11	-0.472679	0.33753	10	2.81721	0.147621	15	protein_coding	NE	NE			hypothetical protein	// // membrane // plasma membrane // //
NCTC8325	SAOUHSC_00855=SAOUHSC_00855	-2.0326	0.00311497	21	1.24191	0.127255	22	2.62734	0.0466148	23	3.47024	0.000187237	20	2.97369	0.000301459	19	-0.692466	0.341025	21	2.19871	0.00689685	18	0.685899	0.227052	24	protein_coding	NE	NE	ncd2, npd; nitronate monooxygenase [EC:1.13.12.16]	Nitrogen metabolism, Metabolic pathways	puative nitronate monooxygenase	// response to toxic substance // // nucleotide binding // nitronate monooxygenase activity // oxidoreductase activity // monooxygenase activity // catalytic activity //
NCTC8325	SAOUHSC_00857=SAOUHSC_00857	4.51058	0.25082	6	5.35396	0.00715024	5	-1.08544	0.117783	7	0.354308	0.180624	8	3.37555	0.204915	7	-0.470158	0.486144	7	3.36968	0.0462094	7	5.78904	0.0702199	6	protein_coding	NE	NE			hypothetical protein	// // // //
NCTC8325	SAOUHSC_00858=SAOUHSC_00858	-2.91395	0.02241	10	-1.07303	0.497455	10	0.585093	0.452274	11	0.28244	0.457751	11	-1.1523	0.131944	12	-0.15455	0.493957	12	0.513364	0.242785	11	-0.973373	0.272388	12	protein_coding	NE	NE			hypothetical protein	// // // //
NCTC8325	SAOUHSC_00859=SAOUHSC_00859	-2.80608	0.040606	9	-2.30996	0.406567	11	-1.37811	0.0272585	11	-4.13669	0.000315797	10	-1.81074	0.137507	11	-2.68118	0.0239543	10	-0.532203	0.315861	10	-2.92346	0.0220199	12	protein_coding	NE	NE	K07090; uncharacterized protein		putative transporter	// // membrane // plasma membrane // transporter activity //
NCTC8325	SAOUHSC_00860=SAOUHSC_00860	-2.25418	0.0532697	17	-0.715553	0.408142	16	0.972576	0.317343	18	-2.03033	0.0370445	18	0.0285616	0.454609	16	1.78568	0.150215	20	0.698406	0.216868	17	1.14893	0.265445	22	protein_coding	NE	NE			5-nucleotidase family protein	// dephosphorylation // nucleotide catabolic process // outer membrane-bounded periplasmic space // UDP-sugar diphosphatase activity // 5'-nucleotidase activity // hydrolase activity // nucleotide binding //
NCTC8325	SAOUHSC_00861=SAOUHSC_00861	-8.95192	1.6e-06	13	-5.61866	6.38e-07	13	-9.31579	0.00217926	14	-10.8763	3.09976e-07	13	-7.19655	3.45231e-06	13	-16.9687	3.49e-07	13	-8.4163	1.07e-05	13	-11.1813	1.37e-07	14	protein_coding	NE	NE	lipA, LIAS, LIP1, LIP5; lipoyl synthase [EC:2.8.1.8]	Lipoic acid metabolism, Metabolic pathways, Biosynthesis of cofactors	lipoyl synthase	// protein lipoylation // lipoate biosynthetic process // mitochondrion // cytoplasm // sulfurtransferase activity // 4 iron, 4 sulfur cluster binding // iron-sulfur cluster binding // metal ion binding // lipoate synthase activity // transferase activity // catalytic activity //
NCTC8325	SAOUHSC_00862=SAOUHSC_00862	-11.2706	1	1	0.886599	0.288653	3	-13.7815	0.00873523	3	2.10647	0.0524945	2	0.525854	0.322075	3	-0.669033	0.462439	3	-3.50194	1	1	-2.28635	0.498157	4	protein_coding	NE	NE			hypothetical protein	// // // //
NCTC8325	SAOUHSC_00863=SAOUHSC_00863	-2.58116	1	1	-9.65258	1	1	5.45202	1	1	-13.9169	1	1	-4.98273	1	1	-8.96236	1	1	-0.27732	1	1	0.767652	1	1	protein_coding	NE	NE			hypothetical protein	// // // //
NCTC8325	SAOUHSC_00864=SAOUHSC_00864	4.05683	0.0243474	6	3.96508	0.0125053	6	0.811044	0.426418	6	2.33654	0.31719	5	-1.82142	0.197331	6	-0.0365343	0.445038	5	0.825114	0.127756	5	0.605638	0.363337	6	protein_coding	NE	NE			hypothetical protein	// RNA phosphodiester bond hydrolysis // nucleic acid phosphodiester bond hydrolysis // toxin-antitoxin complex // ribonuclease activity // nuclease activity // hydrolase activity //
NCTC8325	SAOUHSC_00865=SAOUHSC_00865	1.40491	0.162717	14	-2.06061	0.11535	16	1.04917	0.0593017	16	-1.05351	0.115234	14	0.916259	0.159876	15	2.45514	0.0459972	15	-1.71246	0.0785664	14	-0.277417	0.272231	17	protein_coding	NE	NE			Acid sugar phosphatase	// dephosphorylation // // phosphatase activity // metal ion binding // hydrolase activity //
NCTC8325	SAOUHSC_00866=SAOUHSC_00866	-1.35845	0.112653	11	1.93303	0.232258	12	-1.02264	0.265019	12	-0.0316837	0.485263	10	1.83027	0.0900163	12	-0.165084	0.448761	11	1.78225	0.00958694	12	0.373675	0.498118	12	protein_coding	NE	NE	gyaR, GOR1; glyoxylate reductase [EC:1.1.1.26]	Glyoxylate and dicarboxylate metabolism, Metabolic pathways, Biosynthesis of secondary metabolites, Microbial metabolism in diverse environments	D-isomer specific 2-hydroxyacid dehydrogenase NAD binding domain-containing protein	// // cytosol // oxidoreductase activity, acting on CH-OH group of donors // NAD binding // glyoxylate reductase (NADP+) activity // hydroxypyruvate reductase activity // oxidoreductase activity, acting on the CH-OH group of donors, NAD or NADP as acceptor // oxidoreductase activity //
NCTC8325	SAOUHSC_00867=SAOUHSC_00867	-1.46461	1	1	14.1388	1	1	9.03101	1	1	21.3297	1	1	15.4574	1	1	1.15154	1	1	7.15669	1	1	7.10475	1	1	protein_coding	NE	NE			hypothetical protein	// // // //
NCTC8325	SAOUHSC_00868=SAOUHSC_00868	-15.3183	0.0318536	2	-28.0011	0.236901	3	-39.6032	0.00791779	3	-26.039	0.00859492	3	-25.7291	0.236321	3	-25.9166	0.0298459	2	-21.2426	0.0211474	2	-26.5585	0.265445	3	protein_coding	E	E			D-Ala-teichoic acid biosynthesis protein	// // membrane // //
NCTC8325	SAOUHSC_00869=SAOUHSC_00869	-14.9164	2.09e-06	28	-13.7335	2.56e-05	32	-21.4173	1.17e-05	34	-19.3693	1.62267e-06	31	-14.5679	2.43795e-07	32	-13.9244	1.33e-05	29	-24.1768	2.86e-08	30	-16.4721	4.77e-05	31	protein_coding	E	E	dltA; D-alanine--poly(phosphoribitol) ligase subunit 1 [EC:6.1.1.13]	D-Alanine metabolism, Metabolic pathways, Cationic antimicrobial peptide (CAMP) resistance, Two-component system, Staphylococcus aureus infection	D-alanine--poly(phosphoribitol) ligase subunit 1	// lipoteichoic acid biosynthetic process // cytoplasm // D-alanine [D-alanyl carrier protein] ligase activity // ligase activity // ATP binding // nucleotide binding //
NCTC8325	SAOUHSC_00870=SAOUHSC_00870	-17.2925	2.52e-07	16	-15.7216	0.0011717	18	-23.1589	3.04e-06	19	-20.3048	4.00047e-08	18	-13.4275	3.87237e-07	18	-18.8441	3.47e-07	18	-25.6726	1.29e-08	17	-18.4858	7.77e-07	19	protein_coding	NE	E	dltB; membrane protein involved in D-alanine export	Cationic antimicrobial peptide (CAMP) resistance, Two-component system, Staphylococcus aureus infection	D-alanine transfer protein DltB	// lipoteichoic acid biosynthetic process // plasma membrane // membrane // transferase activity // acyltransferase activity //
NCTC8325	SAOUHSC_00871=SAOUHSC_00871	-18.5866	0.010047	3	-29.7573	0.00715024	3	-23.8759	0.104138	4	-23.8605	0.00859492	3	-20.6561	0.00715976	3	-15.306	0.0090829	3	-37.6296	0.00629822	3	-22.0857	0.00872484	3	protein_coding	E	E	dltC; D-alanine--poly(phosphoribitol) ligase subunit 2 [EC:6.1.1.13]	D-Alanine metabolism, Metabolic pathways, Cationic antimicrobial peptide (CAMP) resistance, Two-component system, Staphylococcus aureus infection	D-alanine--poly(phosphoribitol) ligase subunit 2	// cell wall organization // teichoic acid D-alanylation // lipoteichoic acid biosynthetic process // teichoic acid biosynthetic process // cytoplasm // D-alanyl carrier activity //
NCTC8325	SAOUHSC_00872=SAOUHSC_00872	-5.13583	0.0289901	16	1.41513	0.063162	17	-3.37931	0.497654	20	-3.04413	0.194273	19	-1.75109	0.0115553	20	-3.46929	0.128019	18	-9.46913	0.00203448	18	0.373927	0.443194	23	protein_coding	NE	E	dltD; D-alanine transfer protein	Cationic antimicrobial peptide (CAMP) resistance, Two-component system, Staphylococcus aureus infection	D-alanine carrier protein:PG D-alanyltransferase	// lipoteichoic acid biosynthetic process // membrane // plasma membrane // //
NCTC8325	SAOUHSC_00873=SAOUHSC_00873	-4.29446	0.0194929	7	-8.43112	0.024083	7	-4.29438	0.0341709	8	-5.98159	0.000869749	5	-4.66837	0.00152319	7	-7.09001	0.000904507	5	-5.48552	0.0119822	6	-9.78535	3.63e-05	8	protein_coding	NE	NE			Fe-S cluster carrier	// protein maturation by iron-sulfur cluster transfer // iron-sulfur cluster assembly // cytoplasm // 4 iron, 4 sulfur cluster binding // iron-sulfur cluster binding // iron ion binding //
NCTC8325	SAOUHSC_00874=SAOUHSC_00874	2.04583	0.36362	4	2.08056	0.0760131	5	-0.908318	0.394557	5	1.39962	0.48577	4	-1.01603	0.0801061	5	-0.333321	0.359048	4	-0.296216	0.428074	5	0.182647	0.5	5	protein_coding	NE	NE			disulfide oxidoreductase	// // // //
NCTC8325	SAOUHSC_00875=SAOUHSC_00875	1.29684	0.481823	26	0.124354	0.345166	27	-0.110187	0.495904	27	0.116144	0.198779	26	0.588156	0.150941	27	-2.02732	0.00161489	27	0.549068	0.319853	26	-1.87141	0.0282781	30	protein_coding	NE	NE			NADH dehydrogenase	// NADH oxidation // // NADH dehydrogenase activity // oxidoreductase activity //
NCTC8325	SAOUHSC_00876=SAOUHSC_00876	-8.9631	0.00104759	5	-3.16726	0.0276424	6	-10.2116	0.000777446	5	-10.5035	0.000785964	5	-7.22637	0.000259272	6	-8.75113	0.00121271	5	-10.3514	0.000650838	5	-12.1525	0.00082385	5	protein_coding	NE	NE			hypothetical protein	// // // //
NCTC8325	SAOUHSC_00877=SAOUHSC_00877	-3.4789	0.0318536	6	-0.925506	0.340368	7	-3.06528	0.0888939	8	0.985765	0.457751	7	1.38497	0.240407	7	-1.71627	0.12042	8	-2.62418	0.00354527	8	-3.63177	0.0350063	8	protein_coding	NE	NE	iscA; iron-sulfur cluster assembly protein		iron-sulfur cluster assembly accessory protein	// iron-sulfur cluster assembly // protein maturation by iron-sulfur cluster transfer // cytoplasm // 2 iron, 2 sulfur cluster binding // iron-sulfur cluster binding // structural molecule activity //
NCTC8325	SAOUHSC_00878=SAOUHSC_00878	-4.72782	0.0107417	12	-0.56236	0.323622	14	-3.51931	0.0238619	14	-7.85642	3.11975e-06	13	-5.57155	9.76165e-07	12	-7.69587	0.000121945	12	-4.82302	0.000353058	14	-8.43611	2.84e-07	14	protein_coding	NE	NE	ndh; NADH:ubiquinone reductase (H+-translocating) [EC:7.1.1.2]	Oxidative phosphorylation	NADH:menaquinone oxidoreductase	// aerobic electron transport chain // membrane // plasma membrane // NADH dehydrogenase (quinone) activity // oxidoreductase activity // NAD(P)H dehydrogenase (quinone) activity //
NCTC8325	SAOUHSC_00879=SAOUHSC_00879	-0.0541292	0.420602	19	0.868747	0.145577	23	1.25398	0.196066	24	-0.420376	0.412772	22	1.40934	0.148088	22	-0.527996	0.450309	23	1.57299	0.0227239	22	-1.58654	0.211545	26	protein_coding	NE	NE	CARP, pepA; leucyl aminopeptidase [EC:3.4.11.1]	Glutathione metabolism, Metabolic pathways	cytosol aminopeptidase	// protein metabolic process // proteolysis // cytoplasm // metal ion binding // metalloaminopeptidase activity // manganese ion binding // hydrolase activity // peptidase activity // aminopeptidase activity //
NCTC8325	SAOUHSC_00880=SAOUHSC_00880	-0.126555	0.130022	15	-0.560979	0.455213	17	1.9821	0.394557	18	-0.859966	0.177664	17	1.61207	0.0111594	19	-1.36756	0.160208	17	0.115792	0.494367	17	-0.234147	0.22218	21	protein_coding	NE	NE	yuiF; putative amino acid transporter		putative Na<sup>+</sup>:H<sup>+</sup> antiporter	// // plasma membrane // membrane // transporter activity //
NCTC8325	SAOUHSC_00881=SAOUHSC_00881	-1.16397	0.482037	8	1.05011	0.437707	8	0.960026	0.128165	8	-1.86887	0.171497	8	-1.06504	0.280029	8	-0.110927	0.497773	8	-5.44536	0.00255467	7	-4.14126	0.047779	8	protein_coding	NE	NE			thioesterase	// // cytosol // 1,4-dihydroxy-2-naphthoyl-CoA thioesterase activity // CoA hydrolase activity //
NCTC8325	SAOUHSC_00882=SAOUHSC_00882	-0.434802	0.425646	21	1.54037	0.131692	23	0.12885	0.42103	21	-1.33497	0.108016	19	-0.00470165	0.292124	21	1.02055	0.389291	22	-0.706034	0.289622	21	1.06285	0.20801	22	protein_coding	NE	NE			pyridine nucleotide-disulfide oxidoreductase	// cellular biosynthetic process // organonitrogen compound biosynthetic process // // oxidoreductase activity //
NCTC8325	SAOUHSC_00883=SAOUHSC_00883	-6.10088	0.0419996	4	-9.31216	0.00227981	4	-13.57	0.00243279	4	-18.8358	0.00250815	4	-13.3308	0.00228163	4	-10.1148	0.00280283	4	-14.0303	0.00193442	4	-18.3045	0.00263269	4	protein_coding	NE	NE	mnhG, mrpG; multicomponent Na+:H+ antiporter subunit G		multisubunit Na<sup>+</sup>:H<sup>+</sup> antiporter 1	// sodium ion transmembrane transport // proton transmembrane transport // inorganic cation transmembrane transport // sodium ion transport // ion transport // membrane // plasma membrane // sodium:proton antiporter activity // antiporter activity // monovalent cation:proton antiporter activity // transporter activity //
NCTC8325	SAOUHSC_00884=SAOUHSC_00884	-12.0319	0.0032265	4	-10.498	0.00227981	4	-22.4619	0.00243279	4	-24.0126	0.00250815	4	-17.5319	0.00228163	4	-17.6596	0.00280283	4	-23.1007	0.00193442	4	-22.1035	0.00263269	4	protein_coding	E	E	mnhF, mrpF; multicomponent Na+:H+ antiporter subunit F		multisubunit Na<sup>+</sup>:H<sup>+</sup> antiporter 1	// proton transmembrane transport // sodium ion transmembrane transport // ion transmembrane transport // sodium ion transport // ion transport // membrane // plasma membrane // sodium:proton antiporter activity // antiporter activity // ion transmembrane transporter activity // transporter activity //
NCTC8325	SAOUHSC_00885=SAOUHSC_00885	-12.8886	4.33e-05	8	-15.2436	3.59e-05	8	-17.3099	0.000100942	8	-21.8326	6.03976e-05	8	-15.5362	8.32183e-05	8	-14.7149	0.000477161	8	-19.2595	0.000112001	7	-23.1444	0.00211488	8	protein_coding	NE	E	mnhE, mrpE; multicomponent Na+:H+ antiporter subunit E		multisubunit Na<sup>+</sup>:H<sup>+</sup> antiporter 1	// proton transmembrane transport // sodium ion transport // cation transport // ion transport // membrane // plasma membrane // antiporter activity // cation transmembrane transporter activity // transporter activity //
NCTC8325	SAOUHSC_00886=SAOUHSC_00886	-13.8117	4.44e-10	26	-14.5229	1.29e-08	24	-19.9559	8.33e-11	26	-22.0334	1.11386e-10	25	-17.5363	1.59365e-08	23	-18.5211	3.46e-10	26	-18.1794	1.94e-09	24	-25.6072	2.34e-08	26	protein_coding	E	E	mnhD, mrpD; multicomponent Na+:H+ antiporter subunit D		multisubunit Na<sup>+</sup>:H<sup>+</sup> antiporter 1	// proton transmembrane transport // anion transmembrane transport // potassium ion transmembrane transport // transmembrane transport // ATP synthesis coupled electron transport // sodium ion transport // cation transport // ion transport // membrane // plasma membrane // potassium:proton antiporter activity // antiporter activity // NADH dehydrogenase (ubiquinone) activity //
NCTC8325	SAOUHSC_00887=SAOUHSC_00887	-8.88297	0.00397143	5	-9.38177	0.274561	5	-18.4922	0.000777446	5	-14.177	0.0330898	5	-10.7391	0.00461451	5	-6.56161	0.267531	5	-11.9061	0.016814	5	-19.0777	0.00082385	5	protein_coding	E	E	mnhC, mrpC; multicomponent Na+:H+ antiporter subunit C		multisubunit Na<sup>+</sup>:H<sup>+</sup> antiporter 1	// proton transmembrane transport // cation transmembrane transport // transmembrane transport // sodium ion transport // cation transport // ion transport // membrane // plasma membrane // antiporter activity // cation transmembrane transporter activity // transporter activity //
NCTC8325	SAOUHSC_00888=SAOUHSC_00888	-13.0409	0.274496	3	-9.56855	0.000768734	5	-23.4691	0.00243279	4	-18.8183	0.00277665	4	-11.3976	0.00228163	4	-14.1469	0.00280283	4	-14.7876	0.00193442	4	-28.211	0.0154028	6	protein_coding	E	E	mnhB, mrpB; multicomponent Na+:H+ antiporter subunit B		multisubunit Na<sup>+</sup>:H<sup>+</sup> antiporter 1	// proton transmembrane transport // cation transmembrane transport // transmembrane transport // sodium ion transport // cation transport // ion transport // membrane // plasma membrane // antiporter activity // cation transmembrane transporter activity // transporter activity //
NCTC8325	SAOUHSC_00889=SAOUHSC_00889	-13.4455	6.82e-10	33	-16.8352	1.29e-13	37	-24.7161	1.38e-13	37	-26.6721	3.10802e-13	35	-20.384	2.43326e-13	36	-21.2426	3e-13	35	-21.0154	1.11e-13	37	-31.0932	1.99e-13	36	protein_coding	E	E	mnhA, mrpA; multicomponent Na+:H+ antiporter subunit A		multisubunit Na<sup>+</sup>:H<sup>+</sup> antiporter 1	// inorganic cation transmembrane transport // proton transmembrane transport // transmembrane transport // ATP synthesis coupled electron transport // cellular monovalent inorganic cation homeostasis // sodium ion transport // ion transport // membrane // plasma membrane // monovalent cation:proton antiporter activity // antiporter activity // NADH dehydrogenase (ubiquinone) activity // transpor…
NCTC8325	SAOUHSC_00890=SAOUHSC_00890	-1.55976	0.192747	8	-1.08796	0.169147	9	-4.45372	0.0683962	9	-0.46717	0.295382	9	1.49992	0.291518	9	0.158538	0.455494	8	0.273251	0.394515	8	-0.449706	0.223792	10	protein_coding	NE	NE	kapB; kinase-associated protein B	Two-component system	kinase associated protein B family protein	// // // //
NCTC8325	SAOUHSC_00891=SAOUHSC_00891	-3.89352	0.00339522	13	0.343859	0.263442	10	0.139447	0.496744	13	0.552495	0.415518	11	1.16579	0.130196	13	-1.75396	0.384012	11	-0.166544	0.306055	11	1.48569	0.378703	15	protein_coding	NE	NE	PPIB, ppiB; peptidyl-prolyl cis-trans isomerase B (cyclophilin B) [EC:5.2.1.8]		cyclophilin-type peptidyl-prolyl cis-trans isomerase	// protein peptidyl-prolyl isomerization // // isomerase activity // peptidyl-prolyl cis-trans isomerase activity //
NCTC8325	SAOUHSC_00892=SAOUHSC_00892	1.4837	0.231891	6	7.21426	0.0054904	7	-2.57501	0.0300396	7	-4.70808	0.00985423	7	-1.43388	0.496759	8	-2.87398	0.162768	7	-2.91799	0.000467696	6	-9.30231	0.000593004	8	protein_coding	E	NE			general stress protein	// translation // cytosolic small ribosomal subunit // RNA binding // structural constituent of ribosome // mRNA binding // nucleic acid binding //
NCTC8325	SAOUHSC_00893=SAOUHSC_00893	-0.707027	0.49192	17	0.27402	0.302497	22	-2.72037	0.0147501	22	-0.396932	0.459533	19	1.96241	0.0409601	19	1.3039	0.289468	21	0.567695	0.0694346	24	-0.115884	0.403823	24	protein_coding	NE	NE			FMN oxidoreductase	// // // oxidoreductase activity // FMN binding // catalytic activity //
NCTC8325	SAOUHSC_00894=rocD	-0.94952	0.461767	19	1.68544	0.00752422	23	-0.720495	0.172382	24	-3.64359	0.0128328	21	-1.01141	0.495718	23	-1.18721	0.374016	24	0.182732	0.174944	23	0.268924	0.255703	26	protein_coding	NE	NE	rocD, OAT; ornithine--oxo-acid transaminase [EC:2.6.1.13]	Arginine and proline metabolism, Metabolic pathways, Biosynthesis of secondary metabolites	ornithine--oxo-acid transaminase	// L-proline biosynthetic process // amino acid biosynthetic process // proline biosynthetic process // cytoplasm // ornithine(lysine) transaminase activity // identical protein binding // pyridoxal phosphate binding // transferase activity // transaminase activity // ornithine-oxo-acid transaminase activity // catalytic activity //
NCTC8325	SAOUHSC_00895=SAOUHSC_00895	0.515281	0.407275	18	0.958996	0.0203234	22	-2.85479	0.00837085	21	-2.27378	0.0322194	21	0.282556	0.173658	22	-0.0316026	0.490946	22	0.766474	0.149938	22	2.08635	0.0290582	22	protein_coding	NE	NE	gudB, rocG; glutamate dehydrogenase [EC:1.4.1.2]	Arginine biosynthesis, Alanine, aspartate and glutamate metabolism, Taurine and hypotaurine metabolism, Nitrogen metabolism, Metabolic pathways, Microbial metabolism in diverse environments	glutamate dehydrogenase	// carboxylic acid metabolic process // glutamate catabolic process // amino acid metabolic process // // glutamate dehydrogenase [NAD(P)+] activity // glutamate dehydrogenase (NAD+) activity // nucleotide binding // oxidoreductase activity, acting on the CH-NH2 group of donors, NAD or NADP as acceptor // oxidoreductase activity //
NCTC8325	SAOUHSC_00896=SAOUHSC_00896	0.0892687	0.28565	10	0.413883	0.296458	10	0.508968	0.447078	15	1.67681	0.194273	15	3.40169	0.00521606	15	0.880564	0.373993	13	1.46139	0.33397	12	1.74012	0.235157	17	protein_coding	NE	NE			N/A	N/A
NCTC8325	SAOUHSC_00897=SAOUHSC_00897	0.234695	0.383853	15	1.34666	0.177675	16	1.17713	0.137739	17	-0.324263	0.432427	17	1.13964	0.120165	15	0.338154	0.435254	15	0.603918	0.187244	17	-1.16692	0.273542	20	protein_coding	NE	NE	E3.1.4.46, glpQ, ugpQ; glycerophosphoryl diester phosphodiesterase [EC:3.1.4.46]	Glycerophospholipid metabolism	glycerophosphoryl diester phosphodiesterase	// lipid metabolic process // // phosphoric diester hydrolase activity //
NCTC8325	SAOUHSC_00898=SAOUHSC_00898	-0.675511	0.360432	15	0.444078	0.451172	16	-2.99085	0.0555272	18	-0.121183	0.248323	18	1.56793	0.130557	17	0.38956	0.380452	17	1.38325	0.022553	18	0.191595	0.410918	20	protein_coding	NE	NE	argH, ASL; argininosuccinate lyase [EC:4.3.2.1]	Arginine biosynthesis, Alanine, aspartate and glutamate metabolism, Metabolic pathways, Biosynthesis of secondary metabolites, Biosynthesis of amino acids	argininosuccinate lyase	// arginine biosynthetic process via ornithine // amino acid biosynthetic process // arginine biosynthetic process // cytosol // cytoplasm // lyase activity // argininosuccinate lyase activity // catalytic activity //
NCTC8325	SAOUHSC_00899=SAOUHSC_00899	-0.755793	0.451277	19	0.369037	0.430606	20	-0.220014	0.492747	21	0.426184	0.335351	19	0.551238	0.0287774	21	-1.46665	0.162712	21	2.88222	0.000347414	19	1.88637	0.013651	23	protein_coding	NE	NE	argG, ASS1; argininosuccinate synthase [EC:6.3.4.5]	Arginine biosynthesis, Alanine, aspartate and glutamate metabolism, Metabolic pathways, Biosynthesis of secondary metabolites, Biosynthesis of amino acids	argininosuccinate synthase	// amino acid biosynthetic process // arginine biosynthetic process // argininosuccinate metabolic process // urea cycle // cytoplasm // ligase activity // ATP binding // argininosuccinate synthase activity // nucleotide binding //
NCTC8325	SAOUHSC_00900=pgi	-5.72357	0.00154626	15	-4.24109	0.122249	15	-11.1246	0.00277458	17	-14.6103	1.71787e-07	14	-10.3824	6.18225e-05	15	-8.81511	0.000272782	14	-18.3255	5.72e-08	15	-18.7948	1.89e-07	14	protein_coding	NE	E	GPI, pgi; glucose-6-phosphate isomerase [EC:5.3.1.9]	Glycolysis / Gluconeogenesis, Pentose phosphate pathway, Starch and sucrose metabolism, Amino sugar and nucleotide sugar metabolism, Metabolic pathways, Biosynthesis of secondary metabolites, Microbial metabolism in diverse environments, Carbon metabolism	glucose-6-phosphate isomerase	// carbohydrate derivative metabolic process // glucose 6-phosphate metabolic process // glycolytic process // gluconeogenesis // cytosol // cytoplasm // carbohydrate derivative binding // monosaccharide binding // intramolecular transferase activity // isomerase activity // glucose-6-phosphate isomerase activity //
NCTC8325	SAOUHSC_00901=SAOUHSC_00901	-2.31683	0.142067	8	-1.36778	0.0780024	8	3.74254	0.00320029	8	-0.453316	0.330457	8	-2.79418	0.0652245	9	-0.110813	0.462439	8	1.8887	0.0501611	6	-1.64029	0.00212568	9	protein_coding	NE	NE			TVP38/TMEM64 family protein	// // plasma membrane // membrane // //
NCTC8325	SAOUHSC_00902=SAOUHSC_00902	-0.666102	0.188368	10	2.76648	0.00883888	11	-2.97661	0.269304	12	-1.22816	0.412919	9	0.479992	0.458657	10	-3.65136	0.0746705	10	-5.03225	0.0229303	11	-8.77451	0.00630696	13	protein_coding	NE	NE	lepB; signal peptidase I [EC:3.4.21.89]	Protein export	signal peptidase IA	// signal peptide processing // proteolysis // plasma membrane // membrane // serine-type endopeptidase activity // hydrolase activity // serine-type peptidase activity // peptidase activity //
NCTC8325	SAOUHSC_00903=SAOUHSC_00903	-1.3402	0.165598	6	-0.0490611	0.491596	8	0.612853	0.23504	8	-5.25397	0.000103475	7	-5.29441	0.000248989	7	-7.46738	0.00577103	7	-12.5994	0.00109026	7	-12.3355	0.0188875	8	protein_coding	NE	E	lepB; signal peptidase I [EC:3.4.21.89]	Protein export	signal peptidase IB	// proteolysis // signal peptide processing // plasma membrane // membrane // serine-type endopeptidase activity // hydrolase activity // serine-type peptidase activity // peptidase activity //
NCTC8325	SAOUHSC_00904=SAOUHSC_00904	-21.5254	5.66e-14	46	-27.1715	1.4e-15	49	-33.6371	4.28e-14	53	-34.9452	7.49686e-16	49	-26.1666	7.16444e-16	50	-31.8057	1.58e-15	48	-35.6669	3.13e-15	46	-39.5918	2.97e-14	46	protein_coding	NE	E	addB; ATP-dependent helicase/nuclease subunit B [EC:3.1.-.- 3.6.4.12]		ATP-dependent helicase/nuclease	// recombinational repair // nucleic acid phosphodiester bond hydrolysis // DNA duplex unwinding // cellular response to DNA damage stimulus // DNA repair // double-strand break repair via homologous recombination // DNA helicase complex // cytosol // ATP hydrolysis activity // DNA helicase activity // 3'-5' DNA helicase activity // 5'-3' exonuclease activity // double-stranded DNA binding // 4 i…
NCTC8325	SAOUHSC_00905=SAOUHSC_00905	-18.5442	7.78e-14	45	-23.0975	4.63e-15	53	-30.0729	1.3e-15	55	-33.0232	5.45818e-16	50	-23.6494	7.71585e-16	52	-28.9455	3.52e-14	46	-31.9282	1.27e-14	47	-39.2236	2.97e-14	46	protein_coding	NE	E	addA; ATP-dependent helicase/nuclease subunit A [EC:3.1.-.- 3.6.4.12]		ATP-dependent helicase/nuclease	// recombinational repair // double-strand break repair via homologous recombination // nucleic acid phosphodiester bond hydrolysis // DNA duplex unwinding // cellular response to DNA damage stimulus // double-strand break repair // DNA repair // DNA helicase complex // cytosol // ATP hydrolysis activity // DNA helicase activity // 3'-5' DNA helicase activity // 3'-5' exonuclease activity // doub…
NCTC8325	SAOUHSC_00906=SAOUHSC_00906	-3.97561	0.0647836	13	-13.1605	0.0046946	14	-8.28069	0.0166472	14	-15.0009	1.45683e-07	14	-9.82561	0.000107506	13	-9.77308	0.00111305	13	-17.7651	1.58e-06	11	-14.2758	7.74e-06	14	protein_coding	NE	NE			hypothetical protein	// // // acetylpyruvate hydrolase activity // hydrolase activity // metal ion binding // catalytic activity //
NCTC8325	SAOUHSC_00907=SAOUHSC_00907	12.1757	0.0318536	2	2.33876	0.00942249	3	-2.46989	0.0227052	3	0.711291	0.497959	2	-1.18083	0.322075	3	-2.43128	0.497086	2	3.25362	0.127889	2	-0.185373	0.490523	3	protein_coding	NE	NE			hypothetical protein	// // membrane // plasma membrane // //
NCTC8325	SAOUHSC_00908=SAOUHSC_00908	0.824406	0.298515	16	1.60888	0.153316	19	0.662047	0.278668	22	0.437875	0.466596	19	2.80166	0.00425226	20	-0.162027	0.166509	23	2.01147	0.0161261	21	1.37809	0.0406701	26	protein_coding	NE	NE	cdr; CoA-disulfide reductase [EC:1.8.1.14]		coenzyme A disulfide reductase	// protein phosphopantetheinylation // cell redox homeostasis // // NADP binding // flavin adenine dinucleotide binding // CoA-disulfide reductase activity // oxidoreductase activity // protein disulfide isomerase activity //
NCTC8325	SAOUHSC_00909=SAOUHSC_00909	0.941642	0.451277	14	1.77241	0.12694	12	0.0681077	0.498323	14	-0.946195	0.325294	9	0.897479	0.253093	12	-0.460847	0.492329	16	0.94141	0.0444528	12	0.674822	0.275262	16	protein_coding	NE	NE	ycsE, yitU, ywtE; 5-amino-6-(5-phospho-D-ribitylamino)uracil phosphatase [EC:3.1.3.104]	Riboflavin metabolism, Metabolic pathways, Biosynthesis of secondary metabolites, Biosynthesis of cofactors	phosphatase	// dephosphorylation // cytosol // phosphatase activity // magnesium ion binding // hydrolase activity //
NCTC8325	SAOUHSC_00910=SAOUHSC_00910	0.4943	0.370331	7	2.8764	0.00330542	6	1.89253	0.320157	7	-1.55954	0.198605	6	-1.95113	0.47016	6	-0.743172	0.18966	6	-1.20801	0.0708898	7	-1.88986	0.259633	7	protein_coding	NE	NE			iron-sulfur cluster assembly factor	// // // //
NCTC8325	SAOUHSC_00911=SAOUHSC_00911	-1.3735	0.201036	17	3.7681	0.00314652	20	1.01578	0.189611	21	1.31682	0.203434	19	-0.452043	0.185595	20	-0.547636	0.242686	19	0.520818	0.0944018	19	-0.586241	0.183453	26	protein_coding	NE	NE			O-acetyltransferase	// cellular polysaccharide biosynthetic process // lipopolysaccharide biosynthetic process // membrane // acyltransferase activity // acyltransferase activity, transferring groups other than amino-acyl groups //
NCTC8325	SAOUHSC_00912=SAOUHSC_00912	0.234057	0.295806	32	-0.232409	0.233606	35	-1.88743	0.0228529	36	-1.98683	0.0519273	35	0.319406	0.33283	36	-1.74583	0.0807044	39	-0.384291	0.135602	38	-0.565215	0.333718	39	protein_coding	NE	NE	clpB; ATP-dependent Clp protease ATP-binding subunit ClpB		ATP-dependent Clp protease ATP-binding subunit ClpB	// cellular response to heat // protein refolding // response to heat // proteolysis // cytoplasm // ATP hydrolysis activity // peptidase activity // ATP binding // nucleotide binding //
NCTC8325	SAOUHSC_00913=SAOUHSC_00913	1.31565	0.188368	6	2.18651	0.253373	7	1.95825	0.325208	8	0.240919	0.371111	7	-0.39487	0.188075	7	0.269019	0.335067	6	-0.929412	0.150648	7	-2.02069	0.0431515	14	protein_coding	NE	NE			LysR family transcriptional regulator	// DNA-templated transcription // regulation of DNA-templated transcription // // DNA binding // transcription cis-regulatory region binding // DNA-binding transcription factor activity //
NCTC8325	SAOUHSC_00914=SAOUHSC_00914	-1.28358	0.196189	4	1.94598	0.153582	5	5.18745	0.000292319	6	5.99352	0.00308757	4	-0.149502	0.375838	5	-1.38204	0.0877704	5	1.18863	0.242951	7	0.225686	0.223844	9	protein_coding	NE	NE	leuA, IMS; 2-isopropylmalate synthase [EC:2.3.3.13]	Valine, leucine and isoleucine biosynthesis, Pyruvate metabolism, Metabolic pathways, Biosynthesis of secondary metabolites, 2-Oxocarboxylic acid metabolism, Biosynthesis of amino acids	2-isopropylmalate synthase	// cellular biosynthetic process // oxoacid metabolic process // organonitrogen compound biosynthetic process // leucine biosynthetic process // carboxylic acid metabolic process // cytosol // acyltransferase activity, acyl groups converted into alkyl on transfer // acyltransferase activity // transferase activity // 2-isopropylmalate synthase activity // catalytic activity //
NCTC8325	SAOUHSC_00915=SAOUHSC_00915	0.18903	0.314914	6	-1.38913	0.164792	7	4.91244	0.0501335	7	0.375658	0.29006	6	-0.382602	0.308223	6	-0.777864	0.468118	6	1.41054	0.106846	6	2.30816	0.0735691	9	protein_coding	NE	NE			hypothetical protein	// regulation of translational fidelity // tRNA threonylcarbamoyladenosine modification // cytoplasm // nucleotidyltransferase activity // double-stranded RNA binding // tRNA binding //
NCTC8325	SAOUHSC_00916=SAOUHSC_00916	1.18293	0.396626	4	-3.57234	0.110324	5	-0.410504	0.412885	5	-1.68269	0.498389	6	0.0521578	0.487144	4	-1.85988	0.4141	5	4.76633	0.0191972	5	-3.15413	0.110154	7	protein_coding	NE	NE			membrane protein	// // plasma membrane // membrane // //
NCTC8325	SAOUHSC_00917=SAOUHSC_00917	1.7585	0.370331	7	-2.14531	0.267072	7	0.965519	0.497757	8	-4.30089	0.00973624	6	-0.277108	0.342829	7	-1.61255	0.447733	6	1.65351	0.087085	7	-1.28973	0.327373	9	protein_coding	NE	NE			phosphatidylethanolamine-binding protein	// // // //
NCTC8325	SAOUHSC_00919=SAOUHSC_00919	-0.403178	0.416925	2	2.87206	0.111149	2	2.31495	0.108952	4	-0.269064	0.404793	2	-1.22399	0.495718	4	-0.694406	0.260392	4	1.06023	0.226165	5	-1.0379	0.15656	5	protein_coding	NE	NE			DUF2929 domain-containing protein	// // membrane // //
NCTC8325	SAOUHSC_00920=SAOUHSC_00920	-5.54501	0.0327988	11	-7.65934	3.04e-06	12	-16.579	1.61e-05	13	-18.2257	1.59632e-05	13	-13.4038	1.80921e-05	13	-22.6806	3.49e-07	13	-21.3759	6.41e-07	12	-22.3302	2.95e-07	13	protein_coding	E	NE	fabH; 3-oxoacyl-[acyl-carrier-protein] synthase III [EC:2.3.1.180]	Fatty acid biosynthesis, Metabolic pathways, Fatty acid metabolism	3-oxoacyl-ACP synthase III	// metabolic process // fatty acid biosynthetic process // fatty acid metabolic process // lipid metabolic process // cytoplasm // beta-ketoacyl-acyl-carrier-protein synthase III activity // acyltransferase activity // transferase activity // 3-oxoacyl-[acyl-carrier-protein] synthase activity // catalytic activity //
NCTC8325	SAOUHSC_00921=SAOUHSC_00921	-14.3816	5.85e-08	19	-15.8795	9.34e-07	21	-27.6754	7.1e-09	23	-26.7618	6.47247e-09	18	-19.6471	2.14134e-07	20	-24.9695	1.21e-07	20	-25.6359	1.87e-09	20	-27.5665	1.33e-07	19	protein_coding	E	E	fabF, OXSM, CEM1; 3-oxoacyl-[acyl-carrier-protein] synthase II [EC:2.3.1.179]	Fatty acid biosynthesis, Biotin metabolism, Metabolic pathways, Fatty acid metabolism, Biosynthesis of cofactors	3-oxoacyl-[acyl-carrier-protein] synthase 2	// fatty acid metabolic process // lipid metabolic process // fatty acid biosynthetic process // cytosol // 3-oxoacyl-[acyl-carrier-protein] synthase activity // acyltransferase activity, transferring groups other than amino-acyl groups // acyltransferase activity // transferase activity //
NCTC8325	SAOUHSC_00922=SAOUHSC_00922	-1.75851	0.499244	2	11.3821	1	1	-1.92653	0.497654	2	8.38922	1	1	-5.22717	0.236321	3	-2.5652	0.189344	2	1.55873	0.110891	2	3.67352	0.265445	3	protein_coding	NE	NE			membrane protein	// // membrane // //
NCTC8325	SAOUHSC_00923=SAOUHSC_00923	-1.82914	0.0587289	15	2.31591	0.0438239	16	2.89409	0.11391	17	-2.54218	0.180857	15	0.729272	0.236321	15	-0.360311	0.472067	15	1.23782	0.166904	17	-0.588396	0.311175	17	protein_coding	NE	NE	oppB; oligopeptide transport system permease protein	beta-Lactam resistance, ABC transporters, Quorum sensing	oligopeptide ABC transporter	// nickel cation transport // transmembrane transport // membrane // plasma membrane // transmembrane transporter activity //
NCTC8325	SAOUHSC_00924=SAOUHSC_00924	2.04496	0.341232	13	0.99552	0.140401	12	2.80653	0.264261	16	-0.334184	0.41204	13	0.408269	0.23262	13	3.39627	0.00865142	15	0.576212	0.220122	11	-0.471532	0.457147	15	protein_coding	NE	NE	oppC; oligopeptide transport system permease protein	beta-Lactam resistance, ABC transporters, Quorum sensing	oligopeptide ABC transporter	// nickel cation transport // transmembrane transport // membrane // plasma membrane // //
NCTC8325	SAOUHSC_00925=SAOUHSC_00925	-2.12071	0.077979	24	2.17592	0.0604053	27	-1.14499	0.1818	26	-1.84467	0.233572	23	-0.204981	0.380781	25	1.23992	0.20217	24	1.60118	0.118779	23	1.15322	0.265445	29	protein_coding	NE	NE	oppD; oligopeptide transport system ATP-binding protein	beta-Lactam resistance, ABC transporters, Quorum sensing	oligopeptide ABC transporter	// transmembrane transport // peptide transport // ATP-binding cassette (ABC) transporter complex, substrate-binding subunit-containing // plasma membrane // transmembrane transporter activity // ATP hydrolysis activity // ATP binding // nucleotide binding //
NCTC8325	SAOUHSC_00926=SAOUHSC_00926	-3.94778	0.0076134	19	0.208722	0.29854	20	-0.183385	0.315521	20	1.04018	0.371417	19	2.24702	0.0109774	21	2.53875	0.206539	20	2.93052	0.0326535	18	-0.166543	0.108056	23	protein_coding	NE	NE	oppF; oligopeptide transport system ATP-binding protein	beta-Lactam resistance, ABC transporters, Quorum sensing	oligopeptide ABC transporter	// peptide transport // ATP-binding cassette (ABC) transporter complex, substrate-binding subunit-containing // ATP hydrolysis activity // ATP binding // nucleotide binding //
NCTC8325	SAOUHSC_00927=SAOUHSC_00927	-1.53911	0.204039	23	-0.556415	0.476443	25	0.269436	0.273299	26	1.29985	0.171587	25	2.03934	0.0104565	26	0.809231	0.100989	24	-0.625897	0.357427	25	2.04916	0.190543	30	protein_coding	NE	NE	oppA, mppA; oligopeptide transport system substrate-binding protein	beta-Lactam resistance, ABC transporters, Quorum sensing	oligopeptide ABC transporter	// anion transmembrane transport // transmembrane transport // peptide transport // cellular anatomical entity // outer membrane-bounded periplasmic space // periplasmic space // ATP-binding cassette (ABC) transporter complex // peptide transmembrane transporter activity //
NCTC8325	SAOUHSC_00928=SAOUHSC_00928	0.328222	0.245352	23	0.855759	0.0838246	21	1.868	0.167365	24	0.227405	0.206536	21	0.704386	0.246798	25	0.817778	0.0535275	23	1.4639	0.294739	23	1.26415	0.228033	27	protein_coding	NE	NE	ABC.PE.S; peptide/nickel transport system substrate-binding protein	Quorum sensing	putative peptide ABC transporter	// anion transmembrane transport // transmembrane transport // peptide transport // cellular anatomical entity // outer membrane-bounded periplasmic space // periplasmic space // ATP-binding cassette (ABC) transporter complex // peptide transmembrane transporter activity //
NCTC8325	SAOUHSC_00929=SAOUHSC_00929	0.60907	0.461044	9	0.137812	0.428651	10	0.539454	0.264636	11	0.253359	0.395317	11	1.33279	0.0413837	11	2.04275	0.0060114	11	0.857434	0.0713289	9	-0.0984214	0.386683	14	protein_coding	NE	NE	ddpD; peptide/nickel transport system ATP-binding protein	Quorum sensing	putative peptide ABC transporter	// peptide transport // ATP-binding cassette (ABC) transporter complex, substrate-binding subunit-containing // ATP hydrolysis activity // ATP binding // nucleotide binding //
NCTC8325	SAOUHSC_00930=SAOUHSC_00930	-1.06837	0.371154	12	-0.0875417	0.209043	12	1.72979	0.151706	12	2.48847	0.0205006	12	0.583698	0.496051	13	1.34907	0.229918	12	3.80837	0.00238298	13	-0.012222	0.361615	14	protein_coding	NE	NE	ddpF; peptide/nickel transport system ATP-binding protein	Quorum sensing	putative peptide ABC transporter	// peptide transport // ATP-binding cassette (ABC) transporter complex, substrate-binding subunit-containing // ATP hydrolysis activity // ATP binding // nucleotide binding //
NCTC8325	SAOUHSC_00931=SAOUHSC_00931	-0.323439	0.300733	13	-1.62269	0.375438	14	0.372011	0.268974	15	0.0896225	0.444308	12	-0.773365	0.268001	13	-1.15151	0.0724172	13	-0.240616	0.442159	14	-1.11431	0.369823	15	protein_coding	NE	NE	ABC.PE.P; peptide/nickel transport system permease protein	Quorum sensing	putative peptide ABC transporter	// nickel cation transport // transmembrane transport // membrane // plasma membrane // transmembrane transporter activity //
NCTC8325	SAOUHSC_00932=SAOUHSC_00932	1.70698	0.0590096	8	-1.10459	0.14912	10	-0.624621	0.4829	11	1.99784	0.23387	8	-1.80803	0.171635	10	1.59551	0.251592	9	0.369392	0.106614	12	0.888184	0.130621	13	protein_coding	NE	NE	ABC.PE.P1; peptide/nickel transport system permease protein	Quorum sensing	putative peptide ABC transporter	// nickel cation transport // transmembrane transport // membrane // plasma membrane // //
NCTC8325	SAOUHSC_00933=SAOUHSC_00933	-21.3365	4.42e-08	16	-25.0037	2.53e-08	17	-32.8897	5.82e-07	17	-32.0599	1.33652e-07	14	-25.072	8.21162e-08	16	-32.8192	1.59e-07	14	-28.4122	1.09e-07	19	-40.9893	1.65e-09	20	protein_coding	E	E	WARS, trpS; tryptophanyl-tRNA synthetase [EC:6.1.1.2]	Aminoacyl-tRNA biosynthesis	tryptophanyl-tRNA synthetase	// tryptophanyl-tRNA aminoacylation // tRNA aminoacylation for protein translation // translation // cytosol // cytoplasm // ligase activity // ATP binding // tryptophan-tRNA ligase activity // aminoacyl-tRNA ligase activity // nucleotide binding //
NCTC8325	SAOUHSC_00934=spxA	-0.479986	0.295806	8	5.09521	0.00416569	9	4.30592	0.113872	9	3.12587	0.0224449	8	5.52235	0.00197802	8	-1.06618	0.410825	8	-3.33965	0.00100853	8	3.03957	0.0194144	9	protein_coding	E	NE	spxA; regulatory protein spx		transcriptional regulator Spx	// negative regulation of DNA-templated transcription // regulation of DNA-templated transcription // cytosol // cytoplasm // //
NCTC8325	SAOUHSC_00935=SAOUHSC_00935	0.230132	0.438305	7	0.545075	0.420061	7	-3.01343	0.3135	7	-3.81544	0.00692202	7	-3.77233	0.000188913	7	-4.45799	0.00500343	7	-2.08974	0.0769245	7	-2.52051	0.0492723	7	protein_coding	NE	NE	mecA1_2; adapter protein MecA 1/2		adaptor protein MecA	// // // protein-macromolecule adaptor activity //
NCTC8325	SAOUHSC_00936=SAOUHSC_00936	-0.316058	0.431668	9	-1.68515	0.28635	8	0.187128	0.260293	8	-0.113457	0.354873	8	1.38969	0.0481629	8	2.00071	0.00108536	8	-0.237036	0.302026	8	0.80277	0.36168	8	protein_coding	NE	NE	coiA; competence protein CoiA		transcription factor	// // // //
NCTC8325	SAOUHSC_00937=SAOUHSC_00937	-1.06608	0.171035	16	-1.30447	0.36552	18	-1.51287	0.0674666	18	-1.14908	0.0135119	15	-1.46392	0.0316434	19	-1.50598	0.173234	19	0.0614583	0.485383	20	0.488306	0.408968	21	protein_coding	NE	NE	pepF, pepB; oligoendopeptidase F [EC:3.4.24.-]		oligoendopeptidase F	// peptide metabolic process // proteolysis // signal peptide processing // cytosol // metal ion binding // hydrolase activity // metallopeptidase activity // peptidase activity // metalloendopeptidase activity //
NCTC8325	SAOUHSC_00938=SAOUHSC_00938	-11.8511	0.000350032	6	-13.468	3.98e-06	13	-15.4503	0.000100653	11	-14.6851	4.40041e-06	10	-12.9289	8.2003e-07	12	-12.6271	8.19e-07	12	-13.158	3.34e-05	9	-17.0223	2.66e-06	15	protein_coding	NE	NE			ClpXP adaptor protein YjbH	// // cytoplasm // //
NCTC8325	SAOUHSC_00939=SAOUHSC_00939	-11.6491	0.00693946	7	-9.79592	1.4e-05	9	-22.4321	1.19e-05	9	-17.5502	3.11634e-05	8	-13.9344	1.26421e-05	9	-9.36281	0.000721931	8	-17.2415	2.89e-05	8	-18.4407	3.01e-05	8	protein_coding	NE	NE	glbN; hemoglobin		hypothetical protein	// cellular oxidant detoxification // cell redox homeostasis // cellular response to oxidative stress // oxygen transport // cytoplasm // thioredoxin peroxidase activity // heme binding // oxygen binding //
NCTC8325	SAOUHSC_00940=SAOUHSC_00940	0.74764	0.326509	7	1.86701	0.117795	7	1.46438	0.113727	7	0.18439	0.48577	7	1.30203	0.342829	7	1.91543	0.080117	7	-1.58558	0.177423	7	-0.424963	0.436117	7	protein_coding	NE	NE			adenylate cyclase	// // // //
NCTC8325	SAOUHSC_00941=SAOUHSC_00941	-5.55994	0.0318536	2	-10.0092	0.0232003	2	-9.8032	0.0272585	2	-12.9029	0.0292643	2	-10.8948	0.0237263	2	-21.9293	0.0298459	2	-18.4022	0.00629822	3	-23.8082	0.00263269	4	protein_coding	NE	NE			hypothetical protein	// // // //
NCTC8325	SAOUHSC_00942=SAOUHSC_00942	-2.60017	0.105882	9	-5.29578	0.00477298	7	-10.8662	0.000675936	9	-12.1271	9.38436e-05	7	-9.81929	9.06222e-05	7	-13.8409	9.9e-05	7	-16.8291	2.89e-05	8	-22.6853	4.23e-06	10	protein_coding	NE	NE	E2.7.6.5X; putative GTP pyrophosphokinase [EC:2.7.6.5]	Purine metabolism, Metabolic pathways	GTP pyrophosphokinase	// guanosine tetraphosphate biosynthetic process // response to starvation // phosphorylation // guanosine tetraphosphate metabolic process // plasma membrane // cell wall // kinase activity // guanosine-3',5'-bis(diphosphate) 3'-diphosphatase activity // GTP diphosphokinase activity //
NCTC8325	SAOUHSC_00943=ppnK	-6.36072	0.000160451	13	-6.45381	4.25e-05	16	-7.98417	2.4e-06	13	-14.156	5.83959e-07	13	-9.78847	3.21962e-07	14	-15.5192	3.22e-06	15	-19.1134	2.76e-07	13	-25.1661	6.26e-08	15	protein_coding	E	E	ppnK, NADK; NAD+ kinase [EC:2.7.1.23]	Nicotinate and nicotinamide metabolism, Metabolic pathways, Biosynthesis of cofactors	inorganic polyphosphate/ATP-NAD kinase	// NAD metabolic process // phosphorylation // NADP biosynthetic process // cytoplasm // NAD binding // metal ion binding // transferase activity // kinase activity // ATP binding // NAD+ kinase activity // nucleotide binding //
NCTC8325	SAOUHSC_00944=SAOUHSC_00944	-2.48292	0.0549729	14	0.637721	0.148728	13	-0.449844	0.42461	13	-5.36521	0.000948025	12	-2.86003	0.0169299	13	-3.60769	0.0870844	13	-0.68724	0.164345	13	-4.01151	0.0289414	17	protein_coding	NE	NE	rluD; 23S rRNA pseudouridine1911/1915/1917 synthase [EC:5.4.99.23]		RNA pseudouridine synthase	// ncRNA processing // RNA modification // pseudouridine synthesis // enzyme-directed rRNA pseudouridine synthesis // cytosol // catalytic activity, acting on RNA // pseudouridine synthase activity // RNA binding //
NCTC8325	SAOUHSC_00945=SAOUHSC_00945	-0.700737	0.203662	12	1.47039	0.135021	13	-1.95559	0.269285	14	-1.36087	0.180777	14	1.43033	0.17566	12	-1.04313	0.193797	13	1.13023	0.222634	13	0.983043	0.415801	16	protein_coding	NE	NE	mgtE; magnesium transporter		MgtE-family Mg<sup>2+</sup> transporter	// magnesium ion transmembrane transport // cation transmembrane transport // magnesium ion transport // cation transport // membrane // plasma membrane // metal ion binding // magnesium ion transmembrane transporter activity // cation transmembrane transporter activity // transporter activity //
NCTC8325	SAOUHSC_00946=SAOUHSC_00946	-1.51939	0.214242	18	0.474971	0.331016	21	3.05941	0.148462	23	-0.0696969	0.323322	19	0.25492	0.29017	22	2.50491	0.0601806	21	1.89148	0.0062019	19	-2.07787	0.0881661	24	protein_coding	NE	NE	TC.KEF; monovalent cation:H+ antiporter-2, CPA2 family		putative cation:proton antiporter	// proton transmembrane transport // cation transmembrane transport // transmembrane transport // potassium ion transport // cation transport // membrane // solute:proton antiporter activity // antiporter activity // cation transmembrane transporter activity //
NCTC8325	SAOUHSC_00947=SAOUHSC_00947	-21.6753	4.33e-05	8	-37.4009	0.00170685	8	-44.8793	3.13e-05	8	-39.0142	3.11634e-05	8	-28.9183	3.36441e-05	8	-42.048	3.61e-05	8	-40.8303	7.83e-05	7	-53.9041	8.68e-05	7	protein_coding	E	E	fabI; enoyl-[acyl-carrier protein] reductase I [EC:1.3.1.9 1.3.1.10]	Fatty acid biosynthesis, Biotin metabolism, Metabolic pathways, Biosynthesis of secondary metabolites, Fatty acid metabolism, Biosynthesis of cofactors	enoyl-(acyl carrier protein) reductase subunit	// protein homotetramerization // fatty acid elongation // fatty acid biosynthetic process // fatty acid metabolic process // lipid metabolic process // // identical protein binding // NADP binding // enoyl-[acyl-carrier-protein] reductase (NADPH, A-specific) activity // oxidoreductase activity // enoyl-[acyl-carrier-protein] reductase (NADH) activity //
[truncated: 2,005 more rows]
