# Supplementary material for: The genetic landscape of antibiotic sensitivity in Staphylococcus aureus
Source: Sci Adv. 2026 May 8;12(19):eaeb9875. doi: 10.1126/sciadv.aeb9875 (PMC13162198; doi:10.1126/sciadv.aeb9875)
Supplement: Supplementary file 2 — Tables S1 to S21 [file sciadv.aeb9875_tables_s1_to_s21.zip › Table S3 RN4220 gene relative fitness in antibiotics (Zabx) quantified by CT crRNAs.xlsx]

## Sheet: Table S3
chr	locus tag=gene	Z_oxa0.05a_C2725	Padj_CT	number of CT crRNAs	Z_oxa0.05b_C2789	Padj_CT	number of CT crRNAs	Z_dapt0.25_C3002	Padj_CT	number of CT crRNAs	Z_dapt0.5a_C2660	Padj_CT	number of CT crRNAs	Z_dapt0.5b_C3003	Padj_CT	number of CT crRNAs	Z_vanc0.5a_C2726	Padj_CT	number of CT crRNAs	Z_vanc0.5b_C3004	Padj_CT	number of CT crRNAs	Z_vanc1a_C2727	Padj_CT	number of CT crRNAs	Z_vanc1b_C2928	Padj_CT	number of CT crRNAs	Z_cipro0.2a_C2746	Padj_CT	number of CT crRNAs	Z_cipro0.2b_C3000	Padj_CT	number of CT crRNAs	Z_cipro0.4_C3001	Padj_CT	number of CT crRNAs	Z_tmp0.4_C2790	Padj_CT	number of CT crRNAs	Z_gent0.5e_C2970	Padj_CT	number of CT crRNAs	Z_gent0.5f_C2971	Padj_CT	number of CT crRNAs	Z_gent1_4.5h_C1687	Padj_CT	number of CT crRNAs
NCTC8325	4.5S	-16.9695	9.43e-07	13	-12.0392	1.97e-05	11	-17.9164	1.5e-06	12	-12.005	0.00050345	12	-15.4464	8.57e-07	12	-5.36435	0.0147105	13	2.75745	0.365168	15	-14.1932	6.93e-07	13	-7.49758	0.0024533	10	-12.5863	0.000213451	12	-11.9248	6.02e-05	12	-3.07791	0.120466	13	-7.93239	0.0006199	11	-13.9823	0.000151878	8	-18.2586	0.000130469	8	1.00121	0.393088	12
NCTC8325	6S	-4.38581	0.319003	5	-3.92257	0.257796	6	-2.12883	0.252629	5	-1.74134	0.338002	5	0.963718	0.319994	5	-4.56899	0.375137	5	0.0921647	0.420856	6	2.25717	0.458194	5	-3.73382	0.0443167	5	-0.888927	0.459583	5	-0.0157402	0.495384	5	8.43487	0.00993198	6	-5.07604	0.000987773	6	-3.63992	0.061073	5	-6.97363	0.0503634	4	0.773226	0.47278	7
NCTC8325	RNAseP	0.0892413	0.493818	4	7.86202	0.134677	4	-27.0468	0.00342003	4	0.174422	0.493138	3	-20.8631	0.00284329	4	4.3317	0.498158	4	-2.38532	0.354509	5	4.26641	0.29134	4	-0.727434	0.499384	2	4.45694	0.284288	3	-5.50664	0.168489	4	2.17657	0.354338	5	4.44287	0.129689	4	-7.78093	0.499096	2	-10.9239	0.260135	3	6.19985	0.101318	4
NCTC8325	SAOUHSC_00001=dnaA	-14.4597	2.76e-09	22	-15.5956	2.92e-09	22	-4.87386	0.000410295	25	1.10718	0.19193	21	0.439648	0.186322	24	-6.75118	0.00205251	22	-1.46567	0.0626044	24	-5.37466	0.000118003	23	-3.45499	0.00235026	17	-12.138	2.9e-06	18	-14.234	8.16e-10	23	-15.4695	5.76e-09	23	-5.15585	5.99e-07	22	3.54649	0.234931	19	3.29534	0.0726843	19	9.9964	1.9289e-10	29
NCTC8325	SAOUHSC_00002=SAOUHSC_00002	-7.86461	1.28e-05	19	-9.31146	2.67e-06	21	-6.92916	0.000359304	23	-2.40065	0.298324	19	-3.97536	0.0348754	22	-0.173422	0.429102	18	0.286803	0.468008	24	-3.1442	0.0453085	18	-4.32897	0.00187044	17	-3.49606	0.0256493	19	-9.40681	1.64e-08	22	-11.9234	5.53e-07	22	-1.9872	0.129689	21	2.44203	0.104779	21	2.44858	0.111546	19	7.31369	2.28763e-06	24
NCTC8325	SAOUHSC_00003=SAOUHSC_00003	-2.33364	0.0809326	3	-1.46611	0.0480783	3	-5.35087	0.108494	4	-1.71365	0.131155	3	-3.93489	0.233221	4	-1.30621	0.312055	3	-0.106433	0.498436	4	-1.84098	0.017702	3	-2.02452	0.251092	3	-19.6763	0.0144438	3	-15.0804	0.142985	4	-23.7087	0.00490106	4	-1.63054	0.0406885	3	-4.47336	0.112309	4	-2.26735	0.134012	4	8.17531	0.0093984	3
NCTC8325	SAOUHSC_00004=recF	-0.780234	0.334437	12	-2.40858	0.0690385	11	-4.66073	0.00129667	13	2.00712	0.316686	13	-2.53054	0.196099	13	-0.785325	0.399931	12	1.82475	0.335697	15	-0.922509	0.268127	13	-3.42059	0.00571691	11	-11.8642	0.24431	10	-10.8229	0.0580676	14	-21.0975	7.24e-05	13	-3.44069	0.00243864	11	-0.861877	0.259782	11	2.8043	0.331389	13	12.0055	3.95213e-08	18
NCTC8325	SAOUHSC_00005=SAOUHSC_00005	-2.18368	0.0280961	23	-1.86202	0.140981	19	-2.85816	9.98e-05	22	4.83894	0.0130198	23	0.596553	0.179685	22	-5.8906	3.62e-05	20	-1.44218	0.186158	22	-3.34629	0.0111951	21	-3.83028	0.0267613	18	0.104763	0.465036	20	-3.74365	0.0250996	23	-9.9566	1.16e-07	22	-2.37277	0.00233958	19	-1.74052	0.0527447	19	2.42755	0.201288	20	8.24166	3.10171e-08	25
NCTC8325	SAOUHSC_00006=SAOUHSC_00006	-1.52047	0.422906	28	-1.42055	0.301607	26	-3.64326	1.35e-05	31	1.92691	0.0255264	30	-1.0821	0.342436	29	-3.02366	0.0285576	28	-0.621102	0.185389	31	-6.33462	1.99e-06	27	-5.31243	3.15e-07	24	-2.94182	0.134009	25	-6.15472	0.000732945	30	-15.4242	2.84e-10	29	-2.34815	0.00881625	26	-1.25167	0.275381	26	1.29745	0.234616	27	9.83932	1.5365e-11	35
NCTC8325	SAOUHSC_00007=SAOUHSC_00007	-2.08272	0.000138829	21	-0.653783	0.361233	21	-1.28424	0.169115	21	2.76973	0.000137015	21	2.7767	1.22e-06	21	-0.186286	0.36206	21	-0.298771	0.27515	21	-2.11799	0.0206185	21	1.27995	0.016232	21	1.1814	0.328299	21	-0.995024	0.034642	21	-9.47667	1.45e-09	21	-0.340432	0.178153	21	-8.34822	6.91e-09	21	-9.05217	6.89115e-09	21	-4.46548	4.16844e-08	21
NCTC8325	SAOUHSC_00008=SAOUHSC_00008	-0.617445	0.0762946	26	0.310224	0.405647	26	-0.928618	0.169931	26	-0.609156	0.492305	26	0.696032	0.160403	26	0.394436	0.29609	26	-0.19903	0.16909	27	-0.389822	0.0903079	26	0.689414	0.0225818	26	0.656234	0.18453	25	-0.524039	0.315721	26	-0.830143	0.0304586	26	-0.718536	0.0525821	26	-1.11499	0.0440007	26	-2.40726	4.92809e-05	26	-1.43962	0.000201203	26
NCTC8325	SAOUHSC_00009=SAOUHSC_00009	-7.83459	4.63e-08	27	-6.86729	4.44e-05	24	1.36067	0.26136	27	-0.385776	0.181908	27	-1.1851	0.0654293	27	-3.64372	0.000333159	27	0.684489	0.496251	27	-1.20248	0.136775	27	-3.69776	0.00175655	23	-1.42679	0.159421	22	-0.354344	0.458911	28	5.57519	6.61e-07	29	0.414168	0.141311	24	0.651677	0.313873	23	6.29444	4.52734e-05	25	5.33575	3.38103e-05	28
NCTC8325	SAOUHSC_00010=SAOUHSC_00010	-2.3299	0.00247507	15	0.704822	0.352564	15	-1.29811	0.0294941	15	-0.281669	0.321419	15	-0.197506	0.422601	15	-0.703038	0.383527	15	-0.696901	0.204476	15	0.535015	0.494183	15	0.311482	0.304099	15	0.209707	0.5	15	0.454012	0.386718	15	-0.735486	0.173001	15	-0.763143	0.0981481	15	-1.72537	0.197895	15	-2.89924	0.00124089	15	-0.87623	0.132666	15
NCTC8325	SAOUHSC_00012=SAOUHSC_00012	-1.17316	0.115602	10	-0.532831	0.160032	10	-2.63473	0.000110534	10	-1.75393	0.0122226	10	-0.0849971	0.468225	10	0.137504	0.432006	10	-0.828101	0.404597	10	-0.621637	0.416675	10	1.67396	0.0193773	10	0.253082	0.403035	10	-0.293494	0.368248	10	-1.3866	0.00741354	10	-0.134947	0.29509	10	-2.94129	0.00118711	10	-3.07157	0.00386786	10	-1.30645	0.0759388	10
NCTC8325	SAOUHSC_00013=SAOUHSC_00013	0.364254	0.434379	19	-0.124682	0.434433	19	-0.0314159	0.362236	21	-0.547133	0.495672	19	1.68163	0.00110136	21	0.319664	0.267961	17	0.626363	0.498436	22	1.56179	0.232708	18	1.03136	0.0414001	17	-1.28744	0.155337	19	0.0322438	0.440301	21	0.571715	0.395042	21	-0.12487	0.498245	19	-0.248015	0.412353	20	0.899274	0.377737	21	-0.516394	0.194717	17
NCTC8325	SAOUHSC_00014=SAOUHSC_00014	-3.35389	1.85e-05	19	-2.24457	0.171873	20	1.38056	0.033999	21	10.1828	3.6e-09	20	13.5854	1.1e-09	21	0.410075	0.273856	19	-1.33237	0.0154811	20	-3.1508	0.000295811	19	-2.48838	0.0249818	19	3.93669	3.46e-05	19	-0.0303945	0.43665	21	-1.7014	0.0145103	21	1.08926	0.0744597	20	-1.19576	0.19114	21	-2.63129	0.0329111	21	-1.3077	0.0143822	20
NCTC8325	SAOUHSC_00015=SAOUHSC_00015	-8.4323	5.37e-09	26	-7.60287	1.41e-06	27	-0.612696	0.217331	28	9.7728	9.52e-10	29	13.2609	6.57e-12	30	-2.43661	0.00182209	25	-0.766077	0.141132	28	-10.2039	2.09e-10	25	-12.5158	6.25e-10	25	0.236149	0.444032	25	-1.30942	0.162788	28	-6.64742	7.23e-07	28	-0.126577	0.330217	27	0.401312	0.431486	26	1.10794	0.229574	26	9.6671	2.75726e-11	30
NCTC8325	SAOUHSC_00017=rplI	-12.0595	0.00448024	4	-15.6943	0.00163368	5	-5.33611	0.0419743	5	0.284806	0.338002	6	3.17524	0.290352	5	-3.62146	0.015628	4	4.45572	0.080482	5	-3.41775	0.498705	4	-8.91324	1	1	-20.5529	0.040226	2	-10.5735	0.00176585	5	-13.2857	0.0370797	5	-0.825927	0.221239	5	9.14918	0.258669	3	0.286639	0.498045	4	8.17652	2.52197e-05	10
NCTC8325	SAOUHSC_00018=SAOUHSC_00018	-12.6796	1.96e-08	23	-14.1803	4.44e-07	22	-4.98893	0.00013341	23	-0.842859	0.353806	22	0.255306	0.309175	23	-3.17161	0.0335848	23	3.84344	0.0616131	26	-5.56962	5.15e-06	24	-6.66707	4.96e-06	17	-10.0597	1.86e-06	19	-10.7584	1.43e-07	23	-14.1634	2.81e-08	23	-2.90452	0.000388205	22	3.09451	0.179453	18	8.37573	0.000192544	20	7.70191	4.00295e-11	29
NCTC8325	SAOUHSC_00019=SAOUHSC_00019	-2.37269	0.000941563	24	-11.777	5.75e-08	24	-6.50055	1.51e-07	25	0.803239	0.014727	25	0.960269	0.165032	25	3.87379	3.58e-06	23	0.829044	0.136371	25	3.87966	7.6e-05	24	3.79141	4.52e-06	24	1.31886	0.498199	23	-5.63434	7.36e-07	25	-1.99279	0.000132843	25	-8.57964	5.87e-08	24	-1.16487	0.0717166	25	0.516976	0.44481	24	3.71927	0.000168498	24
NCTC8325	SAOUHSC_00020=SAOUHSC_00020	-13.9798	1.26e-05	10	-17.3247	2.63e-05	9	-18.6763	9.11e-06	10	-7.89261	0.00709132	10	-10.4876	0.00030333	10	-5.85729	0.00182209	10	1.96493	0.0928988	10	-6.11651	0.0650908	10	6.78942	0.499674	10	-8.57472	0.000720025	10	-12.7547	1.1e-05	10	-9.31673	5.38e-06	10	-1.2682	0.141311	9	0.973121	0.400851	9	4.99786	0.000427522	9	6.56268	3.53664e-05	11
NCTC8325	SAOUHSC_00021=SAOUHSC_00021	-3.60204	6.3e-07	36	-7.7137	7.14e-11	35	-10.2175	1.39e-11	37	-5.54496	2.52e-06	36	-8.93458	1.6e-06	37	-1.7954	0.0389301	34	-0.54889	0.0577164	37	3.2615	0.0184883	35	8.86566	0.000307057	34	-4.52347	1.69e-05	35	-7.70697	3.07e-10	37	-12.2837	5.3e-11	37	-2.45635	9.52e-05	35	-2.44364	0.0017104	34	1.69846	0.137069	34	0.520256	0.101318	37
NCTC8325	SAOUHSC_00022=SAOUHSC_00022	-0.633263	0.141693	25	-1.42271	0.225759	25	-2.35394	0.00206923	28	2.24046	0.0489999	26	6.2648	3.95e-07	28	-0.791929	0.15425	24	-1.21367	0.035624	27	15.9516	4.59e-10	28	39.6189	1.62e-11	28	-0.647438	0.269271	25	-1.88379	0.00147568	28	-4.1022	7.23e-07	28	-0.623286	0.251592	26	-2.91187	0.000151878	26	-1.93028	0.000408428	25	-1.66598	0.0210068	25
NCTC8325	SAOUHSC_00023=SAOUHSC_00023	-1.11125	0.0416555	9	0.865085	0.494505	8	1.53895	0.230957	9	10.8533	2.37e-05	9	15.2944	1.38e-05	9	-2.98066	0.039871	7	-1.10301	0.0651756	9	30.0688	2.25e-05	9	62.1431	1.73e-05	9	0.227797	0.232011	8	-1.52588	0.00563643	9	-3.19912	0.0179114	9	0.0688375	0.458483	8	-3.56725	0.022298	9	0.390736	0.348275	8	-0.934131	0.178106	8
NCTC8325	SAOUHSC_00024=SAOUHSC_00024	1.73498	0.0627495	14	2.91609	0.0289754	13	0.142537	0.368168	15	1.021	0.074011	13	0.619188	0.147621	14	3.2179	0.0135513	13	0.448995	0.431424	15	3.01283	0.100864	13	3.3978	3.78e-06	13	0.62315	0.477132	13	-0.798734	0.0920136	14	-2.35991	0.000864641	14	1.60075	0.0438576	14	1.94095	0.121517	14	1.15267	0.114104	14	-0.711575	0.307068	13
NCTC8325	SAOUHSC_00025=SAOUHSC_00025	-1.43432	0.0122376	50	-0.544451	0.228524	50	-1.05937	0.0192928	50	-0.776173	0.33417	50	0.192911	0.307037	50	0.0429594	0.351616	49	0.240058	0.344955	50	-0.717902	0.149114	50	0.317512	0.0341508	50	1.26732	0.0826798	50	-0.138928	0.436942	50	0.021107	0.492219	50	-0.761805	0.0471011	50	-2.09788	0.00367313	50	-2.10424	0.00157737	50	-1.41359	0.00408052	50
NCTC8325	SAOUHSC_00026=SAOUHSC_00026	-1.57674	0.0450529	25	0.0274709	0.447104	25	-1.57742	0.11931	26	0.203662	0.498763	25	0.310083	0.359266	26	-0.234837	0.36206	25	-0.91935	0.154546	26	-1.61993	0.0856436	25	1.44037	0.00782012	25	2.95883	0.000189542	25	-1.18644	0.108959	26	-0.0550173	0.359223	26	-0.991785	0.430667	26	-0.835796	0.12887	25	-1.58806	0.0616546	25	-2.25559	0.00287082	21
NCTC8325	SAOUHSC_00027=SAOUHSC_00027	-2.25836	0.00301632	20	-0.293468	0.468131	20	-1.77909	0.0017733	21	0.457427	0.102715	20	0.533645	0.394471	21	0.110015	0.42957	20	-1.55366	0.0171772	21	-2.00557	0.00270319	20	1.78981	0.00261013	20	3.98509	0.00140664	20	0.23703	0.340319	21	1.07431	0.0155781	21	0.0113397	0.425498	20	-2.87146	0.000811489	20	-1.16636	0.233134	20	-1.59262	0.0134757	20
NCTC8325	SAOUHSC_00028=SAOUHSC_00028	2.33671	1	1	0.831967	1	1	0.176477	1	1	-4.36814	1	1	4.18912	1	1	0.562647	1	1	-0.143059	1	1	-6.4362	1	1	-4.38408	1	1	-1.61137	1	1	1.42772	1	1	6.59127	1	1	1.47067	1	1	2.9966	1	1	1.64837	1	1	-2.78841	1	1
NCTC8325	SAOUHSC_00029=SAOUHSC_00029	1.5615	0.187387	2	2.81073	0.0434212	2	3.48636	0.0294941	2	-0.18135	0.448837	2	4.26958	0.0279343	2	1.87336	0.0823349	2	0.914232	0.146794	2	2.07947	0.140405	2	3.19111	0.0312924	2	-0.537896	0.498199	2	2.80887	0.0495821	2	8.01586	0.0277191	2	2.56491	0.121094	2	1.63834	0.0897049	2	1.79239	0.0597851	2	-3.71625	0.0282573	2
NCTC8325	SAOUHSC_00030=SAOUHSC_00030	1.55855	0.0340702	21	2.47815	0.00293414	21	2.35368	0.00403437	24	1.29834	0.0300753	22	2.93771	3.39e-06	24	1.11238	0.0684966	20	0.845017	0.270832	24	0.855904	0.12887	20	2.29854	0.000833532	20	-0.466685	0.348833	20	2.67077	1.81e-05	24	8.2025	1.45e-10	24	2.01428	0.013742	22	1.9747	0.0292231	22	0.736399	0.224785	21	-2.95885	6.33517e-07	19
NCTC8325	SAOUHSC_00031=SAOUHSC_00031	-0.303333	0.465164	10	0.0937798	0.342181	10	0.22965	0.493732	11	-0.230081	0.498763	10	1.52054	0.0844346	11	1.48174	0.162425	10	0.960146	0.395438	11	3.11256	0.0878693	11	2.7211	0.000100993	10	1.74863	0.0966508	10	1.82258	0.0456714	11	1.66915	0.127375	11	-1.71784	0.121094	10	0.54082	0.294301	11	1.89107	0.127442	11	-2.03773	0.000732562	10
NCTC8325	SAOUHSC_00032=SAOUHSC_00032	-0.510949	0.424306	3	1.49301	0.271136	3	4.75003	0.098557	4	0.681015	0.388474	3	2.85653	0.0154543	4	0.612658	0.395932	3	2.0532	0.0899151	4	3.34295	0.351268	4	3.02883	0.251092	3	4.52043	0.0144438	3	1.87316	0.0456714	4	0.831684	0.173442	4	0.620705	0.223561	3	-0.998866	0.313873	4	1.47747	0.498045	4	-1.07106	0.0311742	3
NCTC8325	SAOUHSC_00033=SAOUHSC_00033	-0.382702	0.321705	18	1.97276	0.038008	18	3.32371	0.00278245	23	-0.0238015	0.355681	19	2.34269	0.0016651	21	0.464564	0.408369	16	1.4113	0.0243646	22	0.591918	0.102009	18	0.39961	0.35406	18	2.45007	0.0597686	18	1.384	0.0304769	22	1.34989	0.0238566	22	1.06288	0.129689	20	-0.155026	0.289923	20	-0.0426111	0.360458	20	-1.99718	0.0110737	17
NCTC8325	SAOUHSC_00034=SAOUHSC_00034	-0.0780705	0.327948	4	0.996546	0.394699	3	1.84046	0.17067	4	1.14903	0.11829	4	0.945681	0.030544	4	-0.527672	0.498158	3	-1.1928	0.153848	4	2.85294	0.117643	4	3.03313	0.00755587	4	-0.307402	0.498199	4	1.47516	0.0257425	4	0.594239	0.347639	4	0.794763	0.30525	4	-1.76746	0.0155994	4	-0.95502	0.153973	4	0.657787	0.359503	4
NCTC8325	SAOUHSC_00035=SAOUHSC_00035	1.03928	0.423082	23	0.58043	0.1586	23	0.523244	0.171224	23	-0.384966	0.386962	23	1.07334	0.00818567	23	1.63714	0.121643	21	0.416755	0.197246	23	2.21375	0.0856436	23	0.647126	0.0293601	23	0.521104	0.42091	23	0.059606	0.498173	23	0.413787	0.262965	23	0.2916	0.4731	23	-0.0359326	0.258669	23	0.514368	0.485882	23	-1.41541	0.0297763	20
NCTC8325	SAOUHSC_00036=SAOUHSC_00036	-0.561432	0.146084	23	1.64825	0.0219844	25	-0.314342	0.291813	28	-0.570739	0.440108	23	1.26078	0.0413956	28	0.300027	0.35768	21	0.779035	0.416626	28	-0.0685502	0.195316	23	1.14065	0.100794	25	1.42586	0.159773	24	0.758172	0.28487	28	0.32328	0.495831	28	0.062521	0.430667	25	1.05699	0.320281	25	0.657256	0.402116	25	-1.05148	0.104799	25
NCTC8325	SAOUHSC_00037=SAOUHSC_00037	1.48888	0.174486	27	-0.209146	0.244454	28	0.901245	0.145657	31	-0.587923	0.408954	27	1.31241	0.00858187	30	0.503788	0.304748	26	-0.059162	0.431201	30	-0.324488	0.405398	27	2.74838	0.030566	28	-0.630894	0.411739	25	0.421271	0.247689	31	0.248028	0.216901	31	-1.19249	0.0452152	28	-0.135126	0.118201	28	-0.614786	0.321564	28	-2.31079	1.87464e-05	28
NCTC8325	SAOUHSC_00038=SAOUHSC_00038	-2.40046	1	1	-1.14487	1	1	12.6931	0.49868	2	0.200875	1	1	0.577841	1	1	-1.38535	1	1	0.0733246	1	1	-1.67098	1	1	0.0772573	1	1	1.41333	1	1	-0.59266	1	1	-0.662948	1	1	-0.824957	1	1	-2.47316	1	1	-2.4802	1	1	-0.496354	1	1
NCTC8325	SAOUHSC_00039=SAOUHSC_00039	-3.1037	7.98e-05	23	-0.151124	0.28891	22	-1.65598	0.0438158	24	0.505782	0.300724	23	0.167721	0.299933	24	-1.40317	0.0405914	23	-1.06927	0.0489652	24	-0.413563	0.239726	24	1.63136	0.0127189	23	1.71429	0.00818695	23	-0.258206	0.41725	24	0.967938	0.106556	24	-0.659574	0.198287	22	-0.448349	0.46522	23	-0.989475	0.0991724	23	-1.73369	0.0584105	24
NCTC8325	SAOUHSC_00040=SAOUHSC_00040	0.905886	0.2205	2	-3.70556	0.0995256	2	2.94319	0.098557	4	0.498391	0.459397	2	1.9803	0.167474	3	-0.360745	0.434911	2	-1.73997	0.323405	3	1.27028	0.391751	2	7.11557	0.00962266	3	-0.625876	0.374766	2	1.18731	0.0832289	3	-2.94578	0.0896912	3	-2.09305	0.462034	2	-6.76544	0.0876728	3	-4.44789	0.179156	3	-0.546012	0.306484	2
NCTC8325	SAOUHSC_00041=SAOUHSC_00041	1.57596	0.223022	6	-1.55727	0.13652	6	1.13106	0.290608	6	-4.02573	0.0139478	6	1.14486	0.15482	6	1.19565	0.258765	6	0.91793	0.114904	6	0.823051	0.215061	6	3.28072	0.000463377	6	-1.25252	0.149523	6	0.965417	0.177153	6	2.35736	0.0278793	6	-1.36654	0.12608	6	2.88754	0.069684	6	1.34094	0.266173	6	-4.38172	0.00289532	6
NCTC8325	SAOUHSC_00042=SAOUHSC_00042	0.789731	0.124873	13	1.42649	0.10103	13	0.271816	0.491965	13	-0.530573	0.15364	13	1.01465	0.023902	13	0.725322	0.498158	13	0.498006	0.310826	13	0.578866	0.227659	13	1.17172	0.133879	12	1.54168	0.0776712	13	1.28822	0.0539257	13	0.791271	0.162733	13	0.253703	0.404794	13	1.30981	0.128483	13	0.767312	0.498045	13	-1.451	0.0849296	13
NCTC8325	SAOUHSC_00043=SAOUHSC_00043	-0.30446	0.342124	11	2.95464	0.00555418	11	-0.871089	0.392045	13	-0.825381	0.290182	11	0.598752	0.213221	13	0.570488	0.343115	10	-0.814952	0.379346	13	2.1992	0.0881184	10	-1.60335	0.122299	10	1.51926	0.101559	11	-0.432497	0.487582	13	0.414505	0.314189	13	1.12251	0.362011	11	-0.115191	0.5	11	0.0730254	0.349517	11	-3.31572	0.00138262	11
NCTC8325	SAOUHSC_00044=SAOUHSC_00044	1.70112	0.129742	10	2.16394	0.0178868	10	1.78173	0.355836	12	-1.26638	0.233917	11	1.41686	0.00587965	12	0.7473	0.209756	10	-0.663609	0.200285	12	3.26783	0.00374279	10	1.32361	0.113473	10	3.00828	0.117848	10	1.00992	0.136879	12	0.85805	0.255672	12	1.12662	0.188825	10	1.76487	0.164034	10	2.69051	0.159395	11	-2.13941	0.0093984	11
NCTC8325	SAOUHSC_00045=SAOUHSC_00045	0.407338	0.456574	8	-0.141603	0.499475	7	1.00679	0.326632	10	1.0966	0.0841618	7	0.418812	0.307643	9	-1.11518	0.19757	6	-0.177876	0.491537	9	-0.356544	0.386574	6	2.26299	0.0163361	7	-0.0589067	0.35063	8	-0.562994	0.297381	9	2.59782	0.0056801	9	-1.91927	0.00243864	7	0.549862	0.329579	7	1.06281	0.355882	7	-2.68591	0.0419803	7
NCTC8325	SAOUHSC_00046=SAOUHSC_00046	-0.0861402	0.475861	5	2.52488	0.00198879	5	3.50451	0.00137555	6	-1.99377	0.157129	5	-0.443224	0.398116	5	-3.93283	0.06607	4	-0.687278	0.343942	5	0.672207	0.351268	4	5.26073	0.0205405	4	-2.19643	0.143669	5	1.23796	0.165231	5	1.6151	0.0522497	6	3.82867	0.0477557	5	2.69076	0.0442569	5	3.0784	0.00462016	5	-4.69382	0.0520196	3
NCTC8325	SAOUHSC_00047=SAOUHSC_00047	-3.7576	0.110063	6	-2.5784	0.22404	6	0.3756	0.306224	7	0.888832	0.179319	6	-0.799027	0.431199	7	-1.81336	0.341657	6	0.965886	0.217063	7	-1.41608	0.0441185	6	-0.120464	0.499384	6	-0.220433	0.436108	6	-1.44713	0.217846	7	0.740062	0.166681	7	-0.545015	0.420729	6	-2.56388	0.112309	7	-0.234156	0.421698	7	-1.30054	0.0159526	6
NCTC8325	SAOUHSC_00049=SAOUHSC_00049	-0.266497	0.263919	47	0.94798	0.057846	49	-0.415522	0.100341	52	-0.342859	0.468655	47	0.509032	0.00742396	52	0.992667	0.145746	46	-0.243023	0.364599	52	0.203147	0.479341	45	0.73691	0.0102539	49	1.08967	0.0584388	47	-0.550924	0.495245	52	0.118675	0.434125	52	-0.106131	0.438097	48	-0.694061	0.137444	47	-0.286095	0.226186	49	-1.82386	0.000561634	47
NCTC8325	SAOUHSC_00050=SAOUHSC_00050	-0.346184	0.424306	3	-2.84235	0.28891	3	-0.109546	0.478817	4	0.825925	0.431324	3	1.77136	0.168985	4	0.713364	0.150074	3	-1.38844	0.236373	4	0.236364	0.496793	3	1.04786	0.345226	3	-2.62713	0.0646005	3	-0.395288	0.275421	4	-0.413178	0.471694	4	0.813594	0.442244	3	-1.95224	0.12887	3	-1.51831	0.147105	4	-0.405901	0.448878	3
NCTC8325	SAOUHSC_00051=SAOUHSC_00051	0.696326	0.336544	13	2.1394	0.00870174	13	0.340651	0.359346	13	0.949039	0.0866332	13	1.51753	0.0025629	13	0.762429	0.238568	13	0.297608	0.272123	13	0.149406	0.441993	13	1.92834	0.00218884	13	-0.242883	0.498199	13	0.570534	0.206542	13	0.270399	0.355596	13	0.32321	0.290613	13	0.0557403	0.371927	13	-0.281775	0.411047	13	-1.22412	0.0551326	13
NCTC8325	SAOUHSC_00052=SAOUHSC_00052	-0.655704	0.185416	10	0.560183	0.383497	10	0.790729	0.255662	11	0.762046	0.0782767	11	2.88603	0.000460117	11	0.66161	0.310937	10	0.228278	0.468008	11	1.64948	0.06251	10	0.936973	0.0808358	10	2.74622	0.0278046	10	-0.739509	0.115941	11	1.41893	0.0618919	11	0.342969	0.425498	10	0.732909	0.388474	11	1.25058	0.384112	11	-0.858232	0.114693	9
NCTC8325	SAOUHSC_00053=SAOUHSC_00053	-0.177699	0.44276	7	0.418647	0.444913	7	0.931919	0.463121	9	1.79075	0.00521543	7	2.27712	0.00648232	9	-0.505519	0.343071	7	0.0863986	0.438755	9	0.953177	0.218473	7	0.552811	0.268183	7	1.43572	0.0112333	7	1.48874	0.18724	9	0.965884	0.131162	9	-1.00449	0.0780053	7	-0.113668	0.355465	7	0.198794	0.402376	7	-1.925	0.0208383	8
NCTC8325	SAOUHSC_00054=SAOUHSC_00054	-0.475065	0.278298	13	1.33102	0.0293973	12	2.27363	0.0619234	16	0.672563	0.160033	13	1.78509	0.000303934	16	0.644179	0.235161	12	1.06451	0.245987	16	1.11178	0.0281618	13	0.779953	0.0889181	13	-1.71838	0.291257	13	0.244614	0.338263	16	2.4804	0.00970596	16	0.398811	0.319378	12	1.06841	0.264137	16	-0.0273387	0.5	15	-0.270288	0.182962	15
NCTC8325	SAOUHSC_00055=SAOUHSC_00055	0.198867	0.1869	12	0.815064	0.31052	13	1.06759	0.330204	14	-0.887184	0.362837	13	1.97734	5.67e-05	14	0.936983	0.208178	11	-0.0824728	0.426713	14	0.529238	0.173433	11	1.21511	0.0194299	12	0.505556	0.373908	11	0.795899	0.0456714	14	1.55123	0.018939	14	0.212398	0.498245	13	-0.331412	0.107083	13	-0.282316	0.207453	13	-1.55675	0.00191733	13
NCTC8325	SAOUHSC_00056=SAOUHSC_00056	-1.422	0.0438643	44	1.15037	0.419992	44	0.00402527	0.240879	45	0.123265	0.308276	43	1.09489	0.0150234	45	0.0466963	0.498158	41	0.0379766	0.302834	45	0.248851	0.495893	43	1.10658	0.0331265	44	0.448924	0.107647	44	0.505652	0.240147	45	-0.21825	0.143138	45	0.0711728	0.278489	44	-1.14459	0.0683807	44	-1.10394	0.215471	44	-1.36843	0.0164779	43
NCTC8325	SAOUHSC_00057=SAOUHSC_00057	-0.845646	0.00238798	27	0.171489	0.429271	27	-2.40104	0.000149638	28	1.16843	0.0895669	27	-0.0261895	0.472528	28	0.720215	0.312582	26	-1.19649	0.0667835	28	0.277184	0.316122	26	0.585927	0.32991	27	1.46833	0.029461	27	-1.43692	0.0160418	28	-1.5034	0.0025897	28	-1.32387	0.0708746	27	-2.73625	0.000651757	27	-2.72764	0.000346683	27	-0.896691	0.0546668	26
NCTC8325	SAOUHSC_00058=SAOUHSC_00058	-0.204202	0.352463	15	0.50557	0.404092	15	-0.776202	0.0711751	15	0.518921	0.311282	15	-0.100992	0.453249	15	1.19141	0.246467	15	-0.811874	0.136174	15	0.218519	0.472046	15	0.23698	0.162941	15	1.79726	0.0188263	15	-0.258293	0.381804	15	-0.50996	0.36005	15	-1.37185	0.10942	15	-2.61862	0.00168966	15	-2.7324	0.000880572	15	0.495932	0.396454	15
NCTC8325	SAOUHSC_00060=SAOUHSC_00060	-1.93282	0.0243984	28	-0.705363	0.0906471	28	-0.433128	0.255044	28	1.6416	0.00266149	28	2.90236	1.2e-08	28	0.0314822	0.352542	28	-0.29431	0.258026	28	-0.037143	0.432144	28	0.492001	0.174489	28	1.36903	0.00700363	28	-0.0639504	0.432478	28	-1.55535	0.00172509	28	-1.78112	8.19e-05	28	-1.09842	0.0662353	28	-1.13055	0.0172446	28	-0.726296	0.258897	27
NCTC8325	SAOUHSC_00061=SAOUHSC_00061	-1.02211	0.0450242	44	0.223831	0.497753	45	-1.31105	0.00610661	45	0.372527	0.214745	44	0.314505	0.486674	45	0.614025	0.375137	45	-0.187316	0.222832	45	0.0908362	0.406703	44	1.53788	0.0163361	45	0.873161	0.136287	44	0.149624	0.495289	45	-0.121972	0.494098	45	-0.757863	0.0939996	44	-2.02361	0.00283687	45	-0.838574	0.137712	45	-0.841986	0.0243814	44
NCTC8325	SAOUHSC_00062=SAOUHSC_00062	-0.621682	0.338122	20	-0.858094	0.46183	21	1.02561	0.20148	23	-0.578346	0.464779	20	1.19808	0.0484219	23	1.27924	0.0202426	19	-0.231509	0.270777	23	-0.340789	0.468451	20	1.09004	0.161004	21	1.17354	0.313766	18	0.856481	0.148338	23	0.671207	0.0747998	23	-0.845771	0.117766	21	0.17666	0.447497	22	0.454511	0.344876	23	-1.24286	0.129066	17
NCTC8325	SAOUHSC_00064=SAOUHSC_00064	0.176366	0.397422	24	0.228251	0.499475	24	1.44081	0.0747511	26	0.367054	0.261791	22	1.07564	0.0519246	25	-0.568148	0.26186	22	1.17487	0.185639	26	0.494129	0.0824887	23	0.208033	0.286508	23	0.263798	0.377759	23	2.22085	0.0011518	26	1.30796	0.0689455	26	-0.346988	0.107604	24	-0.61241	0.135802	24	-0.24799	0.376463	24	-1.39436	0.0442738	21
NCTC8325	SAOUHSC_00065=SAOUHSC_00065	0.400525	0.433777	9	2.52465	0.106902	9	0.0024864	0.49868	9	0.155528	0.413786	9	0.0149837	0.484673	9	-0.829711	0.357552	9	-0.50054	0.237441	9	0.819776	0.200129	9	0.507145	0.204195	9	2.49052	0.0202932	8	0.648751	0.275273	9	0.830062	0.256618	9	1.10409	0.265079	9	-1.46819	0.170839	9	0.92694	0.498045	9	-1.89755	0.118085	9
NCTC8325	SAOUHSC_00067=SAOUHSC_00067	-0.815572	0.147642	36	0.32495	0.470118	38	0.323129	0.307789	38	0.233096	0.299584	35	0.510441	0.495855	38	-0.521074	0.219197	35	-0.10379	0.216623	38	-0.173094	0.382248	37	1.08463	0.160996	36	0.783429	0.11655	36	0.284119	0.447664	38	-0.815641	0.0321236	38	-0.831438	0.193419	38	0.208854	0.499096	37	-0.136251	0.262918	36	1.43051	0.135641	33
NCTC8325	SAOUHSC_00069=SAOUHSC_00069	0.107244	0.369928	51	0.515599	0.159707	51	-0.991365	0.0920166	51	4.49911	4.29e-10	51	7.11903	7e-16	51	-0.258303	0.482299	51	-1.23676	0.00311157	51	-0.395291	0.254232	51	1.53722	0.00636929	51	-1.55877	0.000160012	51	-0.918369	0.0431257	51	-2.38766	1.41e-07	51	-0.587895	0.229288	51	-1.44057	0.00222026	51	-1.53638	6.07492e-05	51	-0.497293	0.223297	51
NCTC8325	SAOUHSC_00070=SAOUHSC_00070	1.87514	0.0219972	9	3.48967	0.0244184	9	3.98268	0.00016951	10	8.50817	2.37e-05	9	11.9911	5.22e-06	10	1.79148	0.0132115	8	1.0141	0.267968	10	15.0579	8.99e-06	10	17.1531	6.67e-06	10	-0.860638	0.21218	9	1.09272	0.0977581	10	-0.328837	0.33338	10	-0.363914	0.390252	9	0.368411	0.499096	9	-0.130142	0.498045	9	-3.16164	0.00318624	10
NCTC8325	SAOUHSC_00071=SAOUHSC_00071	-0.80596	0.119083	27	-0.668852	0.180273	28	0.40733	0.488481	30	-0.169776	0.396895	28	0.827248	0.152757	30	0.0815716	0.48577	26	0.429009	0.285271	30	0.185732	0.44565	28	1.69818	0.0605564	27	1.33375	0.396983	27	0.866915	0.351339	30	0.0885711	0.310102	30	-0.28843	0.298351	28	-1.37534	0.0819313	29	-1.62221	0.00436236	29	-0.809035	0.381861	29
NCTC8325	SAOUHSC_00072=SAOUHSC_00072	-0.788993	0.215137	28	2.14548	0.0334902	27	-1.14389	0.0530872	29	0.826746	0.445507	26	0.340097	0.4419	29	-0.259753	0.498158	26	0.533192	0.295909	30	-0.873607	0.0901103	27	-0.402498	0.104252	28	-0.746686	0.402746	27	0.818157	0.436942	29	-0.878529	0.173442	29	0.265987	0.430667	28	-2.30434	0.0394641	29	-2.21194	0.0161119	29	0.871678	0.12493	25
NCTC8325	SAOUHSC_00074=SAOUHSC_00074	-1.00656	0.118098	15	0.122896	0.442327	15	-0.802464	0.0702653	16	1.10445	0.318074	15	-0.230264	0.244652	15	0.58634	0.329053	15	-0.42763	0.136371	16	-0.570066	0.417181	15	1.02463	0.075791	15	0.478543	0.295243	15	-0.964525	0.0237105	15	-1.52056	0.0150564	15	-0.502983	0.204931	15	-2.45313	0.0602893	16	-1.28635	0.0124426	16	-1.04806	0.0327287	15
NCTC8325	SAOUHSC_00075=SAOUHSC_00075	-1.48739	0.0170294	19	0.870214	0.381754	19	-1.63044	0.0126889	22	-0.108021	0.476764	19	-0.354205	0.245392	22	-0.196025	0.495772	19	-1.03367	0.0338969	22	-1.49045	0.0141662	19	0.700218	0.224954	19	1.05117	0.167397	19	-0.634051	0.201326	22	-0.670059	0.0672938	22	-0.228182	0.31318	20	-3.08922	8.18e-05	19	-2.26637	0.00864957	20	-0.362863	0.381459	20
NCTC8325	SAOUHSC_00076=SAOUHSC_00076	-0.487103	0.0582633	17	0.254025	0.333012	17	0.524061	0.302027	17	-0.762554	0.183597	17	0.862602	0.0453267	17	-1.62255	0.0666019	17	0.250609	0.484629	17	-0.99067	0.0408657	17	-0.0994452	0.479999	17	2.00018	0.0232664	17	0.370608	0.372409	17	-0.747166	0.0717207	17	-1.26825	0.101788	17	-0.668066	0.127351	17	-2.20085	0.00848486	17	-1.38738	0.104776	17
NCTC8325	SAOUHSC_00077=SAOUHSC_00077	-1.33242	0.00606164	32	-0.0919768	0.408714	32	-1.4246	0.00403437	32	0.00147466	0.473463	32	0.483813	0.18239	32	-0.54882	0.365116	30	-1.03672	0.0544939	32	-0.804902	0.267883	31	0.219188	0.280537	32	0.349037	0.159421	31	-0.394039	0.418119	32	-1.15242	0.0538705	32	-0.650934	0.0652354	32	-1.54851	0.00271047	32	-1.85552	0.000347398	31	-0.510982	0.118502	33
NCTC8325	SAOUHSC_00078=SAOUHSC_00078	-0.874136	0.023012	24	0.265375	0.438918	24	-1.32924	0.025838	25	0.351393	0.26833	24	0.254841	0.495855	25	-0.197228	0.466632	23	-0.823778	0.128985	25	0.0803495	0.38045	23	0.33174	0.155708	24	1.35657	0.0784434	23	-0.464245	0.413976	25	-1.93585	0.0185399	25	-0.230912	0.0954641	24	-2.2121	0.000619617	24	-2.09809	0.000148436	24	-0.667298	0.251211	24
NCTC8325	SAOUHSC_00079=SAOUHSC_00079	-0.646193	0.309812	38	-0.825554	0.355475	39	-1.39171	0.0158109	42	-0.560877	0.44186	41	-0.309695	0.285647	41	0.52435	0.390231	37	-1.06928	0.078035	43	-1.35973	0.18304	38	0.698664	0.141156	38	-0.0649754	0.379084	40	-0.549158	0.476144	42	-1.41696	0.11126	42	-1.98617	0.0212849	39	-2.61851	0.00769617	38	-2.45948	0.00170285	38	-1.07095	0.101318	39
NCTC8325	SAOUHSC_00080=SAOUHSC_00080	0.071787	0.400171	38	1.26071	0.271136	39	-1.12003	0.0123015	40	-0.757085	0.288979	39	0.667682	0.167474	40	0.508234	0.36206	38	-0.13957	0.379609	41	0.724429	0.24493	38	-0.512833	0.499384	39	2.20134	0.0544765	38	-0.142486	0.498173	40	-0.601206	0.0770197	40	-0.461483	0.40542	39	-0.000236649	0.416542	40	-1.87207	0.00239215	40	-0.841592	0.227453	39
NCTC8325	SAOUHSC_00081=SAOUHSC_00081	-2.387	0.00100549	16	-0.955026	0.434066	16	-3.05114	5.96e-05	16	-0.368636	0.155299	16	0.193906	0.414127	16	-0.365583	0.416514	16	-1.31248	0.024723	16	-1.09363	0.0341046	16	-0.493965	0.169734	16	-0.0612339	0.467719	16	-0.723869	0.195876	16	-1.6593	0.00394119	16	-2.27816	0.00667259	16	-4.54745	4.96e-05	16	-3.16682	0.000171439	16	-0.431237	0.245329	16
NCTC8325	SAOUHSC_00082=SAOUHSC_00082	-0.689322	0.0870921	24	-1.32858	0.420454	25	-2.21059	0.00113733	26	-0.299816	0.401304	24	0.64517	0.215087	26	0.43944	0.456631	22	-1.38977	0.0819073	26	0.478594	0.487624	24	0.759557	0.178082	23	1.02066	0.295243	24	-0.980566	0.105913	26	-0.495949	0.167739	26	-1.6587	0.10883	25	-0.441732	0.319898	24	0.435123	0.370011	24	-2.03561	0.374513	24
NCTC8325	SAOUHSC_00083=SAOUHSC_00083	-0.0596769	0.425548	15	-0.146656	0.470118	15	-0.337267	0.214458	16	2.14746	0.021796	16	-0.128781	0.474416	16	0.39413	0.404968	15	-1.1684	0.0689349	16	-0.754075	0.325673	15	1.39017	0.0327639	14	1.37038	0.10406	15	-0.554554	0.145867	16	-1.00666	0.0391767	16	-1.34804	0.0618128	15	0.04351	0.499096	15	0.393708	0.411388	15	0.381833	0.260871	14
NCTC8325	SAOUHSC_00084=SAOUHSC_00084	-0.268905	0.451914	3	0.935388	0.376438	3	0.751004	0.49868	4	-1.12131	0.313016	3	-0.701554	0.36741	4	-2.52509	0.111018	3	-3.61072	0.153848	4	-2.50998	0.268127	3	-0.0977579	0.5	3	7.02561	0.284288	3	-0.73054	0.381372	4	0.413167	0.479434	4	0.830139	0.386563	3	0.651053	0.184102	4	2.16378	0.141149	4	-1.05048	0.0361901	3
NCTC8325	SAOUHSC_00085=SAOUHSC_00085	-0.106792	0.147059	11	0.781956	0.320302	11	0.599451	0.303504	11	-1.59326	0.170274	11	1.86732	0.0138517	11	-0.718312	0.343071	11	1.01818	0.219039	11	1.47108	0.27488	11	-0.331795	0.457883	11	2.97809	0.0105476	11	0.93191	0.13246	11	1.58796	0.0773277	11	0.333167	0.273849	11	0.810479	0.426252	11	1.60015	0.0726843	11	-3.67545	0.00676375	10
NCTC8325	SAOUHSC_00086=SAOUHSC_00086	-1.68732	0.031735	17	0.539205	0.29213	17	-1.46262	0.0236134	17	0.556832	0.224046	17	0.527643	0.311688	17	0.623183	0.312055	17	-1.18026	0.0481245	17	-1.16119	0.100243	17	0.592025	0.169816	17	0.517736	0.228352	17	-0.570539	0.238118	17	-0.649723	0.0444154	18	-0.333746	0.430667	17	-1.85352	0.01168	17	-1.88825	0.0167735	17	-1.19966	0.0438579	18
NCTC8325	SAOUHSC_00087=SAOUHSC_00087	-0.142852	0.471619	2	0.332483	0.393727	2	3.31225	0.0720232	3	1.94578	0.185756	2	1.2937	0.0863049	3	0.246026	0.486902	2	-2.68084	0.285788	3	-0.524324	0.364774	2	0.54335	0.335146	2	-0.583876	0.436108	2	0.532766	0.418119	3	4.64077	0.237412	3	1.6431	0.0699435	2	2.23415	0.13693	3	2.62368	0.0392706	2	-1.11433	0.176432	2
NCTC8325	SAOUHSC_00088=SAOUHSC_00088	0.561901	0.206231	10	0.0170311	0.437261	10	1.44803	0.0294941	10	0.339448	0.476764	10	0.837491	0.100625	10	1.26767	0.219197	10	0.856713	0.0878014	10	-0.589282	0.474352	10	0.842619	0.244966	10	-0.263628	0.491603	10	0.943677	0.274309	10	1.30496	0.0318608	10	-0.541542	0.204695	10	-2.46531	0.0359853	10	-1.12805	0.123307	10	-2.21632	0.00929546	10
NCTC8325	SAOUHSC_00089=SAOUHSC_00089	-0.789252	0.433777	17	-0.312827	0.349674	16	-1.38075	0.158391	17	-0.219779	0.19488	17	-0.824868	0.355054	17	0.2685	0.384524	17	-0.643596	0.286227	17	-1.6403	0.255211	17	-0.146647	0.3461	17	-0.518414	0.487067	16	-0.295686	0.497062	17	-0.432241	0.479434	17	-0.520764	0.420729	16	0.725028	0.473259	17	-0.912563	0.16411	17	-2.74177	0.000228085	14
NCTC8325	SAOUHSC_00090=SAOUHSC_00090	0.381814	0.436317	27	0.159477	0.331166	25	-1.03505	0.00129667	28	0.704629	0.228388	25	0.62118	0.299502	26	1.1019	0.0605559	25	-0.77017	0.203127	27	-0.636782	0.204003	25	-0.73188	0.335694	25	0.435267	0.284288	25	0.300945	0.184826	27	0.171102	0.114773	28	-0.445495	0.46081	25	-1.51862	0.061073	26	-2.10684	0.0913169	27	-1.72345	0.0714544	25
NCTC8325	SAOUHSC_00091=SAOUHSC_00091	0.306174	0.445042	14	0.0316652	0.425406	14	-0.591612	0.066168	17	-1.02538	0.185756	14	0.0156966	0.453513	16	-0.681388	0.399931	14	-1.05324	0.0907413	17	-0.732919	0.481574	14	0.784142	0.307856	15	-0.980011	0.093869	14	-0.618686	0.220931	16	0.696368	0.477216	17	-0.682231	0.311102	14	0.274006	0.332961	16	0.141309	0.130641	15	-2.3643	0.0126958	11
NCTC8325	SAOUHSC_00092=SAOUHSC_00092	-1.10605	0.0702544	28	-0.294484	0.433513	28	-0.411168	0.433853	28	-1.09899	0.2024	28	0.405883	0.241278	28	-0.113936	0.46631	27	-0.161141	0.332468	28	0.325788	0.284577	28	-0.357085	0.44295	28	2.2246	0.202106	28	0.593396	0.378776	28	-0.541752	0.366315	28	-1.72232	0.0780053	28	-2.19562	8.08e-05	28	-0.978108	0.0396235	28	-0.144208	0.457404	25
NCTC8325	SAOUHSC_00093=SAOUHSC_00093	-1.38064	0.0145135	14	1.04844	0.220458	14	-0.460231	0.106938	15	-0.521148	0.498763	14	0.0480188	0.488012	15	-0.0553113	0.498158	13	0.308762	0.217828	15	-1.64634	0.0929828	13	-2.2106	0.0472727	13	0.595234	0.152441	14	0.310392	0.312463	15	-0.0133533	0.424696	16	-0.849549	0.403961	14	0.794607	0.278324	14	2.4333	0.0580501	14	0.352697	0.481237	13
NCTC8325	SAOUHSC_00094=SAOUHSC_00094	-1.33964	0.0106725	17	0.31924	0.385244	17	-1.92395	0.00116657	17	-0.792069	0.16125	17	0.558292	0.0913181	17	0.0843934	0.498158	17	-1.45419	0.00769386	17	-0.639962	0.195316	17	0.248923	0.166165	17	0.187715	0.492853	17	-0.809822	0.027251	17	-1.66275	0.000544825	17	-0.496921	0.237799	17	-2.02208	0.0194633	17	-1.74158	0.0334433	17	-1.66016	0.00210141	17
NCTC8325	SAOUHSC_00096=SAOUHSC_00096	-0.355618	0.156871	22	1.4319	0.0209592	19	0.0669348	0.245122	25	0.72099	0.20024	21	2.33068	1.49e-05	25	1.23585	0.216744	20	-0.997318	0.241627	25	2.16933	0.000959427	21	3.2446	5.32e-05	21	0.398899	0.462318	21	0.69685	0.206228	25	2.48661	6.17e-05	25	0.6101	0.5	21	-1.3063	0.0559802	21	-1.23263	0.0591534	22	-1.43146	0.318767	22
NCTC8325	SAOUHSC_00097=SAOUHSC_00097	-1.06368	0.201486	10	-0.902882	0.139644	10	-1.06396	0.078301	10	0.805371	0.318472	10	-0.274049	0.373501	10	-0.153798	0.462301	10	-0.0365538	0.472309	10	-0.995397	0.268127	10	0.763995	0.182981	10	-0.351176	0.454118	10	0.506262	0.476144	10	-0.492555	0.166681	10	-1.80078	0.00081644	10	-0.709133	0.263543	10	-1.01824	0.134012	10	-1.14276	0.12214	10
NCTC8325	SAOUHSC_00099=SAOUHSC_00099	-1.24127	0.0451491	22	0.331137	0.279786	22	-0.677056	0.0208692	25	1.50041	0.125114	22	0.121513	0.334176	24	0.318319	0.422114	22	-0.888571	0.0833616	24	-1.05737	0.0892413	22	0.452754	0.234152	22	1.98027	0.00106179	21	-0.742009	0.25136	24	-1.23191	0.0096594	24	-0.657726	0.0826774	22	-1.83335	0.00632389	22	-2.4671	0.00348541	22	-1.33588	0.00763989	22
NCTC8325	SAOUHSC_00100=SAOUHSC_00100	-2.05404	0.0114578	5	-2.31893	0.0184645	5	-4.34843	0.00129667	5	4.69202	0.0487455	5	0.476825	0.265845	5	0.873595	0.350643	5	-2.24309	0.0126343	5	-3.14506	0.00130039	5	1.41996	0.123746	5	-1.90158	0.0241241	5	-2.85511	0.00605085	5	-12.5029	0.000864641	5	-3.37592	0.00455293	5	-2.73536	0.00197017	5	-2.11789	0.00935795	5	1.37797	0.0215247	5
NCTC8325	SAOUHSC_00101=SAOUHSC_00101	0.0117353	0.371034	35	1.2767	0.260214	34	-0.663803	0.0588054	35	2.79044	0.000148847	34	3.08876	2.24e-06	35	-0.530015	0.338951	33	0.890903	0.0422289	35	0.447981	0.481574	35	1.5636	0.0170418	33	1.79852	0.0553917	35	-0.963542	0.0144657	35	-9.77889	9.19e-12	35	0.984237	0.202093	35	-0.977719	0.0457991	35	-0.687243	0.325569	34	0.573594	0.0307262	34
NCTC8325	SAOUHSC_00102=SAOUHSC_00102	-0.759018	0.10979	23	-0.0123394	0.29213	23	-0.579475	0.377969	26	-1.02545	0.402299	25	0.269435	0.399896	26	0.714285	0.0768783	21	-0.108419	0.498436	26	1.25934	0.185185	23	-0.00272304	0.453816	24	2.59485	0.00194773	23	0.39821	0.371806	27	-0.118342	0.471694	26	-1.14635	0.0133478	23	-1.42757	0.0652535	24	-0.255925	0.377422	23	-0.534395	0.46653	25
NCTC8325	SAOUHSC_00103=SAOUHSC_00103	-0.270287	0.29648	19	0.82489	0.349674	19	-1.2671	0.166418	21	0.628648	0.369188	20	-0.181884	0.323534	21	1.58848	0.205935	19	0.188563	0.495685	21	0.381228	0.309088	19	1.51403	0.0716641	19	0.32263	0.468582	19	0.537043	0.254548	21	-0.534447	0.298379	21	-0.341356	0.374958	19	-0.0428373	0.222532	21	-1.32378	0.0700544	20	-0.813568	0.15402	19
NCTC8325	SAOUHSC_00104=SAOUHSC_00104	-1.59713	0.0142377	21	-0.754177	0.400491	20	-0.821303	0.0294941	22	-0.337223	0.341255	21	0.427093	0.386697	22	-0.925698	0.486693	21	-1.13585	0.0999174	22	0.208342	0.436009	21	0.251009	0.220179	21	0.594938	0.391309	22	-0.843317	0.151402	22	-0.671251	0.0731352	22	-0.810447	0.113415	21	-0.216741	0.281515	21	-1.01175	0.0429025	21	-1.10822	0.0559739	21
NCTC8325	SAOUHSC_00105=SAOUHSC_00105	1.61403	0.119083	15	1.97304	0.0596031	15	0.379556	0.397412	15	-1.42513	0.0223118	15	1.52663	0.00675001	15	0.165242	0.399931	13	0.669332	0.254081	15	1.8495	0.0126465	14	0.0689003	0.448304	15	0.481847	0.173755	15	0.50579	0.352367	15	1.14511	0.154762	15	0.0623149	0.497544	15	0.277665	0.405866	15	0.189533	0.325569	15	-2.68456	0.000125508	14
NCTC8325	SAOUHSC_00106=SAOUHSC_00106	-0.183971	0.286633	36	0.350451	0.472876	36	-0.355185	0.253947	37	0.492804	0.160033	36	0.623577	0.0929251	37	0.27139	0.279186	35	-1.03853	0.0790653	37	0.438583	0.266325	35	1.05037	0.0719075	35	-0.588535	0.398536	37	0.18383	0.26555	37	-0.758427	0.0553868	37	-0.473786	0.182513	36	-0.152741	0.20563	37	-1.86963	0.00440222	37	-1.52885	0.0333067	36
NCTC8325	SAOUHSC_00107=SAOUHSC_00107	0.228079	0.359468	38	0.562977	0.401591	39	-0.523959	0.0294941	42	0.482774	0.498763	39	0.576029	0.49488	42	0.143782	0.38427	35	0.0231226	0.136174	43	-1.0201	0.105415	36	0.593308	0.19871	38	2.7127	0.00154305	38	0.331955	0.474283	41	-0.732673	0.0258354	41	-0.925862	0.0808429	38	-0.732957	0.0245862	40	-0.729172	0.0172328	40	-0.807201	0.145352	38
NCTC8325	SAOUHSC_00108=SAOUHSC_00108	4.13263	0.496177	2	6.49547	0.0434212	2	4.19602	0.0294941	2	1.71658	0.498763	2	-1.22434	0.444558	2	16.8378	1	1	1.31606	0.334077	2	14.4841	1	1	1.09532	0.499384	2	-3.13552	0.0697201	2	-5.0799	0.0456714	2	4.1133	0.0277191	2	1.61661	0.442203	2	3.38806	0.499096	2	2.91027	0.498045	2	-0.478376	1	1
NCTC8325	SAOUHSC_00109=SAOUHSC_00109	-0.329023	0.441448	6	1.37085	0.257796	6	-1.94919	0.00911354	6	1.09032	0.335466	6	-0.829644	0.0895852	6	-1.12635	0.291675	6	-1.01274	0.103534	6	0.886881	0.282159	6	-0.138905	0.476067	6	0.863734	0.226438	6	-1.12516	0.0779917	6	-0.546023	0.287498	6	-1.08216	0.0769029	6	-4.81668	0.0010296	6	-4.17191	0.00853019	6	-0.589207	0.497819	6
NCTC8325	SAOUHSC_00111=SAOUHSC_00111	0	1	0	0	1	0	3.44922	1	1	0	1	0	3.54842	1	1	0	1	0	2.68091	1	1	0	1	0	0	1	0	0	1	0	3.3928	1	1	12.6017	0.0277191	2	0	1	0	-3.34421	1	1	-17.5671	1	1		1	0
NCTC8325	SAOUHSC_00112=SAOUHSC_00112	-2.62401	0.0568074	5	-1.16737	0.295069	4	0.267235	0.496854	5	0.274666	0.355621	5	0.846245	0.209459	5	-0.28137	0.478731	4	-0.918634	0.213957	5	-0.783159	0.29134	4	1.53894	0.301797	5	0.694368	0.492853	4	0.142368	0.430189	5	-0.912281	0.110184	5	-2.17083	0.0456606	4	0.67204	0.330423	5	-0.0155976	0.433596	5	-2.22038	0.0978682	5
NCTC8325	SAOUHSC_00113=SAOUHSC_00113	0.146264	0.194993	58	0.312179	0.477796	55	-0.760229	0.044487	60	-0.422138	0.472985	57	0.517693	0.0549594	60	0.558799	0.434207	54	-0.297056	0.229519	60	0.727123	0.4974	57	0.852971	0.280459	57	1.04786	0.0742442	58	0.129704	0.4864	60	-0.214942	0.160961	60	-0.0994856	0.156125	58	-0.14541	0.262654	59	-0.545649	0.0580764	59	-0.59319	0.0776879	58
NCTC8325	SAOUHSC_00114=SAOUHSC_00114	1.13333	0.0582633	11	1.00121	0.389948	11	0.238363	0.35881	11	-0.879382	0.0984613	11	1.03381	0.0302502	11	1.32747	0.101775	11	-0.0179192	0.438755	11	2.1237	0.0333316	11	0.0706703	0.499384	11	0.00502692	0.486008	11	0.174965	0.46119	11	0.151062	0.468053	11	1.88848	0.0426051	11	-0.550683	0.235181	11	-1.06193	0.2578	11	-2.05019	0.0071091	10
NCTC8325	SAOUHSC_00115=SAOUHSC_00115	-0.446352	0.296839	11	1.36772	0.310709	10	-1.37282	0.108494	11	1.54629	0.0801326	10	1.14172	0.0633047	11	0.289761	0.460399	9	0.340489	0.363044	11	-0.91169	0.284577	10	-1.58418	0.0212253	10	1.34089	0.284288	10	0.257844	0.466167	11	0.691517	0.442998	11	-0.0757536	0.438455	10	-0.344675	0.248089	10	-3.12775	0.0309342	11	-1.09905	0.245811	11
NCTC8325	SAOUHSC_00116=SAOUHSC_00116	-0.041566	0.5	17	2.10676	0.0519889	17	0.277367	0.353259	18	-0.481746	0.217598	17	0.869822	0.449612	18	1.84451	0.0622513	17	1.12377	0.250801	18	2.52917	0.000157287	17	1.26573	0.0641976	17	2.50354	0.046636	17	0.396029	0.131415	18	0.27792	0.341869	18	-0.416132	0.465414	17	1.06296	0.0489363	17	1.25906	0.0369311	17	-2.66385	0.00318624	16
NCTC8325	SAOUHSC_00117=SAOUHSC_00117	-0.1826	0.342749	29	-0.248745	0.363376	28	-1.57172	0.00322377	34	0.427535	0.184505	29	0.720592	0.397466	34	0.842668	0.167351	28	0.128603	0.299158	34	1.14966	0.0983116	28	-0.408845	0.414916	30	0.359044	0.118562	30	-0.62138	0.155861	34	-0.762664	0.0399442	34	0.149259	0.273105	30	0.0809224	0.388395	32	-1.38276	0.0106549	32	-0.624524	0.216036	33
NCTC8325	SAOUHSC_00118=SAOUHSC_00118	-0.602632	0.367593	13	-0.292995	0.37715	14	-1.01803	0.0914638	15	0.472692	0.250885	14	0.339686	0.350935	15	-1.08253	0.0687412	13	-1.19246	0.0340558	15	0.617983	0.498705	13	0.752819	0.192627	14	1.32166	0.149392	14	-0.206756	0.297381	15	-0.314274	0.294206	15	-0.913599	0.0906324	14	-1.50566	0.0540203	14	-1.11282	0.0624111	15	-2.89703	0.0173649	14
NCTC8325	SAOUHSC_00119=SAOUHSC_00119	-0.0351296	0.373271	18	1.13064	0.0790469	18	-0.483762	0.0607989	18	0.219605	0.338002	18	0.994674	0.0895622	18	-0.280684	0.489686	18	-0.626081	0.0924116	18	0.607212	0.396051	18	-0.458636	0.462215	18	0.574844	0.255572	18	0.178142	0.459727	18	-0.587037	0.10594	18	-0.49447	0.193749	18	-1.08095	0.0318093	18	-0.263662	0.16411	18	-0.949962	0.114845	18
NCTC8325	SAOUHSC_00120=SAOUHSC_00120	-2.30602	0.00230593	28	-1.07331	0.437256	28	-1.21755	0.166469	28	-1.21867	0.294638	27	-0.529896	0.499634	28	-1.13027	0.388743	27	-0.2376	0.466592	28	-1.80453	0.0177274	28	-0.522151	0.353763	27	0.666816	0.498199	27	-1.26916	0.486777	28	-1.14997	0.164021	28	-1.63455	0.253598	27	-1.95175	0.0355766	27	-2.29548	0.0328511	27	-2.42835	3.33469e-05	27
NCTC8325	SAOUHSC_00121=SAOUHSC_00121	-2.69653	0.00471395	9	0.86159	0.444913	9	0.518014	0.368168	11	-1.04739	0.391019	9	1.84918	0.012073	11	-0.469733	0.366703	9	0.648111	0.400205	11	-1.50606	0.0687685	9	-0.996755	0.132193	8	2.75963	0.00678634	8	0.573057	0.294423	11	0.570009	0.375786	11	1.34677	0.118489	9	-0.90755	0.0405217	9	-0.0492003	0.377737	9	-2.95246	0.0435171	9
NCTC8325	SAOUHSC_00122=SAOUHSC_00122	0.107778	0.437483	15	1.04766	0.141553	16	2.18066	0.0039107	17	-0.124416	0.459173	15	2.27543	0.000414379	17	-0.783175	0.440703	15	0.556342	0.392106	17	0.862744	0.284435	15	-0.887872	0.0610774	16	-1.64107	0.303426	15	0.354921	0.108959	17	1.51664	0.0163995	17	0.392829	0.183372	15	1.89405	0.118818	17	0.307951	0.423018	17	-3.20651	0.00071279	16
NCTC8325	SAOUHSC_00123=SAOUHSC_00123	0.374522	0.44276	20	2.57216	0.219865	19	1.64747	0.249204	21	-0.729538	0.278921	19	1.36255	0.0643522	21	-1.87012	0.340811	17	0.32206	0.465739	21	-0.0502433	0.45456	19	-2.04347	0.242384	20	1.7656	0.173192	19	1.99452	0.0456714	21	1.39786	0.125489	21	0.62696	0.186457	20	-0.627452	0.485227	20	0.851156	0.278468	20	-2.33908	0.00185208	17
NCTC8325	SAOUHSC_00124=SAOUHSC_00124	-1.16413	0.301207	12	-0.131934	0.420509	11	0.533547	0.381958	13	-1.26303	0.082836	12	0.071269	0.107651	12	1.06546	0.0589862	10	-0.191932	0.376607	13	0.850587	0.325673	12	-0.515523	0.444038	12	-2.32815	0.109648	11	-0.917238	0.404164	13	0.375161	0.132371	13	-1.22433	0.135652	11	-1.50578	0.143102	12	-0.692107	0.0624111	12	-1.30114	0.0155999	12
NCTC8325	SAOUHSC_00125=SAOUHSC_00125	-0.383393	0.134064	19	-1.31431	0.12278	17	-1.61827	0.0181945	19	-0.761498	0.0757755	19	0.997657	0.301631	19	1.95109	0.127333	18	0.683675	0.328696	19	-0.971808	0.071471	18	0.0307633	0.380177	18	0.0484599	0.404985	18	0.10311	0.378804	19	0.166715	0.432896	19	-1.32877	0.0171095	17	-0.0564919	0.485381	19	-1.11904	0.121921	18	-2.05897	0.0286507	19
NCTC8325	SAOUHSC_00126=SAOUHSC_00126	0.609223	0.359096	8	0.98354	0.380476	8	0.114673	0.438961	10	-0.30254	0.498763	8	0.482401	0.356867	10	-2.36616	0.128873	7	-0.831206	0.212963	10	0.408627	0.117643	8	3.08034	0.00102155	8	0.319962	0.35063	8	-3.54596	0.19105	10	0.47354	0.423367	10	-1.90995	0.16051	8	-2.23968	0.300413	9	-1.27173	0.377737	9	-0.35297	0.264289	8
NCTC8325	SAOUHSC_00127=SAOUHSC_00127	-2.13245	0.00109479	20	-0.0795227	0.324514	20	-1.71324	0.00462451	20	0.151155	0.494757	20	-0.285279	0.499448	20	-0.712589	0.279564	20	-0.892808	0.0577164	20	-0.892562	0.187942	20	1.43649	0.0187729	20	1.55869	0.0897436	20	-1.20653	0.0456714	20	-1.50134	0.022452	20	-0.660174	0.22068	20	-1.93148	0.0047978	20	-2.21758	0.00741006	20	0.363711	0.497819	21
NCTC8325	SAOUHSC_00128=SAOUHSC_00128	-0.576625	0.160933	24	0.586778	0.325636	25	-2.29985	0.000592536	26	0.400307	0.294638	24	-0.573046	0.0644226	26	0.945839	0.446212	24	-0.929088	0.299286	26	0.0356641	0.322683	25	-0.186915	0.498286	24	1.01043	0.303426	25	-0.498631	0.152252	26	-1.42537	0.0348241	26	-1.02495	0.0452152	26	-3.38408	0.00160535	25	-3.69435	0.000158655	24	-0.78058	0.0544664	25
NCTC8325	SAOUHSC_00129=SAOUHSC_00129	-1.38894	0.0352961	20	3.24682	0.00315352	21	-1.02419	0.0208491	22	1.02268	0.261639	21	1.12274	0.0716042	22	-1.32671	0.115789	19	0.616347	0.418246	22	0.150696	0.234927	20	0.0818508	0.464748	21	0.0497075	0.170224	20	0.655215	0.457237	22	-0.362901	0.103227	22	1.15821	0.301942	21	0.350434	0.5	21	-0.101146	0.498045	21	-0.992464	0.0692477	20
NCTC8325	SAOUHSC_00130=SAOUHSC_00130	1.32736	0.0533591	8	0.238256	0.397078	8	0.0624383	0.368065	9	0.490701	0.234312	8	1.12461	0.105405	9	2.07491	0.00712275	8	-0.203077	0.453968	9	0.868777	0.168894	8	1.41844	0.0238876	8	-3.31591	0.0153594	8	0.908011	0.249178	9	0.627306	0.164599	9	-1.6847	0.0780053	8	0.724971	0.452107	8	2.75891	0.00497004	8	-1.89093	0.0255235	8
NCTC8325	SAOUHSC_00131=SAOUHSC_00131	0.696422	0.251894	9	-0.228046	0.400491	9	0.216154	0.316081	10	1.32005	0.33497	9	0.718443	0.111373	9	1.46078	0.139127	9	1.26381	0.100441	10	0.497328	0.299976	9	1.33582	0.0833201	9	-2.50674	0.333438	9	0.660643	0.270764	9	1.32563	0.0341251	9	-0.136355	0.430667	9	0.604047	0.295374	9	2.8192	0.0366771	9	-2.07291	0.0164779	7
NCTC8325	SAOUHSC_00132=SAOUHSC_00132	-0.970928	0.0352961	27	-0.30417	0.499475	27	-1.50626	0.00856996	28	0.908495	0.128952	27	0.193552	0.283648	28	0.247657	0.354046	26	-0.65402	0.119254	28	0.29058	0.411101	27	1.59814	0.0210349	28	0.51475	0.202694	27	-0.821557	0.0691208	28	-0.451872	0.179414	28	-0.792299	0.091162	27	-0.985561	0.0372432	27	-1.98197	0.00108642	27	-0.266017	0.422488	26
NCTC8325	SAOUHSC_00133=SAOUHSC_00133	-0.344159	0.390788	12	2.29224	0.113241	13	0.68203	0.255044	13	0.131026	0.404924	13	2.27153	0.000137975	13	-1.61498	0.0434983	11	1.04838	0.19812	13	1.376	0.325673	12	-0.129042	0.487768	12	-0.517718	0.285494	11	1.63649	0.0491594	13	0.798893	0.0581941	13	-0.0338816	0.498245	12	1.72682	0.207309	13	1.56447	0.095225	13	-1.9591	0.000779101	13
NCTC8325	SAOUHSC_00134=SAOUHSC_00134	-1.89738	0.0631891	2	-1.83739	0.202544	2	-3.50489	0.0294941	2	0.316634	0.411951	2	-0.732125	0.245392	2	0.602913	0.304748	2	-2.3245	0.0703513	2	-1.03672	0.18079	2	1.97946	0.0347424	2	-1.94857	0.0891217	2	-0.633041	0.331176	2	-1.73052	0.0748378	2	-2.62932	0.0648914	2	-3.10412	0.0359853	2	-3.42917	0.0357842	2	-0.506262	0.46662	2
NCTC8325	SAOUHSC_00135=SAOUHSC_00135	-0.66878	0.437975	7	-0.66883	0.286677	7	-1.31623	0.108612	9	-0.0952259	0.498763	7	-1.4288	0.147621	9	1.7842	0.0589862	7	-1.82648	0.0327414	9	1.68479	0.279162	7	1.4052	0.0772671	7	-0.742027	0.324192	7	-2.90627	0.0173591	9	-0.825736	0.336611	9	-1.87455	0.110138	7	1.66847	0.264137	8	1.35607	0.344204	7	-1.32861	0.0572644	7
NCTC8325	SAOUHSC_00136=SAOUHSC_00136	-0.551117	0.237107	15	0.808306	0.321846	14	-1.04284	0.0222393	16	0.741481	0.290389	14	1.0891	0.0182455	15	0.189602	0.404968	14	-0.881347	0.0141528	17	-0.1717	0.487624	14	-0.483114	0.267431	14	3.11401	0.0457813	14	0.0183923	0.464964	16	-0.30475	0.387364	15	-0.118883	0.411555	14	-1.15935	0.124203	14	-1.58758	0.243938	14	-2.26181	0.00112113	14
NCTC8325	SAOUHSC_00137=SAOUHSC_00137	-0.814865	0.115642	22	-1.17576	0.0918601	23	-1.84616	0.00107506	24	-0.185503	0.453983	22	0.810889	0.201002	23	0.567107	0.382406	21	-1.3529	0.0527108	24	-0.242782	0.208546	22	1.21625	0.0353017	22	3.06274	5.06e-05	22	0.134324	0.434938	24	-0.552239	0.203741	24	-1.68046	0.0674824	23	-3.07189	0.000366235	23	-1.59482	0.0449617	23	-1.30286	0.0637099	21
NCTC8325	SAOUHSC_00138=SAOUHSC_00138	0.611131	0.41432	21	0.157197	0.461751	20	-2.45875	0.00100791	21	1.07212	0.109343	19	-0.516899	0.148449	21	0.190315	0.37184	18	-1.21891	0.0373224	21	-0.954505	0.0906166	19	-0.354725	0.26651	19	1.25517	0.040226	19	-1.31003	0.0622812	21	-2.14351	0.00275108	21	-0.913946	0.0452152	20	-2.40007	0.000811489	20	-2.3366	0.000358557	20	-1.92726	0.00834881	17
NCTC8325	SAOUHSC_00139=SAOUHSC_00139	-0.60682	0.215383	19	0.122134	0.481768	19	-0.412395	0.200764	20	-0.639249	0.386562	19	0.143731	0.345104	20	0.144325	0.475923	19	-0.358579	0.332543	20	0.755084	0.498705	19	0.246738	0.187627	20	0.209973	0.448077	19	-0.256535	0.452602	20	-0.00889173	0.494427	20	-0.60668	0.0760915	19	-0.713133	0.0962148	19	0.0807977	0.463912	20	0.197673	0.481611	17
NCTC8325	SAOUHSC_00141=SAOUHSC_00141	-0.648362	0.397422	4	1.2882	0.349155	4	-0.194964	0.492275	4	1.39491	0.222145	4	-0.0180081	0.457056	4	-1.09187	0.251404	4	-0.338817	0.354509	4	0.227294	0.475927	4	-0.884744	0.0892374	4	1.05938	0.226438	4	-0.905846	0.259332	4	0.120014	0.45568	4	1.33227	0.166437	4	-2.43541	0.0269558	4	-2.74526	0.0927446	4	-1.30184	0.0194353	4
NCTC8325	SAOUHSC_00142=SAOUHSC_00142	-0.411012	0.176611	20	2.01886	0.00127892	20	-1.40355	0.0338285	20	-0.490239	0.455928	20	0.294035	0.30873	20	0.0167664	0.356176	19	-0.792713	0.172285	20	0.798416	0.249601	20	-0.130822	0.340341	20	0.619815	0.114945	20	-0.183661	0.478617	20	-0.590125	0.144599	20	0.234634	0.465414	20	-0.462896	0.164022	20	0.0421218	0.230314	20	-0.361119	0.140846	19
NCTC8325	SAOUHSC_00143=SAOUHSC_00143	0.347542	0.496177	15	0.113866	0.470118	15	0.44612	0.446457	15	0.693651	0.305983	15	0.41456	0.259112	15	-0.222365	0.490851	15	0.218029	0.365168	15	-0.309424	0.474352	15	-0.755552	0.312242	15	1.10064	0.303426	14	0.088168	0.455768	15	0.959071	0.0277191	15	-1.71351	0.0780053	15	-1.16182	0.0271889	15	-0.327769	0.260135	15	-1.47807	0.00857134	15
NCTC8325	SAOUHSC_00144=SAOUHSC_00144	-0.862263	0.0106976	129	-0.0379622	0.499475	131	-0.504882	0.115977	134	0.532101	0.313016	129	0.586948	0.0849981	134	-0.528996	0.476135	121	0.176037	0.389737	134	-0.629365	0.0915097	128	0.0516463	0.301069	127	0.865462	0.146945	127	-0.130822	0.498173	134	-0.161612	0.284079	134	-0.848642	0.0452152	130	-1.07055	0.0359853	129	-0.810635	0.160299	129	-1.32884	0.0152891	126
NCTC8325	SAOUHSC_00145=SAOUHSC_00145	-0.92565	0.235522	9	-0.0998717	0.444913	9	-0.717631	0.405841	10	0.535258	0.438534	9	0.701014	0.116343	10	-0.407169	0.498158	9	-0.417564	0.488773	10	-0.332724	0.498705	9	-0.511557	0.290553	9	3.26088	0.011409	9	-0.043946	0.464964	10	0.446182	0.369139	10	-0.196719	0.310832	9	-2.64408	0.00694755	9	-0.823549	0.118925	9	-1.71585	0.00518214	10
NCTC8325	SAOUHSC_00146=SAOUHSC_00146	-1.62328	0.0151148	16	1.02478	0.393727	16	-2.20099	0.00220551	16	0.00773129	0.498763	15	-0.470636	0.262004	16	-0.378001	0.384247	16	-0.652219	0.214955	16	-0.401733	0.275293	16	0.402082	0.499384	16	-0.692817	0.437566	16	0.498322	0.334632	16	-1.65534	0.0134351	16	-0.917288	0.297083	16	-1.91787	0.183484	16	-2.59786	0.015988	16	-0.00899041	0.42714	16
NCTC8325	SAOUHSC_00147=SAOUHSC_00147	-1.51411	0.0649167	27	-0.0949901	0.385244	27	-1.36107	0.0586531	27	-0.190412	0.341334	26	0.627093	0.0996121	27	-1.82549	0.245971	26	-0.385444	0.327736	27	-1.8812	0.171071	26	1.04576	0.245889	26	2.78317	0.020145	27	-0.17591	0.478617	27	-0.686469	0.232646	27	0.209298	0.276818	27	0.17996	0.21841	26	-0.521173	0.114542	27	-0.296698	0.485983	25
NCTC8325	SAOUHSC_00148=argJ	-1.77655	2.53e-05	29	-0.316826	0.418392	29	-2.33224	7.69e-05	29	-0.405146	0.288064	29	-0.369714	0.296995	29	-0.0376941	0.450183	28	-1.62482	0.0229239	29	-1.42628	0.00373645	29	-0.189049	0.36416	29	-0.556721	0.14195	29	-0.920641	0.0630949	29	-1.60398	0.00102005	29	-0.238803	0.419573	29	-1.80238	0.0307923	29	-1.5434	0.0218908	29	-1.07933	0.16472	29
NCTC8325	SAOUHSC_00149=argC	-1.28256	0.022183	27	-0.580279	0.26478	25	-0.74364	0.098557	27	-0.190661	0.407774	26	0.872309	0.0560994	27	0.031231	0.489686	25	0.406911	0.499469	28	-0.624759	0.0856436	26	-0.423909	0.20032	27	-0.790568	0.338708	25	-0.270257	0.353173	27	-0.893696	0.164968	27	0.037812	0.173581	26	-0.0839645	0.492089	26	-0.393588	0.395656	26	-0.806964	0.0328435	26
NCTC8325	SAOUHSC_00150=SAOUHSC_00150	-0.550053	0.109441	32	-1.22644	0.0124932	32	-2.09292	0.00196109	32	0.549361	0.498763	32	-0.103731	0.390492	32	1.27433	0.0589862	32	-0.792725	0.233479	32	-0.371912	0.465146	32	-0.401671	0.370938	32	-0.110173	0.392451	32	-0.159903	0.42341	32	-1.30128	0.00270208	32	-0.58651	0.112381	32	-3.17913	8.78e-07	32	-3.1649	1.55522e-05	32	-1.0796	0.105642	32
NCTC8325	SAOUHSC_00151=SAOUHSC_00151	-0.355651	0.496177	31	0.103982	0.457225	33	-0.888221	0.0141617	36	1.06972	0.239424	34	1.17086	0.0267549	35	-0.34682	0.44	29	0.359425	0.404071	36	3.39166	6.3e-05	31	4.8942	4.64e-08	32	1.37389	0.104874	30	0.567967	0.137144	35	2.10005	0.00469501	35	0.69948	0.425518	34	-1.28242	0.0508467	32	-2.12918	0.00588842	32	-2.35275	0.00687372	31
NCTC8325	SAOUHSC_00152=SAOUHSC_00152	-0.847562	0.209728	13	-1.01588	0.368965	12	-1.56786	0.0461638	13	-0.175836	0.486116	13	-0.3587	0.266183	13	1.65981	0.0193751	12	-0.52201	0.455342	13	0.194562	0.468092	12	1.04728	0.0328675	13	1.43965	0.202106	12	-0.0308078	0.419144	13	-0.974455	0.146108	13	-0.328286	0.395734	13	-0.32907	0.473259	12	-0.830837	0.452359	13	-2.57353	0.00116039	12
NCTC8325	SAOUHSC_00153=SAOUHSC_00153	-1.63067	0.00414338	42	-0.620661	0.319132	43	-1.05357	0.0124367	45	1.37865	0.0148407	40	-0.124413	0.44006	44	-0.569511	0.213413	41	-0.738495	0.171974	45	-0.161721	0.472579	42	0.984273	0.17492	43	1.35008	0.309459	41	0.664418	0.14774	45	0.0450509	0.47069	45	-0.810381	0.237	43	-0.494458	0.287101	42	-1.55074	0.0457311	43	-1.35409	0.124703	43
NCTC8325	SAOUHSC_00154=SAOUHSC_00154	-0.0017434	0.496177	2	-2.31097	0.0521672	2	1.75613	0.245698	2	0.796749	0.498763	2	1.62358	0.0974106	2	0.91304	0.498158	2	2.77854	0.31304	2	4.31057	0.122303	2	-1.34494	0.499384	2	2.7868	0.202106	2	0.977089	0.228768	2	2.92845	0.0304586	2	3.2149	0.430667	2	0.291091	0.367384	2	1.03864	0.498045	2	1.15821	0.493689	2
NCTC8325	SAOUHSC_00155=SAOUHSC_00155	-1.44297	0.019305	46	-0.643009	0.497753	45	-1.81817	0.00045406	46	-0.575085	0.492305	45	-0.516304	0.31004	46	-0.731365	0.338951	44	-1.03032	0.0881825	46	-1.59668	0.0675985	44	-0.0530743	0.481438	45	-0.623248	0.377759	44	-0.596007	0.34327	46	0.0343626	0.484145	46	-0.539225	0.161018	46	-1.78395	0.0447047	46	-2.54685	0.00114996	46	0.329794	0.184101	45
NCTC8325	SAOUHSC_00156=SAOUHSC_00156	-1.62757	0.0566042	25	0.85352	0.213318	25	-1.20872	0.009814	25	-0.81159	0.358776	25	0.522932	0.143387	25	0.164986	0.498158	25	0.287083	0.438755	25	-1.92586	0.0353698	25	-0.613139	0.494672	25	0.797978	0.0319545	24	-0.215539	0.295344	25	-0.340088	0.413164	25	-0.517478	0.188242	25	-1.2141	0.381104	25	-0.788517	0.141311	25	-0.918006	0.0175411	25
NCTC8325	SAOUHSC_00157=murQ	0.322219	0.316313	18	-0.466021	0.328187	18	-1.07819	0.0964233	18	0.630377	0.362837	17	1.08272	0.0895622	18	0.949507	0.210879	17	0.280666	0.497723	18	0.81083	0.135925	18	-0.207525	0.390556	18	2.05269	0.00530756	17	-0.0727188	0.428216	18	-0.651649	0.158231	18	-1.22895	0.0885457	18	-2.34047	0.0116938	18	-1.23878	0.0542883	18	-1.31378	0.124703	18
NCTC8325	SAOUHSC_00158=SAOUHSC_00158	-1.16351	0.00607627	31	0.0194166	0.442035	32	-0.608038	0.119704	33	1.09544	0.341334	33	1.22811	0.021065	33	0.204691	0.36206	30	-0.210282	0.258026	33	-0.535916	0.15558	31	-0.0985522	0.367526	32	1.13513	0.363631	31	-0.220814	0.196632	33	-0.450245	0.173327	33	-0.704473	0.199232	32	-2.88402	8.22e-05	33	-2.20099	0.00372649	32	-0.830363	0.140093	32
NCTC8325	SAOUHSC_00160=SAOUHSC_00160	0.658908	0.396088	11	0.572208	0.499475	11	-1.28477	0.258045	12	0.39217	0.416882	11	-0.141367	0.308531	12	0.250614	0.498404	10	0.672156	0.364665	12	0.862963	0.445157	12	0.259561	0.208688	12	1.82729	0.122644	11	0.0534218	0.478617	12	0.162784	0.427876	12	1.23059	0.132681	12	0.042269	0.499096	11	0.747078	0.471744	12	-2.46141	0.00268094	11
NCTC8325	SAOUHSC_00161=SAOUHSC_00161	0.342205	0.5	3	-1.6816	0.499475	4	1.01101	0.200688	6	1.7472	0.183597	4	-1.64639	0.498161	6	3.09254	0.0589862	3	1.13325	0.24682	6	3.55572	0.173519	3	1.87242	0.1047	4	-5.62495	0.117948	4	-0.732394	0.498173	6	1.01507	0.287498	6	-2.23346	0.385288	4	-0.0240513	0.499096	4	0.0964119	0.410785	5	-0.839424	0.212579	5
NCTC8325	SAOUHSC_00162=SAOUHSC_00162	-0.208094	0.111941	45	0.829175	0.182826	46	-0.0317514	0.489837	47	-0.487599	0.46126	45	1.0009	0.00307819	47	0.402474	0.228565	43	0.0887501	0.498436	47	0.467804	0.345393	43	-0.604844	0.495982	43	0.265333	0.295243	45	0.163818	0.430141	47	-0.161715	0.392217	47	-0.372425	0.385288	45	-1.17317	0.188775	46	-1.53869	0.0678717	46	-1.13982	0.00138262	42
NCTC8325	SAOUHSC_00163=SAOUHSC_00163	-0.599301	0.364046	8	-0.41452	0.23822	8	1.39619	0.188953	8	-0.292408	0.46555	8	1.39935	0.0169882	8	1.38094	0.0831177	8	0.594844	0.159472	8	1.27553	0.197886	8	-0.61369	0.249371	8	0.306578	0.433618	7	0.708637	0.225399	8	1.3802	0.0333182	8	0.677523	0.316652	8	-1.25257	0.0604809	8	-0.895245	0.278608	8	-2.14292	0.00279676	8
NCTC8325	SAOUHSC_00164=SAOUHSC_00164	0.441367	0.235522	12	0.609297	0.257036	12	-0.313238	0.49868	14	-0.370974	0.404924	13	1.07874	0.0128357	14	0.908302	0.251404	12	0.527131	0.372178	13	0.802227	0.117643	12	-0.146746	0.395803	12	0.727821	0.328715	12	1.1522	0.0741109	14	1.87874	0.0274345	14	-0.0588709	0.498743	12	-0.557686	0.0527447	12	-0.976282	0.0478707	12	-1.56129	0.0144716	13
NCTC8325	SAOUHSC_00166=SAOUHSC_00166	-0.883674	0.321705	14	1.13416	0.0723917	14	0.129911	0.489837	15	0.0605962	0.431713	14	1.34077	0.00141529	15	0.945852	0.30709	14	-0.0632	0.457208	15	-0.0820253	0.495514	14	0.924131	0.099781	14	-0.273686	0.421505	14	0.367943	0.320257	15	0.867924	0.103264	15	0.505596	0.462034	14	-1.74934	0.0307923	14	-1.31417	0.0845065	14	-1.77758	0.00314292	14
NCTC8325	SAOUHSC_00167=SAOUHSC_00167	-0.478149	0.124928	29	0.928417	0.0984122	29	-0.192974	0.313404	30	-0.0242327	0.438639	29	0.797249	0.0261164	30	0.323019	0.356132	28	-0.0734066	0.349685	30	-1.41333	0.0327125	28	-0.376058	0.194777	29	1.62755	0.111958	28	0.485245	0.352367	30	0.567643	0.235162	30	0.0985687	0.493742	30	-0.573871	0.210205	29	0.391193	0.446357	29	-1.95974	0.0553107	30
NCTC8325	SAOUHSC_00168=SAOUHSC_00168	-0.568554	0.142033	30	-0.480167	0.355475	30	-0.501406	0.165768	32	0.372186	0.456693	29	1.03497	0.0401925	32	-0.200183	0.488502	28	-0.78211	0.0128864	32	-1.72333	0.00387182	28	-2.22862	0.000197054	30	1.3361	0.483393	29	-0.369365	0.128972	32	0.692001	0.47069	32	-1.44455	0.0452152	30	-0.0929137	0.395682	30	0.57049	0.424312	30	-1.21458	0.0317728	30
NCTC8325	SAOUHSC_00169=SAOUHSC_00169	-0.749707	0.0142377	21	1.51029	0.0354403	20	-0.490608	0.274223	21	0.398471	0.170367	20	1.02004	0.0906565	21	-0.629844	0.395932	21	0.588917	0.326395	21	-1.08208	0.0226469	21	-2.13216	0.0187729	21	1.28811	0.0703249	20	0.803993	0.415235	21	-0.434526	0.298379	21	0.229338	0.499323	20	-0.687391	0.0774426	20	-0.67294	0.21072	20	-1.04943	0.155875	19
NCTC8325	SAOUHSC_00170=SAOUHSC_00170	-1.18697	0.0167929	25	-0.0175608	0.440957	27	-0.699914	0.113555	30	1.06446	0.048372	28	0.555114	0.300861	30	0.108756	0.498158	25	0.466196	0.352082	30	-0.495254	0.16664	26	0.0350022	0.374677	26	0.366082	0.120705	26	0.212725	0.486581	29	-0.809063	0.0524103	30	-1.14445	0.0635683	26	-0.807398	0.30862	28	-0.92894	0.0854929	29	-0.644882	0.135285	28
NCTC8325	SAOUHSC_00171=SAOUHSC_00171	-1.17202	0.0231919	40	0.263823	0.408714	41	-1.68181	0.000261621	42	1.10245	0.0996578	42	0.61798	0.0177212	42	-0.166753	0.279186	40	-0.0907605	0.302834	42	-0.650875	0.117643	40	-0.961484	0.113473	40	-0.114908	0.498199	40	0.224419	0.467264	42	-0.69667	0.181414	42	-0.854532	0.105042	41	-2.41148	1.26e-05	42	-2.01475	0.000252626	42	-0.332255	0.0678967	40
NCTC8325	SAOUHSC_00172=SAOUHSC_00172	-0.216332	0.223532	12	2.84559	0.0274031	11	0.613696	0.356595	14	0.296992	0.298324	11	1.33916	0.0816352	15	1.88116	0.208178	11	1.57995	0.242733	15	1.89191	0.120685	11	-2.33531	0.0591532	12	1.39748	0.0660791	11	-0.0564242	0.498498	14	-0.14883	0.490975	14	1.65476	0.0187891	11	2.34253	0.00707243	12	2.21315	0.0133826	13	-1.43577	0.0944227	12
NCTC8325	SAOUHSC_00173=SAOUHSC_00173	0.3997	0.424306	12	0.105391	0.390381	13	0.934479	0.461425	13	1.79816	0.00837393	12	1.69865	0.0328844	13	2.61498	0.0589862	13	-0.111081	0.448198	13	1.16274	0.225138	12	-0.901291	0.109919	13	0.593225	0.411295	12	1.45663	0.0621734	13	0.509441	0.302502	13	-2.04	0.00924167	13	-1.01924	0.0891591	13	-1.94161	0.0494811	13	-2.25961	0.000622949	13
NCTC8325	SAOUHSC_00174=SAOUHSC_00174	-0.27077	0.273652	16	-1.01078	0.145422	16	-1.03648	0.056908	16	-0.804731	0.498975	16	0.641108	0.241278	16	0.150222	0.304748	16	-0.498555	0.290555	16	0.854292	0.326675	16	0.694294	0.172603	16	1.48213	0.135825	16	-0.208433	0.464964	16	-0.917088	0.160961	16	-0.992048	0.137018	16	-2.23986	0.0197346	16	-1.47753	0.0668417	16	-2.12432	0.00421429	16
NCTC8325	SAOUHSC_00175=SAOUHSC_00175	-0.3832	0.194217	14	0.390007	0.257182	14	-1.69893	0.00289925	14	0.739459	0.383521	14	0.656085	0.055879	14	0.0952635	0.439182	14	-1.11827	0.0410711	14	0.17547	0.365045	14	1.33727	0.00328496	14	1.03393	0.176393	14	-0.116098	0.483076	14	-0.795636	0.0220312	14	-0.679936	0.156381	14	-1.12526	0.0616232	14	-1.63848	0.0155038	14	0.67593	0.128538	14
NCTC8325	SAOUHSC_00176=SAOUHSC_00176	-0.68735	0.178364	22	1.1983	0.125219	24	-1.21709	0.115977	24	-0.191459	0.265799	23	0.451843	0.126965	24	0.472462	0.352542	22	-0.325787	0.150146	24	0.636171	0.288873	22	1.14696	0.0187711	23	2.0527	0.0117501	23	-1.29569	0.0780607	24	-0.17176	0.311783	24	-0.547238	0.343493	24	-1.63132	0.00490833	23	-1.86233	0.0102829	23	-0.190762	0.145313	23
NCTC8325	SAOUHSC_00177=SAOUHSC_00177	0.776497	0.277881	32	0.641079	0.0973225	32	-0.766811	0.083591	32	0.135234	0.391019	32	0.296343	0.333145	32	0.847376	0.155267	31	-0.0420446	0.482686	32	1.92338	0.307906	32	-0.752413	0.238261	32	-0.152384	0.360206	31	-0.160634	0.347029	32	-1.39193	0.0277191	32	0.458452	0.467618	32	-1.90964	0.00977051	31	-0.958688	0.134012	31	-0.416967	0.285081	30
NCTC8325	SAOUHSC_00178=SAOUHSC_00178	-2.03813	0.0582617	18	-1.29496	0.0704077	17	-1.1055	0.0393048	19	0.630984	0.402299	19	0.116966	0.301631	19	-2.07671	0.165552	18	-1.37449	0.0584589	19	-1.52332	0.0903669	18	-0.0829116	0.349808	19	-1.20182	0.100871	18	0.183509	0.398659	19	0.731588	0.491938	19	0.678817	0.355924	18	-0.0138002	0.299002	19	-1.05028	0.282576	19	-1.32294	0.0269565	18
NCTC8325	SAOUHSC_00179=SAOUHSC_00179	-0.486169	0.23073	16	-1.81849	0.0394657	16	-2.74889	0.000355007	16	-1.26785	0.0783671	16	-0.504776	0.244954	16	0.287904	0.408369	16	-1.16848	0.0577164	16	0.559161	0.474352	16	0.0645892	0.409062	16	1.14638	0.138834	16	-0.498794	0.319703	16	-1.12161	0.115137	16	-1.62489	0.0577738	16	-1.10633	0.140652	16	-1.40316	0.0579814	16	-1.70126	0.0103183	16
NCTC8325	SAOUHSC_00180=SAOUHSC_00180	-0.456816	0.362635	23	0.31418	0.405743	23	-1.77559	0.00222488	23	0.175356	0.479296	23	0.384651	0.5	23	0.171652	0.498158	23	-1.11439	0.0400876	23	-0.0889477	0.381962	23	1.5286	0.153059	23	2.93231	0.000893844	22	-0.389268	0.212487	23	-1.29954	0.00112626	23	0.312555	0.425498	23	-1.24831	0.057776	22	-2.05306	0.00503445	23	-1.31892	0.102574	22
NCTC8325	SAOUHSC_00181=SAOUHSC_00181	-0.364396	0.159736	29	0.303013	0.393727	28	-1.98402	0.000791839	29	-0.0875449	0.470474	28	-0.444394	0.209012	29	0.469196	0.498275	27	-0.592009	0.0999174	29	-0.0701715	0.483474	28	0.201814	0.285216	29	0.622421	0.0925547	28	-0.192968	0.49602	29	-1.09275	0.0689187	29	-0.36553	0.278379	28	-1.94782	0.0214416	28	-1.85335	0.00380702	28	-0.843021	0.0645399	28
NCTC8325	SAOUHSC_00182=SAOUHSC_00182	4.93773	0.0215076	5	2.07595	0.19802	5	0.701107	0.212688	6	-1.65939	0.118625	5	1.44205	0.0852542	6	5.35454	0.0165671	4	-0.707954	0.285788	6	0.588462	0.416082	5	-0.284336	0.499384	6	-0.462905	0.27522	5	0.0794793	0.498173	6	-0.349734	0.302577	6	1.17726	0.16202	5	1.95393	0.177124	6	2.56605	0.0590699	5	-2.85321	0.0469003	4
NCTC8325	SAOUHSC_00183=uhpT	-1.91177	0.00165288	23	-1.2035	0.0937064	23	-1.46886	0.050412	23	-0.266187	0.465428	23	0.181706	0.41759	23	-0.520516	0.288893	23	-0.739726	0.127739	23	-0.574114	0.268127	23	0.0178295	0.257636	23	-0.651191	0.329538	23	-0.0992547	0.349098	23	-1.32546	0.0374974	23	-0.675895	0.138557	23	-1.19118	0.0254679	23	-1.07171	0.0437891	23	-0.125668	0.497819	22
NCTC8325	SAOUHSC_00184=SAOUHSC_00184	-0.44393	0.363515	16	-0.0479474	0.444913	14	-1.80334	0.0172334	16	1.08988	0.188658	16	-0.391807	0.328339	16	1.11193	0.139127	15	-1.11753	0.105801	16	1.44314	0.0811425	16	0.67625	0.238261	15	2.08205	0.0441667	14	-0.397705	0.319703	16	-0.214639	0.320728	16	0.490173	0.441925	15	-1.34288	0.346965	15	-1.13932	0.0341375	15	-0.019203	0.406107	15
NCTC8325	SAOUHSC_00185=SAOUHSC_00185	-0.520389	0.206871	35	1.16247	0.127898	34	0.326515	0.488481	41	-0.015783	0.367821	33	1.09494	0.0269609	41	-1.09281	0.270406	33	0.329259	0.341454	41	-1.08479	0.101205	33	0.961811	0.172541	33	1.88574	0.0399743	33	0.444356	0.343252	41	-0.0278528	0.494959	41	0.179107	0.451896	34	-0.0200291	0.140325	36	0.308877	0.481099	35	-1.51724	0.00177381	34
NCTC8325	SAOUHSC_00186=SAOUHSC_00186	-2.03867	0.0215076	19	2.44452	0.000836264	20	0.229852	0.3723	22	0.529073	0.220917	19	0.752236	0.0268084	22	-0.0353838	0.369896	19	-0.417291	0.267485	22	0.239979	0.426863	19	0.606936	0.147661	21	-1.45923	0.326113	21	-0.193309	0.452084	22	-0.61313	0.117218	22	1.10715	0.208956	20	-1.04481	0.0156714	21	-2.36182	0.0133834	20	0.248416	0.32404	20
NCTC8325	SAOUHSC_00187=SAOUHSC_00187	-1.72773	0.0113674	44	0.53064	0.380517	44	-1.76567	1.32e-05	45	-0.717683	0.312602	45	0.700415	0.0454607	45	-0.386703	0.395932	43	-0.886803	0.058554	45	-2.18254	5.42e-05	44	-0.322893	0.321837	44	1.00801	0.197263	45	-0.663148	0.0838958	45	-1.03227	0.0120106	45	-0.554602	0.140965	44	-1.88141	0.00225936	45	-1.6084	0.00533928	45	-0.844731	0.0168495	45
NCTC8325	SAOUHSC_00188=SAOUHSC_00188	-2.88286	0.000576256	18	0.226264	0.295069	19	-0.828034	0.0495328	19	-0.047426	0.498763	18	0.846041	0.0739702	19	0.118184	0.444396	17	-1.30959	0.0703513	19	-2.99878	1.08e-05	17	0.678818	0.151822	17	1.1822	0.319114	17	-0.246574	0.163864	20	-0.640227	0.192481	19	-0.316144	0.341086	19	-1.30899	0.249189	19	-2.30376	0.0330261	19	-0.290938	0.245329	19
NCTC8325	SAOUHSC_00189=SAOUHSC_00189	-1.39402	0.297	9	3.44867	0.00515067	9	-0.289919	0.413222	9	-0.0197097	0.402299	9	0.849471	0.196114	9	1.81323	0.32328	8	-0.892419	0.328082	9	-3.01397	0.0470148	8	0.258779	0.470766	8	1.93656	0.409138	8	-1.76631	0.00291329	9	0.816128	0.173029	9	0.0129044	0.412813	9	0.418175	0.128483	9	-3.63865	0.247906	9	-0.981692	0.190219	9
NCTC8325	SAOUHSC_00190=SAOUHSC_00190	0.977857	0.291753	34	-0.235055	0.419493	34	0.621298	0.140379	36	-0.163966	0.367232	35	0.602129	0.233127	36	1.10812	0.127295	34	0.48354	0.336447	36	-0.48563	0.240716	34	-3.18117	2.95e-06	36	0.0514269	0.390843	34	0.18586	0.181736	36	0.944999	0.0610759	36	-0.233045	0.36281	34	0.668037	0.492089	36	-1.09475	0.0114647	36	-1.14987	0.0613647	32
NCTC8325	SAOUHSC_00191=SAOUHSC_00191	-2.36671	0.0890192	4	3.08906	0.0394657	5	-2.65921	0.0552385	5	0.00368963	0.431713	5	-0.701173	0.444558	5	-1.98191	0.0687412	4	0.064038	0.495685	5	-1.82651	0.0369277	4	1.45812	0.234715	4	1.51311	0.313122	5	1.38143	0.0980109	5	0.498332	0.322153	5	0.505562	0.420729	5	0.80619	0.348161	5	0.11736	0.498045	5	-1.40412	0.128729	4
NCTC8325	SAOUHSC_00192=SAOUHSC_00192	-0.0900266	0.395131	39	-0.761468	0.213382	38	0.112495	0.49131	44	-0.422159	0.394191	37	1.14635	0.0267549	44	0.0689646	0.29609	37	-0.61441	0.219442	44	0.448859	0.422296	39	-0.0714287	0.337885	37	1.14714	0.35349	38	0.462902	0.203412	44	-0.466927	0.137367	45	-0.587084	0.328369	38	-1.47366	0.0783408	40	-2.19033	0.0551518	40	-1.98649	0.00433112	35
NCTC8325	SAOUHSC_00193=SAOUHSC_00193	-1.64689	0.166537	4	1.61396	0.272327	4	0.906447	0.404789	4	-1.58897	0.455848	4	1.1341	0.144473	4	-0.00272232	0.498158	4	0.82619	0.299286	4	-2.632	0.207207	4	-1.53915	0.0806233	4	6.36198	0.112287	4	0.956275	0.30321	4	-0.936539	0.246296	4	0.723808	0.30525	4	-5.8435	0.0476627	4	-4.29003	0.063553	4	2.08909	0.0334999	3
NCTC8325	SAOUHSC_00195=SAOUHSC_00195	-2.18435	0.00122303	39	-0.887831	0.41753	37	-2.56131	5.11e-05	38	-0.150414	0.498763	38	-0.138086	0.269814	39	-0.82954	0.298411	37	-2.55239	0.000917194	38	-2.03416	0.0236323	38	0.213204	0.499431	38	1.07933	0.226438	36	-1.65543	0.0158539	38	-1.5736	0.00010472	39	-2.1604	0.0233551	36	-2.19598	0.0110722	37	-1.96587	0.0345773	37	-0.469455	0.379003	35
NCTC8325	SAOUHSC_00196=SAOUHSC_00196	-1.01827	0.225526	46	-1.04929	0.139644	45	-1.48544	0.0196927	48	-0.393871	0.429868	44	0.237077	0.423525	48	-0.411316	0.378508	41	-0.105646	0.360674	48	0.261071	0.460873	46	0.645786	0.33333	44	0.344719	0.241066	45	-0.281725	0.442005	48	-0.918855	0.0171483	48	-1.91342	0.00877286	45	-1.71193	0.0208785	45	-1.70774	0.0435502	45	-0.687996	0.0579027	45
NCTC8325	SAOUHSC_00197=SAOUHSC_00197	-2.14324	0.00993279	27	0.793708	0.461514	29	-2.05071	0.00289925	30	0.128476	0.274318	27	-0.824235	0.312424	30	0.0821092	0.375137	27	-1.69109	0.0187695	30	-0.913821	0.106624	27	0.0845487	0.370671	28	2.35557	0.0536988	27	-0.755632	0.428317	30	-0.496816	0.361902	30	-0.428496	0.192343	29	-1.78856	0.0420491	28	-2.59576	0.00217813	28	-1.02869	0.297773	27
NCTC8325	SAOUHSC_00198=SAOUHSC_00198	-0.897998	0.115578	45	-1.73998	0.0429661	47	-0.989722	0.039079	48	1.28585	0.431713	45	0.425433	0.306488	48	0.525141	0.169726	44	-0.807455	0.121944	48	0.156935	0.418973	44	-1.42992	0.184355	44	1.07512	0.192694	43	0.441001	0.31772	47	-1.24559	0.00527864	48	-1.81704	0.143389	48	-1.30774	0.102221	43	-0.972833	0.173032	41	-0.460286	0.130726	46
NCTC8325	SAOUHSC_00199=SAOUHSC_00199	-0.113434	0.414651	39	-1.35511	0.100759	38	-2.33292	8.65e-05	40	1.57896	0.030454	37	-0.547388	0.127795	40	1.00847	0.130709	38	-1.2634	0.0820849	40	0.243534	0.133544	38	-0.01698	0.5	39	1.17587	0.124268	38	-1.08731	0.123751	40	-1.67499	0.000994115	40	-1.19139	0.0324881	39	-2.38809	0.00023867	39	-3.47263	0.000238848	38	-0.898576	0.245811	38
NCTC8325	SAOUHSC_00200=SAOUHSC_00200	-0.366734	0.321705	11	-0.363068	0.417185	11	-2.52179	0.00105389	11	2.32992	0.0236179	11	0.538276	0.41559	11	-0.839781	0.430855	11	-0.665373	0.219039	11	-1.27411	0.046606	11	-0.690791	0.209199	11	1.39679	0.104874	10	-0.385535	0.404346	11	-0.693498	0.146108	11	-0.708262	0.107661	11	-1.13842	0.132979	11	-2.94182	0.00289643	11	-1.42716	0.0311742	11
NCTC8325	SAOUHSC_00201=SAOUHSC_00201	0.901093	0.279912	22	0.653603	0.304707	23	-0.0175754	0.420673	30	1.41142	0.362837	22	0.597126	0.0505556	30	-0.0380559	0.489061	18	-0.867002	0.117087	30	0.0113296	0.481574	18	1.20837	0.196335	24	1.23171	0.240986	20	-0.410377	0.498173	30	0.426683	0.285295	30	0.351392	0.347953	25	-0.726788	0.140738	26	0.0623722	0.256296	26	0.34487	0.465243	23
NCTC8325	SAOUHSC_00202=SAOUHSC_00202	-1.08709	0.0352961	12	-1.00649	0.0815492	11	-2.17054	0.0180437	13	1.90556	0.135062	12	-0.206318	0.481203	13	-1.19951	0.416107	12	-0.716035	0.362652	13	0.287586	0.324487	13	0.949419	0.170668	12	1.48228	0.24882	11	-0.604554	0.294418	13	-2.29194	0.00206574	14	-1.31021	0.0480066	11	-0.859983	0.122059	12	-1.10394	0.2578	11	-0.0490492	0.437376	13
NCTC8325	SAOUHSC_00203=SAOUHSC_00203	-0.237357	0.316313	3	3.31918	0.281904	3	-1.65823	0.0481128	3	-2.45808	0.195479	3	0.383536	0.45367	3	-4.27355	0.158363	3	-1.0338	0.256139	3	-2.67518	0.11605	3	-1.61767	0.0250719	3	2.4333	0.083574	3	0.311227	0.275273	3	0.937914	0.41004	3	3.40736	0.206442	3	0.00250558	0.484033	3	-1.33089	0.197572	3	0.609042	0.182962	3
NCTC8325	SAOUHSC_00204=SAOUHSC_00204	0.097199	0.482799	25	-0.526041	0.337961	25	-0.644732	0.235114	28	0.0222327	0.396895	25	0.537416	0.11828	27	0.759317	0.181183	24	-0.480741	0.228266	27	-0.390125	0.416082	24	0.236448	0.464748	25	0.71791	0.235779	25	0.235111	0.427226	27	-0.233977	0.350992	27	-1.93699	0.0155719	25	-1.74888	0.0527447	26	-1.78529	0.0666327	26	-0.745297	0.386953	25
NCTC8325	SAOUHSC_00205=SAOUHSC_00205	-0.72043	1	1	1.71861	0.445827	2	-0.0477323	0.49868	2	0.190485	1	1	0.00493824	0.492444	2	0.446331	1	1	-1.94152	0.0999696	2	-0.361067	1	1	-2.30828	0.499384	2	-3.06461	0.180876	2	-1.86855	0.352367	2	-1.22356	0.0877468	2	1.76634	0.430667	2	2.82258	0.499096	2	1.67441	0.498045	2	-3.8555	0.0282573	2
NCTC8325	SAOUHSC_00206=SAOUHSC_00206	-1.8022	0.0352961	16	0.172354	0.497753	16	-3.46715	4.79e-05	16	-0.57722	0.332696	16	-1.03599	0.109847	16	-0.155933	0.498652	16	-2.15451	0.00815519	16	-1.97042	0.000722876	16	-1.10119	0.0399529	16	-1.10981	0.498006	16	-1.84195	0.00563643	16	-2.8926	0.000245026	16	-2.50861	0.00570189	16	-3.26818	0.00313522	16	-2.77006	0.00642192	16	-1.89893	0.0135643	16
NCTC8325	SAOUHSC_00208=SAOUHSC_00208	-0.709588	0.363515	3	-1.47376	0.0521672	4	-1.44798	0.26136	4	0.386869	0.439947	3	-0.931481	0.466064	4	0.170604	0.483975	3	-3.3142	0.332039	4	0.533435	0.246035	3	-0.596715	0.440161	3	-7.7584	0.010572	4	-0.737184	0.458602	4	-0.728728	0.320868	4	-4.98519	0.121094	4	2.20768	0.112309	4	2.23431	0.134012	4	-3.41971	0.0480942	3
NCTC8325	SAOUHSC_00209=SAOUHSC_00209	-2.26154	0.138466	35	0.348896	0.426756	35	-1.56683	0.0220669	38	-0.114894	0.267853	34	-0.560526	0.190335	38	0.498905	0.404968	35	-0.620199	0.157237	37	-0.6565	0.293553	35	-0.460726	0.409062	35	0.0229728	0.328299	34	-0.922164	0.0702568	37	-0.466932	0.311181	37	0.173252	0.324597	35	-1.53301	0.0690048	36	-3.36099	0.00125868	36	-0.950859	0.203224	32
NCTC8325	SAOUHSC_00211=SAOUHSC_00211	-1.02383	0.241267	25	0.544011	0.488237	25	-1.57078	0.0220669	26	-2.00741	0.278039	24	0.73455	0.136409	26	-2.29129	0.46631	25	-0.779272	0.066864	26	-1.08222	0.328302	25	-0.599809	0.105983	25	0.865753	0.328715	25	0.0526762	0.498173	26	-0.807124	0.0255536	26	-0.933719	0.133788	25	-2.24164	0.00858004	24	-2.95039	0.0031061	24	-0.297912	0.466579	24
NCTC8325	SAOUHSC_00212=SAOUHSC_00212	-3.34229	0.0756611	4	-1.79029	0.176502	4	-2.86108	0.0262464	4	-1.66199	0.0659693	4	0.34126	0.324963	4	-3.83242	0.228565	4	-1.73056	0.14713	4	-4.00146	0.108451	4	-2.84859	0.217525	4	9.59953	0.00530756	4	0.221903	0.477744	4	-1.50867	0.0256845	4	-0.86984	0.30525	4	-2.13026	0.39484	4	-1.13447	0.481128	4	0.513728	0.285473	4
NCTC8325	SAOUHSC_00213=SAOUHSC_00213	-1.12975	0.104858	24	0.500881	0.0441845	22	0.215013	0.483078	27	0.341399	0.464779	20	-0.329738	0.385237	26	-0.111903	0.338951	23	-0.112405	0.429004	27	-0.15698	0.464506	23	-1.90419	0.0686556	22	-1.22934	0.444763	22	-1.4168	0.0984877	26	-0.553362	0.139999	26	-0.194906	0.332655	22	-0.0494022	0.237295	24	-0.435667	0.166441	24	-2.44488	0.00591786	23
NCTC8325	SAOUHSC_00214=SAOUHSC_00214	-0.0989785	0.416271	5	-1.5863	0.0868449	5	-1.52876	0.252629	5	2.23373	0.193991	5	0.37101	0.290352	5	2.20384	0.150403	5	-0.199998	0.479602	5	1.21365	0.275293	5	0.316508	0.39383	5	1.27482	0.290928	5	0.726574	0.294423	5	-0.570316	0.247987	5	-2.68586	0.0838184	5	0.881651	0.187848	5	-0.396953	0.417035	5	2.79194	0.252149	5
NCTC8325	SAOUHSC_00215=SAOUHSC_00215	-2.73715	0.266494	3	-1.7959	0.0302103	3	0.673382	0.351598	3	6.08099	0.267547	3	0.209081	0.392161	3	-1.33012	0.346006	3	-2.37325	0.24682	3	-0.222077	0.487624	3	0.735279	0.21171	3	2.7477	0.284288	3	0.959484	0.344779	3	0.0658284	0.461717	3	-0.290223	0.433445	3	-3.34421	0.159049	3	-7.25755	0.103442	3	1.46464	0.274802	3
NCTC8325	SAOUHSC_00216=SAOUHSC_00216	-1.14297	0.238537	21	0.301632	0.320302	23	0.0655312	0.0643862	26	-0.928449	0.336282	23	1.09971	0.105902	24	-0.779929	0.385506	21	-1.61204	0.139954	24	1.1392	0.300996	22	-0.840897	0.18442	23	0.645035	0.287901	22	-0.312653	0.498173	24	-1.27413	0.141894	25	-1.27515	0.0175461	24	-3.22206	0.00568733	22	-3.04708	0.00491838	23	-0.454803	0.413033	24
NCTC8325	SAOUHSC_00217=SAOUHSC_00217	-1.71217	0.0340702	11	-1.68671	0.0862679	11	-2.8871	0.00150676	13	-0.381204	0.448817	12	-0.750791	0.129404	12	-1.54154	0.155267	10	-0.159735	0.29596	13	-1.5537	0.141747	10	-0.679117	0.204599	11	0.989646	0.256871	11	-0.746568	0.338759	13	-2.78068	0.00269739	12	-0.44356	0.295135	12	-2.91342	0.0450752	12	-1.80886	0.0230745	12	-1.26777	0.184817	13
NCTC8325	SAOUHSC_00218=SAOUHSC_00218	-1.81479	0.29648	3	-3.42822	0.0184645	3	-1.78601	0.297552	4	-2.19616	0.0418747	2	-1.2841	0.0179522	4	-0.8966	0.382406	2	-3.96491	0.129587	4	-0.951718	0.487624	2	-1.78562	0.258995	3	-4.8883	0.040226	2	-1.4099	0.351232	4	-2.61404	0.0573642	4	-1.14605	0.0510062	3	0.76041	0.499096	4	-0.962297	0.266079	4	-2.87998	0.0146687	3
NCTC8325	SAOUHSC_00219=SAOUHSC_00219	-0.270326	0.445042	21	-0.738943	0.364353	20	-0.845877	0.129288	23	-1.75864	0.198608	20	0.639321	0.454292	23	0.708322	0.36206	21	-0.372467	0.5	23	0.688699	0.305971	21	1.18746	0.3667	22	1.76142	0.106521	20	-0.000681658	0.289821	23	-0.674964	0.27271	23	-2.2877	0.0071988	20	-3.24489	0.0498862	22	-3.17864	0.0197708	22	-1.72922	0.0526763	21
NCTC8325	SAOUHSC_00220=SAOUHSC_00220	1.25976	0.133555	10	-0.080177	0.428795	10	1.60963	0.282288	12	0.965144	0.391019	9	2.48774	0.0254481	12	2.89649	0.0296681	10	0.753323	0.364708	13	4.02696	0.0109318	10	2.92912	0.00234567	9	-2.99828	0.0747648	11	2.25412	0.108776	12	1.95237	0.053791	11	-0.593041	0.396454	10	-1.70234	0.12887	10	0.357715	0.367005	9	0.416407	0.387401	12
NCTC8325	SAOUHSC_00221=SAOUHSC_00221	-1.89249	0.047059	19	-0.31352	0.274969	19	-0.556201	0.188187	22	-1.17692	0.474171	17	0.0413289	0.36741	22	-1.59074	0.358669	19	-1.3797	0.079502	22	0.490709	0.268127	19	1.23381	0.116549	18	-1.66719	0.498199	21	0.197638	0.397173	22	0.178667	0.454225	22	-2.73727	0.00243864	19	-0.203228	0.1022	19	0.388014	0.460525	19	-1.07946	0.0491976	20
NCTC8325	SAOUHSC_00222=SAOUHSC_00222	-5.02738	0.0853864	25	-8.15097	0.00602714	27	-11.2339	0.000112145	28	-1.51635	0.460112	25	-6.93001	0.0264615	27	0.932148	0.235205	23	-1.09652	0.29284	28	-0.667641	0.300996	24	-0.56986	0.183747	22	-4.93456	0.155337	24	-5.46834	0.0532619	29	-5.8796	0.00573606	28	-3.81237	6.68e-05	27	0.311964	0.400851	26	-0.700655	0.314203	24	3.63071	0.0120082	21
NCTC8325	SAOUHSC_00223=SAOUHSC_00223	-13.4831	1e-07	23	-19.8879	1.11e-09	23	-22.516	1.07e-08	24	-9.85543	1.09e-07	23	-13.1068	1.01e-07	24	1.11791	0.221699	23	1.73829	0.0767696	24	-6.04111	0.000198097	23	-15.7309	1.12e-09	21	-11.8404	1.57e-09	23	-16.8621	1.11e-08	24	-14.7231	1.05e-08	24	-7.06258	3.75e-08	23	6.24962	0.000151878	24	2.26947	0.0649777	22	6.29759	0.000145986	19
NCTC8325	SAOUHSC_00225=ispD	-18.2784	0.000576256	6	-26.8552	0.000195657	7	-30.6582	0.000150445	7	-7.1069	0.000476679	6	-11.6506	0.00010032	7	0.332868	0.375137	6	1.91488	0.0556445	7	-12.8566	0.000435485	6	-20.6354	0.00107416	5	-18.7654	0.000720025	6	-19.5782	0.00020577	7	-13.2652	0.000102396	7	-9.02706	0.000358692	7	2.95508	0.0476627	7	4.15066	0.0173552	6	18.5681	5.338e-05	8
NCTC8325	SAOUHSC_00226=SAOUHSC_00226	-18.3955	1.19e-08	19	-24.2136	5.93e-09	20	-26.6219	3.07e-09	21	-7.00953	0.000171814	19	-7.82756	1.38e-06	21	1.60699	0.0466156	19	2.48517	0.0489652	22	-9.84092	6.09e-06	19	-17.1823	4.19e-08	16	-20.5375	1.05e-08	20	-16.2383	2.97e-09	21	-8.26928	9.06e-08	22	-12.142	1.04e-06	21	2.01239	0.00562647	21	5.17034	3.32791e-05	20	15.6004	1.14791e-09	21
NCTC8325	SAOUHSC_00227=SAOUHSC_00227	-13.2221	1.09e-09	30	-15.447	1.27e-06	30	-14.8226	2.51e-05	31	-0.280756	0.441615	32	-2.9864	0.195218	31	-2.19774	0.00193439	30	2.40691	0.0880525	32	-8.16262	4.89e-09	30	-13.0321	5.6e-09	24	-13.1771	3.33e-06	28	-9.86147	0.00191822	31	-6.24893	0.253302	31	-6.71194	5.05e-06	30	3.54813	0.0359853	27	6.83093	2.79338e-05	27	15.1695	2.25477e-10	29
NCTC8325	SAOUHSC_00228=SAOUHSC_00228	-1.68692	0.0919387	22	2.20266	0.403506	23	1.00028	0.0377076	26	8.42076	2.02e-10	25	10.7112	1.08e-10	26	0.586764	0.302413	21	-0.349727	0.431424	26	-1.09641	0.0994261	22	-2.43598	0.00592808	24	0.483323	0.343483	22	0.746452	0.169482	25	1.69752	0.00552191	26	2.59083	0.0427914	23	2.59108	0.00313522	24	1.69626	0.229364	25	3.07909	0.039821	24
NCTC8325	SAOUHSC_00229=SAOUHSC_00229	-3.03153	0.00769874	8	1.50421	0.195802	8	-2.33671	0.0180437	13	1.98517	0.128489	7	0.184587	0.280398	13	-1.27961	0.279186	7	-0.0958993	0.379346	13	-0.698216	0.446469	8	-1.83409	0.104493	10	4.21889	0.00716969	7	-1.75539	0.131415	13	-2.48107	0.0759181	13	-0.528432	0.276818	8	1.96492	0.0476627	10	-0.751993	0.350769	9	-2.68048	0.0122437	11
NCTC8325	SAOUHSC_00230=SAOUHSC_00230	-0.706522	0.137084	31	0.424815	0.476046	30	-0.0646126	0.5	33	0.284138	0.33417	29	0.698374	0.149781	33	-0.019797	0.403652	28	-0.124087	0.331317	33	-0.664846	0.46226	27	0.712208	0.321837	29	-0.329903	0.373699	29	-0.509995	0.498173	33	-0.23575	0.495831	33	-0.166773	0.469019	29	-1.24159	0.0875533	30	-0.993858	0.205896	28	-1.27371	0.182415	26
NCTC8325	SAOUHSC_00231=SAOUHSC_00231	-1.81643	0.0466199	14	0.519845	0.385244	13	-1.52152	0.00250433	14	1.01741	0.399847	14	0.248975	0.350666	14	-0.865299	0.318349	14	-1.04199	0.263209	14	0.29993	0.383445	14	0.990792	0.2528	14	-2.90922	0.0112333	14	1.27412	0.0902008	14	-0.21136	0.377952	14	-0.394637	0.406295	14	-1.60084	0.10009	14	-2.54843	0.0342637	14	-0.894823	0.0721685	13
NCTC8325	SAOUHSC_00232=SAOUHSC_00232	-0.800963	0.395617	12	2.36105	0.00585888	10	-0.890261	0.277413	12	-0.0968217	0.197693	10	0.624038	0.179579	12	0.283641	0.371274	11	-1.3345	0.0600431	12	1.06973	0.257042	11	-2.5888	0.145524	11	1.34853	0.432918	10	1.68724	0.114603	12	-0.609851	0.414641	12	1.65207	0.0752351	11	-0.316423	0.4152	11	-1.57419	0.0985847	11	-2.23625	0.0270749	11
NCTC8325	SAOUHSC_00233=SAOUHSC_00233	-0.71772	0.164184	21	-0.296232	0.358457	21	-0.47948	0.10972	24	-0.0922673	0.378409	20	1.23392	0.00943356	23	-1.17654	0.456315	21	-0.30531	0.494575	23	0.00329216	0.241764	21	1.10368	0.218273	22	2.11685	0.0348812	20	-1.33899	0.182356	23	0.0230164	0.484832	23	-0.615677	0.267813	21	0.305864	0.336164	21	-0.0756024	0.417288	21	-0.0360927	0.48714	20
NCTC8325	SAOUHSC_00234=SAOUHSC_00234	-1.55205	0.075942	17	0.408224	0.4005	17	0.0867029	0.414295	19	-0.481785	0.476764	14	1.56048	0.0519246	18	0.599843	0.324666	17	-0.363871	0.364708	18	-0.358716	0.474352	17	0.466142	0.499384	15	-0.337568	0.295243	15	0.875523	0.390251	19	0.565146	0.280314	19	-0.354441	0.490258	17	-0.565864	0.15189	16	-0.384679	0.18193	16	-2.68495	0.101318	16
NCTC8325	SAOUHSC_00235=SAOUHSC_00235	-1.28084	0.0507903	12	-1.72564	0.0480783	12	-0.0884386	0.464457	12	2.19253	0.094345	12	2.11037	0.0341751	12	-2.1671	0.44489	11	0.598093	0.262279	12	-0.983291	0.0687685	12	1.11213	0.237497	12	0.181542	0.403018	12	1.01995	0.248452	12	0.865337	0.484152	12	-2.09138	0.012076	12	-0.444309	0.38262	12	-2.01507	0.108312	12	2.36582	0.324686	12
NCTC8325	SAOUHSC_00236=SAOUHSC_00236	0.0416992	0.431162	25	0.602523	0.490953	26	-0.200691	0.405579	29	1.61325	0.0588203	27	0.742456	0.142785	29	-0.940649	0.199257	24	0.0947367	0.392243	29	-0.983307	0.0694559	25	-0.134618	0.376127	28	0.97297	0.477054	25	0.166514	0.422624	29	-0.782137	0.271106	29	-0.385975	0.278968	27	-1.60767	0.0197301	27	-0.390802	0.260135	28	-0.458964	0.281723	25
NCTC8325	SAOUHSC_00237=SAOUHSC_00237	-2.01525	0.0582633	11	-0.16778	0.350909	12	0.176895	0.440186	14	0.862542	0.0643919	12	1.69824	0.0033941	14	-0.191292	0.312055	11	0.279602	0.479602	15	-0.0277966	0.478022	12	-1.80587	0.442111	11	0.624503	0.346209	12	-0.423258	0.498498	14	-3.08683	0.00926384	14	-0.524276	0.485339	12	-0.407458	0.473259	12	-2.61103	0.0489422	12	-0.675243	0.19744	13
NCTC8325	SAOUHSC_00238=SAOUHSC_00238	-3.45433	0.10428	3	-2.2536	0.28891	3	-4.45374	0.255662	3	3.95893	0.0343486	3	1.81545	0.252004	3	2.92143	0.312055	3	-7.64523	0.29284	3	-0.428979	0.474352	3	2.55982	0.0106602	3	0.535074	0.409138	3	-7.42269	0.297381	3	-4.8034	0.247535	3	-2.6297	0.114704	3	-6.04447	0.0133019	3	-1.86053	0.268968	3	-0.318512	0.471301	3
NCTC8325	SAOUHSC_00239=SAOUHSC_00239	-0.985	0.180697	21	0.340824	0.319132	21	-2.65981	0.0047977	24	3.10431	0.00381562	23	-0.524712	0.495855	24	-2.15167	0.324666	21	-1.69388	0.112705	24	-1.37505	0.285105	22	-0.677611	0.437429	20	1.17114	0.0144438	22	-0.907238	0.371505	24	-1.75213	0.00360783	24	0.35449	0.325953	22	-2.14476	0.0190738	21	-2.8963	0.02362	21	-0.0847403	0.438259	19
NCTC8325	SAOUHSC_00240=SAOUHSC_00240	1.6017	0.104036	9	-0.708549	0.28891	10	-1.41538	0.0609841	12	1.27347	0.302486	10	0.552162	0.236478	12	2.94444	0.0817252	9	-0.361342	0.279962	12	1.34806	0.236937	9	-0.353761	0.485321	10	3.37943	0.0541079	10	-1.0242	0.299733	12	-0.170307	0.443755	12	-0.283844	0.438455	10	-4.44755	0.112452	9	-2.8782	0.0875671	10	-4.31008	0.00279676	8
NCTC8325	SAOUHSC_00241=SAOUHSC_00241	-1.19685	0.131139	24	-0.583088	0.495387	24	-1.95586	0.0044053	24	-0.499626	0.5	23	0.0371425	0.337186	24	-1.12161	0.417433	24	-1.48837	0.0243646	24	0.282477	0.239726	24	-0.992182	0.213539	24	-0.114608	0.459863	23	-1.27055	0.0257319	24	-1.28965	0.00228026	24	-1.16945	0.267813	24	-4.34416	7.52e-05	23	-3.31934	6.40937e-05	23	1.25	0.129158	23
NCTC8325	SAOUHSC_00242=SAOUHSC_00242	-0.197297	0.49818	29	0.287797	0.405193	29	0.0843067	0.488696	29	0.511415	0.410684	26	1.20691	0.00592943	29	0.0789247	0.395932	27	-0.172654	0.492531	29	1.14992	0.381777	28	0.542799	0.270369	27	2.44279	0.0156515	26	-0.00762213	0.49602	29	-0.0413014	0.333955	29	-1.6657	0.0155406	29	-2.72031	0.0167847	27	-1.83202	0.0330261	27	-1.21155	0.140059	27
NCTC8325	SAOUHSC_00243=SAOUHSC_00243	-0.959323	1	1	12.2748	1	1	2.42991	1	1	-1.64855	1	1	1.51678	1	1	-14.2191	1	1	-3.65736	1	1	0.680393	1	1	1.03918	1	1	6.6393	1	1	3.41528	1	1	3.34901	1	1	7.21569	1	1	6.32638	1	1	6.22753	1	1	-13.9311	1	1
NCTC8325	SAOUHSC_00244=SAOUHSC_00244	-1.76887	1	1	0.130002	0.470118	2	-2.66805	0.0327053	2	0.865369	0.316686	2	-3.12658	0.0766644	2	-1.11155	1	1	0.34715	0.438755	2	-1.64655	1	1	-5.97858	0.499384	2	-1.73195	0.202106	2	-3.30377	0.131415	2	-3.26316	0.0277191	2	-2.74959	0.0482032	2	-4.04088	0.0431271	2	-4.20599	0.0330261	2	-0.99688	1	1
NCTC8325	SAOUHSC_00246=SAOUHSC_00246	-0.283791	0.496177	27	1.73719	0.116386	26	-1.68321	0.0282068	30	1.15706	0.312883	24	-0.298813	0.459391	30	-1.41382	0.325413	25	-1.29823	0.11878	30	-1.65576	0.217896	25	-0.434845	0.254322	27	-0.397284	0.288686	25	0.270547	0.437789	30	-1.19858	0.0688409	30	0.38969	0.273105	26	-0.870058	0.212337	25	-1.09937	0.203594	24	-1.07986	0.241687	28
NCTC8325	SAOUHSC_00247=SAOUHSC_00247	-0.527637	0.266494	18	-0.945507	0.47427	19	-1.68419	0.00164648	21	-0.655156	0.486538	18	-0.782117	0.355054	20	0.0386624	0.489686	18	-1.40037	0.0260138	21	-1.2278	0.0410485	18	-0.412101	0.180836	18	0.787006	0.499021	18	-2.04916	0.0239948	20	-1.99607	0.030686	20	-0.842542	0.299673	20	-0.751257	0.0919519	19	-2.53482	0.021458	19	0.168681	0.497819	18
NCTC8325	SAOUHSC_00248=SAOUHSC_00248	-3.53926	0.0009535	22	0.32941	0.11715	21	-3.18756	0.000260207	22	-0.626312	0.459397	22	-0.89283	0.245392	22	-0.619635	0.329053	22	-1.79509	0.0616131	22	1.22295	0.196435	22	3.54363	0.000100993	22	-0.97482	0.173214	22	-1.7957	0.067016	22	-3.09629	0.000139811	22	-0.416646	0.336964	22	-1.41334	0.300406	22	-0.123301	0.481099	21	0.399002	0.439336	22
NCTC8325	SAOUHSC_00249=SAOUHSC_00249	1.17968	0.334553	15	0.0891901	0.385244	14	-1.43276	0.0512809	17	0.582889	0.439947	14	1.13482	0.319994	17	-0.517302	0.432199	13	-1.58786	0.162444	17	-0.354585	0.322683	14	0.694581	0.0963281	13	0.443087	0.372122	14	-0.491757	0.403527	17	-0.762303	0.158231	17	1.06429	0.0631865	15	1.92541	0.306089	15	-0.712196	0.248047	14	-2.12748	0.159451	13
NCTC8325	SAOUHSC_00250=SAOUHSC_00250	0.529066	0.290028	18	-0.420089	0.338637	20	1.13224	0.238502	20	1.10471	0.228342	17	1.75911	0.000745221	19	0.656954	0.28376	16	1.80257	0.0804583	20	2.37753	0.0567767	19	1.65795	0.145594	17	1.40351	0.213088	18	0.608467	0.231206	19	1.72991	0.0321236	19	-2.22616	0.0802478	20	-0.382009	0.253159	18	0.00435807	0.388844	17	-3.78065	0.0660686	17
NCTC8325	SAOUHSC_00251=SAOUHSC_00251	0.533353	0.5	21	0.307368	0.470118	21	-0.168494	0.280485	21	0.622612	0.252919	20	0.69565	0.214583	21	2.7969	0.189797	19	-0.485953	0.295909	21	0.0882973	0.38503	18	0.700682	0.5	20	0.0420166	0.338708	19	1.31278	0.498173	21	0.706795	0.203845	21	0.0332133	0.324597	21	-3.03236	0.00645538	21	-2.50478	0.16606	21	-1.87567	0.0333051	16
NCTC8325	SAOUHSC_00253=SAOUHSC_00253	1.97061	0.0103741	13	1.28896	0.209068	12	3.92491	0.00437004	17	0.51889	0.24846	11	3.46775	0.00185154	18	-0.124435	0.383734	11	2.65127	0.0999696	17	2.53469	0.019683	12	0.10643	0.178684	15	1.14391	0.313122	12	3.0713	0.00367126	18	3.64266	0.000887578	18	2.06267	0.173184	15	0.913128	0.400497	13	0.774445	0.321564	14	-1.60712	0.0166691	13
NCTC8325	SAOUHSC_00254=SAOUHSC_00254	2.52187	0.0749429	7	2.42737	0.359643	8	-1.07975	0.42807	8	0.285762	0.44161	7	0.346359	0.392161	8	6.61433	0.00613993	6	-0.530482	0.345525	8	3.37344	0.149575	6	1.03179	0.365739	8	1.21614	0.214716	8	-0.781664	0.156691	8	0.822254	0.361902	8	3.79673	0.0482032	8	-0.983563	0.485629	8	-0.12793	0.498045	8	-0.988579	0.355269	7
NCTC8325	SAOUHSC_00255=SAOUHSC_00255	-1.42236	0.0747433	2	-7.40593	0.28891	3	1.75877	0.174903	5	-5.96979	0.225584	3	3.44166	0.0942434	5	2.14179	0.181112	2	-2.6991	0.0773838	5	-2.67518	0.268127	3	-1.23635	0.356281	4	-2.6182	0.235644	4	-6.37805	0.152627	5	-0.369381	0.346915	5	-3.67134	0.242097	3	-4.12287	0.144018	3	-3.41028	0.260135	3	-1.87018	0.0123911	3
NCTC8325	SAOUHSC_00256=SAOUHSC_00256	-0.556205	0.197638	22	-0.844778	0.129092	22	-1.59336	0.0114208	26	1.83444	0.280521	24	-0.134371	0.497567	26	1.57257	0.417121	22	-0.778204	0.0304992	26	-0.436443	0.316674	21	0.0331576	0.321232	24	2.3557	0.155142	22	-0.645769	0.484	26	-1.31886	0.0393916	26	0.75694	0.438455	24	-1.41239	0.063957	24	-0.529445	0.0991724	23	-1.49288	0.258137	22
NCTC8325	SAOUHSC_00257=SAOUHSC_00257	2.29893	0.156081	9	0.0554138	0.499475	9	0.982097	0.32885	9	-1.19312	0.355589	9	-0.23243	0.273673	9	1.18138	0.221124	9	0.388201	0.375807	9	3.11906	0.113471	9	2.94899	0.00219059	9	-0.656023	0.260845	9	0.0912355	0.471398	9	0.389402	0.347639	9	-0.822214	0.237799	10	1.01732	0.447917	9	0.0561049	0.440822	9	-0.845298	0.361972	7
NCTC8325	SAOUHSC_00258=SAOUHSC_00258	-1.64571	0.0433068	26	0.557639	0.125219	25	-0.0981001	0.182314	32	0.616782	0.465752	27	0.778218	0.070405	30	-0.285898	0.413631	26	-0.493646	0.211521	32	0.104208	0.416082	26	0.611242	0.282624	26	-0.0791756	0.469196	25	-0.739489	0.443105	30	-0.355397	0.195498	30	-0.24363	0.238063	25	-0.0267559	0.446208	26	-0.563579	0.316399	26	-1.34344	0.0827007	24
NCTC8325	SAOUHSC_00259=SAOUHSC_00259	0.379498	0.416271	4	4.1977	0.0551629	5	-0.807303	0.380625	5	0.191482	0.498763	4	0.14586	0.459391	5	6.04156	0.155267	4	-0.616672	0.29596	6	0.499238	0.45456	4	-4.74027	0.113473	4	4.98923	0.00530756	4	-0.557605	0.372591	5	0.220751	0.471694	6	1.39936	0.332546	5	4.39013	0.0145253	4	1.41399	0.212403	4	0.0271092	0.5	3
NCTC8325	SAOUHSC_00260=SAOUHSC_00260	0.133563	0.496177	2	2.57638	0.28891	3	0.368632	0.413222	4	5.54386	0.498763	2	0.489402	0.377936	4	6.19856	0.0589862	2	-0.552499	0.378893	5	0.1046	0.498705	2	-1.82279	0.499384	2	7.29316	0.040226	2	0.736416	0.464964	4	3.93584	0.211298	5	-3.41524	0.276818	3	6.5584	0.0133019	3	-1.26526	0.411388	2	-1.20066	0.0868916	3
NCTC8325	SAOUHSC_00261=SAOUHSC_00261	-3.85695	0.00869504	17	-1.14712	0.339275	14	-0.596387	0.29292	20	0.987307	0.130823	14	1.60074	0.138932	18	0.0486121	0.314999	16	-0.139431	0.328696	19	-2.81604	0.069557	16	0.665211	0.388729	16	-0.261132	0.307477	14	0.772144	0.357241	19	0.868002	0.0811872	19	-0.116189	0.340466	15	0.865375	0.399193	14	3.59376	0.00998254	16	-1.67684	0.0282573	16
NCTC8325	SAOUHSC_00262=SAOUHSC_00262	-1.57247	0.0352961	79	-0.35757	0.153001	81	-0.827713	0.0225408	88	1.47498	0.0134517	80	0.96163	0.0439023	86	-0.15427	0.49491	73	-0.926041	0.0454867	85	-0.170593	0.208546	80	0.143028	0.455698	78	1.16056	0.127313	78	-0.287117	0.100026	87	-0.386701	0.126007	86	-1.10417	0.00757792	83	-1.85711	0.0133019	80	-1.54998	0.00877211	78	-1.17806	0.245811	77
NCTC8325	SAOUHSC_00264=SAOUHSC_00264	-1.40856	0.0848264	4	0.344655	0.462117	4	2.48348	0.24596	6	-5.72823	0.127851	4	2.77538	0.0942434	5	-1.47751	0.122358	4	0.873202	0.498436	6	-1.74248	0.135461	4	-4.6252	0.0443167	5	1.22392	0.486008	5	-1.9219	0.289585	5	2.41572	0.166681	6	-2.39453	0.10593	4	1.19981	0.348161	5	2.53117	0.348221	5	-0.253409	0.297773	3
NCTC8325	SAOUHSC_00265=SAOUHSC_00265	-2.03036	0.0182491	7	-1.83773	0.420509	7	-1.9137	0.166218	8	-4.93295	0.0107581	6	1.14743	0.284591	8	-3.25456	0.0765205	7	0.075998	0.414334	7	-1.93069	0.0553024	7	-1.63885	0.174094	6	0.181835	0.482171	6	-0.265633	0.396612	7	-1.35367	0.341869	7	-4.8489	0.280103	7	-2.71549	0.00333333	6	-2.15644	0.374649	6	0.122838	0.381459	7
NCTC8325	SAOUHSC_00266=SAOUHSC_00266	-1.02645	0.246453	9	-1.50518	0.393727	9	5.22942	0.00413334	13	-1.4653	0.318472	8	2.56795	0.00523447	11	-2.80631	0.382406	8	4.72159	0.0784877	12	-2.33346	0.268925	8	0.130364	0.470766	8	0.0262344	0.498199	8	2.6536	0.205983	12	3.17258	0.00206574	11	0.733696	0.390252	10	3.86195	0.0581103	8	3.47483	0.021458	8	2.15331	0.181282	11
NCTC8325	SAOUHSC_00267=SAOUHSC_00267	3.07492	0.0807506	2	-0.116573	0.499475	2	-4.17912	0.0294941	2	2.90323	0.272411	2	-0.314185	0.36741	2	2.00822	0.0738451	2	-2.05968	0.0703513	2	2.92115	0.0344379	2	-3.42092	0.0657237	2	-2.9084	0.109648	2	-4.15145	0.0456714	2	-2.92416	0.0335518	2	0.737301	0.498245	2	-8.96663	0.111971	2	-3.02181	0.0330261	2	1.66165	0.0669394	2
NCTC8325	SAOUHSC_00268=SAOUHSC_00268	-1.44364	0.00252654	27	-0.707173	0.393727	28	-2.02103	6.33e-05	29	1.50544	0.0566002	25	-0.0253553	0.278359	28	-0.0717223	0.380473	24	-2.60562	0.000289106	28	-0.749604	0.110386	25	0.131611	0.204195	26	3.47897	0.000689493	28	-0.774698	0.110076	28	-1.17385	0.00842519	29	-1.59618	0.00117546	28	-1.96521	0.0107137	28	-0.0689488	0.338299	28	-0.268083	0.367415	25
NCTC8325	SAOUHSC_00269=SAOUHSC_00269	-2.97703	0.0161543	7	-4.23683	0.00311415	7	-2.29911	0.0773873	8	-2.9007	0.0167107	7	-2.44718	0.0739702	7	0.714932	0.338834	7	-0.0103549	0.497723	7	-2.81779	0.173519	7	-4.35854	0.0806659	7	-2.40714	0.123056	7	-1.682	0.107331	7	-1.52748	0.206642	8	-0.766789	0.253598	7	0.48122	0.383387	7	1.62865	0.410391	7	-1.31502	0.0974781	7
NCTC8325	SAOUHSC_00270=SAOUHSC_00270	2.06918	0.0346355	10	0.914311	0.219313	10	2.69195	0.0328419	10	0.140165	0.402299	10	1.81164	0.0161842	10	2.12693	0.190265	8	1.54763	0.0991359	10	2.91127	0.00541993	9	0.459908	0.240532	10	0.889742	0.382047	10	1.19436	0.297381	10	2.58658	0.0657281	10	-0.942038	0.29509	10	0.506645	0.473259	9	-0.915084	0.268968	10	-0.358975	0.406599	8
NCTC8325	SAOUHSC_00271=SAOUHSC_00271	1.29279	0.307034	6	2.57916	0.0496085	6	3.32237	0.0255766	7	0.441852	0.498763	6	3.5316	0.000435339	7	1.93781	0.252596	6	1.141	0.221089	7	1.97463	0.0892413	6	0.170548	0.39407	7	1.14469	0.300989	7	2.00172	0.0193822	7	2.77238	0.00310617	7	0.585441	0.314115	6	0.583264	0.37078	7	-0.223805	0.172918	7	-3.50937	0.245811	5
NCTC8325	SAOUHSC_00272=SAOUHSC_00272	-2.04335	0.0541666	2	-0.941952	0.499475	2	0.133293	0.49868	2	2.16307	0.185756	2	0.77579	0.245392	2	-0.0479915	0.498158	2	-1.39305	0.479854	2	-1.71409	0.0877416	2	-0.0189321	0.499384	2	1.07601	0.109648	2	0.701824	0.498173	2	-0.317217	0.495831	2	0.283017	0.462034	2	-3.03683	0.0359853	2	-0.998266	0.463912	2	-3.51015	0.0282573	2
NCTC8325	SAOUHSC_00274=SAOUHSC_00274	-1.62507	0.135381	4	-2.64615	0.349165	5	-1.28836	0.373019	5	2.30837	0.0332096	4	-0.72803	0.373246	5	1.71618	0.13173	4	0.0531337	0.440789	5	-1.01512	0.239604	4	0.91795	0.304278	4	0.257333	0.447349	4	-0.641069	0.365471	5	-0.36004	0.496919	6	-1.85939	0.221239	5	0.779346	0.322246	5	0.270739	0.417035	5	-5.32656	0.00318624	5
NCTC8325	SAOUHSC_00275=SAOUHSC_00275	-2.44382	0.115223	7	-3.31423	0.113241	7	-1.75129	0.200516	8	-1.77493	0.200148	7	-1.28832	0.314831	7	1.74461	0.0753876	6	-0.627555	0.331317	7	-2.22592	0.478022	7	-3.57359	0.0135613	7	-4.09327	0.0747648	6	-0.53627	0.43447	7	-1.14489	0.303077	7	-1.89872	0.149239	7	0.591565	0.355465	7	-0.589634	0.428134	7	-0.210139	0.432409	7
NCTC8325	SAOUHSC_00276=SAOUHSC_00276	-0.879559	0.160304	8	1.4048	0.365658	8	0.750187	0.497557	8	0.900744	0.127851	8	2.00305	0.0324844	8	-1.1936	0.434285	6	0.312132	0.46095	8	-0.155424	0.478022	8	-0.851136	0.377775	8	-1.00237	0.230017	7	0.188545	0.498272	8	-0.432411	0.303077	8	0.170915	0.494728	8	-0.843926	0.258669	8	-0.662854	0.445062	8	-4.12015	0.00279676	8
NCTC8325	SAOUHSC_00277=SAOUHSC_00277	1.1835	0.355739	9	1.92971	0.0902358	9	1.32309	0.25133	10	0.71433	0.239151	9	3.13445	0.000498007	10	0.68269	0.34722	8	2.55033	0.0121006	10	0.839803	0.159027	8	0.55705	0.398836	9	1.4756	0.0998266	9	1.68385	0.131415	10	2.05917	0.0229289	10	0.535604	0.441343	9	-0.293488	0.388923	9	0.946463	0.100601	9	-2.65616	0.0267819	9
NCTC8325	SAOUHSC_00278=SAOUHSC_00278	-0.914648	0.266494	7	-0.979558	0.249787	8	-0.536473	0.226226	9	-0.142462	0.353485	7	0.683785	0.253965	9	0.922331	0.193721	7	-0.632704	0.232548	9	-0.0628187	0.45456	8	0.0182245	0.481438	9	-2.95671	0.0417653	8	1.06078	0.0526033	9	0.822406	0.201853	9	1.00968	0.259175	9	-3.02898	0.264137	8	0.0599177	0.498045	8	-0.676285	0.370833	9
NCTC8325	SAOUHSC_00279=SAOUHSC_00279	1.59972	0.191451	5	2.21397	0.00698491	5	1.23804	0.49868	5	0.696939	0.297385	5	2.45509	0.0536368	5	-0.609113	0.36206	5	2.54982	0.225895	5	2.70642	0.015801	5	-2.29302	0.0443167	5	-0.332649	0.338708	5	0.870101	0.081901	5	1.35042	0.361167	5	2.27792	0.045263	5	0.807312	0.215502	5	5.81759	0.0457311	5	-3.31416	0.00164926	5
NCTC8325	SAOUHSC_00280=SAOUHSC_00280	-5.23758	0.0126385	3	8.84885	0.320302	5	-1.89793	0.123453	5	-1.17691	0.338002	3	0.618251	0.390894	5	-0.000811857	0.498158	3	-1.11887	0.364708	5	-3.25279	0.268127	3	-0.509851	0.251092	4	0.573362	0.159421	3	-3.67364	0.0664714	5	0.105107	0.424696	5	3.49987	0.0960862	4	0.883715	0.313873	5	0.203944	0.498045	4	0.887516	0.173842	4
NCTC8325	SAOUHSC_00281=SAOUHSC_00281	-1.75645	0.0193911	14	1.53133	0.0745943	14	-1.80534	0.0187703	15	0.706856	0.14814	14	-0.861046	0.0541926	15	-1.03403	0.228565	14	-0.567648	0.173446	15	-2.03147	0.166327	14	-1.51742	0.0686423	14	-1.27561	0.0776712	13	-2.10114	0.0161674	15	-1.89789	0.00158769	15	1.24412	0.349618	15	-1.07149	0.385755	14	-1.78563	0.0329347	14	-2.09846	0.0350692	14
NCTC8325	SAOUHSC_00282=SAOUHSC_00282	-0.676195	0.307034	37	2.14824	0.0516867	38	-0.546327	0.206914	38	1.53331	0.217908	36	1.77427	2.36e-05	39	1.3058	0.0606465	34	-0.891659	0.222846	38	0.964559	0.405762	35	-1.37891	0.0470067	36	1.36319	0.348417	35	-0.523132	0.128581	38	0.187013	0.399361	38	0.0171124	0.213754	35	-2.57581	0.00417815	37	-2.47662	0.0120623	37	-1.70094	0.0120116	32
NCTC8325	SAOUHSC_00284=SAOUHSC_00284	1.46035	0.407176	14	-2.00492	0.0210777	14	-3.22093	0.0110031	15	3.1945	0.000320443	13	-0.251894	0.324066	15	0.892816	0.165784	12	-1.61204	0.0260975	15	0.259365	0.303436	12	1.79775	0.259021	14	-0.556631	0.300989	13	-0.411763	0.197725	15	-1.00925	0.0958858	16	-2.34135	0.00518023	14	-1.64603	0.00538073	12	0.959955	0.156821	14	-1.28953	0.301154	16
NCTC8325	SAOUHSC_00285=SAOUHSC_00285	0.487369	0.496177	14	2.35435	0.0441838	13	-2.22054	0.054197	14	-2.14749	0.461722	14	-1.28891	0.334645	14	1.9009	0.115832	12	-1.04254	0.116669	14	-0.148361	0.398377	12	-1.03653	0.212481	13	0.334677	0.1832	13	0.0765339	0.486037	14	-1.32831	0.176303	14	0.332869	0.425498	14	-0.108615	0.324195	13	1.05737	0.370011	14	-1.06272	0.0779665	13
NCTC8325	SAOUHSC_00287=SAOUHSC_00287	1.32741	0.0566042	11	1.36309	0.0582816	10	-1.01802	0.221294	12	-1.44545	0.338002	12	0.331518	0.405398	11	1.91921	0.0615236	10	-0.0674661	0.472457	12	2.80103	0.0131622	11	-0.314819	0.240532	10	2.75254	0.0588033	11	-1.29196	0.270764	12	-0.818298	0.209113	12	-0.493432	0.411555	10	-3.72253	0.278497	11	-1.08016	0.30292	11	-1.31437	0.0550006	12
NCTC8325	SAOUHSC_00289=SAOUHSC_00289	0.847165	0.496177	11	-0.734288	0.147791	11	3.02655	0.0201559	15	2.87962	0.0352092	10	1.37417	0.15482	15	-0.430825	0.421415	9	3.53046	0.0148649	15	2.3028	0.0819822	9	-0.718987	0.3667	9	-0.0915653	0.372218	10	2.51208	0.00286845	15	2.13175	0.00675772	15	0.801306	0.197802	12	-2.14226	0.0167431	12	0.628592	0.498045	12	-1.98603	0.155812	10
NCTC8325	SAOUHSC_00290=SAOUHSC_00290	-1.61213	0.0513586	21	-0.177911	0.478803	22	-2.3812	0.0113519	22	0.173492	0.334523	20	-0.51593	0.390492	22	0.592669	0.349409	21	-0.377704	0.139208	22	-0.288988	0.347897	21	0.73755	0.394472	22	4.71932	0.00203349	20	-0.402265	0.201326	22	-0.702831	0.160153	22	-0.884756	0.14781	21	-4.76477	6.77e-05	20	-5.76943	2.20331e-07	21	-0.190181	0.0595258	21
NCTC8325	SAOUHSC_00291=SAOUHSC_00291	-0.276482	0.329913	15	-2.43482	0.0243289	15	-0.69895	0.235114	15	1.2674	0.458271	14	1.24946	0.0225233	16	1.61961	0.0435045	14	-1.26906	0.147279	15	-0.128249	0.457169	14	1.67472	0.0706749	14	1.10915	0.463112	15	-0.711854	0.259454	15	-0.835487	0.182503	16	-1.92551	0.00806972	15	1.85505	0.201468	15	-0.911486	0.475653	14	-1.55801	0.0468025	12
NCTC8325	SAOUHSC_00292=SAOUHSC_00292	0.896909	0.244044	20	-1.07637	0.0223065	19	0.0257285	0.467725	20	-0.0340287	0.365389	18	0.415033	0.0638176	20	0.707846	0.221124	18	-0.706869	0.384689	20	1.70905	0.0698876	18	0.7081	0.141425	19	2.05588	0.0429463	20	-0.496477	0.455999	20	-0.424514	0.358811	20	-0.307893	0.267813	19	-2.55368	0.0783737	19	-0.567519	0.137295	19	-1.88994	0.00532663	18
NCTC8325	SAOUHSC_00293=SAOUHSC_00293	-0.24864	0.332573	17	0.420792	0.355475	18	0.0972534	0.309324	19	1.20831	0.362837	18	1.30202	0.107651	19	0.620153	0.32982	17	0.26822	0.354509	19	0.839101	0.239604	18	0.273837	0.464748	17	-0.877006	0.335967	17	0.0846052	0.498173	19	0.117105	0.29142	19	-1.6377	0.152214	17	-1.00239	0.388923	17	-1.42587	0.321564	18	0.480223	0.381861	13
NCTC8325	SAOUHSC_00294=SAOUHSC_00294	-0.806385	0.211035	30	1.30999	0.349165	31	-1.04578	0.0313463	36	-0.438743	0.197449	32	1.19218	0.325827	37	1.01	0.354524	30	0.270009	0.312573	37	-0.0297735	0.351268	30	-0.362011	0.342791	30	0.71747	0.179306	31	-0.846138	0.202686	36	-0.4067	0.232646	37	0.763082	0.419364	31	-2.33076	0.000163165	29	-1.38367	0.00795339	29	-1.89203	0.0047088	26
NCTC8325	SAOUHSC_00295=SAOUHSC_00295	0.73285	0.441448	16	-0.754444	0.304123	16	-1.02075	0.104076	17	-0.778119	0.151667	16	1.03168	0.0255282	17	0.258894	0.432917	15	-1.06793	0.0747776	17	0.450766	0.478022	16	0.102363	0.333262	16	0.523551	0.067939	15	0.174261	0.451731	17	-0.846552	0.0553868	17	-1.47505	0.0399575	16	-1.89661	0.0133019	16	-1.61882	0.249219	15	-1.97397	0.0327287	17
NCTC8325	SAOUHSC_00296=SAOUHSC_00296	-2.94823	0.00368315	14	1.52309	0.0328459	14	-1.81663	0.00993132	15	1.52676	0.0801326	13	0.240433	0.394795	15	-1.00376	0.347821	13	-1.42775	0.0565478	15	-2.49831	0.0380785	13	-1.50069	0.22537	15	4.86635	1.04e-05	14	-0.0736995	0.431505	15	-0.697405	0.176263	15	-1.17743	0.2053	14	-2.02272	0.0448681	15	-1.86938	0.0624111	15	-2.30507	0.00182648	14
NCTC8325	SAOUHSC_00297=SAOUHSC_00297	-1.24109	0.29524	14	1.0619	0.206328	14	-0.914829	0.0917018	17	-0.765056	0.386962	14	-0.55041	0.273533	17	1.23509	0.403652	14	-1.63044	0.0773838	17	0.592672	0.410161	14	-1.63204	0.116549	14	2.38187	0.0131034	14	-0.159892	0.362485	17	0.42839	0.367326	17	-0.194677	0.423863	14	-1.29435	0.110006	15	-1.99349	0.00787942	14	0.635397	0.396454	15
NCTC8325	SAOUHSC_00298=SAOUHSC_00298	-2.16218	0.119083	12	0.652923	0.254586	11	-2.28713	0.0204447	12	-0.330991	0.464779	12	0.571255	0.161277	12	-1.59184	0.15425	11	-1.4513	0.0148649	12	-0.684088	0.289593	12	1.33016	0.321837	12	1.31429	0.326113	12	-0.303756	0.366862	12	-3.45727	0.000433279	12	1.14541	0.390252	12	-3.46091	0.00935369	12	-4.243	0.000365313	12	-1.76698	0.11535	11
NCTC8325	SAOUHSC_00299=SAOUHSC_00299	-1.97363	0.0841561	33	1.60897	0.231651	30	-0.835767	0.076397	31	0.667926	0.338002	31	1.28593	0.190251	31	-1.60239	0.182146	32	-0.766877	0.363811	31	-1.09486	0.0983116	33	-0.35371	0.155708	31	0.996765	0.173192	30	0.146759	0.468106	31	0.177124	0.414364	32	0.936029	0.242071	31	-2.3605	0.0010296	31	-2.3661	0.00203079	31	-0.438135	0.164681	27
NCTC8325	SAOUHSC_00300=SAOUHSC_00300	-0.830585	0.0450242	42	-1.03465	0.28891	43	-1.87381	0.00210318	46	0.301072	0.386962	43	-0.511969	0.324963	46	-0.232352	0.31908	40	-0.740531	0.215069	47	-0.362641	0.175987	43	-1.32771	0.380366	44	2.95161	0.0231352	40	-1.65934	0.0119954	46	-0.846896	0.00727884	46	-0.568101	0.203792	43	-1.57609	0.0111112	44	-2.02947	0.134012	42	-1.13307	0.182838	46
NCTC8325	SAOUHSC_00301=SAOUHSC_00301	-0.730231	0.0959765	21	-1.04541	0.139112	19	-2.20639	0.00846768	22	0.968296	0.157535	20	-1.34532	0.0478444	22	1.53406	0.32535	20	-1.60558	0.0427214	22	-0.22558	0.472218	19	2.32827	0.0408968	20	0.129359	0.448626	20	-2.15793	0.174284	22	-2.15997	0.00764048	22	-0.127552	0.398336	20	-1.80589	0.0205952	19	-1.44227	0.0397353	19	-0.174483	0.248001	18
NCTC8325	SAOUHSC_00302=SAOUHSC_00302	-1.36517	0.0483717	36	-1.04245	0.205998	35	-1.41845	0.0380906	39	0.467352	0.36217	38	0.815364	0.198956	39	-0.144668	0.389043	35	-1.5364	0.0205998	39	-1.61001	0.0621602	35	0.33679	0.476067	37	1.06204	0.0994422	37	-0.377672	0.352949	40	-0.205346	0.195664	40	-0.208053	0.498743	35	-0.984234	0.207914	35	-1.47133	0.0275794	36	-0.562695	0.494506	37
NCTC8325	SAOUHSC_00303=SAOUHSC_00303	-0.849306	1	1	1.60365	1	1	0.552025	0.49868	2	-0.368768	1	1	2.36867	0.495855	2	-2.63561	1	1	-0.49358	0.302834	2	0.121869	1	1	2.20778	1	1	4.32279	1	1	-1.09803	0.156253	2	0.0601241	0.495831	2	-0.666287	1	1	-0.786811	1	1	-2.48295	1	1	-3.0432	1	1
NCTC8325	SAOUHSC_00304=SAOUHSC_00304	-2.31249	0.0100787	18	0.610602	0.490953	18	-2.98173	0.000180921	19	-1.18151	0.0642416	18	0.319591	0.457056	19	-0.803597	0.155267	18	-1.17687	0.129911	19	-1.63968	0.00610936	18	1.696	0.0979293	19	2.30746	0.014661	18	-0.348664	0.44669	19	-1.45059	0.00983314	19	-1.50576	0.0635683	18	-2.48769	0.0542565	18	-2.72758	0.0124426	18	0.81037	0.231978	20
NCTC8325	SAOUHSC_00305=SAOUHSC_00305	1.19782	0.319531	8	2.98977	0.439329	9	-2.29931	0.0294941	9	-0.584207	0.343534	8	0.763595	0.181089	9	2.31651	0.498158	7	-0.708332	0.341289	9	2.40816	0.260943	7	-3.86048	0.000773305	8	1.72911	0.195542	7	-0.110609	0.343415	9	-0.786984	0.405482	9	-1.94296	0.122345	7	1.64381	0.118124	8	-0.0109415	0.498045	8	1.74487	0.275702	9
NCTC8325	SAOUHSC_00306=SAOUHSC_00306	-1.31425	0.0680902	11	5.18355	0.0127772	11	-1.03341	0.396335	13	-1.69291	0.439947	10	-1.00778	0.333472	13	-1.50313	0.0241999	10	-2.06995	0.0217724	13	-0.488503	0.411495	10	-3.87054	0.00948384	11	3.82272	0.0592863	10	-1.2717	0.247274	13	-2.95137	0.00802042	13	0.916263	0.385288	10	-0.386902	0.321803	10	1.73646	0.297753	11	-0.954992	0.101318	13
NCTC8325	SAOUHSC_00307=SAOUHSC_00307	-2.60917	0.0273872	20	2.10152	0.0276442	19	-1.13752	0.0711454	20	-1.2561	0.169975	17	0.166515	0.457056	20	-2.13734	0.0322061	18	-1.79231	0.0689338	20	-0.510548	0.268127	19	-1.893	0.423102	19	5.28562	0.0869533	18	-0.288505	0.498173	20	-0.471499	0.422774	20	0.399709	0.334773	20	-2.17074	0.239356	20	-0.311042	0.448854	20	0.0576029	0.306813	17
NCTC8325	SAOUHSC_00308=SAOUHSC_00308	-1.38614	0.355739	14	0.97637	0.37715	14	-0.0473361	0.330204	14	-0.0507117	0.44161	13	0.936216	0.195218	14	-2.62308	0.0760258	14	-0.789056	0.377483	14	1.469	0.0901103	14	2.14911	0.00558464	13	2.42797	0.0926931	13	0.541908	0.304619	14	0.769804	0.154464	14	1.54921	0.0699435	14	0.394724	0.146574	14	-1.07075	0.377737	14	-1.90052	0.0492343	11
NCTC8325	SAOUHSC_00309=SAOUHSC_00309	-2.74868	0.197105	13	-0.557546	0.451178	13	-2.26913	0.1572	14	0.488263	0.406103	12	-0.241437	0.302375	14	-0.124935	0.498158	13	0.139383	0.319059	14	-2.89556	0.0586859	13	-3.73982	0.000657008	13	1.00661	0.0429463	12	-0.953455	0.258325	14	-0.851085	0.295141	14	-0.492125	0.29509	13	-1.24521	0.273282	13	0.234752	0.270411	13	-1.6312	0.232862	14
NCTC8325	SAOUHSC_00310=ulaA	0.581226	0.492519	28	1.92974	0.385244	27	-1.28142	0.0724263	31	2.59531	0.00938198	27	0.386896	0.420583	31	0.0565662	0.380473	25	0.91032	0.365168	33	0.277953	0.429795	26	-1.9722	0.115169	27	0.935729	0.499249	24	0.25956	0.478617	31	-0.16345	0.345219	30	0.281014	0.465414	26	-3.00055	0.0095644	27	-2.58197	0.00386786	28	-0.344442	0.315906	23
NCTC8325	SAOUHSC_00311=SAOUHSC_00311	-2.42175	0.00306038	7	-1.02386	0.179611	7	-2.23529	0.0160978	7	-0.320932	0.493138	7	-1.0119	0.186688	7	0.447538	0.495772	7	-1.91565	0.0577164	7	-2.03848	0.033567	7	-1.38287	0.312458	7	-0.183076	0.5	7	-1.31867	0.0547772	7	-0.904512	0.0560755	7	-1.13483	0.230621	7	-1.14295	0.143102	7	-3.07311	0.0075289	7	0.417633	0.481213	7
NCTC8325	SAOUHSC_00312=SAOUHSC_00312	-1.93419	0.0663235	8	-1.64756	0.0885692	8	-0.867735	0.107459	8	-0.0535394	0.284581	8	-0.746934	0.120327	8	0.848429	0.34722	8	-1.31195	0.104013	8	-1.99576	0.00525501	8	0.374298	0.321837	8	-0.24561	0.448626	8	0.893666	0.156691	8	-0.701332	0.153586	8	-0.750044	0.375619	8	-2.65222	0.320055	8	-2.71257	0.0167609	8	0.281044	0.492352	8
NCTC8325	SAOUHSC_00313=SAOUHSC_00313	0.132352	0.496177	42	0.29464	0.349165	43	0.636201	0.363144	47	0.204449	0.14083	43	1.2842	0.0254481	47	1.07232	0.100987	40	-0.34913	0.348057	45	0.501719	0.426947	41	0.734329	0.196535	42	1.02979	0.230017	42	0.738978	0.21369	46	0.585509	0.373376	47	-0.652749	0.320874	43	-1.96098	0.0667634	42	-1.58699	0.0330261	44	-0.852016	0.0616081	45
NCTC8325	SAOUHSC_00314=SAOUHSC_00314	4.04509	0.261924	3	0.411989	0.467041	3	-0.248704	0.5	3	-0.194941	0.486116	3	0.632027	0.359015	3	-2.66557	0.312055	3	-2.45777	0.273372	3	5.77495	0.0408657	3	-3.32449	0.0823091	3	3.80782	0.0144438	3	0.169302	0.498173	3	0.667422	0.418645	3	-1.09471	0.0486219	3	-2.36398	0.032625	3	-1.81602	0.16411	3	-1.7937	0.0159526	3
NCTC8325	SAOUHSC_00315=SAOUHSC_00315	-1.60259	0.326968	15	0.111588	0.244454	15	-0.304258	0.412848	16	3.00002	0.0514859	15	0.688618	0.233127	15	-2.54327	0.413631	15	-1.04003	0.108419	15	-2.30466	0.149575	15	2.44193	0.00836122	14	1.86452	0.10406	15	0.042872	0.476144	15	-1.03859	0.0799194	15	0.245795	0.398589	15	-2.47247	0.0281328	15	-2.82385	0.0369043	15	-2.04205	0.0779665	13
NCTC8325	SAOUHSC_00316=SAOUHSC_00316	-1.96215	0.0354232	6	-0.0287774	0.474705	6	-0.690039	0.333373	6	1.23802	0.184505	6	0.500845	0.207019	6	0.23998	0.392768	6	-0.0591438	0.498436	6	-1.2638	0.322683	6	0.222161	0.476067	6	1.46622	0.0716437	6	-0.0396473	0.487582	6	0.169034	0.445835	6	-0.346869	0.253524	6	-0.871657	0.412353	6	0.219987	0.381499	6	-0.130527	0.495238	6
NCTC8325	SAOUHSC_00317=SAOUHSC_00317	-0.788333	0.0538118	27	0.184837	0.477452	28	-1.36782	0.0135745	31	-1.37837	0.200148	28	0.271388	0.442465	31	0.53067	0.382406	27	-0.443162	0.414334	32	0.0659805	0.253127	29	0.0749683	0.366379	30	1.08736	0.280169	29	-1.34501	0.0257713	32	-0.77068	0.0328129	31	-0.122468	0.453748	29	-1.51326	0.0152705	30	-2.42125	0.00386786	30	-0.550006	0.1004	29
NCTC8325	SAOUHSC_00318=SAOUHSC_00318	0.590391	0.335312	20	1.75134	0.235349	20	-1.83224	0.0321193	20	-2.78113	0.0777186	19	0.175248	0.335713	20	1.06686	0.304748	19	-1.95601	0.0430366	20	1.58105	0.331233	19	1.62812	0.0482957	20	1.80531	0.18416	20	-0.0489217	0.470247	20	-0.252172	0.469311	20	0.976893	0.460355	20	-1.60195	0.31491	19	-2.05246	0.0177146	19	-2.37822	0.00649268	19
NCTC8325	SAOUHSC_00319=SAOUHSC_00319	-2.10113	0.0126385	26	-1.46025	0.154561	26	0.329377	0.371513	27	-0.373962	0.418222	23	1.13043	0.0787352	27	-3.01663	0.0389301	24	-0.387464	0.364708	27	-0.0327259	0.386565	25	0.431042	0.4627	25	5.46568	0.000116444	23	0.782098	0.332658	27	0.0928147	0.350992	27	-5.32745	0.000105188	26	-0.0294206	0.281917	23	-1.23038	0.125662	22	-2.38011	0.00432238	24
NCTC8325	SAOUHSC_00320=SAOUHSC_00320	0.407042	0.403699	13	0.136581	0.499475	12	-0.189124	0.491965	13	-0.0513942	0.359278	13	1.24822	0.245972	13	0.57321	0.395932	11	1.0764	0.112705	13	-0.883484	0.0492962	11	0.27868	0.499384	13	3.10993	0.175166	13	0.479175	0.415617	13	0.0102175	0.369034	13	-0.244511	0.10785	13	0.431765	0.319234	13	0.80542	0.488508	13	-1.41971	0.0682823	10
NCTC8325	SAOUHSC_00322=SAOUHSC_00322	-0.0948709	0.456419	16	-0.831237	0.49882	15	-0.781079	0.184207	18	1.79158	0.0117126	14	1.10887	0.235532	18	0.356986	0.338951	15	-0.893122	0.310079	18	-0.220222	0.173519	15	0.725467	0.275205	16	-0.0580928	0.341661	14	-0.110919	0.365471	18	0.360648	0.341869	18	-2.13249	0.0447456	15	-1.22505	0.147981	15	-2.69772	0.00519278	14	-3.1123	0.000905825	17
NCTC8325	SAOUHSC_00323=SAOUHSC_00323	-0.0912549	0.167428	10	-3.78651	0.0367757	9	-1.59436	0.17596	12	1.76183	0.391019	9	-2.32869	0.0133492	12	1.40379	0.315829	9	-0.161299	0.488202	12	-2.59705	0.200129	9	-1.54016	0.301069	9	-1.22404	0.4573	9	0.149497	0.295643	12	-2.07662	0.0222966	12	-0.929751	0.193886	9	-1.28461	0.270661	8	1.80004	0.492453	9	-2.58111	0.118085	9
NCTC8325	SAOUHSC_00324=SAOUHSC_00324	-1.74836	0.0119738	7	-2.37658	0.0274981	7	-1.11	0.13185	7	0.422213	0.37783	7	0.73369	0.203475	7	-0.0493948	0.489686	7	-0.50646	0.449313	7	-0.65736	0.322683	7	-1.80439	0.0104585	7	-0.154518	0.446827	7	0.203228	0.430141	7	-0.139581	0.448582	7	0.0173809	0.498245	7	-2.45947	0.00721627	7	-1.55449	0.122474	7	-2.0148	0.0164779	7
NCTC8325	SAOUHSC_00325=SAOUHSC_00325	-0.589472	0.321705	11	1.84969	0.355475	10	-1.25202	0.0331918	11	1.555	0.139044	10	1.28727	0.00609711	11	0.102075	0.458801	11	-1.10757	0.29815	11	0.901112	0.221099	11	-0.322167	0.398122	10	-0.14454	0.313254	11	-0.88996	0.119705	11	-0.243057	0.346267	11	-0.68805	0.196194	10	-1.47555	0.144271	10	-0.813218	0.214746	11	0.17854	0.46653	11
NCTC8325	SAOUHSC_00326=SAOUHSC_00326	0.243063	0.415951	27	-1.58682	0.265523	29	-1.96995	0.00269736	31	1.2057	0.154655	27	-0.688832	0.348182	31	-0.101771	0.498158	27	-0.326372	0.446163	31	-0.849639	0.27704	27	-1.84858	0.0126089	29	2.72561	0.00420472	28	-0.631152	0.496458	31	-0.97588	0.104556	31	-1.87398	0.0456027	30	-2.85865	0.00993943	27	-2.97528	0.00443134	28	-0.495895	0.248361	27
NCTC8325	SAOUHSC_00327=SAOUHSC_00327	-2.14317	0.00377331	15	-1.65782	0.0537666	13	-0.7912	0.0294941	17	0.704468	0.278728	15	1.43639	0.0870143	17	-1.09731	0.343071	15	0.74514	0.438755	17	0.490439	0.375866	16	0.967921	0.348876	16	0.62186	0.487744	15	0.382157	0.274309	17	0.499894	0.237412	17	-1.08801	0.0990571	14	-2.81119	0.0155945	17	-2.02879	0.076519	17	-0.729433	0.245329	15
NCTC8325	SAOUHSC_00328=SAOUHSC_00328	-0.944364	0.0614333	20	1.80696	0.101375	21	-2.17034	0.0224002	22	0.525375	0.299505	21	0.279842	0.324155	22	-1.51578	0.295329	19	-1.60508	0.180107	22	-0.489279	0.40819	20	-0.706524	0.47846	20	0.0448504	0.395841	21	0.122319	0.476144	22	-1.67299	0.00741354	22	0.391443	0.422105	21	-2.75425	0.017606	21	-1.69101	0.10363	21	0.522531	0.46653	18
NCTC8325	SAOUHSC_00329=SAOUHSC_00329	-1.35812	0.321705	8	0.036131	0.484689	8	-1.30923	0.089277	8	-0.499867	0.378938	8	1.20419	0.0188256	8	1.30565	0.237384	8	0.568315	0.479602	8	0.0976617	0.370745	8	-0.363052	0.499384	8	0.615469	0.46039	8	0.24587	0.41387	8	-0.521861	0.241159	8	1.03037	0.16597	8	-0.319476	0.499096	8	-1.1646	0.261054	8	-2.88178	0.0572507	8
NCTC8325	SAOUHSC_00330=SAOUHSC_00330	-1.28257	0.496177	6	1.30264	0.125366	5	0.0592898	0.49868	8	-0.928876	0.498763	5	1.65715	0.160559	8	-1.97667	0.335474	6	-1.9122	0.310798	8	2.90213	0.0478386	6	-2.94346	0.0562319	6	-0.676749	0.284288	5	0.295496	0.498272	8	1.26185	0.0715598	8	3.94711	0.0441676	7	0.274345	0.425515	7	-0.508158	0.363275	7	-2.26011	0.00941837	4
NCTC8325	SAOUHSC_00331=SAOUHSC_00331	-3.08959	0.015167	3	-3.39593	0.251951	3	-2.32596	0.0590421	3	0.344752	0.493138	3	-2.46275	0.0620345	3	1.27616	0.150074	3	-2.26819	0.285788	3	-1.61043	0.141747	3	-1.76807	0.274595	3	-0.960215	0.43887	3	-2.8663	0.297381	3	-2.52372	0.217578	3	-2.21421	0.0201163	3	-3.34421	0.0133019	3	-1.98488	0.0133826	3	0.130796	0.361078	3
NCTC8325	SAOUHSC_00332=SAOUHSC_00332	0.159523	0.378682	6	1.43765	0.194916	6	1.02271	0.119704	7	-1.83486	0.156365	6	1.03911	0.222196	7	-0.571494	0.299922	6	-0.915189	0.354509	7	-0.527336	0.372847	6	-0.839502	0.20582	7	0.948137	0.195542	6	0.625304	0.3381	7	0.400474	0.263067	7	-0.973438	0.288229	6	-0.826839	0.321767	7	-0.609709	0.329404	7	-0.945335	0.1896	6
NCTC8325	SAOUHSC_00333=SAOUHSC_00333	0.63198	0.29648	5	-0.592026	0.376438	5	1.18439	0.0227989	6	2.60341	0.00194772	5	1.56796	0.0351531	6	-0.86642	0.382406	4	1.20295	0.24682	6	0.334191	0.458194	5	0.590643	0.17138	5	-0.564187	0.284288	6	0.133527	0.487582	6	0.574206	0.103482	6	-0.454745	0.332546	5	0.597968	0.499096	5	-1.01195	0.316399	5	-0.810952	0.315906	5
NCTC8325	SAOUHSC_00334=SAOUHSC_00334	1.19787	0.1744	11	0.467158	0.353552	11	-0.743802	0.430786	11	-0.649251	0.386962	11	-0.690386	0.454292	11	2.0841	0.112796	11	-1.44059	0.0703321	11	0.980634	0.268127	11	-2.76586	0.00744856	11	-0.956568	0.313254	11	-0.662072	0.328033	11	-0.946127	0.0849146	11	-1.35436	0.0545906	11	-2.37047	0.0913072	11	-1.36212	0.127442	11	-2.26112	0.0244502	9
NCTC8325	SAOUHSC_00335=SAOUHSC_00335	-0.982255	0.147346	22	-1.45552	0.0973225	24	-0.725164	0.381335	25	-0.88768	0.492305	21	0.123311	0.348962	25	0.134677	0.486693	21	-1.04002	0.472958	25	0.116008	0.40207	22	0.415448	0.327257	23	-0.113237	0.498199	22	-0.138072	0.416382	25	-0.706854	0.196257	25	-1.70277	0.0510062	23	0.833099	0.499096	24	0.667314	0.488508	23	0.946918	0.3311	20
NCTC8325	SAOUHSC_00336=SAOUHSC_00336	-13.9792	1.14e-07	18	-13.9873	2.07e-08	18	-22.2393	5.95e-07	18	-20.1083	2.7e-08	17	-28.9839	7.37e-09	18	-2.79039	0.00686931	18	1.22709	0.0356511	18	9.84942	1.48e-08	18	13.0413	8.51e-09	18	-16.9065	1.4e-07	18	-10.8096	1.72e-08	18	-8.92662	2.89e-07	18	-3.63979	8.46e-05	18	3.18133	0.00721627	18	4.72693	0.000339128	18	6.06285	5.25069e-07	18
NCTC8325	SAOUHSC_00337=SAOUHSC_00337	-0.485759	0.288236	16	0.532898	0.412936	17	-0.0392014	0.48417	20	0.996672	0.242146	14	1.45111	0.0121679	20	-0.508133	0.376281	15	-0.237044	0.459963	20	-1.03073	0.38045	15	2.34608	0.117433	17	2.49075	0.067939	14	-0.610441	0.0780607	20	0.976793	0.314189	20	0.0166958	0.435345	18	-3.07677	0.0783737	19	-4.60667	0.000865048	18	-2.2763	0.0545043	17
NCTC8325	SAOUHSC_00338=SAOUHSC_00338	-2.40519	0.0260214	45	-0.816753	0.400491	44	0.395648	0.495743	52	0.60566	0.365389	43	0.963327	0.245392	51	-0.358143	0.273856	42	-0.698846	0.228377	50	-0.810548	0.019397	45	0.365528	0.484839	45	0.486538	0.357937	45	-0.00972997	0.498456	50	0.402926	0.454225	51	-0.208087	0.1482	45	-1.22044	0.0783408	47	0.149873	0.403164	47	-0.502846	0.357195	45
NCTC8325	SAOUHSC_00339=SAOUHSC_00339	-0.820439	0.044284	46	1.34702	0.184296	44	-0.118239	0.10786	50	-1.03172	0.224203	45	0.897835	0.0942434	49	-0.386538	0.468288	45	-0.456628	0.2828	49	0.453423	0.492855	46	0.227731	0.273167	46	0.132201	0.485085	45	0.611262	0.357805	51	0.82467	0.305286	50	0.749249	0.353518	45	-0.746771	0.352856	46	-0.183572	0.297374	46	-1.56803	0.0101714	46
NCTC8325	SAOUHSC_00340=SAOUHSC_00340	-1.94719	0.00541401	28	-1.0507	0.133562	26	-1.73924	0.0213869	29	0.462368	0.484027	27	-0.614105	0.223737	29	-1.73902	0.102055	26	-1.21216	0.217828	29	-0.113732	0.200963	27	-0.63147	0.382369	26	-1.24256	0.0926931	26	-1.48705	0.109628	29	-0.883004	0.161837	29	-1.23615	0.092191	26	-1.71723	0.0478372	26	-3.24382	0.00170016	27	-3.44645	0.00118553	27
NCTC8325	SAOUHSC_00341=SAOUHSC_00341	-0.945497	0.0472317	34	-0.380491	0.289047	33	-0.743199	0.0376206	34	0.509183	0.284063	33	0.139196	0.468225	34	-1.00312	0.25478	32	-0.278996	0.223141	34	0.313386	0.309088	34	-0.112862	0.429516	34	0.230542	0.447007	34	-0.408584	0.498173	34	-0.989482	0.116425	34	-0.690004	0.0379759	33	-0.992434	0.100566	34	-2.44589	0.000969465	34	-0.795302	0.0767153	34
NCTC8325	SAOUHSC_00342=SAOUHSC_00342	4.31395	0.00650457	10	1.71034	0.130416	7	1.32496	0.255662	11	3.79679	0.198439	8	1.43288	0.0669729	10	2.60915	0.121896	5	0.447411	0.495598	10	3.64669	0.00025649	7	0.315058	0.312458	8	6.33991	0.0654296	9	1.43719	0.259332	10	3.04023	0.00637406	11	3.38804	0.0444993	10	-0.327022	0.244217	9	2.61342	0.338087	9	-1.73561	0.15414	9
NCTC8325	SAOUHSC_00344=SAOUHSC_00344	2.58985	0.147642	9	1.21557	0.170259	9	0.67292	0.373019	10	-5.39981	0.0145914	8	-3.31977	0.00102078	10	1.66176	0.246408	7	3.01646	0.0348598	10	4.00006	0.0174713	8	4.38929	0.00948384	8	-2.19021	0.123056	8	1.29971	0.244678	10	8.40424	0.000313272	10	-2.87807	0.322837	9	1.92129	0.136901	9	-0.255765	0.463912	8	2.35763	0.0868916	9
NCTC8325	SAOUHSC_00345=SAOUHSC_00345	8.71452	0.0352961	2	2.05479	0.28891	3	-1.03814	0.359346	3	-3.66708	1	1	-0.693147	0.349253	3	3.38559	1	1	6.56452	0.302834	3	4.54991	1	1	-0.496555	0.487768	2	4.4702	0.498199	2	-0.418342	0.452426	3	12.1467	0.00872996	3	-20.1314	0.0175602	3	7.16917	0.0359853	2	5.72538	0.0700467	2	-0.583411	0.497819	2
NCTC8325	SAOUHSC_00346=ychF	0.34496	0.351777	14	2.43271	0.0510597	15	0.690935	0.452673	16	1.83461	0.236467	15	1.49492	0.0346901	16	0.398006	0.489686	14	-0.442359	0.285788	16	2.49565	0.212862	15	2.32122	0.0152205	16	0.524423	0.451538	15	1.31354	0.0456714	16	2.79952	2.4e-05	16	-0.335197	0.497544	15	-0.773029	0.396956	15	0.849778	0.498045	16	-1.96513	0.0507608	15
NCTC8325	SAOUHSC_00347=SAOUHSC_00347	-0.0383299	0.29648	3	-1.2453	0.159938	3	-2.63673	0.0675629	3	1.72581	0.123686	3	-0.732524	0.203227	3	1.50152	0.0589862	3	-3.3403	0.0312211	3	-0.968	0.381737	3	0.256944	0.4056	3	-0.701421	0.409138	3	-0.157201	0.496669	3	0.507032	0.5	3	-1.46152	0.263284	3	-0.594712	0.423552	3	0.163752	0.260135	3	-0.503099	0.492994	3
NCTC8325	SAOUHSC_00348=rpsF	-11.7506	0.0352961	2	9.97482	1	1	-3.52961	1	1	15.6222	0.0343486	2	12.9209	1	1	-7.10884	0.0589862	2	36.9133	0.0247893	3	1.34185	0.319466	3	4.25268	1	1	-2.33199	1	1	2.4299	1	1	30.9759	0.00872996	3	3.62395	1	1	-9.09862	1	1	-10.2557	1	1	9.0417	0.00637909	7
NCTC8325	SAOUHSC_00349=SAOUHSC_00349	-10.1345	0.0248991	9	-7.57537	0.0336892	6	-2.63036	0.181227	9	8.57171	0.000171814	7	11.9607	0.000819972	9	-6.10651	0.437865	8	-8.38129	0.0116873	8	3.06069	0.231211	8	6.89667	0.254322	5	0.306897	0.498199	6	-9.20793	0.00422133	8	7.76236	0.000808248	9	-2.221	0.401066	6	7.46102	0.0259913	6	5.74219	0.0612643	6	11.3946	0.00344505	11
NCTC8325	SAOUHSC_00350=rpsR	-19.9036	0.0461783	2	2.29251	1	1	-3.47465	1	1	8.18733	1	1	13.9862	1	1	-3.99803	1	1	-5.60272	1	1	-6.25619	1	1	8.78184	1	1	3.06205	1	1	-5.48882	1	1	13.9497	1	1	-0.14474	1	1	-1.82003	1	1	-43.5023	1	1	15.4075	0.0093984	3
NCTC8325	SAOUHSC_00351=SAOUHSC_00351	-0.28474	0.401707	14	-0.32684	0.41063	16	2.28984	0.12448	19	-1.85618	0.220917	14	2.00389	0.0126592	18	-1.44184	0.150074	14	-0.0811578	0.488773	17	-0.357624	0.498705	14	1.49298	0.178684	15	0.937078	0.264199	14	1.08048	0.20207	18	1.90239	0.0467319	18	-1.52761	0.0279722	16	-1.67	0.0572034	15	-1.22802	0.232035	15	-1.48002	0.151005	16
NCTC8325	SAOUHSC_00352=SAOUHSC_00352	-1.04442	0.355739	7	0.2662	0.457852	7	2.58436	0.0819394	7	5.75476	0.0195786	6	1.52895	0.0913148	7	-0.405867	0.498158	6	-0.089936	0.437821	7	-5.52053	0.173174	6	-1.63303	0.312015	6	0.955136	0.322462	6	0.361492	0.451731	7	1.65217	0.104168	7	-0.778524	0.0927842	6	-4.06589	0.0219688	6	-1.19344	0.0871739	6	-0.459269	0.267024	7
NCTC8325	SAOUHSC_00353=SAOUHSC_00353	-4.8139	1	1	2.4252	1	1	6.08518	1	1	7.20186	1	1	4.65784	1	1	-5.85758	1	1	0.962767	1	1	-4.59495	1	1	0.067242	1	1	-7.72603	1	1	3.31028	1	1	2.83856	1	1	0.720083	1	1	2.08878	1	1	6.65762	1	1	-5.27282	1	1
NCTC8325	SAOUHSC_00354=SAOUHSC_00354	0.497427	0.482799	8	0.641875	0.353738	8	1.31791	0.0287605	9	-2.64247	0.131523	8	1.38203	0.0290334	9	0.318517	0.331195	7	1.16888	0.172285	9	1.15082	0.322683	7	-0.146425	0.427616	8	0.0457712	0.44403	8	0.891247	0.204497	9	1.09032	0.0833758	9	1.06466	0.247322	9	-0.236955	0.252437	8	1.26623	0.498045	8	0.464959	0.264289	8
NCTC8325	SAOUHSC_00355=SAOUHSC_00355	-0.711479	0.230403	10	2.67841	0.00381557	9	1.78894	0.0641309	10	-2.51609	0.431713	9	0.843788	0.0560994	10	1.31839	0.308377	9	0.965238	0.183029	10	-3.27536	0.275293	8	1.06088	0.279429	9	0.36979	0.498199	9	0.655597	0.219568	10	0.706565	0.0858814	10	1.51903	0.0354981	9	2.66996	0.346753	10	2.27093	0.37782	10	-3.78655	2.0734e-05	9
NCTC8325	SAOUHSC_00356=SAOUHSC_00356	2.08473	0.0340702	5	-1.48518	0.247259	5	0.704158	0.294288	5	-0.0640663	0.439554	5	-0.468203	0.342436	5	-0.424271	0.456315	4	0.084359	0.39312	5	0.469474	0.391751	5	-0.258404	0.481438	5	-1.29385	0.143669	5	-0.915737	0.244678	5	0.713753	0.29987	5	2.22543	0.221239	5	3.02456	0.0428273	5	0.212343	0.395142	5	-2.0086	0.0438228	5
NCTC8325	SAOUHSC_00357=SAOUHSC_00357	2.57291	0.0961731	5	1.44465	0.484689	5	-0.463847	0.429895	5	0.0264098	0.498763	5	0.282445	0.49488	5	1.43503	0.36206	5	-0.420161	0.354509	5	-0.994993	0.314357	5	1.51991	0.0657725	5	1.05165	0.143669	5	-0.483275	0.33359	5	0.203916	0.479434	5	-1.78549	0.0914317	5	1.38981	0.40428	5	1.24742	0.355598	5	-1.67285	0.0286738	4
NCTC8325	SAOUHSC_00358=SAOUHSC_00358	-1.85404	0.281236	4	0.298636	0.462117	4	-1.51049	0.0300545	4	0.670847	0.127851	4	-0.414959	0.414127	4	-0.291581	0.439467	4	-1.22743	0.0446991	4	0.24264	0.481574	4	1.4841	0.152068	4	2.73283	0.00991379	4	0.703266	0.168489	4	-1.22477	0.188957	4	0.118657	0.498344	4	-1.67172	0.0861131	4	-0.360812	0.410391	4	1.71553	0.134875	4
NCTC8325	SAOUHSC_00359=SAOUHSC_00359	3.31088	0.0339275	9	1.55967	0.102638	8	0.430075	0.407482	9	2.45997	0.341605	9	1.08305	0.328339	9	1.5455	0.139127	8	-0.495636	0.39497	9	3.24804	0.0371365	8	-0.386537	0.349808	9	0.393986	0.272684	9	0.656559	0.371505	9	0.267642	0.363078	9	-0.584915	0.362011	8	-1.69848	0.0438946	8	-0.337499	0.154466	9	-2.0709	0.0143822	8
NCTC8325	SAOUHSC_00360=SAOUHSC_00360	-0.0953094	0.251897	14	3.70474	0.000376786	14	1.63451	0.0588054	15	1.13569	0.22765	12	2.03353	0.00652154	15	0.156097	0.489686	12	2.76879	0.00928913	15	-0.499483	0.48505	12	-0.538941	0.499384	14	0.856139	0.474192	13	1.63586	0.129695	15	0.820099	0.0933213	15	1.31317	0.0480066	14	2.29388	0.0359853	14	1.40283	0.175419	14	0.401483	0.256481	13
NCTC8325	SAOUHSC_00362=SAOUHSC_00362	-0.0998541	0.433777	9	-1.26317	0.412936	10	1.74152	0.0284849	12	0.621388	0.383207	11	1.26373	0.0716042	12	1.69784	0.0632132	8	0.474588	0.488202	12	3.35963	0.00426213	9	0.0253306	0.485321	10	1.90599	0.26739	9	-0.322971	0.48826	12	0.231016	0.29416	12	-0.927143	0.390252	10	0.882039	0.260778	12	-0.160372	0.240179	12	-0.733699	0.172926	12
NCTC8325	SAOUHSC_00363=SAOUHSC_00363	1.45898	0.0497553	6	0.470074	0.368176	7	1.24528	0.299793	8	-0.900363	0.370219	7	1.51175	0.184326	8	1.64699	0.0593063	6	-0.0835358	0.291366	8	6.25774	0.00558823	8	1.14541	0.440678	8	-3.85638	0.0703249	8	1.67632	0.160991	8	-0.627635	0.483609	8	-0.0763011	0.495841	7	3.79367	0.0700381	8	1.34403	0.145415	8	-2.6884	0.163911	8
NCTC8325	SAOUHSC_00364=SAOUHSC_00364	-1.90417	0.0226897	32	-2.26578	0.013079	33	-3.10089	2.2e-06	35	-0.233453	0.313016	34	0.819687	0.0645461	35	-0.43518	0.197604	30	-1.1052	0.114558	35	1.04793	0.167749	32	1.37165	0.0020469	32	-0.229409	0.317865	33	-1.44591	0.0308445	35	-2.75642	8.06e-06	35	-1.58444	0.00107235	34	-1.78919	0.00882504	32	-1.49991	0.0192484	33	0.155303	0.497819	32
NCTC8325	SAOUHSC_00365=SAOUHSC_00365	-1.08219	0.163713	16	-2.54281	0.00883165	16	-3.27976	3.01e-05	16	-0.751303	0.098497	16	-0.523004	0.244954	16	-0.707147	0.231735	14	-1.18137	0.0207497	16	1.81952	0.140892	15	0.255708	0.288459	15	1.75861	0.174421	16	-2.17529	0.00323065	16	-3.66979	8.17e-07	16	-1.02402	0.191959	16	-1.04299	0.160248	15	-2.15794	0.0608468	15	2.80789	0.00196478	16
NCTC8325	SAOUHSC_00366=SAOUHSC_00366	-0.508308	0.321705	15	-1.5992	0.0688277	14	-2.48137	0.00152609	16	-0.844729	0.383521	15	-0.615399	0.183346	15	-0.101784	0.498158	14	-0.938258	0.0773838	15	-1.2547	0.0131654	15	-1.22871	0.280521	14	1.50288	0.284006	15	-0.571758	0.152627	16	-2.41246	0.00175332	15	-2.38131	0.0145177	15	-3.08234	0.0118387	15	-3.67715	0.0111807	15	-1.79386	0.0334999	15
NCTC8325	SAOUHSC_00367=SAOUHSC_00367	-0.294282	0.305216	26	0.864009	0.0853307	25	-2.65831	0.00305201	29	0.373079	0.448837	28	-1.50772	0.00765393	29	0.822193	0.447107	25	-2.11273	0.0313956	29	-0.999865	0.0873666	26	-0.559802	0.464748	28	-0.287846	0.139588	27	-1.51111	0.0326158	29	-2.08933	0.00508747	29	-0.696735	0.0211392	28	-0.579319	0.112309	27	-1.2305	0.159525	29	-0.0788096	0.429054	26
NCTC8325	SAOUHSC_00368=SAOUHSC_00368	0.544376	1	1	11.946	0.0394657	2	3.67519	0.169679	3	0.0612569	1	1	2.44077	0.0183448	3	2.58378	1	1	0.70433	0.13363	3	-2.10945	1	1	0.121373	1	1	9.01436	1	1	1.61414	0.32784	3	9.24591	0.0150564	3	8.43975	0.462034	2	-3.61588	0.239356	2	-3.46233	0.0357842	2	-3.10938	1	1
NCTC8325	SAOUHSC_00369=SAOUHSC_00369	-3.30951	0.00151592	20	-2.0386	0.0108749	20	-1.99722	0.00721938	20	-0.389495	0.440108	20	-2.0069	0.00146612	20	-2.31005	0.0375641	20	-1.52754	0.0361169	20	-1.49914	0.0344379	20	-1.13867	0.0308689	20	-1.81071	0.348833	20	-2.99896	2.81e-07	20	-1.9927	0.00190277	20	-0.611301	0.217898	20	-0.230857	0.46522	20	-0.134159	0.445062	20	-0.487523	0.423952	20
NCTC8325	SAOUHSC_00370=SAOUHSC_00370	-1.36828	0.0239322	18	-1.13354	0.0243289	15	2.18977	0.0385175	19	1.50121	0.267853	18	0.499137	0.107651	19	-1.32814	0.155267	15	-0.808189	0.354509	19	0.907785	0.325673	16	1.8973	0.0903072	15	-0.737767	0.378174	17	0.995589	0.458602	19	6.63574	4.04e-09	19	0.138642	0.429763	16	-1.32931	0.296752	16	1.94232	0.218521	18	-0.405307	0.133699	16
NCTC8325	SAOUHSC_00371=SAOUHSC_00371	1.68939	0.147059	4	2.05888	0.0868449	5	0.0849155	0.433853	6	1.30822	0.0195786	5	1.55317	0.0677779	6	1.33894	0.267576	4	-1.09091	0.285788	6	2.26894	0.224049	4	-2.96421	0.159388	5	-2.12186	0.0634047	4	-0.238052	0.447758	6	1.05174	0.330456	6	-0.544367	0.432485	5	0.598596	0.364097	5	1.90716	0.281736	5	-3.93426	0.00734098	6
NCTC8325	SAOUHSC_00372=SAOUHSC_00372	-1.81218	0.00471395	9	1.06415	0.419992	9	-0.768448	0.11972	9	6.35129	0.000608275	9	6.00435	1.38e-05	9	-0.59153	0.357552	9	0.424638	0.462631	9	-0.956702	0.195316	9	-2.33986	0.00320228	9	2.23071	0.0898685	9	1.67621	0.0737484	9	6.26523	1.37e-05	9	1.85685	0.29989	9	0.595827	0.318283	9	1.80157	0.179156	9	0.664017	0.301257	8
NCTC8325	SAOUHSC_00373=SAOUHSC_00373	-2.55309	0.00225201	22	0.645753	0.336466	21	0.353601	0.49868	23	9.31995	2.7e-08	22	8.24933	3.56e-10	24	-2.4607	0.0170206	22	1.99214	0.0577164	23	1.34887	0.162707	22	-0.575297	0.153059	23	3.97495	0.000281625	22	1.9401	0.00890183	23	7.8364	2.2e-09	25	2.13823	0.0104422	22	0.203067	0.381078	22	0.554463	0.485882	23	2.71367	0.000900188	21
NCTC8325	SAOUHSC_00374=SAOUHSC_00374	-9.15201	4.88e-08	23	-9.95033	2.89e-07	25	0.824771	0.49349	28	14.5485	7.27e-11	26	14.8572	3.95e-12	31	-5.55584	0.000333159	22	0.560081	0.424954	28	4.58326	3.45e-05	26	7.23716	0.000932125	24	1.26731	0.0980943	22	1.09889	0.293612	27	13.7056	3.2e-11	31	-3.20726	0.10883	25	3.75005	0.0102425	23	9.08017	5.32751e-08	24	11.9126	2.17504e-10	31
NCTC8325	SAOUHSC_00375=guaA	-6.78593	2.76e-09	28	-8.83687	3.04e-06	29	0.912816	0.49868	34	13.0011	3.67e-11	33	12.9153	2.61e-13	36	-3.76304	0.0091425	28	1.13543	0.0924116	33	1.61395	0.198994	30	0.985879	0.413671	29	4.55501	0.0826798	27	2.41334	0.012098	33	15.8877	3.03e-13	36	-2.44544	0.198287	29	4.23513	0.0667634	26	9.08347	0.000248735	31	11.0699	6.18687e-12	37
NCTC8325	SAOUHSC_00376=SAOUHSC_00376	0.557195	0.390788	12	3.31889	0.0171922	12	1.54488	0.166971	13	-2.04726	0.0829007	11	1.98845	0.0128501	13	2.22189	0.127122	12	1.3873	0.29596	13	3.26867	0.0408657	12	-1.34654	0.188331	12	0.803564	0.328715	12	0.440345	0.446336	13	0.775409	0.176303	13	1.32425	0.242395	12	-0.38623	0.473259	13	0.287586	0.317417	12	-2.36765	0.0616081	10
NCTC8325	SAOUHSC_00377=SAOUHSC_00377	3.11428	0.427385	9	1.42535	0.310255	9	0.971021	0.210677	9	1.59355	0.0805779	8	1.46091	0.0138439	9	1.01634	0.279186	7	-0.445208	0.302834	9	1.43485	0.481574	8	0.723723	0.202543	8	-1.71111	0.285143	8	-0.194066	0.404164	9	1.21195	0.124118	9	-0.375915	0.351239	8	1.55802	0.111971	9	1.15478	0.171133	9	-2.97057	0.0076924	7
NCTC8325	SAOUHSC_00378=SAOUHSC_00378	0.538961	0.435478	6	0.74307	0.257796	6	-0.378607	0.459995	6	0.682429	0.369647	5	0.801259	0.213524	6	-1.4463	0.219728	5	0.0712378	0.474069	6	-0.708689	0.498705	5	-0.628119	0.321837	5	-1.76037	0.319114	5	-1.32475	0.243723	6	0.806847	0.422774	6	-1.06601	0.442425	6	-0.256049	0.40428	5	-0.396981	0.475288	5	-1.53722	0.17074	6
NCTC8325	SAOUHSC_00381=SAOUHSC_00381	-1.12823	0.0119738	10	0.573324	0.300603	11	0.897742	0.218996	11	4.14026	0.000873368	10	0.713198	0.174787	11	-0.319613	0.475948	10	-0.011878	0.472309	11	0.255521	0.470494	10	-0.0742583	0.327257	11	-0.669139	0.205233	11	0.794576	0.281799	11	-0.271594	0.480405	11	-2.42722	0.0465389	11	-0.606118	0.207914	11	0.369063	0.495906	11	-1.86568	0.132226	11
NCTC8325	SAOUHSC_00381a=SAOUHSC_00381a	2.70205	0.213293	3	0.591811	0.125219	3	3.58495	0.0785928	5	1.2461	0.248865	4	1.50319	0.0897871	5	2.52476	0.312055	3	-0.929573	0.317836	5	6.70737	0.117643	4	2.93539	0.264425	3	0.171954	0.492853	3	-0.347455	0.41725	5	2.98076	0.0277191	5	0.233265	0.386563	3	1.69192	0.150447	4	-0.837949	0.255316	4	-3.5823	0.00196478	5
NCTC8325	SAOUHSC_00382=SAOUHSC_00382	-0.926708	0.122378	22	-0.0894861	0.332097	23	1.35278	0.0675629	24	-1.21898	0.429579	23	0.863361	0.15724	24	-0.458666	0.491092	21	0.124381	0.476034	24	-1.19759	0.122303	21	0.675381	0.474562	24	0.417003	0.391309	22	0.775797	0.347029	24	0.639035	0.0978955	24	-0.514815	0.0780053	24	-0.554678	0.135802	24	-0.537395	0.183221	24	-0.917729	0.135805	22
NCTC8325	SAOUHSC_00383=SAOUHSC_00383	-0.281597	0.321705	3	-0.109939	0.490953	3	-0.145366	0.359346	3	-0.929892	0.180529	3	0.649888	0.413748	3	0.718756	0.489686	3	-1.23213	0.186158	3	0.127333	0.457169	3	-0.126547	0.295131	3	-0.237999	0.251379	3	1.32086	0.344779	3	-1.53876	0.158231	3	-0.397264	0.417829	3	-2.93523	0.258669	3	-1.89238	0.268968	3	-1.70076	0.230981	3
NCTC8325	SAOUHSC_00384=SAOUHSC_00384	3.72625	0.00650457	10	1.68287	0.218344	9	3.45319	0.00993132	13	-3.08325	0.498763	11	4.42154	0.000147536	13	-2.5222	0.358669	7	2.77729	0.0191656	13	3.86447	0.0440076	8	0.320449	0.494672	10	-0.973925	0.140364	10	5.22371	0.000182678	13	4.84919	2.45e-05	13	2.42661	0.217114	11	2.16791	0.278497	12	4.26781	0.0255123	13	0.329777	0.141421	9
NCTC8325	SAOUHSC_00386=SAOUHSC_00386	-0.0865233	0.422613	22	0.738635	0.30855	23	-0.994432	0.147098	24	0.407978	0.332941	24	0.45989	0.239853	24	0.405933	0.26186	22	-0.691327	0.260839	24	0.693098	0.497549	22	0.413685	0.345226	24	1.30679	0.289923	23	-0.299	0.428519	24	0.249199	0.311783	24	0.405415	0.454867	23	0.156822	0.356075	22	-0.41305	0.498045	23	-1.49493	0.0387713	23
NCTC8325	SAOUHSC_00387=SAOUHSC_00387	-7.60525	1	1	3.17482	1	1	0.897347	1	1	1.87074	1	1	4.13136	1	1	-6.52793	1	1	1.15354	1	1	-4.75842	1	1	5.02335	1	1	-8.61246	1	1	3.51008	1	1	3.82314	1	1	0.334702	1	1	-1.43137	1	1	-4.74161	1	1	-3.18843	1	1
NCTC8325	SAOUHSC_00389=SAOUHSC_00389	0.0489836	0.321705	21	-1.79647	0.15858	19	0.58406	0.476669	26	-0.450065	0.448837	20	0.587259	0.260378	25	0.667878	0.236639	18	-0.632557	0.0501485	25	0.993437	0.253127	19	1.03804	0.0611635	19	0.806517	0.382104	19	0.416057	0.306667	25	0.853403	0.361856	26	-0.342814	0.214914	20	-0.405359	0.432568	20	1.32186	0.0601731	22	-0.284851	0.161684	22
NCTC8325	SAOUHSC_00390=SAOUHSC_00390	-2.31707	0.416271	5	2.43753	0.0971798	6	-0.324636	0.49868	6	1.77593	0.329626	6	1.62419	0.213524	6	1.57234	0.311796	5	-0.061226	0.432893	6	2.912	0.201511	5	3.97312	0.152031	6	1.21844	0.201298	5	-0.229589	0.474346	6	-0.124681	0.422774	6	-0.603115	0.49842	6	-1.43326	0.330423	6	0.391708	0.295693	6	-0.978423	0.119906	5
NCTC8325	SAOUHSC_00391=SAOUHSC_00391	-4.01592	0.0423563	5	2.57727	0.326425	5	-0.726305	0.373019	5	3.47535	0.138512	5	-1.41393	0.298943	5	-7.31864	0.338951	5	-0.764302	0.495685	5	-3.08261	0.245459	5	1.16986	0.189649	5	-4.25206	0.0230024	5	-0.591433	0.346587	5	-1.26145	0.346915	5	-1.63802	0.237799	5	-1.78816	0.169768	5	0.230914	0.475288	5	0.113645	0.439336	5
NCTC8325	SAOUHSC_00392=SAOUHSC_00392	0.712601	0.495017	3	-0.519858	0.188134	3	2.43395	0.255662	3	0.0633191	0.498763	3	2.38699	0.0577208	3	0.334443	0.498158	2	1.79514	0.323405	3	-1.25141	0.325673	3	-0.879483	0.221967	3	3.87052	0.0283282	3	0.142332	0.460322	3	-0.0739046	0.5	3	-2.04427	0.0258393	3	-1.08352	0.336912	3	-1.72281	0.268968	3	-2.97364	0.0168495	3
NCTC8325	SAOUHSC_00393=SAOUHSC_00393	-1.1763	0.138318	5	1.616	0.200564	6	0.799056	0.26136	10	0.449207	0.326925	5	1.01962	0.307264	10	0.768557	0.102428	5	1.71182	0.180059	9	2.7582	0.0237053	5	-1.25133	0.309142	5	-5.47677	0.00461374	6	0.540111	0.382629	10	4.9812	0.00190277	10	3.2039	0.0135197	7	3.69633	0.00197017	7	-0.365492	0.498045	5	-1.49515	0.438599	7
NCTC8325	SAOUHSC_00394=SAOUHSC_00394	-0.405687	0.435478	6	-0.246551	0.499475	6	3.59821	0.0181945	6	-0.323593	0.445717	5	0.884264	0.213524	6	-2.0629	0.489686	6	2.08243	0.114904	6	-0.920128	0.326051	6	0.47876	0.304278	6	0.344471	0.414116	5	0.919653	0.330683	6	2.14555	0.0233608	6	0.659153	0.191959	6	-0.732387	0.360236	6	-0.130655	0.498045	6	-4.62785	0.00366456	6
NCTC8325	SAOUHSC_00395=SAOUHSC_00395	3.60689	0.119083	4	5.53584	0.0100665	4	2.84292	0.0862212	6	1.89427	0.183597	4	2.34856	0.00668012	5	2.75271	0.165784	3	0.822921	0.33667	5	4.74274	0.0130985	4	1.20112	0.390709	4	-4.61953	0.123329	4	2.06162	0.223039	5	2.20368	0.148107	5	2.92241	0.087425	4	0.500011	0.207309	4	-0.87188	0.29313	4	-1.31591	0.285473	3
NCTC8325	SAOUHSC_00396=SAOUHSC_00396	-0.432989	0.368434	5	0.372921	0.466504	5	-0.959003	0.2218	5	0.786912	0.391019	5	1.05794	0.342436	5	0.647605	0.318163	5	0.375715	0.460624	5	-0.234708	0.465146	5	-1.06864	0.0657725	5	0.55447	0.258825	5	-1.51455	0.122532	5	-0.79146	0.253302	5	0.774471	0.444173	5	-1.81737	0.0557639	5	-2.37042	0.0749486	5	0.801203	0.497819	4
NCTC8325	SAOUHSC_00397=SAOUHSC_00397	-0.288233	0.182708	36	0.181742	0.481768	35	-1.65002	0.00316685	37	0.496219	0.074011	33	0.228148	0.286474	37	0.241616	0.380473	34	-1.16024	0.0373224	37	0.0499201	0.299584	34	-0.789667	0.28023	35	1.46825	0.0562266	35	-0.586602	0.225399	37	-2.26748	1.2e-05	37	-0.975411	0.0582145	36	-1.98595	0.00280453	36	-3.24214	0.00224211	36	-0.831787	0.0368998	31
NCTC8325	SAOUHSC_00398=SAOUHSC_00398	1.18031	0.321705	14	0.929504	0.476439	14	2.2902	0.00529488	16	3.45821	0.000454029	12	2.51244	0.000726529	15	0.641684	0.325413	12	2.26978	0.0649561	15	0.627687	0.439337	12	0.453777	0.440568	13	2.19935	0.00619552	14	1.98435	0.00286845	15	-0.140846	0.495831	15	0.937272	0.182777	14	-0.708413	0.239058	15	-0.835766	0.475653	15	-2.2591	0.000812524	14
NCTC8325	SAOUHSC_00399=SAOUHSC_00399	0.921925	0.435478	6	-0.0710479	0.499475	6	-0.50245	0.376046	6	-1.35698	0.128489	6	1.31416	0.11828	6	0.0397951	0.438881	6	1.06238	0.339631	6	2.91502	0.149575	6	-0.196972	0.3667	6	1.19097	0.226438	6	1.49135	0.0673735	6	-0.300205	0.410135	6	-0.752708	0.0968378	6	-0.346855	0.33856	6	1.22264	0.410785	6	-2.03961	0.0740058	7
NCTC8325	SAOUHSC_00400=SAOUHSC_00400	1.90883	0.204057	25	-0.236079	0.349165	24	-0.0759622	0.478817	26	-0.471567	0.362536	25	1.2008	0.0016443	26	0.285049	0.39791	23	-0.537795	0.229512	26	0.518164	0.409042	24	1.52712	0.0314438	25	-0.0415269	0.5	23	0.601347	0.157793	26	0.258076	0.32158	26	-0.320476	0.30525	25	-0.537315	0.441156	25	-0.442739	0.467794	25	-0.0806007	0.361972	23
NCTC8325	SAOUHSC_00401=SAOUHSC_00401	0.356714	0.409109	2	1.94397	0.499475	2	1.80474	0.0432407	2	2.77717	0.0382171	2	2.62101	0.0375749	2	-3.62414	0.0589862	2	1.3671	0.0999696	2	-0.808883	0.213874	2	-0.67389	0.286508	2	-2.65468	0.0513788	2	0.622303	0.479047	2	1.37562	0.154762	2	-0.180191	0.498245	2	-0.447922	0.304966	2	1.25129	0.498045	2	-3.6126	0.030712	2
NCTC8325	SAOUHSC_00402=SAOUHSC_00402	0.879881	0.49697	9	-0.121484	0.467041	9	-0.449553	0.368065	9	1.12592	0.228604	10	0.78133	0.100625	10	0.834641	0.411257	9	-0.191236	0.498463	10	0.966312	0.168351	9	1.02129	0.356269	9	1.61325	0.279218	9	-0.263757	0.498173	9	-0.283602	0.363706	10	0.187104	0.47249	9	-0.220113	0.499096	10	-1.51979	0.0301732	9	-0.645971	0.249273	9
NCTC8325	SAOUHSC_00404=SAOUHSC_00404	-0.405089	0.360238	15	1.30963	0.0707988	15	2.34436	0.0148147	15	-0.505937	0.476764	15	2.10603	8.35e-05	15	-0.0927809	0.489686	14	-0.422464	0.364665	15	2.88572	0.0431158	15	0.850631	0.499384	15	2.28511	0.0473236	15	0.090604	0.445202	15	0.347079	0.190777	15	1.19649	0.25733	15	2.78163	0.0156714	15	3.07446	0.0202833	15	-2.62384	0.000779101	13
NCTC8325	SAOUHSC_00405=SAOUHSC_00405	-2.47091	0.015167	6	0.0161811	0.499475	6	0.824194	0.358262	7	0.605721	0.295985	6	1.56159	0.012073	7	-1.76333	0.434285	6	-0.269626	0.431424	7	-0.193668	0.438974	6	1.28784	0.124964	6	2.73931	0.16805	5	1.28659	0.128891	7	0.637203	0.322153	7	-0.21602	0.447814	6	-0.682761	0.499096	6	2.17642	0.244623	7	-2.13992	0.0467088	6
NCTC8325	SAOUHSC_00406=SAOUHSC_00406	0.456767	0.470477	13	1.95544	0.0509518	13	2.45926	0.0359047	13	0.0245617	0.465428	13	3.08968	4.02e-06	13	-3.50778	0.347215	10	0.420719	0.483967	13	2.19682	0.156977	11	2.34562	0.0433459	13	0.411733	0.489194	13	1.47429	0.0406397	13	1.54996	0.0218014	13	0.756655	0.197802	13	0.342594	0.248952	13	1.66611	0.498045	13	-1.1565	0.0771063	12
NCTC8325	SAOUHSC_00407=SAOUHSC_00407	1.44741	0.483634	2	-4.31593	0.0394657	2	-1.37017	0.0841314	2	-2.21307	0.0343486	2	-0.919512	0.295619	2	2.21603	0.0823349	2	-2.35362	0.0662361	2	4.56513	0.302833	2	1.10171	0.18442	2	0.853664	0.482205	2	-1.27898	0.275421	2	0.805529	0.442998	2	-5.67926	0.0482032	2	0.241744	0.435887	2	0.22315	0.348275	2	-3.73542	0.0282573	2
NCTC8325	SAOUHSC_00408=SAOUHSC_00408	-2.51058	0.0650616	6	-1.49203	0.194916	6	1.04766	0.382416	6	-2.65282	0.0190074	6	0.655588	0.265099	6	-0.924633	0.421415	6	-0.787053	0.270832	6	-3.42407	0.173174	6	-0.125596	0.487768	6	1.38118	0.226438	6	-0.228822	0.447758	6	1.01819	0.107212	6	-0.529979	0.438097	6	0.426334	0.330423	6	0.8994	0.224155	6	-1.09531	0.235798	6
NCTC8325	SAOUHSC_00409=SAOUHSC_00409	-0.865827	0.332573	3	-0.0675492	0.490953	3	-1.44061	0.287604	3	2.49527	0.072302	2	-1.57376	0.259112	3	-1.62927	0.466632	2	-0.470838	0.450665	3	1.16536	0.498705	2	4.98077	0.19554	2	-1.09822	0.050853	3	-1.3613	0.297381	3	-2.59686	0.208349	3	1.00551	0.314115	3	5.60393	0.258669	3	1.45529	0.30284	3	-0.656513	0.359035	2
NCTC8325	SAOUHSC_00410=SAOUHSC_00410	0.779657	0.124518	14	0.804187	0.476439	15	-0.164625	0.02702	16	-2.46729	0.370219	13	1.04191	0.0626242	15	-0.75082	0.495772	13	-0.501246	0.181603	15	2.81166	0.0668172	14	-0.618827	0.434503	15	2.93168	0.0964833	14	-0.0316271	0.373342	15	-0.67383	0.135513	15	-2.40601	0.0243502	15	-2.01812	0.0354463	14	-2.54234	0.00597157	14	1.76894	0.0754476	14
NCTC8325	SAOUHSC_00411=SAOUHSC_00411	0.860248	0.342534	3	0.870906	0.370284	4	-4.21194	0.0419743	5	-0.359988	0.278039	3	-0.708608	0.429523	5	0.948629	0.129108	3	-0.800799	0.331317	5	7.03563	0.0680535	4	1.49295	0.481438	4	-1.25292	0.498199	4	-0.692034	0.411177	5	-2.90774	0.00726573	5	0.302943	0.493742	4	-0.0500981	0.435887	3	2.45684	0.321564	5	3.77054	0.105642	4
NCTC8325	SAOUHSC_00412=SAOUHSC_00412	-0.417784	0.279373	19	0.371264	0.320302	19	-4.89359	1.26e-05	19	14.2983	1.48e-08	19	19.1437	1.1e-09	21	0.126975	0.498158	19	1.15948	0.479602	21	-8.0502	4.45e-06	18	-10.5228	8.51e-09	18	1.03055	0.303426	20	-1.91516	0.00455186	19	-0.797398	0.0640145	20	-1.56373	0.0466998	19	-36.3942	2.91e-08	19	-30.6772	2.57854e-08	19	-1.74648	0.0126459	17
NCTC8325	SAOUHSC_00413=SAOUHSC_00413	-2.56398	0.0239434	53	-1.16334	0.150642	51	-3.31253	1.16e-05	57	13.378	1.61e-15	57	19.7996	3.38e-17	60	-0.59631	0.484723	52	1.50684	0.163742	56	-7.29388	2.95e-09	52	-9.09172	3.86e-14	52	-4.06027	0.00226687	51	-1.05509	0.0312382	57	-1.04564	0.0417042	56	-2.2525	0.0071163	52	-37.4647	8.17e-14	44	-27.607	5.67606e-13	45	-3.39105	3.59126e-06	51
NCTC8325	SAOUHSC_00414=SAOUHSC_00414	2.14985	0.05966	6	-3.00039	0.0181805	6	-4.85066	0.0240739	6	11.0882	0.000476679	6	16.852	0.00030333	6	1.66485	0.171775	5	0.18781	0.438755	6	-5.37293	0.00130039	5	-5.05376	0.00107416	5	-1.8427	0.138871	5	-1.39001	0.0180499	6	-1.88363	0.0346502	6	-4.30543	0.00184556	6	-31.6349	0.00197017	5	-27.9865	0.00181695	5	-4.9317	0.00134749	6
NCTC8325	SAOUHSC_00415=SAOUHSC_00415	1.46492	0.152157	8	-2.30727	0.0120318	8	0.421237	0.49868	10	0.294565	0.362837	8	1.58142	0.0029103	10	-1.52279	0.248078	8	0.791737	0.32835	10	5.07006	0.0420542	8	7.19578	0.0396134	8	2.76434	0.0145359	8	1.04608	0.228768	10	-0.514309	0.457522	10	-3.27508	0.00710482	8	-1.46549	0.499096	8	0.79322	0.463912	8	-0.772883	0.294202	9
NCTC8325	SAOUHSC_00416=SAOUHSC_00416	2.3647	0.496177	14	-0.0384089	0.479671	12	1.11947	0.281585	13	-0.938604	0.407009	11	1.55101	0.00988075	13	-0.869074	0.403652	11	0.447014	0.404071	13	-1.04492	0.303436	12	-4.49263	0.00182613	12	2.8364	0.111198	12	-1.03959	0.107654	13	-0.767557	0.166084	13	-1.21411	0.22068	12	0.0921377	0.313873	12	-1.08902	0.0743479	13	-1.35963	0.402643	10
NCTC8325	SAOUHSC_00417=SAOUHSC_00417	0.733194	0.0280829	12	-1.26216	0.434066	10	-2.49741	0.000755116	11	1.36498	0.39106	11	2.44915	0.0070583	12	1.25778	0.268251	11	0.00251867	0.488473	11	1.56449	0.101041	11	-0.821378	0.115205	10	0.300045	0.498199	11	0.885528	0.384369	11	0.679316	0.232379	12	-0.969402	0.153163	10	-2.30576	0.018916	10	-1.25343	0.148294	11	0.397953	0.270419	10
NCTC8325	SAOUHSC_00418=SAOUHSC_00418	-6.16542	0.23073	3	2.95561	0.28891	3	-2.27528	0.0131654	3	-1.03477	0.14765	3	1.4625	0.280345	3	0.28481	0.475191	3	-0.762449	0.369436	3	-6.40319	0.268127	3	0.695456	0.416996	3	3.69829	0.0283282	3	-0.0392563	0.32784	3	-2.55787	0.150564	3	-1.09471	0.34269	3	-1.60843	0.267746	3	1.10708	0.436667	2	0.300868	0.39195	3
NCTC8325	SAOUHSC_00420=SAOUHSC_00420	-2.40624	0.0103157	17	-1.39032	0.28891	17	-2.04211	0.00179514	19	3.58058	0.00104007	18	2.34215	0.000275257	19	-0.128478	0.452274	17	-2.33833	0.00478201	19	-0.236753	0.325667	18	-2.72125	0.000983182	15	-1.08706	0.255499	17	-1.1642	0.268679	19	8.36092	1.4e-07	19	-2.418	0.0222763	17	-0.466114	0.492	17	0.873274	0.297374	18	7.62689e-05	0.377732	18
NCTC8325	SAOUHSC_00421=SAOUHSC_00421	-0.755302	0.212757	14	1.36947	0.361233	16	0.778276	0.476669	17	2.57917	0.151726	14	1.65167	0.265845	17	-0.602594	0.486693	15	1.02644	0.270832	17	0.220675	0.498705	15	-0.755896	0.476067	15	2.43009	0.102058	13	1.36897	0.43447	17	0.143792	0.197942	17	1.04257	0.362011	16	-2.96868	0.0558773	15	-2.48703	0.130674	17	-0.664621	0.371999	16
NCTC8325	SAOUHSC_00422=SAOUHSC_00422	-0.335256	0.0862489	18	0.908642	0.499475	17	-0.772751	0.433853	20	1.25723	0.185756	17	1.8025	0.160559	20	-1.65622	0.318163	16	0.330808	0.462631	20	-2.79627	0.00453111	17	0.639553	0.193021	18	-0.368613	0.399686	16	-0.315165	0.335442	20	0.326963	0.469311	20	-0.85757	0.112069	17	-1.2735	0.170839	17	-1.67994	0.322707	16	-0.202629	0.441043	19
NCTC8325	SAOUHSC_00423=SAOUHSC_00423	-1.61422	0.0626405	13	-0.602959	0.122453	14	-1.37937	0.0758561	14	-0.2687	0.408441	14	0.178342	0.388169	14	0.572687	0.456854	13	-0.183758	0.0662361	15	-0.00885784	0.40726	13	-1.94617	0.0854531	14	1.20607	0.238106	14	0.388703	0.467993	14	0.252794	0.232614	15	-0.201303	0.403961	14	-1.78946	0.0821652	14	-1.94162	0.194902	14	-2.8784	0.0129438	13
NCTC8325	SAOUHSC_00424=SAOUHSC_00424	-3.14856	0.0451483	10	0.695162	0.37533	10	4.02154	0.0758561	14	1.93268	0.223372	11	0.907341	0.0942434	10	1.54426	0.343115	10	0.869051	0.365536	12	1.88364	0.179808	10	0.197466	0.416528	10	2.30593	0.0648757	10	1.3346	0.469793	12	2.99472	0.202468	14	0.423888	0.331438	10	-1.28177	0.405371	10	-1.76603	0.0699672	10	-2.24457	0.0779665	10
NCTC8325	SAOUHSC_00426=SAOUHSC_00426	-1.06511	0.266494	8	0.410941	0.400491	8	-1.63667	0.15841	10	0.488558	0.402299	8	0.0768572	0.447125	9	-0.60729	0.206435	8	-2.03283	0.0373224	9	-0.651639	0.304934	8	1.25459	0.341762	8	0.16477	0.44403	8	-1.36973	0.0619987	9	-1.1062	0.155303	10	1.32902	0.432854	8	0.705454	0.281917	8	0.468688	0.401331	9	2.59167	0.287423	8
NCTC8325	SAOUHSC_00427=SAOUHSC_00427	-0.56303	0.465302	15	0.588137	0.420454	12	0.683365	0.350497	18	5.10833	1e-05	15	6.74141	3.13e-07	18	-0.742735	0.344507	13	1.73491	0.0509089	18	-5.64837	0.00411252	14	-1.87167	0.102627	14	2.2069	0.176393	14	0.452346	0.210716	18	1.20078	0.127375	18	1.03695	0.307604	13	-2.60841	0.100255	15	0.125196	0.398186	16	0.182151	0.299335	17
NCTC8325	SAOUHSC_00428=SAOUHSC_00428	-1.34937	0.194993	4	-0.332331	0.484689	4	-1.0881	0.49131	5	-2.48279	0.168424	4	0.444268	0.334932	5	2.58903	0.312055	3	-0.519937	0.360674	5	1.86071	0.300281	4	-1.8271	0.145475	4	-2.28421	0.284288	3	-4.06011	0.137659	5	-2.35561	0.0873635	5	-0.0488726	0.498344	4	-2.5749	0.499096	4	-0.518947	0.266079	4	-0.986594	0.255166	3
NCTC8325	SAOUHSC_00429=SAOUHSC_00429	3.42918	0.0215076	6	-0.726206	0.408047	5	-1.24865	0.17067	6	1.44916	0.0190074	6	-0.176504	0.488012	6	-1.03856	0.498158	6	-1.41235	0.19812	6	-0.117893	0.498705	6	0.386794	0.380959	6	-0.385759	0.144423	6	1.49819	0.263602	6	-1.62317	0.076206	6	1.5174	0.191959	6	-0.0590353	0.476998	5	-5.02707	0.374649	6	1.51821	0.0311874	6
NCTC8325	SAOUHSC_00430=SAOUHSC_00430	-1.79624	0.106034	12	0.00202648	0.415266	12	-3.09551	0.00681394	13	1.86326	0.340389	12	-0.582348	0.30763	13	-1.98549	0.0823349	12	-1.55799	0.150297	13	0.0295185	0.29469	12	-1.19645	0.141221	12	2.70971	0.205777	12	-3.62403	0.0126622	13	-1.98158	0.123496	13	0.0357451	0.433445	12	-3.52025	0.0967972	13	-6.55048	0.00747098	12	0.69016	0.121359	12
NCTC8325	SAOUHSC_00431=SAOUHSC_00431	1.40717	0.385266	17	1.357	0.28891	17	0.370207	0.350263	17	1.07859	0.301712	15	1.57635	0.0128572	17	-3.25711	0.0657515	14	-1.24715	0.18895	17	-0.116363	0.300281	15	-1.71654	0.116146	15	-0.0122431	0.4013	14	-0.502721	0.294423	17	0.0101064	0.418645	17	-1.35642	0.0664163	17	-1.80411	0.0517174	17	-0.371036	0.373569	17	1.10168	0.331093	13
NCTC8325	SAOUHSC_00433=SAOUHSC_00433	-1.76813	0.396456	20	-0.984572	0.122194	20	-1.69479	0.0623086	20	1.55616	0.313016	19	1.48763	0.00897712	20	0.0531587	0.36206	18	-1.50629	0.0321779	20	-3.43008	0.000102931	18	-3.06358	0.00452385	20	0.670162	0.37522	19	0.0720223	0.473695	20	-0.0548537	0.388496	20	-0.114237	0.276818	19	-1.45383	0.412353	20	-1.30574	0.268469	20	-1.42919	0.378591	17
NCTC8325	SAOUHSC_00434=SAOUHSC_00434	1.64399	0.230403	18	-1.36052	0.499475	17	-1.22607	0.17578	21	-1.76	0.111757	19	0.895959	0.231328	21	-0.364048	0.498158	16	-0.0322908	0.295909	21	0.406406	0.498705	17	1.49389	0.083657	18	-2.12944	0.326113	17	0.566751	0.498173	21	1.43732	0.0954316	22	-1.03684	0.322837	17	0.992651	0.372194	19	2.1698	0.395057	19	-0.440615	0.222631	20
NCTC8325	SAOUHSC_00435=SAOUHSC_00435	-1.23756	0.0511216	65	-0.488393	0.286874	65	-1.45841	0.000545477	71	-0.7883	0.312009	62	1.33024	0.00284329	70	-1.11282	0.483975	61	0.403361	0.414334	71	-0.423746	0.322683	63	-0.582549	0.366379	62	2.62599	0.00322428	59	0.175828	0.47844	70	0.220402	0.243781	71	-0.532478	0.335972	66	-4.07641	8.87e-07	66	-3.72819	0.000136681	67	0.519486	0.497819	67
NCTC8325	SAOUHSC_00436=gltD	-2.38765	0.0467411	28	-0.452075	0.490926	26	-1.59628	0.010969	29	-2.33664	0.408441	25	0.193435	0.26866	29	-1.45711	0.130519	27	-1.42005	0.0396547	29	-1.48105	0.390821	27	0.922807	0.0711815	28	-0.759601	0.426326	26	-0.846804	0.214423	29	-0.68225	0.12914	29	-1.71801	0.0337899	26	-1.7057	0.0783408	26	-1.30909	0.0864833	25	-0.768967	0.247025	25
NCTC8325	SAOUHSC_00437=SAOUHSC_00437	-0.116763	0.472821	29	0.639003	0.400206	31	-2.5251	0.00285482	31	-0.595044	0.250259	29	-0.0705504	0.447125	31	0.466385	0.267576	29	-0.323441	0.354509	31	0.124057	0.481574	29	0.183185	0.493749	30	0.548056	0.474192	30	-0.568626	0.438821	31	-1.12646	0.0334842	31	-0.945036	0.287938	31	-2.69929	0.000750536	31	-0.99538	0.0719592	31	-1.58839	0.0397539	30
NCTC8325	SAOUHSC_00438=SAOUHSC_00438	1.65297	0.13903	23	0.241687	0.209616	21	-1.59503	0.0327013	24	2.21477	0.0171351	22	0.705757	0.161277	24	0.448253	0.486693	20	-0.547594	0.302834	24	2.9885	0.000483759	22	2.19493	0.00148498	22	-0.341898	0.372218	22	-1.25194	0.425746	24	-1.62777	0.0458673	24	-0.246097	0.320559	22	-1.69463	0.00977051	23	-2.80653	0.0239974	23	1.32332	0.121897	21
NCTC8325	SAOUHSC_00439=SAOUHSC_00439	0.367844	0.327948	8	1.58615	0.21108	8	-0.634798	0.178658	8	4.13972	0.00377849	8	-0.65669	0.337186	8	0.736905	0.410123	7	-0.407888	0.497723	8	-0.492731	0.325785	7	3.824	0.0583175	8	-1.06305	0.46039	8	-0.907594	0.108959	8	-1.50738	0.100449	8	-0.196487	0.389641	8	-4.67382	0.014935	8	-2.4477	0.0481799	8	-1.95034	0.155051	6
NCTC8325	SAOUHSC_00440=SAOUHSC_00440	0	1	0	0	1	0	17.5036	1	1	0	1	0	16.6246	1	1	0	1	0	16.8247	1	1	0	1	0	0	1	0	0	1	0	0	1	0	0	1	0	0	1	0	0	1	0		1	0		1	0
NCTC8325	SAOUHSC_00441=SAOUHSC_00441	-2.2668	0.0182491	7	0.22211	0.146273	7	-0.657752	0.368065	9	0.255087	0.365389	7	1.65163	0.0594128	9	-0.283994	0.483975	7	-0.516818	0.294618	9	1.85558	0.322683	7	-0.914971	0.290553	9	3.25298	0.0118991	7	0.447447	0.428574	9	-0.0324202	0.421663	9	0.566684	0.328651	7	-1.17518	0.252437	8	-0.40751	0.242147	9	-0.311089	0.497819	6
NCTC8325	SAOUHSC_00442=SAOUHSC_00442	-12.7815	0.00643995	7	-14.1818	0.0064749	10	-14.7962	0.00121182	9	-7.6536	0.00116138	9	-10.7928	0.000218861	9	-2.40677	0.15425	8	-3.03557	0.199552	10	-7.10864	0.00312443	8	-8.3302	0.017695	6	-10.0354	0.213088	6	-18.3844	2.77e-05	9	-27.2207	1.37e-05	9	-3.61333	0.0187891	10	3.1459	0.100255	6	4.08528	0.0231162	6	7.19883	0.00115853	17
NCTC8325	SAOUHSC_00444=SAOUHSC_00444	-10.8988	0.496177	2	-15.5935	0.0394657	2	-5.74902	0.393627	2	12.7591	1	1	-13.9801	0.0279343	2	-2.48221	0.434911	2	-7.65012	0.0703513	2	-8.74078	0.0344379	2	-21.4679	1	1	-1.54983	1	1	-29.1094	0.0456714	2	-28.1192	0.0277191	2	-2.98815	0.0599893	2	17.7458	1	1		1	0	8.31223	0.105642	4
NCTC8325	SAOUHSC_00445=recR	-3.0453	0.00589756	10	-8.43751	0.0239415	10	-7.26757	0.000409614	14	-8.24248	2.37e-05	9	-12.7372	4.64e-05	14	-2.91287	0.0606355	7	-3.22073	0.113488	15	-5.35636	0.0109318	7	-5.89645	0.00102155	9	-23.032	0.183448	6	-31.5007	3.53e-07	14	-29.0529	1.58e-07	14	-4.89571	0.131662	10	-4.54126	0.112452	13	-3.51549	0.195968	11	2.67923	0.234633	16
NCTC8325	SAOUHSC_00446=SAOUHSC_00446	-0.440698	0.346109	2	1.58554	0.499475	2	-1.97161	0.199169	2	0.411036	0.399201	2	0.379248	0.381515	2	-1.48767	0.312055	2	-1.84126	0.121559	2	0.791151	0.191191	2	0.959817	0.18442	2	2.36251	0.0964556	2	-0.260275	0.452426	2	0.784954	0.217405	2	0.543619	0.498245	2	-2.64485	0.0359853	2	-3.6965	0.0330261	2	-4.07351	0.187822	2
NCTC8325	SAOUHSC_00450=SAOUHSC_00450	-1.29274	0.266474	21	-0.269513	0.224316	22	-0.287416	0.108518	25	0.559058	0.449352	21	-0.58369	0.30115	25	0.705117	0.443626	19	0.860347	0.468008	26	-1.81222	0.103648	19	-0.328489	0.257832	22	-0.344492	0.498199	22	-0.0680051	0.317203	25	-0.164818	0.422235	26	-1.09092	0.135435	22	0.148116	0.302416	21	-0.15759	0.435872	22	1.20711	0.0567077	20
NCTC8325	SAOUHSC_00451=tmk	-7.51063	0.496177	2	-5.70116	1	1	-19.9739	0.00342003	4	-6.03145	0.284063	3	-17.0513	0.00284329	4	-5.52873	0.0589862	2	-3.54188	0.157355	4	-0.60743	0.302833	2	0.695456	1	1	-25.6619	1	1	-30.387	0.00537081	4	-27.3573	0.00269739	4	-13.0243	1	1	5.67372	0.499096	2	21.4644	0.498045	2	9.58545	0.000468843	7
NCTC8325	SAOUHSC_00452=SAOUHSC_00452	-14.4042	0.000576256	6	-13.3623	0.000554173	6	-14.1052	0.0172334	6	-9.9579	0.0487455	5	-11.7842	0.000898095	5	-3.59496	0.00176453	6	1.95423	0.0582037	6	-13.139	0.00380433	6	-10.6469	0.0229172	5	-12.4935	0.00194773	5	-17.1448	0.00176585	5	-31.9574	0.000864641	5	-9.87163	0.000920902	6	4.23557	0.236994	5	2.57264	0.134012	4	11.2715	0.000151539	7
NCTC8325	SAOUHSC_00454=SAOUHSC_00454	-11.9296	0.000210271	7	-17.8402	6.89e-05	8	-14.0133	0.00119344	5	-14.9087	0.000476679	6	-14.2902	0.000898095	5	-4.88249	0.389043	7	-0.343999	0.364708	7	-9.52222	0.0420542	8	-15.2422	0.00962266	3	-15.2939	0.0544765	5	-11.0674	0.00176585	5	-23.4905	0.000864641	5	-9.07572	0.00555002	8	3.99346	0.0133019	3	2.90708	0.0142851	4	8.63903	8.27476e-06	10
NCTC8325	SAOUHSC_00455=SAOUHSC_00455	-4.82679	0.0626405	10	-7.86273	0.0189565	11	-7.47721	0.00051366	10	-12.603	0.000476679	10	-11.8585	0.000260315	9	-0.0150103	0.498158	9	-1.31403	0.0928988	10	-8.8072	0.000435485	10	-10.0021	0.000978532	9	-6.63046	0.0144438	10	-7.6963	0.00239433	9	-22.3015	1.37e-05	9	-4.93756	0.000108957	11	1.97509	0.0422867	9	2.00499	0.0231162	10	2.80328	0.0107275	10
NCTC8325	SAOUHSC_00456=SAOUHSC_00456	-2.32281	0.129062	4	1.53002	0.176502	4	-3.58081	0.00683333	4	-3.48784	0.003985	4	-3.96311	0.00414781	4	-1.87251	0.338951	4	-0.437714	0.324906	4	-7.05144	0.00382645	4	-6.9167	0.00320228	4	-1.01026	0.486008	4	-2.99843	0.0122894	4	-8.59751	0.00269739	4	-0.730801	0.22068	4	0.438576	0.39484	4	3.44567	0.00712281	4	1.36007	0.147718	4
NCTC8325	SAOUHSC_00457=SAOUHSC_00457	-2.75248	0.0747433	8	-0.164641	0.439329	9	0.269543	0.336693	10	-1.46381	0.486538	9	-0.934337	0.163358	9	0.0836149	0.312055	7	0.166722	0.364667	10	0.461155	0.193314	8	-0.0357281	0.326327	9	0.00444872	0.328566	9	1.16548	0.0551481	9	-0.301636	0.375786	10	0.487385	0.232724	9	1.69197	0.258669	10	-0.850555	0.417035	9	3.0862	0.35726	8
NCTC8325	SAOUHSC_00458=SAOUHSC_00458	0.266142	0.496177	4	-0.82858	0.320302	4	-1.64974	0.057974	5	-2.78769	0.00884302	4	-1.79916	0.0070583	4	3.31548	0.0117925	4	3.90154	0.0373224	5	-0.324379	0.360938	4	-0.458121	0.428168	3	3.60996	0.133795	4	0.683265	0.422624	4	0.647398	0.211588	4	2.04846	0.191959	4	-3.50255	0.112309	4	-3.51587	0.0260139	4	-6.179	0.0044728	4
NCTC8325	SAOUHSC_00459=SAOUHSC_00459	-1.36256	0.0461611	15	-0.652848	0.209497	13	-1.8323	0.0456259	15	-0.698224	0.162676	11	-0.0878155	0.402995	15	-0.868042	0.312055	12	0.268572	0.479602	15	-0.0615263	0.303436	12	1.07538	0.119561	12	4.41115	0.000165919	14	-1.04099	0.364428	15	0.180924	0.427876	15	-0.474846	0.44299	14	-2.63062	0.0527447	12	-1.07427	0.203594	13	-1.53826	0.0616081	10
NCTC8325	SAOUHSC_00461=SAOUHSC_00461	-13.1286	0.000167645	12	-10.6809	0.00352941	8	-6.51045	0.00429907	11	5.02929	0.00673909	10	-1.60065	0.348962	11	-9.94766	0.00717048	11	1.25769	0.356216	12	-1.97722	0.40207	13	6.27561	0.017695	6	-5.14269	0.0309687	7	-6.62679	0.00580831	11	4.79293	0.0218014	13	-4.78558	0.129367	8	1.12986	0.248365	4	14.7886	0.000880572	7	8.72843	2.86571e-06	30
NCTC8325	SAOUHSC_00462=SAOUHSC_00462	-5.09928	0.00589756	10	-5.07594	0.22404	10	-4.52358	0.00123594	13	-1.96873	0.12936	9	-5.85444	0.000684226	12	-2.50376	0.190265	9	-1.4628	0.314503	13	-0.418341	0.322296	9	-6.39883	1.03e-05	10	5.15758	0.0039658	9	-5.72936	0.00485688	12	8.69113	0.00113597	13	-5.47324	0.0371171	10	-2.47248	0.0372561	11	-1.25207	0.5	11	-0.199407	0.297484	16
NCTC8325	SAOUHSC_00463=SAOUHSC_00463	-0.9439	0.483634	6	-0.566445	0.265925	6	-3.00747	0.312321	8	1.11129	0.279386	6	5.69484	0.000915407	9	-2.69615	0.111018	5	-2.23446	0.0364562	8	-0.894044	0.351268	5	-1.40152	0.17138	5	4.7977	0.195542	6	-0.0879497	0.418119	8	13.2377	5.83e-06	10	-0.61939	0.282394	6	-7.9479	0.0875533	7	-10.5067	0.0198998	6	-5.73653	0.00265167	8
NCTC8325	SAOUHSC_00464=ksgA	-1.64006	0.100535	16	0.966049	0.37715	16	-0.953877	0.0899027	17	4.36195	0.000171814	17	4.98317	0.000150522	17	-1.5128	0.173326	15	-0.123836	0.349655	17	-1.26628	0.183983	15	-2.5773	0.000779447	16	3.99379	0.00165701	15	2.24822	0.0456714	17	13.4936	8.24e-09	19	-1.0056	0.0175602	17	-12.5586	1.02e-05	16	-13.3282	2.15131e-06	16	-3.05366	0.00231446	16
NCTC8325	SAOUHSC_00465=SAOUHSC_00465	-3.36228	0.129062	4	2.51903	0.28891	3	-4.67707	0.108494	4	-2.39484	0.284063	3	1.46951	0.0756474	3	-10.2148	0.155267	4	-2.40772	0.299286	3	-2.70578	0.0935165	4	-12.4524	0.00962266	3	0.682704	0.176359	3	2.11695	0.149071	4	10.7758	0.00269739	4	5.08214	0.276818	3	-11.5773	0.0133019	3	-9.34869	0.260135	3	-5.79216	0.0093984	3
NCTC8325	SAOUHSC_00466=ipk	0.0362139	0.264879	12	-0.923058	0.213057	13	0.564409	0.431518	14	-4.94667	0.000187172	11	-2.60598	0.00742396	14	0.19777	0.466632	11	-1.04742	0.263209	14	-4.20687	0.0161256	12	-2.94899	0.00327661	12	-1.77829	0.27522	12	-2.07505	0.0257543	14	-6.25012	2.37e-07	14	-0.116349	0.421174	13	1.33432	0.100921	12	-0.688227	0.451015	12	-0.0511241	0.364391	9
NCTC8325	SAOUHSC_00467=SAOUHSC_00467	1.79227	0.0749071	13	-2.09518	0.0238273	13	-0.0998025	0.344259	15	-1.98438	0.0612797	13	-2.35129	0.00485183	14	-0.994209	0.155267	12	0.57064	0.354509	15	-6.12828	7.6e-05	12	-5.99215	0.00058164	13	-1.41685	0.331635	13	0.34029	0.458602	15	-8.17035	1.87e-07	14	-1.38352	0.337864	13	2.34676	0.102292	15	3.70121	0.0155038	14	-2.19394	0.00436389	13
NCTC8325	SAOUHSC_00468=SAOUHSC_00468	2.08134	0.386372	7	-0.00718533	0.293228	7	0.0839028	0.431569	9	-1.29314	0.180206	8	-2.4289	0.0714345	9	-1.81522	0.0690545	6	-0.10897	0.498436	9	-3.72162	0.129659	6	-3.99977	0.00235026	7	-3.8941	0.0143301	7	1.06432	0.223039	9	-8.94117	3.59e-05	9	1.75586	0.0452152	8	2.1368	0.403432	7	1.03778	0.268968	7	-1.25884	0.146506	7
NCTC8325	SAOUHSC_00469=SAOUHSC_00469	-0.55647	0.304508	5	1.29926	0.420844	5	-1.07653	0.333373	6	-3.79377	0.0758142	5	-1.57366	0.0175825	5	-4.84018	0.0194225	5	-1.77893	0.193116	6	-3.19873	0.00176392	5	-3.57633	0.00901103	5	1.39175	0.332824	5	-2.82959	0.0445365	5	-8.83901	0.000864641	5	0.866893	0.311102	5	3.1931	0.194806	5	3.10081	0.410785	6	5.33113	0.00164926	5
NCTC8325	SAOUHSC_00470=SAOUHSC_00470	-19.6563	1	1	-19.9341	1	1	-18.5964	1	1	-20.2841	1	1	-34.1729	1	1	-3.80502	1	1	3.87442	1	1	-13.5354	1	1	-18.6206	1	1	-14.0567	1	1	-17.9491	1	1	-20.368	1	1	-1.7939	1	1	2.27713	1	1	5.00486	1	1	-12.439	1	1
NCTC8325	SAOUHSC_00471=glmU	-11.7037	2.19e-06	17	-10.8873	5.63e-05	17	-9.21305	0.0146683	18	0.214952	0.438297	17	-9.36558	0.124879	18	-1.7427	0.125044	16	0.18929	0.300396	18	-7.97342	3.56e-05	16	-15.2062	1.93e-06	16	-9.74509	5.27e-05	16	-7.25092	4.09e-05	17	-12.5776	3.15e-07	17	-3.88494	0.000413685	17	-6.64022	0.000301691	16	-4.53529	0.000229109	16	-0.645735	0.496284	18
NCTC8325	SAOUHSC_00472=SAOUHSC_00472	-7.30917	0.000207902	8	-0.52525	0.260927	3	2.98335	0.357792	10	2.21604	0.220917	14	11.1227	0.00322484	9	-3.04432	0.268819	8	-6.14423	0.0881825	9	-2.28575	0.132354	8	3.21013	0.130411	6	2.77007	0.338708	5	-4.73919	0.191482	9	0.619215	0.441974	10	-0.97349	0.478064	4	-6.26711	0.112309	4	-2.65302	0.260135	3	7.29916	0.00505092	17
NCTC8325	SAOUHSC_00473=SAOUHSC_00473	-3.42504	0.156081	9	-3.97484	0.113241	7	4.74923	0.483002	10	9.92596	0.00123629	9	11.2301	7.48e-05	9	0.760768	0.23334	8	-3.2775	0.0364562	8	-2.35199	0.179019	8	-2.25062	0.0476989	7	-1.69458	0.289923	6	-2.23318	0.0660022	9	-4.8164	0.0154906	9	-1.6057	0.141311	7	-7.35378	0.00197017	5	-7.35863	0.0904794	5	-0.734188	0.273802	7
NCTC8325	SAOUHSC_00474=SAOUHSC_00474	-3.91349	0.00140061	12	-3.86515	0.0107841	11	5.03953	0.00116657	12	12.6462	6.38e-07	13	17.049	3.67e-07	13	-1.57785	0.483975	12	1.49193	0.458514	12	0.876778	0.10759	12	0.30453	0.463308	12	-0.361998	0.383254	12	-0.247861	0.39571	12	-3.74186	0.0358507	12	-2.26119	0.0215201	11	-8.65978	2.6e-05	10	-8.37105	2.33354e-05	10	-0.723224	0.145048	12
NCTC8325	SAOUHSC_00475=SAOUHSC_00475	-2.23316	0.0613698	7	-6.85301	0.0526515	5	-5.98879	0.0756145	7	-3.1694	0.100071	3	-8.49543	0.00114751	7	-6.94293	0.0977887	6	0.488893	0.280607	7	-2.85586	0.183983	6	1.51352	0.321837	5	-9.48117	0.0493545	5	1.39366	0.43447	7	2.90202	0.30961	7	-6.0204	0.0296514	5	8.51472	0.0219688	6	7.92311	0.0198998	6	8.42669	0.11535	6
NCTC8325	SAOUHSC_00477=SAOUHSC_00477	-0.127873	0.466992	58	-4.03234	0.000852756	58	-1.82377	0.00526091	63	-4.75174	1.6e-07	54	-3.22331	1.4e-06	64	-0.21697	0.390674	52	0.665504	0.223575	65	12.3175	3.96e-15	60	11.3762	2.66e-15	61	-2.09626	0.139588	55	-1.1679	0.0536523	63	-10.3723	4.43e-13	63	-1.48786	0.0951799	59	0.734386	0.372177	59	1.77036	0.107379	60	1.09064	0.171805	52
NCTC8325	SAOUHSC_00479=SAOUHSC_00479	-0.311893	0.389928	20	-6.12563	6.69e-06	19	-6.00523	3.3e-05	21	-9.94875	7.08e-07	18	-9.50085	2.07e-09	20	0.698059	0.25012	18	0.0900948	0.390085	21	16.0088	7.35e-09	19	13.3075	2.05e-09	20	-2.04481	0.155337	19	-2.27423	0.079743	20	-8.188	2.22e-09	20	-1.62856	0.0265679	19	2.55498	0.0219688	18	2.34736	0.0253829	19	1.68135	0.0598431	19
NCTC8325	SAOUHSC_00480=SAOUHSC_00480	-6.32937	5.79e-05	20	-17.4182	2.47e-08	21	-18.7408	6.81e-08	21	-16.1085	7.13e-09	19	-22.9673	1.1e-09	21	0.45147	0.498158	19	2.32528	0.235624	21	8.58757	0.00239323	21	1.27465	0.00899984	19	-10.0761	7.13e-06	19	-11.3083	8.44e-06	21	-16.3417	9.41e-10	21	-5.18707	6.64e-06	21	7.10726	0.000982912	19	7.19839	0.0017255	20	1.31194	0.0166691	17
NCTC8325	SAOUHSC_00481=SAOUHSC_00481	-14.6357	1	1	-31.728	1	1	-47.3595	1	1	-17.4788	1	1	-44.9938	1	1	-5.46841	1	1	-0.697856	1	1	-12.3253	1	1	-16.9387	1	1	-17.0974	1	1	-22.2966	1	1	-24.046	1	1	-8.62714	1	1	8.12384	1	1	13.1482	1	1	-4.73685	1	1
NCTC8325	SAOUHSC_00482=SAOUHSC_00482	-12.3487	0.0352961	2	-27.0695	0.0394657	2	-29.0264	0.0294941	2	-19.0112	0.0343486	2	-26.721	0.0279343	2	-1.33849	0.257421	2	0.433217	0.429004	2	-10.4834	0.0344379	2	-17.638	0.0312924	2	-13.6209	0.040226	2	-17.8253	0.0456714	2	-21.0578	0.0277191	2	-8.00597	0.0452152	2	6.23524	0.0359853	2	4.90929	0.191006	2	-1.77118	0.279126	2
NCTC8325	SAOUHSC_00483=SAOUHSC_00483	-4.65604	0.00897996	7	-7.24308	0.00402386	8	-8.30456	2.25e-05	9	-6.45364	0.00226496	8	-10.3851	0.000460117	9	-1.35233	0.128873	7	3.30704	0.0116873	9	2.15787	0.091498	7	-3.41042	0.00272262	6	-4.02311	0.0105715	7	-1.14931	0.143077	9	7.99319	3.79e-05	9	-2.3054	0.298995	8	3.31729	0.0700381	7	1.81462	0.350769	7	2.2239	0.0381497	8
NCTC8325	SAOUHSC_00484=SAOUHSC_00484	-3.55124	0.0139243	10	-3.49512	0.14004	11	-3.07109	0.0346127	12	-5.76112	0.00199469	12	-7.83946	3.09e-05	11	-5.51064	0.00437289	9	1.45176	0.0600431	12	-4.2228	0.00401365	9	-13.4691	0.000179279	7	-0.865805	0.127313	7	-0.161805	0.444441	12	8.13407	1.86e-05	13	-6.65298	0.000980214	11	-4.35491	0.0875533	7	4.21002	0.107379	9	4.02918	0.0282573	11
NCTC8325	SAOUHSC_00485=SAOUHSC_00485	-6.60365	0.0243178	8	-0.787677	0.320302	5	0.53121	0.415423	8	2.90858	0.0912771	7	1.0776	0.1596	9	-1.78711	0.185652	6	-0.343469	0.498436	9	-3.53874	0.0950403	7	-7.57809	0.000138236	7	0.519133	0.425999	8	-0.118501	0.352367	8	11.1772	1.98e-05	9	0.621075	0.466582	6	1.42103	0.183484	6	-0.129539	0.438044	6	0.726353	0.151005	7
NCTC8325	SAOUHSC_00486=SAOUHSC_00486	-4.5769	3.18e-06	28	-10.141	1.85e-06	30	4.03806	8.65e-05	40	13.6055	1.93e-12	39	12.852	1.49e-14	42	-4.35796	0.0165671	25	-7.44295	1.18e-06	37	-0.366877	0.164161	26	4.55294	0.000340922	30	-0.130135	0.148123	31	-2.13455	0.00464037	36	-2.97126	0.00610195	37	0.867012	0.153163	31	-43.0517	1.77e-10	27	-35.4524	1.76388e-10	27	-3.66744	8.72809e-06	31
NCTC8325	SAOUHSC_00487=hslO	1.69041	0.286496	14	-0.249817	0.437256	14	0.396527	0.372533	16	2.13989	0.0996578	14	3.00369	0.000428636	15	1.25075	0.18416	13	-1.26192	0.0489652	15	1.70153	0.149115	14	1.08368	0.221967	15	0.76109	0.326113	15	0.50576	0.410687	16	0.45901	0.459082	16	-0.699736	0.0838184	14	-1.09623	0.10009	14	-1.31725	0.046862	15	-0.370908	0.114797	13
NCTC8325	SAOUHSC_00488=SAOUHSC_00488	-3.30092	0.00499559	24	-0.484553	0.330068	24	-0.796062	0.115977	24	1.52421	0.0285076	22	2.55775	3.52e-05	25	-0.304456	0.478731	22	1.04412	0.498436	26	2.3339	0.0584249	24	2.67197	0.0330179	24	1.12525	0.409138	23	-0.501715	0.18494	25	0.134246	0.495831	25	-0.838267	0.0503698	24	-3.22684	0.00883582	24	-4.4208	0.000909543	25	-3.60226	0.000168498	24
NCTC8325	SAOUHSC_00489=SAOUHSC_00489	-0.24767	0.342124	11	-1.36371	0.13727	12	0.702162	0.467725	13	-2.24731	0.0792278	9	-5.23458	0.00012269	11	-1.78463	0.0765205	10	0.382366	0.438755	13	-5.05775	0.00382645	10	-5.0774	0.00493665	10	-0.472223	0.289773	10	2.45006	0.0458932	13	0.433216	0.423136	12	-15.9277	4.05e-06	12	-1.39044	0.258669	10	1.98243	0.292677	10	1.48329	0.393088	12
NCTC8325	SAOUHSC_00490=SAOUHSC_00490	-1.93241	0.407537	5	-5.22986	0.00644502	5	-4.5272	0.118841	5	-0.280083	0.370219	4	-8.00426	0.0175825	5	-4.78965	0.155267	4	-0.596263	0.254081	5	-13.2436	0.00382645	4	-12.502	0.0400141	5	-1.13778	0.218336	4	-0.40815	0.359421	5	-2.78391	0.154504	5	-17.1269	0.00243864	5	-0.300356	0.313873	5	6.25242	0.0483111	5	3.34829	0.00330572	5
NCTC8325	SAOUHSC_00491=SAOUHSC_00491	1.21386	0.0354232	13	-5.83102	1.87e-05	12	-3.28348	0.0332958	12	-6.25407	0.00860222	10	-9.63516	1.64e-05	12	-4.52428	0.0193161	11	-1.03903	0.346113	12	-8.10601	0.00338428	12	-8.1615	5.58e-05	12	-3.04257	0.0569705	10	0.296958	0.469793	12	-0.4718	0.463133	12	-17.4735	4.05e-06	12	-1.96305	0.307966	11	4.34009	0.00253625	12	2.63158	0.00686528	13
NCTC8325	SAOUHSC_00492=SAOUHSC_00492	0	1	0	0	1	0	0	1	0	0	1	0	0	1	0	0	1	0	0	1	0	0	1	0	0	1	0	0	1	0	0	1	0	23.2508	1	1	0	1	0	0	1	0		1	0	15.4955	1	1
NCTC8325	SAOUHSC_00493=lysS	-22.2804	0.0126385	3	-7.78716	1	1	-8.41698	0.0294941	2	-8.25528	0.121252	4	0.743965	0.359015	3	-8.43397	0.0245095	3	-8.78015	0.302834	3	-4.65814	0.0109318	3	5.13638	0.0347424	2	-4.62607	1	1	0.675425	0.410963	3	4.37332	0.253302	3	-3.07489	1	1	-7.99854	1	1	-16.8989	1	1	13.5736	4.16844e-08	17
NCTC8325	SAOUHSC_00497=SAOUHSC_00497	-0.807712	0.306227	27	-1.10427	0.403506	28	0.126581	0.489722	34	1.40792	0.332941	24	0.387292	0.434803	32	-1.86877	0.396573	25	-0.442546	0.217828	34	-1.04135	0.459522	26	-1.01715	0.490273	27	0.740682	0.255499	24	0.751233	0.327602	33	0.941103	0.143288	34	-1.38874	0.0480066	29	0.563014	0.259135	26	0.931011	0.475653	25	-2.21563	0.00201736	21
NCTC8325	SAOUHSC_00499=SAOUHSC_00499	-0.987459	0.31603	12	-1.04315	0.172271	12	-0.196187	0.305519	13	1.65746	0.278921	11	1.43389	0.0473818	13	-0.973807	0.367573	11	0.309162	0.341674	13	-5.81039	0.00215009	11	-3.19538	0.000360524	12	1.93863	0.295243	11	1.83037	0.142985	12	1.59976	0.188323	13	-1.70036	0.0578803	12	-3.78064	0.063305	12	1.07298	0.398977	12	-1.9869	0.0964051	11
NCTC8325	SAOUHSC_00500=SAOUHSC_00500	2.52989	0.329137	7	-1.4119	0.206328	6	0.795046	0.206571	9	2.00243	0.498763	6	1.97206	0.00284329	9	1.33298	0.145643	5	-1.47559	0.30143	9	2.73857	0.0555835	5	-0.106231	0.499384	6	0.0422991	0.498199	6	-0.221832	0.432478	9	-1.19443	0.296297	9	-0.0748179	0.447814	6	1.3671	0.388923	7	0.586238	0.481128	6	-3.28179	0.0864052	7
NCTC8325	SAOUHSC_00501=SAOUHSC_00501	-4.49439	0.00123125	16	-0.389805	0.490953	17	3.76063	0.00469411	21	6.09586	0.000115238	19	10.1609	1.1e-09	21	-1.75214	0.288177	16	0.619695	0.202489	21	-2.8539	0.133033	17	0.834088	0.254322	16	-0.443899	0.27522	17	2.03829	0.0547772	21	1.2948	0.0572748	21	-1.83662	0.0635683	17	-3.06103	0.199961	19	-2.80278	0.0453058	20	-0.903177	0.0102914	11
NCTC8325	SAOUHSC_00502=SAOUHSC_00502	6.60628	0.170467	3	-0.744565	0.394699	3	-1.36344	0.0294941	3	2.19782	0.293534	3	-5.1281	0.00866443	3	4.14417	0.434911	2	0.326377	0.450665	3	11.911	0.09696	3	-4.80565	0.264425	3	10.9101	0.284288	3	-3.07701	0.0345111	3	-3.38565	0.0150564	3	3.65271	0.273105	3	3.38953	0.0430711	3	3.28055	0.260135	3	-6.71687	0.497819	2
NCTC8325	SAOUHSC_00503=SAOUHSC_00503	1.02655	0.111033	8	-1.15222	0.255047	9	-1.89417	0.0992932	9	-6.75056	0.000171814	7	-0.378126	0.324066	9	1.46002	0.284359	6	-0.0214431	0.489146	9	2.94298	0.123346	8	-4.0262	0.087276	7	1.7231	0.409138	7	1.8634	0.0885755	9	-3.46778	0.00126153	9	-4.29826	0.0412823	8	0.17855	0.355465	7	-1.96165	0.108399	7	-3.51084	0.0151535	6
NCTC8325	SAOUHSC_00504=SAOUHSC_00504	-0.716585	0.266494	20	-1.96151	0.165152	20	-2.37565	0.01937	20	-2.8061	0.0278608	17	-3.79767	1.14e-05	20	1.49107	0.0474561	17	0.538034	0.360088	20	0.763391	0.165447	18	-2.07667	0.0997253	20	1.38536	0.458376	19	0.157956	0.378804	20	-4.74173	8.73e-07	20	-0.968539	0.120915	20	1.88776	0.075653	20	1.25221	0.404599	19	-0.19727	0.169677	14
NCTC8325	SAOUHSC_00505=SAOUHSC_00505	-0.774102	0.309309	37	1.18378	0.30855	38	-1.34523	0.00578356	44	-1.54856	0.14765	33	-3.74194	7.37e-09	41	0.3282	0.498158	34	0.16605	0.273692	45	0.17984	0.319806	36	-4.88122	0.000145013	36	2.48863	0.052793	32	0.352713	0.307317	45	-5.0849	3.49e-09	42	-0.686879	0.0819315	38	-3.79781	4.82e-05	38	-4.50768	2.20331e-07	38	2.33885	0.404381	37
NCTC8325	SAOUHSC_00507=SAOUHSC_00507	-0.163104	0.279912	22	0.6053	0.476439	21	-1.39607	0.00403437	24	1.41141	0.486116	22	1.9157	0.000819972	24	0.607757	0.382406	21	-1.36352	0.0473053	24	2.79066	0.00312443	21	4.58171	4.19e-06	21	3.19882	0.00491773	21	-1.83291	0.0526033	24	-10.3975	2.04e-08	24	1.36533	0.150877	22	-1.24419	0.117171	21	-1.06785	0.106023	21	2.91644	0.00231446	22
NCTC8325	SAOUHSC_00508=SAOUHSC_00508	1.61529	0.113985	11	0.403531	0.499754	12	-0.574131	0.342433	13	1.35073	0.155962	11	1.3909	0.0133492	12	2.57651	0.0220735	11	-0.133881	0.223591	14	5.47535	0.000395488	11	3.65449	4.7e-05	12	4.53305	0.00530756	11	0.0482783	0.4864	13	-0.125053	0.418645	12	0.418231	0.498245	12	3.48019	0.0571225	11	0.0324645	0.339894	12	3.33897	0.00326977	11
NCTC8325	SAOUHSC_00509=gltX	-14.2783	0.119083	4	-6.98633	0.00493571	4	2.99505	0.0552385	5	5.91402	0.003985	4	0.229381	0.405785	5	-11.9043	0.0245095	3	4.19826	0.211421	6	-7.09766	0.017702	3	-1.45339	0.295131	3	-6.58849	0.0553917	2	1.60995	0.365471	5	9.44894	0.0150565	6	-2.47492	0.0833206	4	2.16146	0.221685	4	-6.45438	0.260135	3	14.1036	1.97171e-08	20
NCTC8325	SAOUHSC_00510=SAOUHSC_00510	-5.33525	0.0126385	3	-15.2126	0.00163368	5	-3.5242	0.108494	4	8.24107	0.00722985	7	3.36777	0.467879	5	-4.39358	0.111018	3	2.42202	0.498436	4	3.00897	0.496177	4	-7.47414	0.221967	3	-4.72121	0.284288	3	-1.12544	0.328476	4	6.54943	0.0211598	5	-3.76761	0.0838184	5	1.77459	0.499096	2	3.28055	0.0668383	3	6.8624	7.08623e-05	8
NCTC8325	SAOUHSC_00511=cysS	-9.47069	0.0352961	2	-6.79972	0.014038	3	-2.17837	0.125549	4	3.30715	0.250259	6	0.923924	0.359015	4	-4.51167	0.109905	2	6.00675	0.0205998	4	-3.93601	0.0344379	2	3.45344	0.499384	2	-5.20704	1	1	-1.17959	0.268131	4	10.5026	0.00023373	7	1.29417	0.276818	4	8.79765	1	1	15.4186	0.0330261	2	10.9798	1.15086e-07	15
NCTC8325	SAOUHSC_00512=SAOUHSC_00512	-0.742509	0.129062	4	1.88204	0.0387804	3	3.78899	0.0675629	5	1.68811	0.0343486	4	1.55925	0.273601	5	-6.84964	0.312055	3	-2.42997	0.084494	5	-1.35292	0.498705	4	-4.38408	0.264425	3	-4.14436	0.0144438	3	-0.689848	0.365471	5	11.5803	0.000864641	5	-0.31316	0.197802	3	7.18946	0.0133019	3	5.98819	0.0124426	3	3.35774	0.259348	5
NCTC8325	SAOUHSC_00513=SAOUHSC_00513	-0.237372	0.324081	10	1.78575	0.191543	11	-0.0927808	0.359346	12	0.268485	0.396895	9	0.852548	0.133168	12	-0.0868801	0.456854	10	-1.78577	0.227081	12	0.593532	0.333366	10	-1.95907	0.22942	11	-0.0361877	0.392568	9	-0.117926	0.467071	12	2.37917	0.0121832	12	-0.328561	0.276818	11	-0.796799	0.367773	11	-2.29888	0.0674647	10	1.47166	0.306317	9
NCTC8325	SAOUHSC_00514=SAOUHSC_00514	0.339492	0.329137	7	-0.0133209	0.30855	8	0.649205	0.200516	8	0.512384	0.383873	7	2.97947	0.00684455	8	-0.0597403	0.498158	6	0.276047	0.466495	8	0.594346	0.401444	7	1.80142	0.0487465	8	-0.0869731	0.4709	7	1.71248	0.0511589	8	1.35446	0.100449	8	-0.184315	0.490258	8	1.70656	0.329579	7	-0.0770431	0.475653	7	0.936683	0.194501	8
NCTC8325	SAOUHSC_00515=SAOUHSC_00515	2.93325	0.315024	6	0.253429	0.438918	7	-0.333382	0.424848	7	-1.92094	0.188658	6	2.02301	0.012073	7	3.4749	0.0309004	5	0.296098	0.392243	7	3.89905	0.0364119	6	5.39975	0.000418921	6	1.06032	0.309883	6	-0.310585	0.343526	7	4.15805	0.000593683	7	1.26339	0.129457	7	0.530068	0.312466	6	0.606319	0.350769	7	1.665	0.442278	6
NCTC8325	SAOUHSC_00516=secE	-3.19842	0.0426102	2	-11.5524	0.132952	2	-11.7748	0.071775	2	-11.7578	0.0343486	2	-9.39449	0.444558	2	-7.07913	0.0589862	2	10.5355	0.302834	3	-2.88789	0.498705	2	-4.55462	1	1	-1.14396	1	1	-6.64354	0.498173	2	1.43263	0.338883	2	0.137584	0.498245	2	-24.4342	1	1	5.35372	1	1	12.2273	0.0093984	3
NCTC8325	SAOUHSC_00517=SAOUHSC_00517	-3.22978	0.00403749	10	0.537717	0.393727	10	1.14789	0.0398463	10	10.8534	9.32e-06	10	13.7479	5.22e-06	10	-2.10695	0.0789576	10	-1.15513	0.137328	11	1.04732	0.0745664	10	3.97591	0.037953	10	5.35198	0.00216675	10	1.63545	0.19105	10	20.5685	5.38e-06	10	-1.82984	0.0913037	10	5.15571	0.00311512	10	3.1416	0.0747091	10	9.77737	3.33009e-06	11
NCTC8325	SAOUHSC_00518=rplK	-15.4031	3.11e-05	9	-5.51664	0.0108749	4	-3.87894	0.436944	9	-4.45027	0.25097	8	9.73945	1.38e-05	9	-7.9128	0.0395769	9	3.0483	0.20042	9	-5.16422	0.322296	9	9.74863	0.083657	7	-3.26484	0.206505	7	-6.46423	0.49289	8	3.58557	0.0251655	8	-4.04615	0.121094	4	-1.34008	0.299002	3	1.71525	0.498045	4	22.7734	1.34969e-06	12
NCTC8325	SAOUHSC_00519=rplA	-4.47722	0.119083	4	-12.2633	0.0389925	5	-10.7004	0.00425049	6	4.02672	0.289921	4	3.00166	0.180502	7	2.50398	0.320196	3	0.470024	0.497723	7	9.29428	0.00382645	4	0.145084	0.481119	3	-9.2333	0.040226	2	-6.57577	0.096125	7	2.28938	0.122796	8	-3.80703	0.197802	6	0.996138	0.420832	2	7.95207	0.0124426	3	14.7586	5.48491e-07	13
NCTC8325	SAOUHSC_00520=rplJ	0	1	0	-18.3439	1	1	-9.40515	1	1	1.4085	0.498763	2	2.79364	1	1	0	1	0	5.1537	1	1	14.4841	1	1	0	1	0	0	1	0	-28.3422	1	1	8.4809	1	1	-8.52054	1	1	0	1	0		1	0	14.5505	0.00318624	4
NCTC8325	SAOUHSC_00521=rplL	-18.3856	1	1	-2.50003	1	1	3.31467	1	1	-0.0331632	1	1	3.6425	1	1	-9.81054	1	1	-4.10312	1	1	0.924375	1	1	9.21152	1	1	9.56213	1	1	-19.0462	1	1	5.38913	1	1	-2.89196	1	1	-12.2923	1	1	-0.520807	1	1	14.8892	0.0282573	2
NCTC8325	SAOUHSC_00523=SAOUHSC_00523	-4.55082	0.115442	13	1.14187	0.122194	13	-1.02452	0.132249	13	0.586152	0.448837	13	2.9145	0.00333155	13	-0.362281	0.18416	13	-0.89545	0.194886	13	-1.07317	0.468451	13	1.93131	0.113619	13	3.864	0.00296963	12	-2.67191	0.0229978	13	0.31269	0.389306	13	-0.74541	0.249737	13	-0.540937	0.492089	13	1.20581	0.167845	12	1.66568	0.0423269	12
NCTC8325	SAOUHSC_00524=rpoB	-11.6497	2.33e-11	40	-13.0257	7.14e-11	45	-9.25269	1.5e-06	55	11.3184	6.56e-12	53	11.0698	4.26e-09	60	-0.462901	0.287793	41	0.0616194	0.441594	56	12.4506	6.92e-11	49	28.3501	2.66e-15	54	-6.78692	0.00566476	36	-6.52785	0.00123544	53	-0.27881	0.150431	53	-1.3547	0.161128	49	-3.53155	0.231624	28	-0.20627	0.498045	30	16.0336	2.47608e-13	41
NCTC8325	SAOUHSC_00525=SAOUHSC_00525	-8.27512	3.05e-05	45	-12.3831	3.08e-11	42	-6.86114	7.04e-05	61	11.1441	1.67e-09	56	11.5715	3.04e-09	65	-1.87157	0.30003	39	-2.44516	0.130671	59	12.3079	2.75e-10	55	25.9988	3.84e-16	57	-2.48112	0.482205	40	-7.37456	3.2e-05	58	2.92481	0.000162162	61	-1.4755	0.0623122	46	0.017285	0.499096	30	2.66397	0.18193	31	14.7142	6.01448e-14	51
NCTC8325	SAOUHSC_00526=SAOUHSC_00526	0	1	0	0	1	0	0	1	0	11.3162	1	1	0	1	0	0	1	0	31.485	1	1	0	1	0	0	1	0	0	1	0	0	1	0	0	1	0	0	1	0	0	1	0		1	0	24.8222	1	1
NCTC8325	SAOUHSC_00527=rpsL	-15.2764	1	1	-12.3572	0.0860592	2	-13.3278	1	1	21.503	1	1	19.1326	0.0279343	2	-6.76275	1	1	8.87013	0.498436	2	16.0536	0.0344379	2	15.9631	1	1	-5.00329	1	1	-6.70678	1	1	7.66353	1	1	-10.099	0.498245	2	14.0046	1	1	8.48693	1	1	18.6338	3.33009e-06	11
NCTC8325	SAOUHSC_00528=SAOUHSC_00528	-19.844	1	1	0	1	0	0	1	0	-28.297	1	1	0	1	0	-14.2191	1	1	0	1	0	-18.6749	1	1	-33.4733	1	1	0	1	0	0	1	0	0	1	0	0	1	0	0	1	0		1	0	18.9988	0.00637909	7
NCTC8325	SAOUHSC_00529=fusA	-8.99141	0.00111016	16	-5.22056	0.231651	8	-7.01495	0.286179	14	5.28695	0.0195786	20	2.98207	0.0046891	15	-10.4152	0.0288632	13	1.715	0.313538	16	-3.19609	0.167749	16	-1.87537	0.363165	5	-2.72447	0.498199	6	-9.06879	0.0661518	14	12.8601	0.000554458	20	-3.86164	0.0217382	8	-4.83434	0.258669	7	5.81655	0.0277153	6	18.4205	4.94417e-13	41
NCTC8325	SAOUHSC_00530=tuf	-6.96185	0.225164	8	-10.612	0.0389925	5	-7.50499	0.0040409	9	2.90991	0.434668	8	-1.22346	0.423774	9	-4.57928	0.228565	6	-7.4166	0.0232786	10	2.07838	0.49233	8	2.68886	0.0962915	5	-6.88439	0.177949	6	-4.9044	0.198544	10	3.6655	0.0209115	11	-1.85462	0.166437	6	-7.56865	0.258669	3	-0.02699	0.498045	3	17.4262	5.98899e-09	24
NCTC8325	SAOUHSC_00531=SAOUHSC_00531	-1.16633	0.0645078	26	-0.274787	0.373429	26	-0.561371	0.108494	30	0.0994847	0.413659	24	1.26727	0.120309	29	-2.18331	0.15709	24	1.13728	0.364708	29	1.26947	0.434051	26	0.326189	0.321837	25	2.62199	0.143669	23	1.38816	0.292842	30	-0.107753	0.214015	30	-1.076	0.342042	26	-3.97069	0.00264288	26	-4.49392	0.00462016	26	0.183082	0.453191	25
NCTC8325	SAOUHSC_00532=SAOUHSC_00532	-2.0361	0.133555	12	0.00301386	0.443879	13	-0.802989	0.0801634	14	-1.96424	0.150878	12	1.58173	0.00866443	14	1.87203	0.0993971	12	0.930631	0.34089	14	-1.10003	0.349899	12	1.60174	0.181588	14	-0.288958	0.422114	13	0.437832	0.347029	14	-0.258489	0.344195	14	0.639172	0.454434	14	-0.0592485	0.261261	13	-0.499786	0.270411	13	-1.00625	0.159619	14
NCTC8325	SAOUHSC_00533=SAOUHSC_00533	-1.07317	0.13526	20	-0.831183	0.21836	23	-0.042815	0.289004	22	1.98092	0.260867	19	2.19134	0.00373805	23	0.544673	0.388809	19	-0.635998	0.295909	23	0.0100848	0.410161	19	0.79088	0.241921	19	-0.11309	0.443104	20	-0.36966	0.49495	22	-0.745877	0.061886	22	-0.531834	0.328739	22	1.22199	0.10009	20	-0.433873	0.219892	19	1.24716	0.101318	20
NCTC8325	SAOUHSC_00534=SAOUHSC_00534	-0.236317	0.485421	20	-1.36774	0.365658	23	-1.53836	0.219891	28	3.54358	0.0643919	20	0.156082	0.454292	26	2.92897	0.124509	19	-0.492354	0.46095	24	-0.318685	0.370286	19	-2.01963	0.268715	21	1.9865	0.068765	21	-1.99554	0.174986	24	-0.410463	0.490975	26	-0.938216	0.288521	22	-1.53264	0.113631	22	-1.92907	0.0591534	22	1.36357	0.22596	21
NCTC8325	SAOUHSC_00535=SAOUHSC_00535	-0.409235	0.14035	18	-0.608583	0.445827	19	-3.59455	0.00107455	19	2.29117	0.0551446	19	-0.805005	0.0405869	19	-0.40631	0.498158	17	-1.64857	0.156751	19	-0.700869	0.322361	18	0.00171939	0.264425	18	0.115644	0.471436	19	-2.00055	0.028042	19	-3.09158	2.3e-05	19	-1.9098	0.112069	18	-3.42517	0.0307923	18	-2.70503	0.150057	18	-1.76734	0.0566115	15
NCTC8325	SAOUHSC_00536=SAOUHSC_00536	0.459921	0.399787	15	-1.77622	0.0262676	16	-3.86721	0.000118906	16	-0.472576	0.223394	15	0.224903	0.492715	16	1.5626	0.121896	15	1.49169	0.496024	17	-0.0262231	0.399678	15	-2.58027	0.000580874	15	-1.06124	0.430441	15	-2.85168	0.000998555	15	-1.82343	0.0139149	16	-3.52497	2.39e-05	16	-11.4187	1.9e-05	14	-10.9433	1.10609e-06	14	-1.78102	0.0368612	13
NCTC8325	SAOUHSC_00537=SAOUHSC_00537	-7.76276	1	1	6.83863	1	1	16.6649	0.0294941	2	2.39895	0.498763	2	11.3485	0.0279343	2	-23.5342	1	1	14.1259	0.0247893	3	-5.73799	1	1	3.07577	1	1	0	1	0	0.917428	1	1	8.71434	0.0277191	2	-0.14474	1	1	0	1	0	19.4809	1	1	8.13005	0.497819	2
NCTC8325	SAOUHSC_00538=SAOUHSC_00538	-0.650457	0.266494	13	-0.104499	0.479671	14	-2.10846	0.0865108	14	1.61863	0.188658	14	-0.437581	0.359015	14	1.00734	0.25478	13	-1.36309	0.302834	14	0.907455	0.302793	13	0.0392215	0.298691	13	-1.93277	0.127455	14	-1.02538	0.197281	14	-0.88801	0.274172	14	-1.01256	0.353518	14	-2.67528	0.142306	15	-0.725078	0.226654	14	-1.44037	0.322862	14
NCTC8325	SAOUHSC_00539=SAOUHSC_00539	5.18204	0.147059	11	1.61259	0.420509	11	1.02978	0.356855	16	-3.35158	0.0246695	10	3.22555	0.0197486	16	-0.239187	0.466985	8	0.120939	0.438755	17	0.812016	0.316949	9	2.47562	0.0118731	9	1.38188	0.359903	9	0.0631113	0.498173	15	1.871	0.051358	15	-0.476613	0.22068	12	-0.150816	0.109895	13	-3.01062	0.014496	10	1.92799	0.070916	11
NCTC8325	SAOUHSC_00540=SAOUHSC_00540	0.0522301	0.356204	10	0.487171	0.400491	10	-0.941017	0.25133	10	1.11371	0.391019	9	1.04411	0.33197	10	-1.30516	0.302893	9	-1.59432	0.0759835	10	1.0253	0.268127	10	2.01386	0.0472727	10	3.49379	0.214716	8	0.298416	0.495297	10	-1.35914	0.495831	10	-1.15108	0.0725609	10	-2.37812	0.0892163	9	-1.94258	0.185459	10	-0.000460393	0.46653	7
NCTC8325	SAOUHSC_00541=SAOUHSC_00541	1.59733	0.465302	11	-0.706271	0.479671	9	-2.52023	0.0156415	12	0.25433	0.370219	9	1.77583	0.023902	13	0.497602	0.403652	9	-0.783233	0.337949	13	-0.589038	0.249577	10	-0.193416	0.450347	9	0.951278	0.366633	9	-1.50923	0.385531	12	-0.748835	0.237116	12	-0.874563	0.377278	9	-4.38492	0.0282152	10	-3.22573	0.0593168	10	0.358277	0.279991	12
NCTC8325	SAOUHSC_00542=SAOUHSC_00542	0.324302	0.416271	9	-1.59257	0.310255	9	0.146667	0.373019	10	1.51412	0.0754524	7	2.34987	0.00903764	10	-0.400901	0.486693	9	-1.76622	0.107173	10	0.416502	0.474352	9	4.43345	0.00519928	10	2.05598	0.0787614	8	-0.43061	0.234791	10	-0.224454	0.491391	10	-1.64683	0.242071	9	3.00683	0.152134	10	1.73134	0.338087	9	-0.34782	0.387372	7
NCTC8325	SAOUHSC_00543=SAOUHSC_00543	-0.715696	0.297	4	-2.05979	0.328781	4	-1.79381	0.358262	7	2.67281	0.257456	4	0.361434	0.210238	7	1.25687	0.409795	4	-0.00833363	0.443461	7	1.8363	0.129683	4	3.40848	0.0994084	4	2.58501	0.00687894	4	-0.266944	0.460628	7	-5.59836	0.00872996	7	-0.372365	0.469019	4	-1.60012	0.413536	5	4.167	0.0426708	6	-2.16984	0.0645399	6
NCTC8325	SAOUHSC_00544=SAOUHSC_00544	-2.13728	0.0582633	29	1.55329	0.304123	31	-0.258378	0.35307	33	-0.803779	0.476764	29	2.5404	1.52e-05	33	-2.03046	0.15425	26	-0.0552647	0.387556	33	0.352358	0.438974	27	1.0738	0.0550761	30	1.22283	0.397954	29	0.585625	0.152627	32	0.342286	0.205628	34	0.244506	0.456304	31	-1.30581	0.183484	30	-0.712395	0.24249	32	-1.545	0.000363006	28
NCTC8325	SAOUHSC_00545=SAOUHSC_00545	0.187582	0.5	43	0.853302	0.0860592	44	1.03158	0.351896	51	1.48967	0.0867369	40	1.38776	0.0779314	49	0.733561	0.356988	38	0.24278	0.498436	50	1.08435	0.123755	41	1.88527	0.00389933	43	0.607807	0.498199	40	0.103911	0.447949	49	1.04469	0.196257	50	-0.528254	0.366862	44	-0.915359	0.295676	43	-0.951688	0.158125	43	-0.454833	0.0840447	44
NCTC8325	SAOUHSC_00547=SAOUHSC_00547	0.259929	0.482411	16	3.00097	0.0049359	16	-1.3271	0.19791	18	-0.128561	0.498763	14	-0.159022	0.292006	18	-1.22342	0.118273	13	0.0848765	0.334077	19	0.235031	0.310844	16	1.33441	0.221967	15	1.06329	0.0544498	15	0.0660095	0.419664	19	-0.433003	0.395833	18	0.580682	0.468352	16	3.13929	0.0571225	17	-0.499321	0.364219	15	-3.02017	0.0242007	14
NCTC8325	SAOUHSC_00548=SAOUHSC_00548	1.0462	0.266494	25	-0.786384	0.209068	22	-1.17371	0.0294941	31	-1.29459	0.498763	20	1.96513	0.0615133	31	-1.47651	0.341801	21	0.0229664	0.389265	30	-0.973847	0.295103	22	-0.538199	0.490273	23	-2.40492	0.155312	23	0.666802	0.203412	30	0.88677	0.338883	32	-1.67184	0.0351286	22	-1.15177	0.313873	25	0.355973	0.402116	27	0.691758	0.369439	23
NCTC8325	SAOUHSC_00549=SAOUHSC_00549	-5.34696	0.000132115	17	-5.99	1.48e-05	17	-0.371492	0.433407	19	-7.3189	0.000462537	17	-5.84893	4.93e-06	18	-4.39623	0.000222442	16	0.61744	0.315519	19	-5.66688	0.000246338	16	-5.22411	0.000762248	15	4.24429	0.0144438	18	2.98308	0.0257713	18	1.75182	0.160961	19	-15.2023	1.57e-07	17	-1.08599	0.4775	18	9.42727	4.05275e-05	18	2.35447	0.0327287	17
NCTC8325	SAOUHSC_00550=SAOUHSC_00550	-2.629	0.00161207	16	-5.33737	0.0350949	14	-2.22102	0.00529488	16	-6.48152	0.0297094	15	-2.34378	0.146503	16	-3.24098	0.0274984	15	-1.04934	0.392243	16	-3.6728	0.00312443	15	-5.89326	0.00291587	16	2.47754	0.0747648	15	1.41333	0.0803281	16	1.19336	0.333061	16	-16.4608	2.7e-05	13	-0.718804	0.407263	12	6.51557	0.00115519	13	2.33418	0.0232644	18
NCTC8325	SAOUHSC_00551=SAOUHSC_00551	-5.10549	0.0227273	6	-9.58301	0.00163368	5	-1.35074	0.17596	6	-6.26548	0.0195786	6	-10.9786	0.0154543	6	-5.08715	0.0245095	6	-1.44721	0.128455	6	-7.85018	0.000435485	6	-9.30712	0.0706749	6	3.29978	0.00429551	5	2.94237	0.0646128	6	-2.66963	0.141024	6	-20.176	0.00243864	5	5.30288	0.00506269	4	12.4774	0.00462016	4	1.60203	0.0218766	3
NCTC8325	SAOUHSC_00552=SAOUHSC_00552	-3.38707	0.0215076	14	-2.4268	0.194543	13	-1.19811	0.0384489	15	0.452337	0.496314	14	-0.0748049	0.493852	15	-2.87908	0.0322803	14	0.0559221	0.498436	15	-0.777474	0.498477	15	2.1662	0.0654008	14	1.4943	0.414084	13	0.149286	0.407438	15	-1.00817	0.18332	15	-1.72702	0.0626181	14	-2.40831	0.213591	14	-0.0901222	0.387038	14	-2.19013	0.111787	12
NCTC8325	SAOUHSC_00553=SAOUHSC_00553	-1.71115	0.0463001	9	0.79157	0.453535	8	-1.50703	0.305168	10	-1.98549	0.0742619	9	0.358964	0.269411	10	-1.40087	0.304748	8	0.108099	0.249987	10	-2.26319	0.0470148	8	0.233974	0.5	9	1.47604	0.498199	8	-0.416872	0.400253	10	-0.678703	0.201853	10	0.712313	0.406295	9	-1.9721	0.283067	9	-0.932126	0.230594	9	0.218206	0.211662	9
NCTC8325	SAOUHSC_00554=SAOUHSC_00554	-0.368573	0.496177	7	1.39322	0.113241	7	-0.482693	0.352777	7	-1.35262	0.353485	7	1.73713	0.0739702	7	-0.681907	0.498158	7	-0.484611	0.443461	7	-1.00799	0.29134	7	0.903489	0.184355	7	0.0926577	0.476109	7	1.22363	0.306667	7	0.596295	0.479434	7	-0.0222722	0.429763	7	-0.775279	0.355465	7	-5.18528	0.00100293	7	3.14568	0.0896657	7
NCTC8325	SAOUHSC_00555=SAOUHSC_00555	-0.563061	0.489565	12	0.063497	0.347408	13	-1.4558	0.0452829	14	2.26	0.00486676	13	1.10163	0.316772	13	1.14301	0.321386	11	-1.62693	0.0668614	14	-0.774985	0.474352	11	-0.793243	0.308153	12	-1.18108	0.185243	12	-0.441583	0.0645237	14	-0.583841	0.24728	13	-0.178441	0.290613	13	-2.12148	0.425526	13	-0.502107	0.411047	13	-0.734662	0.46653	12
NCTC8325	SAOUHSC_00556=SAOUHSC_00556	-1.1696	0.180697	23	0.19064	0.45917	23	-0.680554	0.169931	26	-1.00656	0.29616	25	0.617662	0.348962	26	0.0509539	0.483975	23	-1.91708	0.00691556	26	-0.00963974	0.383621	24	1.25755	0.0585749	25	-1.23044	0.41943	24	-0.812646	0.062083	26	-0.576109	0.0926037	26	-1.64962	0.0171391	24	-2.13089	0.0253282	24	-0.684143	0.498045	24	1.24467	0.223286	23
NCTC8325	SAOUHSC_00557=SAOUHSC_00557	-0.297275	0.176804	24	-1.19649	0.249787	24	-4.26816	8.65e-05	29	-2.38316	0.00831362	22	0.204494	0.481203	28	-0.725478	0.395932	22	-2.06843	0.00695647	28	2.85826	0.185093	26	1.47771	0.304099	25	0.111078	0.499249	26	-2.71574	0.0335925	28	-1.86151	0.000915487	28	-1.41139	0.0394367	24	-2.56433	0.00605645	25	-3.96159	0.000622457	24	-0.460182	0.131333	23
NCTC8325	SAOUHSC_00558=SAOUHSC_00558	-1.80118	0.0354448	28	0.200472	0.412916	27	-2.286	0.000305442	32	-2.4177	0.218215	26	-0.202869	0.306793	32	-0.303089	0.278418	26	-1.34317	0.0240093	32	-1.15911	0.0690788	28	-0.0796199	0.380363	26	2.19899	0.0350795	27	-2.50758	0.0143287	32	-0.960396	0.0913404	32	-1.44642	0.178153	27	-2.18842	0.192093	30	-1.25135	0.0142992	30	-1.18043	0.0168727	27
NCTC8325	SAOUHSC_00559=SAOUHSC_00559	-0.169413	0.496177	7	-1.16217	0.359643	8	-0.303855	0.366857	8	0.13407	0.370219	7	-0.202457	0.319994	8	-2.98848	0.0119078	7	-0.597222	0.235624	8	1.91634	0.226332	8	1.12477	0.250207	7	1.58662	0.165091	8	2.24632	0.00968352	8	-0.563101	0.355791	8	0.941041	0.2053	8	1.25239	0.340497	8	-0.589093	0.231161	8	1.18622	0.278648	6
NCTC8325	SAOUHSC_00560=SAOUHSC_00560	-0.1528	0.475861	4	1.01352	0.0699153	4	-1.8703	0.0534172	4	0.0491539	0.498763	4	1.44435	0.163358	4	-0.750383	0.496288	3	-2.35064	0.16354	4	-0.441314	0.474352	3	1.61585	0.242384	4	1.0397	0.194145	3	0.445469	0.388271	5	-1.01425	0.314189	5	-2.62542	0.114704	3	-0.0156199	0.434347	4	-2.19678	0.0982733	4	-2.48356	0.222631	4
NCTC8325	SAOUHSC_00561=SAOUHSC_00561	-1.1161	0.27693	3	-0.575812	0.437261	3	0.35351	0.32548	4	4.32331	0.0117126	3	1.94559	0.233221	4	-0.126865	0.395932	3	0.100831	0.498436	4	0.709112	0.474352	3	-0.638385	0.417936	4	-2.71656	0.152441	4	0.924322	0.0706294	4	-2.06553	0.10047	4	0.913602	0.272244	4	-1.20149	0.499096	4	-4.20311	0.108432	4	0.351471	0.202285	3
NCTC8325	SAOUHSC_00562=SAOUHSC_00562	-1.83514	0.00444416	15	-1.14955	0.444913	14	-3.67641	0.000718155	15	-0.660607	0.335466	14	-0.847451	0.172218	15	-0.496338	0.36206	14	-2.4615	0.0138124	15	-1.53123	0.0387577	15	1.10542	0.140622	15	-0.829093	0.409138	14	-2.96615	0.0127204	15	-3.13309	4.76e-05	15	-2.0264	0.0299022	14	-3.66828	0.00561623	14	-4.27817	0.000909543	14	-0.283523	0.376668	15
NCTC8325	SAOUHSC_00564=SAOUHSC_00564	-5.35566	0.000132115	16	-3.38634	0.0255535	16	-5.20643	2.69e-06	18	1.48144	0.456396	16	-0.833593	0.165903	18	2.75515	0.0091425	13	-0.685301	0.439304	18	0.250057	0.226332	14	2.00694	0.0778309	12	-0.685777	0.143669	16	-6.28528	0.00118189	18	-5.08655	0.000121279	18	-1.55832	0.153722	16	3.79868	0.157811	16	-3.62257	0.0457311	15	-7.60025	6.97673e-05	17
NCTC8325	SAOUHSC_00565=SAOUHSC_00565	-1.56181	0.206041	12	-1.46077	0.457841	10	-1.23011	0.126829	12	-1.19938	0.103234	11	2.50762	0.151905	12	3.13513	0.0589862	11	2.96879	0.0535075	13	-0.419033	0.38364	12	-2.22163	0.160996	11	-0.781253	0.411739	11	-0.166648	0.332167	12	-0.50753	0.341869	12	0.40337	0.153163	10	0.264595	0.383751	9	1.44658	0.325569	9	-5.24661	0.0037511	10
NCTC8325	SAOUHSC_00567=SAOUHSC_00567	0.904169	0.321705	2	-6.84504	0.0394657	2	-11.6964	0.0294941	2	-2.90911	0.482046	2	-13.3488	0.0279343	2	1.26345	1	1	0.897039	0.498436	2	3.04328	0.364774	2	-5.34127	0.231673	2	-1.00022	0.498199	2	-2.36825	0.0495821	2	-7.68046	0.0277191	2	-1.17441	0.11289	2	-1.38875	0.499096	2	2.85844	0.498045	2	1.38606	0.0571011	2
NCTC8325	SAOUHSC_00569=SAOUHSC_00569	-1.2455	0.121442	23	0.264842	0.499475	24	-0.74516	0.39198	27	-0.298938	0.284063	23	0.836953	0.261774	27	0.914551	0.236929	21	0.0143188	0.497723	27	0.0233991	0.405908	22	-1.97729	0.317142	23	-0.203664	0.498199	23	0.627713	0.322145	27	-1.68425	0.00908719	27	-1.36292	0.00368248	23	-3.20047	0.00416064	24	-1.89821	0.094843	24	-0.703254	0.435835	21
NCTC8325	SAOUHSC_00571=SAOUHSC_00571	-0.485393	0.393636	8	1.50157	0.479671	8	-3.16907	0.00195178	8	-0.417323	0.25097	8	-2.11603	0.440794	8	2.20323	0.389043	7	-0.845421	0.112705	9	-0.596784	0.347897	7	1.31065	0.388729	7	1.01115	0.372122	7	-1.39826	0.0861665	8	-1.5384	0.0831549	8	2.03313	0.276818	8	3.94066	0.177124	6	-1.73012	0.363275	7	0.789033	0.235539	7
NCTC8325	SAOUHSC_00572=SAOUHSC_00572	-0.543263	0.43392	12	-0.633853	0.389948	11	-0.0820845	0.484596	13	1.25974	0.115706	13	1.32273	0.0401925	13	2.8895	0.329629	12	-1.50941	0.256681	13	-0.319249	0.21174	11	1.01276	0.180836	12	1.09948	0.494741	10	-2.04544	0.268131	13	0.226561	0.403034	13	0.207662	0.414067	12	-1.55539	0.22001	12	-1.6192	0.208745	12	1.16548	0.0550006	12
NCTC8325	SAOUHSC_00573=SAOUHSC_00573	-0.867229	0.090067	11	-6.91893	0.000554173	10	-0.569699	0.449863	13	0.565256	0.370219	9	-0.763455	0.5	13	-2.08945	0.443626	7	-2.04375	0.223575	13	-0.140938	0.493178	7	-0.223331	0.382369	7	0.279674	0.477132	9	-0.528886	0.498173	13	0.149526	0.344195	14	-2.89654	0.0438774	11	4.69345	0.0502148	10	6.53599	0.000384798	12	3.53215	0.0259134	14
NCTC8325	SAOUHSC_00574=eutD	-6.28659	0.000232951	11	-0.639438	0.408216	10	2.04567	0.17596	16	7.25537	0.0021482	15	6.91105	3.75e-05	16	-4.10251	0.162425	10	-1.48627	0.201154	16	0.133255	0.268127	12	4.52098	0.0312924	12	3.44343	0.392568	10	0.396731	0.498173	16	-2.08683	0.0673005	16	-0.675484	0.110138	11	3.16214	0.144568	13	3.21131	0.160872	12	7.01017	0.000556799	14
NCTC8325	SAOUHSC_00575=SAOUHSC_00575	-2.42431	0.0273469	9	4.30361	0.194916	9	-0.726142	0.393824	11	-1.23793	0.498763	11	0.51347	0.494921	11	-3.13248	0.189797	7	-3.76948	0.0553436	11	-0.595099	0.407997	8	-1.10093	0.100848	10	1.31391	0.355073	9	1.80104	0.244678	11	-1.30978	0.102307	11	1.30955	0.290613	10	2.79542	0.258669	11	4.54368	0.0330261	9	5.84356	0.000245275	10
NCTC8325	SAOUHSC_00577=SAOUHSC_00577	-19.5801	4.74e-07	14	-29.4683	3.49e-07	14	-36.116	6.95e-07	13	-20.8096	1.23e-07	15	-25.8527	3.67e-07	13	-1.55769	0.0894442	14	4.44983	0.0240093	14	-3.18307	0.0625535	14	-4.36103	0.0626449	9	-23.6252	1.44e-06	13	-25.2482	7.36e-07	13	-25.2561	3.55e-07	13	-9.23151	9.28e-07	14	9.25478	0.000386767	11	8.74002	0.000192544	13	15.8057	2.3239e-08	17
NCTC8325	SAOUHSC_00578=SAOUHSC_00578	-21.8333	0.000232951	11	-25.9403	1.66e-06	12	-32.863	0.000168788	11	-20.7156	9.32e-06	10	-25.2707	2.07e-06	11	-1.13412	0.165784	12	0.23689	0.493726	12	-3.52245	0.243966	11	-0.0517976	0.5	9	-17.0173	6.94e-06	11	-21.1667	4.18e-06	11	-17.3164	0.000112564	11	-3.7654	0.0127045	12	6.95624	0.0359853	10	5.11863	0.0253305	11	17.9842	4.61025e-08	16
NCTC8325	SAOUHSC_00579=SAOUHSC_00579	-19.3329	6.54e-07	14	-22.076	3.49e-07	14	-29.2882	3.11e-07	14	-19.4942	6.38e-07	13	-28.1011	1.64e-07	14	-5.93618	0.0268085	14	1.76368	0.365168	15	0.158776	0.474352	15	2.62892	0.0659374	7	-14.1098	5.29e-05	10	-17.5486	3.27e-07	14	-22.7227	1.58e-07	14	-4.15813	0.0626181	14	8.12331	0.00225936	13	0.526847	0.431084	12	22.0871	1.06551e-07	15
NCTC8325	SAOUHSC_00580=SAOUHSC_00580	2.64375	0.393636	8	-0.669577	0.499475	7	-0.158347	0.47334	10	2.69156	0.0728194	10	0.80231	0.236319	10	7.03072	0.128873	7	0.20574	0.319059	10	6.04395	0.0117167	8	-1.37753	0.499451	8	0.669973	0.498199	7	-0.861679	0.302732	10	0.0269421	0.285295	10	2.12399	0.141311	9	-4.34876	0.022298	9	-6.19123	0.0229457	9	-0.13306	0.498001	10
NCTC8325	SAOUHSC_00581=SAOUHSC_00581	-1.2823	0.203229	22	-2.47935	0.139644	24	-2.552	0.00116657	23	0.0958422	0.109732	22	0.127389	0.31004	24	-2.26025	0.188165	21	-1.12343	0.237345	24	-1.22556	0.0820513	21	-0.882764	0.420242	22	-1.53755	0.0712155	21	0.600057	0.207467	23	-0.925818	0.161423	23	-1.3478	0.0831672	23	-1.34662	0.0498862	22	-1.52927	0.0334691	22	-2.35969	0.0334999	22
NCTC8325	SAOUHSC_00582=SAOUHSC_00582	-1.20331	0.180697	4	0.635229	0.462117	4	-3.16054	0.0294941	4	-4.33134	0.498763	4	1.32789	0.163358	4	0.567401	0.324709	4	0.781305	0.379346	4	1.10793	0.496177	4	-0.795014	0.242384	4	1.8312	0.152441	4	1.21955	0.0930383	4	-0.423489	0.285295	4	-1.94077	0.0648914	4	-5.11501	0.0307923	4	-6.20349	0.00462016	4	-2.37263	0.141219	4
NCTC8325	SAOUHSC_00583=SAOUHSC_00583	12.9307	1	1	0	1	0	5.98415	1	1	-7.1044	1	1	6.55076	1	1	0	1	0	-2.29967	1	1	19.1045	1	1	4.25268	1	1	0	1	0	3.10382	1	1	2.90817	1	1	0	1	0	10.8609	1	1	4.25427	1	1	13.9785	1	1
NCTC8325	SAOUHSC_00584=SAOUHSC_00584	-1.03305	0.134064	19	1.09077	0.253531	18	-1.76586	0.0414133	22	-0.111799	0.36898	16	-0.418121	0.279951	22	-0.898826	0.447844	17	-1.72725	0.0412353	22	-0.13792	0.365451	18	-0.183525	0.349501	17	2.6235	0.13298	16	-1.89606	0.236867	22	-0.810301	0.0501683	22	0.814349	0.293306	20	0.38779	0.499096	19	-1.063	0.0574363	18	0.282068	0.382274	19
NCTC8325	SAOUHSC_00585=SAOUHSC_00585	-3.73358	0.000529372	7	-0.991592	0.37715	7	-0.617938	0.317685	9	1.15696	0.180385	7	-0.192009	0.342436	8	-2.62911	0.369286	7	1.25456	0.106274	9	-4.17427	0.13392	7	1.59373	0.344529	7	-2.84965	0.0358472	7	1.75291	0.275421	8	1.08137	0.177549	9	-1.238	0.144847	7	0.194156	0.436694	8	-2.94972	0.0494811	8	2.02449	0.145048	6
NCTC8325	SAOUHSC_00586=SAOUHSC_00586	2.15008	0.266494	7	-3.84928	0.0029585	9	1.39646	0.134175	9	-4.10532	0.117052	6	3.01733	0.00284329	9	-3.39538	0.395932	4	2.76172	0.0577164	10	3.98264	0.245459	5	-0.887491	0.499384	6	3.67514	0.421505	6	2.20503	0.0505206	9	-0.303638	0.357724	9	-1.617	0.144621	9	4.82709	0.201565	8	5.00727	0.219892	8	0.793749	0.406599	8
NCTC8325	SAOUHSC_00587=SAOUHSC_00587	-0.0376363	0.399787	7	-0.846787	0.434143	7	1.74879	0.145797	10	-1.46189	0.37783	7	2.64014	0.0153403	9	-1.47322	0.206041	7	-0.542496	0.345525	9	-0.971172	0.422343	7	-1.34364	0.481438	6	2.65938	0.218217	7	2.12242	0.091191	9	0.999181	0.183847	10	1.4971	0.178615	8	4.07814	0.0156714	8	1.12009	0.0873216	8	-3.0463	0.0438228	5
NCTC8325	SAOUHSC_00588=SAOUHSC_00588	2.08458	0.0311081	7	0.319801	0.400491	10	0.78795	0.5	11	7.70729	0.048403	6	0.748688	0.232133	10	1.04492	0.098534	5	-0.0465227	0.364667	10	2.66863	0.201511	6	-0.192044	0.356546	7	3.03917	0.0200686	6	0.845666	0.41387	9	0.950788	0.188821	11	-1.52896	0.217114	10	-1.06178	0.193324	9	0.251454	0.37205	8	-0.710068	0.447818	5
NCTC8325	SAOUHSC_00589=SAOUHSC_00589	0	1	0	0	1	0	11.5024	1	1	0	1	0	-0.693147	1	1	0	1	0	5.3797	1	1	0	1	0	0	1	0	0	1	0	9.42013	0.0456714	2	5.92436	0.0277191	2	0	1	0	18.6004	1	1		1	0	21.853	1	1
NCTC8325	SAOUHSC_00591=SAOUHSC_00591	-0.919279	0.321705	5	-2.47143	0.11553	6	2.07123	0.5	7	-0.157173	0.498763	6	0.0323977	0.174889	7	-0.868881	0.498158	4	0.259119	0.454746	7	1.15384	0.391751	5	0.310647	0.499384	6	3.88477	0.334446	6	4.06639	0.0530803	8	2.1872	0.158231	8	-2.35923	0.214776	6	6.2956	0.0983275	7	3.38925	0.167845	6	0.625862	0.3311	5
NCTC8325	SAOUHSC_00592=SAOUHSC_00592	-8.8e-05	0.355739	7	1.29754	0.362905	6	-3.0926	0.0819394	7	-2.15093	0.338002	5	0.781355	0.357489	7	-4.68215	0.139267	6	-1.91899	0.143196	7	-1.82817	0.0364119	6	-1.92203	0.353271	6	4.20841	0.036749	4	1.80243	0.20207	7	-0.0651115	0.45568	7	-0.464034	0.485339	6	0.783462	0.177124	6	-0.111481	0.355598	5	-2.57944	0.155051	6
NCTC8325	SAOUHSC_00593=SAOUHSC_00593	-2.14481	0.05966	6	0.57622	0.400206	6	1.59611	0.138424	9	-1.64305	0.038023	7	1.31921	0.0441829	8	1.55502	0.498158	6	2.48146	0.0773838	9	-0.101433	0.498705	5	-2.66541	0.0706749	6	4.42438	0.0544765	5	1.77234	0.152627	8	1.96231	0.118751	8	1.80661	0.498245	6	0.6679	0.157589	8	-3.84158	0.141179	8	-5.12525	0.00520817	5
NCTC8325	SAOUHSC_00596=SAOUHSC_00596	0.394639	0.423082	6	4.91491	0.0239415	6	-1.81066	0.209297	7	1.45013	0.236467	6	-0.466197	0.333263	7	1.49386	0.228386	5	2.49722	0.211521	7	3.56623	0.0468813	5	-0.390148	0.312015	6	-1.51352	0.0493545	5	-1.95191	0.0547772	7	2.51126	0.0695308	7	1.92881	0.496676	6	0.916487	0.352007	6	1.64352	0.189847	7	-0.806553	0.202432	6
NCTC8325	SAOUHSC_00598=SAOUHSC_00598	-4.31845	0.0047993	6	-1.02112	0.444913	7	-0.514305	0.226226	9	3.24897	0.0468358	5	1.65147	0.10207	9	-3.71306	0.0577018	6	-0.216687	0.354509	9	-0.834333	0.498705	6	-0.262117	0.499384	6	-1.41798	0.338708	5	0.840525	0.365471	9	-0.434554	0.488176	9	-3.74416	0.0201163	6	0.136805	0.38262	6	0.238793	0.498045	6	-0.338807	0.488301	6
NCTC8325	SAOUHSC_00599=SAOUHSC_00599	-0.263321	0.454038	6	2.86333	0.0126615	7	3.3592	0.00683333	7	-0.669509	0.365389	7	0.730879	0.197633	7	1.16013	0.288893	5	1.23389	0.217063	7	4.68468	0.00245703	7	0.585967	0.408961	7	1.46145	0.409138	7	2.23601	0.0331126	7	2.35724	0.0363965	8	1.95195	0.129457	7	-0.188797	0.464964	7	-0.637426	0.470375	7	-4.27495	0.0438228	5
NCTC8325	SAOUHSC_00600=SAOUHSC_00600	-3.31394	1	1	-2.80861	1	1	3.27472	0.0294941	2	0.91473	1	1	3.05221	0.0496518	2	0.0832525	1	1	1.51056	0.0936801	2	1.16063	1	1	-3.11966	1	1	2.83465	1	1	2.83003	0.187939	2	4.97287	0.0277191	2	-0.70761	1	1	2.23415	1	1	-4.06505	1	1	4.35285	1	1
NCTC8325	SAOUHSC_00602=SAOUHSC_00602	-0.336102	0.424306	10	-0.0782619	0.325541	10	-1.03589	0.339098	11	-2.27603	0.0180547	11	-0.141877	0.307264	10	-0.826068	0.456315	9	-0.992765	0.132587	10	1.71289	0.316949	9	1.30859	0.258995	10	1.40371	0.448169	10	0.874188	0.275421	11	-0.457723	0.330456	11	-1.65884	0.126816	10	-0.271846	0.499096	10	0.199729	0.275464	11	-1.94178	0.200502	9
NCTC8325	SAOUHSC_00603=SAOUHSC_00603	2.84668	0.0925453	15	0.449419	0.450166	16	-1.85368	0.0211334	18	-2.59049	0.0185879	17	0.557278	0.17718	18	3.18876	0.102135	13	-0.220395	0.360674	18	5.0122	0.103861	16	-0.280622	0.380959	16	1.81535	0.0712155	13	-0.730869	0.091191	18	-0.612466	0.155303	18	0.414019	0.442347	16	-1.45335	0.307846	16	-2.31338	0.039792	16	0.0418238	0.3948	14
NCTC8325	SAOUHSC_00604=SAOUHSC_00604	1.87887	0.0194759	12	-1.57217	0.261064	12	-1.76089	0.0385175	12	-0.158846	0.252529	11	-0.182605	0.495855	12	0.610632	0.5	11	-1.75499	0.153848	12	2.50471	0.0748199	11	-1.56185	0.130199	12	1.1253	0.438764	12	-1.23712	0.366862	12	-1.1814	0.0602604	12	-1.15742	0.275032	12	-0.818447	0.362729	12	-0.463976	0.417035	12	0.364334	0.414405	10
NCTC8325	SAOUHSC_00605=SAOUHSC_00605	-1.76887	0.251162	3	-1.7959	0.320302	3	-0.677879	0.412033	3	2.83104	0.0167586	3	1.39325	0.0577208	3	0.235676	0.483975	3	0.123771	0.47599	3	2.08051	0.279162	3	4.25268	0.00962266	3	2.01779	0.0207913	3	-0.69723	0.435887	3	4.4729	0.00967941	3	-3.38974	0.0744597	3	-0.257247	0.473259	3	-3.58035	0.0133826	3	4.91876	0.0282573	2
NCTC8325	SAOUHSC_00606=SAOUHSC_00606	-2.20866	0.122378	20	-1.13836	0.148041	18	-0.489869	0.326632	22	2.52017	0.00478124	17	2.05415	0.00828667	22	-1.4468	0.236639	18	0.0896116	0.460624	22	-0.305322	0.268127	19	4.01848	1.13e-06	21	-0.107098	0.498199	19	-0.654951	0.159911	22	4.00183	5.63e-06	22	-3.9548	0.00262052	18	0.0040036	0.264789	21	-0.176065	0.100733	19	0.739921	0.173164	18
NCTC8325	SAOUHSC_00607=SAOUHSC_00607	-0.661284	0.373271	7	2.50879	0.0562352	6	1.14001	0.437752	7	-0.86745	0.238997	7	0.792159	0.215693	7	0.294333	0.498158	6	1.63824	0.0363429	7	1.5693	0.168822	7	3.76023	0.00736629	7	-0.328754	0.448626	6	-0.280659	0.478617	7	5.18853	0.000111393	7	-1.50044	0.105042	6	3.2951	0.0292231	7	-0.494579	0.495906	6	-2.16522	0.0896657	7
NCTC8325	SAOUHSC_00608=adhA	-0.644263	0.116486	18	0.933621	0.152671	17	-1.87534	0.0275061	18	2.2481	0.163498	17	0.0960625	0.268954	18	-1.70873	0.139127	15	-1.1167	0.305709	18	2.83088	0.193152	17	1.57338	0.243309	17	1.07037	0.498199	17	-0.867443	0.240147	18	-0.990854	0.0258354	18	0.206893	0.472049	17	-0.398496	0.401787	17	0.473854	0.395656	18	9.39119	6.18358e-07	18
NCTC8325	SAOUHSC_00609=SAOUHSC_00609	0	1	0	0	1	0	0	1	0	0	1	0	0	1	0	0	1	0	0	1	0	0	1	0	0	1	0	0	1	0	0	1	0	0	1	0	0	1	0	0	1	0		1	0		1	0
NCTC8325	SAOUHSC_00610=SAOUHSC_00610	0	1	0	0	1	0	0	1	0	0	1	0	0	1	0	0	1	0	0	1	0	0	1	0	0	1	0	0	1	0	0	1	0	0	1	0	0	1	0	0	1	0		1	0	11.2388	1	1
NCTC8325	SAOUHSC_00611=argS	-9.39223	0.0483717	5	-1.6785	0.13652	3	3.67519	0.255662	3	1.44487	0.321684	3	2.54099	0.259112	3	-11.9673	0.0107409	4	12.1537	0.00662118	5	-8.22813	0.0447265	5	4.13426	0.453625	2	-16.1948	0.0697201	2	-4.4502	0.0530803	3	5.31881	0.000864641	5	-8.24959	0.252576	3	-11.9348	0.0359853	2	-2.81842	0.498045	2	9.68949	5.48491e-07	13
NCTC8325	SAOUHSC_00612=SAOUHSC_00612	1.36966	0.319415	12	-0.403493	0.147791	11	0.87323	0.381958	13	1.5149	0.0588203	12	0.892822	0.12239	13	4.1443	0.0108636	10	-1.01388	0.210364	13	0.636366	0.266325	10	1.37956	0.17124	10	2.65636	0.0424542	10	-0.134677	0.473665	13	1.63326	0.274472	13	-1.82337	0.276818	11	1.15366	0.499096	10	0.109069	0.250161	12	-1.01432	0.0837992	9
NCTC8325	SAOUHSC_00613=SAOUHSC_00613	-3.31324	0.0182606	13	-2.03735	0.274388	14	-0.681076	0.189118	16	-0.106077	0.21881	12	0.471935	0.38568	16	-1.13396	0.498158	12	-1.10573	0.347809	16	-0.211993	0.463855	12	2.03666	0.058073	14	-1.80354	0.213088	13	-0.0682976	0.419715	16	0.322887	0.280314	16	-1.93497	0.0943368	14	3.55336	0.0359853	14	2.76102	0.201622	15	-3.22118	0.1497	13
NCTC8325	SAOUHSC_00614=SAOUHSC_00614	0.280478	0.454385	12	2.3384	0.12156	12	-2.67266	0.00512145	13	1.32071	0.284063	12	1.36779	0.196099	13	2.66743	0.0615236	10	-1.55923	0.323405	13	2.1644	0.0408657	11	1.51094	0.0605564	11	3.07229	0.00164076	11	-2.35233	0.498173	13	-2.03839	0.0544798	13	-0.84553	0.175154	11	-4.9331	0.00445992	11	-5.97265	0.00329481	11	-2.32938	0.0595258	10
NCTC8325	SAOUHSC_00615=SAOUHSC_00615	0.611167	0.355739	7	2.26679	0.122194	7	-1.83524	0.244889	8	3.52993	0.015898	7	3.26076	0.00421197	8	-1.40388	0.178286	7	-1.02848	0.457208	8	-0.00650441	0.481574	7	-1.65996	0.481438	7	2.01461	0.498199	7	-1.97706	0.136879	8	-6.35865	3.59e-05	8	2.75818	0.000609345	7	-5.38839	0.0485294	7	-3.36949	0.0330261	7	-2.36171	0.19744	5
NCTC8325	SAOUHSC_00616=SAOUHSC_00616	1.37606	0.224442	14	-4.20167	0.0064749	14	0.192695	0.49868	16	2.66269	0.0593067	13	2.93047	0.00373805	16	-0.0987453	0.388743	11	-0.362777	0.413086	16	0.888539	0.398377	12	1.91381	0.113619	13	-3.06268	0.037153	12	-0.995413	0.283312	15	-3.24439	0.000387718	16	-2.61519	0.0454747	14	-3.93356	0.0730459	12	-0.373048	0.475653	13	-1.61507	0.162355	13
NCTC8325	SAOUHSC_00617=SAOUHSC_00617	-0.617975	0.355739	4	0.227865	0.477452	4	-1.11075	0.0431977	6	2.74721	0.0287188	4	2.59568	0.0281436	6	0.0964919	0.375137	4	-0.876579	0.265792	6	1.39363	0.246811	4	4.6735	0.0116013	4	-0.55752	0.455233	4	0.167048	0.447758	6	0.705035	0.248297	6	-3.25601	0.173144	4	-2.72438	0.112309	4	-3.06424	0.0982733	4	-3.21529	0.0488045	5
NCTC8325	SAOUHSC_00618=SAOUHSC_00618	-2.54424	0.0304731	8	-1.83409	0.0767527	8	5.39091	1.15e-05	14	10.6071	3.6e-06	11	11.4209	3.67e-07	13	-0.106826	0.382406	8	-1.597	0.249967	12	16.4143	1.65e-06	12	29.2446	4.92e-07	13	-1.26977	0.413863	9	-0.11506	0.498173	12	1.89539	0.0657281	13	0.012569	0.454351	9	-3.21381	0.0307923	9	-2.01275	0.0797923	10	-1.47221	0.170352	7
NCTC8325	SAOUHSC_00619=SAOUHSC_00619	7.87771	0.0483717	5	0.924879	0.28891	5	3.09534	0.0294941	7	3.58502	0.498763	4	3.36752	0.0431146	7	-2.82052	0.456631	2	-1.77475	0.302834	8	2.83682	0.498705	2	-4.84687	0.0679613	4	-1.27102	0.330063	3	-0.209615	0.470247	7	1.96044	0.0113807	7	-0.30321	0.401066	6	2.18279	0.303839	5	-3.35203	0.266079	4	2.85107	0.147718	4
NCTC8325	SAOUHSC_00620=SAOUHSC_00620	0	1	0	-6.69243	1	1	6.52242	1	1	4.16403	1	1	12.0664	1	1	0	1	0	8.35009	1	1	8.45844	1	1	20.5087	1	1	16.2233	1	1	6.16875	1	1	-7.82228	1	1	-4.85124	1	1	-14.5876	1	1	-25.3954	1	1	4.35285	1	1
NCTC8325	SAOUHSC_00621=SAOUHSC_00621	-0.258065	0.331615	13	-0.530992	0.333012	12	0.0170953	0.137328	14	-0.815771	0.491401	11	0.444967	0.283496	15	2.25113	0.210055	12	-1.07818	0.498436	15	-0.975876	0.09696	12	0.304598	0.382609	12	1.26816	0.237871	11	0.454636	0.483	15	-0.761078	0.0729272	14	-0.907913	0.287337	13	-4.07476	0.00414102	13	-3.56993	0.00188342	13	-1.66569	0.225853	12
NCTC8325	SAOUHSC_00622=SAOUHSC_00622	-3.13773	0.0239434	6	-1.9949	0.235382	7	-1.77191	0.188953	8	1.72149	0.172333	6	0.302472	0.36609	8	-2.03243	0.258765	6	-2.40716	0.211521	8	-0.771688	0.400933	6	-1.09018	0.468903	6	-2.89071	0.207192	6	0.987792	0.216083	8	-0.0148323	0.495831	8	-3.99702	0.0140599	7	2.42505	0.0983275	7	2.10021	0.329404	7	-1.81467	0.00215336	6
NCTC8325	SAOUHSC_00624=SAOUHSC_00624	1.60672	0.266494	3	-8.09844	0.28891	3	-1.66805	0.277098	3	3.73309	0.0117126	3	-0.436384	0.381475	3	1.31823	0.498158	2	-0.955625	0.378893	3	5.30075	0.237178	3	12.8617	0.193681	3	5.61204	0.284288	3	1.83823	0.236867	3	4.10771	0.0451784	3	-1.8762	0.286256	3	-3.34421	0.258669	3	0.192826	0.448474	3	0.383791	0.402964	3
NCTC8325	SAOUHSC_00625=SAOUHSC_00625	-0.42136	0.485689	32	0.67651	0.324457	31	-1.58034	0.0112793	35	-0.917803	0.128489	30	1.18333	0.0297501	35	1.27642	0.0563226	30	0.0635694	0.286933	35	1.6728	0.0488559	31	1.26672	0.137954	32	0.957522	0.498199	33	0.105633	0.498173	35	-0.618485	0.187001	34	-0.551635	0.291876	31	-0.524896	0.329099	29	-0.782699	0.144929	30	-1.18048	0.381459	25
NCTC8325	SAOUHSC_00626=SAOUHSC_00626	7.3416	0.119083	4	-0.0547981	0.499475	4	2.46886	0.0471102	5	-1.48791	0.498763	4	3.15709	0.0452101	5	-0.448569	0.475191	3	1.78283	0.247234	5	-2.61614	0.268127	3	-1.59216	0.295131	3	3.69638	0.498199	4	-0.273866	0.468106	5	3.42289	0.0719676	5	-1.90446	0.166437	4	-4.34234	0.0359853	2	1.93123	0.321564	5	-4.68353	1	1
NCTC8325	SAOUHSC_00627=SAOUHSC_00627	-3.29063	0.0048452	4	1.02663	0.320302	4	-4.25667	0.00289288	5	0.229744	0.498763	5	1.65644	0.319994	5	-2.51906	0.312055	3	-6.24622	0.0173417	5	2.70499	0.333616	5	2.83145	0.0312924	5	-2.93659	0.338708	5	-3.35329	0.00532817	5	-3.97628	0.0150564	5	-0.454044	0.498344	4	-6.0734	0.0527447	5	-3.89497	0.191224	5	6.13169	0.0739511	5
NCTC8325	SAOUHSC_00628=SAOUHSC_00628	-1.47395	0.0372261	18	1.59395	0.353552	19	0.444539	0.440923	25	0.254822	0.398634	20	1.3982	0.0299462	22	-1.927	0.173326	15	0.268595	0.319059	22	2.2891	0.309088	17	0.820679	0.163639	21	4.59999	0.00329727	20	-0.0642197	0.458911	22	-1.24098	0.0501683	22	0.0784076	0.267813	21	-1.58324	0.072289	22	-2.11619	0.0183812	20	-0.886845	0.385686	19
NCTC8325	SAOUHSC_00629=SAOUHSC_00629	-0.00819405	0.467023	4	2.10783	0.437261	4	0.0142074	0.351598	5	2.13663	0.133846	4	0.661713	0.390894	5	5.55673	0.167625	4	-0.968233	0.284943	5	4.41656	0.117643	4	-0.0230491	0.475404	5	4.16837	0.289923	4	3.10939	0.0457206	5	1.09042	0.479434	5	-2.63019	0.141311	4	1.17045	0.313873	5	4.44602	0.0826552	5	-1.94099	0.274366	5
NCTC8325	SAOUHSC_00632=SAOUHSC_00632	-5.67789	0.266494	3	-4.60501	0.28891	3	1.89936	0.294288	5	-0.608252	0.205141	3	0.590507	0.381595	5	-0.911982	0.395932	3	2.67088	0.136944	5	-3.60325	0.268127	3	-3.19209	0.264425	3	0.139223	0.498199	3	-0.795036	0.372591	5	-0.230628	0.479434	5	-6.75332	0.191748	3	-3.68898	0.313873	4	-4.00408	0.111678	4	-1.54439	1	1
NCTC8325	SAOUHSC_00633=SAOUHSC_00633	0.200131	0.438094	26	0.611765	0.499475	26	-0.552086	0.141863	31	0.194633	0.430075	26	3.93627	3.14e-07	31	-1.34894	0.408937	24	-1.39512	0.0548303	28	4.68424	0.000327074	25	10.5622	1.51e-09	30	1.82048	0.281995	26	-1.1558	0.282399	27	3.20451	5.03e-06	32	0.58761	0.478064	25	3.82499	0.0681392	26	0.339008	0.463912	24	13.6673	1.72275e-10	29
NCTC8325	SAOUHSC_00634=SAOUHSC_00634	-1.9128	0.0706699	12	0.326244	0.380476	12	-2.61572	0.309923	13	5.06122	0.00181273	12	0.924355	0.238127	13	-1.34823	0.317703	10	-2.74147	0.0881891	13	-4.16289	0.0695895	10	-7.93839	0.00571691	11	-1.16814	0.185243	12	-3.9493	0.0106413	13	-5.57815	0.00552191	13	-6.26678	0.000449818	12	-4.71706	0.0221252	11	-0.918498	0.434651	11	-0.927312	0.14126	12
NCTC8325	SAOUHSC_00636=SAOUHSC_00636	-3.21528	0.028171	11	-1.30232	0.328913	11	0.391227	0.133342	12	7.42036	0.0343486	12	4.62775	0.0145945	12	-7.60513	0.00021132	10	-0.759778	0.363044	11	-8.79992	0.00389907	11	-6.95758	0.00106433	10	2.67495	0.0881518	10	2.00636	0.193333	11	-6.55256	0.000172643	11	-5.87274	0.105161	11	-0.603356	0.324306	9	6.65928	0.0111807	9	6.78628	8.79383e-06	10
NCTC8325	SAOUHSC_00637=SAOUHSC_00637	-0.926295	0.273652	8	-2.88885	0.0429661	9	2.22382	0.176038	13	3.22719	0.160581	9	4.69545	0.00700513	13	-4.63313	0.0434983	8	-1.38322	0.358985	11	-8.63907	0.00312443	8	-5.95936	0.00126467	8	5.37399	0.117848	10	-0.0336845	0.41725	11	-3.61057	0.00229844	12	-3.82438	0.0480066	11	0.105745	0.313873	8	5.68053	0.00372649	9	8.53544	2.89659e-05	14
NCTC8325	SAOUHSC_00638=SAOUHSC_00638	-0.990777	0.190132	8	-1.4984	0.146273	7	-0.383098	0.0710175	10	-0.920975	0.335466	7	-1.29101	0.0183638	9	0.432957	0.498158	7	-0.646346	0.390968	10	2.94471	0.0965131	8	3.34732	0.0104585	7	-0.0159196	0.386047	8	-2.19006	0.0706294	9	-1.76362	0.0281464	10	-1.62972	0.129457	7	3.67664	0.0888748	8	4.05644	0.00124089	7	-1.17572	0.192611	7
NCTC8325	SAOUHSC_00639=SAOUHSC_00639	-0.355702	0.321705	12	-1.14754	0.213057	12	0.495319	0.493732	17	1.33711	0.448837	13	2.15384	0.174889	17	0.649618	0.471096	11	-1.52644	0.186158	15	0.0374942	0.456028	12	-0.722934	0.320126	11	0.368586	0.363	13	-0.142194	0.390251	15	-1.86978	0.04429	15	0.741472	0.287337	14	-3.18161	0.0438946	8	-1.57357	0.0341793	11	3.43597	0.0346673	11
NCTC8325	SAOUHSC_00640=SAOUHSC_00640	-13.775	9.43e-07	13	-17.14	3.49e-07	14	-31.2577	3.01e-06	15	-6.89783	5.77e-06	15	-16.2082	7.82e-05	15	-0.0494434	0.483975	13	-1.40615	0.016815	15	-9.97034	3.08e-05	13	-15.5289	2.16e-07	14	-16.7079	6.09e-07	14	-19.6885	1.56e-07	15	-13.6449	2.89e-07	15	-8.16185	9.28e-07	14	3.14348	0.0354463	14	-1.36898	0.260135	14	16.5308	5.48491e-07	13
NCTC8325	SAOUHSC_00641=SAOUHSC_00641	-17.0037	0.00147699	9	-19.8925	0.000554173	6	-28.287	0.00630242	9	-13.1933	0.0453073	10	-14.3581	0.0158597	9	-4.62318	0.0395769	9	5.65952	0.0126343	11	-13.3136	0.000107233	9	-7.59757	0.00962266	3	-22.8312	0.000102784	8	-21.1039	0.0016227	9	-13.9041	0.0996995	9	-5.80066	0.0012984	6	16.9159	0.0476627	5	16.829	0.0198998	6	17.1382	8.27476e-06	10
NCTC8325	SAOUHSC_00642=SAOUHSC_00642	-14.3116	0.00184267	8	-19.3411	6.89e-05	8	-27.5244	0.00041319	6	-5.89387	0.338002	7	-21.4176	0.00030333	6	-6.5967	0.0189536	7	3.76491	0.0730965	7	-16.0033	0.000162772	7	-8.91324	0.00962266	3	-23.8266	0.000720025	6	-13.1092	0.000602952	6	-8.33306	0.000824434	6	-10.0672	0.00017709	8	4.14333	0.258669	3	5.75286	0.0124426	3	19.6958	1.34969e-06	12
NCTC8325	SAOUHSC_00643=SAOUHSC_00643	-14.7847	1e-07	16	-24.8867	2.07e-08	18	-28.8655	3.13e-08	17	-18.9731	6.71e-08	16	-25.5038	2.07e-06	17	3.25583	0.00809722	16	3.00619	0.00174258	18	-7.43182	1.24e-06	17	-15.1912	4.92e-07	13	-16.2439	3.33e-06	16	-21.6802	3.29e-08	17	-21.3933	2.89e-07	18	-5.55252	3.25e-05	18	4.61876	0.0359853	17	0.164296	0.498045	17	7.55633	0.000519323	16
NCTC8325	SAOUHSC_00644=SAOUHSC_00644	-8.44011	0.000135998	11	-9.19172	0.00585888	11	-9.12451	0.00111086	11	0.541423	0.174757	11	-6.50447	0.40012	11	0.524772	0.281545	11	-0.0535507	0.494594	11	-5.91704	0.137552	11	-7.90599	0.0149005	11	-3.01734	0.0883552	11	-8.1867	0.000163216	10	-9.83512	0.0508836	10	-3.35979	0.00216963	10	-0.361559	0.499096	10	1.6992	0.460555	10	5.29097	0.00326977	11
NCTC8325	SAOUHSC_00645=SAOUHSC_00645	-20.8177	0.0126385	3	-30.2291	0.014038	3	-33.7735	0.00993132	3	-16.2409	0.0117126	3	-22.5838	0.00866443	3	-2.08475	0.312055	3	1.84806	0.139208	3	-11.731	0.0109318	3	-16.9944	0.00962266	3	-14.683	0.0144438	3	-21.7701	0.0158539	3	-27.1662	0.00872996	3	-8.10744	0.0175602	3	4.68397	0.0430711	3	0.908959	0.321564	3	9.80492	0.0102914	3
NCTC8325	SAOUHSC_00646=SAOUHSC_00646	-2.08261	0.0694696	25	-12.8857	6.17e-06	27	-4.41064	0.000989218	29	-6.40465	5.71e-05	24	-5.2517	6e-08	29	0.434466	0.456631	23	0.528333	0.251703	29	3.85524	0.000287686	25	15.7095	9.95e-12	29	-4.22748	0.000614263	27	-1.82629	0.0274108	30	-6.24517	8.83e-11	29	-2.42023	0.00757792	27	-2.5403	0.0375344	23	-0.708648	0.373169	24	-0.343409	0.481213	24
NCTC8325	SAOUHSC_00647=SAOUHSC_00647	-0.678454	0.266494	19	-1.45501	0.447445	21	-0.467153	0.226419	23	-1.34298	0.0917425	20	0.815056	0.425435	23	0.326118	0.449141	15	1.38206	0.154546	24	0.151297	0.496793	17	-0.176336	0.257832	18	0.952926	0.0422888	18	0.938094	0.0343034	23	-0.813512	0.354654	24	-1.12891	0.19479	21	-2.41711	0.0169664	18	-1.13708	0.169532	18	-3.98993	9.07385e-06	21
NCTC8325	SAOUHSC_00648=SAOUHSC_00648	-3.00078	0.00799624	17	1.18063	0.499475	19	-2.33997	0.00413334	21	1.15199	0.115884	16	-2.06437	0.216191	20	-0.749725	0.338834	17	-2.79026	0.0237264	20	2.57118	0.0109318	18	3.36499	3.38e-06	18	1.3559	0.320672	18	-0.956409	0.246983	20	-0.633217	0.208499	20	-0.858062	0.296018	17	-2.85917	0.0478372	18	-0.606141	0.423969	18	-0.29586	0.391865	13
NCTC8325	SAOUHSC_00650=SAOUHSC_00650	0	1	0	0	1	0	0	1	0	0	1	0	0	1	0	0	1	0	0	1	0	0	1	0	0	1	0	0	1	0	0	1	0	0	1	0	0	1	0	0	1	0		1	0		1	0
NCTC8325	SAOUHSC_00651=SAOUHSC_00651	-2.18244	0.0340702	11	-0.989945	0.28891	10	-4.61005	0.00724809	14	-1.13384	0.271844	12	0.119689	0.329842	14	-0.442188	0.425354	11	-4.43078	0.000464346	14	1.05952	0.239496	11	4.16496	0.00812845	10	0.494359	0.346209	10	-0.916684	0.217967	14	-2.89046	0.0287836	14	-0.855629	0.0913225	11	-2.84953	0.0110722	11	-3.42164	0.00462016	10	2.36773	0.0777853	11
NCTC8325	SAOUHSC_00652=SAOUHSC_00652	-1.49692	0.196995	10	-0.706655	0.358457	11	-1.12274	0.171224	11	0.045987	0.498763	10	0.83891	0.167092	11	1.73716	0.14278	9	-0.22851	0.408822	11	-0.0221755	0.498705	10	0.735046	0.295935	10	2.92401	0.0226612	10	-0.73906	0.41725	11	-2.25554	0.04429	12	-4.33376	0.00610981	11	-0.758468	0.423552	10	-0.615703	0.389648	10	-3.64184	2.33626e-05	10
NCTC8325	SAOUHSC_00653=SAOUHSC_00653	-2.04365	0.0274954	16	-4.30606	0.0137962	17	1.05993	0.363144	19	1.50416	0.126721	16	-0.305282	0.319994	18	1.23545	0.321584	14	1.22932	0.432955	18	-1.17628	0.0756394	15	-2.13276	0.0312924	16	2.88357	0.00552598	16	-0.0242194	0.344748	18	0.978343	0.327524	19	-2.39889	0.0480066	17	-2.65093	0.0571225	17	-5.46861	0.0124426	17	-2.89678	0.0752349	12
NCTC8325	SAOUHSC_00654=SAOUHSC_00654	0.391983	0.383945	14	-0.293538	0.400206	16	-0.64042	0.342433	20	-1.94169	0.363393	15	0.340078	0.492715	19	-2.05387	0.273541	14	0.646938	0.430647	20	0.622638	0.481574	14	-2.0248	0.0681279	15	0.955361	0.139588	14	-0.181667	0.322278	20	-0.706857	0.130789	19	0.839501	0.442898	17	-1.76788	0.0500487	16	-3.38065	0.144679	15	1.35326	0.110567	15
NCTC8325	SAOUHSC_00655=SAOUHSC_00655	0.496075	0.235522	14	1.84127	0.205998	13	-2.13634	0.115977	16	2.24066	0.0246675	11	-0.495859	0.160771	16	-0.0385446	0.492735	11	-0.619362	0.211521	16	1.26564	0.194434	12	0.431889	0.382609	12	1.54738	0.426326	13	-0.480725	0.406644	16	-1.54475	0.137801	17	0.0437968	0.48067	14	0.504492	0.386782	13	-2.21893	0.0421819	12	0.224995	0.46653	12
NCTC8325	SAOUHSC_00656=SAOUHSC_00656	-0.860641	0.321705	8	-1.08931	0.437256	8	-1.26615	0.330694	8	3.45393	0.000658125	7	0.2459	0.498431	8	-2.30131	0.311796	7	-0.807408	0.336073	8	2.55614	0.042396	7	3.30462	0.022879	7	1.16231	0.433618	7	0.426302	0.343526	8	-1.23272	0.0516043	8	-1.35323	0.0510062	8	-1.18915	0.210214	7	-1.44437	0.370027	7	-0.729508	0.47278	6
NCTC8325	SAOUHSC_00658=SAOUHSC_00658	-3.56176	0.0190924	7	-0.888978	0.438918	7	-2.34981	0.00724809	7	1.77255	0.0316648	7	0.182116	0.418032	7	-1.68418	0.279186	7	-0.317449	0.449313	7	-2.74616	0.0370249	7	2.9591	0.01192	7	-1.70374	0.123056	7	-0.597787	0.300974	7	-1.94541	0.00822206	7	-2.60629	0.00243864	7	-0.988537	0.258669	7	-2.2951	0.113868	7	0.105396	0.424198	7
NCTC8325	SAOUHSC_00659=SAOUHSC_00659	11.0314	0.00126992	6	8.86266	0.0376495	6	-12.8902	0.00993132	3	-20.4185	0.003985	4	-9.55704	0.00866443	3	6.834	0.0245095	3	15.0639	0.00311157	6	6.70952	0.00328502	5	-11.3752	0.0312924	2	-10.925	0.0733608	3	-11.1406	0.0158539	3	-12.0907	0.00872996	3	1.24295	0.444173	5	4.09847	0.219136	3	-2.97799	0.0392706	2	9.8991	0.00116809	5
NCTC8325	SAOUHSC_00660=SAOUHSC_00660	-2.05978	0.235522	12	0.440874	0.32248	13	-2.37439	0.00626778	16	0.509676	0.263562	13	-0.470476	0.256661	15	0.22401	0.497277	11	-0.592707	0.431424	15	-2.17646	0.243966	11	-1.87031	0.0108238	12	2.23906	0.123329	13	-1.81511	0.0898517	15	-0.601767	0.442857	15	-1.57193	0.132135	11	0.537096	0.371927	13	-1.69343	0.157575	12	-1.82404	0.354573	12
NCTC8325	SAOUHSC_00661=SAOUHSC_00661	2.78111	0.254558	19	-2.87957	0.0937064	18	0.431069	0.398534	26	-1.81192	0.191373	17	-0.584249	0.269372	25	-3.02149	0.190265	15	-1.98331	0.102535	25	0.269376	0.465109	14	0.981482	0.266857	18	-2.63003	0.363422	20	0.30977	0.271629	25	-0.907841	0.265322	26	-0.0532895	0.404794	20	-1.16095	0.163837	21	-0.824468	0.448474	19	-1.67885	0.38519	14
NCTC8325	SAOUHSC_00662=SAOUHSC_00662	0.866178	0.44276	2	-0.0255406	0.499475	2	3.08246	0.00993132	3	-1.8787	0.284063	3	5.30223	0.00866443	3	-1.66111	0.0823349	2	-3.53392	0.0247893	3	0.963718	0.498705	2	-4.74885	0.0312924	2	8.15788	0.040226	2	2.83584	0.0985452	3	2.26234	0.253302	3	-0.896977	0.451609	2	-3.96201	0.239356	2	0.65452	0.386228	3	3.36436	1	1
NCTC8325	SAOUHSC_00663=SAOUHSC_00663	1.2372	0.183882	14	0.260651	0.380824	13	0.107793	0.433853	16	-4.8158	0.00837393	12	-1.59661	0.00996357	14	-1.07595	0.36206	13	0.355188	0.254081	15	1.27826	0.149575	13	0.393428	0.1757	14	1.16577	0.32366	14	1.34067	0.207467	15	2.10042	0.163231	15	0.763802	0.351943	13	-7.89031	0.000170768	12	-5.52804	0.00397856	12	-3.44662	0.0270749	11
NCTC8325	SAOUHSC_00664=SAOUHSC_00664	2.25245	0.0658301	11	-5.24781	0.00298581	12	-33.2123	6.95e-07	13	-15.3988	3.6e-06	11	-15.9657	3.67e-07	13	0.0505949	0.464318	11	-2.17302	0.0257992	13	-11.155	0.000176826	11	-15.5849	1.15e-06	12	-4.54226	0.0194888	12	-2.79337	0.0570392	13	-5.71583	2e-05	13	-3.03229	0.0578803	12	-23.062	1.26e-05	11	-22.3233	9.76314e-06	11	-7.16233	2.0734e-05	9
NCTC8325	SAOUHSC_00665=SAOUHSC_00665	1.77764	0.315325	7	-4.45792	0.0496085	8	-30.7571	9.11e-06	10	-13.7472	0.000476679	6	-20.0509	5.22e-06	10	3.56809	0.311796	5	-4.09854	0.159472	10	-6.8702	0.0468813	5	-10.0208	4.87e-05	8	-2.82434	0.101655	8	-5.58352	0.00034228	10	-4.91074	0.00913038	10	-4.04272	0.0452152	7	-27.8256	0.00197017	5	-21.2745	0.00181695	5	-12.0651	0.00318624	4
NCTC8325	SAOUHSC_00666=SAOUHSC_00666	0.354334	0.497993	8	-2.39086	0.17487	8	-14.1257	2.25e-05	9	-8.94186	0.00352092	8	-13.1236	2.81e-05	9	-0.343149	0.371994	8	-3.31726	0.0427214	9	-5.60508	0.00558823	8	-11.3359	4.87e-05	8	-0.248552	0.42091	8	-3.44457	0.00599948	9	-7.10155	1.37e-05	9	-2.4315	0.0379759	8	-14.9314	0.000151878	8	-12.5318	0.000130469	8	-2.73293	0.0346584	6
NCTC8325	SAOUHSC_00667=SAOUHSC_00667	-0.00677393	0.0798381	12	1.33969	0.393745	13	-16.0779	9.9e-06	13	-9.00662	0.00713028	9	-9.89214	9.41e-06	13	0.689108	0.154368	10	0.0657603	0.157504	14	-7.20036	0.00544036	10	-8.91592	3.55e-06	11	-5.05159	0.040226	12	-0.7081	0.152627	13	-2.53719	0.0640254	13	-1.21901	0.0495978	11	-18.3388	2.6e-05	10	-13.054	0.000757363	10	-10.5309	3.70044e-05	9
NCTC8325	SAOUHSC_00668=SAOUHSC_00668	1.00607	0.218056	21	-3.63824	0.00186862	20	-11.5399	1.07e-08	20	-5.54748	0.000148847	20	-10.1919	7.14e-08	20	0.328021	0.482913	19	-1.68215	0.0247893	21	-2.48785	0.0344379	20	-5.64338	3.6e-05	20	-2.34563	0.0144438	21	-2.56239	0.000111952	20	-2.19357	0.00290689	20	-2.06103	0.0464736	21	-11.4251	1.17e-05	20	-10.1578	2.57854e-08	19	-2.79703	0.0350492	16
NCTC8325	SAOUHSC_00669=SAOUHSC_00669	2.19741	1	1	3.19467	1	1	-6.47146	1	1	-8.94532	1	1	-0.67018	1	1	-0.319681	1	1	-1.40692	1	1	5.06319	1	1	-2.29986	1	1	4.62986	1	1	1.72979	1	1	6.25949	1	1	1.81612	1	1	-4.43089	1	1	-0.15556	1	1	1.23513	1	1
NCTC8325	SAOUHSC_00670=SAOUHSC_00670	-6.66394	3.5e-05	15	0.683767	0.499475	14	-1.94977	0.0433004	16	0.724792	0.0382171	15	-0.491901	0.422601	15	-3.60667	0.0048997	15	-1.52154	0.040235	15	-5.22462	4.82e-05	15	-2.75089	0.0417193	13	-0.31883	0.416703	14	-2.55697	0.0683893	15	-1.75615	0.0357087	15	0.76542	0.400118	13	-0.749994	0.177124	13	-3.13452	0.0511637	14	-1.63024	0.0801724	13
NCTC8325	SAOUHSC_00671=SAOUHSC_00671	-2.90724	0.000493131	19	-2.05624	0.0319363	19	-3.42371	0.000188518	21	-0.181029	0.347148	19	-0.703119	0.419933	21	1.26612	0.367573	19	-0.33732	0.229512	21	-0.457656	0.343013	19	4.72577	4.39e-06	20	-3.23969	0.0457813	18	-3.6589	0.000545566	21	-4.84558	3.78e-06	21	-2.15375	0.0760915	19	-1.90177	0.184102	19	-0.281182	0.133456	20	0.749388	0.126082	17
NCTC8325	SAOUHSC_00672=SAOUHSC_00672	3.70352	0.00368315	8	-0.930043	0.437256	8	-0.565605	0.299793	9	-0.339519	0.396463	7	0.0916439	0.414127	9	0.2821	0.434285	6	3.42797	0.0244429	9	4.38256	0.091498	7	2.51514	0.289381	8	-4.5201	0.0105715	7	-1.19215	0.158847	9	-2.72219	0.0100559	9	-1.11089	0.494728	8	5.2435	0.0438946	8	4.95966	0.01318	8	-1.78448	0.0414222	5
NCTC8325	SAOUHSC_00673=SAOUHSC_00673	0.533372	0.495017	18	-1.91268	0.0699959	21	1.0817	0.46506	26	3.00585	0.0245561	23	0.913553	0.154406	26	1.69863	0.121896	15	0.196362	0.454864	26	7.29496	3.69e-07	19	4.77426	9.38e-07	21	-2.9871	0.0202932	22	-2.84258	0.00793143	26	-3.20734	0.0068676	26	-3.00775	0.0030869	21	0.327757	0.303841	22	-0.832854	0.475288	20	-0.423547	0.338629	21
NCTC8325	SAOUHSC_00674=SAOUHSC_00674	4.55557	1	1	-2.60219	1	1	1.79463	1	1	6.36435	1	1	-1.73539	1	1	15.7567	1	1	0.166003	1	1	13.8711	1	1	-2.45814	1	1	19.568	1	1	4.81929	1	1	-2.84845	1	1	-1.39676	1	1	10.0958	1	1	14.2189	1	1	-6.5401	1	1
NCTC8325	SAOUHSC_00675=SAOUHSC_00675	-2.48368	0.0111292	14	-3.18868	0.130497	13	-1.68459	0.13565	15	-1.47001	0.0546552	14	-0.498982	0.468225	15	-0.873058	0.27592	12	0.40993	0.463399	15	-3.0171	0.0358191	12	0.333367	0.12969	13	1.0262	0.457883	13	0.0330575	0.336403	15	-2.32869	0.0378163	15	-1.43747	0.141311	14	-5.51615	0.0234806	14	-4.21256	0.0343298	13	1.89914	0.327995	11
NCTC8325	SAOUHSC_00676=SAOUHSC_00676	-0.988308	0.355739	7	-0.397216	0.368176	7	-1.34999	0.226419	7	2.44579	0.298324	7	0.165138	0.462514	7	-0.996595	0.325413	7	-1.2367	0.107502	7	-1.97223	0.102009	7	1.09068	0.119962	7	1.04262	0.202106	7	0.608477	0.43447	7	-0.50137	0.468053	8	0.692495	0.230621	7	-1.95185	0.0852179	7	-2.84153	0.144224	7	-0.0686939	0.245329	8
NCTC8325	SAOUHSC_00677=SAOUHSC_00677	0	1	0	-10.0252	1	1	8.86988	1	1	-16.0795	1	1	5.73114	1	1	0	1	0	-1.57746	1	1	0	1	0	-16.6559	1	1	-8.04991	1	1	6.1139	1	1	4.87663	1	1	1.10339	1	1	10.4672	1	1	10.7787	1	1		1	0
NCTC8325	SAOUHSC_00678=SAOUHSC_00678	-0.312707	0.497737	6	-0.102346	0.401591	5	-1.94961	0.238437	8	-0.959104	0.316376	6	-6.06921	0.00592943	7	-0.525819	0.404968	5	2.84358	0.180781	7	-5.80697	0.00361187	5	-9.38136	0.0423719	5	-0.938531	0.328299	6	-2.58664	0.0793308	7	-1.91559	0.0890123	7	0.619165	0.420729	5	3.69963	0.00254181	5	2.8401	0.0483111	5	1.15834	0.124703	6
NCTC8325	SAOUHSC_00679=SAOUHSC_00679	-0.0853065	0.399787	15	-0.465798	0.476439	15	-1.37525	0.0682534	18	0.220549	0.438534	15	-2.80924	0.00652084	18	-0.250393	0.344507	13	-0.218659	0.375659	18	1.48524	0.481574	14	-4.6869	0.15337	13	-0.20502	0.4709	15	0.236318	0.395436	18	-0.978021	0.135513	18	-0.0768722	0.371771	16	1.89687	0.261548	15	1.37189	0.407908	15	1.687	0.155812	13
NCTC8325	SAOUHSC_00680=SAOUHSC_00680	1.58312	0.0807506	2	-6.62245	1	1	0.195964	0.49868	3	-2.14499	1	1	7.55818	0.0980918	3	-0.309525	1	1	-2.68136	0.0703513	2	-2.78232	1	1	2.04937	1	1	-0.570292	0.275518	2	2.24926	0.253661	2	3.04681	0.495831	2	2.08063	0.498245	2	1.42131	0.499096	2	-0.323267	1	1	-17.1527	0.497819	2
NCTC8325	SAOUHSC_00681=SAOUHSC_00681	2.1629	0.379276	15	-2.43888	0.133562	15	-0.791755	0.145139	20	-0.171553	0.498763	15	1.35007	0.2424	20	-0.554436	0.209756	10	1.07829	0.372178	20	0.548644	0.498763	12	-0.645899	0.492848	16	1.99047	0.466842	14	0.880329	0.357241	19	-0.0587513	0.401553	19	-1.11616	0.498245	15	-0.665326	0.465045	15	0.709778	0.335096	15	-0.990738	0.191866	14
NCTC8325	SAOUHSC_00682=SAOUHSC_00682	2.16879	0.433806	4	8.49713	0.28891	3	0.684615	0.431569	7	4.87487	0.284063	3	-1.16807	0.314831	6	3.39796	0.0389301	3	-2.01697	0.221089	6	-0.577127	0.457169	3	-3.27708	0.49655	4	1.87401	0.303426	3	-2.14341	0.0140088	6	1.32839	0.283732	7	2.33881	0.276818	3	6.59652	0.112309	4	-1.6793	0.27999	3	-0.0945197	1	1
NCTC8325	SAOUHSC_00683=SAOUHSC_00683	1.42875	0.266494	12	-2.16852	0.0367096	10	1.81374	0.0127638	14	2.15069	0.062908	10	5.13045	0.00030333	14	2.01068	0.0880324	10	-1.9689	0.476249	14	-0.829325	0.399249	11	-0.176199	0.159388	12	2.39556	0.0548175	12	-0.277466	0.470247	13	-9.9818	6.58e-07	13	2.68787	0.14197	11	-9.47299	2.6e-05	10	-6.00368	0.0071242	10	-7.53871	0.000151539	7
NCTC8325	SAOUHSC_00684=SAOUHSC_00684	-0.664567	0.372531	3	3.2274	0.28891	3	-5.27322	0.00342003	4	0.303079	0.498763	3	0.812613	0.0549995	4	-0.687452	0.279186	3	-1.09605	0.332039	4	1.53256	0.199131	3	2.6542	0.264425	3	-3.6687	0.0144438	3	-2.77244	0.0491594	4	-6.00018	0.0444354	4	1.24831	0.332546	3	-1.77447	0.258669	3	-2.65302	0.260135	3	-6.15942	0.0093984	3
NCTC8325	SAOUHSC_00685=SAOUHSC_00685	-3.0309	0.266494	3	-3.6833	0.014038	3	0.252323	0.5	5	-1.90868	0.284063	3	-0.960255	0.167474	5	-0.65338	0.351837	2	-0.190012	0.448245	5	-1.30519	0.496793	2	9.38578	0.1047	3	-4.87657	0.00687894	4	-2.89918	0.0547945	5	-3.18462	0.0391767	5	-5.02031	0.0981481	3	2.47283	0.112309	4	1.21501	0.314203	3	-1.31796	0.291145	5
NCTC8325	SAOUHSC_00686=SAOUHSC_00686	0.836014	0.371034	4	7.13732	0.00493571	4	1.59845	0.484596	6	6.92042	0.00482092	4	-1.55734	0.492968	6	5.35558	0.312055	3	2.28076	0.270832	6	6.35946	0.268127	3	2.59478	0.264425	3	-0.0504975	0.486008	3	0.769391	0.347029	6	-0.907659	0.196257	6	3.67767	0.0145177	4	0.525189	0.423552	3	-0.839024	0.364219	3	-2.55654	0.214551	4
NCTC8325	SAOUHSC_00687=SAOUHSC_00687	4.42631	0.00897996	7	0.838322	0.474705	6	5.68449	0.00214069	9	2.81693	0.335466	6	3.71032	0.00609711	8	0.841978	0.338951	4	0.46359	0.299286	8	-2.30142	0.498705	4	1.20051	0.3461	6	6.31209	0.0885526	4	0.600334	0.498173	8	0.138505	0.388496	8	0.431464	0.381745	5	7.65168	0.0476627	5	2.63958	0.45307	6	1.38069	0.19744	4
NCTC8325	SAOUHSC_00688=SAOUHSC_00688	0.259361	0.494586	12	-4.31858	0.0255535	14	-0.382023	0.212401	15	3.26601	0.0180547	11	0.762485	0.232133	14	2.63372	0.0840571	12	-0.60919	0.363983	14	2.0579	0.40207	13	-0.0329129	0.499384	11	-0.350051	0.448169	10	-1.65045	0.478617	14	-0.799348	0.151818	15	-2.47473	0.0139608	14	-2.81365	0.0499964	11	-3.86156	0.0101302	11	-0.361171	0.33927	12
NCTC8325	SAOUHSC_00689=SAOUHSC_00689	-2.03105	0.203229	6	-1.91902	0.499475	8	0.568407	0.478817	12	-0.744675	0.370219	7	0.502897	0.122687	12	1.97142	0.278155	6	-2.40314	0.319059	12	-2.86149	0.179019	6	0.0424716	0.493813	6	0.885765	0.319114	5	-3.62068	0.340516	12	-2.18968	0.468053	12	-3.36284	0.173581	8	1.16491	0.172237	8	1.43041	0.416268	7	-5.37349	0.00787869	10
NCTC8325	SAOUHSC_00690=SAOUHSC_00690	0.511939	0.267577	8	5.81416	0.0203884	6	0.180504	0.419588	11	-3.22937	0.0177983	7	-0.148554	0.430414	11	-1.13286	0.416514	7	-0.519394	0.435014	11	2.88017	0.333366	7	-0.21697	0.497298	8	2.35379	0.0993832	8	-0.540881	0.46119	11	-1.85872	0.330456	11	3.38154	0.131829	7	0.120782	0.348161	7	0.99795	0.377737	9	-2.86347	0.0048764	7
NCTC8325	SAOUHSC_00691=SAOUHSC_00691	0.150255	0.445042	14	-0.628622	0.0783237	16	-4.19783	0.000613066	17	-5.83821	0.00100196	15	-4.62602	9.61e-07	17	-0.918949	0.399931	13	-1.86614	0.147279	17	-1.59467	0.449748	15	-4.80099	0.000138236	13	-0.498034	0.370226	16	-3.56158	0.0992123	17	-3.10467	0.00501194	17	-1.09705	0.150624	16	-0.514872	0.0420536	15	-0.343835	0.0788691	15	2.65742	0.0431687	13
NCTC8325	SAOUHSC_00692=SAOUHSC_00692	0.332819	0.240738	21	-1.09381	0.337069	19	-0.634419	0.100858	22	-1.68971	0.195479	20	2.44689	0.00059007	22	0.754449	0.369896	19	0.65271	0.255864	22	0.0345283	0.194437	19	-0.205789	0.452373	20	-3.85283	0.0492116	20	3.28244	0.0364121	22	1.77287	0.0343081	22	0.314145	0.498245	20	0.367854	0.348161	20	0.77184	0.48815	20	-0.429437	0.440577	18
NCTC8325	SAOUHSC_00693=SAOUHSC_00693	-0.385344	0.395899	15	-0.591471	0.402032	14	-2.12614	0.054127	16	-2.16059	0.449934	14	0.24424	0.492715	16	3.22023	0.155391	14	-0.808012	0.413086	16	1.88772	0.0668172	14	0.899522	0.312242	15	-0.991055	0.498199	15	-1.62538	0.0547772	16	-0.171999	0.279259	17	-0.149923	0.430667	15	-5.99308	0.00879171	15	-4.50615	0.00192084	14	-2.55514	0.0276192	15
NCTC8325	SAOUHSC_00694=SAOUHSC_00694	-1.40825	0.431152	8	-7.66052	0.000861032	7	-17.5421	5.68e-05	8	-13.9424	6.35e-05	8	-20.9019	3.57e-05	8	-0.863039	0.380473	7	1.21946	0.285788	8	-15.9954	0.00564425	7	-22.9385	0.000138236	7	-0.148504	0.471436	8	-4.18496	0.0530803	8	-4.66496	0.0347294	8	1.8276	0.242071	8	7.78387	0.00466145	8	3.0223	0.21509	8	13.705	0.00046867	6
NCTC8325	SAOUHSC_00695=SAOUHSC_00695	1.77951	0.323315	16	-0.465297	0.37715	16	-0.626017	0.332697	16	0.0724131	0.363393	15	-0.346403	0.417865	16	3.04206	0.0589862	13	0.909469	0.147279	16	2.69595	0.00842158	14	1.15977	0.0652018	15	1.35729	0.107929	14	1.65362	0.0547772	16	0.350671	0.472748	16	-0.854198	0.342042	16	-1.07042	0.242467	15	-1.64995	0.377737	14	0.775065	0.496284	15
NCTC8325	SAOUHSC_00696=SAOUHSC_00696	-0.668064	0.475861	10	-1.38218	0.184425	10	-0.684177	0.464457	12	3.6775	0.0180547	11	2.15887	0.0942434	12	1.19271	0.0991319	9	-0.701307	0.328082	12	3.30072	0.0395286	11	0.604485	0.102934	11	-0.0885349	0.477132	10	-1.48717	0.274969	12	0.792294	0.172732	12	-0.0743652	0.2053	11	-1.33473	0.388474	11	-1.30675	0.304154	10	-1.23088	0.225818	10
NCTC8325	SAOUHSC_00697=SAOUHSC_00697	-0.139359	0.496177	2	-1.95629	0.0995256	2	3.87558	0.0294941	2	2.28089	0.0603194	2	1.50263	0.0597803	2	0.988154	0.382406	2	1.73419	0.121559	2	3.99132	0.122303	2	-1.17968	0.439772	2	1.41311	0.192105	2	1.81887	0.317454	3	5.97642	0.0277191	2	-5.26717	0.134484	2	1.89745	0.478879	2	1.32474	0.191006	2	-3.38221	1	1
NCTC8325	SAOUHSC_00698=SAOUHSC_00698	-1.07466	0.186371	29	0.660186	0.479671	27	-1.58225	0.218313	34	0.748369	0.491591	28	0.447282	0.416373	33	1.00791	0.498158	28	-0.158518	0.424796	34	0.673406	0.399249	29	-0.581667	0.304948	29	0.942577	0.108612	25	-1.92987	0.355527	33	-0.206358	0.170889	34	0.62517	0.362011	28	-1.98743	0.211746	28	-1.47388	0.0405024	28	-1.6544	0.285473	28
NCTC8325	SAOUHSC_00699=SAOUHSC_00699	2.30694	0.338122	20	1.14971	0.349165	19	-0.55118	0.189363	21	3.10349	0.0582342	18	0.52265	0.459799	21	1.56379	0.150074	16	0.0766625	0.329546	21	0.356731	0.498705	18	-0.444875	0.289138	18	-1.12894	0.280169	20	0.562942	0.478617	21	-1.59127	0.0165392	21	3.34765	0.000609345	18	-0.0218136	0.42541	18	0.885529	0.175107	17	-0.202088	0.383871	15
NCTC8325	SAOUHSC_00700=SAOUHSC_00700	-0.457324	0.368434	5	-1.22793	0.0367757	5	0.764945	0.427492	6	0.95033	0.470474	4	2.60902	0.200221	6	0.782492	0.498158	4	-2.52934	0.0577164	6	2.26835	0.325673	5	4.32346	0.123746	5	-0.53232	0.338708	5	1.4277	0.211092	6	-3.13212	0.0194432	6	-1.15969	0.186395	5	-11.6419	0.00649535	4	-5.01695	0.0330261	4	-4.08033	0.105642	4
NCTC8325	SAOUHSC_00701=SAOUHSC_00701	0.489488	0.496177	9	1.42897	0.499475	9	-0.334397	0.272786	11	1.43973	0.431713	9	0.775573	0.353046	11	0.302928	0.498224	8	-2.32616	0.276312	11	-0.31551	0.348803	9	-3.3824	0.00409735	9	-1.37806	0.272684	9	-0.0124475	0.430141	11	-6.30872	0.00110456	12	1.66578	0.270574	9	-4.43484	0.148915	9	-0.452012	0.361139	9	-3.37745	0.495238	6
NCTC8325	SAOUHSC_00702=SAOUHSC_00702	5.33315	0.119083	4	1.15238	0.320302	4	-8.73291	0.00409057	4	-0.728823	0.378409	3	-1.67769	0.025925	4	-1.24792	0.36206	3	-0.754414	0.400205	5	-2.07994	0.268127	3	0.503567	0.242384	4	4.80975	0.284288	3	-3.55379	0.113963	4	-10.6751	0.0391767	5	0.61695	0.323288	4	0.224733	0.499096	4	-4.4681	0.0601731	4	-4.64039	0.0168369	4
NCTC8325	SAOUHSC_00703=SAOUHSC_00703	-2.09745	0.44276	15	-0.732817	0.265523	16	-0.848501	0.188187	17	-0.172551	0.498763	17	0.110626	0.485312	17	-3.48405	0.321624	13	1.62221	0.489146	18	-1.21625	0.392359	14	2.61701	0.00871134	14	-32.9342	2.78e-07	15	-41.1007	7.12e-08	16	-45.1743	3.32e-08	16	-2.18173	0.0293837	17	-0.625901	0.063305	16	-2.87069	0.166441	15	-2.66467	0.000464971	12
NCTC8325	SAOUHSC_00704=SAOUHSC_00704	-0.974971	0.40729	4	1.37676	0.420844	5	-1.77065	0.208755	5	-3.16728	0.0920953	4	2.37115	0.0698285	5	-1.86181	0.06607	4	0.0650298	0.489146	5	-4.48779	0.00382645	4	-3.92083	0.0187729	5	-2.05461	0.0568535	4	-1.64065	0.259332	5	-4.54792	0.0294762	5	0.275761	0.5	5	4.00473	0.340176	5	-1.08548	0.195968	4	0.896692	0.314028	4
NCTC8325	SAOUHSC_00705=SAOUHSC_00705	0.675374	0.279621	6	-0.000590502	0.46183	6	2.562	0.138045	8	5.39323	0.0195786	6	1.50848	0.0211877	7	3.93663	0.0433207	6	3.03464	0.0940568	8	-1.29174	0.282159	6	-3.05791	0.00114254	6	1.07757	0.118562	7	2.49159	0.00910437	8	0.569066	0.272991	8	0.234692	0.307279	6	0.852417	0.383387	7	0.754749	0.498045	6	1.90988	0.217957	7
NCTC8325	SAOUHSC_00706=SAOUHSC_00706	1.20129	0.203229	6	2.71473	0.0930977	6	-3.92019	0.00041319	6	0.989672	0.156365	6	-1.3026	0.0779314	6	2.26549	0.246467	6	-2.60876	0.0653979	6	0.802895	0.316801	6	0.0230908	0.318882	6	-0.763934	0.328299	6	-1.6911	0.0306564	6	-8.44823	0.000291823	6	1.38404	0.241039	6	2.49165	0.177124	6	-1.61991	0.488508	6	-3.31135	0.0645399	6
NCTC8325	SAOUHSC_00707=SAOUHSC_00707	-2.99768	0.090067	11	1.6057	0.400491	12	-2.01896	0.0823125	12	-1.16292	0.0804379	11	-0.523704	0.0170777	12	-0.187718	0.388743	11	0.293094	0.33506	12	0.383732	0.309088	11	-1.86924	0.144467	12	0.0553283	0.482171	11	-0.450063	0.0905446	12	-8.25687	9.3e-05	12	-0.814139	0.282664	11	-0.211717	0.343789	12	-1.61966	0.136483	12	-4.33196	0.00326041	10
NCTC8325	SAOUHSC_00708=SAOUHSC_00708	-1.18511	0.0728694	37	-0.829521	0.477452	38	-2.43994	0.0331591	42	-2.56085	0.094345	35	-2.22471	0.045684	42	-1.14217	0.304705	34	-1.60748	0.221085	41	-0.77154	0.124697	37	-0.431512	0.365134	37	0.379875	0.448626	35	-1.80481	0.0200017	41	-8.89108	4.45e-14	41	-2.32716	0.0217382	38	-1.05527	0.379739	35	-0.671899	0.086946	37	-1.25534	0.0193612	36
NCTC8325	SAOUHSC_00710=SAOUHSC_00710	-3.60399	1.5e-05	16	-1.00752	0.454899	16	0.215705	0.419159	17	-0.506864	0.297657	16	0.184029	0.421672	17	0.148539	0.403652	16	0.558273	0.446163	17	-0.33078	0.386574	16	2.51018	0.00606703	15	0.775456	0.303426	15	-0.369129	0.336541	17	-5.57633	4.03e-06	17	-1.32263	0.116745	16	-0.709953	0.300413	16	-0.791061	0.113833	16	-1.54232	0.210379	15
NCTC8325	SAOUHSC_00711=SAOUHSC_00711	-2.03463	0.0514717	24	-0.758256	0.197386	23	-0.682821	0.224844	28	0.0546716	0.365555	21	0.525835	0.446476	28	-2.33941	0.0589862	21	0.472701	0.472958	27	1.07588	0.204111	21	4.46854	9.6e-07	23	0.396592	0.42091	21	-1.18228	0.179547	27	-5.96767	5.63e-09	27	0.736898	0.214776	24	-2.42275	0.0619204	23	-2.55511	0.0107975	23	-3.86584	0.00289026	17
NCTC8325	SAOUHSC_00712=SAOUHSC_00712	-2.48084	0.0573989	9	-1.12066	0.299481	10	0.239312	0.493046	12	-1.27059	0.163498	10	4.23921	7.6e-05	13	-2.06946	0.127844	9	2.38621	0.0999696	12	-0.301492	0.460873	9	1.46335	0.0395458	10	-1.51546	0.388376	10	1.75523	0.124589	12	-0.23079	0.18022	12	1.64633	0.160344	11	-0.766594	0.258669	10	-2.35744	0.10363	9	-3.75895	0.00126913	9
NCTC8325	SAOUHSC_00713=SAOUHSC_00713	0.782218	0.201486	13	1.15961	0.140347	12	0.608238	0.478293	14	-2.66017	0.0479057	13	1.42339	0.0412626	13	-0.455853	0.34722	9	1.07685	0.128985	13	-1.15826	0.316244	10	0.645846	0.450925	13	1.63483	0.284288	12	0.937906	0.290105	13	0.246777	0.378991	13	0.951394	0.445251	13	1.63678	0.464591	13	-1.49657	0.329404	12	-0.171177	0.497819	8
NCTC8325	SAOUHSC_00714=SAOUHSC_00714	4.29565	0.0242721	12	0.728755	0.439329	11	-1.09972	0.170431	17	-1.5345	0.298324	11	1.18534	0.066857	18	3.9592	0.0589862	9	-0.337456	0.39497	17	6.86129	0.09696	12	-0.11069	0.320126	11	2.3721	0.202106	13	0.867565	0.338263	18	0.064831	0.237412	17	0.82029	0.441925	12	-1.45429	0.238277	12	-0.28709	0.324223	12	1.88035	0.135631	15
NCTC8325	SAOUHSC_00715=SAOUHSC_00715	0.53355	0.496177	15	-1.03394	0.499475	17	-1.86315	0.0393048	19	0.296837	0.453983	13	-2.10994	0.136144	18	3.3915	0.0574912	14	-2.13793	0.358051	18	-6.77898	0.000162507	14	-12.8339	4.21e-06	15	-1.04825	0.287298	14	0.302291	0.298713	20	-1.59182	0.254757	20	-1.39486	0.183688	17	-1.94994	0.239356	16	-1.23718	0.226186	16	-0.997784	0.491998	12
NCTC8325	SAOUHSC_00716=SAOUHSC_00716	-2.62883	0.0550094	8	0.0276192	0.499475	9	-0.417159	0.336693	10	-0.120533	0.476764	8	1.61341	0.0770767	10	-2.2198	0.265134	8	-2.9825	0.024723	10	3.93538	0.041493	9	1.98514	0.378279	9	2.63612	0.255499	8	-1.38323	0.0731163	10	-0.493116	0.327844	10	-3.51356	0.00556004	9	-0.730625	0.395709	9	2.36499	0.113798	10	1.6777	0.394897	7
NCTC8325	SAOUHSC_00717=SAOUHSC_00717	1.78232	0.272815	4	3.0106	0.139945	4	1.56433	0.279162	4	2.77427	0.121252	4	3.83777	0.00284329	4	0.192573	0.498158	4	0.489105	0.339631	4	9.02407	0.00382645	4	15.799	0.00320228	4	1.18949	0.117948	4	-0.745883	0.357625	4	0.061332	0.374307	4	0.562043	0.289483	4	6.56313	0.00506269	4	4.03218	0.0166048	4	0.677204	0.402964	3
NCTC8325	SAOUHSC_00718=SAOUHSC_00718	2.39789	0.386372	7	-1.45713	0.490953	6	-5.15555	0.000541192	7	-4.29303	0.0222946	6	-2.96096	0.0739702	7	1.0311	0.474487	5	1.00431	0.0999696	7	-10.4946	0.00130039	5	-5.41547	0.00512591	6	-9.90651	0.00194773	5	-1.33025	0.0364667	9	-8.74601	0.00269739	7	-0.676132	0.241039	6	-0.871823	0.348161	7	0.742917	0.396511	7	0.0237292	0.481611	4
NCTC8325	SAOUHSC_00719=SAOUHSC_00719	-1.90658	0.103496	16	-0.251316	0.344821	16	-0.323758	0.333373	25	3.8704	0.11797	17	0.333954	0.419976	24	-1.19508	0.335436	16	-1.17815	0.329713	23	-2.00074	0.358027	17	-0.666483	0.274595	18	-0.599286	0.341848	17	0.561832	0.469707	23	-1.78561	0.076206	22	-1.99614	0.107661	16	-0.965984	0.490195	19	-2.27184	0.309875	20	-2.24156	0.0782953	17
NCTC8325	SAOUHSC_00720=SAOUHSC_00720	-2.74248	0.0267562	6	1.47341	0.118557	8	-0.27952	0.117671	10	2.89299	0.257888	8	0.856852	0.285898	10	-3.75486	0.0189536	6	-1.05548	0.395438	11	-4.30722	0.0856294	6	1.78328	0.178684	7	0.132422	0.309883	6	0.679113	0.377893	10	0.0779001	0.495831	10	0.756929	0.355924	8	2.66669	0.0559766	10	2.6634	0.498045	10	-4.71939	0.0150549	9
NCTC8325	SAOUHSC_00721=SAOUHSC_00721	0.295949	0.437975	7	-2.92067	0.122453	8	-1.29878	0.119704	7	1.41006	0.109385	8	-0.663443	0.314831	7	-0.508	0.438881	7	0.016279	0.479602	7	-1.43197	0.347897	7	-1.24915	0.280793	7	0.0980675	0.426326	7	0.348459	0.43447	7	0.337344	0.448582	7	-1.60883	0.16597	8	-2.23068	0.185935	8	-2.20819	0.0263066	7	1.25623	0.237734	9
NCTC8325	SAOUHSC_00722=SAOUHSC_00722	-0.751473	0.234665	10	1.53017	0.437261	10	-2.05432	0.0485481	12	-0.206172	0.318472	10	-0.23062	0.230657	13	2.18874	0.0740723	9	0.669322	0.123576	12	-1.17145	0.364774	8	1.61225	0.22516	10	2.81793	0.232284	11	0.21552	0.412849	12	-2.29409	0.117218	13	0.33284	0.415628	11	-4.05593	0.0145253	9	-1.45202	0.166441	11	-1.9467	0.0195195	10
NCTC8325	SAOUHSC_00723=SAOUHSC_00723	2.27723	0.121635	11	3.84475	0.122194	13	0.714262	0.27648	15	0.483103	0.491401	11	0.815394	0.2251	15	0.279507	0.338951	9	0.663573	0.460624	16	2.03294	0.0430576	9	1.83948	0.116549	12	-0.764626	0.284288	12	-0.147187	0.5	15	1.21205	0.121435	15	0.474358	0.415692	14	0.368883	0.273282	12	-1.78267	0.126794	13	-3.06143	0.00296072	12
NCTC8325	SAOUHSC_00724=SAOUHSC_00724	-0.0864428	0.435478	6	-0.495606	0.470118	8	1.35638	0.171224	11	2.99367	0.0203225	7	1.30334	0.196441	11	1.60653	0.0977887	6	-2.4852	0.0247893	10	-1.46534	0.0923017	6	-1.49392	0.095081	8	-3.91254	0.0126461	7	-2.88185	0.094624	10	2.91404	0.00216194	11	-1.10932	0.343493	8	3.34088	0.0323246	7	-1.23478	0.475653	7	-4.22682	0.0251048	6
NCTC8325	SAOUHSC_00725=SAOUHSC_00725	-1.42635	0.249252	6	-2.31995	0.200564	6	2.40535	0.339098	7	3.19079	0.00147022	6	3.67556	0.000218861	7	-1.78869	0.139267	6	0.99715	0.474069	6	-3.49624	0.309088	6	-1.44624	0.270541	6	0.636673	0.316309	6	0.456107	0.372409	6	2.16784	0.0727591	7	0.576216	0.27431	6	-6.27959	0.0219688	6	-1.55922	0.141311	6	-2.90991	0.227453	5
NCTC8325	SAOUHSC_00726=SAOUHSC_00726	-2.31418	0.156416	12	-0.797961	0.443879	13	1.82338	0.0524499	17	4.64636	0.000187041	12	4.18603	1.38e-05	16	-0.955025	0.211907	11	1.94155	0.205151	16	-2.17588	0.106337	11	1.64047	0.137954	11	-1.20455	0.498199	11	0.882662	0.425746	17	1.65979	0.0747998	16	-2.99467	0.0746492	13	-6.27624	0.000170768	12	-3.69957	0.0866263	12	-5.40213	0.000238704	11
NCTC8325	SAOUHSC_00727=SAOUHSC_00727	-0.649101	0.491981	18	0.584199	0.435922	18	0.515134	0.378453	18	2.32611	0.00694909	18	5.19238	3.57e-07	18	-0.743156	0.265371	17	-0.342001	0.260203	18	-0.713962	0.238486	17	-0.307301	0.429979	18	2.93411	0.00512952	18	-0.0063244	0.462228	18	1.61192	0.0773277	18	-1.26413	0.324194	18	-3.58933	0.142515	18	-2.46255	0.132008	18	-8.82092	0.00239065	11
NCTC8325	SAOUHSC_00728=SAOUHSC_00728	-21.7218	1.09e-09	30	-27.3701	4.56e-09	31	-26.805	1.3e-12	36	-21.675	4.79e-08	26	-31.2012	7.34e-12	36	-23.2396	1.98e-10	29	-27.8006	3.91e-12	36	-35.9923	3.36e-11	29	-28.2204	1.12e-09	21	-12.8008	1.34e-07	30	-12.8006	1.33e-09	37	-16.1056	2.84e-10	36	-7.64921	3.77e-06	32	3.78974	0.155291	27	6.74421	0.00345628	32	-1.48577	0.450508	28
NCTC8325	SAOUHSC_00729=SAOUHSC_00729	-0.40628	0.271544	25	1.60665	0.0239415	24	-0.132322	0.326632	27	-0.165989	0.439554	24	1.26814	0.0527475	27	-0.971722	0.498158	23	0.835849	0.39497	28	-0.634438	0.154572	24	-2.94496	0.00106781	25	0.733166	0.463143	24	1.83629	0.0456714	28	0.335627	0.139988	27	0.333419	0.362011	25	-0.353162	0.475971	25	0.46404	0.272174	25	-0.778493	0.473045	24
NCTC8325	SAOUHSC_00730=SAOUHSC_00730	0.889543	0.393636	17	-1.27181	0.397078	20	1.40064	0.373725	23	0.165152	0.487038	17	0.384321	0.174218	22	1.12452	0.134199	16	-0.436228	0.343942	22	-0.583307	0.260331	18	-4.06714	0.00108794	19	-1.91737	0.450342	18	-0.722313	0.244828	21	0.920804	0.147515	21	-0.813949	0.296328	20	-1.14408	0.227718	19	-2.05236	0.0203621	19	-0.770204	0.46653	18
NCTC8325	SAOUHSC_00731=SAOUHSC_00731	1.39605	0.206871	18	0.0491016	0.286677	17	-1.32749	0.136699	19	0.555267	0.36911	18	0.826026	0.0812007	19	-1.38697	0.359943	17	-0.969109	0.354509	19	-0.0544869	0.321117	17	-2.66172	0.022598	18	-0.273084	0.421505	16	-1.02349	0.100647	19	-1.07818	0.315542	19	-0.199048	0.425498	17	0.72684	0.499096	18	0.346992	0.454383	16	-1.35863	0.0813899	15
NCTC8325	SAOUHSC_00732=SAOUHSC_00732	-3.09712	0.0434345	21	-2.8878	0.0973225	24	-1.38631	0.184214	27	0.257603	0.439527	21	-0.0535168	0.471298	27	-0.80376	0.408981	20	-0.0479014	0.114558	27	-2.05868	0.0364119	21	-0.398312	0.38797	21	1.97123	0.0326164	21	-1.32408	0.0827272	27	-1.19681	0.0902855	27	-1.17819	0.273105	24	0.552029	0.395709	21	0.865726	0.263061	23	-0.264575	0.140846	23
NCTC8325	SAOUHSC_00733=SAOUHSC_00733	-1.75545	0.309311	18	0.248095	0.385244	18	-2.71459	0.0294941	20	0.230145	0.453983	17	-0.326681	0.472867	20	-1.44518	0.19161	16	-0.0795696	0.489731	21	-0.157374	0.396051	18	0.160257	0.499384	17	1.90319	0.19819	17	0.252965	0.347029	21	-2.16444	0.00775395	20	-0.00356191	0.498245	17	-1.10738	0.362729	17	-1.70739	0.260135	18	-1.52551	0.187889	17
NCTC8325	SAOUHSC_00734=SAOUHSC_00734	1.63325	0.319531	8	-0.80401	0.349165	7	-0.165136	0.1918	10	-0.273736	0.448837	8	2.7253	0.00866443	10	1.37832	0.252596	6	0.234056	0.336073	10	2.41586	0.145244	8	1.62342	0.0398925	7	4.21738	0.00398712	7	0.243656	0.452426	10	0.466464	0.280055	10	-0.0905816	0.420729	7	-1.07121	0.221685	8	-3.56067	0.0204133	7	-2.15193	0.0276192	7
NCTC8325	SAOUHSC_00735=SAOUHSC_00735	-0.988694	0.240627	3	-5.85301	0.00493571	4	-1.17246	0.0392477	4	-0.0769678	0.498763	3	-2.52413	0.00830595	4	2.83857	0.312055	3	-0.0843522	0.489146	4	-2.52226	0.0109318	3	-0.884696	0.178684	4	-0.3542	0.498199	4	0.755458	0.154061	4	-1.8072	0.141024	4	-2.1494	0.289483	4	3.95852	0.227753	3	-1.88725	0.268968	3	-0.638545	1	1
NCTC8325	SAOUHSC_00736=SAOUHSC_00736	2.81675	0.112959	14	0.256738	0.440447	14	-1.91862	0.0619234	16	-0.109016	0.363393	15	-0.378147	0.393849	16	-1.9239	0.0827352	11	-1.91968	0.223575	16	3.30649	0.0520298	14	-0.463797	0.48316	15	3.0574	0.0128031	15	-2.28855	0.0203969	16	-0.914169	0.303077	17	0.441062	0.499131	16	2.99408	0.0359853	16	4.43714	0.0228961	15	-0.633767	0.3958	13
NCTC8325	SAOUHSC_00737=SAOUHSC_00737	-10.8413	1	1	-1.7959	1	1	-1.99335	0.265828	3	-9.41526	1	1	-0.275673	0.492444	2	-8.43397	1	1	0.965935	0.334077	2	-3.93996	1	1	-6.93147	0.499384	2	-6.36086	1	1	-0.690486	0.401539	3	-0.44371	0.471676	3	-7.07968	1	1	3.75833	0.499096	2	-6.32232	0.498045	2	0	1	0
NCTC8325	SAOUHSC_00738=SAOUHSC_00738	-2.32276	0.0198139	26	-1.31044	0.28891	26	0.469943	0.21386	32	3.22862	0.0195786	24	6.54783	3.82e-10	32	0.998142	0.498158	24	0.000912888	0.354927	33	5.64822	0.000435485	29	3.06407	0.000191409	27	3.02682	0.00257224	26	-0.216147	0.414968	32	0.0064812	0.15033	32	-0.666571	0.220263	27	-2.54092	0.00498753	26	-3.31428	0.00357709	27	1.93513	0.466579	24
NCTC8325	SAOUHSC_00739=SAOUHSC_00739	2.91338	0.360238	9	-1.29622	0.173772	7	1.41487	0.1918	10	-3.61416	0.25097	7	3.86722	0.0003042	11	1.94754	0.251404	7	3.44412	0.339515	12	-0.798326	0.322683	7	-0.758168	0.453816	8	3.29061	0.143669	7	4.20892	0.229578	12	0.995454	0.457522	10	1.03232	0.355924	8	5.69148	0.0131215	8	0.106532	0.336385	7	-0.237552	0.404286	9
NCTC8325	SAOUHSC_00740=SAOUHSC_00740	-2.43467	0.403699	13	-0.421145	0.405743	13	-2.39729	0.148548	16	-3.99517	0.00940325	13	-0.726505	0.114825	16	1.5626	0.432199	13	-0.103407	0.414334	17	-2.56928	0.190992	13	-1.72882	0.112756	12	0.740717	0.295647	12	-0.417127	0.311809	16	1.65415	0.0808839	17	-2.93705	0.126584	13	0.105279	0.473259	15	0.147937	0.260135	14	2.25774	0.252522	13
NCTC8325	SAOUHSC_00741=nrdI	-8.56746	0.0352961	2	-19.0925	0.0394657	2	-11.5671	0.00342003	4	-6.30443	0.498763	2	-11.1973	0.00378968	4	-13.8381	0.0589862	2	-9.00988	0.135063	4	-21.6283	0.0344379	2	-21.5801	1	1	-0.71256	0.498199	2	-10.1328	0.00537081	4	-16.6096	0.00269739	4	-0.998593	0.34269	3	6.2296	1	1	0.192826	1	1	-4.90954	0.00348198	4
NCTC8325	SAOUHSC_00742=SAOUHSC_00742	-6.72392	0.000675354	18	-12.8491	2.89e-07	19	-10.3412	1.5e-06	21	-5.08466	0.00116541	15	-11.4965	4.06e-06	22	-2.27249	0.0589862	15	-0.352521	0.366179	24	-14.4404	0.000435485	17	-21.7942	2.82e-06	11	-7.73779	0.00530756	17	-5.6217	0.000143669	23	-12.9461	1.59e-08	22	-3.40923	0.00297794	19	1.64961	0.0437222	14	1.58438	0.128723	14	-1.57179	0.0567077	20
NCTC8325	SAOUHSC_00743=nrdF	-11.4129	0.001567	5	-13.3761	0.00163368	5	-14.0358	0.000359304	9	-3.99749	0.182714	5	-18.23	1.38e-05	9	-7.98368	0.0245095	5	-3.48054	0.0616131	9	-15.5765	0.00130039	5	-10.0859	0.0312924	2	0.260994	0.482171	6	-4.03119	0.0291918	9	-15.3384	1.37e-05	9	-1.13307	0.478064	6	1.9754	0.0453944	3	8.93943	0.00462016	4	0.579875	0.5	9
NCTC8325	SAOUHSC_00744=SAOUHSC_00744	-2.86811	0.00377331	7	-2.01009	0.28891	7	-9.2392	0.00494	7	-3.68163	0.101298	7	-6.90928	0.0324844	7	-1.04958	0.30003	7	-2.7482	0.0999696	7	-6.86104	0.00194023	7	-5.49677	0.000179279	7	-3.53041	0.218217	7	-5.39471	0.0364121	7	-5.88912	0.00513105	7	-0.53755	0.322837	7	2.34073	0.497841	7	2.5935	0.355882	7	4.15318	0.136708	7
NCTC8325	SAOUHSC_00745=SAOUHSC_00745	2.41626	0.266494	3	1.56815	0.353738	4	0.0155582	0.342433	5	0.403481	0.486538	4	1.84467	0.139716	5	3.92482	0.0753876	3	-0.668165	0.261421	5	-1.38403	0.299471	3	-1.10429	0.345226	3	1.3366	0.137756	3	0.775766	0.404164	5	0.887665	0.241332	5	4.8933	0.129689	4	-2.64316	0.0476627	4	-2.31895	0.141149	4	5.26217	0.245811	3
NCTC8325	SAOUHSC_00746=SAOUHSC_00746	-0.648654	0.340085	13	-0.10289	0.427743	13	2.15187	0.1572	14	-0.752873	0.448837	10	0.642408	0.270606	13	0.91442	0.259964	11	0.427799	0.459963	14	-1.29261	0.2896	11	-1.17868	0.209199	11	0.558717	0.344404	13	-0.120368	0.0902008	14	1.42967	0.274172	14	0.170301	0.498245	13	-1.44894	0.0967972	13	-0.22872	0.38408	12	-0.458149	0.129158	10
NCTC8325	SAOUHSC_00747=SAOUHSC_00747	1.0109	0.225164	7	-2.36952	0.260427	7	2.85174	0.0606028	11	-0.221309	0.373499	8	1.76448	0.196441	10	-1.48278	0.19757	6	2.27855	0.128985	10	0.856552	0.331946	8	0.958416	0.254322	8	2.31945	0.372122	7	2.30871	0.124503	10	0.560786	0.180093	11	-4.39037	0.00877286	8	1.80288	0.221685	8	1.41324	0.141179	8	0.108574	0.439336	5
NCTC8325	SAOUHSC_00748=SAOUHSC_00748	-5.6613	0.0541327	5	-1.29428	0.28891	4	-0.0579021	0.450945	6	-0.238503	0.498763	5	2.35646	0.0279343	6	-1.68195	0.311796	5	-2.87816	0.0396505	6	-1.53649	0.314357	5	-0.764843	0.5	5	3.59205	0.105604	3	-5.51877	0.131415	6	-1.22657	0.265702	6	0.167948	0.485339	4	1.90242	0.278354	3	-2.38474	0.0133826	3	-1.61647	0.304868	4
NCTC8325	SAOUHSC_00749=SAOUHSC_00749	-2.20874	0.0798381	10	0.758258	0.350281	10	0.138193	0.166218	12	0.400179	0.444215	10	-0.986166	0.201002	11	-2.04266	0.443412	10	0.360838	0.479602	12	-0.983517	0.268127	10	-0.369555	0.46659	10	2.00324	0.289773	10	-1.16782	0.176668	11	0.120945	0.18022	12	0.0992602	0.29509	10	3.50772	0.0559766	10	1.39335	0.166441	9	-1.61933	0.0256515	9
NCTC8325	SAOUHSC_00751=SAOUHSC_00751	-10.2289	0.0100787	7	-18.5755	0.00154578	9	-24.0258	6.64e-05	8	-25.7932	0.000171814	7	-30.1951	3.57e-05	8	1.89893	0.0917103	7	-1.4197	0.404488	8	-1.82401	0.478022	8	-16.3381	0.000380127	6	-8.27587	0.00634887	7	-17.8646	7.38e-05	8	-17.3897	3.59e-05	8	-5.95762	0.0370178	9	2.36755	0.499096	7	0.193397	0.1178	7	-2.96418	0.155051	6
NCTC8325	SAOUHSC_00752=murB	-21.8748	0.000233499	10	-24.9467	3.94e-06	11	-27.9556	0.000168788	11	-21.7596	0.00123629	8	-26.4459	2.07e-06	11	-4.34833	0.416514	10	-4.7637	0.350429	12	-5.36433	0.0355376	11	-10.5689	0.00962266	3	-16.1833	0.00179495	9	-21.9017	3.32e-05	11	-20.0138	4.33e-06	11	-5.21629	0.00356698	12	3.57233	0.15163	5	2.50207	0.355882	7	6.85198	0.000104465	16
NCTC8325	SAOUHSC_00753=SAOUHSC_00753	-1.28207	0.344079	6	-1.62475	0.185111	7	2.90285	0.00497613	10	2.86612	0.0195786	8	3.14295	0.0105252	9	-2.37668	0.125723	5	0.224469	0.491537	9	3.98431	0.091498	7	4.27511	0.00102155	9	-0.952012	0.464533	7	0.445337	0.322316	9	2.40573	0.0277191	9	0.448764	0.362011	8	0.507325	0.365431	8	1.26497	0.113868	7	-1.79042	0.0449628	9
NCTC8325	SAOUHSC_00754=SAOUHSC_00754	-3.16486	0.111001	5	5.89099	0.134677	4	3.3991	0.000260207	7	7.49215	0.0267254	6	5.18802	0.00373805	7	-5.23948	0.267576	5	-1.74265	0.121944	7	2.06931	0.0657969	5	7.45894	0.000380127	6	3.40187	0.207192	6	-0.76946	0.41387	7	2.0175	0.00245423	8	5.87691	0.140579	5	1.6211	0.330423	6	0.610845	0.475653	6	-3.26043	0.240699	3
NCTC8325	SAOUHSC_00755=SAOUHSC_00755	-3.52221	0.129062	4	2.21434	0.466504	5	2.53805	0.252629	5	8.40012	0.00165219	5	14.0628	0.000898095	5	-0.491253	0.403652	4	-1.49597	0.121944	5	-2.37146	0.117643	4	-1.87888	0.0623551	5	5.1883	0.0057399	4	3.18685	0.00405717	5	6.03225	0.000864641	5	2.60391	0.405734	5	-3.33461	0.28826	5	1.77161	0.111678	5	6.8722	0.0044728	4
NCTC8325	SAOUHSC_00756=SAOUHSC_00756	-0.680344	0.337068	11	-2.23535	0.0441845	12	-0.0838272	0.393317	12	-4.12899	0.00183438	10	-1.17427	0.0235694	12	0.458965	0.435909	9	-1.49862	0.212133	12	-2.74731	0.0198187	9	-2.88717	0.0326364	11	-0.159329	0.392568	12	-0.2937	0.343736	12	-3.26284	0.00576439	12	-0.994845	0.197802	12	-1.61527	0.175892	11	-3.21462	0.0140569	12	-0.131425	0.39612	10
NCTC8325	SAOUHSC_00757=SAOUHSC_00757	-1.01891	0.280079	30	-2.79849	0.0888214	31	-2.53899	0.0172867	33	-0.220352	0.413786	30	-0.263791	0.453411	34	-0.713199	0.497286	29	-0.0554737	0.449313	33	-0.635647	0.468451	30	2.19593	0.0401534	28	-0.672322	0.431752	31	-0.384699	0.346241	33	-1.21175	0.112906	33	-2.03929	0.049204	30	-1.70617	0.066413	29	-0.442292	0.0354155	29	0.557288	0.497819	27
NCTC8325	SAOUHSC_00758=SAOUHSC_00758	-1.48278	0.416271	9	0.269863	0.497753	9	-3.17763	0.000306751	10	1.4134	0.471619	9	-1.91878	0.074017	10	0.29376	0.284941	9	-0.203564	0.472309	10	1.12287	0.283768	9	1.15128	0.163639	9	0.207997	0.159773	9	1.18483	0.422624	10	-1.44192	0.307409	10	-2.14915	0.0908156	9	-1.83926	0.140981	9	-0.845699	0.1495	10	5.49762	0.0159526	10
NCTC8325	SAOUHSC_00759=SAOUHSC_00759	1.35976	0.14684	12	-1.5195	0.280546	12	-3.49602	0.00993132	13	-0.208604	0.313016	10	-3.03363	0.00194446	13	0.410968	0.471096	11	-2.43625	0.0100243	13	3.29155	0.0903669	11	-1.03061	0.391421	13	0.690431	0.318933	11	-1.36326	0.0204018	13	-3.04924	0.00395503	14	-1.63909	0.170661	13	-1.68806	0.499096	11	-1.07569	0.428698	11	0.569464	0.358711	9
NCTC8325	SAOUHSC_00760=SAOUHSC_00760	-5.3417	8.57e-05	13	-10.5697	4.61e-05	15	-23.9334	1.47e-07	15	-14.2265	3.6e-06	11	-23.7458	7.32e-08	15	-0.0711812	0.418394	13	-1.74553	0.080482	15	-18.1204	6.93e-07	13	-21.8227	7.64e-07	13	-9.9315	1.44e-06	13	-11.6425	2.79e-07	15	-19.5338	1.16e-07	15	-3.08697	0.00262052	15	6.79458	0.00561623	14	8.88673	9.76314e-06	14	16.5935	2.50781e-07	14
NCTC8325	SAOUHSC_00762=SAOUHSC_00762	-12.2503	4.14e-05	13	-14.1685	3.27e-05	17	-37.9876	1.67e-08	18	-6.8595	0.00081463	15	-24.5577	7.37e-09	18	-0.281034	0.489686	12	-13.299	1.23e-07	18	-19.1867	1.65e-06	12	-23.3174	2.82e-06	11	-17.3658	6.09e-07	14	-27.7707	1.72e-08	18	-16.2001	2.89e-07	18	-6.84219	1.57e-07	17	9.08401	3.2e-06	17	-3.26843	0.0142992	14	23.1978	5.48491e-07	13
NCTC8325	SAOUHSC_00763=SAOUHSC_00763	-0.847004	0.327948	8	0.0226878	0.302113	8	-3.30477	0.00991301	10	5.10121	0.00314804	7	1.77544	0.024337	10	2.43739	0.369286	7	-1.53824	0.354509	10	-0.0172148	0.354281	7	1.27627	0.300268	7	-3.4926	0.159773	9	-2.19936	0.020993	10	-1.30485	0.0950089	10	-1.50915	0.260557	8	-2.54926	0.0603185	9	-1.22596	0.498045	8	-2.51006	0.0576351	10
NCTC8325	SAOUHSC_00764=SAOUHSC_00764	-0.41303	0.383346	5	3.78967	0.0394657	5	-5.48416	0.00105048	6	1.61316	0.448472	4	0.147295	0.413842	6	-1.52143	0.304748	5	-1.77143	0.0882074	6	0.236209	0.343013	5	0.83131	0.254322	5	4.78673	0.206644	5	-0.235986	0.469707	6	-2.59328	0.351803	6	1.8589	0.425498	5	-4.06983	0.0476627	5	-1.73722	0.0904794	5	-5.00515	0.0244598	5
NCTC8325	SAOUHSC_00765=SAOUHSC_00765	0.755601	0.40847	10	-1.178	0.300898	12	1.62799	0.0471229	16	-3.57619	0.128352	12	2.70241	0.0571577	16	0.194983	0.190265	9	-1.42276	0.366179	16	2.82646	0.0609757	9	-3.88036	0.0439131	12	6.8922	0.00287345	11	-1.20413	0.134868	16	-1.05861	0.10047	16	-2.27675	0.0987691	12	3.34503	0.105063	11	5.50266	0.0309342	11	0.569869	0.31562	7
NCTC8325	SAOUHSC_00766=SAOUHSC_00766	-3.96661	0.355739	7	-3.77451	0.19802	5	-0.529524	0.32548	8	-1.56409	0.498763	4	-0.863284	0.244954	8	-10.3025	0.0389301	6	1.5294	0.211521	8	-4.61135	0.195316	6	-4.61292	0.0212253	6	5.53674	0.180876	4	1.29579	0.125168	8	1.74548	0.153586	8	1.14407	0.167311	5	-0.361498	0.313873	5	-5.31702	0.0457311	5	-1.72057	0.334208	7
NCTC8325	SAOUHSC_00767=SAOUHSC_00767	-0.328069	0.496177	8	-2.65116	0.0217658	9	-2.64424	0.0633012	9	-2.0821	0.193498	8	-0.562822	0.419206	9	1.97401	0.0189536	8	-0.479122	0.294618	9	-4.66131	6.3e-05	8	-8.05708	0.00102155	9	2.72193	0.125374	9	-0.948632	0.484	9	-2.64366	0.00872996	9	-2.76729	0.199961	8	-2.94047	0.0736579	9	-0.707754	0.325569	9	0.922032	0.322862	9
NCTC8325	SAOUHSC_00769=secA	-17.9961	8.07e-07	18	-23.6568	3.51e-09	21	-29.425	2.9e-07	19	-19.4581	2.47e-06	16	-25.7072	3.75e-09	19	-4.53798	0.0389301	17	-0.247405	0.389737	22	-14.7731	3.11e-08	17	-16.633	2.82e-06	11	-17.2603	2.28e-05	14	-20.1877	2.95e-07	19	-17.209	3.75e-09	19	-5.74689	0.000435436	21	-9.2371	0.000329996	10	-1.2186	0.374409	11	4.06933	0.0134757	20
NCTC8325	SAOUHSC_00770=SAOUHSC_00770	-12.4229	0.0352961	2	-17.9096	0.014038	3	-8.76851	0.356474	2	-21.692	0.0343486	2	-17.8093	0.0453267	2	-5.24377	0.109905	2	3.92904	0.0662361	2	-20.6146	0.0344379	2	-29.3217	1	1	-28.799	0.040226	2	-22.672	0.0456714	2	-13.0378	0.0277191	2	-9.12379	0.0175602	3	-24.9168	0.0359853	2	-4.69008	0.498045	2	1.35331	0.497819	2
NCTC8325	SAOUHSC_00771=SAOUHSC_00771	-1.50063	0.0884973	13	-6.97058	0.00079701	10	-1.04438	0.0373062	17	-4.70324	0.00485073	7	-8.76495	7.41e-05	15	-3.17903	0.0765205	9	2.28133	0.180067	18	-8.47779	0.0038931	10	-7.48524	0.00102155	9	-9.77043	0.0123539	10	-10.49	6.67e-06	15	-15.939	8.42e-08	15	-3.44841	3.02e-05	10	-5.91923	0.00139937	7	-1.12488	0.498045	9	-2.62398	0.00519139	15
NCTC8325	SAOUHSC_00772=SAOUHSC_00772	-1.05751	1	1	-4.90402	1	1	5.41058	1	1	2.12606	1	1	8.35745	1	1	2.75271	1	1	4.85098	1	1	0.680393	1	1	-2.51804	1	1	1.66716	1	1	6.32918	1	1	2.38971	1	1	2.14949	1	1	0.71626	1	1	1.87336	1	1	2.02629	1	1
NCTC8325	SAOUHSC_00773=SAOUHSC_00773	0.0625813	0.180697	17	1.37247	0.235382	15	-1.55314	0.127487	20	0.649682	0.39497	15	-0.619647	0.335003	19	-1.60974	0.165611	15	-2.14523	0.498436	19	-1.3171	0.173519	15	-0.800414	0.388729	16	-1.71645	0.208407	16	-0.64545	0.275273	19	-1.603	0.101416	19	0.533237	0.472049	17	0.76549	0.477689	17	-0.152	0.178695	16	-1.58825	0.118085	19
NCTC8325	SAOUHSC_00774=SAOUHSC_00774	2.21076	0.00955359	7	3.16363	0.0518791	8	5.28145	0.00177193	9	-2.10887	0.361609	7	3.98091	0.00684455	8	3.45471	0.291675	6	0.761031	0.32715	8	6.15962	0.0011313	8	5.84575	0.0396134	8	-1.07598	0.268881	8	-1.97924	0.177057	8	5.65185	0.000600465	9	-1.39399	0.328369	8	4.28023	0.233704	8	0.730152	0.336385	7	1.28582	0.435801	6
NCTC8325	SAOUHSC_00775=SAOUHSC_00775	-1.97873	0.321705	5	-0.00783531	0.415002	5	0.0267334	0.489837	6	2.41423	0.20024	5	-0.280078	0.489504	5	1.55502	0.429102	5	-0.160609	0.406819	5	6.698	0.00130039	5	5.24992	0.00107416	5	-3.2373	0.114051	5	-1.9057	0.0241289	5	2.09668	0.135513	6	-0.604726	0.242623	5	0.809637	0.279249	5	-2.8753	0.0503634	5	-0.436789	0.386953	5
NCTC8325	SAOUHSC_00776=SAOUHSC_00776	0.609895	0.313692	18	-2.71739	0.0868449	15	-1.81786	0.0192965	22	-0.644596	0.476764	14	-0.678919	0.30619	22	-0.804133	0.404968	15	-2.34136	0.211486	22	2.91174	0.122303	19	-0.502112	0.356546	15	4.24523	0.00763237	16	-2.93554	0.0851623	22	-4.80664	1.04e-05	22	-0.465216	0.44299	14	-2.31545	0.15189	16	-0.589072	0.411388	15	0.450212	0.38519	17
NCTC8325	SAOUHSC_00778=SAOUHSC_00778	-13.2777	1	1	0	1	0	-5.02689	0.0294941	2	0	1	0	-11.086	0.0453267	2	-22.5807	1	1	-19.5654	0.0577164	2	18.9019	0.0344379	2	0	1	0	25.286	0.040226	2	-3.65605	0.306667	2	-7.16594	0.0277191	2	0	1	0	0	1	0	2.24778	1	1	7.301	1	1
NCTC8325	SAOUHSC_00779=SAOUHSC_00779	-3.60707	0.220776	11	-3.03456	0.244769	11	-1.98715	0.0519309	12	2.00266	0.0829007	11	1.45451	0.126226	12	-0.15083	0.498158	11	0.121248	0.431424	13	-2.11198	0.156977	11	-1.53358	0.204599	11	-3.07241	0.275518	10	-0.492352	0.458911	12	-5.41568	0.000864641	12	-2.63169	0.0990571	11	-0.276142	0.499096	10	-1.35848	0.172918	10	-1.23845	0.235501	10
NCTC8325	SAOUHSC_00780=uvrA	-1.06394	0.316313	44	-1.16826	0.349165	38	-2.3161	0.00170486	49	0.774099	0.298324	40	0.433015	0.442023	48	-1.81634	0.465267	38	-0.380039	0.229516	49	-1.08051	0.333366	41	-0.00159101	0.220179	40	-0.688295	0.284288	39	-3.1755	6.02e-05	47	-7.33307	7.7e-10	47	-0.584222	0.176675	40	-2.08394	0.0569584	39	-1.29497	0.158977	39	-0.617388	0.457542	44
NCTC8325	SAOUHSC_00781=SAOUHSC_00781	-8.64478	0.000628731	13	-0.674033	0.261064	12	-5.82943	0.00119344	16	-9.77987	0.000122443	13	-7.8411	0.00662698	16	-3.67242	0.00199238	12	1.74537	0.0209278	17	-16.5557	1.65e-06	12	-13.657	1.15e-06	12	-6.2188	0.00300385	15	1.60906	0.476144	17	1.43806	0.322153	18	-2.6825	0.00883167	13	-8.31598	8.22e-05	13	0.996211	0.226654	14	0.277191	0.327675	14
NCTC8325	SAOUHSC_00782=SAOUHSC_00782	-2.23857	0.0545599	13	0.225728	0.397078	14	-3.12324	0.0148147	15	-1.03311	0.156452	13	-3.85743	0.168422	14	1.403	0.404968	13	1.38988	0.460624	16	-4.51566	8.08e-05	13	-15.4055	1.15e-06	12	3.7153	0.0188263	13	2.5981	0.0228558	15	0.556193	0.389864	16	1.23578	0.420729	14	-5.47883	0.0535177	13	-5.6703	0.0111807	13	0.0763951	0.270059	12
NCTC8325	SAOUHSC_00783=SAOUHSC_00783	-4.71963	0.273866	14	3.93722	0.00207511	12	-1.90531	0.219891	15	-3.46897	0.0236179	11	-1.676	0.113253	14	-4.68505	0.0161186	11	-0.37505	0.270777	14	-3.49558	0.168822	13	-10.1529	4.92e-07	13	2.74493	0.0231032	12	1.94422	0.28826	15	-0.2552	0.253302	15	0.568614	0.253598	11	-2.84855	0.258669	12	-1.71775	0.498045	13	2.18637	0.0401763	13
NCTC8325	SAOUHSC_00784=SAOUHSC_00784	0.829737	0.367526	12	0.0284739	0.476439	13	-1.10247	0.279004	16	-3.38133	0.00535163	13	-0.31703	0.241278	17	1.08468	0.367573	11	-1.75057	0.0707975	16	-2.03341	0.0488516	12	-2.86419	0.00143647	12	-2.04666	0.284288	14	-0.218687	0.458911	16	-1.16244	0.0468511	17	1.71834	0.429763	14	-0.572551	0.278497	12	-0.28314	0.498045	12	2.63395	0.00279676	11
NCTC8325	SAOUHSC_00785=SAOUHSC_00785	-3.86126	0.129062	7	0.284516	0.490953	7	-3.26615	0.0155118	8	0.258803	0.498763	7	-2.82779	0.00306562	8	-0.415169	0.352387	6	-0.429063	0.299286	8	-5.00052	0.00996481	7	-7.81939	0.000138236	7	3.27232	0.287921	7	-3.40086	0.0454997	8	-13.5907	3.59e-05	8	-0.176348	0.425498	7	-7.68358	0.000406631	7	-3.52295	0.0863913	7	5.43139	0.0541173	10
NCTC8325	SAOUHSC_00786=SAOUHSC_00786	-1.58648	0.223022	6	-3.43016	0.295729	8	-1.81146	0.032124	13	-11.6161	0.003985	4	-3.20347	0.0005103	13	-6.51764	0.150074	4	-2.59558	0.0793312	13	-8.49045	0.00382645	4	-4.16717	0.00962266	3	4.67054	0.127313	4	-0.69491	0.43447	13	-2.12317	0.0367663	13	-0.759699	0.498245	8	3.20027	0.112309	4	0.0567227	0.489032	3	1.54302	0.336625	14
NCTC8325	SAOUHSC_00787=SAOUHSC_00787	-13.3492	3.11e-05	9	-22.4895	9.72e-06	10	-17.2559	3.47e-06	11	-13.9349	0.000171814	7	-31.2993	2.07e-06	11	-1.20785	0.324709	9	-1.41735	0.358985	11	-17.4289	2.25e-05	9	-26.137	0.000380127	6	-7.55304	0.000188307	8	-11.6568	4.18e-06	11	-15.4914	2.15e-06	11	-6.24823	0.000373341	10	1.36682	0.0773735	10	1.7262	0.44862	10	7.14326	0.00314064	9
NCTC8325	SAOUHSC_00788=SAOUHSC_00788	-13.7545	4.14e-05	13	-26.943	7.52e-07	13	-30.7907	3.11e-07	14	-24.4634	6.38e-07	13	-31.5728	1.64e-07	14	-1.43045	0.440703	13	-5.09401	0.000330268	14	-17.0386	3.08e-05	13	-23.3969	2.82e-06	11	-12.8697	5.25e-05	13	-15.1302	3.27e-07	14	-20.5999	1.58e-07	14	-5.63905	9.52e-05	13	0.0762734	0.292093	13	0.380258	0.435872	12	4.5395	6.58778e-06	12
NCTC8325	SAOUHSC_00789=SAOUHSC_00789	-2.67959	0.362547	7	-2.60713	0.438918	7	-0.355785	0.171972	9	1.48594	0.498763	6	-6.60106	0.0022393	8	-2.97998	0.486693	7	-0.654733	0.285788	8	-1.63293	0.381962	7	-9.48902	0.00107416	5	2.50221	0.0690777	5	2.01492	0.476144	9	1.16567	0.347639	9	-0.694353	0.373455	7	-5.03512	0.0219688	6	-5.74011	0.0261223	6	-3.2645	0.0280244	6
NCTC8325	SAOUHSC_00790=clpP	-4.32716	0.0119738	7	-0.801718	0.349165	7	-0.927411	0.253728	9	11.1519	2.37e-05	9	10.9908	1.38e-05	9	-1.9937	0.215836	6	-4.98212	0.00792219	9	-3.4565	0.0300946	6	-7.63337	0.000138236	7	5.49587	0.0118991	7	-0.058982	0.498173	9	-2.95338	0.00286131	9	-0.452469	0.402108	7	-4.63752	0.227643	7	-0.199376	0.498045	7	15.3613	2.22146e-05	9
NCTC8325	SAOUHSC_00792=SAOUHSC_00792	-1.37771	0.0354232	12	1.07055	0.495387	12	-1.06373	0.0287605	14	2.23505	0.00725796	11	0.442127	0.417917	14	1.50411	0.0691334	11	0.945423	0.376607	13	1.1796	0.249577	10	-0.204336	0.346833	13	0.0987506	0.398536	10	0.558529	0.478617	14	-2.00959	0.0210377	13	0.540761	0.415628	11	-1.57788	0.350999	11	-2.33838	0.0208121	12	0.632448	0.438579	10
NCTC8325	SAOUHSC_00793=SAOUHSC_00793	0.802573	0.490949	11	-3.05262	0.108221	12	3.96335	0.129996	15	3.60279	0.130823	10	1.1174	0.0427321	13	-3.55636	0.00437289	9	0.0607292	0.337949	13	-2.54942	0.102313	9	-2.24334	0.0889303	9	-0.356508	0.438113	8	-0.488377	0.436303	12	-2.71073	0.065962	12	-4.65311	0.0071163	11	-1.54112	0.356846	12	-3.36042	0.156057	11	-2.43704	0.0952577	14
NCTC8325	SAOUHSC_00794=SAOUHSC_00794	-5.31926	0.00177026	16	-9.39388	0.00137571	15	-10.5135	2.69e-06	16	-8.69177	0.000118223	14	-18.6623	3.49e-08	16	-3.99809	0.113596	15	-1.48609	0.0882074	17	4.36228	0.0344379	17	8.5926	0.00395054	13	-5.63554	0.078321	16	-8.12371	0.000701062	16	-9.28885	3.62e-06	16	-2.61572	0.0178478	15	2.94223	0.258669	13	6.49093	0.0478707	12	15.5781	5.62769e-09	19
NCTC8325	SAOUHSC_00795=SAOUHSC_00795	-8.62695	4.78e-05	13	-8.67896	0.0936452	12	-12.8913	3.17e-05	13	-6.24336	0.0659117	11	-16.7284	4.37e-07	13	-6.8218	0.00668637	13	-1.08192	0.489146	13	1.14244	0.13044	13	14.5623	0.00519928	10	-14.3634	0.000298768	11	-4.30302	0.0392831	13	-4.89017	0.00142313	13	-5.57331	0.0166305	12	12.7644	0.000386767	11	6.78628	0.00410958	12	18.2999	2.68064e-07	14
NCTC8325	SAOUHSC_00796=pgk	-4.62098	0.0152786	17	-13.6498	0.0064749	14	-15.8559	2.55e-06	18	-11.4473	0.000158795	15	-21.7742	9.45e-09	18	-2.01674	0.211292	13	-0.579976	0.384689	20	2.26814	0.268127	15	0.259859	0.459567	13	-4.0122	0.0839728	14	-10.3983	2.2e-05	18	-10.5906	2.37e-07	18	-1.53166	0.0699435	16	9.58956	1.42e-05	18	7.70498	0.00224211	15	9.08881	2.19614e-07	19
NCTC8325	SAOUHSC_00797=tpiA	-4.98797	0.0231967	8	-11.1644	0.000195657	7	-14.9071	6.12e-05	8	-17.737	0.000171814	7	-26.1436	3.57e-05	8	0.812624	0.318163	8	-0.554943	0.299286	8	1.34417	0.242734	8	-3.53539	0.178684	6	-4.53016	0.148486	7	-7.21334	0.011559	8	-7.51996	0.0117091	8	-4.74293	0.00577322	8	6.81267	0.00321318	7	2.05816	0.0323992	7	9.4359	2.58636e-05	9
NCTC8325	SAOUHSC_00798=SAOUHSC_00798	-0.578143	0.373271	23	0.711946	0.5	22	-2.83392	0.0858113	27	0.553458	0.470474	21	-3.93395	5.35e-05	27	0.0870626	0.401902	21	-0.817243	0.498436	27	2.62224	0.00511148	24	-1.8681	0.109919	23	2.87673	0.110742	20	0.461691	0.3127	28	1.23597	0.0902855	27	0.239546	0.425472	23	2.5173	0.183484	23	0.229145	0.471649	22	-1.16819	0.0141381	25
NCTC8325	SAOUHSC_00799=eno	-1.79802	0.0706699	12	-7.92417	0.00975628	9	-2.95635	0.014469	10	4.40394	0.00183438	7	-0.0143106	0.196441	11	-2.24676	0.122358	9	1.2186	0.498463	10	-0.627532	0.356164	10	2.89859	0.0443167	10	-4.05957	0.146192	8	-1.87728	0.18494	11	11.1975	1.22e-06	16	-1.14509	0.477918	12	5.77943	0.000795735	8	4.75476	0.00446103	8	9.3726	4.59646e-05	19
NCTC8325	SAOUHSC_00800=SAOUHSC_00800	-0.221117	0.496177	2	-1.36118	0.470118	2	-0.253979	0.380546	2	-0.933709	0.146375	2	2.17751	0.0412211	2	1.6672	0.155267	2	-1.73571	0.0759835	2	3.02655	0.0344379	2	2.88473	0.0312924	2	0.180004	0.498199	2	0.361527	0.399946	2	-0.646086	0.195178	2	-0.901664	0.355924	2	-0.594902	0.499096	2	-2.20446	0.475692	2	-8.66893	1	1
NCTC8325	SAOUHSC_00801=secG	0.633921	0.44276	2	-3.42672	0.0521672	2	-5.77844	0.0294941	2	1.18318	0.498763	2	-0.814859	0.319994	2	0.370596	0.36206	2	-2.80011	0.0616131	2	-11.8295	0.0344379	2	-8.3684	0.0312924	2	0.792628	0.482205	2	-3.67726	0.0456714	2	-8.1852	0.0277191	2	-2.65594	0.0510062	2	-9.68093	0.0359853	2	-10.8204	0.0330261	2	-1.27615	0.138652	2
NCTC8325	SAOUHSC_00802=SAOUHSC_00802	-9.38506	0.00305697	10	0.382144	0.420454	8	1.32939	0.137328	14	5.24649	0.252529	11	4.72947	0.000137975	14	-3.54068	0.304748	10	0.8428	0.0751385	14	2.77191	0.00389907	11	7.4465	0.000180452	12	-0.769476	0.208562	10	0.906671	0.225205	14	-1.53971	0.0640254	13	1.82831	0.422969	9	-1.00889	0.37785	12	-2.44478	0.399414	11	2.36035	0.00652209	11
NCTC8325	SAOUHSC_00803=SAOUHSC_00803	-3.54703	0.00525652	34	-0.867713	0.28891	30	0.482867	0.481652	36	4.09061	0.000481013	31	4.92184	5.86e-07	36	-0.522482	0.367685	30	1.9242	0.172197	37	2.54604	0.100689	34	0.834185	0.0338536	31	-3.27883	0.0222583	31	-0.00785352	0.351232	35	3.2169	4.55e-05	35	-2.37398	0.00286284	31	-0.786893	0.190237	28	0.143007	0.390592	30	5.09697	0.00157594	35
NCTC8325	SAOUHSC_00804=smpB	-5.47856	0.0151901	7	-4.44281	0.00414298	6	2.23122	0.306224	8	6.64205	0.0397853	8	3.1397	0.173657	8	-4.76857	0.00515208	7	-0.491313	0.498436	8	-3.78554	0.00890558	7	-1.84573	0.174094	6	1.77702	0.202106	6	1.19713	0.487582	8	6.21431	0.00440886	8	-0.490705	0.307279	6	1.68549	0.314278	6	-0.904413	0.445492	6	3.82731	0.1896	6
NCTC8325	SAOUHSC_00806=SAOUHSC_00806	-1.48449	0.31603	4	1.83685	0.353738	4	0.56273	0.496854	5	-1.35145	0.0343486	3	1.56258	0.0735202	5	-3.99803	0.0245095	3	0.808873	0.498436	6	-1.92854	0.017702	3	-4.16717	0.18442	3	-0.760775	0.498199	4	-2.53786	0.152627	5	1.74445	0.0370797	5	-1.61687	0.469019	4	-1.71495	0.313873	5	-1.48215	0.12153	5	1.5474	0.134875	4
NCTC8325	SAOUHSC_00807=SAOUHSC_00807	1.74395	0.288522	4	-1.39822	0.355475	5	-1.56599	0.11972	6	-2.48412	0.0302731	3	0.563079	0.280018	6	-2.03522	0.353176	4	-0.433118	0.498436	6	-0.288037	0.396377	4	-3.48998	0.18442	3	2.82834	0.498199	4	-1.92516	0.0216856	6	1.22303	0.289595	7	0.565166	0.241039	6	0.659456	0.431486	5	3.03467	0.204529	5	-3.68162	0.0923747	4
NCTC8325	SAOUHSC_00808=SAOUHSC_00808	0.905897	0.378682	6	-0.360295	0.403506	6	-0.156213	0.467467	7	-3.43059	0.486538	7	1.0571	0.156263	7	1.12318	0.279638	5	-2.11399	0.114904	7	0.044741	0.498705	6	-2.05453	0.169734	7	-1.6203	0.22007	6	-0.280595	0.460628	7	0.834881	0.148107	7	0.311154	0.414067	7	1.15041	0.280183	7	-0.0139545	0.158977	7	1.13453	0.472629	4
NCTC8325	SAOUHSC_00809=SAOUHSC_00809	0	1	0	-0.52525	1	1	-0.140854	1	1	-2.42719	1	1	7.09926	1	1	0	1	0	8.18092	1	1	10.3953	1	1	3.28073	1	1	3.06205	1	1	4.90941	1	1	-0.0972082	1	1	0.290086	1	1	3.36467	1	1	-0.520807	1	1		1	0
NCTC8325	SAOUHSC_00810=SAOUHSC_00810	12.9307	0.266494	3	5.27161	0.28891	3	5.01327	0.0517203	3	-6.75881	0.0117126	3	0.755855	0.329493	3	-9.45041	1	1	4.45046	0.0289251	3	-8.41544	1	1	2.01113	0.274595	3	-3.5266	0.0697201	2	1.74208	0.317454	3	4.64683	0.227979	3	-2.89196	0.16051	3	2.23415	0.0574564	3	-2.65302	0.260135	3	-0.659666	0.497819	2
NCTC8325	SAOUHSC_00811=SAOUHSC_00811	0.87691	0.416271	9	-1.26161	0.381754	9	2.51056	0.11972	9	0.916153	0.492305	9	2.08632	0.0153403	9	0.84046	0.382406	8	0.628702	0.498436	9	-1.76858	0.102439	8	1.08392	0.388729	8	0.0637958	0.496838	8	1.80396	0.195876	9	1.56981	0.347639	9	-1.37286	0.148809	9	-0.126344	0.460968	9	1.8457	0.130354	9	-3.10462	0.00314064	9
NCTC8325	SAOUHSC_00812=SAOUHSC_00812	-2.67405	0.00144569	50	-0.276297	0.304728	52	-3.177	2.82e-06	60	-2.44905	0.246182	51	-0.844991	0.355872	61	0.632349	0.377657	48	-1.38031	0.0147081	60	-0.942573	0.199456	51	-0.564634	0.492714	53	0.962784	0.303426	51	-1.29056	0.303998	60	-2.68583	6.86e-05	61	-0.52513	0.452289	52	-3.02642	0.00333333	53	-1.82026	0.0658047	54	-2.32906	0.0112646	45
NCTC8325	SAOUHSC_00816=SAOUHSC_00816	-1.49483	0.0786292	21	0.984426	0.148522	21	-0.73763	0.188953	27	-0.895799	0.476764	16	-0.762731	0.30763	27	-3.29862	0.372173	19	-1.34197	0.354509	28	-2.21994	0.0535659	20	-0.260218	0.278998	21	3.6068	0.093869	20	-0.118882	0.297381	27	-1.04731	0.124118	28	1.22649	0.468352	23	-1.76859	0.0514519	20	-2.20095	0.127746	19	0.560009	0.430368	23
NCTC8325	SAOUHSC_00817=SAOUHSC_00817	-2.24746	0.314033	2	4.60569	0.0394657	2	0.0772072	0.484596	2	-3.60642	0.0343486	2	1.59339	0.128841	2	-2.10312	0.0589862	2	0.582695	0.251703	2	-4.15923	0.140405	2	6.24148	0.254322	2	0.303385	0.411739	2	-0.826833	0.275421	2	-0.287107	0.442998	2	2.62344	0.0557275	2	-0.0441868	0.499096	2	-0.385925	0.359827	2	2.019	0.0334999	2
NCTC8325	SAOUHSC_00818=SAOUHSC_00818	0.554549	0.44276	5	1.35708	0.185111	7	0.947237	0.411152	7	-0.0141036	0.475422	6	1.48749	0.213524	6	-1.41161	0.426383	4	2.4531	0.160312	7	2.32548	0.325673	5	-0.212244	0.422641	7	-3.50459	0.0241241	6	1.86243	0.30321	6	1.91832	0.422774	6	2.83149	0.0424134	7	1.03762	0.499096	6	0.13911	0.388844	6	-0.0629834	0.352141	6
NCTC8325	SAOUHSC_00819=SAOUHSC_00819	-5.95806	0.0352961	2	-0.991564	0.499475	2	1.24339	0.330005	3	4.67558	0.0343486	2	0.244235	0.153868	3	-5.66776	0.268251	2	-2.0969	0.31304	3	-2.33393	0.0344379	2	6.83478	0.0312924	2	6.38089	0.040226	2	1.43799	0.344779	3	3.28178	0.253302	3	-0.708271	0.307604	2	0.65631	0.499096	2	1.46382	0.498045	2	-1.11706	0.0784086	2
NCTC8325	SAOUHSC_00820=SAOUHSC_00820	3.65147	0.0346968	9	2.74226	0.185111	9	0.74274	0.142581	9	1.26074	0.476764	7	2.06827	0.0409914	9	-0.618049	0.476135	6	2.52814	0.191596	9	2.7692	0.091498	7	-1.69476	0.359408	8	-0.685372	0.348833	9	3.73767	0.00328935	9	3.41181	0.0312387	9	-0.200694	0.495841	7	-0.402356	0.258669	9	-2.06393	0.493733	8	-4.57473	0.314028	4
NCTC8325	SAOUHSC_00821=SAOUHSC_00821	1.86013	0.314033	2	1.85277	1	1	4.06115	0.0294941	2	0	1	0	0.674711	0.492444	2	-1.79866	1	1	1.92625	0.489146	2	-5.73799	1	1	0	1	0	4.16809	1	1	5.16652	0.0456714	2	1.44957	0.490975	2	0.211814	0.498245	2	8.79765	0.0359853	2	6.70468	0.0330261	2		1	0
NCTC8325	SAOUHSC_00822=SAOUHSC_00822	-0.893487	0.381041	10	0.230069	0.330919	9	0.631371	0.461475	14	-7.44826	0.00352092	8	-10.3223	1.39e-05	13	2.34106	0.182146	9	-1.15078	0.238772	13	-0.646311	0.460873	9	-1.45191	0.280459	10	1.47375	0.338708	8	1.70266	0.294423	14	1.01394	0.402296	14	1.42364	0.126816	10	-1.15491	0.152885	9	-0.58989	0.428698	11	-0.770496	0.46653	9
NCTC8325	SAOUHSC_00823=SAOUHSC_00823	15.8796	1	1	0	1	0	-0.1437	0.49868	2	0	1	0	-7.02683	0.0279343	2	0	1	0	1.47808	0.186158	2	0	1	0	0	1	0	0	1	0	-7.29149	0.0456714	2	1.14625	0.0748378	2	11.7538	1	1	0	1	0		1	0	-4.23186	1	1
NCTC8325	SAOUHSC_00824=SAOUHSC_00824	2.36113	0.266494	3	3.58496	0.134677	4	6.28362	0.166218	6	-4.47926	0.498763	2	-4.65771	0.00284329	4	0.639195	0.208648	3	-1.48342	0.200153	4	-0.916327	0.27422	4	-7.65287	0.00962266	3	11.036	0.284288	3	-1.15841	0.407438	4	-1.33782	0.291585	5	-1.84891	0.0299022	3	-1.90365	0.258669	3	-4.72046	0.260135	3	-7.18502	0.00318624	4
NCTC8325	SAOUHSC_00825=SAOUHSC_00825	-0.757495	0.416271	4	-2.49738	0.185111	4	1.02694	0.5	5	-1.45406	0.478139	4	-0.774378	0.145818	5	0.893166	0.404968	3	3.23283	0.157355	5	-1.82865	0.498705	4	4.1576	0.321837	5	0.871444	0.486008	4	1.04533	0.244678	5	-0.299325	0.471694	5	-4.59403	0.112533	5	1.68009	0.0736579	5	-2.15098	0.0457311	5	7.12679	0.497819	2
NCTC8325	SAOUHSC_00826=SAOUHSC_00826	0.0442955	0.496177	2	1.1694	0.139112	2	-2.49722	0.49868	2	-8.06208	0.0343486	2	-2.16282	0.495855	2	2.2349	1	1	-1.89401	0.498436	2	9.38959	0.0344379	2	0.818541	0.231673	2	-1.83474	0.498199	2	-3.13197	0.498173	2	5.59591	0.19912	3	0.148799	0.495841	2	5.59516	0.216375	2	5.61784	0.0330261	2	1.76463	0.497819	2
NCTC8325	SAOUHSC_00827=SAOUHSC_00827	-2.74531	0.119071	7	-0.26029	0.499475	6	0.0512848	0.478817	8	0.0267576	0.498763	6	1.85301	0.156341	8	-1.08942	0.347215	7	-3.07515	0.0703513	8	-4.18114	0.085456	7	-1.62834	0.356546	7	4.06249	0.0274361	6	1.73047	0.18724	8	-0.41489	0.445564	9	-1.65979	0.136139	7	-1.2696	0.177124	6	-0.55714	0.355882	7	-2.96381	0.0197699	6
NCTC8325	SAOUHSC_00828=SAOUHSC_00828	2.07394	0.0728475	11	1.7733	0.271441	9	-1.99163	0.126829	12	-1.30923	0.498763	8	3.04284	0.0694489	12	0.539871	0.388504	6	0.660451	0.182216	12	2.87133	0.041493	9	-0.418559	0.382744	8	-2.75202	0.348833	9	1.98397	0.0977581	12	1.03756	0.308546	12	-0.96586	0.242071	10	1.74019	0.306089	8	2.32547	0.134012	9	2.4677	0.0645845	7
NCTC8325	SAOUHSC_00830=SAOUHSC_00830	3.94154	0.0890192	4	-3.57905	0.134677	4	-2.9424	0.104076	4	-0.576305	0.498763	4	-1.42113	0.157323	4	0.893166	0.158363	3	-2.13903	0.17482	4	0.680393	0.434051	3	-0.207105	0.448304	4	-2.90507	0.146192	4	-2.33869	0.113963	4	-1.23663	0.173442	4	-2.0557	0.141311	4	1.5614	0.0662353	4	1.08538	0.228801	4	-4.83808	0.101318	4
NCTC8325	SAOUHSC_00831=SAOUHSC_00831	-3.50065	0.0151901	7	-0.34446	0.497753	5	-4.28897	0.0483541	9	5.95519	0.00183438	7	0.00276911	0.457673	9	-2.62492	0.312055	7	-5.2334	0.129079	9	-4.05204	0.463032	7	2.55669	0.148798	7	-3.35757	0.372122	7	-0.944843	0.476144	9	-3.4065	0.0725792	9	-4.17724	0.00796738	5	-2.44951	0.184102	4	1.17802	0.386439	5	9.32932	0.000166907	7
NCTC8325	SAOUHSC_00832=SAOUHSC_00832	-0.0501296	0.469174	5	-3.46907	0.0617756	5	0.251203	0.49868	6	-7.59753	0.00678104	5	-1.93174	0.0814023	6	1.98379	0.206041	4	3.81543	0.114904	7	-3.69412	0.0418315	4	-4.11486	0.00718145	5	0.990974	0.32612	5	-0.714933	0.487582	6	2.15108	0.217398	7	-3.35362	0.0744313	5	1.57775	0.313873	5	7.52342	0.0457311	5	-0.773384	0.356397	5
NCTC8325	SAOUHSC_00833=SAOUHSC_00833	0.950039	0.312579	5	2.92653	0.349165	5	2.21704	0.297691	6	5.77353	0.0254222	3	1.75323	0.405785	6	-0.569153	0.498158	4	-0.733318	0.466592	5	-4.77318	0.268127	3	0.519542	0.45191	3	-3.72467	0.374766	2	-2.49562	0.19105	4	-3.19127	0.160351	5	1.76888	0.496676	6	3.51333	0.258669	3	-0.02699	0.407087	3	-5.28022	0.00116809	5
NCTC8325	SAOUHSC_00834=SAOUHSC_00834	-2.53148	0.0308121	9	-3.23572	0.0184645	10	-3.57083	0.00038583	11	1.09636	0.413545	10	0.377363	0.334475	11	1.24298	0.285654	8	-3.54023	0.0187584	11	1.23806	0.171071	10	0.730539	0.33333	9	-0.199437	0.392568	9	-2.63118	0.0823561	11	-1.04277	0.117608	11	-1.67772	0.0619053	9	-2.35506	0.108759	11	2.73514	0.0494811	11	0.531709	0.364391	9
NCTC8325	SAOUHSC_00835=SAOUHSC_00835	-2.11232	0.286496	3	-0.783807	0.499475	4	1.57508	0.201537	5	2.89726	0.0117126	3	3.2714	0.0103189	4	1.22188	0.150074	3	0.511418	0.484567	4	3.92172	0.071471	4	8.98025	0.00962266	3	-4.82564	0.284288	4	1.17785	0.079743	4	1.40304	0.211588	4	0.686456	0.455097	4	-1.92217	0.0736579	4	0.0535723	0.473489	4	-3.07262	0.472629	4
NCTC8325	SAOUHSC_00836=SAOUHSC_00836	-1.24153	0.166537	4	0.387224	0.497753	4	0.947395	0.32548	4	-3.1731	0.121252	4	-2.2228	0.00652342	4	-6.44936	0.155267	4	-1.35469	0.387556	4	0.751515	0.498705	4	-0.312872	0.487768	4	3.42873	0.0984745	4	0.640763	0.365471	5	1.61981	0.0370797	5	0.428901	0.478064	4	-2.86497	0.0595249	4	-4.48529	0.111678	4	3.69755	0.0462981	5
NCTC8325	SAOUHSC_00837=SAOUHSC_00837	0	1	0	0	1	0	0	1	0	0	1	0	0	1	0	0	1	0	0	1	0	0	1	0	-21.5801	1	1	0	1	0	0	1	0	0	1	0	0	1	0	0	1	0	0	1	0	4.26612	0.030712	2
NCTC8325	SAOUHSC_00838=SAOUHSC_00838	0.615472	0.454385	12	0.058508	0.133562	15	-0.0490619	0.152644	18	-0.723886	0.5	11	-0.0771147	0.495855	18	0.802747	0.325413	10	0.0978507	0.084624	16	2.88311	0.0614696	11	-1.7597	0.0687734	12	3.55729	0.0487873	15	0.54796	0.493765	16	-1.29964	0.172732	16	-1.49439	0.143825	14	-3.76406	0.00135585	13	-1.84087	0.194902	14	1.37955	0.0728587	12
NCTC8325	SAOUHSC_00839=SAOUHSC_00839	-8.42101	0.0483717	5	-2.34334	0.499475	6	-5.94335	0.00683333	7	-15.7591	0.0117126	3	-12.117	0.00333155	6	5.64038	0.0687412	4	3.09353	0.0348598	7	-4.63887	0.0586859	5	-9.92116	0.00365112	5	3.29797	0.0690777	5	-5.04172	0.211092	6	-6.66062	0.0120773	6	1.02858	0.425498	6	-1.32843	0.313873	5	-1.5939	0.435758	4	9.87152	0.00116809	5
NCTC8325	SAOUHSC_00840=SAOUHSC_00840	2.49475	0.287691	5	1.36642	0.447052	6	-1.93173	0.494944	6	-2.37237	0.380771	6	1.12526	0.370612	7	-4.76144	0.0753876	5	-0.185886	0.498436	8	-0.137097	0.478022	6	-2.79597	0.113473	5	-1.47905	0.319114	5	-1.40813	0.0959758	6	0.173075	0.402296	7	4.98794	0.00986193	7	-2.66185	0.207914	5	3.53842	0.0715988	5	1.75784	0.158575	5
NCTC8325	SAOUHSC_00841=SAOUHSC_00841	-12.594	0.0586339	2	2.61753	0.28891	3	-6.25123	0.00993132	3	1.79038	0.498763	2	0.42084	0.421672	3	0.18952	0.498158	2	5.99218	0.372178	4	-1.80964	0.288873	3	-3.66871	1	1	3.89865	1	1	-1.32285	0.105301	3	-2.84845	0.023456	3	3.18913	0.0278918	3	9.47142	0.0359853	2	5.0509	0.0330261	2	0.402182	1	1
NCTC8325	SAOUHSC_00842=SAOUHSC_00842	1.82127	0.360238	16	2.0047	0.127601	16	-1.5665	0.087339	16	1.57889	0.16125	14	-0.78072	0.306793	16	-2.52108	0.155267	12	-0.159094	0.484629	17	1.84221	0.145503	14	2.0695	0.0686423	17	0.684211	0.399686	16	-0.0187527	0.482572	16	-1.54175	0.188323	17	-1.1278	0.2792	16	-0.279319	0.375197	16	0.791043	0.498045	15	-3.9654	0.0779665	13
NCTC8325	SAOUHSC_00843=SAOUHSC_00843	2.76638	0.183787	13	-2.50401	0.434143	12	-4.24654	0.000942595	12	2.54146	0.317624	12	-0.0627502	0.468225	12	1.5571	0.403652	10	-2.85365	0.0148649	12	1.60851	0.196435	10	-3.06463	0.180836	12	-2.1683	0.209512	11	-0.598934	0.48826	12	-2.6747	0.0410859	12	-0.962041	0.267813	12	-1.90764	0.195059	12	-3.00282	0.123307	10	-2.98636	0.417369	11
NCTC8325	SAOUHSC_00844=SAOUHSC_00844	1.69434	0.266494	10	-2.79267	0.37533	10	1.04717	0.0643862	11	-1.16941	0.313016	10	2.68299	0.0328844	11	0.830726	0.498158	8	-0.591354	0.431086	11	4.51929	0.0758023	9	2.22871	0.10491	9	5.69352	0.138346	8	-1.01341	0.13246	11	-0.0390573	0.35476	11	-1.62112	0.0886732	10	-0.307579	0.499096	10	1.16097	0.312018	9	3.33502	0.230575	10
NCTC8325	SAOUHSC_00845=SAOUHSC_00845	-7.32361	1	1	1.48165	1	1	-4.74923	1	1	-1.1355	1	1	-0.219727	1	1	-4.41405	1	1	-0.862835	1	1	-3.14904	1	1	0.400708	1	1	1.54855	1	1	0.265451	1	1	-2.16518	1	1	0.427401	1	1	-9.51406	1	1	-6.8584	1	1	-3.4001	1	1
NCTC8325	SAOUHSC_00846=SAOUHSC_00846	0.0888564	0.395899	15	-0.934235	0.216945	14	-0.520098	0.456998	15	1.78634	0.278039	13	3.50483	0.000680363	17	-0.837771	0.49173	13	0.514876	0.378087	17	-3.18492	0.0147994	13	-2.67342	0.337634	16	1.51863	0.103574	12	-2.76885	0.0957677	15	-0.995751	0.0542805	16	0.386076	0.454867	15	0.750896	0.380222	15	-1.17116	0.175323	13	3.23405	0.0415903	10
NCTC8325	SAOUHSC_00847=SAOUHSC_00847	-9.54036	0.000675354	6	-12.2054	0.0551629	5	-3.97832	0.433853	6	-16.1779	0.000476679	6	-9.44545	0.0175825	5	-4.46249	0.173077	6	3.93534	0.29242	7	-7.39824	0.0194276	6	-21.66	0.0312924	2	-23.9324	0.0231352	6	-7.84495	0.352367	5	-15.5591	0.00157116	5	-5.29315	0.0838184	5	10.4678	0.499096	4	12.8141	0.00260195	5	12.9596	2.0734e-05	9
NCTC8325	SAOUHSC_00848=SAOUHSC_00848	-18.8419	1.26e-05	10	-10.0122	0.00192578	9	-3.80309	0.0374518	10	-10.9029	0.12936	9	-11.2729	5.22e-06	10	-14.2559	0.00176453	10	-0.987752	0.278767	10	-14.036	8.99e-06	10	-3.93703	0.113473	4	-34.0696	1.59e-05	10	-20.7372	0.000690337	10	-19.949	0.000132843	10	-0.885001	0.498743	10	6.29857	0.177124	6	21.0478	0.0017255	9	12.6188	4.61025e-08	16
NCTC8325	SAOUHSC_00849=SAOUHSC_00849	-13.7394	4.38e-06	18	-15.4729	0.000199669	16	-6.25854	0.000498155	18	-10.5345	0.000802058	16	-17.0115	6.59e-07	17	-6.31148	3.62e-05	17	-1.1231	0.453259	18	-13.4983	4.87e-06	17	-2.90245	0.220179	8	-25.8285	7.48e-08	17	-25.5521	2.86e-06	16	-22.3709	6.49e-07	17	-2.73534	0.455749	17	5.12134	0.37078	7	22.0225	0.000538843	14	13.5725	6.68949e-10	22
NCTC8325	SAOUHSC_00850=SAOUHSC_00850	-3.0885	0.371034	9	-11.5629	0.0150078	8	-7.41241	0.00447653	9	-16.8751	0.0086291	7	-18.1286	1.38e-05	9	-5.85068	0.00798595	8	0.809914	0.364708	9	-12.4771	6.3e-05	8	-8.12265	0.017695	6	-20.5637	0.00179495	9	-16.9521	2.77e-05	9	-23.7709	1.37e-05	9	-2.73601	0.168744	8	2.36321	0.177124	6	11.8641	0.0197941	9	11.4567	2.22146e-05	9
NCTC8325	SAOUHSC_00851=SAOUHSC_00851	-9.21823	2.11e-06	14	-9.7825	8.68e-05	12	-8.6557	1.33e-05	18	-11.35	0.0021482	15	-14.5257	7.37e-09	18	-8.4435	0.00494218	13	0.353592	0.429004	19	-15.4779	6.93e-07	13	-10.987	0.000164691	11	-22.7845	1.04e-05	15	-21.1633	1.72e-08	18	-23.4551	1.4e-07	18	-4.52975	0.00243864	12	10.9096	0.00561588	9	23.0846	1.73349e-06	14	12.5084	1.72275e-10	24
NCTC8325	SAOUHSC_00852=SAOUHSC_00852	0	1	0	0	1	0	0	1	0	0	1	0	0	1	0	0	1	0	0	1	0	0	1	0	0	1	0	0	1	0	0	1	0	0	1	0	0	1	0	0	1	0		1	0		1	0
NCTC8325	SAOUHSC_00853=SAOUHSC_00853	2.93928	0.0799562	5	0.244083	0.490953	5	1.07163	0.318886	6	0.156298	0.439554	5	0.561993	0.342436	5	2.40165	0.246467	5	0.46177	0.364708	5	0.117339	0.495514	5	0.520606	0.339891	5	4.02941	0.149512	5	1.13469	0.430189	5	1.13537	0.165266	5	0.373512	0.405734	5	0.365824	0.451268	5	-0.218218	0.5	5	-1.29098	0.141219	4
NCTC8325	SAOUHSC_00854=SAOUHSC_00854	0.0972704	0.316313	11	-0.365545	0.29168	12	-3.10921	0.00194581	15	2.28844	0.491401	11	0.710605	0.229779	15	2.76747	0.0857353	10	-0.152452	0.16354	15	2.72867	0.0126841	10	4.33945	0.00328496	11	0.545033	0.426874	10	-0.832386	0.46113	15	-1.40362	0.186001	16	0.0848076	0.498245	12	-1.09424	0.259782	11	0.461626	0.481128	11	-1.77905	0.104034	12
NCTC8325	SAOUHSC_00855=SAOUHSC_00855	-1.58623	0.23351	23	2.80322	0.0373547	17	-2.63714	0.0240739	26	0.267296	0.391019	20	1.34829	0.157966	26	0.615327	0.0818722	21	-0.539138	0.320209	24	0.145543	0.46705	22	-0.894394	0.38348	17	0.0352932	0.426326	19	1.01193	0.309907	25	-1.13577	0.0284732	26	2.0995	0.18052	21	-1.79765	0.499096	20	-7.06378	0.0253829	16	0.727481	0.325026	22
NCTC8325	SAOUHSC_00857=SAOUHSC_00857	-1.51086	0.445042	6	2.64723	0.23822	6	5.93616	0.160063	9	-7.19309	0.184505	6	-0.351888	0.492444	7	1.53487	0.369391	5	0.785617	0.479602	8	-5.83884	0.360938	4	-0.917357	0.487768	6	-1.12338	0.498199	8	-1.07064	0.430189	6	-1.45082	0.196257	6	-2.97774	0.0652354	6	-3.71091	0.110214	5	-0.880332	0.495906	6	1.74478	0.264721	3
NCTC8325	SAOUHSC_00858=SAOUHSC_00858	2.44936	0.0961667	10	-0.328352	0.412768	11	0.225528	0.255662	13	-0.798727	0.323122	9	-0.42119	0.275606	12	0.948639	0.421415	9	-2.52828	0.0373224	12	-1.22115	0.0991284	10	4.34595	0.00320228	12	-2.11936	0.446609	11	0.906752	0.432478	12	2.34362	0.0214437	12	-0.47481	0.498743	12	-2.63814	0.0344251	11	-1.24588	0.0489422	12	0.288594	0.488144	11
NCTC8325	SAOUHSC_00859=SAOUHSC_00859	-0.712044	0.423082	9	0.644407	0.499475	11	1.01989	0.495976	12	2.33728	0.362837	10	2.8924	6.85e-05	12	-1.70196	0.0729145	8	1.36595	0.498436	13	1.06422	0.266325	8	6.74032	0.0100714	10	2.2463	0.0468706	9	3.12183	0.0106413	13	1.4337	0.22932	13	0.248044	0.34394	12	-1.48982	0.087215	9	3.09744	0.275063	10	0.802783	0.436797	9
NCTC8325	SAOUHSC_00860=SAOUHSC_00860	0.134846	0.25125	18	-4.79573	0.0282803	17	1.03832	0.169931	23	1.12085	0.487687	16	-0.154176	0.402607	22	-0.699612	0.389043	15	-0.754722	0.38449	22	-2.26237	0.103861	16	0.150627	0.485321	17	1.83979	0.0748288	18	0.996108	0.0538596	22	-0.272517	0.495831	24	-0.322058	0.485284	20	-1.40578	0.0542565	18	0.487978	0.423018	17	1.34902	0.229951	15
NCTC8325	SAOUHSC_00861=SAOUHSC_00861	-2.56079	0.00272329	12	0.586783	0.4498	12	0.578363	0.333373	14	3.05456	0.0631889	13	-2.27249	0.0665659	14	-1.39096	0.129225	12	-0.389575	0.16909	14	-3.41833	0.00210328	12	1.08802	0.0982056	12	-0.522104	0.430441	13	0.872818	0.258325	14	-4.18391	0.00501194	14	-4.36393	0.00175356	12	-2.44575	0.264137	12	2.10098	0.0680387	13	4.41867	0.00191482	15
NCTC8325	SAOUHSC_00862=SAOUHSC_00862	0.866178	0.496177	4	-0.820322	0.188134	3	1.45431	0.404789	4	3.23549	1	1	1.49801	0.319994	5	-0.0943268	0.498158	2	-1.15161	0.349685	5	-9.05735	0.0344379	2	11.0464	0.0312924	2	12.5569	0.040226	2	-7.73157	0.00537081	4	-4.67444	0.10047	4	2.44096	0.276818	3	-0.417923	0.499096	3	1.45529	0.0590699	3	6.63255	0.245811	3
NCTC8325	SAOUHSC_00863=SAOUHSC_00863	4.62868	1	1	6.29159	1	1	4.87108	0.49868	2	0.851575	1	1	-7.30108	1	1	7.98374	1	1	-5.43916	1	1	-0.643432	1	1	-13.1522	1	1	-3.79038	1	1	-3.54569	1	1	11.0069	0.00872996	3	-3.74582	1	1	-1.67466	1	1	-1.84119	0.498045	2	4.05723	0.0438579	2
NCTC8325	SAOUHSC_00864=SAOUHSC_00864	-1.97793	0.319531	6	0.220136	0.473305	5	0.389452	0.466058	6	-6.21603	0.0195786	6	0.92298	0.165032	7	-0.592906	0.311796	5	2.32295	0.0396505	6	-2.2278	0.00233207	5	4.73108	0.0145642	6	0.370119	0.374766	6	3.35601	0.00931646	7	3.41253	0.00238078	7	-0.658786	0.242623	5	1.54465	0.5	7	-0.288913	0.431079	6	-2.7656	0.11069	4
NCTC8325	SAOUHSC_00865=SAOUHSC_00865	-1.44704	0.169973	15	-0.222224	0.213057	15	-0.514021	0.299793	18	-7.49435	0.0089745	14	-1.27095	0.0341751	17	0.789556	0.498446	12	0.00700715	0.458964	17	-1.01537	0.484465	13	2.16787	0.158713	14	2.05587	0.0608646	15	0.0261702	0.498173	17	1.40551	0.0494994	18	-2.36685	0.0268047	15	0.373029	0.499096	16	-1.44841	0.153809	14	0.998877	0.403199	12
NCTC8325	SAOUHSC_00866=SAOUHSC_00866	-0.783361	0.441603	12	-2.06775	0.0412611	12	-1.3529	0.230631	12	-0.666118	0.298324	11	-0.842142	0.107651	12	-0.784886	0.430855	11	-1.32874	0.235624	12	-1.49876	0.0825727	11	-2.48515	0.241423	12	0.618602	0.250278	10	0.156373	0.496214	12	0.221653	0.418645	12	-3.20873	0.000160591	11	-1.0531	0.306333	12	-1.49111	0.230594	12	-2.47914	0.0896657	9
NCTC8325	SAOUHSC_00867=SAOUHSC_00867	-11.9479	1	1	-12.0695	1	1	-10.2137	1	1	6.82258	1	1	-1.03019	1	1	-18.5218	1	1	-13.2111	1	1	-31.0547	1	1	-35.7763	1	1	-11.1625	1	1	-11.4331	1	1	-10.8883	1	1	3.75579	1	1	-30.0762	1	1	-22.9182	1	1	0	1	0
NCTC8325	SAOUHSC_00868=SAOUHSC_00868	-9.32958	1	1	-17.9096	1	1	-17.543	1	1	0	1	0	-41.2781	1	1	-26.8833	1	1	-29.3656	1	1	-36.9601	1	1	0	1	0	-11.6272	1	1	-32.9207	1	1	-20.2505	1	1	6.33416	1	1	-34.7305	1	1	-21.3684	1	1	10.2131	0.030712	2
NCTC8325	SAOUHSC_00869=SAOUHSC_00869	-20.5246	4.32e-07	19	-23.4135	1.13e-08	19	-34.5012	2.8e-10	25	-7.02435	0.0227378	14	-21.9627	9.36e-11	25	-17.9085	2.17e-06	19	-21.5038	1.76e-09	25	-24.997	1.47e-07	19	-23.9913	1.15e-06	12	-13.7602	3.54e-08	18	-18.2352	4.44e-10	25	-25.5579	8.06e-11	25	-2.40259	0.225709	19	-33.1005	1.26e-05	11	-30.6259	9.76314e-06	11	4.57883	0.0660686	17
NCTC8325	SAOUHSC_00870=SAOUHSC_00870	-20.4329	9.43e-07	13	-26.0457	7.52e-07	13	-39.2897	3.13e-08	17	-14.9055	0.0544473	9	-28.3482	1.57e-08	17	-17.6659	4.28e-06	13	-23.1701	2.14e-07	17	-23.9123	6.93e-07	13	-18.4417	1.73e-05	9	-18.6807	2.78e-07	15	-25.6027	1.3e-06	17	-24.4586	1.56e-08	17	-2.71413	0.170661	13	-31.3819	0.000151878	8	-18.2274	0.0017255	9	6.69999	0.00873964	12
NCTC8325	SAOUHSC_00871=SAOUHSC_00871	-26.1685	1	1	-28.3161	0.0394657	2	-43.6337	0.00993132	3	-26.1223	1	1	-23.8987	0.00866443	3	-15.0514	1	1	-19.2503	0.0247893	3	-24.6363	1	1	-23.5044	1	1	-30.9282	0.0144438	3	-20.969	0.0158539	3	-32.1717	0.00872996	3	-10.5282	0.0452152	2	-32.3914	1	1	-21.3684	1	1	6.10406	1	1
NCTC8325	SAOUHSC_00872=SAOUHSC_00872	-16.6644	2.84e-05	18	-22.0359	2.07e-08	18	-36.6911	3.74e-08	23	-14.7935	1.37e-05	14	-24.6293	1.86e-05	23	-17.5037	9.57e-05	17	-23.558	1.23e-07	23	-26.4613	3.11e-08	17	-23.031	2.16e-07	14	-14.6947	7.48e-08	19	-16.026	8.16e-10	23	-21.5084	3.27e-10	23	-1.31406	0.22068	18	-38.9962	1.4e-06	14	-39.4503	1.06682e-06	14	-0.360954	0.22596	15
NCTC8325	SAOUHSC_00873=SAOUHSC_00873	10.3755	0.00955359	7	-2.84725	0.254971	7	-6.03668	0.00277833	8	2.95242	0.117052	6	-0.353726	0.392161	8	-1.29194	0.478731	4	-0.320224	0.345525	8	-3.81191	0.103068	4	-1.96407	0.0498549	5	-3.44576	0.0795296	5	-3.08171	0.0052411	8	-8.50755	5.2e-05	8	-5.70326	0.0187336	7	-4.56989	0.177124	6	-2.88575	0.46132	6	8.70992	0.00046867	6
NCTC8325	SAOUHSC_00874=SAOUHSC_00874	-1.43945	0.424306	5	-0.357926	0.437256	5	-1.31167	0.181555	6	4.10226	0.0680464	5	-0.555545	0.495855	5	1.3347	0.235999	4	-0.12171	0.454734	5	0.681239	0.487624	4	0.903447	0.109919	4	-3.57168	0.127313	4	1.31338	0.216609	5	-3.16985	0.10538	5	-0.944493	0.444173	5	-3.87443	0.00506269	4	1.67385	0.42599	4	1.3558	0.285473	3
NCTC8325	SAOUHSC_00875=SAOUHSC_00875	-1.42131	0.316313	27	-0.367122	0.440002	26	1.92792	0.243207	30	-0.0568707	0.386962	27	2.84342	1.15e-05	30	-2.95343	0.115789	24	1.79014	0.0148649	30	0.595969	0.434051	25	-0.241201	0.38797	27	1.69847	0.095894	27	1.58201	0.120372	30	1.49776	0.04429	30	-0.885658	0.365385	26	-2.56406	0.154553	29	-4.07987	0.0111807	28	-1.20943	0.269384	25
NCTC8325	SAOUHSC_00876=SAOUHSC_00876	2.31693	0.0961731	5	1.68621	0.349165	5	-2.19582	0.0217264	6	0.548401	0.498763	5	0.949706	0.265845	5	-2.22991	0.219728	5	0.834235	0.3242	5	-4.45466	0.00307726	5	-6.55033	0.00107416	5	4.39217	0.00231234	5	5.73505	0.00560489	5	12.0624	0.000593683	7	0.404824	0.425498	5	-1.88967	0.355465	5	10.2846	0.00181695	5	0.37338	0.33927	5
NCTC8325	SAOUHSC_00877=SAOUHSC_00877	0.977188	0.469913	6	-1.84717	0.324514	7	-0.881807	0.160841	8	3.70556	0.00708829	8	2.99877	0.00870416	8	-0.265515	0.498158	6	0.953803	0.22968	8	-0.804205	0.460944	6	0.999527	0.277292	8	1.07203	0.324192	7	0.196214	0.398393	8	1.12225	0.135513	9	-0.269837	0.456304	7	-3.18226	0.00506269	8	-2.15727	0.219892	7	2.72446	0.124703	6
NCTC8325	SAOUHSC_00878=SAOUHSC_00878	-3.17764	0.0125009	14	1.14904	0.320302	12	-0.379508	0.481652	13	6.52258	0.00215024	14	2.32065	0.116343	14	-5.80045	0.0107409	13	0.284182	0.302834	13	-1.00879	0.474352	13	5.21855	0.000170706	12	2.46969	0.109538	13	-0.862261	0.43447	13	-5.60802	0.000499875	13	-1.9522	0.160344	11	7.19017	0.00217366	13	10.73	0.00421473	13	28.3658	1.06551e-07	15
NCTC8325	SAOUHSC_00879=SAOUHSC_00879	-2.45471	0.0903888	23	-0.522464	0.368176	21	-1.03649	0.216694	26	-1.53193	0.220917	19	0.917626	0.428954	26	-1.72203	0.430048	22	-0.506527	0.163742	26	0.0765509	0.493861	23	1.78565	0.0430174	22	-0.561899	0.474192	23	1.30119	0.0503698	26	-0.744297	0.367866	26	-0.537342	0.425615	21	-1.26382	0.137467	23	-1.14867	0.160458	22	0.168797	0.48411	19
NCTC8325	SAOUHSC_00880=SAOUHSC_00880	-1.19635	0.183882	15	-0.613009	0.47427	17	-2.26331	0.0115417	21	-0.962187	0.481026	17	1.48095	0.042546	21	-1.19422	0.456854	13	0.562033	0.3427	21	-0.094135	0.284435	15	0.393427	0.297846	17	1.21782	0.175361	18	0.507602	0.307167	21	-0.593406	0.408649	21	-0.734627	0.199804	17	-1.92981	0.229155	17	-2.78989	0.0426708	17	-0.975222	0.498225	12
NCTC8325	SAOUHSC_00881=SAOUHSC_00881	-3.20965	0.120781	8	-2.02053	0.169597	8	-1.28062	0.133523	8	-1.64057	0.133462	7	-1.08062	0.480265	8	-6.28725	0.325413	7	-1.19559	0.492531	8	-4.59823	0.0470148	8	-1.76671	0.0679101	6	-1.80328	0.218217	7	-3.57726	0.0829851	8	2.67569	0.0355679	9	-3.73624	0.0317204	8	-4.1735	0.086684	8	0.929981	0.498045	8	-0.0758883	0.497819	4
NCTC8325	SAOUHSC_00882=SAOUHSC_00882	-2.68374	0.230403	22	-3.21295	0.0184645	23	-1.34541	0.169931	23	-0.506589	0.498763	21	0.0717686	0.189735	23	0.992377	0.43375	21	0.453177	0.420773	23	-1.97792	0.239315	22	1.05355	0.30179	21	-1.06289	0.15458	21	-0.800747	0.249178	22	0.392821	0.366315	24	-1.0039	0.287931	23	-4.08636	0.000550207	22	-3.68637	0.0180376	21	-1.4992	0.0547619	21
NCTC8325	SAOUHSC_00883=SAOUHSC_00883	-1.60306	0.240738	4	-6.69916	0.0239415	4	1.84545	0.050412	4	9.92927	0.003985	4	18.1664	0.00284329	4	-3.17756	0.0107409	4	-0.253546	0.496985	4	1.20091	0.265485	4	8.14336	0.00962266	3	-1.35313	0.330063	3	1.58951	0.211092	4	9.3314	0.00269739	4	-4.90688	0.180042	4	4.48211	0.0269558	4	9.72113	0.00462016	4	26.2939	0.00116809	5
NCTC8325	SAOUHSC_00884=SAOUHSC_00884	-2.58906	0.153583	4	-7.27254	0.134677	4	0.329289	0.440981	4	11.2378	0.121252	4	14.6861	0.00284329	4	-3.24709	0.498158	4	-4.87096	0.157355	4	2.34475	0.117643	4	9.45092	0.00962266	3	-3.7386	0.498199	4	-6.67362	0.038497	4	8.92347	0.00448119	4	-5.24426	0.129689	4	3.25164	0.492089	4	10.0123	0.111678	4	28.9738	0.00318624	4
NCTC8325	SAOUHSC_00885=SAOUHSC_00885	-7.09476	0.0331407	6	-2.39107	0.393745	6	-2.09415	0.157432	5	14.0558	6.35e-05	8	13.3758	0.00010032	7	-1.20598	0.498158	6	-2.07632	0.163442	5	-1.92167	0.288873	6	9.25746	0.00320228	4	0.656301	0.437566	5	-1.09825	0.267324	5	7.56499	0.00214019	8	-0.578424	0.49842	6	-1.52371	0.230249	4	8.17566	0.111678	4	24.233	8.27476e-06	10
NCTC8325	SAOUHSC_00886=SAOUHSC_00886	-4.5651	0.0228832	16	-11.0656	0.00186862	17	5.94521	0.000150445	21	11.0745	1e-09	22	14.571	2.27e-10	26	-3.79189	0.0753876	12	-1.33339	0.323405	21	-1.46779	0.255728	13	3.99994	0.0278367	14	-9.1908	5.66e-05	12	0.747167	0.444393	19	10.8512	5.47e-08	25	-5.56918	0.0127726	17	5.87021	0.256375	11	16.7802	2.94298e-06	18	25.8884	5.818e-12	30
NCTC8325	SAOUHSC_00887=SAOUHSC_00887	-0.717056	0.49697	4	2.29251	0.28891	3	4.64954	0.270946	5	7.04423	0.0487455	5	15.6582	0.000898095	5	-6.00034	0.0589862	3	-0.0260749	0.498436	4	-3.28399	0.227659	3	11.8094	0.00320228	4	4.16809	0.284288	3	-11.4078	0.0158539	3	9.6256	0.000864641	5	2.99834	0.2132	4	-6.19442	0.0359853	2	16.6896	0.0527501	5	21.4093	0.000435905	6
NCTC8325	SAOUHSC_00888=SAOUHSC_00888	-1.56118	0.316313	3	-2.56946	0.221826	3	-0.722476	0.49868	4	10.9734	0.0487455	3	6.36275	0.144473	4	-1.21718	0.0676998	3	-7.69772	0.157355	4	3.11991	0.268127	3	1.61215	0.0410367	3	2.63453	0.0175571	3	-0.964657	0.372591	4	4.2822	0.307534	5	2.1867	0.0406885	3	0.0255694	0.499096	3	-2.09443	0.260135	3	24.0342	0.00318624	4
NCTC8325	SAOUHSC_00889=SAOUHSC_00889	-6.17922	0.00698506	22	-8.87709	0.00366329	19	3.27093	0.26136	27	11.0433	1e-09	32	14.3143	2.18e-12	32	-7.07942	0.000941683	17	-2.12734	0.0882074	23	-6.72317	0.00130039	19	2.43986	0.144664	16	-4.75549	0.0466549	21	-2.52649	0.152627	22	12.7308	2.85e-12	34	-3.05759	0.225114	21	4.93281	0.0983275	17	12.9709	3.55665e-05	22	25.3479	7.99832e-16	49
NCTC8325	SAOUHSC_00890=SAOUHSC_00890	-1.55786	0.23622	8	-0.305426	0.393727	9	1.65392	0.378453	10	1.96729	0.121252	8	0.644204	0.325827	10	-0.71377	0.429102	7	1.69279	0.254081	10	2.63522	0.122061	9	2.19425	0.0396134	8	4.14431	0.284288	7	1.1613	0.328423	10	0.123992	0.423367	10	-3.27796	0.049204	8	-5.37358	0.0332529	8	-4.80716	0.0124994	8	-4.12197	0.334208	7
NCTC8325	SAOUHSC_00891=SAOUHSC_00891	0.403489	0.371034	11	-0.993781	0.5	13	1.96983	0.123453	16	1.05942	0.5	11	2.32639	0.23343	16	2.54507	0.241727	10	-0.186972	0.425196	15	2.13396	0.161335	11	2.37448	0.0312924	12	-2.17953	0.0642419	11	1.38657	0.410996	15	1.70543	0.0613239	15	-1.52144	0.442425	13	0.16192	0.388474	11	-1.40006	0.350769	12	-1.93492	0.349052	12
NCTC8325	SAOUHSC_00892=SAOUHSC_00892	-2.79127	0.49555	7	1.33368	0.179611	7	-2.21148	0.269025	8	-3.48342	0.0841618	6	-1.29876	0.0950005	7	-6.75021	0.0795274	7	0.214424	0.431424	7	-10.8925	0.000162772	7	-9.75389	0.00107416	5	-0.951063	0.139588	6	-0.550462	0.381804	7	8.45287	3.59e-05	8	-7.76304	0.0140599	7	4.20114	0.420755	6	12.1579	0.0646463	7	6.39345	0.00279676	8
NCTC8325	SAOUHSC_00893=SAOUHSC_00893	-0.332833	0.395899	23	-1.07486	0.195802	20	-0.175361	0.221218	25	-0.262998	0.493138	18	1.64539	0.275529	25	-0.48113	0.456033	20	0.421625	0.447623	25	1.52583	0.383417	21	-0.732491	0.497298	22	2.8355	0.0584062	20	0.822758	0.498173	24	0.830833	0.172549	24	-1.06907	0.289483	21	-3.51375	0.0190738	21	-1.65177	0.0967801	24	0.572925	0.319628	18
NCTC8325	SAOUHSC_00894=rocD	-0.73608	0.160687	25	-1.70913	0.270732	23	0.145942	0.499874	26	1.5652	0.498763	18	-0.457696	0.325535	26	1.33224	0.403036	19	-0.863875	0.0819073	26	-1.86436	0.0369277	21	-0.969843	0.354323	22	-0.123688	0.495239	23	-0.664062	0.423042	26	-0.902592	0.280314	26	-0.555184	0.285713	23	-4.68155	0.00417815	23	-1.22711	0.089841	23	-1.11404	0.124308	21
NCTC8325	SAOUHSC_00895=SAOUHSC_00895	-1.12191	0.122378	22	-0.226016	0.427743	21	-2.42937	0.0126889	22	3.53618	0.00615801	20	0.304229	0.457056	23	-0.342633	0.425539	20	-0.524454	0.194484	22	-0.911	0.0801536	21	-0.292193	0.477037	23	3.82389	0.000720025	20	-0.917841	0.243723	22	-0.549991	0.299883	22	-1.54547	0.0380886	23	-2.26527	0.106339	22	-1.25769	0.237052	22	-0.197601	0.176305	23
NCTC8325	SAOUHSC_00896=SAOUHSC_00896	2.26552	0.0346735	16	0.320674	0.499475	13	-1.66439	0.0966111	17	-0.970279	0.498763	12	-0.780465	0.36741	17	6.5916	0.0638776	11	-1.43778	0.251703	17	-0.725559	0.484465	13	-3.03412	0.00983993	12	-0.772716	0.341661	14	-1.4059	0.458911	17	-2.69855	0.00872996	17	1.20414	0.448394	12	0.620454	0.278497	12	-3.03126	0.421529	10	-2.03322	0.245811	13
NCTC8325	SAOUHSC_00897=SAOUHSC_00897	1.20739	0.34065	18	-0.465767	0.4005	17	1.56435	0.00497613	21	-1.38849	0.470474	15	1.07796	0.233221	21	1.09537	0.438881	15	1.10651	0.317836	21	0.284158	0.438757	14	2.135	0.0410367	16	-1.01692	0.499021	16	0.459605	0.326666	20	1.52303	0.12994	22	-0.854597	0.292421	17	-0.0118828	0.390752	16	0.994646	0.253401	15	-0.532095	0.302427	11
NCTC8325	SAOUHSC_00898=SAOUHSC_00898	-0.205498	0.469913	16	0.730161	0.432249	17	-1.8183	0.0160892	22	2.57177	0.104223	15	0.19971	0.444558	22	0.281698	0.421415	14	-0.760691	0.217059	21	0.494317	0.314827	14	-0.860487	0.361003	18	3.36979	0.000997692	14	-1.14749	0.096789	22	-1.53773	0.00298161	21	-0.544677	0.304452	17	-0.47884	0.177124	18	-1.55568	0.0277542	18	-2.04672	0.0559802	19
NCTC8325	SAOUHSC_00899=SAOUHSC_00899	-4.12875	0.0251564	20	-1.30682	0.279472	19	-2.58525	0.0450704	23	3.94197	0.265747	21	0.0347806	0.467032	23	-0.363213	0.498158	18	-3.91746	0.0204632	23	-1.83968	0.334516	19	-0.534218	0.222198	20	-1.85244	0.155337	19	-1.10777	0.344586	23	-1.71386	0.0281464	23	-0.13243	0.325502	19	0.48774	0.485381	19	-1.04702	0.166441	17	1.21324	0.419548	20
NCTC8325	SAOUHSC_00900=pgi	-17.0613	4.74e-07	14	-27.5347	1.7e-07	15	-32.9165	6.95e-07	13	-22.5895	6.38e-07	13	-32.3192	3.67e-07	13	-4.54659	0.0261811	15	-5.35103	0.00662118	13	-14.654	3.28e-07	14	-14.0301	2.82e-06	11	-21.6845	2.78e-07	15	-20.2139	7.36e-07	13	-16.0112	3.55e-07	13	-5.00518	0.00526059	15	1.35889	0.0927485	12	4.64085	0.260135	13	10.3292	2.28763e-06	16
NCTC8325	SAOUHSC_00901=SAOUHSC_00901	1.74184	0.0747433	8	-2.31892	0.0833752	7	0.118732	0.396269	9	0.747914	0.486538	8	1.50309	0.0279343	9	1.20087	0.318163	8	0.983381	0.237441	9	3.51161	0.0490581	8	6.87196	5.32e-05	8	-2.18815	0.328659	8	1.46961	0.224521	10	2.60214	0.124339	11	0.0701589	0.38782	7	0.735474	0.396355	8	-3.18463	0.0826552	7	-3.79536	0.0551723	3
NCTC8325	SAOUHSC_00902=SAOUHSC_00902	-4.30659	0.0262555	11	-11.2029	0.103483	9	-7.56462	0.0161581	12	-4.89795	0.0564201	10	-4.78818	0.290796	12	-3.96214	0.0296681	9	-2.76415	0.0501485	12	-0.828018	0.498715	10	8.10655	0.0212253	10	-6.24672	0.00323712	9	-7.00513	0.0257958	12	-14.386	4.42e-05	12	-2.2044	0.065949	10	-9.3895	0.0441381	7	-4.35417	0.348275	8	1.05049	0.436797	9
NCTC8325	SAOUHSC_00903=SAOUHSC_00903	-6.09457	0.000576256	6	-9.26853	0.00163368	5	-13.2481	0.00041319	6	-4.61464	0.239151	8	-7.26889	0.0197825	6	-2.22395	0.109905	6	-1.34621	0.315784	6	0.977532	0.285149	7	12.8894	0.1047	3	-10.6447	0.0349897	5	-8.93206	0.000602952	6	-24.362	0.000291823	6	-1.38337	0.332655	6	-16.1117	0.00197017	5	-3.76361	0.16606	5	-3.83914	0.165403	6
NCTC8325	SAOUHSC_00904=SAOUHSC_00904	-17.2031	6.54e-07	18	-17.5854	1.03e-10	27	-10.0183	1.64e-05	27	-18.8768	2.7e-08	17	-20.0717	1.42e-09	26	-4.85226	0.0529695	16	-10.5457	0.00593109	26	-16.5032	6.6e-08	16	-7.24847	0.00962266	3	-36.7139	3.54e-08	18	-31.9208	3.32e-09	26	-26.7991	4.78e-11	26	-11.6221	1.61e-06	27	6.37531	0.00998648	9	11.1151	0.000329202	15	-2.03885	0.0322841	46
NCTC8325	SAOUHSC_00905=SAOUHSC_00905	-17.4886	1e-07	25	-21.0452	6.66e-10	30	-15.3524	3.11e-07	26	-13.4989	9.37e-07	25	-22.9572	2.45e-08	26	-6.09892	0.00386061	24	-9.71316	0.000528131	25	-21.6666	5.47e-09	23	-13.2038	0.000144232	11	-36.1316	3.43e-10	26	-34.9814	4e-10	25	-30.049	1.22e-09	26	-12.1381	1.32e-07	30	9.2924	0.0238879	20	12.3235	4.05275e-05	21	-5.38276	0.000512197	49
NCTC8325	SAOUHSC_00906=SAOUHSC_00906	-9.18432	0.0404939	8	-15.9177	9.72e-06	10	-10.6394	1.5e-06	13	-3.78798	0.0203225	14	-14.4977	1.38e-05	13	-2.15981	0.434207	7	-8.65776	0.0146559	14	-8.78995	0.00312443	8	-6.1199	0.0212253	6	-30.7237	2.9e-06	12	-39.3474	7.36e-07	13	-34.6502	3.55e-07	13	-8.51975	0.00883267	11	1.66548	0.5	9	7.75667	0.0593168	10	-3.02097	0.159619	16
NCTC8325	SAOUHSC_00907=SAOUHSC_00907	5.49477	0.266494	3	-14.9332	0.00493571	4	5.51263	0.49868	4	-8.71372	0.284063	3	0.45302	0.413748	3	5.87935	0.0632132	2	0.202011	0.489146	3	5.04167	0.268127	3	-12.273	0.231673	2	6.05324	0.284288	3	0.279064	0.460322	3	-0.841786	0.314189	3	-5.2317	0.00849492	4	-4.19372	0.239356	2	0.195049	0.359827	2	1.36455	1	1
NCTC8325	SAOUHSC_00908=SAOUHSC_00908	-0.0040802	0.263005	21	-0.86968	0.244897	22	0.114734	0.217331	28	1.55915	0.498763	20	-0.205482	0.210426	27	-2.33687	0.0749112	18	-2.75098	0.0158359	26	0.35411	0.498705	21	-0.998625	0.356837	22	2.19971	0.0317548	22	0.106077	0.293612	27	0.735722	0.48488	30	-1.61462	0.0919416	22	0.597094	0.406297	21	-0.536218	0.399233	18	-0.321757	0.442278	22
NCTC8325	SAOUHSC_00909=SAOUHSC_00909	-0.656931	0.424306	14	1.1058	0.320302	13	-1.66076	0.0381509	17	1.05445	0.383521	15	-2.99782	0.0264872	16	-2.99996	0.145643	10	-1.66445	0.147279	17	-2.03735	0.161335	11	-2.92787	0.314183	11	1.43265	0.284288	11	-0.216627	0.294423	18	0.572399	0.237246	16	-0.616867	0.493742	13	1.31116	0.215288	13	-1.40198	0.229065	13	3.80003	0.0438228	12
NCTC8325	SAOUHSC_00910=SAOUHSC_00910	-0.43011	0.496177	5	-2.07305	0.458882	5	-0.00810601	0.48417	7	-2.06712	0.0830153	5	1.11581	0.320273	7	-0.175242	0.36206	5	-0.00590028	0.237658	7	-6.76431	0.00130039	5	-4.04037	0.100007	6	-8.56109	0.00194773	5	0.608849	0.455999	7	1.32289	0.128607	7	1.91252	0.307279	6	1.53327	0.313873	5	4.21387	0.12153	5	-2.64532	0.229505	6
NCTC8325	SAOUHSC_00911=SAOUHSC_00911	-3.22947	0.0153713	21	1.21741	0.403506	20	1.11511	0.371513	27	1.35908	0.0659693	20	1.02792	0.359668	25	-0.761509	0.49173	20	1.30486	0.369665	26	-3.71253	0.00938076	21	-0.743949	0.411436	19	1.87846	0.167397	19	0.527348	0.44655	25	2.24418	0.0600984	30	0.200045	0.416261	21	-0.568528	0.269045	20	-0.989969	0.364219	20	0.30109	0.381459	17
NCTC8325	SAOUHSC_00912=SAOUHSC_00912	-1.38264	0.160687	34	-2.52738	0.0173526	35	-2.10977	0.00348625	41	-0.240978	0.335466	33	-0.0958118	0.342687	42	-2.0588	0.303702	30	-0.5118	0.219039	41	-1.63548	0.193314	33	-1.67268	0.277292	35	1.34741	0.202106	35	0.00336478	0.378731	39	-0.631181	0.103733	41	-0.603305	0.110044	34	-1.68699	0.172158	36	-0.00757188	0.357817	36	0.178128	0.331063	38
NCTC8325	SAOUHSC_00913=SAOUHSC_00913	1.37656	0.283064	7	1.10901	0.403506	7	1.22322	0.446457	15	3.82043	0.0751472	8	0.826993	0.0173633	14	2.47368	0.049795	7	-0.842616	0.258026	15	2.02116	0.091498	7	0.306325	0.493813	6	-4.35509	0.359903	7	-1.32049	0.487582	15	0.919803	0.0597011	15	-0.493757	0.498245	7	-0.621407	0.300406	7	1.03165	0.498045	8	-0.0362513	0.370436	8
NCTC8325	SAOUHSC_00914=SAOUHSC_00914	-1.6232	0.2632	5	0.308594	0.49726	6	3.12662	0.0446974	9	2.60991	0.0139478	6	0.840746	0.419206	9	-2.03019	0.350643	5	2.31669	0.164934	9	-1.40818	0.343013	5	0.822447	0.250065	6	-3.4798	0.213088	6	-0.191352	0.375396	9	2.10323	0.0385763	9	-4.62854	0.00168795	6	-1.73606	0.403432	7	0.772892	0.338087	6	-1.19235	0.0294075	7
NCTC8325	SAOUHSC_00915=SAOUHSC_00915	-0.0568727	0.491241	6	0.740061	0.212801	7	-0.588053	0.305897	9	1.62432	0.0841618	6	1.82254	0.0739702	9	-7.19456	0.0753876	5	-0.0245871	0.409459	9	-0.64582	0.497797	6	2.37379	0.0591005	6	-0.343151	0.403035	7	-1.94797	0.238707	9	-1.35114	0.253302	9	-0.336879	0.373455	7	3.72628	0.0652535	7	3.12172	0.0391836	7	-4.16089	0.00787869	6
NCTC8325	SAOUHSC_00916=SAOUHSC_00916	3.62413	0.001567	5	6.93739	0.0184645	5	5.85286	0.00683333	7	7.62964	0.0487455	5	6.17591	0.00592943	7	5.51327	0.312055	3	-1.31241	0.180781	7	5.30075	0.227659	3	-3.64635	0.00107416	5	2.22808	0.338708	4	-0.517805	0.332167	7	2.62024	0.347819	7	-0.800454	0.259312	5	5.88474	0.221685	7	4.25427	0.321564	5	2.71437	0.497819	2
NCTC8325	SAOUHSC_00917=SAOUHSC_00917	-0.682849	0.421473	7	0.551055	0.5	7	-0.65386	0.317685	9	-0.198871	0.396895	9	-0.510376	0.414127	9	1.77459	0.240393	6	0.852265	0.429418	9	0.55434	0.288873	6	-0.388149	0.464748	8	-1.4413	0.482171	7	-0.472427	0.458911	9	-1.43597	0.262965	9	0.534259	0.498245	8	-2.9127	0.177124	6	1.83742	0.01892	7	-1.31276	0.315906	6
NCTC8325	SAOUHSC_00919=SAOUHSC_00919	-0.938099	0.49697	4	-0.965865	0.320302	4	-1.55742	0.057974	5	11.5715	0.121252	4	1.6019	0.112204	5	-2.36709	0.0765581	2	-2.63069	0.0924116	5	0.459122	0.457169	3	0.536344	0.346833	5	-2.9897	0.030031	4	-2.33541	0.0980109	5	-0.28391	0.402584	5	-1.39644	0.087425	4	-5.48422	0.258669	3	-1.60259	0.463912	4	-1.79514	0.11069	4
NCTC8325	SAOUHSC_00920=SAOUHSC_00920	-10.8111	3.11e-05	9	-8.73862	0.00402386	8	-20.247	3.47e-06	11	-2.17986	0.206156	9	-1.90572	0.324963	11	-3.07975	0.0858726	9	3.32816	0.212133	12	-10.4404	0.000395488	9	9.91528	0.000380127	6	-17.1935	0.000238208	8	-20.1389	4.5e-06	11	-13.1207	0.000131254	11	-2.30086	0.342161	9	-39.2772	0.00506269	4	-29.3269	0.00462016	4	-3.0818	0.328381	9
NCTC8325	SAOUHSC_00921=SAOUHSC_00921	-8.93784	0.000475153	13	-2.88389	0.0228118	12	-5.31148	0.00210508	16	7.57511	0.00169393	17	9.54852	1.8e-06	18	-5.98942	0.000150483	13	-0.86919	0.322061	16	-0.442995	0.309088	15	10.4147	7.19e-05	14	-3.84768	0.100369	13	-4.41083	0.0190972	16	-1.80313	0.247987	16	2.18875	0.197802	13	-22.3185	0.000811489	10	-23.6823	0.00125868	9	5.57289	0.11012	18
NCTC8325	SAOUHSC_00922=SAOUHSC_00922	-9.09252	1	1	4.0549	1	1	4.0078	0.0868777	3	-2.27864	0.498763	2	-0.0907492	0.5	3	1.233	1	1	3.96888	0.302834	3	9.82303	0.0344379	2	0.561208	0.499384	2	-1.83613	0.498199	2	-4.06968	0.297381	3	-4.44329	0.0150564	3	-0.116373	1	1	6.0974	0.0188982	3	7.00749	0.0470333	2	-1.09531	0.0813899	3
NCTC8325	SAOUHSC_00923=SAOUHSC_00923	-2.06439	0.352463	15	0.0556525	0.479671	15	-1.70855	0.0139762	17	0.642159	0.425217	15	2.8028	0.0197825	18	-5.00612	0.223993	13	0.0791513	0.378087	18	-2.38311	0.0520298	14	0.990918	0.25924	15	-2.42367	0.353037	16	-0.100152	0.347029	18	0.490338	0.453248	18	-1.5887	0.23246	16	-1.49229	0.186025	16	-0.977594	0.377737	16	-2.4566	0.0363333	14
NCTC8325	SAOUHSC_00924=SAOUHSC_00924	0.594453	0.319415	12	-0.698509	0.327842	13	2.13219	0.125793	16	-1.06746	0.301712	15	2.43131	0.066123	17	0.862576	0.0759744	12	2.7491	0.0616906	17	3.6087	0.17654	14	-1.33649	0.321837	11	-4.27922	0.474192	15	2.05639	0.252831	17	1.20639	0.470109	18	-2.21293	0.0143592	14	-0.550002	0.371927	13	1.59104	0.311816	13	-0.587787	0.377875	14
NCTC8325	SAOUHSC_00925=SAOUHSC_00925	-3.36978	0.00541377	27	-0.420007	0.282893	23	-1.7778	0.0628273	30	1.90642	0.185756	26	0.267726	0.393206	29	-2.23298	0.209756	25	-1.82928	0.354509	30	-0.0568165	0.38045	26	-4.303	0.0541202	22	2.88988	0.0855681	24	-0.487573	0.25178	29	-2.25148	0.0406507	30	-0.772983	0.498245	23	-1.22445	0.158445	23	0.993647	0.184446	25	-0.417286	0.395361	22
NCTC8325	SAOUHSC_00926=SAOUHSC_00926	1.27595	0.436317	22	-0.684661	0.464122	19	-2.59084	0.175766	24	2.18388	0.121876	18	-0.182638	0.401241	23	-0.837418	0.331195	19	-2.77657	0.135063	24	0.425592	0.484893	19	-1.54327	0.454893	19	2.59893	0.328299	21	0.016108	0.172263	25	-2.68059	0.109663	23	-1.15593	0.471284	20	-3.10711	0.42656	19	-2.30139	0.481128	19	-0.522344	0.235331	18
NCTC8325	SAOUHSC_00927=SAOUHSC_00927	2.60889	0.0464386	26	0.322666	0.493538	26	0.921448	0.356069	32	-1.94409	0.0593067	22	0.288348	0.221813	31	0.783461	0.408369	21	1.00361	0.475603	30	0.518983	0.354649	23	-0.415608	0.274193	23	0.480038	0.284288	25	1.09595	0.244953	31	0.589573	0.226865	31	-0.821804	0.208956	26	1.51752	0.5	26	1.62265	0.454383	26	0.852171	0.497819	26
NCTC8325	SAOUHSC_00928=SAOUHSC_00928	0.823975	0.363508	21	-0.835348	0.414175	21	-1.30756	0.29384	27	-1.34583	0.284063	22	-0.0288267	0.145292	27	-0.994887	0.443626	19	-2.07679	0.0576182	29	1.35615	0.10759	20	-1.01473	0.221967	23	-0.443433	0.498199	22	-1.17497	0.179547	28	-0.579611	0.22187	29	0.115307	0.278489	24	-2.45314	0.0589101	26	-3.47886	0.0340669	26	-0.371653	0.203224	21
NCTC8325	SAOUHSC_00929=SAOUHSC_00929	0.439493	0.441856	9	-0.224356	0.499475	10	-0.87976	0.125549	14	0.435577	0.329196	10	-0.365702	0.302375	14	1.05339	0.167351	9	-0.1627	0.299298	14	0.459302	0.437285	9	1.27735	0.0806233	9	1.99124	0.265272	10	0.469713	0.486037	14	-1.21124	0.160846	14	-0.182999	0.241039	11	-2.98077	0.00518332	11	-2.75831	0.164879	12	-0.0490106	0.35726	8
NCTC8325	SAOUHSC_00930=SAOUHSC_00930	-1.96101	0.375797	12	3.26258	0.229265	12	-0.0918858	0.255662	16	-0.00498441	0.498763	12	-1.63869	0.0542031	14	0.692616	0.498158	11	-3.27843	0.0081556	14	-0.986477	0.418559	12	-0.0290298	0.234843	13	0.974891	0.265425	12	-0.765152	0.498173	16	-0.791491	0.160961	16	0.338028	0.451609	11	-2.64518	0.0438946	12	-1.63713	0.498045	11	-1.24839	0.0917211	12
NCTC8325	SAOUHSC_00931=SAOUHSC_00931	1.92629	0.25125	13	2.3923	0.0612238	14	-1.50322	0.154626	15	-1.67446	0.465752	14	-0.276007	0.187044	15	-0.144371	0.118296	9	0.55042	0.429004	15	2.08974	0.0174713	11	-0.531264	0.327257	13	0.825692	0.284288	13	-0.700777	0.373342	15	-0.487436	0.026394	15	1.47494	0.2132	13	-1.56575	0.401692	12	-0.289727	0.431084	12	-2.16596	0.0155999	12
NCTC8325	SAOUHSC_00932=SAOUHSC_00932	0.553993	0.424306	10	0.197763	0.397078	9	0.0112964	0.392045	13	1.0197	0.461425	9	-0.0519121	0.245972	13	0.813554	0.347215	7	0.875066	0.376607	13	2.05882	0.0965666	9	-0.391383	0.39407	10	2.12171	0.0354057	9	2.57905	0.0551481	13	-0.0814804	0.374903	13	-0.696095	0.441343	9	2.09599	0.273282	11	1.04994	0.25648	10	-4.10719	0.00929546	10
NCTC8325	SAOUHSC_00933=SAOUHSC_00933	-6.52354	0.0914028	7	-3.60884	0.0912296	4	-2.95522	0.125557	8	6.21264	0.0613807	6	5.55054	0.0445709	9	-7.19769	0.00176453	6	-3.33159	0.0138124	8	0.837902	0.468451	7	5.20271	0.499384	4	-11.1215	0.0250146	7	-6.23718	0.00861486	8	6.02051	7.98e-05	10	-2.21039	0.340403	5	8.11063	0.258669	3	8.06424	0.0730806	6	10.6583	1.15241e-05	14
NCTC8325	SAOUHSC_00934=spxA	-10.8571	0.00368315	8	-18.5339	0.00154578	9	-15.5315	2.25e-05	9	-14.1837	0.000328199	7	-19.8147	1.38e-05	9	-2.76108	0.0248511	7	0.233535	0.400205	9	-7.98206	0.0420542	8	-10.0944	0.0193611	8	-10.3051	0.00451473	9	-12.8042	2.77e-05	9	-23.9938	1.37e-05	9	-1.85217	0.0452152	9	-11.4048	0.00194796	9	-8.0884	0.0175352	9	1.15294	0.159619	7
NCTC8325	SAOUHSC_00935=SAOUHSC_00935	-0.961558	0.380068	7	-3.20698	0.118031	7	0.465168	0.453706	7	1.99972	0.0942524	7	2.83764	0.000607235	7	-2.48863	0.325413	7	-0.264268	0.177435	7	-3.47324	0.00938076	7	-0.839212	0.49885	7	2.43508	0.123056	7	0.568979	0.418119	7	-0.335248	0.360468	7	-3.71368	0.00878025	7	-0.60274	0.210214	7	-3.0055	0.0549957	7	0.951163	0.424198	7
NCTC8325	SAOUHSC_00936=SAOUHSC_00936	3.06314	0.0290445	8	-0.038447	0.359643	8	2.71674	0.030207	10	-1.84913	0.169036	8	0.955473	0.0341106	8	1.95483	0.343115	8	0.111586	0.489146	8	5.18251	2.25e-05	9	3.27208	0.00321547	8	1.06776	0.165091	8	2.13001	0.00301712	8	0.163343	0.471694	8	-2.09624	0.0241253	8	-0.14444	0.499096	8	-1.51669	0.0673126	8	-1.2006	0.334208	9
NCTC8325	SAOUHSC_00937=SAOUHSC_00937	-1.15196	0.120524	17	1.57646	0.444913	17	1.38856	0.133523	23	4.43839	0.00524449	19	3.19331	6.64e-05	22	-2.48055	0.466632	15	-0.787145	0.498436	21	1.37624	0.216723	17	1.22069	0.113473	18	2.73766	0.0776712	17	0.652151	0.240147	22	-2.30301	0.00216194	22	1.71276	0.242071	19	-0.604091	0.357091	19	-0.567148	0.498045	20	-3.43437	0.00318624	16
NCTC8325	SAOUHSC_00938=SAOUHSC_00938	-13.1349	0.0215076	6	-9.8112	0.0100624	7	8.16292	1.59e-05	17	18.5137	5.77e-08	16	16.5697	3.75e-09	19	-9.69052	0.00465449	5	1.0169	0.0979606	13	9.12052	0.000587064	8	14.8789	5.89e-06	11	-0.27772	0.486008	7	-1.1755	0.478617	14	9.14264	1.76e-06	19	-0.335341	0.380891	7	15.0948	0.0232378	6	6.81984	0.102858	6	23.8229	1.66703e-08	18
NCTC8325	SAOUHSC_00939=SAOUHSC_00939	-12.7559	0.0114578	5	-8.94009	0.0551629	5	6.14022	5.68e-05	8	20.8148	9.32e-06	10	17.5434	3.57e-05	8	-5.16504	0.0107409	4	-0.393692	0.273372	8	6.0575	0.000435485	7	14.3615	0.000380127	6	3.51164	0.139588	4	-0.454274	0.385531	8	8.97942	1.37e-05	9	-8.15783	0.00380088	5	6.00426	0.118201	4	8.93832	0.0198998	6	20.8406	5.338e-05	8
NCTC8325	SAOUHSC_00940=SAOUHSC_00940	-2.43705	0.0311081	7	0.470266	0.499475	6	0.514904	0.178658	8	0.927799	0.402299	8	3.43094	0.0117329	8	-1.87016	0.352542	7	2.85613	0.16909	9	-4.48206	0.091498	7	-1.702	0.305671	7	-3.7983	0.040226	7	3.21626	0.160991	8	0.643131	0.361902	8	1.64341	0.0317204	7	0.524746	0.300413	8	-2.39127	0.183536	7	-0.116635	0.381459	6
NCTC8325	SAOUHSC_00941=SAOUHSC_00941	-13.5395	0.0541666	2	-11.3701	0.0394657	2	-12.7718	0.255662	3	-6.1028	0.284063	3	-19.4909	0.0279343	2	-4.26719	0.21273	2	14.0659	0.256139	3	-4.26107	0.0344379	2	11.0234	0.0106602	3	-24.1735	0.040226	2	-12.29	0.0456714	2	-1.01375	0.314189	3	1.70082	0.462034	2	-2.38779	0.478879	2	-4.07595	0.0330261	2	9.97228	0.0282573	2
NCTC8325	SAOUHSC_00942=SAOUHSC_00942	-7.61653	0.00149706	6	-11.3717	0.0119088	7	-9.30758	0.000150445	7	-10.7437	0.0418347	8	-16.5268	0.000472434	7	-1.87517	0.352387	6	3.02498	0.451679	8	-2.88725	0.173174	6	3.21262	0.39407	6	-10.5238	0.0153259	6	-5.39798	0.0924751	7	-4.49924	0.00035272	7	-4.85928	0.0249311	7	-2.84098	0.11902	7	-1.7413	0.0674647	7	12.774	2.0734e-05	9
NCTC8325	SAOUHSC_00943=ppnK	-15.0109	0.000232951	11	-13.2035	9.72e-06	10	-14.759	0.000338279	11	-9.59604	0.00860222	10	-18.1431	0.000677986	11	-4.88798	0.049795	11	2.11626	0.314503	12	-9.3716	0.000435485	10	3.05511	0.450347	9	-13.3789	0.000720025	10	-7.42884	1.1e-05	11	-5.73837	0.00140146	12	-3.00098	0.340403	10	4.75267	0.499096	6	15.0974	0.000769007	10	9.58456	1.52619e-06	13
NCTC8325	SAOUHSC_00944=SAOUHSC_00944	-2.66057	0.283041	12	-2.86847	0.247259	13	-3.04948	0.0409828	16	-2.44319	0.236989	12	1.8772	0.0355857	16	0.85048	0.309978	12	-1.47914	0.285788	16	-2.87173	0.0114523	13	-1.17096	0.0310657	12	-2.84144	0.0417653	13	-0.787098	0.307167	16	-0.0553561	0.484152	16	-0.32735	0.442425	13	-2.96495	0.0769581	13	-4.09484	0.123307	13	1.13116	0.185281	12
NCTC8325	SAOUHSC_00945=SAOUHSC_00945	-1.60084	0.132362	14	-1.57399	0.19165	14	-1.72607	0.226226	17	-1.56374	0.128352	12	-0.822978	0.420171	16	-0.747388	0.351139	14	-1.2262	0.395393	16	-6.07684	0.000335868	14	-4.92292	0.0924587	12	1.48019	0.158236	12	1.01289	0.121819	16	-0.543352	0.271996	17	-4.04213	0.0521377	13	-0.534587	0.269045	12	-0.0931135	0.5	11	1.48482	0.140846	14
NCTC8325	SAOUHSC_00946=SAOUHSC_00946	-1.53906	0.251604	20	1.65571	0.316008	23	-1.03908	0.210055	24	4.28008	0.0159709	20	2.90498	0.0161842	25	-4.10492	0.13668	15	0.518185	0.364665	25	-3.43153	0.0184883	17	-1.73532	0.421886	18	-3.32625	0.346209	21	0.994069	0.427226	25	1.12018	0.351318	26	-1.98002	0.0749688	21	-5.45883	0.00121024	22	-2.8292	0.0280057	23	-0.802342	0.256481	20
NCTC8325	SAOUHSC_00947=SAOUHSC_00947	-13.7414	0.496177	2	0	1	0	-8.44314	0.108494	4	8.57328	0.0187812	5	-1.71798	0.497567	4	-23.5342	1	1	4.0303	0.498436	4	-33.3455	1	1	6.74525	1	1	-29.2392	1	1	-14.1646	0.0158539	3	-16.2666	0.208349	3	0	1	0	0	1	0		1	0	4.38217	0.212579	5
NCTC8325	SAOUHSC_00948=SAOUHSC_00948	1.51883	0.11067	16	2.32055	0.28891	16	-0.816528	0.46506	21	2.3681	0.0167107	15	0.653855	0.0544763	21	-0.470674	0.26186	14	-2.52956	0.0565009	21	-0.579209	0.352315	15	-2.56163	0.00609592	17	2.55944	0.149523	16	0.144641	0.270526	21	-3.27447	0.00986751	21	2.10896	0.110138	19	1.23188	0.473259	16	-1.93037	0.198611	17	1.26153	0.212201	12
NCTC8325	SAOUHSC_00949=SAOUHSC_00949	-2.17929	0.0426102	22	1.55965	0.28891	19	-0.081393	0.390834	23	2.37716	0.164936	22	-0.299032	0.457056	22	1.4792	0.461057	20	1.69888	0.39497	24	-0.669284	0.193583	20	-0.404782	0.22457	22	3.57007	0.0568535	21	-0.00501098	0.415617	23	0.431364	0.36336	23	-0.407553	0.436519	19	-2.82725	0.181398	20	-4.03775	0.00100293	20	-1.66306	0.0124609	18
NCTC8325	SAOUHSC_00950=SAOUHSC_00950	-5.8182	0.00403749	10	0.91146	0.317431	10	0.985646	0.403223	12	5.86687	0.0128166	9	2.55393	0.000594211	11	-1.25163	0.486693	9	3.46257	0.301871	12	-2.07557	0.365773	9	-1.72619	0.214871	10	2.69304	0.0998266	9	1.04725	0.225205	11	0.10328	0.274999	11	-1.56306	0.411555	10	-0.539263	0.203866	10	0.720005	0.384112	9	-2.82089	0.0645845	7
NCTC8325	SAOUHSC_00951=SAOUHSC_00951	3.83109	0.125185	6	-5.6268	0.247259	5	0.327202	0.336693	8	1.71262	0.369647	5	0.318088	0.398116	8	2.12131	0.102428	5	1.15957	0.295909	8	3.1836	0.128611	5	3.48874	0.124964	6	-0.258557	0.486008	5	-1.7837	0.171761	8	0.420392	0.47927	8	-4.90033	0.0263487	5	-1.92627	0.492089	6	-4.43344	0.108671	5	-1.33666	0.109833	5
NCTC8325	SAOUHSC_00952=SAOUHSC_00952	-4.2607	0.0109242	22	-9.67295	1.66e-06	20	-47.3474	2.8e-10	25	-21.7939	1.48e-08	18	-27.3854	9.36e-11	25	2.14314	0.145887	21	1.47691	0.203127	27	-5.02613	0.00174154	21	-12.0675	1.92e-08	22	-9.6388	1.57e-06	24	-8.78901	2.77e-05	26	-16.1157	8.06e-11	25	-4.32426	0.00195194	21	4.51088	0.0263396	22	6.46571	1.96149e-06	25	5.57759	1.09529e-05	19
NCTC8325	SAOUHSC_00953=SAOUHSC_00953	-5.55227	0.00062797	21	-20.8916	4.22e-08	22	-52.7614	2.8e-10	25	-18.4022	2.45e-07	19	-29.8222	9.36e-11	25	3.15602	0.0107409	20	-0.994846	0.238677	25	-12.8501	4.89e-09	20	-21.1572	4.23e-09	19	-9.10067	5.42e-05	21	-15.0207	7.07e-10	25	-22.7993	8.06e-11	25	-7.58643	1.7e-07	22	5.62202	8.22e-05	22	4.54366	0.000349278	22	2.95885	0.171667	16
NCTC8325	SAOUHSC_00954=SAOUHSC_00954	-23.998	4.74e-07	14	-25.0069	5.81e-06	15	-32.5006	1.22e-06	15	-24.2062	3.5e-06	12	-30.3347	7.32e-08	15	-8.21598	0.000602327	14	-0.109114	0.431424	15	-17.6472	3.28e-07	14	-15.2793	6.41e-05	8	-18.7139	6.94e-06	11	-18.9003	1.56e-07	15	-17.4519	7.5e-08	15	-5.21412	0.0157732	16	-1.85193	0.426269	9	2.99307	0.0904794	10	8.76878	1.87464e-05	16
NCTC8325	SAOUHSC_00955=SAOUHSC_00955	-28.4962	0.001567	5	-27.2433	0.00493571	4	-42.9779	0.00342003	4	-28.1144	0.00136119	5	-39.5102	0.00284329	4	-7.71616	0.0165187	5	0.803553	0.267968	4	-16.3123	0.00130039	5	-17.4837	0.00320228	4	-22.3887	0.00530756	4	-19.1403	0.00537081	4	-11.125	0.00269739	4	-5.8552	0.0619053	5	-11.6769	0.00506269	4	-1.93507	0.481128	4	6.60603	0.00941837	4
NCTC8325	SAOUHSC_00956=prfC	-0.1161	0.406505	21	-4.43511	0.0238987	21	-2.20754	0.0140448	28	-3.88555	0.163498	17	-8.61547	1.47e-05	27	0.16259	0.343071	18	-1.43256	0.188716	27	2.22496	0.233201	22	0.373781	0.25924	20	1.23467	0.184095	21	-3.56046	0.182322	26	-3.44476	0.00250583	28	-0.72528	0.230909	23	-1.75797	0.0359853	21	0.680199	0.471649	23	-1.12188	0.287423	20
NCTC8325	SAOUHSC_00957=SAOUHSC_00957	-2.43936	0.0365474	14	-5.33061	0.0723917	15	-3.63415	0.00423135	16	-1.01371	0.481819	14	0.699751	0.248684	16	-1.1932	0.321584	14	-1.44052	0.498914	16	-6.39885	1.27e-05	14	-3.53603	0.0563872	15	0.417638	0.341691	12	0.286474	0.425746	17	0.491833	0.214015	16	-1.94033	0.197802	15	-2.2355	0.046438	14	-3.04685	0.0204133	14	5.35907	0.00371696	14
NCTC8325	SAOUHSC_00958=SAOUHSC_00958	1.6583	0.175603	22	-1.59503	0.0354403	20	-3.27699	0.00121126	27	-0.183433	0.237449	21	2.05422	0.00402724	26	-1.55829	0.128873	16	-0.789281	0.153019	26	-5.27688	8.74e-05	16	-3.6312	0.053627	20	1.66368	0.0393433	21	-0.0439807	0.430189	26	-6.10146	1.94e-07	26	-1.22505	0.206442	20	-2.33322	0.0683807	23	-3.76689	0.00213434	22	-6.45973	8.47594e-07	24
NCTC8325	SAOUHSC_00959=SAOUHSC_00959	-0.755182	0.266494	19	1.03252	0.330986	18	0.33236	0.357792	25	2.16865	0.0135415	18	5.38372	1.27e-05	25	1.17361	0.455096	16	0.845108	0.5	25	-3.74967	0.103861	16	-5.27285	0.00126467	17	0.434264	0.385369	21	-4.85459	1.77e-05	22	-17.4266	5.21e-10	22	2.03874	0.0947391	20	-11.7484	9.95e-06	19	-12.8907	2.15131e-06	18	-3.24627	0.000178665	13
NCTC8325	SAOUHSC_00960=SAOUHSC_00960	3.65884	0.131921	17	1.90172	0.0510597	15	-0.15937	0.229608	17	-0.0195365	0.254505	17	6.19499	6e-08	18	3.03386	0.0676998	13	-0.226965	0.227081	17	4.09486	0.0778202	15	2.05291	0.218327	15	-0.336289	0.455233	15	-0.528412	0.127126	17	-0.483592	0.256282	16	0.353429	0.399385	14	-5.22493	0.00160535	15	-3.93889	0.0693734	15	-3.7875	0.105987	13
NCTC8325	SAOUHSC_00961=SAOUHSC_00961	4.51807	0.129062	9	1.44223	0.289904	8	-1.74269	0.306224	8	-1.88129	0.273099	6	2.74212	0.0481503	10	0.769432	0.461057	5	-0.475685	0.279962	9	5.03486	0.00890558	7	-0.194222	0.376313	7	3.37292	0.166525	6	-0.531019	0.49602	9	4.97263	0.0214437	12	1.86798	0.191959	8	0.206325	0.367987	6	4.36163	0.219892	8	-0.627994	0.267024	7
NCTC8325	SAOUHSC_00962=SAOUHSC_00962	0	1	0	0	1	0	0	1	0	0	1	0	0	1	0	0	1	0	0	1	0	0	1	0	0	1	0	0	1	0	0	1	0	0	1	0	0	1	0	0	1	0		1	0		1	0
NCTC8325	SAOUHSC_00963=SAOUHSC_00963	2.90367	0.0143301	6	1.11405	0.388153	6	2.767	0.174324	10	2.33997	0.121252	4	2.28664	0.0346901	9	0.120066	0.464318	4	1.51165	0.414334	8	5.92524	0.0141951	4	-1.1407	0.208428	4	1.12132	0.486008	4	1.49648	0.18724	8	0.831156	0.256618	9	-2.25794	0.197802	6	-0.345108	0.420755	6	2.88669	0.158977	7	3.67101	0.0645399	6
NCTC8325	SAOUHSC_00964=SAOUHSC_00964	8.0473	0.496177	2	4.11218	0.0860592	2	1.89836	0.0664928	2	11.2354	0.0343486	2	3.49676	0.0279343	2	5.57085	1	1	-3.01104	0.0703513	2	-13.8027	1	1	-20.4941	0.0312924	2	8.64581	1	1	0.120962	0.498173	2	12.7017	0.0277191	2	3.47246	0.0452152	2	8.55092	0.326802	2	6.70468	0.0330261	2	0.57564	0.493689	2
NCTC8325	SAOUHSC_00965=SAOUHSC_00965	3.16195	0.180697	4	2.13686	0.1989	4	2.75303	0.0162514	6	1.66262	0.448472	4	5.34634	0.0154543	6	0.683366	0.432642	3	-0.147484	0.372178	5	-8.33906	0.0109318	3	-14.9681	0.00320228	4	1.99291	0.0207913	3	2.19907	0.203805	5	12.7219	0.000291823	6	1.52219	0.297213	4	4.18539	0.150301	6	2.56666	0.132126	5	-0.240514	0.49141	4
NCTC8325	SAOUHSC_00966=SAOUHSC_00966	8.59789	0.0289637	3	0.248306	0.28891	3	2.83753	0.169679	3	0.0508263	0.493138	3	0.997483	0.130039	3	9.81591	0.0245095	3	2.55493	0.31304	3	2.90348	0.173519	3	-3.27307	0.00962266	3	1.373	0.210857	3	3.2187	0.0158539	3	0.107292	0.495831	3	-1.5856	0.276818	3	3.47805	0.258669	3	1.95151	0.0293371	3	-2.73781	0.0218766	3
NCTC8325	SAOUHSC_00967=SAOUHSC_00967	2.67155	0.49555	2	0.577232	0.490953	2	5.25466	0.0868777	3	-3.91456	0.0343486	2	4.17767	0.0154543	3	4.23961	0.0589862	2	3.95306	0.0267205	3	3.41522	0.364774	2	1.08637	0.499384	2	-3.56426	0.0553917	2	1.91415	0.0572872	2	3.94011	0.158231	3	-4.09292	0.267813	2	7.12811	0.258669	3	2.7381	0.0357842	2	-7.59215	0.0282573	2
NCTC8325	SAOUHSC_00968=SAOUHSC_00968	0.546346	0.224442	14	0.603514	0.32248	13	-0.327622	0.480381	15	2.37925	0.12468	12	0.570501	0.259112	15	0.256353	0.246467	11	1.29578	0.118108	15	0.785297	0.302793	13	0.28782	0.3461	12	2.92521	0.0324233	11	-0.253092	0.417391	15	3.66848	0.127375	18	0.807731	0.103005	13	-4.32741	0.0218613	12	-3.51849	0.0887121	12	-2.49932	0.035951	12
NCTC8325	SAOUHSC_00969=SAOUHSC_00969	2.13328	0.0404939	7	0.779054	0.295729	8	2.69081	0.151379	8	2.24244	0.338002	6	-0.904713	0.152279	8	0.203654	0.489686	3	2.42038	0.0881825	8	2.40593	0.478022	6	-1.15091	0.422641	7	1.59482	0.213088	5	2.53668	0.121462	8	2.83726	0.0129772	8	-1.0871	0.247737	8	-4.84497	0.0485626	6	1.99385	0.475653	6	0.885471	0.47278	8
NCTC8325	SAOUHSC_00970=SAOUHSC_00970	-0.838527	0.304508	5	2.25507	0.420844	6	0.356526	0.49868	6	0.414333	0.387027	6	1.37059	0.233221	6	6.22308	0.111018	3	0.927415	0.30104	6	6.36909	0.0102231	6	0.0883721	0.353271	6	2.17211	0.313122	5	1.11638	0.469707	6	0.454021	0.422774	6	-1.57309	0.156125	6	-1.05759	0.201468	6	0.703108	0.498045	6	0.0985588	0.497819	6
NCTC8325	SAOUHSC_00971=SAOUHSC_00971	-0.819078	0.355399	5	3.54186	0.0394657	6	1.6375	0.255662	8	0.741749	0.330966	4	2.59284	0.275779	7	1.10663	0.111018	4	0.977192	0.420856	7	4.29887	0.350364	6	-4.37722	0.017695	6	-2.21575	0.213088	6	-0.996116	0.306667	7	1.70634	0.121098	6	4.55454	0.0267041	6	-1.97488	0.147414	7	-2.85186	0.172918	6	-1.31591	0.0629917	3
NCTC8325	SAOUHSC_00972=SAOUHSC_00972	-2.37073	1	1	3.67228	1	1	1.93192	1	1	1.96101	1	1	0.859949	1	1	1.67171	1	1	0.178181	1	1	-3.21662	1	1	5.74426	1	1	5.11137	1	1	0.0412067	1	1	0.208151	1	1	-0.940716	1	1	7.27348	1	1	2.24778	1	1	-2.85847	1	1
NCTC8325	SAOUHSC_00973=SAOUHSC_00973	-2.69078	0.385266	6	0.681127	0.393745	6	2.37209	0.493732	11	4.19603	0.0132745	7	8.65464	2.07e-06	11	-2.42689	0.154368	5	-2.90492	0.302834	10	1.83537	0.498705	6	-0.624259	0.499384	7	-1.33276	0.104874	6	0.66147	0.302732	10	-0.0293049	0.417133	11	0.085336	0.49842	6	-1.97307	0.264001	6	-0.61765	0.488508	6	0.273455	0.38115	5
NCTC8325	SAOUHSC_00975=SAOUHSC_00975	-2.66122	0.0690216	5	1.43994	0.499475	4	-0.615676	0.405225	5	-0.206626	0.404409	4	0.759298	0.127795	5	-0.547337	0.426383	4	0.260492	0.448245	5	-4.31638	0.117643	4	-0.19495	0.4567	4	-4.58376	0.00530756	4	1.6784	0.0274108	5	-0.177716	0.479434	5	0.593086	0.331518	4	-2.66273	0.499096	5	-1.89393	0.108671	5	4.03979	0.00760113	4
NCTC8325	SAOUHSC_00976=SAOUHSC_00976	-0.622054	0.111929	12	3.17916	0.0880019	10	0.37966	0.332943	13	-2.72601	0.0211608	9	-0.388367	0.464313	13	2.2723	0.338951	9	-2.4767	0.181119	13	-0.399502	0.481574	10	1.07234	0.0907845	11	-4.07498	0.28259	10	-1.42232	0.478617	13	-1.08716	0.444924	13	0.742767	0.498344	11	1.4747	0.311598	12	1.59851	0.0434633	11	-1.83459	0.105642	8
NCTC8325	SAOUHSC_00977=SAOUHSC_00977	7.24699	0.187387	3	-6.18409	0.0521672	2	5.25067	0.108494	4	4.69214	0.498763	2	-0.358751	0.4908	4	0	1	0	6.43374	0.157355	4	0	1	0	3.42652	0.499384	2	0.139223	1	1	6.70389	0.142985	4	5.72973	0.10538	4	-0.396668	0.498245	2	2.90367	0.0173769	3	10.3304	0.0272335	3	-2.04261	0.0571011	2
NCTC8325	SAOUHSC_00978=SAOUHSC_00978	0.770688	0.440996	4	0.451107	0.413112	4	-0.947355	0.318256	5	-5.15135	0.338002	5	-0.509484	0.365206	5	-3.48463	0.311017	3	2.98996	0.290679	5	-0.943116	0.381737	3	2.93241	0.0536195	4	2.59735	0.210857	3	2.44149	0.450564	5	3.52629	0.148107	5	4.39626	0.126584	4	0.0763309	0.499096	4	3.21896	0.321564	5	1.4397	0.285473	3
NCTC8325	SAOUHSC_00979=SAOUHSC_00979	1.38801	0.361922	5	-2.62699	0.083845	5	-1.32081	0.287574	5	-1.90765	0.103234	5	0.217953	0.495855	5	2.67743	0.206041	5	-0.294004	0.400205	5	-4.26107	0.117643	4	-6.41143	0.00107416	5	-0.508669	0.408683	5	2.62485	0.319351	5	1.54309	0.247987	5	0.0308669	0.458709	5	-1.58776	0.0438946	4	-0.921979	0.191224	5	0.325486	0.439336	5
NCTC8325	SAOUHSC_00980=SAOUHSC_00980	1.30024	0.442472	24	1.13073	0.279786	23	-2.70621	0.0108843	26	-8.42655	0.003985	20	-19.6813	5.29e-11	26	-1.59608	0.313154	20	-3.14931	0.035624	26	-13.749	2.24e-06	21	-16.7939	6.32e-10	22	-4.06618	0.0382525	23	-4.15411	0.0016227	27	-10.5473	2.2e-09	26	1.23494	0.141311	21	5.98153	0.00806823	23	7.98675	9.76314e-06	21	10.3802	6.31615e-09	24
NCTC8325	SAOUHSC_00981=SAOUHSC_00981	0	1	0	8.01995	1	1	-1.25316	1	1	0	1	0	-1.51519	1	1	0	1	0	1.49609	1	1	0	1	0	-26.8302	1	1	-14.55	1	1	-0.690486	1	1	6.90859	1	1	3.18913	1	1	8.05214	1	1	6.04914	1	1	0.65591	1	1
NCTC8325	SAOUHSC_00982=SAOUHSC_00982	-3.40573	0.0747383	14	-4.17399	0.0350949	14	-0.0988495	0.479879	16	-5.50589	6.33e-05	13	-5.28404	4.28e-05	16	-2.70824	0.181105	13	0.450296	0.482427	17	-13.2753	8.95e-07	13	-17.333	2.16e-07	14	3.45821	0.00162442	14	1.17555	0.258325	16	1.9073	0.0119655	17	-1.84901	0.019994	14	3.62838	0.0908893	15	1.46221	0.498045	14	5.50978	0.00164926	14
NCTC8325	SAOUHSC_00983=SAOUHSC_00983	0.183825	0.436317	27	-3.15147	0.132822	25	-0.0813394	0.0711751	33	-7.98647	0.000444124	23	-3.78968	9.31e-05	31	-1.36557	0.183418	24	1.82465	0.498436	33	-13.0495	1.5e-07	24	-19.6697	5.05e-11	26	0.895816	0.165206	27	1.38755	0.320434	32	1.04517	0.331228	31	-1.19055	0.278968	27	2.97937	0.0438946	27	2.80792	0.158977	26	3.88165	0.00679776	25
NCTC8325	SAOUHSC_00984=SAOUHSC_00984	-1.36244	0.44276	11	-1.15293	0.393727	10	0.425071	0.408681	18	-6.45037	0.0109526	9	-7.31785	7.32e-08	16	0.174548	0.273856	9	-1.15799	0.173843	17	-10.0368	2.25e-05	9	-17.0535	6.67e-06	10	1.82347	0.174068	8	0.326954	0.484348	17	1.65501	0.423367	18	-1.16126	0.451609	11	1.56621	0.0774426	11	2.14347	0.0998015	10	0.794659	0.414405	12
NCTC8325	SAOUHSC_00985=SAOUHSC_00985	-2.7371	0.157235	15	-4.86743	0.000398934	14	-2.60945	0.0114495	15	-9.65278	1.44e-06	12	-10.8873	2.07e-06	15	0.496846	0.498158	14	-1.46614	0.0978473	15	-10.4083	3.28e-07	14	-15.9339	4.92e-07	13	-1.5657	0.486008	13	-0.315992	0.470247	15	-3.33553	0.00343644	15	-2.83754	0.0290332	14	4.42003	0.000204509	15	4.84379	9.76314e-06	14	4.77094	9.68618e-05	14
NCTC8325	SAOUHSC_00986=SAOUHSC_00986	0.705035	0.368434	5	2.49467	0.0519889	6	0.822538	0.24596	6	-1.64968	0.187969	5	0.97487	0.200221	6	3.17878	0.138062	4	-0.174047	0.498436	6	0.795342	0.434051	5	-1.27357	0.39407	6	1.25844	0.338708	5	0.9882	0.103812	6	0.606719	0.309283	6	0.445829	0.340403	6	-1.93188	0.177124	6	1.60566	0.197572	6	3.37259	0.299669	5
NCTC8325	SAOUHSC_00987=SAOUHSC_00987	-1.44001	0.173176	21	-0.97255	0.305227	19	-2.82583	0.0825341	22	-1.14622	0.36911	18	-0.800244	0.36741	22	-2.12391	0.081019	17	-0.823179	0.285788	21	-2.12682	0.122303	19	1.98872	0.0894426	19	0.662422	0.498199	19	-0.969657	0.103893	21	-1.264	0.468604	22	1.11288	0.404794	20	-0.509714	0.319452	19	0.547343	0.0797923	20	-0.308928	0.376351	19
NCTC8325	SAOUHSC_00988=SAOUHSC_00988	-0.607182	0.263913	38	-1.4176	0.433571	34	-0.801992	0.0860037	45	-0.285085	0.330836	36	0.597381	0.495855	46	0.979584	0.128283	35	-0.609021	0.263728	45	0.119408	0.226132	36	0.143721	0.380959	34	-2.02556	0.284288	36	0.365044	0.498173	46	-1.45387	0.229574	45	-1.54629	0.126671	36	-3.54216	0.00777088	37	-3.49962	0.0131108	37	0.224413	0.490301	37
NCTC8325	SAOUHSC_00989=SAOUHSC_00989	-2.33632	0.001567	23	0.731238	0.0903141	23	-0.163871	0.238197	29	0.602904	0.423218	24	2.05004	0.0666917	30	-1.52579	0.417433	21	0.149156	0.267968	31	0.230409	0.390802	24	-0.252386	0.395016	24	1.80205	0.289923	23	-1.0226	0.206228	28	-0.849161	0.0800318	30	0.104103	0.425498	23	-3.90386	0.00741924	25	-4.31682	0.0104013	24	0.511092	0.447592	26
NCTC8325	SAOUHSC_00991=SAOUHSC_00991	-0.716154	0.286633	13	2.52444	0.0189565	11	0.26679	0.427345	17	-4.86318	0.000320443	13	-0.363239	0.298186	17	-1.89942	0.346006	11	0.240396	0.387556	17	-4.05042	0.481574	12	-0.107006	0.356837	10	2.02564	0.10551	12	1.30554	0.027251	17	1.99926	0.155303	18	0.924158	0.498743	12	-2.83545	0.165339	13	-2.37263	0.451015	12	-1.58071	0.176432	10
NCTC8325	SAOUHSC_00992=SAOUHSC_00992	-2.24786	1	1	-0.699761	1	1	-0.260837	1	1	-3.2477	1	1	-2.52452	1	1	-3.06964	1	1	-2.06928	1	1	-2.76783	1	1	3.28073	1	1	-4.33386	1	1	0.186715	1	1	0.744318	1	1	-3.0405	1	1	-3.88324	1	1	-3.17723	1	1		1	0
NCTC8325	SAOUHSC_00993=SAOUHSC_00993	8.38078	1	1	-3.08451	1	1	-0.972211	1	1	1.74601	1	1	1.54454	1	1	17.6163	1	1	-15.8629	1	1	7.09877	1	1	5.02335	1	1	5.53326	1	1	-6.0385	1	1	-3.50422	1	1	0.410695	1	1	6.81248	1	1	13.9031	1	1		1	0
NCTC8325	SAOUHSC_00994=SAOUHSC_00994	-2.74557	0.0111094	62	-0.349447	0.35427	61	-1.16605	0.101599	75	3.2596	0.00137657	64	2.39617	0.000171182	74	-2.04439	0.0857353	55	-0.461515	0.332039	74	-1.69486	0.0260813	60	-1.15774	0.238824	61	-0.254429	0.406179	61	-1.70307	0.0288349	72	-0.766038	0.226451	75	-1.21371	0.220899	60	-1.58665	0.092365	62	-0.711454	0.173207	66	-0.3796	0.424198	71
NCTC8325	SAOUHSC_00995=SAOUHSC_00995	1.02597	0.497993	8	-1.57072	0.21108	8	-0.535692	0.414481	11	0.822892	0.370219	7	2.02426	0.00190941	11	3.03296	0.122623	6	-3.07762	0.169349	11	1.14969	0.474352	8	-2.81327	0.0326658	9	1.30676	0.41943	9	-5.22704	0.00134807	11	-4.07606	0.0321236	11	-1.57067	0.136139	7	-2.30797	0.0751546	8	-3.14957	0.321564	10	3.34203	0.0237687	6
NCTC8325	SAOUHSC_00996=SAOUHSC_00996	-0.591862	0.367593	7	-2.84279	0.190997	7	-3.86122	0.00289925	10	-10.3362	0.000171814	7	-2.80503	0.00866443	10	2.68693	0.15425	6	-0.766216	0.490523	10	5.77894	0.00790326	7	6.9289	0.0361552	7	-6.26435	0.000519528	7	-4.61635	0.0113255	10	-3.9448	0.000447308	11	-0.826791	0.154474	7	-0.155672	0.478195	7	-4.68025	0.0198998	6	1.63977	0.124779	8
NCTC8325	SAOUHSC_00997=SAOUHSC_00997	-9.22944	4.03e-06	23	-7.43621	1.2e-07	22	-8.43367	2.98e-10	25	-14.8131	1.72e-08	18	-1.68653	0.0147225	26	1.11004	0.163844	21	2.68945	0.0138124	26	-6.66721	0.000435485	22	-6.35311	3.64e-06	19	-19.7065	2.16e-09	23	-8.42005	4.56e-09	26	-7.73999	6.2e-08	25	-6.34183	4.15e-07	21	-1.07939	0.128482	20	5.65315	0.00530718	20	5.27061	0.00163848	23
NCTC8325	SAOUHSC_00998=SAOUHSC_00998	-10.1126	6.13e-06	20	-16.1024	2.43e-06	20	-26.6775	1.35e-08	23	-9.65856	5.77e-08	17	-14.2105	1.07e-09	23	2.52784	0.0100421	17	-2.27603	0.0158359	23	-5.10453	0.00500849	19	-12.5359	8.84e-09	20	-16.2357	2.39e-05	19	-15.96	4.02e-08	23	-18.5489	6.83e-10	23	-6.10987	3.23e-06	20	-2.54359	0.0294771	21	-12.4526	1.73435e-06	18	-3.88918	0.000584437	15
NCTC8325	SAOUHSC_00999=SAOUHSC_00999	-9.61931	0.0196237	3	0.637204	0.401591	3	-3.36658	0.0279077	3	-6.0519	0.0139478	3	-3.86174	0.00866443	3	0.817058	0.404968	3	-3.39904	0.0577164	3	12.0568	0.0109318	3	15.832	0.00962266	3	-2.58054	0.0646005	3	-3.67379	0.12529	3	-9.24147	0.00872996	3	-0.879823	0.0829584	3	7.79641	0.111267	3	3.92666	0.0133826	3	42.1542	0.0093984	3
NCTC8325	SAOUHSC_01000=SAOUHSC_01000	-2.72881	0.117815	12	-3.98997	0.0184645	10	0.150351	0.408353	14	-6.23014	0.082836	10	-0.997418	0.103225	13	0.694111	0.486693	10	-2.36461	0.0600431	13	8.11747	0.00814087	13	11.8108	6e-05	12	4.24462	0.0226612	10	-2.24201	0.00968352	12	-6.70438	4.42e-05	12	-0.862226	0.077834	11	6.19358	0.000431196	11	5.09723	0.00132019	12	39.2933	4.61025e-08	16
NCTC8325	SAOUHSC_01001=SAOUHSC_01001	-5.51744	6.86e-05	38	-4.45224	0.0018485	32	-1.12187	0.19679	49	0.479842	0.460215	38	-1.2078	0.40313	47	-0.106351	0.468691	33	-1.14098	0.0784877	49	10.5014	2.09e-10	46	13.7748	2.66e-15	46	1.16265	0.324192	37	-1.55122	0.477773	47	-7.32552	6.93e-10	47	-4.20581	0.00285625	33	4.84911	0.00197017	41	5.92343	2.33647e-06	43	43.4429	2.38125e-17	59
NCTC8325	SAOUHSC_01002=SAOUHSC_01002	-4.40338	0.00213973	21	-1.12801	0.220857	18	0.400613	0.467725	25	-1.28296	0.220917	19	-0.74267	0.448591	24	2.18193	0.352506	19	1.83994	0.470503	26	9.18494	9.12e-06	20	10.6873	3.22e-10	23	2.47528	0.034524	21	0.570797	0.41193	25	-6.28715	1.58e-05	25	-2.63336	0.242071	19	9.84496	6.85e-05	24	7.21702	8.3438e-05	24	41.0398	3.38747e-12	31
NCTC8325	SAOUHSC_01003=SAOUHSC_01003	-11.2912	1	1	3.62433	1	1	0.733213	1	1	1.83029	1	1	3.88645	1	1	-4.47585	1	1	-0.958027	1	1	-2.81285	1	1	-2.18826	1	1	0.294866	1	1	0.452434	1	1	0.750811	1	1	1.97702	1	1	-3.34421	1	1	0.452915	1	1	5.95556	1	1
NCTC8325	SAOUHSC_01005=SAOUHSC_01005	1.43634	0.488508	8	0.459086	0.499555	8	-0.923057	0.48417	8	-0.360547	0.438639	6	-1.00953	0.36609	8	-2.16902	0.352387	6	2.41349	0.191557	8	6.29328	0.0131622	8	5.70479	0.037953	8	3.18874	0.0381119	6	2.54403	0.0328818	8	-3.44742	0.0363965	8	-2.98621	0.0734766	8	2.80247	0.0373056	7	0.851075	0.21072	6	-2.57917	0.0237687	6
NCTC8325	SAOUHSC_01007=SAOUHSC_01007	0.00986792	0.49379	9	-0.568545	0.370284	8	-0.966172	0.337313	13	-1.00336	0.498763	10	-0.366831	0.472528	12	-1.37824	0.0606465	8	2.46376	0.367051	13	-2.79634	0.0965131	8	1.36596	0.177144	9	1.80932	0.040226	8	1.70454	0.158967	12	5.27292	0.000807034	13	-0.559853	0.347953	9	3.36869	0.111971	9	12.0366	3.46038e-05	10	-2.53175	0.225818	10
NCTC8325	SAOUHSC_01008=SAOUHSC_01008	-3.74109	0.0914028	7	-4.19984	0.0868449	5	-2.69831	0.198442	7	5.60781	0.0635376	8	8.21009	0.00135475	7	-3.27469	0.389043	7	1.88261	0.420856	6	6.08738	0.00553309	6	8.64206	0.0710121	7	2.72994	0.388519	6	3.46875	0.205983	6	6.81406	0.0150564	8	-3.89399	0.332546	5	-5.35749	0.0736579	5	1.59396	0.0590699	6	3.49921	0.0794196	7
NCTC8325	SAOUHSC_01009=SAOUHSC_01009	-7.91991	0.00433502	11	-6.79355	0.0184645	10	-1.59118	0.230957	15	4.68583	0.0148407	15	4.52826	0.022356	14	-6.20664	0.0245095	11	-2.4657	0.310826	14	8.6074	6.93e-07	13	11.4391	4.92e-07	13	-0.486854	0.409138	10	-4.30415	0.0855409	14	2.60784	0.0984778	15	-3.87237	0.013992	10	2.6183	0.0581103	8	11.4866	0.00372649	10	6.4849	1.1585e-05	13
NCTC8325	SAOUHSC_01010=SAOUHSC_01010	-3.19901	0.0914028	7	-3.22455	0.474705	6	3.24398	0.017919	8	4.94284	0.0361375	8	9.36455	2.81e-05	9	-4.71064	0.0564196	5	3.56352	0.0918508	8	6.60629	0.00903417	8	15.6316	4.87e-05	8	1.39515	0.403035	7	-1.91946	0.254534	8	6.65387	1.64e-05	9	-2.73699	0.242071	7	4.96601	0.00440791	8	10.8718	0.00802572	7	8.63293	0.0042958	8
NCTC8325	SAOUHSC_01011=SAOUHSC_01011	1.53106	0.496177	2	0	1	0	9.10435	0.278275	2	6.56193	0.0343486	2	16.5959	0.0279343	2	-5.26902	1	1	10.0504	0.0577164	2	2.97121	0.498705	2	10.6906	0.0312924	2	4.16809	1	1	8.49915	0.498173	2	11.5338	0.0277191	2	0	1	0	-3.09748	0.499096	2	1.86673	0.498045	2	6.58541	0.0282573	2
NCTC8325	SAOUHSC_01012=SAOUHSC_01012	-4.2179	0.129062	9	-3.67109	0.305635	7	1.15533	0.396269	9	1.73828	0.391019	9	8.6597	3.57e-05	9	-5.55307	0.0091425	8	0.277982	0.39497	9	10.0046	0.00267228	9	8.9942	0.00102155	9	3.51176	0.0241125	9	1.62475	0.386846	9	5.94975	0.000104219	9	-6.8595	0.0194442	7	0.704298	0.267609	7	6.86176	0.0582353	8	2.83016	0.0346673	8
NCTC8325	SAOUHSC_01013=SAOUHSC_01013	-3.488	0.0164375	28	-5.9443	0.000345635	26	-0.576924	0.467467	31	3.72402	0.00081463	30	6.65738	1.06e-07	32	-4.75526	0.0130363	25	-0.386785	0.462671	32	9.093	1.8e-06	31	12.4028	2.63e-10	29	0.931355	0.401031	31	-1.81443	0.218444	31	3.86278	9.76e-06	31	-2.23339	0.0539872	26	-2.08039	0.12887	21	4.84285	0.0134979	26	4.31327	0.00470347	28
NCTC8325	SAOUHSC_01014=SAOUHSC_01014	-4.17816	0.170467	18	-5.47156	0.00533582	15	0.0265643	0.49868	22	5.89111	0.000195978	24	8.12417	3.24e-09	24	-6.24288	6.22e-05	15	-1.84177	0.285788	23	9.46717	0.000548272	20	12.7768	3.19e-07	21	-1.32242	0.197763	18	-2.75561	0.0126738	21	4.4722	0.00109273	24	-1.95733	0.0922284	16	-4.44255	0.261261	13	4.77243	0.0184237	14	5.82387	0.00352403	20
NCTC8325	SAOUHSC_01015=SAOUHSC_01015	2.11103	0.180697	6	-5.06367	0.00641801	4	-3.41289	0.49868	10	4.01958	0.000577368	8	6.81383	0.00665618	10	-5.23575	0.111018	4	-1.28562	0.467874	10	11.4622	0.000435485	6	9.18473	0.00107416	5	-1.72416	0.334446	6	-0.689091	0.3381	10	4.83983	0.0402347	10	-3.5731	0.110138	4	2.02567	0.258669	4	5.34194	0.0330261	6	8.06107	0.0111616	8
NCTC8325	SAOUHSC_01016=SAOUHSC_01016	-6.75435	0.191451	5	-9.04595	0.00163368	5	2.98601	0.0172334	6	3.24752	0.013177	6	8.45472	0.00030333	6	-5.63348	0.102428	5	4.365	0.157237	7	5.24371	0.0884354	5	16.919	0.00107416	5	2.06419	0.100871	5	3.80572	0.171692	6	9.98196	5.73e-05	8	-2.08715	0.0233493	5	-4.8606	0.0662353	4	1.32612	0.195968	4	3.13932	0.186918	7
NCTC8325	SAOUHSC_01017=purH	-9.23205	2.42e-05	17	-5.60739	0.0455022	18	-2.9716	0.0403888	21	2.51181	0.0464778	20	4.63731	7.24e-05	21	-5.21249	0.000144609	17	-0.610961	0.266853	21	4.50734	0.000383168	19	8.70196	3.24e-06	17	2.45274	0.125475	20	-0.469454	0.496839	21	3.82653	0.00168093	22	-2.3785	0.0357449	18	-1.84418	0.142306	15	3.17525	0.132236	16	1.85839	0.10535	19
NCTC8325	SAOUHSC_01018=SAOUHSC_01018	-1.82142	0.286496	19	-1.19934	0.499475	15	-1.61403	0.0385681	21	2.40389	0.00908329	20	3.19441	0.00531515	22	-3.89383	0.0194871	15	-1.79618	0.0532527	21	3.06802	0.00459135	19	7.18419	2.47e-05	19	4.25361	0.0393433	21	0.379499	0.43447	21	2.59236	0.0174208	22	-2.90547	0.114166	16	-1.16818	0.499701	16	4.47643	0.0133834	16	0.144346	0.441043	19
NCTC8325	SAOUHSC_01019=SAOUHSC_01019	0.890223	0.496177	12	-1.4943	0.253219	12	-0.972811	0.223758	13	-2.52706	0.498763	11	1.36174	0.149851	13	2.82254	0.224004	10	-0.48907	0.379346	13	2.35535	0.117643	11	-2.44174	0.0211938	12	-0.972873	0.443518	12	-0.0589278	0.452602	13	2.14117	0.0237364	14	-0.111531	0.247322	12	-2.24996	0.278497	11	-6.44629	0.00181695	11	-4.97491	0.0202426	9
NCTC8325	SAOUHSC_01021=SAOUHSC_01021	-0.642002	0.407533	24	-0.755472	0.150588	23	-1.28893	0.0761174	32	-0.377877	0.275611	23	-0.0312732	0.261165	31	-1.32779	0.462301	22	-1.11193	0.267968	32	-1.65321	0.324137	23	-0.0394806	0.3667	22	0.364637	0.357361	22	0.885288	0.0776109	32	1.26762	0.0119655	33	-0.539599	0.306217	24	-0.929937	0.297274	22	1.61066	0.348275	25	4.34195	0.048921	25
NCTC8325	SAOUHSC_01022=SAOUHSC_01022	3.23133	0.361922	10	0.47665	0.4934	9	-2.72315	0.24596	13	2.0971	0.133616	9	-0.0716998	0.210206	12	0.563528	0.237384	8	1.22377	0.443474	13	0.0138129	0.268925	8	-2.29071	0.0747474	9	2.64678	0.0487873	8	-1.19471	0.354019	12	-1.16442	0.288784	12	-0.0400615	0.484641	9	-3.12751	0.244217	9	-3.25088	0.00794063	9	-3.0646	0.0546668	9
NCTC8325	SAOUHSC_01023=SAOUHSC_01023	-1.83079	0.29648	3	3.21734	0.0394657	2	-1.04906	0.359346	3	2.85498	0.185756	2	2.67008	0.00830595	4	1.75708	0.257421	2	2.99715	0.228377	4	-1.57263	0.338155	2	-2.73238	0.0679007	3	0.809115	0.498199	4	2.88158	0.297381	3	-0.610192	0.495831	3	3.78648	0.0452152	2	1.34326	0.313873	3	2.77199	0.246354	3	3.58588	0.0286738	4
NCTC8325	SAOUHSC_01024=SAOUHSC_01024	4.38263	0.0352961	2	3.34074	0.0394657	2	0.227646	0.493526	3	2.51202	0.0382171	2	4.11221	0.0279343	3	6.40417	0.0589862	2	1.69736	0.331317	3	2.80588	0.478727	2	0.586161	0.298691	2	-2.61095	0.0820667	2	-0.170283	0.5	3	2.5478	0.247535	3	1.92884	0.12794	2	-0.535487	0.449834	3	0.0784933	0.321564	3	-0.253409	1	1
NCTC8325	SAOUHSC_01025=SAOUHSC_01025	-3.22866	0.0185694	11	-5.32942	0.000861032	12	-5.95752	0.00683333	15	-13.5481	2.3e-05	10	-28.0367	7.32e-08	15	-2.79341	0.0589862	10	-8.54995	0.000179675	15	-18.2024	8.99e-06	10	-18.8211	1.15e-06	12	-2.80418	0.0519545	11	-3.2825	0.0191317	15	-6.94213	2.51e-06	15	0.173122	0.465112	12	-4.0284	0.0412708	10	-1.82275	0.248047	11	-1.77515	0.178106	8
NCTC8325	SAOUHSC_01026=SAOUHSC_01026	0.341699	0.127938	13	0.255251	0.402943	13	2.59158	0.0143148	15	0.690039	0.498763	11	2.93648	0.00742396	14	1.12532	0.211907	11	3.08379	0.108419	15	0.0429159	0.344244	12	-3.47876	0.0365748	13	3.54253	0.237871	11	1.91701	0.18724	14	1.36496	0.251086	15	-0.458239	0.446839	14	1.73039	0.321803	12	2.7337	0.195651	13	-3.01513	0.107403	9
NCTC8325	SAOUHSC_01027=SAOUHSC_01027	0.177498	0.475861	5	1.16514	0.391837	5	-0.717041	0.187658	5	2.03323	0.263562	5	-0.290253	0.390894	5	2.46845	0.15425	4	-0.669544	0.331317	5	-0.369689	0.45456	4	0.487005	0.286973	5	2.9851	0.0690777	5	-0.507848	0.359421	5	-0.608773	0.184007	5	-0.267678	0.373155	5	-1.24959	0.355465	5	-3.28383	0.0503634	5	0.436491	0.395361	5
NCTC8325	SAOUHSC_01028=SAOUHSC_01028	3.11314	0.0541666	2	-0.753626	0.401591	2	0.334345	0.393627	2	11.1861	0.0343486	2	1.24104	0.419206	2	4.53344	0.0589862	2	-3.19822	0.0703513	2	6.68326	0.0344379	2	5.85942	0.0312924	2	4.30905	0.040226	2	-5.74208	0.0456714	2	-13.4831	0.0277191	2	-3.11451	0.0749688	2	-3.34712	0.499096	2	4.14733	0.463912	2	10.1018	0.0093984	3
NCTC8325	SAOUHSC_01029=SAOUHSC_01029	-0.106501	0.337068	26	-2.69514	0.00493571	25	-1.00953	0.0444661	28	7.84255	2.07e-07	24	0.367148	0.495855	28	-1.81059	0.399931	24	-0.327167	0.296596	28	6.07273	4.88e-07	27	9.9669	1.61e-09	27	-1.48324	0.208955	24	-6.2889	1.38e-05	28	-19.8687	1.51e-11	28	-3.12433	0.00526059	26	3.39924	0.0179861	27	6.09531	0.000365313	27	12.8679	7.14627e-12	31
NCTC8325	SAOUHSC_01030=SAOUHSC_01030	0.966412	0.327948	4	-1.21965	0.370284	5	1.26249	0.318256	5	1.46726	0.448472	4	-1.09487	0.489504	5	0.0692612	0.496288	4	2.02266	0.364708	5	0.649049	0.465146	5	5.21055	0.047193	5	-6.37771	0.0063782	5	-1.83945	0.0934881	5	-2.23334	0.0142947	5	-0.0913301	0.485339	5	-2.84973	0.16319	5	-1.17904	0.299709	5	-1.67559	0.0526763	2
NCTC8325	SAOUHSC_01031=SAOUHSC_01031	-1.29997	0.16117	23	0.631335	0.254971	19	0.787593	0.482343	24	0.196283	0.335551	22	2.0893	0.0705058	24	-0.416741	0.461756	21	1.26885	0.498436	23	-1.75559	0.0785945	21	-1.28033	0.158713	22	0.495726	0.42091	19	0.500693	0.447758	23	2.9005	0.000849456	25	-0.0839857	0.286586	21	-0.26501	0.458346	21	-0.292333	0.128552	23	0.422472	0.399036	20
NCTC8325	SAOUHSC_01032=SAOUHSC_01032	-0.774407	0.194217	14	1.94839	0.0936452	12	-0.402027	0.384212	15	-4.1122	0.220917	14	1.15873	0.266183	14	-1.23392	0.0789576	13	0.162002	0.263209	14	0.106721	0.481574	13	-1.99344	0.110086	14	2.05266	0.0417653	13	0.239318	0.483076	14	1.29278	0.187763	14	0.981666	0.40542	12	-0.930235	0.499096	14	-2.15471	0.230594	14	-2.24269	0.037211	12
NCTC8325	SAOUHSC_01034=SAOUHSC_01034	-3.26808	0.00448024	4	1.51696	0.353738	4	0.0269085	0.421383	5	-1.28281	0.183597	4	6.42677	0.0077942	6	-0.599574	0.395932	4	5.3572	0.0454867	6	-4.45779	0.00382645	4	1.06084	0.346833	4	-1.91697	0.0690777	5	-6.0507	0.0609669	5	-17.6371	0.000864641	5	-2.54271	0.147347	4	-11.5082	0.00506269	4	-10.2305	0.00462016	4	-1.60126	0.299669	5
NCTC8325	SAOUHSC_01035=SAOUHSC_01035	-6.44965	2.28e-06	26	-10.8855	1.12e-06	28	-17.3267	8.49e-09	26	-7.43553	2.06e-05	25	-7.22135	3.13e-05	27	-6.46191	0.000635265	25	-2.30837	0.154544	28	-9.50676	1.07e-05	25	-9.12835	0.000833532	18	-10.1523	0.000640717	22	-12.7838	4.25e-06	26	-28.9619	4.78e-11	26	-7.19984	5.35e-05	28	-8.12788	0.001572	20	0.739255	0.260963	21	7.41472	0.0001222	22
NCTC8325	SAOUHSC_01036=SAOUHSC_01036	0	1	0	0	1	0	0	1	0	0	1	0	0	1	0	0	1	0	0	1	0	0	1	0	0	1	0	0	1	0	0	1	0	0	1	0	0	1	0	0	1	0		1	0	10.156	1	1
NCTC8325	SAOUHSC_01037=SAOUHSC_01037	-12.2567	1	1	0	1	0	-9.17919	1	1	-29.5965	1	1	-19.2275	1	1	-6.41876	1	1	2.10035	1	1	-29.5748	1	1	0	1	0	-22.7391	1	1	-40.3979	1	1	-33.9215	1	1	0	1	0	0	1	0		1	0	10.156	1	1
NCTC8325	SAOUHSC_01038=def	2.17709	0.385266	12	0.992676	0.435742	9	-3.48316	0.0915479	10	10.8555	0.0028335	8	7.17799	0.000132631	11	-2.09027	0.369286	7	4.83108	0.0194973	12	6.14574	0.0351182	10	-4.903	0.148798	7	3.46784	0.358	10	-0.399033	0.41778	10	14.262	1.15e-07	16	-0.524042	0.396454	9	1.6748	0.46522	8	-0.224989	0.493733	8	4.67412	0.00126913	13
NCTC8325	SAOUHSC_01039=SAOUHSC_01039	1.00161	0.139078	2	-1.76668	0.479904	2	2.33105	0.0306772	3	-1.37079	0.0835027	2	5.20049	0.0154543	3	2.04828	0.181112	2	-1.4139	0.429004	2	0.287555	0.496793	2	0.691656	0.321837	2	1.11099	0.304427	2	1.33666	0.148338	2	1.60199	0.163231	2	1.64655	0.12794	2	-0.60222	0.46522	2	0.573371	0.475692	2	-4.67469	0.0282573	2
NCTC8325	SAOUHSC_01040=SAOUHSC_01040	-1.56299	0.190868	13	-2.37606	0.133507	12	1.13401	0.337878	18	9.31321	7.08e-07	18	6.12685	4.58e-05	21	-4.82946	0.203945	11	-1.73641	0.384704	17	18.7244	2.13e-09	21	31.3142	5.05e-11	26	-1.75489	0.35019	14	-0.202624	0.406644	16	-5.26992	0.0112257	17	-1.23984	0.123562	12	7.07956	0.000654968	14	6.66486	0.000171439	12	14.3034	5.95976e-10	22
NCTC8325	SAOUHSC_01041=SAOUHSC_01041	-5.91467	4.38e-06	15	0.569029	0.483666	15	0.225006	0.366654	20	7.57411	0.00108493	17	4.29467	0.0122475	21	-3.6007	0.0173866	15	0.156584	0.315519	19	18.5202	2.13e-09	21	31.3901	3.22e-10	23	2.20059	0.104874	17	1.94715	0.00883417	18	-5.05503	2.39e-05	18	0.854006	0.405734	15	9.64375	0.010234	15	9.63173	0.00133726	17	13.7493	2.52608e-10	24
NCTC8325	SAOUHSC_01042=SAOUHSC_01042	0.422447	0.360238	20	-1.19763	0.286677	18	2.86865	0.132249	28	6.51704	2.06e-05	25	6.32773	2.81e-05	28	0.389563	0.258765	16	1.027	0.360674	27	23.1406	1.79e-09	28	31.3789	9.97e-13	33	-1.00494	0.181249	21	1.02684	0.364428	26	-4.80159	0.00142313	25	-1.15952	0.19176	19	4.80563	0.100255	18	1.70362	0.0186937	19	16.2051	1.81171e-10	31
NCTC8325	SAOUHSC_01043=SAOUHSC_01043	-3.90663	0.0189551	21	-0.613638	0.432395	13	2.03975	0.298087	26	4.34284	0.0233606	22	4.91568	0.00160266	25	-0.202181	0.189797	19	2.68363	0.139441	25	16.6462	1.52e-09	26	30.2082	1.62e-11	28	0.186879	0.359903	19	-1.37895	0.397173	22	-2.45196	0.139999	23	-3.08391	0.0913334	15	8.05178	0.00402155	17	5.61154	0.10864	15	14.7951	1.58343e-11	28
NCTC8325	SAOUHSC_01044=SAOUHSC_01044	5.91475	0.0352961	2	5.78182	0.0434212	2	0.235823	0.484719	3	-1.90503	0.0418747	2	2.10007	0.0258001	3	-5.28623	0.498158	2	1.39596	0.348057	3	-2.48865	0.498705	2	2.55361	0.0894426	2	-1.50186	0.498199	2	1.95861	0.317454	3	0.0273174	0.479434	3	2.76918	0.14197	2	-0.166602	0.492089	2	-2.23532	0.260135	3	-3.91114	0.230981	3
NCTC8325	SAOUHSC_01045=SAOUHSC_01045	6.61463	0.00448024	4	4.1377	0.200564	6	-2.01949	0.141297	7	-0.307541	0.362837	5	-2.83306	0.00860701	7	-0.377817	0.498158	3	2.15338	0.163742	7	3.46735	0.0141951	4	-7.42499	0.000380127	6	-3.93508	0.127313	4	-0.70012	0.294423	7	-0.101585	0.441974	7	-0.494619	0.131829	7	4.2722	0.00977051	7	-0.687626	0.421698	7	-0.592552	0.402964	3
NCTC8325	SAOUHSC_01046=SAOUHSC_01046	0.903589	0.328919	14	0.554743	0.37715	14	-1.61035	0.0381509	17	-7.71385	0.000173978	12	-2.37114	0.00668012	17	-3.33538	0.284941	12	0.0734378	0.46095	17	-2.05731	0.285105	12	-5.33415	0.00509522	14	-0.477938	0.284006	15	-0.354787	0.495722	17	-3.79227	0.000424302	17	-1.0217	0.311102	14	-1.82126	0.35222	13	-0.663167	0.132008	14	-3.73841	0.00114921	13
NCTC8325	SAOUHSC_01047=SAOUHSC_01047	-1.70984	0.424306	12	-2.7919	0.0049359	13	-0.959003	0.127112	17	-1.02772	0.407009	11	-2.0462	0.0197486	16	-1.1353	0.338951	11	-1.06136	0.29284	16	-2.18277	0.0205216	12	-5.25573	0.00102155	13	-5.12903	0.00053217	11	-0.762555	0.473695	15	-2.39598	0.0208836	17	-1.49192	0.0802478	13	1.14203	0.0927485	12	0.157723	0.411047	13	0.915002	0.491998	12
NCTC8325	SAOUHSC_01048=SAOUHSC_01048	-0.781882	0.312579	5	-1.68661	0.206328	6	0.174685	0.405211	6	-1.48332	0.498763	5	4.02957	0.0324844	8	-4.62069	0.0753876	5	3.90966	0.256414	7	0.359825	0.391751	5	-1.43446	0.499384	4	1.51279	0.498199	6	-0.750399	0.352949	6	-0.746147	0.116541	6	-1.0543	0.496676	6	-0.729872	0.322246	5	1.96854	0.204529	5	2.18653	0.0259134	3
NCTC8325	SAOUHSC_01049=SAOUHSC_01049	2.43261	0.321705	12	1.07688	0.343798	9	-1.94446	0.306224	17	-3.83436	0.292633	9	-2.68821	0.0339737	16	3.50415	0.0285576	7	1.94358	0.338485	18	0.253227	0.474352	10	-3.57864	0.0181186	9	2.14242	0.254699	10	0.0713423	0.378733	16	-1.01555	0.084905	18	2.84919	0.342611	11	2.44022	0.298371	12	0.272629	0.286008	12	-0.552686	0.411638	15
NCTC8325	SAOUHSC_01050=SAOUHSC_01050	-3.48569	0.0289637	16	-11.2817	1.82e-07	15	-12.3577	2.9e-07	19	-25.3617	1.44e-06	12	-31.6051	3.75e-09	19	-7.59712	0.00722194	16	-10.052	1.14e-06	20	-13.0284	2.59e-06	16	-13.7511	2.82e-06	16	-0.817034	0.287298	14	-2.19901	0.0456714	19	-10.2654	1.79e-07	19	-0.75813	0.424251	16	-2.93947	0.00694755	15	-2.1535	0.0230745	17	-1.58412	0.315973	15
NCTC8325	SAOUHSC_01051=SAOUHSC_01051	-0.677681	0.241267	2	-2.59176	0.0674094	2	-2.37051	0.167918	2	4.25654	0.185756	2	0.900055	0.432042	2	-5.8046	0.498158	2	-1.62975	0.0999696	2	-0.909022	0.496793	2	-2.91702	0.499384	2	4.29766	0.498199	2	-3.90717	0.0456714	2	2.4848	0.442998	2	-8.04478	0.0452152	2	-1.1973	0.492089	2	0.145092	0.498045	2	3.07915	1	1
NCTC8325	SAOUHSC_01053=SAOUHSC_01053	-1.09988	0.313692	16	0.0184156	0.492232	15	-0.507635	0.49868	19	1.40132	0.0846733	15	0.0516563	0.402206	18	0.209335	0.393787	16	1.15373	0.400429	19	-0.799795	0.434051	16	-1.19337	0.0873185	17	3.22379	0.16155	16	0.250268	0.204497	18	0.832816	0.116664	19	-1.40342	0.219351	17	0.208738	0.5	17	0.218218	0.498045	17	-1.23678	0.0771256	18
NCTC8325	SAOUHSC_01054=SAOUHSC_01054	1.93593	0.496177	12	-0.245642	0.497753	13	-1.42326	0.20912	15	-2.04751	0.261478	12	-0.253975	0.209939	15	-2.78508	0.0880324	10	-0.443909	0.227081	16	-1.9116	0.162707	10	1.58462	0.314183	11	2.19329	0.237871	11	-1.04124	0.259454	15	-0.798034	0.12933	15	-1.83064	0.0802478	12	0.350291	0.362729	12	1.57349	0.339894	12	1.73911	0.0890344	10
NCTC8325	SAOUHSC_01055=SAOUHSC_01055	-1.52586	0.276673	18	-3.20362	0.21881	20	-1.70258	0.217331	22	-0.844373	0.399322	19	-1.97887	0.0779314	21	3.21334	0.150074	17	-0.988866	0.25437	21	2.31339	0.293163	18	-1.17638	0.400371	18	2.58005	0.00700363	19	0.491855	0.378804	21	1.46759	0.216901	22	-1.19051	0.264496	20	-2.61433	0.0265913	20	-0.562473	0.10212	21	2.94567	0.094637	18
NCTC8325	SAOUHSC_01055a=SAOUHSC_01055a	4.69228	1	1	10.4443	1	1	0.580827	1	1	0.0580688	1	1	2.7802	1	1	5.78437	1	1	2.83922	1	1	2.50456	1	1	5.28451	1	1	8.25273	1	1	7.35993	1	1	-0.618524	1	1	0.606966	1	1	5.60393	1	1	8.18136	1	1		1	0
NCTC8325	SAOUHSC_01058=SAOUHSC_01058	-0.71413	0.090067	30	0.81998	0.361233	29	-2.10706	0.0217147	37	2.98241	0.0167107	29	1.37632	0.00218899	35	-2.59801	0.0163036	27	-0.30806	0.424583	36	-1.01282	0.0472541	28	1.52864	0.0823121	28	2.59843	0.0735231	30	-0.458987	0.240147	35	-0.930182	0.137367	36	-0.753197	0.114181	29	-1.56346	0.271659	32	-1.36622	0.203594	31	0.10863	0.371778	30
NCTC8325	SAOUHSC_01060=SAOUHSC_01060	-1.80709	0.160024	4	2.93563	0.0138803	4	-1.95994	0.478817	4	8.0234	0.003985	4	0.323382	0.359015	4	-5.02531	0.0245095	3	-4.83304	0.157355	4	-3.54729	0.227659	3	1.85131	0.251092	4	-1.16262	0.363422	4	-1.79942	0.45191	4	-1.13392	0.0808839	4	3.6013	0.00849492	4	-0.446102	0.385774	4	-4.17507	0.00555306	4	-1.34655	0.331582	2
NCTC8325	SAOUHSC_01061=SAOUHSC_01061	-3.24705	0.028171	9	4.48878	0.0582816	10	-0.0379039	0.482523	11	2.81958	0.109385	8	0.660779	0.0973681	10	-1.08472	0.352542	8	-1.89517	0.19812	11	-1.47652	0.414215	8	0.354819	0.25924	7	0.251951	0.366633	9	0.445406	0.28692	11	-0.318583	0.457522	10	0.300248	0.468109	8	-1.09177	0.313873	8	-2.9537	0.0313891	8	-1.54394	0.0676284	6
NCTC8325	SAOUHSC_01062=SAOUHSC_01062	3.76961	0.119083	4	1.86107	0.160334	4	-1.47669	0.49868	4	-2.71706	0.413659	4	-2.00751	0.163358	4	0.893166	0.389043	3	-0.528508	0.364708	4	-5.8339	0.117643	4	-2.49324	0.0990765	3	0.509457	0.397613	4	-0.76462	0.149071	4	-0.470936	0.496524	4	-4.3907	0.141311	4	-0.956461	0.499096	4	0.428613	0.498045	4	-3.71393	0.0438579	2
NCTC8325	SAOUHSC_01063=SAOUHSC_01063	-16.1422	0.00368315	8	-28.8099	2.63e-05	9	-33.6368	5.68e-05	8	-19.7047	6.35e-05	8	-27.2434	3.57e-05	8	-4.1387	0.0589862	7	1.36966	0.490523	10	-17.0796	0.000162772	7	-26.3633	0.00962266	3	-18.3611	0.0105715	7	-25.4582	0.000106011	8	-26.0918	3.59e-05	8	-9.17858	5.51e-05	9	3.86612	0.0133019	3	6.77946	0.108432	4	8.61498	0.00637909	7
NCTC8325	SAOUHSC_01064=SAOUHSC_01064	-0.483807	0.424306	59	-1.16266	0.228265	62	-1.21571	0.10631	70	1.60909	0.0599778	55	0.699027	0.32024	70	0.765118	0.32982	56	-0.0302008	0.422847	70	-1.2439	0.024987	56	-1.40431	0.427616	58	0.707103	0.254699	63	0.283468	0.416382	70	-0.48901	0.289687	70	-1.72073	0.0452152	61	-1.2822	0.112309	61	-1.87927	0.05151	57	0.496152	0.132119	56
NCTC8325	SAOUHSC_01065=SAOUHSC_01065	-4.85544	0.0154696	15	-2.45842	0.492232	15	-2.13885	0.0711754	21	2.0983	0.0597249	14	0.456625	0.126965	20	-3.71058	0.140582	14	-1.5574	0.173009	21	0.447025	0.468451	16	1.75696	0.159388	15	-0.753523	0.276213	13	-3.09824	0.132147	21	-4.81083	0.00147765	21	-1.02875	0.425498	16	6.96009	0.0875533	16	5.78473	0.0730493	17	15.7164	5.34143e-07	22
NCTC8325	SAOUHSC_01066=SAOUHSC_01066	-4.69629	0.00897996	10	-3.34953	0.0749289	10	-0.397154	0.351598	12	2.97798	0.0128166	10	3.62168	0.00483417	12	-0.137557	0.378418	10	-1.74322	0.138656	12	6.7972	8.99e-06	10	9.66299	0.000380127	10	-1.03179	0.346209	10	-2.9837	0.00758653	12	-7.1688	8.29e-07	12	-0.737867	0.177211	10	8.13091	0.000811489	10	9.02839	4.28414e-05	10	36.1308	2.3239e-08	17
NCTC8325	SAOUHSC_01067=SAOUHSC_01067	-2.03299	0.110063	6	-7.18227	0.000554173	6	-2.75087	0.0588267	8	-0.0307415	0.456396	6	0.73971	0.178413	8	-1.17689	0.498158	6	-1.17484	0.497723	8	4.47811	0.117643	6	2.26647	0.194777	7	3.41945	0.0456871	7	-2.29938	0.225399	8	-4.17203	0.0215799	8	-4.95006	0.110138	7	4.396	0.075653	6	4.62998	0.0674647	7	2.37007	0.205375	8
NCTC8325	SAOUHSC_01068=SAOUHSC_01068	1.02858	0.393636	3	2.49825	0.28891	3	-2.7484	0.00993132	3	0.0437069	0.498763	3	-1.95055	0.0577208	3	-0.256578	0.498158	3	-3.0278	0.302834	3	12.6421	0.0109318	3	9.9936	0.00962266	3	2.8629	0.144222	3	-2.11921	0.0345111	3	-1.94495	0.0150564	3	-1.3717	0.273105	3	-10.8079	0.0133019	3	-6.00007	0.226186	3	-1.89591	1	1
NCTC8325	SAOUHSC_01069=SAOUHSC_01069	-3.16155	0.0103741	10	-2.57055	0.187364	11	-2.9689	0.122339	17	-3.83173	0.00116541	11	-5.15675	6.6e-05	16	2.7095	0.0245095	9	-1.27273	0.295909	17	16.4831	2.49e-06	13	18.7749	9.47e-08	15	-1.32689	0.173585	12	-3.19227	0.238118	17	-4.16924	0.0279861	17	-3.03222	0.14197	11	-9.4731	0.000118023	10	-4.75859	0.0702219	11	3.56375	0.0754856	8
NCTC8325	SAOUHSC_01070=SAOUHSC_01070	3.13823	0.0664807	3	-5.84677	0.014038	3	-3.28118	0.010969	3	-8.98431	0.284063	3	0.593062	0.45367	3	1.78714	0.329053	3	-6.56966	0.299286	3	8.80508	0.149115	3	5.81386	0.00962266	3	-2.18355	0.284288	3	-2.77119	0.194318	3	-3.41321	0.127375	3	-1.55386	0.0545906	3	5.4827	0.258669	3	4.87381	0.260135	3	0.478389	0.497819	2
NCTC8325	SAOUHSC_01071=SAOUHSC_01071	-0.90814	0.436317	18	-0.863101	0.476439	15	-3.43363	0.0511022	24	-0.413302	0.33417	17	-5.03078	0.017662	24	-1.74626	0.460399	15	-2.63399	0.285199	24	-0.656056	0.350364	17	1.91188	0.093543	18	0.39871	0.0642873	16	-4.29661	0.0310763	23	-2.21651	0.0673569	23	0.0378654	0.286586	16	-2.99452	0.102221	14	-0.438429	0.479782	15	0.230393	0.424198	17
NCTC8325	SAOUHSC_01072=SAOUHSC_01072	3.77556	0.409109	2	-2.2536	0.28891	3	7.63577	0.0131654	3	-8.80072	1	1	7.42514	0.00866443	3	0	1	0	3.52699	0.0267205	3	13.0042	0.0109318	3	14.4879	0.00962266	3	-6.65501	1	1	3.3928	0.0193233	3	4.51901	0.253302	3	-3.28977	0.276818	3	7.89915	0.0173769	3	1.81648	1	1	1.49781	1	1
NCTC8325	SAOUHSC_01073=SAOUHSC_01073	-0.845247	0.315325	8	-2.90785	0.0989358	8	0.271793	0.160481	11	1.3131	0.451609	9	0.929228	0.498855	12	-7.31579	0.0389301	6	-0.947173	0.382341	11	6.94652	0.0586812	8	-0.284181	0.499384	7	-0.888696	0.284288	8	-0.467681	0.293422	12	0.782254	0.359598	11	-2.45327	0.225709	8	3.6431	0.348161	9	1.91263	0.377737	8	1.52902	0.255166	7
NCTC8325	SAOUHSC_01074=SAOUHSC_01074	-7.28855	0.446221	4	-5.47913	0.28891	3	-4.39653	0.278602	5	-17.7941	0.121252	4	-5.5576	0.414127	5	-3.16576	0.0245095	3	5.73217	0.0113882	5	3.44813	0.498705	4	-1.62394	0.285656	3	-7.20538	0.00530756	4	-4.95849	0.404164	5	1.36452	0.166681	6	4.8933	0.0545906	3	0.0568219	0.248591	3	9.15508	0.0133826	3	-0.915246	0.307034	5
NCTC8325	SAOUHSC_01075=coaD	-18.778	0.001567	5	-23.8907	0.000554173	6	-19.5098	0.00041319	6	-17.7186	0.0195786	6	-15.7586	0.00030333	6	-5.43113	0.0389301	6	4.47261	0.00691556	6	-7.24711	0.00130039	5	-7.5226	0.00962266	3	-27.804	0.000720025	6	-20.5718	0.000602952	6	-14.4347	0.000291823	6	-1.82364	0.414067	6	0.0568219	0.400769	3	7.92897	0.0133826	3	5.7069	0.039061	5
NCTC8325	SAOUHSC_01076=SAOUHSC_01076	2.1458	0.0352961	16	-2.57179	0.0394657	15	-1.34325	0.190374	18	0.700059	0.462658	15	-0.333814	0.142131	18	1.1991	0.483975	13	-1.65281	0.384689	19	0.460617	0.351268	14	1.91827	0.188125	15	-0.451677	0.284288	14	-1.62654	0.171439	18	-0.513918	0.327524	19	-1.64135	0.150624	16	1.13853	0.498468	15	-3.68742	0.0126794	15	0.205705	0.473826	16
NCTC8325	SAOUHSC_01077=SAOUHSC_01077	-1.56353	0.110794	9	-5.66568	0.184425	10	-5.1976	0.00683333	10	5.74254	0.00534792	9	-2.65356	0.259112	10	-2.55306	0.318163	8	-3.63647	0.0616906	10	4.40255	0.00122707	9	5.05939	0.00191316	10	1.12266	0.197899	9	-3.12521	0.294418	10	3.49557	0.00965148	10	-4.13688	0.00230933	10	2.93732	0.161397	9	8.92336	0.00181695	9	1.03604	0.194501	8
NCTC8325	SAOUHSC_01078=SAOUHSC_01078	-0.124642	0.49697	4	-0.724985	0.394699	3	-6.44789	0.0331918	3	-3.7538	0.267547	4	3.78449	0.11828	4	-5.08332	0.0589862	2	-2.34993	0.302834	3	-0.298551	0.496793	3	3.28073	0.00962266	3	-0.572354	0.427525	3	4.35974	0.236867	3	3.46909	0.237412	3	-2.23048	0.0379759	3	3.30331	0.238741	3	2.29255	0.235618	3	2.04972	0.11069	4
NCTC8325	SAOUHSC_01079=SAOUHSC_01079	0.551233	0.436317	31	-3.16268	0.173772	33	-0.20889	0.308453	40	-2.56537	0.0564201	31	0.554534	0.23101	39	-1.51882	0.371948	24	-0.411212	0.479694	41	0.210782	0.467716	30	-0.0998014	0.201936	29	0.499173	0.467299	30	0.113462	0.295643	40	0.421248	0.176452	40	-2.07476	0.0619316	33	0.310625	0.499096	34	-0.069494	0.260135	34	-1.15952	0.0174013	31
NCTC8325	SAOUHSC_01081=SAOUHSC_01081	2.31367	0.363515	17	1.42616	0.29213	16	-0.924281	0.0294941	21	0.891415	0.172183	15	-0.571111	0.301631	21	-0.778238	0.498446	12	-1.60164	0.0765915	19	0.87521	0.265485	12	-1.10572	0.184355	16	2.67987	0.166317	17	-2.93482	0.0203608	19	-2.52298	0.00577336	20	1.03314	0.425498	15	-1.19807	0.346965	15	-2.30746	0.0111807	15	0.455927	0.304396	18
NCTC8325	SAOUHSC_01082=SAOUHSC_01082	0.107331	0.355399	12	-0.355397	0.355475	12	-2.6667	0.135497	13	-0.418339	0.290182	12	-1.45028	0.142785	13	-2.7763	0.46631	10	0.15034	0.217551	13	1.32631	0.188343	10	0.622842	0.358468	11	-2.52803	0.100871	12	-1.2567	0.300255	13	-1.19434	0.408649	13	-4.2761	0.166437	12	0.991296	0.313873	11	1.41144	0.182733	12	-1.0682	0.155812	10
NCTC8325	SAOUHSC_01084=SAOUHSC_01084	2.45631	0.160304	8	-2.70021	0.144922	8	-2.39268	0.36418	14	-3.32221	0.246907	5	-1.00924	0.232133	14	-6.64828	0.228565	6	-2.07061	0.084118	13	-2.39326	0.34264	6	0.730111	0.499384	5	2.22331	0.372122	7	-2.17082	0.217967	13	0.85134	0.210238	14	-1.48151	0.322837	8	6.52125	0.0372561	11	2.4386	0.167845	8	1.49789	0.0546668	9
NCTC8325	SAOUHSC_01085=SAOUHSC_01085	4.9642	0.115556	15	-1.26865	0.498414	12	-4.17341	0.00772624	21	-0.584746	0.44161	13	-1.67571	0.0763371	21	-3.34685	0.0827352	11	-2.06006	0.295909	21	1.71962	0.0798005	12	0.395921	0.220179	16	0.561647	0.406179	13	-0.845572	0.48752	21	-2.06874	0.0228866	21	-0.48437	0.430667	11	2.73259	0.157811	16	-0.230854	0.352969	14	-0.857354	0.471739	12
NCTC8325	SAOUHSC_01086=SAOUHSC_01086	-1.33284	0.367593	7	3.48721	0.120463	6	-0.433671	0.318256	11	5.44381	0.338002	5	0.247963	0.318021	10	0.0533507	0.438881	7	-1.51181	0.386193	10	-1.23501	0.360938	7	-0.63043	0.459702	8	-0.481032	0.455233	8	-0.15614	0.476144	10	0.16309	0.386974	11	-0.046849	0.444219	7	-5.59443	0.0846522	9	-4.27131	0.0138141	9	-1.06379	0.315906	5
NCTC8325	SAOUHSC_01087=SAOUHSC_01087	-0.567505	0.329847	6	3.65305	0.134677	4	-3.87624	0.00117168	9	4.27066	0.0332096	4	1.86364	0.259112	9	-4.56251	0.111018	5	-0.767077	0.186158	9	2.30398	0.438974	6	-2.44989	0.159388	5	-2.93929	0.0568535	5	-2.0619	0.151187	9	-0.53391	0.478414	9	0.14655	0.498245	4	-1.89802	0.49862	6	-2.48203	0.010287	6	-0.169505	0.497819	4
NCTC8325	SAOUHSC_01088=SAOUHSC_01088	0.773811	0.434379	2	-1.82259	0.148041	2	-0.79265	0.493732	2	-8.37984	0.0343486	2	1.18657	0.495855	2	-6.59406	0.0589862	2	-1.21676	0.498436	2	1.42226	0.498705	2	4.55453	0.0312924	2	4.59944	0.040226	2	-4.35292	0.0456714	2	1.16881	0.468489	2	-1.5139	0.322029	2	3.55991	0.499096	2	-0.758465	0.498045	2	-0.138057	0.497819	2
NCTC8325	SAOUHSC_01089=SAOUHSC_01089	0	1	0	0	1	0	1.66034	1	1	0	1	0	2.54099	1	1	0	1	0	6.33502	1	1	0	1	0	16.5245	1	1	22.3631	1	1	4.09565	1	1	4.42167	1	1	0	1	0	12.7065	1	1		1	0		1	0
NCTC8325	SAOUHSC_01090=SAOUHSC_01090	-0.887228	0.123354	2	-2.14423	0.0674094	2	-0.234912	0.467725	3	1.86861	0.448837	2	-1.01479	0.339886	3	2.36062	0.0676998	2	-2.46916	0.302834	3	1.33783	0.268127	2	6.25739	0.00962266	3	0.0141119	0.498199	3	-1.89497	0.306667	3	-2.16351	0.263067	3	-1.16703	0.355924	2	1.41925	0.307966	3	-2.82745	0.0503634	2	1.64741	0.245811	2
NCTC8325	SAOUHSC_01091=SAOUHSC_01091	0.914628	0.415643	10	0.56915	0.274969	10	-2.126	0.145797	10	-0.912624	0.391019	9	-0.742969	0.119072	10	2.36034	0.230513	9	-3.9927	0.0191656	10	0.482379	0.192836	10	-0.324734	0.204195	9	3.04547	0.0998266	9	0.269655	0.469455	10	-0.890911	0.253302	10	1.43628	0.0561897	10	-2.3268	0.0846522	9	-2.79124	0.00614462	9	1.90438	0.0896657	7
NCTC8325	SAOUHSC_01092=pheS	-32.1624	1	1	-19.9538	1	1	0	1	0	1.37968	0.498763	2	0	1	0	-18.643	1	1	0	1	0	-5.48153	0.498705	2	0	1	0	0	1	0	0	1	0	22.7889	0.0277191	2	-4.99394	1	1	0	1	0		1	0	13.3486	4.23205e-06	11
NCTC8325	SAOUHSC_01093=pheT	-15.8371	0.00897996	7	-9.25169	0.014038	3	-15.3908	0.0120469	6	-0.0078531	0.498763	8	-6.34789	0.207019	6	-10.0674	0.0389301	6	-7.43291	0.375851	7	-4.8046	0.085456	7	3.14779	0.0551371	2	20.7627	0.040226	2	-10.2886	0.30321	6	2.99132	0.338883	8	-6.4348	0.0981481	3	0.0568219	1	1	3.83869	0.498045	2	15.6162	2.4664e-05	26
NCTC8325	SAOUHSC_01095=SAOUHSC_01095	-7.0717	2.86e-05	13	-9.20761	7.6e-06	15	-7.99699	2.39e-05	16	-1.14039	0.155733	14	-3.11588	0.0521327	17	-0.120739	0.483975	13	1.46764	0.16909	17	-0.366691	0.496764	12	-4.23558	0.104493	10	-4.54363	0.00996578	15	-9.73202	5.82e-07	16	-9.23811	0.00065597	16	-10.2639	7.47e-07	15	-3.71945	0.00707243	12	-2.20222	0.35938	12	-2.1474	0.291737	14
NCTC8325	SAOUHSC_01096=SAOUHSC_01096	1.03718	0.342534	3	-7.01128	0.28891	3	-3.0787	0.240975	3	3.5976	0.0564106	3	3.11764	0.241278	3	2.13866	0.498158	2	-2.50291	0.29284	3	-1.72528	0.247061	2	1.30579	0.334215	3	-3.86471	0.498199	2	0.946355	0.294418	3	0.755825	0.355596	3	-5.10456	0.276818	3	-6.2705	0.0133019	3	-8.72915	0.0213253	3	-3.87118	0.136144	3
NCTC8325	SAOUHSC_01097=SAOUHSC_01097	-4.45403	0.121442	3	-1.77555	0.28891	4	-0.060753	0.49868	4	-1.25477	0.321684	3	-0.0731156	0.377936	4	-1.98283	0.235205	3	-3.00045	0.123163	4	1.41971	0.299471	3	2.98676	0.0106602	3	0.782827	0.409138	3	0.618746	0.41725	5	4.12621	0.0171795	5	-1.14345	0.2132	4	-0.104324	0.258669	3	-2.03509	0.260135	3	-5.95621	0.101318	4
NCTC8325	SAOUHSC_01098=SAOUHSC_01098	-2.08371	0.180697	18	-0.519502	0.320302	21	-0.867192	0.432592	22	0.552917	0.392281	18	0.496122	0.236671	22	0.386113	0.498158	17	-0.766752	0.498436	22	0.0737442	0.310926	18	1.4782	0.244183	18	-0.751161	0.146395	18	0.060598	0.275421	22	0.728831	0.45568	24	-2.14252	0.013742	21	-4.30632	0.00584773	17	-1.35501	0.0826552	18	0.504622	0.349742	14
NCTC8325	SAOUHSC_01099=SAOUHSC_01099	2.2323	0.386807	22	-2.03045	0.155068	22	-0.687778	0.357792	26	4.72901	0.000989765	21	0.200683	0.253965	25	-0.591655	0.372173	15	-0.670841	0.230203	27	0.48578	0.496793	17	-0.367092	0.471157	23	-2.99929	0.13298	21	-0.831531	0.271629	25	2.04766	0.0278946	27	-2.97607	0.0808429	22	-1.39293	0.025096	21	-3.03581	0.0220206	18	0.1582	0.354124	18
NCTC8325	SAOUHSC_01100=SAOUHSC_01100	3.92196	0.129062	4	2.89102	0.0255535	4	5.65335	0.124086	6	3.31292	0.0487455	5	1.04921	0.174131	5	-6.16423	0.0589862	2	2.14737	0.354509	5	-7.47615	0.0344379	2	-11.6886	0.00962266	3	5.61204	0.0157983	3	5.17439	0.00190422	6	-7.35413	0.0100559	5	0.834798	0.363246	5	6.45858	0.248591	3	7.24739	0.111678	4	8.31079	0.0167537	6
NCTC8325	SAOUHSC_01101=SAOUHSC_01101	-0.188493	0.456574	4	-5.64143	0.00851868	4	-4.86599	0.0118252	4	-1.33265	0.302111	3	1.10252	0.497567	4	3.68943	0.0474561	3	-2.68669	0.157355	4	2.76086	0.498705	4	-3.87531	0.109919	4	2.98607	0.492853	4	-1.61558	0.484	4	0.553699	0.471694	4	1.02704	0.462034	4	2.83552	0.0289123	4	3.71156	0.435758	4	-3.88217	0.230981	4
NCTC8325	SAOUHSC_01102=uvrC	-0.903729	0.450679	27	1.12991	0.267328	24	-2.39534	0.00914173	32	-2.01982	0.0933147	23	2.45093	0.0523483	33	-0.313962	0.442842	23	-1.02616	0.166859	32	-1.81414	0.370901	25	-0.528036	0.376313	23	-0.735371	0.448077	27	0.374196	0.405941	32	2.5279	0.0333335	32	-0.339352	0.270351	25	1.3697	0.111911	25	-0.323373	0.467809	23	-0.790406	0.360533	25
NCTC8325	SAOUHSC_01103=SAOUHSC_01103	-1.91711	0.140301	9	-1.86392	0.118546	9	-2.49518	0.00477077	10	-0.541376	0.481819	7	0.0410223	0.35142	10	-3.30762	0.122587	7	-1.26339	0.323405	10	-1.08158	0.120397	7	1.87814	0.148798	7	0.633343	0.324192	8	-3.55162	0.0637685	10	0.492571	0.211334	10	-1.98093	0.0452152	9	3.0445	0.207914	10	-0.837124	0.416809	10	-1.57976	0.245811	9
NCTC8325	SAOUHSC_01104=sdhA	-0.205954	0.0559642	40	0.972246	0.296374	38	-3.09104	0.000253596	46	-0.00598679	0.0800525	38	-0.962741	0.040605	46	-0.869338	0.326925	35	-1.79702	0.0334344	45	1.63907	0.276458	40	-1.32625	0.335468	40	0.711044	0.384579	36	-0.581965	0.297381	45	-1.77719	0.00214019	46	-0.0438692	0.449184	39	-2.73667	0.0133019	37	-2.11763	0.0187377	37	-0.208532	0.307068	31
NCTC8325	SAOUHSC_01105=sdhB	-2.00239	0.163713	23	0.607607	0.470118	20	-1.01467	0.0868777	27	0.770328	0.431324	20	0.871205	0.246563	28	0.824297	0.210879	21	-1.57888	0.0365103	26	-1.06246	0.481574	23	-0.663891	0.11696	22	1.60138	0.185243	24	0.328832	0.329323	26	-0.037832	0.152564	28	-1.02168	0.284625	20	0.0762969	0.263543	24	-0.771458	0.416929	22	-3.309	0.219117	19
NCTC8325	SAOUHSC_01106=SAOUHSC_01106	-14.033	0.000232951	14	-25.7576	8.14e-07	13	-32.883	1.47e-07	15	-24.1999	1.69e-06	16	-26.9961	7.32e-08	15	-4.04204	0.0245095	14	-0.3531	0.400181	15	-11.4175	0.000176826	14	-13.991	0.000260427	7	-15.9906	5.82e-06	12	-17.4753	2.02e-07	15	-11.7413	7.5e-08	15	-7.26826	8.19e-05	14	3.19735	0.00345707	10	7.07912	0.0181016	10	0.722312	0.273802	17
NCTC8325	SAOUHSC_01107=SAOUHSC_01107	-3.04517	0.225164	9	-19.7211	0.000114442	9	-13.2621	0.00244888	9	-8.7675	0.239151	8	-19.3416	3.05e-05	9	-1.46065	0.138062	7	-1.40751	0.462631	9	-2.88142	0.000980674	7	-10.772	0.00481998	8	-7.54442	0.0202932	8	-10.8804	0.00192005	9	-11.2611	0.0112588	9	-3.97506	0.0253119	9	1.15715	0.264137	8	3.38393	0.174906	9	-0.801444	0.435112	8
NCTC8325	SAOUHSC_01108=SAOUHSC_01108	-0.171356	0.399787	7	-6.92922	0.104655	7	-3.16578	0.0831629	8	2.40151	0.207789	5	-0.169143	0.485312	8	-5.31375	0.228565	6	0.755314	0.431086	8	-0.56661	0.201511	6	1.15063	0.318882	8	-1.70027	0.294895	7	-3.39864	0.243723	8	-0.159249	0.285102	8	-6.71423	0.0424134	7	-5.36973	0.0476627	7	-3.3597	0.0601731	8	-0.836179	0.307034	5
NCTC8325	SAOUHSC_01109=SAOUHSC_01109	-3.81468	0.266494	3	0.0498561	0.419923	3	4.17519	0.169679	3	-3.79195	0.278039	3	-0.648974	0.369542	3	1.36629	0.0589862	3	3.4274	0.302834	3	-0.925797	0.41216	3	0.536257	0.39407	3	0.811958	0.378174	3	1.39256	0.0985452	3	0.838653	0.366253	3	0.554643	0.425498	3	-0.198409	0.5	3	-3.16158	0.0124426	3	-4.3635	0.0200379	3
NCTC8325	SAOUHSC_01110=SAOUHSC_01110	-2.03171	0.195416	3	2.12133	0.0203304	3	2.63925	0.0120469	3	3.38539	0.0117126	3	-0.511819	0.381475	3	-0.915589	0.395932	3	-0.398198	0.489146	3	-8.0288	0.134048	3	-11.2326	0.00962266	3	1.09659	0.0443779	3	0.0191358	0.498173	3	-0.372406	0.429074	3	2.20431	0.0187891	3	-2.44571	0.258669	3	1.46404	0.332956	3	-2.00463	0.245811	3
NCTC8325	SAOUHSC_01111=SAOUHSC_01111	-4.67485	0.0352961	2	1.92234	0.499475	2	-5.75401	0.0294941	2	8.05003	1	1	1.6075	0.138869	2	0.662631	0.44489	2	-5.07061	0.0577164	2	-4.44368	0.0373604	2	-4.98156	0.0312924	2	-11.1621	0.0597686	2	-3.37291	0.0456714	2	-2.4037	0.0335518	2	-1.32621	0.498245	2	3.41481	0.0359853	2	1.14834	0.102832	2	-0.253409	0.481237	2
NCTC8325	SAOUHSC_01112=SAOUHSC_01112	-1.60879	0.0586339	3	0.509745	0.499475	4	-4.43557	0.00409057	4	0.334682	0.498763	3	-1.51955	0.350316	4	-2.27178	0.311017	3	-2.91409	0.0191656	4	-1.91792	0.208546	3	1.35728	0.287795	4	0.845522	0.328715	4	-4.09944	0.00537081	4	-2.52236	0.0610759	4	-4.14517	0.276818	3	5.79575	0.112309	4	5.59621	0.141149	4	-1.54829	0.0662961	4
NCTC8325	SAOUHSC_01113=SAOUHSC_01113	5.5918	0.0461783	2	-21.6679	0.0394657	2	1.39539	0.176966	4	0.104297	1	1	1.29963	0.308531	4	3.80235	1	1	3.9489	0.0144668	4	1.12918	1	1	-8.57732	0.0312924	2	2.05978	0.303426	3	-1.35406	0.19105	4	1.58904	0.0367655	4	-4.06761	0.0482032	2	5.81165	0.0458361	2	9.15508	0.0124426	3	-4.25051	1	1
NCTC8325	SAOUHSC_01114=SAOUHSC_01114	0.570051	0.286496	3	-1.82437	0.176502	4	-2.41656	0.114516	4	-1.74207	0.0835027	2	1.96222	0.440794	4	0.774316	0.404968	3	-1.80745	0.193272	4	-1.84098	0.0162105	3	-0.9974	0.258995	3	1.74593	0.229912	3	-0.956152	0.268131	4	-0.046261	0.338883	4	-0.378424	0.498245	4	1.12074	0.379995	3	1.68919	0.30284	3	-2.51792	0.0093984	3
NCTC8325	SAOUHSC_01115=SAOUHSC_01115	1.46737	0.496177	2	2.87924	0.286677	2	3.42475	0.0294941	2	2.43559	0.0382171	2	5.03484	0.0279343	2	4.14417	0.434911	2	0.159899	0.498436	2	5.62356	0.0344379	2	3.16373	0.499384	2	-4.202	0.040226	2	2.1681	0.207655	2	0.99828	0.490975	2	-1.84156	0.409959	2	2.12458	0.0485626	2	-0.838672	0.498045	2	7.91432	0.030712	2
NCTC8325	SAOUHSC_01118=SAOUHSC_01118	-2.68859	0.0939848	14	-3.44675	0.0126523	13	-3.40876	0.00245951	17	1.93342	0.404924	13	-1.20645	0.116517	17	-1.50448	0.486693	12	1.30152	0.464244	17	-2.41214	0.0874119	12	-1.21108	0.290587	11	0.248401	0.123329	15	-4.06173	0.00610451	17	-2.88739	0.00327884	17	0.552869	0.441925	15	1.11897	0.211747	15	-2.98116	0.10262	12	0.102104	0.338629	11
NCTC8325	SAOUHSC_01119=SAOUHSC_01119	-2.70807	0.0340702	3	2.15323	0.196022	3	0.183828	0.401944	3	-17.2486	1	1	-3.70426	0.259112	3	-4.9636	0.0474561	3	-4.58883	0.302834	3	-9.03452	0.0109318	3	-4.38408	0.00962266	3	1.24526	0.0691408	3	0.879344	0.390251	3	0.190154	0.355596	3	3.85706	0.276818	3	-0.962478	0.313873	2	-1.62025	0.27999	3	-3.20157	1	1
NCTC8325	SAOUHSC_01120=SAOUHSC_01120	-2.06594	1	1	2.8141	1	1	-4.80187	1	1	-2.80454	1	1	-5.04513	1	1	-0.833086	1	1	0.30746	1	1	-5.73799	1	1	-6.70347	1	1	-1.01362	1	1	1.40435	1	1	1.30683	1	1	3.95781	1	1	-1.00514	1	1	-0.809551	1	1	-3.90674	1	1
NCTC8325	SAOUHSC_01121=SAOUHSC_01121	-0.331519	0.44276	19	-4.18231	0.00352492	18	-1.15348	0.39499	22	0.437876	0.338002	18	0.91011	0.0672745	23	0.320331	0.5	17	-0.404416	0.498436	23	0.0313445	0.325673	18	-0.641733	0.499384	19	2.91872	0.0804861	18	-1.11605	0.346241	22	-1.19889	0.0425897	22	-2.61298	0.167161	19	-3.53947	0.0145253	21	-0.177896	0.439298	22	-1.39359	0.07172	17
NCTC8325	SAOUHSC_01122=SAOUHSC_01122	-1.88921	1	1	3.96908	1	1	-1.24514	1	1	-0.579214	1	1	-0.00670334	1	1	-2.38722	1	1	-2.0453	1	1	-1.66182	1	1	0.306444	1	1	1.18766	1	1	-2.3701	1	1	-0.767062	1	1	2.43594	1	1	0.931016	1	1	0.150157	1	1	-2.71935	1	1
NCTC8325	SAOUHSC_01123=SAOUHSC_01123	-1.88921	0.180289	3	3.47383	0.0868449	3	-1.23418	0.117816	3	-2.75799	0.0388263	3	-0.00670334	0.233031	3	-2.38722	0.0589862	3	-0.316927	0.397528	3	-1.66182	0.299471	3	0.306444	0.321837	3	1.18766	0.330063	3	1.69193	0.32784	3	-0.767062	0.366253	3	-0.600785	0.442244	3	0.931016	0.379995	3	-0.02699	0.344876	3	-2.71935	0.230981	3
NCTC8325	SAOUHSC_01124=SAOUHSC_01124	0.691863	0.407533	6	2.41989	0.349165	5	-2.62592	0.200516	8	-2.24076	0.350892	8	-2.85036	0.0048046	8	1.71227	0.389043	4	-2.41167	0.302834	9	-2.27727	0.00605031	4	-5.79716	0.164324	7	-1.53463	0.338708	5	-3.76944	0.141656	8	-1.84785	0.12657	8	-1.56154	0.332546	5	-2.60018	0.194806	6	-0.279829	0.362982	5	-1.80463	0.26625	5
NCTC8325	SAOUHSC_01125=SAOUHSC_01125	-0.147711	0.451766	9	-2.46693	0.106805	10	-0.0175981	0.145139	11	-0.383352	0.456814	9	-0.203952	0.40012	11	3.53122	0.432684	9	-1.56899	0.182569	11	0.658205	0.498705	8	-3.04886	0.0774989	9	0.401764	0.454118	10	0.755926	0.336237	12	1.18354	0.0903294	11	-1.74407	0.337986	11	1.82542	0.168932	10	1.02546	0.498045	10	-2.93584	0.00108166	10
NCTC8325	SAOUHSC_01127=SAOUHSC_01127	-1.83113	0.196232	7	-1.31544	0.11083	9	-2.45239	0.0781543	9	-0.975813	0.101298	7	0.0853035	0.457673	9	-1.06165	0.285654	7	-1.91368	0.108832	9	1.67333	0.102009	7	-0.354394	0.440678	8	0.665696	0.496838	8	-0.0349177	0.399434	9	-1.82854	0.30812	9	-2.56635	0.0689171	9	-4.61117	0.0438946	8	-2.58322	0.059952	9	8.21416	0.0219462	8
NCTC8325	SAOUHSC_01128=SAOUHSC_01128	0.410463	0.30842	10	-3.03484	0.249787	8	-0.124964	0.393317	12	-3.67138	0.37598	9	0.921164	0.140646	12	-0.0462816	0.190265	9	0.033776	0.472309	11	5.36786	0.008391	10	-0.843242	0.305671	9	3.13273	0.00988646	8	0.0230313	0.294423	11	1.02793	0.314189	13	0.264244	0.47249	9	1.18991	0.416084	8	1.04414	0.401331	9	-4.97615	0.00246895	10
NCTC8325	SAOUHSC_01129=SAOUHSC_01129	-4.52968	0.067147	10	-2.64732	0.334553	11	1.25704	0.359346	15	3.00511	0.188658	10	0.826187	0.364091	15	-3.03853	0.15425	9	1.12801	0.156672	14	-3.04104	0.129659	9	0.475751	0.388729	10	1.75023	0.388376	10	0.348778	0.470247	14	-3.10561	0.0367663	13	-2.43431	0.347953	11	-4.09272	0.104779	9	-5.46218	0.00922931	9	-0.898075	0.400116	11
NCTC8325	SAOUHSC_01130=SAOUHSC_01130	0.714494	0.410214	33	-2.74781	0.126104	29	0.723616	0.489394	38	-3.19188	0.163498	29	0.317815	0.485199	37	-0.960903	0.312055	28	-0.546051	0.31886	37	2.18823	0.184764	31	-0.50178	0.427979	32	1.85663	0.402976	32	-0.746865	0.405941	38	0.0737663	0.413592	37	-2.18919	0.049204	29	-5.06751	0.014935	29	-1.36338	0.455399	30	-1.30541	0.170352	26
NCTC8325	SAOUHSC_01131=SAOUHSC_01131	8.38078	1	1	-0.250092	1	1	4.14054	0.105493	3	-6.45049	1	1	-0.133397	0.5	3	4.36353	1	1	1.57367	0.0459051	3	4.29504	1	1	4.53548	1	1	-4.29924	0.400663	2	-1.81104	0.306667	3	0.654965	0.253302	3	10.5589	0.0699435	3	-4.03734	0.313873	2	13.4876	0.423443	2	-4.30539	1	1
NCTC8325	SAOUHSC_01133=SAOUHSC_01133	-1.16099	0.193788	15	-1.31881	0.364353	15	-0.990059	0.339487	22	-2.21669	0.0733392	15	-0.409404	0.35142	20	1.01355	0.456854	13	-2.40338	0.0852604	20	-0.177929	0.468451	15	0.416875	0.374426	15	-6.10054	0.0222141	14	-0.961243	0.4864	20	-1.81777	0.0304586	19	-2.1379	0.40542	16	2.61563	0.118201	14	-0.547234	0.302751	12	-1.23967	0.462036	12
NCTC8325	SAOUHSC_01134=SAOUHSC_01134	1.39053	0.456574	2	8.09228	0.0394657	2	0.00415074	0.49868	2	2.30716	0.0553638	2	0.728955	0.432042	2	-8.43397	1	1	0.834605	0.498436	2	0.680393	1	1	1.61311	0.499384	2	-0.829578	0.498199	2	-0.463994	0.487582	2	1.51944	0.417133	2	0.848735	0.422105	2	4.90725	0.0359853	2	6.83472	0.0330261	2	-0.682155	1	1
NCTC8325	SAOUHSC_01135=SAOUHSC_01135	-1.85761	1	1	0.318601	1	1	-3.58861	1	1	0.386409	1	1	-2.46384	1	1	3.20221	1	1	-3.68997	1	1	3.42201	1	1	0.594018	1	1	2.36795	1	1	-3.06968	1	1	-1.96793	1	1	-1.17664	1	1	-3.69224	1	1	-3.86829	1	1	-2.48812	1	1
NCTC8325	SAOUHSC_01136=SAOUHSC_01136	0	1	0	0	1	0	0	1	0	0	1	0	0	1	0	0	1	0	0	1	0	0	1	0	0	1	0	0	1	0	0	1	0	0	1	0	0	1	0	0	1	0		1	0		1	0
NCTC8325	SAOUHSC_01137=SAOUHSC_01137	1.35053	0.433806	4	-1.78991	0.1989	4	2.8545	0.262462	5	0.884407	0.493138	2	6.75381	0.107651	4	-6.41876	0.312055	3	0.850198	0.498436	4	4.43622	0.00382645	4	-1.13744	0.499384	4	-4.34143	0.0207913	3	0.197827	0.498173	4	2.94304	0.267633	5	1.1849	0.276818	4	2.88454	0.112309	4	4.67395	0.111678	4	-2.38021	0.230981	3
NCTC8325	SAOUHSC_01138=SAOUHSC_01138	-1.3867	0.40729	4	-5.47015	0.0912296	4	-1.21572	0.466058	6	-0.868698	0.257456	4	0.654477	0.0779314	6	1.78714	0.13173	4	0.0661188	0.389737	6	0.304224	0.498705	4	-3.58883	0.113473	4	2.94915	0.139588	4	0.750939	0.430189	6	-0.539371	0.417133	6	-1.92446	0.0456606	4	-3.54662	0.199961	4	-4.54178	0.00902331	4	3.36436	0.255166	3
NCTC8325	SAOUHSC_01139=SAOUHSC_01139	-1.41718	0.385266	6	3.38395	0.0551629	5	-2.13824	0.063606	6	3.9321	0.0487455	5	1.57258	0.0814023	6	0.544307	0.362783	6	0.364073	0.498436	6	0.0953202	0.455444	6	-0.542559	0.499384	5	0.832481	0.284288	5	-1.40836	0.0216856	6	-0.684492	0.495831	6	2.53597	0.0619053	5	0.166034	0.499096	6	1.47553	0.230427	6	-2.24942	0.369439	4
NCTC8325	SAOUHSC_01141=SAOUHSC_01141	-0.992831	0.316313	14	-0.447647	0.432395	15	-1.04465	0.332012	20	-4.80215	0.246907	12	-0.909634	0.409954	18	2.27699	0.0120254	13	-0.0899236	0.417591	20	1.73519	0.341839	17	-2.95465	0.0889303	16	-3.04832	0.0422553	16	-1.23695	0.473695	18	0.3193	0.348537	21	0.0250748	0.309945	15	-3.09669	0.0498927	15	-1.32	0.377737	15	1.48345	0.497819	15
NCTC8325	SAOUHSC_01142=SAOUHSC_01142	-24.0799	0.001567	5	-28.0432	0.000554173	6	-38.3449	0.00119344	5	-26.4544	0.003985	4	-33.3119	0.000898095	5	-5.34677	0.0753876	5	0.564722	0.39312	5	-20.2185	0.00130039	5	-21.5801	0.00962266	3	-11.6351	0.0597686	5	-27.8808	0.00176585	5	-26.303	0.000864641	5	-13.9689	0.000920902	6	13.3935	0.258669	3	4.804	0.203594	4	-1.88412	0.00343725	6
NCTC8325	SAOUHSC_01143=mraW	-27.0056	2.19e-06	12	-24.9192	1.66e-06	12	-34.8245	3.47e-06	11	-30.5654	6.35e-05	8	-35.7561	2.07e-06	11	-10.5448	0.000312915	12	2.25252	0.462718	14	-19.3521	1.65e-06	12	-20.9213	0.000380127	6	-17.9056	8.96e-06	11	-16.8912	9.03e-05	12	-25.137	2.15e-06	11	-10.8522	4.05e-06	12	13.7685	0.00241615	7	19.0554	0.000130469	8	-1.40153	0.305857	14
NCTC8325	SAOUHSC_01144=SAOUHSC_01144	-20.8622	7.98e-05	8	-24.3792	6.89e-05	8	-40.773	0.00041319	6	-18.7611	0.0487455	5	-34.9055	0.00030333	6	-3.32241	0.237384	8	0.835388	0.466495	8	-17.4987	0.00278832	8	-22.1942	0.00320228	4	-18.7384	0.0105715	7	-19.3364	0.0120207	7	-21.1032	0.000291823	6	-13.8354	0.000124741	8	5.86505	0.00506269	4	12.0401	0.0192484	6	-1.0186	0.1096	8
NCTC8325	SAOUHSC_01145=SAOUHSC_01145	-21.8946	2.64e-10	27	-27.8504	7.14e-11	28	-35.0533	3.73e-10	24	-21.1918	3.6e-09	20	-27.7447	1.62e-10	24	-3.11232	0.0909602	27	3.40788	0.0703321	29	-8.39285	0.00044245	27	-15.2788	9.72e-06	14	-20.4268	3.43e-10	26	-21.7486	5.6e-10	24	-22.0322	1.45e-10	24	-12.2594	5.87e-08	28	11.5312	0.000162437	16	4.24089	0.0478707	12	3.09867	0.115608	26
NCTC8325	SAOUHSC_01146=mraY	-22.064	0.000436023	10	-26.7363	6.89e-05	8	-31.6503	0.000150445	7	-19.8575	0.000943442	9	-28.7548	0.00010032	7	-4.30599	0.0880324	10	3.08299	0.33186	10	-11.0549	1.15e-05	10	-13.2174	0.264425	3	-21.0293	3.9e-05	9	-21.925	0.00020577	7	-25.0077	0.000102396	7	-11.1497	0.000124741	8	3.75833	0.258669	3	1.45529	0.0590699	3	5.39978	0.0153453	10
NCTC8325	SAOUHSC_01147=murD	-20.9683	5.05e-06	11	-28.0936	3.94e-06	11	-35.1349	5.68e-05	8	-22.4421	2.37e-05	9	-26.8672	3.57e-05	8	-5.70085	0.000721365	11	-0.519906	0.41975	9	-9.48236	5.11e-06	11	-12.7656	0.00107416	5	-23.8734	3.9e-05	9	-17.1343	0.028042	9	-18.4899	0.00042738	8	-6.1419	1.24e-05	11	4.65585	0.0219688	6	9.44764	0.00421473	8	7.62308	0.0104342	12
NCTC8325	SAOUHSC_01148=SAOUHSC_01148	-25.8793	7.98e-05	8	-26.8358	9.72e-06	10	-31.9068	5.68e-05	8	-23.2847	9.32e-06	10	-29.1117	3.57e-05	8	-3.6225	0.167351	9	3.60743	0.121713	10	-9.61977	6.86e-05	8	-19.434	0.0443167	5	-17.5901	0.000102784	8	-20.0063	7.38e-05	8	-19.1523	0.0001	8	-9.80032	2.15e-05	10	11.0334	0.00813612	7	17.4229	0.000411616	7	-0.821218	0.376351	8
NCTC8325	SAOUHSC_01149=SAOUHSC_01149	-30.9508	0.000576256	6	-25.019	0.000554173	6	-36.5036	0.00119344	5	-24.4098	0.000171814	7	-28.071	0.0356523	5	-7.59421	0.222709	6	0.568281	0.354509	5	-17.5739	0.000435485	6	-13.4972	0.0312924	2	-27.0342	0.000720025	6	-26.1978	0.00176585	5	-9.74959	0.0391767	5	-1.95893	0.246706	6	0.796614	0.400769	3	11.1861	0.00286115	5	2.18774	0.0151344	8
NCTC8325	SAOUHSC_01150=SAOUHSC_01150	-21.4655	5.05e-06	11	-25.7712	7.52e-07	13	-33.16	1.5e-06	12	-24.7502	2.37e-05	9	-24.2609	8.57e-07	12	-9.06326	0.0091425	11	1.64808	0.341674	13	-21.7245	3.75e-06	11	-12.2797	0.104544	6	-17.361	3.9e-05	9	-20.932	1.72e-06	12	-20.6225	8.29e-07	12	-9.23395	3.45e-06	13	8.35283	0.0219688	6	5.63367	0.00901741	7	0.706964	0.191866	14
NCTC8325	SAOUHSC_01152=SAOUHSC_01152	2.25816	0.0267562	8	-4.71786	0.146335	9	-4.57188	0.0320128	11	1.9681	0.402299	9	-1.07292	0.0739705	11	3.1247	0.150403	7	-0.478175	0.0703321	11	-7.07487	0.00790326	7	-8.4852	0.017695	6	-0.23342	0.372122	7	-2.88286	0.00649468	11	-5.24238	0.000201791	11	-1.61131	0.16597	9	-0.850628	0.388923	9	0.0703534	0.471649	9	2.04144	0.1896	6
NCTC8325	SAOUHSC_01153=SAOUHSC_01153	-13.6583	0.000576256	6	-30.3207	0.000195657	7	-46.7639	0.00041319	6	-25.4515	0.000476679	6	-34.0665	0.00030333	6	-6.94896	0.0319984	6	-6.48276	0.0497786	6	-26.2123	0.000435485	6	-28.7472	0.000380127	6	-17.382	0.000720025	6	-21.4978	0.000602952	6	-30.0789	0.000291823	6	-8.06003	0.000920902	7	4.67562	0.0640256	6	4.96153	0.0405024	6	-2.50442	0.165403	6
NCTC8325	SAOUHSC_01154=SAOUHSC_01154	-18.7717	5.05e-06	11	-32.6875	1.66e-06	12	-47.5058	1.5e-06	12	-25.5844	2.37e-05	9	-34.649	8.57e-07	12	-4.60183	0.062285	11	-2.95467	0.0644949	12	-28.0827	3.75e-06	11	-28.3261	6.67e-06	10	-15.6123	0.00021422	11	-23.1763	1.72e-06	12	-30.1972	8.29e-07	12	-8.97867	0.000132712	12	9.37093	0.0167431	12	7.22228	0.0489422	12	-0.944034	0.202432	6
NCTC8325	SAOUHSC_01155=SAOUHSC_01155	-12.7993	0.0047993	6	-25.0717	0.000195657	7	-20.2858	2.25e-05	9	-14.5815	0.00136119	5	-20.0963	1.38e-05	9	3.13698	0.235161	6	0.874741	0.258869	10	-16.8247	0.00790326	7	-26.9628	0.00107416	5	-9.02227	0.0536585	7	-16.0588	2.77e-05	9	-20.917	1.37e-05	9	-4.81135	0.168744	8	0.272643	0.499096	6	-0.297617	0.498045	6	-1.2082	0.299669	5
NCTC8325	SAOUHSC_01156=SAOUHSC_01156	1.87539	0.180697	8	-3.41902	0.299481	7	-3.01233	0.368168	11	-5.04318	0.011793	8	-0.744413	0.36741	11	1.84741	0.483975	6	0.586759	0.263209	11	6.86631	0.000162772	7	7.98409	0.0581587	9	2.85507	0.486008	7	1.16036	0.272865	11	-3.43106	0.149958	11	-2.19761	0.273105	8	-3.76305	0.0151113	7	-3.10937	0.0762512	7	3.69317	0.0126958	7
NCTC8325	SAOUHSC_01158=SAOUHSC_01158	-7.91411	0.496177	2	1.25305	1	1	1.67219	0.165144	4	-2.34864	1	1	1.69429	0.157323	4	-9.14418	0.498158	2	8.10278	0.13967	4	9.25474	0.117643	4	12.4919	0.00962266	3	-19.4825	0.040226	2	-0.97924	0.293422	4	-1.93588	0.285295	4	9.71796	0.0452152	2	-21.5351	0.0359853	2	-12.2708	0.0330261	2	12.911	0.0167537	6
NCTC8325	SAOUHSC_01159=ileS	-6.51589	0.103634	12	-8.75257	0.0367757	9	-4.21794	0.00182885	16	-0.355698	0.334239	10	-2.15759	0.175211	16	-4.28106	0.403652	10	-3.96091	0.0317919	19	3.19317	0.201765	12	7.49385	0.00264102	8	-9.84211	0.0340696	10	-5.8772	0.241975	17	6.14464	0.000964454	19	-4.46578	0.0494388	10	4.22468	0.348161	7	0.206658	0.445062	8	13.8578	3.95213e-08	33
NCTC8325	SAOUHSC_01160=SAOUHSC_01160	-0.69607	0.421473	12	-2.00048	0.317431	11	-0.974586	0.0496643	14	1.82083	0.416882	11	-0.289674	0.190987	14	0.29955	0.483975	12	1.07331	0.479602	14	-1.67565	0.434051	12	-1.89078	0.177639	12	1.02623	0.357006	12	0.323948	0.436364	14	1.72702	0.463133	15	-1.40281	0.129689	13	-2.71714	0.00768078	12	-2.89102	0.00462016	12	0.51906	0.497819	11
NCTC8325	SAOUHSC_01162=lspA	-7.10462	0.015167	3	10.9616	1	1	2.51086	0.165144	4	-12.9227	1	1	-3.64266	0.00866443	3	1.67171	0.338951	3	4.38401	0.180107	4	-17.7437	0.0109318	3	-11.6797	0.0312924	2	11.9566	0.040226	2	3.18333	0.142985	4	4.56275	0.10538	4	5.64147	1	1	-19.3949	0.258669	3	1.62824	0.30284	3		1	0
NCTC8325	SAOUHSC_01163=SAOUHSC_01163	-3.4285	0.0965443	14	-4.99109	0.0514964	11	1.24039	0.461985	16	0.609805	0.486538	11	2.71147	0.399969	17	-3.73974	0.0638776	11	4.31088	0.0616131	17	-1.96335	0.393846	12	2.45877	0.0709532	12	-3.54811	0.436108	13	5.1385	0.00968598	17	1.16772	0.325671	17	-4.03454	0.217114	12	6.24852	0.00968724	11	5.84273	0.213451	12	5.69868	0.0523562	13
NCTC8325	SAOUHSC_01164=SAOUHSC_01164	-0.701082	0.288522	4	0.238876	0.490953	4	-0.653235	0.469638	4	4.08179	0.121252	4	-1.40867	0.176512	4	-2.01663	0.15425	4	-1.55443	0.214955	4	-7.549	0.00502211	4	-0.424439	0.258995	3	1.62957	0.486008	5	7.23534	0.00537081	4	8.82143	0.00403888	5	5.44213	0.0227766	4	2.4102	0.0133019	3	1.49585	0.228801	4	1.70318	0.352141	6
NCTC8325	SAOUHSC_01165=SAOUHSC_01165	-4.09884	0.0259982	18	-5.72605	0.017243	17	-4.57742	0.0378623	21	-5.62154	0.00908329	19	-4.62915	0.0141831	19	-5.05504	0.00476819	16	-3.79486	0.186158	18	-5.24357	0.00381352	18	-5.05168	0.00812845	10	-0.719092	0.149392	18	2.70697	0.0151523	19	5.68474	8.09e-05	21	6.39031	0.000157156	18	3.56704	0.452107	12	2.17887	0.48647	10	-3.03732	0.140846	20
NCTC8325	SAOUHSC_01166=pyrB	-2.43334	0.283064	7	-2.50543	0.185111	5	-6.59456	0.0555623	10	3.60857	0.0310872	9	-3.5151	0.11828	9	-7.03385	0.00515208	7	-4.80061	0.263209	10	-9.00666	0.000901561	7	-2.27929	0.254322	5	2.25995	0.414116	8	-2.05317	0.294418	10	3.7421	0.127375	11	5.01458	0.0780053	7	1.66244	0.313873	5	10.4443	0.0198998	6	-4.29507	0.0778975	8
NCTC8325	SAOUHSC_01168=pyrC	-1.52121	0.0835046	20	-7.54768	0.000318387	18	-1.33921	0.103002	19	-2.81544	0.220917	19	-0.725727	0.245392	19	-8.78996	0.000561046	17	0.978084	0.481052	20	-6.2587	0.00719307	18	-3.31736	0.00948384	14	4.46594	0.0231352	19	3.76786	0.0491594	20	7.76202	2.04e-08	21	2.53503	0.00667259	19	-3.79309	0.0476627	13	5.50182	0.0624111	15	-1.06022	0.364985	19
NCTC8325	SAOUHSC_01169=SAOUHSC_01169	-3.50772	0.0289594	15	-8.24922	0.0002751	13	-3.91391	0.0161581	16	-0.965236	0.27164	16	-2.57189	0.252958	16	-6.08928	0.00197693	14	-0.602577	0.263209	16	-4.47645	0.0996835	15	-4.89308	0.000735693	12	3.07947	0.0284115	16	2.45488	0.105228	18	5.62937	1.37e-05	19	5.33282	0.00262052	16	-1.84436	0.348161	7	12.568	0.000154808	12	-2.14037	0.245811	12
NCTC8325	SAOUHSC_01170=carB	-2.09567	0.000152276	48	-6.00955	5.08e-06	35	-0.635951	0.288588	47	-2.29394	0.0930897	48	-2.0521	0.066857	47	-7.78482	1.17e-06	42	0.862992	0.495296	49	-7.38013	8.21e-07	41	-3.61701	0.00473491	29	3.99878	0.0820106	45	2.78206	0.0212648	49	5.36003	3.39e-06	51	5.05705	0.000140744	44	-4.92794	0.0897049	22	8.63615	0.00567476	34	-1.06873	0.0757607	39
NCTC8325	SAOUHSC_01171=SAOUHSC_01171	-6.32987	0.000367264	7	-0.468429	0.499475	6	-3.25773	0.0852734	7	4.18496	0.0240809	7	1.22655	0.339886	7	-6.26854	0.128873	7	0.325487	0.498436	8	-4.03455	0.0553024	7	-3.4321	0.165334	5	1.81868	0.0513788	7	1.34163	0.149071	8	8.85196	6.28e-05	10	-0.499136	0.377278	6	-0.448922	0.313873	5	3.04126	0.281736	5	-1.19357	0.159619	7
NCTC8325	SAOUHSC_01172=pyrE	-5.93114	0.00897996	7	-10.7854	0.00163368	5	-2.55714	0.181555	6	1.50256	0.338002	6	1.88434	0.00918948	6	-12.176	0.0189536	7	-3.45633	0.173015	6	-8.71558	0.000827208	7	1.28881	0.321837	5	-3.75088	0.346209	7	1.34294	0.372409	6	8.23162	0.00551204	7	0.460234	0.492239	6	-2.64783	0.271736	5	2.23357	0.321564	5	8.59344	0.0159526	6
NCTC8325	SAOUHSC_01173=SAOUHSC_01173	-5.25454	0.0352961	2	-1.08298	0.499475	2	-1.09412	0.493732	2	2.94066	0.411951	2	2.8335	0.0341751	2	-4.49749	0.498158	2	-1.19445	0.197246	2	-4.13927	0.404721	2	4.00171	0.0312924	2	1.4528	0.498199	2	-1.04639	0.148338	2	6.53675	0.0277191	2	-1.36236	0.462034	2	-8.07429	0.0359853	2	-2.06396	0.169952	2	2.93166	0.030712	2
NCTC8325	SAOUHSC_01174=SAOUHSC_01174	-1.39523	0.183042	9	0.971061	0.344893	8	0.136702	0.467725	11	0.625726	0.408441	9	-0.208613	0.454259	10	-1.84623	0.367685	8	0.948773	0.404597	11	-2.34359	0.0691056	8	-0.176446	0.499384	9	-0.0985412	0.462252	9	3.13047	0.00996408	11	-0.0154821	0.338883	10	-0.568812	0.298995	8	-2.58221	0.256597	9	-2.49491	0.203594	8	0.352464	0.427097	10
NCTC8325	SAOUHSC_01175=SAOUHSC_01175	-2.93441	0.0224496	17	-3.62567	0.139805	18	0.147011	0.382327	24	0.230302	0.27164	16	0.160716	0.219456	24	-2.46328	0.0474561	16	1.27439	0.237345	26	-3.15306	0.0109318	18	-0.238984	0.376313	18	-2.23623	0.309883	16	-0.718145	0.357557	24	-2.70372	0.000147116	24	-4.03529	0.0233551	18	-0.356476	0.229155	17	-1.64482	0.089841	16	-0.828536	0.497819	20
NCTC8325	SAOUHSC_01176=gmk	-43.9348	1	1	0	1	0	-10.693	1	1	0	1	0	-22.9989	1	1	-30.5036	1	1	-10.2781	1	1	-26.9271	1	1	0	1	0	0	1	0	-14.1646	1	1	-9.85424	1	1	0	1	0	0	1	0	38.3675	1	1	18.3336	0.00116809	5
NCTC8325	SAOUHSC_01177=rpoZ	-7.97917	0.13073	2	-3.43492	1	1	8.26568	0.008917	4	10.5376	0.0117126	3	12.1588	0.000898095	5	-0.166721	1	1	2.43	0.498436	4	-2.48734	0.498705	2	0.135508	0.499384	2	-2.09331	1	1	2.15512	0.498173	4	16.0684	0.000864641	5	1.77937	1	1	15.9648	0.0359853	2	9.15508	0.0124426	3	6.38672	0.030712	4
NCTC8325	SAOUHSC_01178=SAOUHSC_01178	-18.8054	9.08e-06	11	-20.0243	3.94e-06	11	-13.1456	0.000120696	11	-14.9576	0.0188046	9	-16.5657	2.07e-06	11	-7.25589	0.0107409	10	1.03633	0.264784	13	-15.5702	0.000122136	10	-22.6461	0.0443167	5	-25.0901	0.000123724	12	-21.0354	0.000225401	11	-24.972	2.15e-06	11	-8.01517	0.000521692	11	9.88401	0.00188403	7	14.7204	0.0017255	9	2.20434	0.364922	11
NCTC8325	SAOUHSC_01179=SAOUHSC_01179	-9.84353	2.76e-09	31	-11.1394	6.59e-07	38	-5.42817	5.85e-05	40	-3.05284	0.00236534	29	-8.66836	7.37e-09	38	-3.02462	0.00123274	30	-1.33295	0.336447	39	-11.3494	2.74e-11	30	-14.2999	1.95e-09	27	-29.8397	1.74e-09	28	-34.6151	1.41e-12	38	-35.0025	1.42e-13	38	-5.36143	1.65e-05	38	2.92399	0.0216765	30	6.01815	0.00372649	33	1.01582	0.100082	31
NCTC8325	SAOUHSC_01180=SAOUHSC_01180	-0.0705151	0.435478	8	0.282064	0.428795	10	0.788479	0.440923	11	0.526245	0.362837	10	1.63383	0.0427321	13	2.25005	0.0857353	8	-1.72597	0.432893	12	1.74724	0.0419991	10	-0.29421	0.499384	10	-0.161559	0.441394	9	-0.0807384	0.476144	11	1.64099	0.0527857	13	-1.86024	0.326382	10	1.45349	0.283472	10	-0.544544	0.141311	10	-0.693136	0.297773	11
NCTC8325	SAOUHSC_01181=SAOUHSC_01181	0.0581731	0.496177	2	3.8337	0.0394657	2	3.61654	0.294288	5	0.276424	0.498763	2	2.10604	0.168985	4	-0.739068	0.320196	2	5.65182	0.0616131	4	0.198776	0.496793	2	-2.01552	0.31269	4	-2.67204	0.0513788	2	0.129068	0.470247	4	0.786031	0.285295	4	0.251301	0.355924	2	-1.78515	0.420832	2	-4.49096	0.260135	3	-0.866374	0.453191	2
NCTC8325	SAOUHSC_01182=SAOUHSC_01182	-6.71127	0.0196237	3	-5.94565	0.0394657	2	-0.782213	0.391477	3	-1.06963	0.343534	4	-4.13249	0.00866443	3	2.314	0.320196	3	2.17169	0.0518638	3	12.1933	0.255211	3	5.14678	0.0679007	3	-3.15428	0.0416185	3	1.97297	0.28487	3	13.8254	0.000291823	6	-7.56899	0.0452152	2	-0.824546	0.499096	2	7.36021	0.171685	3	2.13962	0.497819	2
NCTC8325	SAOUHSC_01183=SAOUHSC_01183	-2.46182	0.0626405	16	-2.76793	0.0448265	15	-2.88552	0.0808579	19	-2.89322	0.139628	15	-2.21396	0.010407	19	-1.58488	0.107678	14	-1.4566	0.484567	19	8.5075	4.58e-07	17	9.06102	1.93e-06	16	-3.13298	0.0202819	14	1.46308	0.028042	19	8.75077	1.42e-05	21	-3.64722	0.0482032	15	-1.34308	0.21599	15	1.49138	0.110313	17	2.31556	0.488144	15
NCTC8325	SAOUHSC_01184=SAOUHSC_01184	-3.3319	0.105509	16	-1.42918	0.213057	15	1.69291	0.0124639	18	6.88125	0.000137015	18	10.4702	2.46e-07	20	-2.25708	0.279564	14	2.99315	0.00311157	18	19.014	7.35e-09	19	28.3902	1.12e-09	21	2.65764	0.254699	16	-1.00993	0.0456714	18	1.34969	0.287498	19	0.231353	0.204931	15	-2.161	0.0151308	15	-2.76382	0.0193416	15	-3.15518	0.0177238	12
NCTC8325	SAOUHSC_01185=SAOUHSC_01185	-0.112689	0.319531	14	-8.25346	0.000689086	13	-2.07567	0.117671	14	4.62536	0.000197732	14	5.54426	0.000539063	14	2.77752	0.0993971	14	0.982741	0.122265	15	25.7575	6.6e-08	16	34.076	4.19e-08	16	-5.06818	0.00886176	13	-4.31632	0.00134656	14	-4.71717	0.00109416	14	0.806989	0.298904	14	-6.28623	0.000811489	13	-6.2866	0.000625674	12	-3.40362	0.0037511	11
NCTC8325	SAOUHSC_01186=SAOUHSC_01186	-4.50323	0.000675354	6	-5.56855	0.0161196	7	-6.44134	0.000195523	7	1.98084	0.317989	7	0.536046	0.370612	7	-2.57256	0.122623	6	2.02903	0.431086	8	23.4861	0.000162772	7	28.0663	4.87e-05	8	-5.74154	0.000720025	6	-9.68003	0.00020577	7	-9.3056	0.00214019	8	-0.569915	0.340403	6	-2.73119	0.0875533	7	-4.65237	0.0826552	7	0.108033	0.450394	6
NCTC8325	SAOUHSC_01187=SAOUHSC_01187	-3.63881	0.0434345	24	-17.5907	1.66e-06	25	-4.88857	0.000176357	31	-13.1938	2.35e-07	22	-19.8935	1.39e-10	30	0.649289	0.465055	21	2.14209	0.157504	31	15.1741	8.41e-11	32	12.7027	7.54e-11	30	-2.36547	0.00698266	24	-5.23894	0.000382782	30	-11.5191	2.01e-07	31	-0.818048	0.178153	27	-1.39996	0.399886	25	-1.06849	0.15216	28	-0.00607561	0.497819	21
NCTC8325	SAOUHSC_01188=SAOUHSC_01188	4.34293	0.015167	6	-15.1738	0.000195657	7	-17.6233	5.68e-05	8	-7.96302	0.121252	4	-6.53809	0.0953473	8	8.7518	0.0389301	4	-3.72719	0.172285	9	13.9489	0.000435485	6	10.9474	0.0163361	5	-1.55877	0.486008	4	-14.9387	0.00422133	8	-3.51946	0.248827	9	-4.69624	0.0837305	7	2.76428	0.177124	6	-13.8453	0.00652925	5	16.7946	2.0734e-05	9
NCTC8325	SAOUHSC_01189=SAOUHSC_01189	-3.56194	0.00675177	8	-21.9632	0.000554173	6	-18.9113	9.9e-06	10	-7.90651	0.0942524	7	-6.98085	0.110241	11	2.15873	0.178286	7	-1.35017	0.294867	11	10.0945	6.3e-05	8	13.326	7.07e-05	8	-12.4849	0.000357965	8	-11.2618	0.000225401	11	-22.2252	4.16e-05	10	-0.291614	0.467807	7	5.4349	0.0806008	8	3.74824	0.053252	8	15.6965	2.0734e-05	9
NCTC8325	SAOUHSC_01190=SAOUHSC_01190	-3.05952	0.197105	6	0.725328	0.497753	5	-0.476381	0.318762	7	-1.74662	0.00728875	5	-10.5851	0.00114751	7	-2.95743	0.0389301	6	-0.0655849	0.409295	7	-5.38641	0.000435485	6	-6.94879	0.000818502	6	-2.90175	0.0241241	6	-1.67327	0.146065	7	-2.82048	0.0165392	8	-3.52051	0.311102	5	-0.792405	0.376853	4	2.25639	0.178695	6	-0.854868	0.355269	7
NCTC8325	SAOUHSC_01191=rpmB	-3.86854	0.0586339	2	4.59597	0.014038	3	-0.274566	0.380546	2	-1.59588	0.272411	2	1.30436	0.319994	3	-2.13461	0.0589862	2	-2.31891	0.186158	2	-3.35619	0.290339	2	-0.111947	0.487768	2	1.1133	0.498199	2	3.81312	0.297381	3	-1.95638	0.274283	3	1.84016	0.0599893	2	-2.83187	0.0359853	2	-0.597262	0.498045	2	-0.614088	0.381459	3
NCTC8325	SAOUHSC_01192=SAOUHSC_01192	-6.61888	0.496177	2	-4.88847	0.499475	2	3.94982	0.419588	2	11.4998	1	1	8.38577	0.0279343	2	5.78437	1	1	0.379595	0.498436	2	-21.8326	1	1	17.7014	1	1	26.3433	1	1	0.407021	0.498173	2	11.7598	0.0277191	2	-2.11524	0.0749688	2	0	1	0		1	0	-16.0023	1	1
[truncated: 1,781 more rows]
[truncated: 22 more columns]
