# Supplementary material for: The genetic landscape of antibiotic sensitivity in Staphylococcus aureus
Source: Sci Adv. 2026 May 8;12(19):eaeb9875. doi: 10.1126/sciadv.aeb9875 (PMC13162198; doi:10.1126/sciadv.aeb9875)
Supplement: Supplementary file 2 — Tables S1 to S21 [file sciadv.aeb9875_tables_s1_to_s21.zip › Table S4 RN4220 gene relative fitness in antibiotics (Zabx) quantified by NCT crRNAs.xlsx]

## Sheet: Table S4
chr	locus tag=gene	Z_oxa0.05a_C2725_NCT	Padj_NCT	number of NCT crRNAs	Z_oxa0.05b_C2789_NCT	Padj_NCT	number of NCT crRNAs	Z_dapt0.25_C3002_NCT	Padj_NCT	number of NCT crRNAs	Z_dapt0.5a_C2660_NCT	Padj_NCT	number of NCT crRNAs	Z_dapt0.5b_C3003_NCT	Padj_NCT	number of NCT crRNAs	Z_vanc0.5a_C2726_NCT	Padj_NCT	number of NCT crRNAs	Z_vanc0.5b_C3004_NCT	Padj_NCT	number of NCT crRNAs	Z_vanc1a_C2727_NCT	Padj_NCT	number of NCT crRNAs	Z_vanc1b_C2928_NCT	Padj_NCT	number of NCT crRNAs	Z_cipro0.2a_C2746_NCT	Padj_NCT	number of NCT crRNAs	Z_cipro0.2b_C3000_NCT	Padj_NCT	number of NCT crRNAs	Z_cipro0.4_C3001_NCT	Padj_NCT	number of NCT crRNAs	Z_tmp0.4_C2790_NCT	Padj_NCT	number of NCT crRNAs	Z_gent0.5e_C2970_NCT	Padj_NCT	number of NCT crRNAs	Z_gent0.5f_C2971_NCT	Padj_NCT	number of NCT crRNAs	Z_gent1_4.5h_C1687_NCT	Padj_NCT	number of NCT crRNAs
NCTC8325	4.5S	-4.36843	0.00583501	12	-2.17015	0.324278	11	-4.76129	0.000663934	12	-3.10414	0.0549335	11	-4.32809	0.00126059	12	-2.10398	0.181552	12	1.09063	0.472502	13	-4.18209	0.00391079	12	-6.21218	0.000168112	12	-0.742121	0.215232	11	-0.870563	0.354964	12	-1.27479	0.040058	12	-1.38894	0.0889416	11	-5.2659	0.123891	10	-5.38768	0.00127237	10	-1.2471	0.389175	14
NCTC8325	6S	-0.821705	0.422321	9	0.646418	0.441153	10	-1.55592	0.0931428	12	4.46117	0.0549335	8	1.4562	0.165842	12	1.98676	0.170098	7	-5.06009	0.000182387	12	1.81203	0.403835	9	0.934395	0.388604	11	0.741208	0.421408	10	-1.4729	0.121027	12	-0.107687	0.225257	12	1.35412	0.269975	11	-3.15569	0.0136773	10	-0.23403	0.13774	10	-3.3141	0.108206	7
NCTC8325	RNAseP	-0.0860402	0.415918	12	2.33759	0.118194	10	-8.95782	0.000144564	12	-7.33908	0.00518663	8	-6.65632	0.00166019	12	-1.4386	0.464779	9	-2.34054	0.272707	12	-3.96075	0.042641	9	-7.08732	0.0795745	10	3.98277	0.205217	11	-0.626866	0.38474	13	4.16601	0.0800075	16	-0.1977	0.378092	10	-2.18836	0.469265	9	-2.75155	0.179312	8	3.39038	0.219704	8
NCTC8325	SAOUHSC_00001=dnaA	-1.0856	0.334571	29	-2.42497	0.0259852	29	-0.16669	0.372992	31	3.27907	4.17e-05	29	5.44074	1.24e-08	31	1.97412	0.0451826	29	-1.18305	0.0471678	31	0.877887	0.419757	29	0.601049	0.174524	29	1.11504	0.317567	29	-3.87899	0.00257118	31	-5.40288	1.84e-05	31	-2.08226	0.00461668	29	0.332381	0.385749	31	0.011198	0.443408	29	2.54113	0.309999	30
NCTC8325	SAOUHSC_00002=SAOUHSC_00002	-0.0850845	0.426132	29	-0.271325	0.413189	30	-1.28632	0.0146191	31	1.48027	0.0377596	29	2.2342	0.000408389	31	1.27895	0.219596	27	0.0253212	0.404253	31	1.05372	0.151345	28	2.19463	0.00025934	29	-0.999488	0.279207	29	-0.825883	0.138213	31	-1.0273	0.0436899	32	-1.72222	0.0061922	30	-1.38648	0.0207694	31	-0.745177	0.0911647	30	-0.162957	0.405097	27
NCTC8325	SAOUHSC_00003=SAOUHSC_00003	-0.389109	0.469929	8	-1.88916	0.124242	10	-2.5285	0.0667646	12	2.34674	0.0378228	8	-1.57486	0.0241436	12	-2.09783	0.309187	8	-0.646757	0.413615	12	-1.34201	0.0973164	8	3.17975	0.00262121	8	-5.53766	0.018011	8	-11.4536	0.00162533	12	-17.8038	0.000391731	12	-2.69872	0.0382972	10	-0.558551	0.364404	8	0.767383	0.366874	9	2.89381	0.0346228	9
NCTC8325	SAOUHSC_00004=recF	0.0506936	0.35117	33	1.3196	0.151181	31	-2.49015	0.000227662	33	1.7186	0.00813034	32	-0.527846	0.131583	33	0.433394	0.258112	33	-0.774582	0.05014	33	-0.118253	0.291673	33	0.811843	0.117985	32	-1.26735	0.0165362	32	-3.27913	0.000273953	33	-8.91985	8.98e-10	33	-1.73398	0.014666	31	-0.597483	0.0767463	32	-0.551335	0.110601	32	3.72806	0.00558289	30
NCTC8325	SAOUHSC_00005=SAOUHSC_00005	-0.196185	0.331	75	0.600777	0.497822	72	-1.37063	0.00767863	80	-0.00572284	0.358393	72	0.131109	0.396856	80	0.416535	0.5	71	-0.676232	0.119675	81	-2.05227	0.00124204	70	0.493947	0.377149	71	0.0187558	0.399831	71	-0.355137	0.365384	81	-5.0232	5.64e-09	79	-1.86586	0.00905794	71	-0.94628	0.011951	78	-0.283477	0.0842958	75	3.3815	0.00164378	73
NCTC8325	SAOUHSC_00006=SAOUHSC_00006	-1.42	0.0211906	84	-1.19468	0.121711	80	-3.44623	1.05e-06	87	0.678886	0.0924014	84	-0.78271	0.163338	86	-1.07112	0.26723	81	-0.521911	0.0633213	87	-3.53925	5.22e-06	82	0.148807	0.180876	83	-1.45722	0.236327	82	-1.62579	0.00753991	86	-6.40171	1.3e-13	86	-3.06293	0.000349229	80	-5.05187	6.97e-07	84	-2.99325	0.00118081	84	2.98591	2.92e-05	79
NCTC8325	SAOUHSC_00007=SAOUHSC_00007	-0.964599	0.293777	28	-0.516094	0.424823	29	-1.88342	0.000255091	31	0.786648	0.0706132	28	1.44204	0.0462673	32	-0.208328	0.494031	28	-0.646954	0.119789	32	-1.97855	0.0134647	28	-0.370718	0.18372	28	4.51822	0.00768813	29	-1.49089	0.0128344	30	-4.41419	4.13e-07	32	-0.284322	0.32681	30	-4.77709	8.19e-06	29	-5.7856	2.15131e-06	29	-2.10919	0.000769721	29
NCTC8325	SAOUHSC_00008=SAOUHSC_00008	-1.4688	0.0212505	58	-0.662525	0.219848	57	-0.247874	0.262299	59	0.434936	0.297425	57	0.996431	0.0222383	59	0.129616	0.374907	56	-0.652061	0.210567	59	-1.54334	0.00981948	57	1.26852	0.0438913	57	0.449347	0.264554	57	0.144831	0.471218	59	-0.0298932	0.394601	59	-1.11307	0.0545221	58	-0.901977	0.17254	58	-0.626065	0.12845	58	-1.07189	0.0205222	55
NCTC8325	SAOUHSC_00009=SAOUHSC_00009	-1.28719	0.00170517	43	0.659786	0.360786	43	-0.650327	0.226188	45	1.17289	0.0148168	42	0.691053	0.0388379	45	-0.301547	0.5	42	-0.488559	0.257079	45	-0.906274	0.0325501	43	1.40656	0.00202814	42	0.916772	0.141631	43	-0.231137	0.5	45	-0.0984344	0.488054	45	-0.363537	0.188325	43	-1.79894	0.000379338	44	-1.58483	0.0034917	44	-0.715083	0.0942635	41
NCTC8325	SAOUHSC_00010=SAOUHSC_00010	-0.41447	0.0826628	31	0.502807	0.344953	31	-1.55657	0.0102024	34	-0.00885992	0.294995	30	0.627391	0.171787	34	0.524318	0.4178	30	-1.16016	0.0963189	34	0.0857999	0.45479	31	0.519437	0.241028	30	1.62699	0.00753819	30	-1.08102	0.146981	34	-0.111048	0.391736	35	-0.68478	0.160894	31	-1.64653	0.0162865	31	-1.92471	0.0040809	32	-1.88698	0.000111868	34
NCTC8325	SAOUHSC_00012=SAOUHSC_00012	-0.445756	0.494443	14	1.5909	0.0375037	14	-0.879501	0.140678	14	-0.0876487	0.46587	14	1.00468	0.0718204	14	1.98558	0.0535959	14	0.246182	0.448093	14	0.257037	0.375443	14	0.327907	0.396568	14	0.961869	0.425325	14	0.557296	0.272462	14	-0.329617	0.279499	14	-1.84043	0.0835059	14	-1.57051	0.198151	14	-2.06592	0.01015	14	-1.08669	0.193828	14
NCTC8325	SAOUHSC_00013=SAOUHSC_00013	-0.434035	0.12541	45	0.120158	0.470145	46	-0.461822	0.355095	51	0.102261	0.377614	44	1.0447	0.0485331	50	-0.0659468	0.282851	41	-0.412874	0.131628	51	-0.149953	0.412486	42	1.5715	0.0201474	45	0.505906	0.301388	45	-0.905777	0.307421	50	0.385865	0.474265	51	-0.476271	0.202256	46	-0.889609	0.233475	46	-1.59123	0.0339178	46	-0.939899	0.00728266	41
NCTC8325	SAOUHSC_00014=SAOUHSC_00014	-3.78738	7.13e-05	21	0.0956169	0.408248	23	1.82378	0.0363138	28	6.50957	1.96e-09	25	10.6837	2.77e-11	28	0.606323	0.300106	21	0.122905	0.46855	28	-2.70676	0.00227611	22	-0.652323	0.350298	24	4.06581	5.2e-05	23	1.44761	0.0709722	28	1.95203	0.0341536	28	0.437522	0.374624	23	-2.50387	0.00907476	26	-0.993321	0.0596573	27	-0.284153	0.364316	23
NCTC8325	SAOUHSC_00015=SAOUHSC_00015	-3.70743	1.2e-06	59	-1.42508	0.147716	57	-0.353753	0.484345	63	5.74661	4.3e-10	59	9.20335	9.33e-15	63	-0.819369	0.410961	56	-1.93681	0.00801319	63	-4.04759	7.34e-07	57	-4.35421	0.000976961	59	3.14771	0.00647432	56	-0.567628	0.499792	63	-2.82952	0.00207191	63	0.72983	0.21164	58	-0.658891	0.0904047	58	-1.7648	0.0311576	58	3.15185	0.000219417	61
NCTC8325	SAOUHSC_00017=rplI	-4.15149	0.00512415	13	-4.10846	0.224068	12	1.54887	0.473803	18	5.53542	0.00193248	13	10.717	9.12e-08	17	0.209126	0.5	12	-0.51163	0.49316	15	-4.24066	0.00174719	12	-3.07541	0.0963427	13	1.93261	0.449702	12	-0.101343	0.308799	15	-3.77028	0.136893	17	-1.18336	0.394424	13	-0.448375	0.440067	13	0.0145271	0.281488	13	5.66804	0.00292098	17
NCTC8325	SAOUHSC_00018=SAOUHSC_00018	-1.20832	0.153286	45	-1.10447	0.33917	46	0.294152	0.370286	48	1.3262	0.0684794	46	4.26923	6.88e-09	49	1.81682	0.0963943	45	0.205523	0.381194	49	-1.97451	0.0652532	46	-1.24627	0.418753	42	0.188288	0.386383	44	-1.85679	0.0114513	48	-5.24709	2.66e-05	48	0.303054	0.205796	47	0.142722	0.477991	47	-0.797195	0.127741	48	1.22189	0.106776	49
NCTC8325	SAOUHSC_00019=SAOUHSC_00019	-1.11531	0.062894	55	-0.272247	0.31527	55	-0.342007	0.192473	59	1.55398	0.0970504	56	2.75903	1.81e-05	59	-0.0387217	0.446677	49	0.0129204	0.415191	59	1.38785	0.0307012	52	3.48277	1.42e-07	54	1.37501	0.0611271	49	-0.030709	0.43348	59	-0.00051221	0.293008	59	-1.29109	0.199061	55	-2.49119	0.00270031	53	-1.48396	0.0378873	54	0.915758	0.0911825	53
NCTC8325	SAOUHSC_00020=SAOUHSC_00020	-1.53004	0.0371666	18	1.66233	0.298007	16	-1.13271	0.0208629	18	4.64721	0.000335574	18	5.28787	0.0101909	18	-0.114556	0.427521	16	-0.944869	0.0672045	18	13.6445	7.03e-06	18	26.3597	1.33e-08	18	0.0236488	0.452161	17	-0.766108	0.279165	18	-1.96801	0.0458362	18	0.97164	0.436899	16	-2.76983	0.0226316	18	-2.13716	0.00956684	18	-0.604978	0.380679	16
NCTC8325	SAOUHSC_00021=SAOUHSC_00021	-1.55403	0.0161742	52	0.457434	0.138529	53	-3.69633	0.000236941	55	0.542955	0.369579	53	1.89807	0.00186449	55	-0.770842	0.319944	51	-1.0303	0.0357113	56	5.03732	0.00476159	54	19.7418	5.2e-12	56	1.2456	0.0521044	52	-1.6391	0.0807723	55	-1.54141	0.00796191	55	-0.803715	0.191302	53	-1.84849	0.00341191	52	-1.04621	0.0122089	54	-0.955128	0.0357736	53
NCTC8325	SAOUHSC_00022=SAOUHSC_00022	0.0695198	0.365147	34	0.22117	0.443598	34	-0.866687	0.100328	36	2.90364	0.00271504	35	3.83139	6.72e-09	36	-0.194727	0.325285	33	-0.437485	0.162452	36	8.40844	2.71e-05	35	24.3327	4.09e-12	36	1.86698	0.0830333	33	-0.0436506	0.446141	36	-0.652809	0.0879234	36	-1.24766	0.0404326	34	-2.02047	0.0142378	36	-2.73606	0.00156294	35	-2.18854	0.000704908	33
NCTC8325	SAOUHSC_00023=SAOUHSC_00023	0.0952399	0.422988	23	-1.31007	0.152933	24	0.169423	0.484878	27	3.74252	2.62e-05	24	3.92922	9.57e-05	27	1.78052	0.060166	23	-1.26499	0.01862	27	12.1386	3.16e-08	25	29.2027	3.88e-09	25	0.699376	0.346025	22	0.445147	0.399439	27	-0.971465	0.0349577	27	-0.771876	0.108767	24	-3.79795	0.000435414	24	-3.30128	0.000260085	24	-1.22479	0.0935194	25
NCTC8325	SAOUHSC_00024=SAOUHSC_00024	-0.0675373	0.225538	31	-0.404602	0.303829	31	-1.96724	0.0285877	32	0.156034	0.41048	31	0.360495	0.278998	32	0.625035	0.499037	31	-1.46341	0.0670936	32	0.335931	0.33165	31	2.2482	0.0508353	31	0.579324	0.277889	31	-1.50475	0.0132639	32	-1.64236	0.0111335	32	-1.18032	0.0733671	31	-1.78705	0.0207694	31	-1.8883	0.00289841	31	-0.672417	0.151973	27
NCTC8325	SAOUHSC_00025=SAOUHSC_00025	-1.39098	0.00193019	91	-0.080455	0.458833	87	-0.926876	0.0166199	94	0.368941	0.222624	88	0.615215	0.278299	92	-0.0635045	0.5	86	-0.737069	0.0641239	92	-0.100362	0.335314	87	0.682595	0.0949973	88	0.51809	0.119831	84	0.0961564	0.438313	92	-1.00641	0.0124814	92	-0.530395	0.177691	89	-2.63848	9.14e-05	89	-2.649	0.000462499	89	-1.43557	0.0985864	85
NCTC8325	SAOUHSC_00026=SAOUHSC_00026	-2.25836	0.00708336	20	-0.293468	0.476106	20	-1.77909	0.00305921	21	0.457427	0.125605	20	0.533645	0.409822	21	0.110015	0.430714	20	-1.55366	0.0200723	21	-2.00557	0.00439589	20	1.78981	0.0036805	20	3.98509	0.00530391	20	0.23703	0.364385	21	1.07431	0.0201561	21	0.0113397	0.428516	20	-2.87146	0.000908236	20	-1.16636	0.234457	20	-1.59262	0.020336	20
NCTC8325	SAOUHSC_00027=SAOUHSC_00027	-1.73503	0.0781818	24	-0.134078	0.5	24	-0.779994	0.245169	25	0.548275	0.329745	24	0.726373	0.479228	25	-0.47311	0.425529	24	-0.195121	0.328355	25	-1.63753	0.0768278	24	1.52042	0.0444509	24	2.75247	0.00647432	24	-0.788242	0.313103	25	0.255946	0.455179	25	-1.0506	0.451191	25	-0.601265	0.147444	24	-0.996617	0.166505	24	-2.35987	0.00425966	21
NCTC8325	SAOUHSC_00028=SAOUHSC_00028	1.5615	0.2252	2	2.81073	0.0714885	2	3.48636	0.0375505	2	-0.18135	0.443193	2	4.26958	0.0376255	2	1.87336	0.104835	2	0.914232	0.152845	2	2.07947	0.160903	2	3.19111	0.0406559	2	-0.537896	0.499098	2	2.80887	0.0760276	2	8.01586	0.0340615	2	2.56491	0.137788	2	1.63834	0.0965368	2	1.79239	0.0645607	2	-3.71625	0.038695	2
NCTC8325	SAOUHSC_00029=SAOUHSC_00029	2.33671	1	1	0.831967	1	1	0.176477	1	1	-4.36814	1	1	4.18912	1	1	0.562647	1	1	-0.143059	1	1	-6.4362	1	1	-4.38408	1	1	-1.61137	1	1	1.42772	1	1	6.59127	1	1	1.47067	1	1	2.9966	1	1	1.64837	1	1	-2.78841	1	1
NCTC8325	SAOUHSC_00030=SAOUHSC_00030	2.22901	0.0222419	29	1.78083	0.0502121	31	2.43485	0.00914089	40	1.06169	0.0654729	31	2.60231	1.19e-07	40	1.63675	0.0781178	25	0.700894	0.160885	39	2.38307	0.0221918	26	1.55238	0.0252509	29	2.00225	0.037253	31	1.80521	0.000200504	39	6.03226	1.56e-12	41	1.8204	0.114284	32	1.202	0.172689	35	0.209373	0.306535	36	-3.78865	8.81e-05	28
NCTC8325	SAOUHSC_00031=SAOUHSC_00031	-2.59036	0.0180136	10	-1.0094	0.434528	9	-0.118111	0.496413	10	-2.11128	0.0769811	9	0.998669	0.0287563	10	0.150511	0.425529	9	-0.713956	0.155772	10	1.18115	0.154513	10	3.36909	0.0036805	10	2.86411	0.212212	9	1.22915	0.155541	10	0.0909008	0.487516	10	-1.2186	0.233076	9	-1.04068	0.11822	9	-0.0737188	0.285944	9	-1.90004	0.0809888	9
NCTC8325	SAOUHSC_00032=SAOUHSC_00032	-0.115948	1	1	1.21944	1	1	2.06643	1	1	-1.10206	1	1	1.08397	1	1	1.71006	1	1	1.0163	1	1	0.273732	1	1	2.5778	1	1	5.9078	1	1	1.43062	1	1	0.738543	1	1	-0.906162	1	1	1.86128	1	1	1.57264	1	1	-0.630032	1	1
NCTC8325	SAOUHSC_00033=SAOUHSC_00033	0.24399	0.439743	34	-1.00745	0.140967	34	-0.40627	0.198857	36	0.577888	0.265017	34	1.21234	0.299262	36	1.23029	0.033481	32	-0.425174	0.49046	36	0.386413	0.446583	34	0.956529	0.093665	34	1.40094	0.092342	34	0.0181182	0.403189	37	0.0846241	0.39933	36	-1.20153	0.079048	34	-2.28195	0.0142078	34	-2.18051	0.00516356	34	-1.17309	0.0146203	35
NCTC8325	SAOUHSC_00034=SAOUHSC_00034	-0.577847	0.299019	12	1.17198	0.45728	12	-0.0812303	0.5	15	-0.292432	0.382385	12	1.73599	0.166603	15	0.954205	0.325285	11	0.795412	0.323407	15	-0.100262	0.493769	12	-0.120271	0.498427	12	2.39706	0.172305	12	0.092376	0.405288	15	0.386617	0.377576	15	1.64553	0.130715	12	-1.01395	0.0691801	12	3.45974	0.055327	13	-3.21105	0.00196964	13
NCTC8325	SAOUHSC_00035=SAOUHSC_00035	-0.416732	0.219252	37	0.219402	0.5	36	-0.327408	0.256189	43	1.34025	0.0529042	37	0.413332	0.0970285	43	0.99058	0.453144	35	-0.0726545	0.474539	43	1.01073	0.342401	36	2.14727	0.000198246	39	0.314557	0.385663	35	0.102597	0.214618	43	-0.572998	0.188109	43	-0.278151	0.451419	38	0.614007	0.361112	37	0.178131	0.399625	38	-1.69293	0.00720257	40
NCTC8325	SAOUHSC_00036=SAOUHSC_00036	0.764114	0.462068	54	0.763647	0.487991	51	0.670221	0.421963	60	0.337256	0.48664	54	1.59664	0.00115208	60	-0.97039	0.401937	47	0.203188	0.367057	60	-0.834581	0.100606	48	0.482518	0.18227	54	0.183155	0.371799	49	0.133292	0.460569	60	0.0394323	0.323047	60	-0.647502	0.136058	53	-0.874318	0.0378837	54	-0.726883	0.121133	52	-1.28367	0.00477491	54
NCTC8325	SAOUHSC_00037=SAOUHSC_00037	-0.675442	0.140072	42	0.708989	0.342086	43	0.236336	0.149768	49	0.420808	0.348509	43	0.306155	0.387771	48	-0.642301	0.413008	41	-0.118035	0.271277	48	-0.630173	0.319353	43	2.81115	0.000100336	42	0.98194	0.15386	42	-0.00441256	0.414691	47	-0.318775	0.130828	48	0.0809337	0.325351	45	-0.563033	0.334425	47	-0.250473	0.168436	46	-0.594974	0.13661	42
NCTC8325	SAOUHSC_00038=SAOUHSC_00038	-0.730818	0.100108	6	2.3868	0.150761	6	0.030783	0.439227	6	2.60573	0.0587475	6	1.09987	0.0420036	6	-0.956896	0.204061	6	-1.49276	0.0963204	6	0.507086	0.356429	6	-0.0111829	0.491261	6	0.846599	0.342926	6	1.07136	0.194809	6	-1.99928	0.062561	6	-1.30553	0.143477	6	0.66072	0.328489	6	1.14771	0.464252	6	-0.0300755	0.338178	5
NCTC8325	SAOUHSC_00039=SAOUHSC_00039	-1.08428	0.0403391	38	0.17042	0.247245	39	-1.24341	0.00749913	41	-1.22973	0.0748375	38	0.189202	0.380807	39	0.150931	0.473615	37	-0.825973	0.0121417	39	-0.336993	0.273501	37	0.555494	0.142335	38	0.595949	0.109041	36	-0.169408	0.446989	39	-0.71331	0.20054	39	-0.931163	0.298466	38	-1.89306	0.0358747	38	-2.7455	0.000605754	37	-0.029506	0.31163	36
NCTC8325	SAOUHSC_00040=SAOUHSC_00040	0.831943	0.25779	6	6.65699	0.0022798	6	-0.308056	0.412776	7	-2.32419	0.0274737	6	1.39851	0.0231159	7	0.600306	0.362619	5	2.20989	0.101932	8	0.0401185	0.47768	5	3.33058	0.0246877	6	-4.9025	0.00588506	6	-1.26303	0.0617854	8	1.50342	0.21752	7	4.34359	0.00851711	6	-0.437314	0.366071	6	1.28423	0.0871912	7	-3.81482	0.0247907	6
NCTC8325	SAOUHSC_00041=SAOUHSC_00041	1.07744	0.271021	7	2.3899	0.126194	7	1.76912	0.253987	11	-0.177156	0.357505	9	0.638462	0.193864	10	2.02493	0.078504	6	2.27644	0.248198	11	1.16678	0.403835	8	2.25746	0.0520743	6	1.1911	0.221111	7	-0.0548834	0.484357	10	1.31329	0.066892	10	0.0129518	0.350782	8	-0.0212423	0.423245	9	-0.601652	0.145896	8	-0.716538	0.494061	11
NCTC8325	SAOUHSC_00042=SAOUHSC_00042	0.102044	0.320681	40	0.127506	0.285435	40	1.32931	0.0608936	44	-0.89644	0.108275	38	1.10981	0.00199567	42	0.945627	0.343223	37	-0.106602	0.310789	42	1.32286	0.22113	38	2.18295	0.00393106	39	0.140179	0.499281	37	0.900135	0.189102	44	0.356567	0.17035	42	-0.44576	0.377327	40	-0.295375	0.442424	41	-0.609904	0.123703	41	-1.54971	0.151973	38
NCTC8325	SAOUHSC_00043=SAOUHSC_00043	1.48732	0.16124	11	1.03686	0.258688	10	-0.330446	0.364249	13	-0.168144	0.426933	10	1.94986	0.00121338	12	3.58292	0.0792824	9	-0.798704	0.160885	12	1.85091	0.0490977	9	0.880153	0.131398	10	-1.85647	0.0962006	10	1.77858	0.0900048	13	0.240513	0.395493	12	0.379114	0.326741	10	0.576702	0.22619	12	-0.0239806	0.343451	11	-1.88132	0.19518	9
NCTC8325	SAOUHSC_00044=SAOUHSC_00044	1.46609	0.263891	17	2.67358	0.0022798	16	0.0803339	0.437938	19	-1.16741	0.0681628	17	0.851095	0.074146	19	0.245237	0.340296	15	-1.00149	0.184823	19	1.08588	0.20347	15	1.17664	0.153359	16	0.248216	0.300347	16	0.111575	0.479849	19	1.38066	0.0229363	20	0.977168	0.181376	16	0.774026	0.372006	17	-0.805482	0.295146	16	-2.64457	0.0240429	15
NCTC8325	SAOUHSC_00045=SAOUHSC_00045	1.06034	0.0879145	13	1.487	0.0884918	14	2.44803	0.0014191	16	-1.81101	0.203817	13	0.307188	0.30623	15	1.12101	0.317145	12	-0.493568	0.145996	15	1.19042	0.0708256	12	2.35984	0.00689996	12	2.77775	0.0711636	13	1.13356	0.0500729	15	1.83162	0.0102675	16	2.29268	0.135225	14	1.43275	0.172334	14	2.059	0.0172575	15	-1.71628	0.0798299	12
NCTC8325	SAOUHSC_00046=SAOUHSC_00046	0.691962	0.332304	17	-0.48752	0.280377	17	-0.957714	0.198857	19	-0.130322	0.351249	14	0.605153	0.152262	19	1.231	0.312386	15	-0.681495	0.141138	19	1.18742	0.100606	15	2.62138	0.00125524	16	-1.01963	0.341692	16	0.21779	0.322446	19	0.725428	0.0581514	19	-0.39354	0.185123	17	0.440161	0.491288	17	-0.332412	0.311837	17	-0.787857	0.0686034	16
NCTC8325	SAOUHSC_00047=SAOUHSC_00047	0.974213	0.268249	22	0.246798	0.5	24	1.48838	0.0420195	25	0.105814	0.462491	24	1.96696	8.78e-05	25	1.48636	0.0526841	21	1.47669	0.248198	25	1.73462	0.0829757	22	0.481223	0.236127	24	-1.39828	0.450994	23	0.366474	0.448487	25	1.67223	0.0310024	26	0.252588	0.475839	24	-0.605554	0.339519	25	-0.126285	0.498656	25	-1.52366	0.00934591	23
NCTC8325	SAOUHSC_00049=SAOUHSC_00049	-0.0832863	0.125075	77	1.08855	0.28124	80	0.632474	0.227578	88	0.598152	0.159044	74	1.73575	0.000279898	88	0.373335	0.409824	70	0.00464564	0.444375	88	0.0525948	0.193334	74	1.67819	0.000484044	80	-0.345145	0.215232	78	1.0622	0.114166	88	0.807316	0.212417	88	0.300136	0.460877	81	-1.4008	0.0153188	81	-0.760396	0.0151832	82	-1.95676	0.000273433	73
NCTC8325	SAOUHSC_00050=SAOUHSC_00050	0.838473	0.332304	17	-1.99036	0.386455	18	0.450297	0.375233	19	-0.590065	0.495876	15	1.035	0.028358	19	2.13464	0.0988517	16	-0.217453	0.141138	20	2.47612	0.042641	16	3.12023	0.00633663	16	1.88256	0.0297422	16	0.469979	0.499493	20	0.891324	0.421913	21	-1.4527	0.458459	18	-1.65441	0.0105759	16	-0.442014	0.239468	17	-0.114879	0.450513	12
NCTC8325	SAOUHSC_00051=SAOUHSC_00051	0.841657	0.498644	42	0.173867	0.432781	41	0.0708962	0.496413	44	0.279448	0.356382	41	0.505127	0.0682193	44	1.59125	0.198977	40	-0.168375	0.413615	44	2.26158	0.0345475	41	0.876411	0.096316	41	3.15245	0.039308	41	0.42127	0.345436	44	0.351029	0.118084	44	-1.01037	0.0577966	41	-1.97122	0.0146584	41	-0.77682	0.15816	40	-0.245319	0.32396	37
NCTC8325	SAOUHSC_00052=SAOUHSC_00052	-0.698137	0.484089	24	-1.56567	0.0885104	28	-0.0521512	0.49398	29	0.266664	0.47741	25	1.1646	0.0117795	28	0.0486024	0.47237	23	-0.615494	0.101846	29	-0.740821	0.303513	24	0.70107	0.0591594	24	1.07134	0.192389	24	-0.389996	0.292218	29	-0.0669559	0.383159	29	-0.899927	0.126879	28	1.81378	0.383943	27	1.70899	0.313031	27	-1.92668	0.0155066	23
NCTC8325	SAOUHSC_00053=SAOUHSC_00053	0.0233463	0.489563	27	-0.276291	0.356023	27	-0.0464631	0.402433	28	-0.837847	0.252513	26	0.785001	0.0814396	28	0.869518	0.287963	22	0.130109	0.397689	29	-0.560363	0.281095	24	0.210868	0.156238	27	-0.800021	0.346025	25	0.307693	0.40729	28	0.43831	0.463688	29	-0.491971	0.1037	27	1.03812	0.468476	28	-0.995881	0.139689	27	-0.534775	0.0789378	22
NCTC8325	SAOUHSC_00054=SAOUHSC_00054	-0.932	0.186986	32	-0.373133	0.250086	31	-0.887158	0.413795	35	-0.252376	0.46349	33	0.946788	0.00754426	35	0.0724622	0.309187	31	-0.562647	0.255463	35	-0.185212	0.418209	32	0.216272	0.306024	33	1.45834	0.35501	31	-0.293556	0.45245	35	-0.0257829	0.419403	35	-0.164336	0.364677	33	-0.865054	0.14138	34	-0.712162	0.0775151	34	-2.08486	0.0167581	28
NCTC8325	SAOUHSC_00055=SAOUHSC_00055	0.224171	0.35117	31	-0.37072	0.494541	34	0.462885	0.479477	36	0.364699	0.422738	34	0.729231	0.0312447	36	1.41219	0.141449	29	-0.465015	0.113265	36	0.211615	0.417022	31	0.680991	0.0863202	34	2.10564	0.227529	32	0.642329	0.299978	36	0.67479	0.259454	36	-0.347857	0.394424	35	-0.124226	0.172334	33	-0.2613	0.225546	34	-2.62665	0.000297657	35
NCTC8325	SAOUHSC_00056=SAOUHSC_00056	-0.198499	0.422321	50	0.998963	0.0205496	48	-0.517879	0.13412	54	0.417479	0.302171	49	0.890938	0.0484945	55	1.5642	0.0330713	47	-1.32072	0.0300362	54	0.225286	0.301439	49	1.3442	0.003797	48	0.247364	0.407402	48	-0.200196	0.490289	55	-0.300845	0.379715	55	-0.172494	0.436899	49	-1.10161	0.102031	50	-0.390662	0.136081	49	-1.19959	0.00742107	43
NCTC8325	SAOUHSC_00057=SAOUHSC_00057	-0.824757	0.215008	45	-0.654857	0.233428	45	-0.526349	0.201636	48	0.859329	0.0795548	47	0.747537	0.120092	48	0.120132	0.450309	42	-0.396308	0.383918	48	0.683321	0.208327	43	0.186352	0.187851	46	3.44206	0.0431587	46	0.514286	0.432739	48	0.323167	0.473482	48	-0.40711	0.180924	45	-2.03846	0.0499836	47	-2.38097	0.0122355	45	-0.935171	0.357584	44
NCTC8325	SAOUHSC_00058=SAOUHSC_00058	-0.773906	0.102646	76	-0.222666	0.400677	75	-1.12484	0.00446522	83	-0.888846	0.134655	74	-0.118438	0.152178	82	0.0280211	0.464779	73	-0.992211	0.0136526	83	-0.304591	0.443668	75	0.445367	0.218423	76	1.15755	0.253516	79	0.154806	0.293355	82	-0.652123	0.0181806	82	-0.856688	0.214387	77	-2.33041	0.000494157	77	-2.13761	0.00417773	77	-0.926026	0.0487756	77
NCTC8325	SAOUHSC_00060=SAOUHSC_00060	-1.7912	0.0103778	56	0.0137292	0.5	56	-1.70739	0.0126812	62	0.492461	0.46587	56	1.03636	0.089979	62	-0.0660962	0.425529	55	-0.748131	0.161381	63	-0.398712	0.170043	57	0.478146	0.0441446	58	0.22755	0.468144	54	0.0940763	0.32941	63	-1.67769	0.000421944	63	-0.93021	0.0392102	57	-1.05999	0.0407302	57	-0.987502	0.0876038	57	-0.455059	0.213077	57
NCTC8325	SAOUHSC_00061=SAOUHSC_00061	-0.246759	0.40409	59	0.734941	0.315121	56	0.0747597	0.16584	63	0.0140557	0.403857	57	1.04694	0.00640151	63	1.39907	0.0781178	55	-0.0790856	0.289837	62	1.50066	0.162787	58	1.11731	0.0136326	58	1.63826	0.0874069	57	0.644377	0.260473	62	-0.948489	0.0468686	62	0.411963	0.265148	59	-0.363866	0.050379	60	-1.10345	0.0158321	59	-0.469121	0.0260809	55
NCTC8325	SAOUHSC_00062=SAOUHSC_00062	0.219416	0.295372	20	-0.125186	0.466516	18	1.83118	0.14509	22	0.26418	0.293203	18	1.58905	0.0150739	22	-0.414101	0.32818	17	0.864575	0.328902	22	-0.848973	0.234484	17	2.43037	0.00286711	19	0.126212	0.461629	18	0.478137	0.308954	22	0.92633	0.319259	22	-0.0249068	0.394424	18	0.466234	0.433832	21	0.874932	0.31021	21	-2.2864	0.00543898	18
NCTC8325	SAOUHSC_00064=SAOUHSC_00064	-0.0543167	0.393131	44	0.458633	0.217622	44	0.963865	0.139013	51	-1.27335	0.387858	43	1.2411	0.00284464	52	0.335536	0.259663	41	0.523098	0.251605	52	1.46683	0.0974267	44	1.20687	0.0044772	42	0.900045	0.285552	42	0.927195	0.098117	52	0.555461	0.0991534	51	1.63657	0.0418914	45	-0.241044	0.248276	48	0.0873761	0.328671	47	-2.15248	0.00132942	42
NCTC8325	SAOUHSC_00065=SAOUHSC_00065	0.427306	0.269817	17	0.782762	0.456696	17	0.657604	0.434728	18	-0.53918	0.301965	17	-0.298741	0.383612	17	0.195507	0.331199	17	-0.124149	0.488714	17	-0.0785838	0.463615	17	0.890861	0.223416	17	1.53307	0.0653782	17	0.262633	0.49846	17	0.154229	0.408316	17	0.784705	0.135442	17	-0.737173	0.498959	17	-0.434158	0.360985	17	-1.91876	0.00729987	17
NCTC8325	SAOUHSC_00067=SAOUHSC_00067	-0.953441	0.0650278	58	0.395117	0.318784	58	-0.514057	0.0335568	63	-0.0742921	0.32989	56	0.636511	0.231354	63	-0.489032	0.431842	57	-0.716817	0.133052	63	0.457136	0.45838	57	0.171425	0.222556	58	0.865896	0.259139	58	-0.294639	0.469964	63	0.157232	0.182592	63	-0.175272	0.485857	57	-0.0015197	0.400829	59	-0.438706	0.106329	60	-0.171407	0.486761	58
NCTC8325	SAOUHSC_00069=SAOUHSC_00069	0.374577	0.489563	44	2.6248	4.85e-05	44	-0.363578	0.107964	44	2.76609	1.76e-05	44	5.57028	1.25e-11	44	0.316588	0.5	43	0.0827817	0.379623	44	1.05352	0.314068	44	1.21125	0.0108872	44	0.597409	0.300247	44	-0.122382	0.448487	44	-0.986294	0.0456637	44	0.297586	0.430703	44	-1.43683	0.033147	44	-1.98018	0.00146112	44	-0.750045	0.139508	42
NCTC8325	SAOUHSC_00070=SAOUHSC_00070	2.52574	0.126474	4	5.06346	0.0121826	4	4.35835	0.00529038	4	0.872122	0.294995	4	6.32231	0.00394745	4	3.5523	0.0280143	4	2.76154	0.0968061	4	8.37535	0.00605342	4	6.83363	0.0044772	4	1.36962	0.209628	4	1.89695	0.0327644	4	2.90932	0.00452185	4	1.75763	0.23839	4	2.18492	0.00948411	4	0.857076	0.101219	4	-6.89542	0.0551021	4
NCTC8325	SAOUHSC_00071=SAOUHSC_00071	0.402828	0.299019	33	0.2519	0.348446	32	-1.11816	0.0108861	34	-1.67241	0.326185	31	0.406717	0.260831	34	0.368467	0.43389	32	-0.433882	0.119765	34	-0.221043	0.309429	33	0.880214	0.212859	32	1.4202	0.296728	30	0.768482	0.427962	34	-0.27246	0.13438	34	-0.195094	0.302572	31	-1.74183	0.0538749	32	-2.23617	0.000953547	32	-0.265273	0.33494	32
NCTC8325	SAOUHSC_00072=SAOUHSC_00072	-1.17597	0.193303	41	1.27496	0.280377	41	-1.31567	0.0399877	44	-0.455054	0.461804	40	0.131514	0.494338	43	-1.67924	0.156642	38	-0.235323	0.335329	44	-1.87137	0.0122732	40	0.633787	0.224753	41	1.35121	0.190253	40	0.070623	0.484357	44	-0.863215	0.0731614	44	-1.45898	0.0783294	39	-3.1226	1.68e-05	40	-2.04972	0.000526754	40	-1.0942	0.0273272	39
NCTC8325	SAOUHSC_00074=SAOUHSC_00074	0.0372474	0.305109	32	0.61272	0.400675	30	-1.03141	0.0577584	33	-1.03659	0.290166	31	-0.412926	0.155151	32	-0.0260199	0.431652	30	-1.24561	0.0672045	32	0.336	0.489929	32	0.583344	0.0980171	32	-0.101585	0.445712	29	-0.3815	0.340023	32	-0.854472	0.10829	32	0.38353	0.396161	32	-0.968444	0.0548383	32	-0.600028	0.0839964	31	-1.3883	0.125468	30
NCTC8325	SAOUHSC_00075=SAOUHSC_00075	-1.0861	0.0676464	37	0.256218	0.480875	38	-0.89121	0.0612551	40	-0.674142	0.5	39	0.626628	0.474721	40	0.346755	0.5	36	-1.10503	0.0334597	40	0.942284	0.386125	38	1.43895	0.0234176	39	0.722829	0.499098	37	-0.039008	0.444759	39	-0.303555	0.321648	40	-0.760734	0.0809787	38	-1.92408	0.0945284	38	-1.41483	0.032114	39	-0.902126	0.144765	38
NCTC8325	SAOUHSC_00076=SAOUHSC_00076	0.280093	0.40154	38	-0.262153	0.30947	34	-1.61413	0.0201931	41	0.00446458	0.41048	37	0.613436	0.471063	41	0.491469	0.5	34	-0.62	0.129437	41	0.284194	0.49946	36	1.48022	0.359572	36	1.15596	0.421988	34	-0.775856	0.117594	40	-1.32752	0.0426223	42	-1.15876	0.114325	35	-2.14853	0.0214199	37	-1.12116	0.0937051	37	-1.68055	0.146361	38
NCTC8325	SAOUHSC_00077=SAOUHSC_00077	-0.723672	0.286302	56	-0.590033	0.37091	53	-0.956751	0.0280852	57	-0.172679	0.377677	52	-0.0198893	0.431577	57	-0.165971	0.338387	50	-0.645139	0.139095	57	0.181809	0.441835	51	0.993228	0.0942939	50	0.021257	0.401395	54	-0.258603	0.457059	57	-1.39323	0.000665015	57	-1.24931	0.06769	52	-0.655773	0.0812634	54	-0.737604	0.0244471	52	-1.60112	0.000758232	49
NCTC8325	SAOUHSC_00078=SAOUHSC_00078	-1.28389	0.0157729	61	-0.495492	0.418417	54	-0.609869	0.0863051	62	0.169266	0.269283	59	0.39292	0.423068	62	-0.388327	0.446754	58	-0.082622	0.365018	62	-0.185072	0.451858	59	-0.360618	0.399217	58	-0.116854	0.453671	57	-0.2128	0.361207	62	-0.942612	0.0161542	62	-0.50191	0.270476	54	-2.2821	0.0101647	58	-2.64489	0.00194158	59	-0.680953	0.158629	60
NCTC8325	SAOUHSC_00079=SAOUHSC_00079	-0.820169	0.0144816	44	-0.725471	0.429222	44	-1.31845	0.0449114	48	-0.347361	0.32005	47	0.431817	0.168057	48	0.459484	0.299907	42	-0.194978	0.308899	48	0.568792	0.416336	43	0.657384	0.294566	45	0.79142	0.450792	43	0.207231	0.469361	48	-0.203693	0.203645	48	-0.643488	0.267459	44	-2.81374	0.00454276	46	-2.00139	0.0268885	45	0.0171328	0.429319	46
NCTC8325	SAOUHSC_00080=SAOUHSC_00080	0.37072	0.297732	52	-0.297696	0.495889	49	-0.547444	0.0934959	58	-0.861133	0.454782	52	0.482535	0.207244	57	-0.117628	0.242117	47	-0.650571	0.184823	57	0.515713	0.403835	50	0.219898	0.316477	51	1.56546	0.0325856	47	-0.189214	0.490289	57	-0.100483	0.482359	57	-0.327015	0.211351	51	-1.58653	0.0493322	53	-2.83746	0.00112273	51	-1.66366	0.0377838	55
NCTC8325	SAOUHSC_00081=SAOUHSC_00081	-1.40768	0.0854198	34	-0.00505364	0.268794	31	-0.981394	0.0727688	39	0.634357	0.415045	34	0.381667	0.121025	39	-0.85256	0.474315	32	-0.986657	0.119789	39	-2.03763	0.0479265	32	0.08786	0.284473	32	0.907195	0.357208	31	-1.10682	0.170031	39	-1.5753	0.0241215	39	-1.11701	0.111746	29	-1.2497	0.0606388	33	-2.68089	0.00202946	32	-0.297861	0.264176	34
NCTC8325	SAOUHSC_00082=SAOUHSC_00082	-0.798847	0.124795	43	-0.412765	0.470834	40	-0.947005	0.052552	47	-0.747252	0.369579	43	0.511545	0.17083	46	-1.7815	0.192539	41	-0.268467	0.194976	47	-0.169228	0.332381	42	0.508138	0.432951	43	2.38909	0.102678	40	-0.0773734	0.392151	46	-1.16265	0.0554405	47	-1.10228	0.0975044	41	-2.42917	0.0450051	43	-3.38398	0.0092058	42	-0.036708	0.357584	44
NCTC8325	SAOUHSC_00083=SAOUHSC_00083	0.193782	0.459254	32	-0.477666	0.28808	32	-0.898164	0.015107	36	-0.370564	0.384878	31	-0.451568	0.357845	34	1.40752	0.112996	29	-1.47267	0.0633213	34	0.689885	0.357383	31	1.12271	0.304435	33	1.92015	0.0831101	31	-0.0710784	0.448487	34	-0.791544	0.0793761	35	-1.08577	0.179391	32	-1.60624	0.0719616	34	-1.30998	0.061662	34	-1.04284	0.0330344	31
NCTC8325	SAOUHSC_00084=SAOUHSC_00084	-0.337762	0.319634	13	1.40969	0.176455	12	2.64228	0.00389946	18	-0.379661	0.251522	12	1.64165	0.00027165	18	0.28963	0.303347	12	2.19739	0.0231901	18	0.964126	0.160912	12	0.432199	0.312408	13	1.16304	0.297676	12	1.15162	0.0426571	18	1.02803	0.0426482	18	0.0263736	0.499364	12	1.52726	0.128076	16	0.469431	0.440494	15	-3.19485	0.000134103	14
NCTC8325	SAOUHSC_00085=SAOUHSC_00085	0.221728	0.417101	22	1.67855	0.164411	22	2.00448	0.0503774	24	-0.919955	0.425988	21	0.727049	0.1089	23	1.46127	0.287714	21	-0.357178	0.352097	23	0.273148	0.431474	21	1.96862	0.0430282	21	-0.965221	0.308857	21	-0.0711548	0.420578	23	1.18655	0.0573101	23	0.64161	0.493866	22	1.57512	0.0850729	23	-0.340603	0.170624	20	-1.95508	0.0161621	16
NCTC8325	SAOUHSC_00086=SAOUHSC_00086	-0.215101	0.163662	45	0.229922	0.385205	46	-2.34311	3.94e-05	47	1.25908	0.285798	45	-0.357503	0.388505	46	0.366427	0.325613	42	-1.08156	0.0138678	46	-0.227801	0.264656	44	0.446194	0.304619	46	1.1264	0.213274	44	-0.213786	0.288366	46	-1.31734	0.00111037	46	-0.696326	0.114325	46	-3.44309	2.32e-06	46	-3.06049	4.68486e-05	46	-0.687751	0.230561	43
NCTC8325	SAOUHSC_00087=SAOUHSC_00087	4.22502	0.288295	3	1.65165	0.356141	3	0.770561	0.39971	4	1.50503	0.344571	3	0.417622	0.404403	4	-3.07359	1	1	-4.09188	0.168845	4	2.344	0.493769	2	2.62187	0.0298125	3	0.30709	0.475319	3	-2.49712	0.18568	4	-1.86507	0.016677	4	-1.57934	0.364578	3	2.02763	0.141472	3	3.61135	0.0135362	3	-10.5284	0.0238422	3
NCTC8325	SAOUHSC_00088=SAOUHSC_00088	-0.415868	0.445788	31	0.742213	0.397477	30	0.335572	0.421255	36	1.5398	0.150877	29	1.11915	0.0773236	36	1.71979	0.0488168	29	0.476313	0.456455	36	-0.304102	0.441192	30	0.807038	0.357064	32	0.785913	0.199852	28	0.56624	0.405068	36	0.488031	0.211445	36	-0.600134	0.119451	30	0.738733	0.14138	33	0.551143	0.418588	33	-0.952512	0.25227	32
NCTC8325	SAOUHSC_00089=SAOUHSC_00089	-0.601447	0.200298	33	-0.0207168	0.453377	30	-0.378745	0.160555	39	-0.0711444	0.434398	32	0.505924	0.448812	39	-0.277024	0.429003	30	0.383953	0.32546	40	-0.0508403	0.289708	32	-1.40714	0.205014	33	0.294082	0.397719	30	0.494329	0.408504	39	0.365233	0.442605	40	0.12862	0.292	33	-1.49713	0.0537679	34	-0.356793	0.0802653	36	-0.618716	0.280556	33
NCTC8325	SAOUHSC_00090=SAOUHSC_00090	-0.854142	0.0699911	33	0.218079	0.487454	33	0.918261	0.082811	36	0.84874	0.156315	34	1.815	0.0129639	36	0.842952	0.163796	32	0.278547	0.326195	35	0.334157	0.325981	33	1.03349	0.109656	33	1.81609	0.022448	33	1.27139	0.0239184	35	1.14179	0.0456637	35	-0.701325	0.25758	34	-1.77218	0.0602464	34	-0.682176	0.220156	33	-1.82744	0.038695	32
NCTC8325	SAOUHSC_00091=SAOUHSC_00091	0.884237	0.393398	38	-0.202424	0.454452	37	-0.618155	0.0920676	43	-0.645102	0.294995	36	0.127774	0.39963	43	0.648361	0.325613	31	-0.923343	0.225482	43	1.34647	0.179194	32	0.890396	0.135418	36	0.265221	0.417406	37	-0.825807	0.31887	43	0.5017	0.162495	43	0.421229	0.364578	37	1.4402	0.436697	39	0.202176	0.343901	37	-1.3082	0.0265299	37
NCTC8325	SAOUHSC_00092=SAOUHSC_00092	-0.552651	0.265574	36	0.721537	0.472443	37	0.00222606	0.292186	42	-0.6284	0.2819	37	1.23946	0.00859332	40	-0.584798	0.353048	36	-0.749423	0.242457	40	-0.172634	0.334047	36	1.50265	0.012024	37	0.612424	0.111709	38	0.518664	0.263326	40	-0.229624	0.4339	40	0.492778	0.290978	38	0.270044	0.482456	38	0.0665589	0.455027	38	-0.417452	0.284298	36
NCTC8325	SAOUHSC_00093=SAOUHSC_00093	-1.08887	0.0280607	29	-0.940423	0.342863	29	-2.18151	0.000651119	29	0.485757	0.263591	28	-0.331862	0.264505	29	-0.541414	0.400659	28	-1.43438	0.0277759	29	-1.04782	0.0221791	29	0.534315	0.230358	29	1.59009	0.181707	29	-0.290156	0.0851382	30	-1.98459	0.000353329	29	-1.61172	0.0342236	29	-1.68573	0.168791	29	-1.87694	0.0311576	29	-0.357172	0.241461	25
NCTC8325	SAOUHSC_00094=SAOUHSC_00094	0.0542226	0.498644	18	0.404602	0.475849	18	-0.12476	0.424388	19	0.443878	0.499848	18	1.13864	0.0105128	19	1.00728	0.07954	17	0.331298	0.374916	19	-0.305212	0.225161	17	1.48496	0.00817518	18	1.88306	0.0180107	17	0.491753	0.376472	20	0.638559	0.284143	19	-1.12201	0.185277	18	-1.87448	0.0148499	18	-1.14573	0.051494	18	-1.04966	0.128713	18
NCTC8325	SAOUHSC_00096=SAOUHSC_00096	-1.61223	0.020385	17	0.881236	0.5	17	-0.953442	0.0723384	18	-0.450875	0.406448	17	1.82857	0.00517819	18	0.485839	0.317737	17	0.12674	0.48034	18	1.52815	0.250096	17	0.825593	0.0987803	18	0.813818	0.0410746	17	0.734464	0.293355	18	1.04575	0.113601	18	-1.33724	0.132786	17	-2.05916	0.0794061	18	-2.4524	0.00569716	17	-0.762962	0.300429	16
NCTC8325	SAOUHSC_00097=SAOUHSC_00097	-1.30587	0.132372	30	-0.791675	0.39315	30	-0.329177	0.130187	35	0.274795	0.203936	31	0.979375	0.151074	34	0.71426	0.326937	29	-0.228682	0.0856717	34	-1.14984	0.201425	28	1.37659	0.0312971	32	0.928407	0.265229	30	0.92729	0.487739	34	0.0372804	0.188413	35	-2.69352	0.000750914	31	-0.632373	0.23986	33	-0.161863	0.428236	32	-0.952844	0.0660838	31
NCTC8325	SAOUHSC_00099=SAOUHSC_00099	-0.343372	0.249093	38	1.20702	0.152933	37	0.712957	0.303733	44	-0.0353589	0.441211	36	1.37596	0.00327544	42	-0.154328	0.434608	35	0.390629	0.433126	43	0.0604337	0.49946	37	0.83667	0.382659	36	0.314646	0.452953	37	1.47297	0.160117	44	0.839153	0.352564	45	0.229455	0.351775	38	-0.414863	0.455443	39	0.263334	0.499832	38	-1.20538	0.0418502	40
NCTC8325	SAOUHSC_00100=SAOUHSC_00100	-0.436737	0.211023	26	1.43697	0.341657	26	-0.918277	0.0516513	28	0.286927	0.47741	25	0.756327	0.353369	28	-0.718083	0.259158	23	0.25323	0.357717	28	-1.37212	0.200246	23	-0.337417	0.468193	24	1.86125	0.331133	25	-0.603533	0.121027	28	-5.84605	1.05e-09	27	0.149956	0.384615	25	-1.47064	0.0612706	24	-2.63048	0.00727199	23	0.176327	0.325054	23
NCTC8325	SAOUHSC_00101=SAOUHSC_00101	-1.31684	0.123861	49	-0.356678	0.469274	49	-1.39348	0.000177589	53	0.591636	0.376121	50	0.770286	0.11414	53	-1.26117	0.384169	48	-0.62275	0.181816	51	-0.905631	0.193367	49	1.47442	0.00697005	49	1.83569	0.0308148	50	-0.403012	0.277034	51	-5.73282	8.45e-11	52	-1.25723	0.0603118	50	-1.55376	0.00750036	51	-1.90526	0.000429891	50	-0.887797	0.141708	48
NCTC8325	SAOUHSC_00102=SAOUHSC_00102	-0.22711	0.418758	39	-1.16599	0.307938	40	-0.73882	0.0527379	41	0.409356	0.484522	39	-0.200119	0.447366	41	-1.13715	0.20039	39	-0.42149	0.404998	41	-0.342379	0.5	40	-0.262542	0.479677	39	1.32998	0.179555	39	-0.0198306	0.460285	41	-0.906769	0.0408655	41	-1.70994	0.0810155	40	-1.25532	0.206365	39	-1.65849	0.0151065	39	-1.46213	0.0486582	39
NCTC8325	SAOUHSC_00103=SAOUHSC_00103	-1.37253	0.0556184	29	1.57949	0.250086	29	-1.97778	0.00529038	33	0.850385	0.114956	31	0.0164136	0.5	33	-0.275974	0.262014	29	-1.30407	0.104938	33	1.23995	0.14833	30	1.31945	0.0411116	30	-0.371596	0.499098	28	-0.567163	0.487938	33	-1.2333	0.0569918	33	0.373305	0.322064	30	-1.95715	0.00851601	30	-2.0462	0.051145	31	0.0671689	0.491424	28
NCTC8325	SAOUHSC_00104=SAOUHSC_00104	1.2727	0.471908	28	-0.706634	0.211023	28	0.109513	0.313885	31	1.5971	0.0240484	28	-0.0326305	0.367957	30	1.21699	0.241345	24	-0.927004	0.0190947	29	2.69896	0.0568221	28	-0.139143	0.446423	28	0.714664	0.16524	28	-0.108782	0.406512	30	-1.25807	0.0267232	29	-1.84632	0.0343671	27	-1.11453	0.0742135	30	-1.2609	0.0371331	28	-0.281839	0.5	30
NCTC8325	SAOUHSC_00105=SAOUHSC_00105	0.0774741	0.469929	20	0.729441	0.255048	21	0.5953	0.435738	24	-1.16711	0.0662161	20	0.745065	0.205884	23	1.20601	0.186561	19	0.45628	0.493688	23	0.502219	0.450955	19	1.83236	0.0145825	22	-0.568589	0.398487	22	0.469541	0.479849	23	-0.0929353	0.298553	23	-0.780305	0.293316	21	-0.861531	0.422384	22	0.486081	0.497746	22	-2.29792	0.00381067	18
NCTC8325	SAOUHSC_00106=SAOUHSC_00106	-1.19116	0.225953	61	0.695962	0.470145	59	-0.631393	0.0208629	64	0.517026	0.496714	59	0.75093	0.298949	64	0.932137	0.243819	60	-0.276634	0.104938	64	0.267436	0.394923	60	0.993969	0.272944	59	1.9907	0.0915088	59	0.470328	0.343407	63	-0.556575	0.0929097	63	-0.759195	0.0772629	58	-1.45509	0.0120132	61	-1.25931	0.0108684	60	-1.17351	0.00235732	51
NCTC8325	SAOUHSC_00107=SAOUHSC_00107	-1.64819	0.0307964	45	-0.188082	0.460972	45	-0.575425	0.172912	51	0.414666	0.488775	47	0.807814	0.334956	52	-1.06632	0.238801	44	-0.935249	0.102895	51	-0.0904448	0.364562	45	0.967842	0.0225567	45	0.877673	0.179851	46	0.133208	0.448487	50	0.202084	0.421581	51	-1.78937	0.0322033	45	-1.82482	0.00610401	44	-0.169633	0.399625	46	-1.18971	0.0179848	45
NCTC8325	SAOUHSC_00108=SAOUHSC_00108	-1.94729	0.0194051	4	0.651032	0.386455	4	2.1992	0.138605	6	2.35265	0.305229	3	1.55362	0.102121	5	-1.19402	0.11379	4	-1.1188	0.202012	5	-3.91317	0.0180988	4	1.90058	0.28613	4	-0.671349	0.465469	4	0.393278	0.394051	5	-1.12678	0.223248	5	-1.49984	0.213249	4	3.99727	0.00454846	5	2.53404	0.0871912	5	1.52272	0.16994	4
NCTC8325	SAOUHSC_00109=SAOUHSC_00109	-0.465019	0.273793	18	3.3352	0.034624	17	1.0041	0.0623705	18	-0.806986	0.108439	18	1.26665	0.0126235	18	-0.489563	0.465054	18	0.769996	0.19327	18	0.174294	0.445724	18	0.777339	0.0735611	18	0.599279	0.498124	18	0.773025	0.138921	18	0.812058	0.27046	19	1.54941	0.154763	18	1.22826	0.0318579	18	1.53134	0.051494	18	-2.02698	0.0887326	17
NCTC8325	SAOUHSC_00111=SAOUHSC_00111	1.46658	0.439743	5	2.54103	0.270356	5	7.32195	0.00115824	9	1.22068	0.201794	4	4.80062	0.000265506	9	-0.321961	0.486891	3	3.77171	0.037136	9	-0.600067	0.49946	4	1.40245	0.268255	5	1.59596	0.352194	5	1.05823	0.323349	8	3.31395	0.114536	8	1.69425	0.124452	5	-0.180081	0.428958	6	5.13053	0.0166979	7	-3.23703	0.00903433	4
NCTC8325	SAOUHSC_00112=SAOUHSC_00112	1.44814	0.162694	13	1.18163	0.256563	13	-0.435732	0.182798	15	0.717765	0.340246	14	1.41405	0.0582105	16	1.64498	0.183589	11	-0.13037	0.404611	15	2.6607	0.0332413	13	0.435757	0.459788	12	1.56194	0.16551	13	0.103161	0.496743	17	-0.0581394	0.389153	16	-0.0120604	0.384615	13	1.01139	0.263341	13	1.40271	0.48489	14	-0.338766	0.215655	11
NCTC8325	SAOUHSC_00113=SAOUHSC_00113	-0.797834	0.127582	89	0.227905	0.47237	90	-1.43123	0.000121682	93	0.120439	0.188426	90	0.0373987	0.288198	91	0.114282	0.46526	85	-0.889302	0.0202395	93	-0.434888	0.0467432	88	0.421704	0.204553	88	1.15207	0.0775908	87	-0.434835	0.179972	91	-0.945204	0.00868826	92	-0.92642	0.0435091	90	-1.28499	0.00750036	91	-1.91817	0.00134566	89	0.512213	0.434822	82
NCTC8325	SAOUHSC_00114=SAOUHSC_00114	-0.546379	0.23605	17	1.53672	0.0676903	17	0.258691	0.257463	19	0.741925	0.284562	17	0.503487	0.131669	19	0.00166581	0.352595	16	0.268403	0.383146	20	-0.71155	0.0523879	17	1.25467	0.0371482	17	1.25764	0.218477	16	0.880017	0.105775	19	0.810485	0.246204	19	1.33358	0.0852179	18	-0.446993	0.397704	18	0.102939	0.476891	19	-1.81431	0.115746	17
NCTC8325	SAOUHSC_00115=SAOUHSC_00115	-1.96667	0.0289957	18	2.533	0.0292939	19	-1.65457	0.00745861	23	-0.875395	0.344673	19	0.0805242	0.266248	23	0.489732	0.258112	18	-0.575541	0.285481	23	0.116817	0.5	19	-0.635095	0.324152	19	-0.193755	0.476184	17	-1.2302	0.250227	23	-0.464131	0.150761	24	0.411102	0.498328	21	-0.731437	0.0676469	21	-1.3778	0.0701373	21	-1.94359	0.0150208	20
NCTC8325	SAOUHSC_00116=SAOUHSC_00116	-0.574764	0.132939	22	2.83037	0.114665	20	-0.273986	0.259339	24	-0.946848	0.5	21	-0.817179	0.351491	24	1.41661	0.24951	21	0.557494	0.451882	24	1.80135	0.0245151	22	-0.653778	0.329649	23	3.50279	0.0661599	22	-0.636453	0.403189	24	-0.612426	0.253581	24	0.0982737	0.475839	23	-1.77439	0.0817262	23	-2.39173	0.00250069	23	-0.811436	0.251882	20
NCTC8325	SAOUHSC_00117=SAOUHSC_00117	0.777688	0.320464	71	-0.366437	0.256472	68	-0.86547	0.0426155	75	-0.0579051	0.4268	70	0.235548	0.287797	76	0.346725	0.436613	66	-0.18761	0.277077	76	0.168537	0.49946	70	0.406457	0.327264	71	0.702845	0.159272	66	-0.324803	0.358395	75	-0.947172	0.10013	76	-1.79926	0.0635499	70	-1.94129	0.000659373	73	-1.72595	0.0165366	74	-1.96362	0.000350205	66
NCTC8325	SAOUHSC_00118=SAOUHSC_00118	-0.683588	0.0925769	34	-0.698588	0.366966	30	-0.688225	0.0646204	36	-0.946985	0.344571	31	0.47396	0.426803	35	-1.16608	0.492916	31	-0.887779	0.091211	36	-1.56404	0.0391347	31	-1.34017	0.227683	31	-0.160983	0.448187	32	-0.464565	0.307421	35	-0.247668	0.322222	35	-1.03675	0.0410064	32	-1.87	0.00451446	33	-1.44329	0.146811	32	-1.60825	0.00455187	28
NCTC8325	SAOUHSC_00119=SAOUHSC_00119	-0.80731	0.0879145	41	0.549206	0.31527	38	-0.193096	0.316589	42	1.09772	0.276825	38	1.86313	0.0143831	43	-0.464938	0.198977	39	0.409692	0.379729	43	-1.06328	0.193334	41	0.48309	0.253613	37	0.708933	0.315464	38	0.173978	0.436542	43	0.44829	0.414843	44	-1.00414	0.075715	38	1.96856	0.421053	41	1.04387	0.470112	40	-1.95192	0.0107859	41
NCTC8325	SAOUHSC_00120=SAOUHSC_00120	-1.6337	0.137789	34	0.96835	0.37891	32	-1.27163	0.00617805	36	0.676463	0.345054	35	0.252469	0.347577	36	-0.75302	0.400683	31	-0.411343	0.051661	37	-2.38929	0.171511	32	2.69638	0.00228265	31	2.06455	0.0761782	32	-0.346842	0.190713	37	-0.33515	0.0799197	37	-0.609318	0.196292	32	0.156495	0.154598	35	-1.10251	0.1244	35	-1.67443	0.0121311	35
NCTC8325	SAOUHSC_00121=SAOUHSC_00121	1.30694	0.183116	28	-1.60518	0.383543	28	-0.54262	0.238583	32	-0.935267	0.43379	27	0.287305	0.455305	32	1.10526	0.138361	23	-0.742794	0.0989773	31	0.427329	0.438452	26	0.428594	0.196993	25	-1.57034	0.131445	27	0.889231	0.183736	32	-0.94086	0.0341536	31	-1.24049	0.124158	27	-2.99116	0.0259579	30	-1.2037	0.107792	28	-2.98913	3.98e-05	27
NCTC8325	SAOUHSC_00122=SAOUHSC_00122	1.14531	0.297732	33	-0.65613	0.299435	32	0.882857	0.0437353	37	0.352804	0.177574	32	1.32821	0.0121705	36	1.50111	0.146469	30	0.337483	0.48034	37	1.77363	0.20347	31	0.758021	0.0495645	31	-1.01903	0.321969	32	-0.251853	0.469361	36	0.406454	0.340673	36	-0.168775	0.27851	33	0.314084	0.273396	34	-0.595535	0.0674133	32	-2.99644	3.98e-05	30
NCTC8325	SAOUHSC_00123=SAOUHSC_00123	1.45666	0.389962	41	1.81183	0.0879922	38	0.477265	0.484345	48	1.01361	0.254739	37	0.947553	0.142848	48	-0.13529	0.5	32	-0.233917	0.450547	48	1.03658	0.303697	35	0.266121	0.361885	37	-1.87143	0.499098	37	-0.197759	0.41664	48	0.855122	0.157045	49	-1.3169	0.0258742	36	0.784812	0.42795	40	0.662431	0.289696	40	-1.29048	0.0220982	38
NCTC8325	SAOUHSC_00124=SAOUHSC_00124	0.0394264	0.441594	28	2.0178	0.032438	27	1.25132	0.359009	33	0.233942	0.5	26	1.09626	0.0826169	33	1.20862	0.105206	25	0.496071	0.340959	33	0.451127	0.477818	26	1.23857	0.14727	27	-0.697414	0.498124	28	0.322136	0.49846	33	1.6394	0.0142575	33	0.969664	0.319153	29	0.325887	0.486964	30	0.845712	0.353579	29	-0.929587	0.206966	25
NCTC8325	SAOUHSC_00125=SAOUHSC_00125	-0.40739	0.154119	40	1.22465	0.280277	39	-1.36647	0.0189703	44	0.951979	0.130601	40	0.0512261	0.491032	44	0.614255	0.413008	40	-1.30514	0.00801319	44	-1.13378	0.0209395	40	1.28063	0.167944	39	1.05243	0.0944659	39	-0.506776	0.123545	44	-1.52716	0.0107534	44	0.223831	0.499364	40	-1.66013	0.021376	40	-0.844302	0.0312844	41	-1.96656	0.0885075	39
NCTC8325	SAOUHSC_00126=SAOUHSC_00126	-2.00248	0.0303933	15	0.33644	0.477711	15	-0.900691	0.305615	17	0.850684	0.413524	15	0.586438	0.370512	17	-2.6421	0.326306	15	-0.57781	0.325608	17	-0.787072	0.233802	15	-0.980851	0.18227	16	0.136274	0.44394	15	-0.496442	0.429722	17	-0.848838	0.176728	17	-1.0335	0.29491	15	-2.42014	0.0676545	14	0.798994	0.393961	16	0.134994	0.413252	16
NCTC8325	SAOUHSC_00127=SAOUHSC_00127	-1.87993	0.396253	23	0.835038	0.356141	23	1.00319	0.193381	26	-0.513002	0.164717	21	0.864818	0.0708037	25	0.735393	0.141449	22	1.06975	0.378707	25	0.394752	0.49946	22	1.44542	0.306449	23	-2.1308	0.158898	21	0.192643	0.277034	25	0.64691	0.452012	25	-1.09071	0.339649	23	0.393678	0.228665	22	0.386689	0.410856	23	-3.25552	3.68e-05	21
NCTC8325	SAOUHSC_00128=SAOUHSC_00128	-1.40152	0.0447467	41	1.51672	0.172777	39	-0.394066	0.336656	43	-0.222404	0.344074	41	0.700066	0.263324	43	-1.00862	0.341739	38	-0.544184	0.0867727	43	-0.487166	0.277271	38	-0.470356	0.328158	40	0.976193	0.0874069	38	-0.288441	0.365384	42	-0.698092	0.0611918	43	0.557323	0.294388	39	-1.88892	0.022301	40	-1.07916	0.0601737	41	-1.0757	0.0482584	38
NCTC8325	SAOUHSC_00129=SAOUHSC_00129	-2.93825	0.000324109	39	-0.560561	0.361805	44	-0.544925	0.233398	47	-1.31371	0.194498	43	0.569456	0.383224	47	-0.403296	0.413008	38	-0.160701	0.322022	47	-0.677295	0.151345	40	-0.335357	0.45651	44	1.66502	0.292168	44	-0.0611302	0.416688	46	-0.0982363	0.139702	47	-0.503144	0.374795	44	-1.57473	0.0593365	44	-2.47431	0.00361751	41	-1.01998	0.0786095	44
NCTC8325	SAOUHSC_00130=SAOUHSC_00130	0.509763	0.258982	13	2.23424	0.192531	13	2.56109	0.00247047	14	2.45655	0.049748	12	2.17089	0.00279137	14	0.572565	0.287714	12	0.31502	0.323407	14	1.38302	0.250096	13	-1.26046	0.343963	13	-1.21436	0.496115	13	2.02315	0.0448944	14	2.76086	0.00210802	14	1.10167	0.19568	13	1.55006	0.28155	14	-0.482948	0.101058	13	-3.4619	0.00558289	11
NCTC8325	SAOUHSC_00131=SAOUHSC_00131	1.16957	0.36477	9	2.28741	0.0983303	9	2.24561	0.0404394	12	2.02754	0.38464	10	1.43913	0.00143132	11	0.704039	0.253269	7	1.67088	0.108944	12	1.18935	0.295058	8	-1.17402	0.158631	9	1.48192	0.026043	7	1.06867	0.0709722	11	1.87287	0.0146323	11	1.2004	0.174428	9	1.08665	0.432953	11	-1.47969	0.149666	10	-2.21822	0.0486582	10
NCTC8325	SAOUHSC_00132=SAOUHSC_00132	-0.59791	0.148936	58	1.33679	0.0795309	58	0.491035	0.488224	61	-0.044879	0.485018	58	1.56997	0.00665976	61	0.271564	0.436613	54	-0.0709352	0.453374	60	-1.07118	0.0199485	56	0.939152	0.206561	57	1.62983	0.0127723	57	0.651903	0.32787	60	0.51256	0.382991	61	0.73408	0.320884	59	-1.13905	0.0966709	58	-0.809342	0.176358	58	-1.34037	0.0908438	58
NCTC8325	SAOUHSC_00133=SAOUHSC_00133	-1.19022	0.0624147	33	0.068814	0.343329	32	-0.0694326	0.1349	35	-0.93842	0.32005	32	0.902882	0.241478	35	-1.11738	0.352396	32	-0.935444	0.0657041	35	-1.301	0.0303006	33	-0.58312	0.228872	35	0.991109	0.254324	34	0.914867	0.340114	36	0.0927945	0.389156	35	-0.8754	0.123109	32	-1.62477	0.050379	34	-2.30224	0.00162331	34	-1.60559	0.0625878	33
NCTC8325	SAOUHSC_00134=SAOUHSC_00134	1.84315	0.332304	8	0.394301	0.25408	9	2.37091	0.0157508	10	-5.30629	0.00794996	7	3.39591	0.00693585	10	0.740148	0.240593	7	1.11138	0.155772	10	3.19042	0.277271	8	-0.214087	0.381078	10	-1.82407	0.496115	8	0.67718	0.189078	10	1.55596	0.0607328	10	0.292356	0.455424	9	3.31797	0.219901	10	0.604538	0.498656	10	-0.821133	0.230343	8
NCTC8325	SAOUHSC_00135=SAOUHSC_00135	-0.692047	0.246841	12	-0.211319	0.487454	12	-0.959228	0.1722	12	-0.566507	0.294995	12	0.175951	0.413174	12	-1.47224	0.368788	10	-1.08924	0.124416	13	0.393708	0.438452	11	1.55168	0.100335	11	0.397949	0.301988	12	-1.10272	0.113447	12	-1.13201	0.0699627	12	-0.604528	0.351791	12	-0.824881	0.474269	12	0.373824	0.322802	12	-1.80205	0.00789049	11
NCTC8325	SAOUHSC_00136=SAOUHSC_00136	-0.909164	0.22037	30	-0.018022	0.380576	30	-0.984465	0.0409251	34	1.53365	0.0386088	30	0.167856	0.375569	34	0.488725	0.260808	30	-1.12629	0.210879	34	-1.09919	0.217919	30	0.294514	0.156238	30	0.0682406	0.357007	30	-0.601136	0.373113	34	-0.436688	0.155835	34	-0.0417636	0.394424	32	-0.115576	0.250789	30	0.0941175	0.498656	30	0.0361701	0.253211	29
NCTC8325	SAOUHSC_00137=SAOUHSC_00137	-2.2048	0.0546105	41	1.50388	0.299064	41	-1.96669	0.00359887	47	-0.733754	0.152232	42	-0.129208	0.472832	46	-1.11782	0.187008	40	-1.08885	0.145996	46	-0.664764	0.259136	42	-0.073498	0.367713	42	0.70114	0.0776587	42	-1.09493	0.160796	47	-1.22861	0.0356491	46	-1.32123	0.0405897	42	-1.25386	0.0196773	43	-1.09103	0.184918	44	-2.004	0.00427509	41
NCTC8325	SAOUHSC_00138=SAOUHSC_00138	-0.622253	0.245303	44	0.813688	0.141046	44	-1.57588	0.052552	51	2.60687	0.0063043	45	0.613237	0.235276	51	0.810057	0.384169	41	-0.661876	0.266312	51	1.61649	0.0947278	43	1.50862	0.125406	46	0.270034	0.472116	43	0.300027	0.399742	51	-1.27802	0.0607352	51	0.264433	0.303146	45	-1.29347	0.0546073	47	-1.20975	0.0493605	45	-1.8722	0.0065938	43
NCTC8325	SAOUHSC_00139=SAOUHSC_00139	0.0684962	0.303247	34	-0.0871195	0.428134	33	-0.296479	0.474183	36	-1.3162	0.40703	32	0.914903	0.150907	36	0.11739	0.5	33	-0.146659	0.368176	37	0.319171	0.5	34	0.67471	0.126269	34	1.0427	0.21684	33	0.366036	0.399154	37	0.78336	0.324616	36	-0.583192	0.355146	34	-1.03495	0.187701	34	0.352103	0.248058	35	-1.32347	0.0260809	33
NCTC8325	SAOUHSC_00141=SAOUHSC_00141	0.21845	0.498644	10	4.16413	0.00389902	10	-0.122266	0.44102	10	-1.45637	0.281453	9	-0.243882	0.472034	10	-1.99405	0.139231	7	0.416147	0.468278	10	1.31778	0.394923	9	1.56393	0.126609	9	2.8475	0.121906	10	0.39363	0.402501	10	-0.347227	0.27934	10	1.8425	0.38692	9	3.976	0.00725417	10	0.861916	0.442598	10	0.878264	0.360692	10
NCTC8325	SAOUHSC_00142=SAOUHSC_00142	-1.18497	0.126527	31	-1.31354	0.0475819	29	-0.600525	0.0621874	34	0.0702937	0.41547	31	0.781378	0.0984062	33	-0.85242	0.282318	30	0.230323	0.404821	33	-0.720514	0.232462	31	0.318438	0.409041	32	1.07739	0.485198	31	1.02167	0.415684	34	-0.117167	0.144848	35	-0.879263	0.100169	31	-1.19377	0.0396815	32	-1.88704	0.00382842	31	-0.317908	0.07623	30
NCTC8325	SAOUHSC_00143=SAOUHSC_00143	-0.0504782	0.328389	53	0.0371586	0.454178	55	-0.213062	0.370118	58	-0.76576	0.210459	54	0.572857	0.21484	59	0.523811	0.203361	49	-0.394368	0.12851	59	0.615272	0.484929	53	1.15849	0.100931	55	0.278914	0.419587	52	0.790866	0.158255	58	0.719929	0.136708	59	-0.790998	0.179837	55	-0.0879014	0.262406	55	-0.466674	0.346492	54	-0.983276	0.0193628	57
NCTC8325	SAOUHSC_00144=SAOUHSC_00144	-0.583585	0.060608	221	0.262887	0.411344	212	-0.710193	0.0163997	235	-0.576889	0.284562	222	0.730993	0.0376255	234	0.281929	0.410251	206	-0.233411	0.279274	235	0.00875917	0.334937	213	-0.355482	0.486511	223	0.742333	0.235205	214	0.241133	0.486591	235	-0.161149	0.246204	234	-0.0835993	0.449914	218	-1.47285	0.00301424	224	-1.44413	0.000791924	223	-1.07455	0.038695	220
NCTC8325	SAOUHSC_00145=SAOUHSC_00145	-1.64849	0.0202159	23	0.0728285	0.425799	23	0.775408	0.444178	28	-0.514014	0.358871	23	1.58266	0.171047	26	0.62518	0.378036	22	-0.303685	0.288591	27	-0.644667	0.0558219	23	1.37147	0.0665503	24	0.00522495	0.198655	22	0.832199	0.399154	26	1.41454	0.113635	27	-0.857995	0.176079	24	-1.3247	0.00825413	24	-1.78086	0.0215081	24	-2.02904	0.106378	24
NCTC8325	SAOUHSC_00146=SAOUHSC_00146	-0.266791	0.352805	24	0.389537	0.422132	24	-1.84151	0.00996558	25	0.8167	0.292803	23	0.00334469	0.437581	26	-0.204881	0.409472	21	-0.965408	0.0998938	25	-0.522412	0.250096	23	-0.338078	0.485521	24	1.23571	0.0443081	22	-0.967499	0.14238	26	-0.395044	0.249326	26	0.0738353	0.369692	23	-2.50713	0.0341363	24	0.632737	0.425545	25	-0.374303	0.13042	22
NCTC8325	SAOUHSC_00147=SAOUHSC_00147	-1.06684	0.0323443	27	-0.140303	0.451211	27	-1.4057	0.022863	27	0.273693	0.403426	27	0.122219	0.421463	27	-0.955822	0.325285	26	-0.637227	0.219354	27	-0.996586	0.254035	26	0.329594	0.362438	27	0.302011	0.270847	27	0.0303023	0.232318	27	-0.629764	0.131882	27	-0.209778	0.491606	27	-2.48805	0.099318	27	-2.47256	0.00234994	27	-0.873835	0.163654	26
NCTC8325	SAOUHSC_00148=argJ	-0.964882	0.0777664	51	0.393525	0.395954	52	-1.8928	0.00514462	56	-0.308174	0.351264	52	-0.50326	0.27094	55	-1.37001	0.143837	47	-1.1041	0.0739285	55	-0.733604	0.266456	49	0.712514	0.272944	53	1.41875	0.042868	51	-1.20323	0.0666512	55	-1.53763	0.0027379	55	-0.478883	0.342543	51	-4.01762	6.97e-07	53	-3.14863	0.000260085	53	0.362376	0.499803	52
NCTC8325	SAOUHSC_00149=argC	-1.42292	0.0137129	28	0.117145	0.481966	27	-1.21615	0.0842206	30	0.208453	0.128942	26	0.65547	0.166045	29	-0.911104	0.181867	26	-1.48174	0.100561	29	-1.90677	0.0586736	26	0.844227	0.137589	28	0.608977	0.300347	27	-1.11875	0.30781	29	-1.42971	0.0307585	29	-1.20158	0.135805	27	-1.60586	0.0571487	27	-1.83444	0.0156403	27	-1.10908	0.230561	26
NCTC8325	SAOUHSC_00150=SAOUHSC_00150	-1.44823	0.00286555	49	-1.40435	0.0709666	49	-2.1313	0.00126766	53	0.295554	0.414591	48	-0.616144	0.466985	54	-0.596277	0.360301	46	-1.05441	0.299972	53	0.306845	0.309584	48	0.717901	0.192569	50	0.524555	0.301988	48	-0.465612	0.414691	53	-1.28442	0.125971	53	-1.04592	0.0297633	50	-2.86317	0.00138389	50	-2.59257	0.0112372	50	-1.23834	0.123696	45
NCTC8325	SAOUHSC_00151=SAOUHSC_00151	-0.448262	0.075592	42	0.914925	0.152796	43	-0.799068	0.101853	46	0.273037	0.471328	45	0.53713	0.0600738	46	0.324316	0.382649	40	-0.625008	0.0317901	46	2.32708	0.00141889	43	2.29798	0.00032318	43	0.839229	0.256807	42	-1.0548	0.365384	46	0.243943	0.465922	47	0.334332	0.497243	44	0.457784	0.350229	44	-0.0268057	0.210323	43	-2.35963	0.00758406	45
NCTC8325	SAOUHSC_00152=SAOUHSC_00152	-0.395823	0.234634	12	-0.111268	0.398907	12	-1.79744	0.0435416	13	2.72769	0.049748	12	0.0169808	0.437581	13	0.129365	0.321309	12	-0.445685	0.417349	13	0.746132	0.463766	12	-1.10744	0.249989	13	-1.71332	0.106748	12	0.0230949	0.404763	13	0.464359	0.40822	13	-1.25706	0.141541	13	-2.30111	0.0197412	13	-2.11269	0.0734297	13	-0.546758	0.323588	12
NCTC8325	SAOUHSC_00153=SAOUHSC_00153	-1.98574	0.00180417	52	1.64681	0.11495	50	-0.76112	0.0561504	55	-0.378719	0.373937	50	0.837515	0.257944	56	-0.404079	0.464779	49	0.127095	0.421001	56	-0.58828	0.340309	50	0.650363	0.116937	51	1.15158	0.226473	51	-0.190018	0.469878	55	-1.35264	0.0350128	55	0.081101	0.263358	51	-2.40273	0.00207549	52	-1.39918	0.0721961	53	-0.565568	0.092373	48
NCTC8325	SAOUHSC_00154=SAOUHSC_00154	-5.09287	0.301298	3	-0.679902	0.44608	3	2.03332	0.1349	6	1.02756	0.499848	4	4.42432	0.120897	7	0.929651	0.259158	2	6.85118	0.00594847	7	-2.91516	0.042641	2	-0.513282	0.337408	2	2.97018	0.270322	3	4.96244	0.0162603	7	5.4119	0.00454079	7	0.0440961	0.416362	3	7.53021	0.0233905	6	3.76996	0.328671	5	0.561448	0.47397	2
NCTC8325	SAOUHSC_00155=SAOUHSC_00155	-0.963062	0.0291572	88	-0.225811	0.386455	87	-1.37672	0.00457067	91	0.581643	0.440378	86	0.0638573	0.428455	91	-0.849424	0.245224	82	-0.465723	0.20958	91	-0.456446	0.231272	85	-0.504365	0.43799	88	1.37687	0.0350537	85	-0.301126	0.439014	91	0.483889	0.362601	92	-0.774826	0.270476	86	-1.59367	0.00955736	88	-2.15536	0.00627865	87	0.696989	0.494061	83
NCTC8325	SAOUHSC_00156=SAOUHSC_00156	-1.11824	0.172796	30	-0.279561	0.427718	29	-1.05944	0.052552	32	-0.464876	0.499848	29	-0.139834	0.494229	31	-0.923089	0.315964	29	-0.69039	0.131628	31	-0.869033	0.0539635	30	0.20519	0.449355	30	1.89047	0.0725082	30	0.0289633	0.382314	31	-0.909068	0.0413756	31	-1.11636	0.116348	29	-1.91833	0.0146584	30	-0.463357	0.202468	30	-1.13025	0.0645973	27
NCTC8325	SAOUHSC_00157=murQ	-0.39253	0.167796	40	-0.971093	0.280019	38	-1.05818	0.00490717	42	-0.847306	0.102186	39	0.707102	0.280221	42	-0.231276	0.393975	36	0.163701	0.257871	42	-0.369872	0.175771	37	-0.0878641	0.425769	39	2.53951	0.0602592	40	0.105669	0.316257	42	-0.865473	0.0734847	42	-0.530192	0.0983927	39	-3.08322	0.00039214	41	-1.85732	0.0292401	40	-0.223574	0.477458	36
NCTC8325	SAOUHSC_00158=SAOUHSC_00158	-2.22944	0.00170517	90	-1.46735	0.100644	93	-1.61804	0.000148122	92	0.522764	0.243086	92	0.000467212	0.409822	91	-0.672593	0.203361	90	-0.979715	0.00257658	93	-1.51832	0.086267	90	-0.554571	0.452546	91	0.725814	0.0442492	89	-0.70303	0.256267	92	-1.07278	0.00144846	92	-1.98176	0.00255627	92	-2.04978	0.00498582	91	-1.52999	0.00407376	90	-0.732882	0.152791	87
NCTC8325	SAOUHSC_00160=SAOUHSC_00160	-1.45709	0.087735	26	-1.37952	0.262931	25	-1.07397	0.0723384	27	0.889888	0.234356	26	0.272043	0.457082	27	-1.61368	0.0820336	26	-1.42211	0.0332777	27	-1.57682	0.142449	26	-0.9687	0.291443	26	-0.707458	0.395051	25	-0.357363	0.305675	27	-0.793744	0.0871382	27	-1.8224	0.0382972	26	-1.86911	0.019069	25	-1.27613	0.0632402	25	-0.94099	0.126536	24
NCTC8325	SAOUHSC_00161=SAOUHSC_00161	0.521535	0.399618	5	1.19819	0.473338	7	3.72181	0.0202327	8	1.56354	0.288147	6	1.27301	0.370512	8	1.19091	0.380948	5	-0.340592	0.413747	8	0.243128	0.463173	5	-1.07595	0.411828	6	-2.5135	0.437131	6	1.19873	0.362908	8	2.19397	0.0306401	8	0.110764	0.5	7	0.175047	0.388688	7	-0.314053	0.498656	6	-1.11978	0.088634	8
NCTC8325	SAOUHSC_00162=SAOUHSC_00162	-0.281595	0.189736	64	0.279781	0.291262	62	0.240703	0.26024	70	-0.811539	0.407666	62	0.774985	0.0243514	67	0.708269	0.325285	61	-0.405992	0.390223	69	0.048133	0.477195	62	0.0280215	0.144592	65	1.97629	0.0804992	61	-0.289423	0.433184	68	0.309339	0.482015	69	0.264043	0.408961	64	-1.49296	0.0155181	66	-2.04196	0.00123051	64	-0.619339	0.186345	63
NCTC8325	SAOUHSC_00163=SAOUHSC_00163	-0.330948	0.448102	18	3.03165	0.00115244	18	0.0249164	0.413795	20	-0.334475	0.482463	18	1.03736	0.0591266	20	0.485664	0.364028	18	-0.141238	0.307585	20	0.471462	0.220244	18	1.49554	0.046328	18	-1.92641	0.198329	18	0.516698	0.376472	20	1.13187	0.183825	21	1.64697	0.037435	18	0.682116	0.348748	19	-0.018769	0.443511	19	-1.31078	0.045757	18
NCTC8325	SAOUHSC_00164=SAOUHSC_00164	1.62557	0.22278	28	1.60148	0.0676903	27	1.39965	0.0901491	31	-1.38059	0.112882	27	1.68092	0.0129181	31	1.49085	0.101706	26	1.55464	0.148561	31	2.13984	0.0458904	27	0.559196	0.163419	27	-0.199123	0.375567	26	0.92309	0.165255	31	0.965173	0.12781	31	0.0905544	0.456551	27	0.906728	0.0969994	29	0.988833	0.319862	29	-1.81831	0.0389604	26
NCTC8325	SAOUHSC_00166=SAOUHSC_00166	0.754674	0.484789	27	2.29081	0.0922407	27	0.745938	0.230223	28	-0.835585	0.118039	27	1.73783	0.0015604	28	0.87645	0.292311	26	-0.0298144	0.313429	28	1.95719	0.140886	27	0.520802	0.148913	27	2.27972	0.0878461	28	0.823243	0.13421	28	0.969947	0.103514	28	0.42893	0.431126	27	-0.448985	0.348982	27	-1.59046	0.0885295	27	-0.186791	0.34609	26
NCTC8325	SAOUHSC_00167=SAOUHSC_00167	-0.988058	0.0591896	44	0.358387	0.412428	44	-0.749616	0.0741229	50	-0.987706	0.32989	44	0.920998	0.18899	51	0.918593	0.334782	42	-0.385262	0.0705942	49	-0.960468	0.0458904	42	-1.00378	0.120927	45	3.48956	0.0945552	43	0.0974663	0.499211	49	0.0643007	0.268236	49	-0.650465	0.0568587	45	-0.209146	0.102663	44	-1.54405	0.0117581	43	-1.3208	0.0793715	45
NCTC8325	SAOUHSC_00168=SAOUHSC_00168	-0.771506	0.277557	44	1.01197	0.260744	42	-0.610311	0.481406	46	1.15199	0.067426	45	0.617916	0.257944	47	-1.35093	0.187008	40	-0.690543	0.473767	47	-0.669577	0.167308	41	-0.589609	0.495605	45	-1.14253	0.429505	41	-0.622732	0.437415	47	-0.669779	0.218822	47	-0.344145	0.478157	42	-0.322837	0.204671	44	-0.14702	0.284851	44	-0.326933	0.158603	46
NCTC8325	SAOUHSC_00169=SAOUHSC_00169	-0.379752	0.262089	41	0.745095	0.31363	40	-1.42182	0.00903698	43	-0.0374636	0.450298	41	-0.355831	0.383349	43	0.00765868	0.430064	37	-0.342437	0.472944	43	-0.415904	0.309314	39	-0.468542	0.195563	40	1.56731	0.259947	40	0.285705	0.495516	43	-1.21209	0.011738	43	-0.714721	0.27409	40	-0.931841	0.104635	40	3.62927e-05	0.289696	40	-0.0727865	0.4583	39
NCTC8325	SAOUHSC_00170=SAOUHSC_00170	-1.85794	0.0128641	52	-0.101259	0.372734	50	-0.794738	0.135122	58	0.0792392	0.468094	52	-0.646534	0.446928	58	0.191548	0.5	50	-1.7382	0.0136526	58	-2.20307	0.00227611	50	-0.505384	0.166649	52	0.586631	0.416532	49	-0.83667	0.19158	58	-1.05466	0.0341351	58	-0.95721	0.022377	52	-1.63474	0.0358372	49	-1.22241	0.01982	52	-0.6306	0.220568	47
NCTC8325	SAOUHSC_00171=SAOUHSC_00171	-2.26727	0.00132611	89	-1.13972	0.377427	86	-1.25647	0.0121696	94	0.614066	0.108439	85	0.204666	0.287327	94	-0.963635	0.321096	88	-0.624791	0.129025	94	-1.99079	0.00460769	87	-0.0954404	0.456004	86	0.736233	0.312005	85	0.181548	0.499792	94	-0.58142	0.153934	95	-1.30337	0.121136	87	-2.72239	0.00075998	85	-2.58214	0.00805643	85	-1.42966	0.0191047	85
NCTC8325	SAOUHSC_00172=SAOUHSC_00172	0.670234	0.303247	19	-1.0487	0.224068	20	1.1886	0.260368	22	0.182492	0.47063	19	0.52857	0.219131	21	1.35743	0.0615646	18	0.529338	0.498125	21	2.22748	0.0400784	20	0.00473147	0.400889	21	0.549112	0.263119	19	0.485755	0.269039	21	0.00985909	0.402095	21	-2.12714	0.0289043	20	-0.291784	0.345037	20	1.40863	0.189823	21	-1.96177	0.00888899	19
NCTC8325	SAOUHSC_00173=SAOUHSC_00173	-1.43231	0.161024	20	-2.04516	0.0248508	19	0.208982	0.496488	23	-1.27979	0.204244	22	0.549457	0.287067	23	-0.410219	0.494081	18	-0.10644	0.288591	23	-2.90404	0.0526145	18	1.59768	0.186946	20	3.34384	0.119344	18	0.183039	0.464894	23	-0.150909	0.482878	23	-1.0676	0.0872117	21	-1.0783	0.0285011	19	-0.802379	0.118985	18	-0.960464	0.290763	19
NCTC8325	SAOUHSC_00174=SAOUHSC_00174	1.12716	0.273115	31	-0.223533	0.5	30	-1.1704	0.0563189	35	0.963489	0.499848	30	0.330074	0.426803	35	1.1646	0.325285	29	0.133682	0.376054	35	0.0611909	0.42511	30	0.134644	0.274692	29	-0.384492	0.499098	28	0.0919179	0.405288	34	-0.597243	0.153934	35	-1.79136	0.108562	30	-2.06398	0.0390535	29	-1.48099	0.0600568	31	1.49535	0.461058	28
NCTC8325	SAOUHSC_00175=SAOUHSC_00175	-0.427712	0.160145	41	1.06031	0.327431	42	-1.00035	0.0282112	44	-0.111898	0.282337	41	0.843103	0.163338	45	0.444015	0.255663	39	0.149296	0.381665	45	-1.0524	0.0706729	40	0.00678534	0.426259	41	0.551076	0.178021	41	0.394073	0.461631	43	0.0382201	0.344423	44	-0.815005	0.0779166	41	-3.04145	4.86e-05	43	-1.8257	0.0164708	43	-0.752877	0.175822	40
NCTC8325	SAOUHSC_00176=SAOUHSC_00176	-1.27312	0.0870146	44	0.996201	0.153436	42	-0.917219	0.0737091	48	-0.0771212	0.294995	42	0.6867	0.0455199	48	-1.72351	0.117991	42	-0.275279	0.256681	49	-0.799661	0.0585966	44	0.898728	0.187082	45	-0.43052	0.326733	44	0.38367	0.465448	48	-1.07736	0.233067	48	-0.200667	0.18278	42	0.313416	0.352359	45	-0.37466	0.28543	45	-0.788269	0.230561	40
NCTC8325	SAOUHSC_00177=SAOUHSC_00177	-2.44028	0.00972574	57	-0.202869	0.458833	56	-2.08759	0.000236941	60	0.410241	0.261045	57	-0.384394	0.223231	60	-1.10577	0.388758	55	-1.12935	0.0182973	60	-2.07849	0.00803996	55	-0.0127157	0.369518	56	3.09701	0.0127723	56	-0.859458	0.131071	60	-2.00175	0.00139516	60	-0.927073	0.0828857	56	-1.88295	0.00907476	55	-2.43465	0.00278963	56	-0.023985	0.244016	54
NCTC8325	SAOUHSC_00178=SAOUHSC_00178	-0.568931	0.357569	28	-0.662471	0.313494	30	-1.06222	0.173529	35	-1.00707	0.485708	29	0.656463	0.258182	35	0.233942	0.353292	26	-0.999594	0.129349	35	2.39524	0.00467125	28	1.16753	0.100931	31	0.271401	0.312601	28	-2.29078	0.114638	35	-1.71854	0.00409306	35	-1.23205	0.177952	30	-1.64319	0.0378837	29	-1.21657	0.0870136	29	-1.04351	0.120301	31
NCTC8325	SAOUHSC_00179=SAOUHSC_00179	-0.626735	0.0568974	59	-1.66338	0.113663	58	-2.32923	1.46e-05	63	-0.0369939	0.484982	57	-0.217193	0.277891	61	-0.288517	0.475403	56	-1.09759	0.0236133	62	-0.101394	0.251052	59	-0.0932354	0.483512	58	1.07286	0.499098	56	-0.722102	0.2646	63	-1.70814	7.1e-05	61	-1.31812	0.0622891	59	-1.87019	0.0136773	56	-2.09051	0.00587174	58	0.148052	0.242222	56
NCTC8325	SAOUHSC_00180=SAOUHSC_00180	-1.79138	0.0063191	44	-0.138249	0.405348	43	-1.94505	0.00137641	47	-0.804934	0.136872	44	-0.161638	0.435616	47	0.066031	0.377198	43	-1.17894	0.0831016	46	-1.48333	0.0894225	43	-0.976366	0.145128	45	-0.426984	0.355565	44	-0.283855	0.335769	47	-1.80037	0.00138976	46	-0.589809	0.172904	43	-2.93644	0.00419214	44	-1.80352	0.00286797	45	-1.78092	0.0408813	46
NCTC8325	SAOUHSC_00181=SAOUHSC_00181	-1.13931	0.157903	32	-0.0722388	0.405622	34	-1.67204	0.0030264	35	-0.0874217	0.267577	33	0.376405	0.321594	35	-0.982692	0.430064	31	-0.986983	0.0867727	35	0.170251	0.467559	33	-0.242173	0.498427	33	0.458579	0.345807	32	-1.49908	0.098117	34	-1.5323	0.00216505	34	-1.28541	0.0816773	33	-1.47535	0.00827464	32	-1.61919	0.00569716	32	-2.49386	0.00111589	31
NCTC8325	SAOUHSC_00182=SAOUHSC_00182	1.09651	0.155386	13	1.9255	0.0773728	13	0.127032	0.407195	14	-2.60236	0.0190666	13	1.31842	0.0132877	14	0.183748	0.259158	13	1.05012	0.334265	14	-0.403592	0.495405	13	-3.03654	0.0282064	13	0.431651	0.172103	13	0.845872	0.164572	14	1.32054	0.151691	14	1.16036	0.186677	13	-0.460684	0.263341	13	-0.289262	0.28543	13	-2.34701	0.0560232	12
NCTC8325	SAOUHSC_00183=uhpT	-0.000525213	0.176715	81	-0.485631	0.424977	76	-1.19174	0.104254	85	-1.51123	0.111283	79	-0.224297	0.424259	84	-0.661266	0.410251	73	-1.42047	0.0138678	85	-1.1631	0.212342	74	0.0722092	0.481788	78	0.129416	0.297419	78	-0.141543	0.423185	86	-0.888222	0.333519	85	-0.466967	0.0568587	78	-2.22087	0.0144931	80	-2.85645	0.000243386	77	-1.25591	0.00789049	75
NCTC8325	SAOUHSC_00184=SAOUHSC_00184	-1.8565	0.00632592	19	0.135952	0.477711	17	-0.255689	0.456768	19	0.0056881	0.44354	17	0.0998699	0.463047	19	-1.64133	0.234479	17	-0.642226	0.258552	19	-1.91647	0.0308325	17	1.06492	0.189524	16	-1.33974	0.24605	17	-0.281562	0.474779	19	0.228468	0.494633	19	0.74453	0.348026	17	-0.47848	0.258422	19	-0.791494	0.283978	19	-3.13253	0.00381067	18
NCTC8325	SAOUHSC_00185=SAOUHSC_00185	1.14509	0.495202	30	1.47416	0.162645	29	0.225116	0.462124	32	0.166721	0.13553	28	0.412441	0.213986	32	0.466792	0.423476	25	-0.391926	0.162072	32	1.19871	0.133963	27	0.211985	0.215472	27	0.0789476	0.417616	27	-0.598991	0.346004	31	-0.204199	0.452305	31	0.401719	0.30987	28	-0.918012	0.250789	30	-1.46986	0.00840268	29	-1.8663	0.0735324	28
NCTC8325	SAOUHSC_00186=SAOUHSC_00186	-0.37033	0.253043	19	0.77323	0.489463	20	-1.35999	0.181683	22	-0.387821	0.345181	19	-0.321184	0.445125	21	2.73429	0.0318976	19	-1.06762	0.153517	21	0.638681	0.49946	19	-0.352374	0.468193	19	2.22268	0.0652286	19	-1.2295	0.116473	21	-1.07956	0.0954175	21	-1.37803	0.0418717	19	-1.38639	0.0407302	20	-0.455705	0.131628	20	-3.25776	0.0022284	18
NCTC8325	SAOUHSC_00187=SAOUHSC_00187	-1.02223	0.027968	75	-0.293904	0.395954	75	-1.92136	0.00041124	76	0.260385	0.453261	73	0.310873	0.244575	76	-1.28382	0.325285	73	-1.20537	0.0161483	76	-2.15129	0.00260208	74	0.000650369	0.399623	74	0.195186	0.311787	74	-0.577182	0.192348	76	-1.14574	0.00743285	76	-0.647193	0.121144	76	-2.78046	2.76e-05	74	-2.83739	2.15298e-05	74	-0.547992	0.0858313	70
NCTC8325	SAOUHSC_00188=SAOUHSC_00188	0.392013	0.433176	33	-0.156941	0.471097	32	-1.15019	0.0375505	33	-0.588378	0.277099	33	1.55513	0.0222383	33	1.39473	0.187008	33	0.49229	0.48635	33	-0.257221	0.158322	33	-1.45896	0.140141	33	3.43384	0.011244	33	0.386072	0.402501	33	-0.681676	0.108837	33	0.480438	0.456418	33	-0.180008	0.323817	32	-0.675551	0.0882999	32	-2.48607	0.00108754	29
NCTC8325	SAOUHSC_00189=SAOUHSC_00189	-2.19011	0.100267	15	-1.13671	0.440005	14	-1.63737	0.137175	15	0.125624	0.385953	15	0.266123	0.419442	15	-2.87732	0.25097	14	-1.35145	0.159297	15	-3.82999	0.117278	14	-2.17471	0.0987803	15	-2.0515	0.291455	14	0.722695	0.297888	15	-0.247347	0.498583	15	-0.853072	0.196292	15	-0.415826	0.0985615	14	-0.152407	0.450496	14	-1.33908	0.303265	14
NCTC8325	SAOUHSC_00190=SAOUHSC_00190	-0.0832773	0.431706	36	0.0129208	0.427146	34	0.699786	0.240248	42	0.470349	0.226143	34	0.916065	0.0182756	42	0.123632	0.418849	31	-0.0833984	0.494679	42	0.0425182	0.0246163	35	-1.74282	0.0122464	32	0.177651	0.367846	34	0.293093	0.408504	42	0.900432	0.0823356	42	-0.967561	0.0888477	34	-0.490972	0.342297	38	-1.17799	0.0863523	38	-1.31847	0.00884726	36
NCTC8325	SAOUHSC_00191=SAOUHSC_00191	0.161237	0.35117	5	2.07603	0.0423689	5	0.753317	0.238374	5	0.363553	0.46587	5	0.282746	0.192122	5	-0.658608	0.410961	4	-0.0508405	0.449403	5	-1.1554	0.294417	4	1.02601	0.196993	5	0.758895	0.340674	5	1.61179	0.0543925	5	0.49594	0.445158	5	1.01182	0.101794	5	-1.50127	0.168952	5	-0.179783	0.470075	5	1.28826	0.223173	4
NCTC8325	SAOUHSC_00192=SAOUHSC_00192	-1.465	0.280081	63	0.849863	0.18192	63	-0.968381	0.034822	73	0.583895	0.418915	63	0.0275118	0.287327	73	-0.0415515	0.312676	56	-0.232708	0.254631	74	1.43981	0.445269	64	-0.679574	0.393255	63	3.00564	0.00366761	62	-0.161047	0.448487	73	-0.239975	0.404047	73	-0.281179	0.0733671	65	0.669104	0.454174	68	-1.12492	0.105265	65	-0.799435	0.0690801	63
NCTC8325	SAOUHSC_00193=SAOUHSC_00193	-2.3125	0.0774674	2	-0.772624	0.452401	2	-3.40768	0.0409166	2	-0.206926	0.484982	2	-1.42717	0.0793523	2	-1.15223	0.179119	2	-2.10385	0.109062	2	-1.91058	0.057466	2	-0.529704	0.337408	2	0.789248	0.491594	2	-1.65299	0.107129	2	-1.5886	0.136708	2	-1.06042	0.169575	2	-2.44397	0.0378837	2	-2.73826	0.0361117	2	-1.68191	0.152791	2
NCTC8325	SAOUHSC_00195=SAOUHSC_00195	-1.51201	0.0508813	54	-0.00686644	0.495292	48	-2.69181	0.000668477	56	1.60698	0.328333	51	0.461072	0.415274	56	-2.83452	0.0763638	50	-1.65369	0.0136526	56	-1.93695	0.0458904	50	-1.38109	0.0350774	52	-0.201489	0.116156	50	-0.488065	0.110581	56	-0.372296	0.00796406	57	-0.655039	0.180816	49	-0.929858	0.0378837	49	-2.99886	0.0050706	48	-0.130622	0.377415	55
NCTC8325	SAOUHSC_00196=SAOUHSC_00196	-0.753958	0.265574	78	0.815304	0.313902	73	-2.02195	0.00217179	85	-1.00413	0.28172	78	0.365197	0.267293	83	-0.910236	0.304773	74	-0.0413737	0.475414	84	-0.514952	0.177651	76	-0.82423	0.236608	78	2.04265	0.0100484	74	0.0742125	0.340733	84	-1.38169	0.0051	84	0.885439	0.320453	77	-1.066	0.0784141	74	-1.0354	0.00199504	73	0.142404	0.333282	74
NCTC8325	SAOUHSC_00197=SAOUHSC_00197	-1.8919	0.060608	48	-0.00877455	0.5	48	-1.33335	0.0232562	52	-0.80002	0.30861	47	0.283773	0.390841	52	-1.71756	0.255318	46	-0.416911	0.346513	52	-2.81747	0.00952338	47	0.804673	0.150307	48	-1.14841	0.369685	47	0.488748	0.38448	52	-1.61456	0.00360125	52	-0.967974	0.259227	48	-1.83807	0.0652839	51	-2.87417	0.000454284	48	-0.162547	0.473813	48
NCTC8325	SAOUHSC_00198=SAOUHSC_00198	0.869467	0.498644	42	-1.51151	0.278998	44	-0.750225	0.0727688	48	-0.456186	0.459535	41	0.358438	0.496973	50	0.836714	0.375928	37	-0.738709	0.216359	48	-1.27721	0.123511	38	-1.21202	0.17589	41	-0.113636	0.499098	40	-0.76453	0.17358	48	-1.43169	0.0113301	48	-2.04841	0.0135046	44	-2.03929	0.101232	40	-1.8425	0.111429	38	-1.29862	0.171222	44
NCTC8325	SAOUHSC_00199=SAOUHSC_00199	-1.44231	0.105745	44	-0.279068	0.455751	45	-0.920715	0.0236576	49	1.02665	0.348509	44	1.16844	0.375569	50	-0.863913	0.497415	42	-0.231634	0.176019	50	-1.20906	0.22879	42	0.484907	0.203656	42	2.47717	0.0251595	42	-0.0839113	0.492064	48	-0.59748	0.149429	49	-1.09578	0.0582527	45	-0.902671	0.0954983	45	-1.43913	0.078778	43	0.455981	0.435776	45
NCTC8325	SAOUHSC_00200=SAOUHSC_00200	-1.15759	0.145454	47	2.25732	0.00669201	46	1.69584	0.403537	56	0.03049	0.467839	45	1.35306	0.231354	53	-1.09051	0.295366	42	-0.0288796	0.228836	52	-2.22291	0.0664366	43	-1.26841	0.386925	44	-0.226401	0.383474	43	0.206338	0.447079	53	0.46949	0.479093	54	0.0972114	0.275491	46	-0.463502	0.443596	46	-1.1957	0.0195502	46	-0.33449	0.32396	43
NCTC8325	SAOUHSC_00201=SAOUHSC_00201	2.05701	0.356799	26	1.19578	0.5	26	-0.68903	0.188806	28	-0.470423	0.158524	25	0.770548	0.207244	28	1.00636	0.282744	24	0.283058	0.465184	29	0.606465	0.34666	24	-0.514783	0.375809	25	1.9862	0.133775	25	-0.230355	0.419772	28	-0.394248	0.472789	29	-0.54434	0.174428	26	0.488528	0.436747	25	0.606674	0.353835	27	-1.50521	0.0355335	26
NCTC8325	SAOUHSC_00202=SAOUHSC_00202	-0.941987	0.322583	12	-5.20934	0.0503742	11	-1.7011	0.0414804	12	-1.64143	0.120662	10	0.851148	0.448464	12	-0.109085	0.483608	10	-0.906782	0.13211	12	-1.46833	0.0181146	10	-1.35384	0.304619	12	0.347489	0.456749	10	0.236907	0.498223	12	-1.3501	0.0604087	12	-1.08672	0.316921	12	-3.31196	0.010577	10	0.0274172	0.403745	11	-0.940102	0.211964	11
NCTC8325	SAOUHSC_00203=SAOUHSC_00203	-1.79521	0.0576128	6	-0.75538	0.361805	6	0.387711	0.214684	6	-2.90486	0.499848	6	0.659106	0.329978	6	-0.459899	0.40603	6	-1.4554	0.160996	6	0.0391323	0.493769	6	-1.35583	0.192569	6	-0.962846	0.499098	6	0.215523	0.497821	6	-0.0763355	0.488331	6	-0.995115	0.310985	6	-2.25573	0.161668	6	-2.39603	0.0780889	6	1.77705	0.0890222	5
NCTC8325	SAOUHSC_00204=SAOUHSC_00204	-0.62161	0.154054	31	1.71558	0.0121826	31	-0.806813	0.0252781	35	-0.2859	0.468882	30	0.433142	0.15883	34	-0.370329	0.435154	29	-1.407	0.450547	34	0.468665	0.484915	31	-0.453888	0.320986	32	1.06172	0.0180107	31	-0.519259	0.318148	34	0.115053	0.419403	35	0.994611	0.402656	31	-0.539015	0.485882	32	-1.206	0.0937051	30	-1.38224	0.122129	29
NCTC8325	SAOUHSC_00205=SAOUHSC_00205	-8.96287	1	1	4.79442	1	1	2.65405	1	1	-1.39324	1	1	1.14639	1	1	-0.527672	1	1	-2.45841	1	1	-6.70498	1	1	4.25268	1	1	2.02742	1	1	-0.990461	1	1	5.02425	1	1	8.07997	1	1	1.91272	1	1	1.14834	1	1	5.54979	1	1
NCTC8325	SAOUHSC_00206=SAOUHSC_00206	-0.187795	0.31109	30	0.547916	0.437199	30	-1.17147	0.117665	31	-0.948444	0.259674	28	0.158797	0.22595	31	0.367017	0.451567	29	-0.568823	0.277077	31	-0.466565	0.418209	30	-0.575413	0.490481	28	-0.563785	0.263119	27	-0.00921553	0.408557	31	-2.12195	0.0738641	31	0.267174	0.275014	30	-3.86525	0.00107763	30	-2.92862	0.0329448	30	-0.931337	0.0528021	29
NCTC8325	SAOUHSC_00208=SAOUHSC_00208	-1.56104	0.320464	5	-1.22252	0.31829	4	-1.63969	0.153969	4	-2.57749	0.499848	4	0.229176	0.418364	4	-4.27162	0.32818	5	1.69015	0.0337495	4	-4.52441	0.0934114	5	-0.635013	0.362279	4	0.644176	0.398487	4	1.98831	0.0709722	4	1.17283	0.47206	5	2.29305	0.23839	4	-4.28749	0.00642224	4	-6.9045	0.00536505	4	-3.08689	0.0605947	5
NCTC8325	SAOUHSC_00209=SAOUHSC_00209	-0.473037	0.402735	71	0.22955	0.454178	72	-1.87057	0.00688352	79	0.640683	0.329745	65	0.655562	0.351491	80	1.54567	0.117991	65	-0.939759	0.136308	80	0.484047	0.481939	68	-0.834027	0.435193	69	0.682836	0.237883	72	-0.606923	0.428904	79	-1.49199	0.0575425	80	-0.343838	0.467266	73	-2.30033	0.0239401	70	-2.74414	0.0050706	70	-0.906225	0.132414	67
NCTC8325	SAOUHSC_00211=SAOUHSC_00211	-2.3082	0.0793639	35	0.820217	0.194184	35	-1.4022	0.0234433	40	1.43695	0.234356	34	-1.867	0.0359537	38	0.650961	0.331866	34	-1.79083	0.152845	38	-1.11002	0.340309	35	-0.350051	0.332658	34	0.85274	0.45222	34	-0.322844	0.493882	38	-2.25486	0.0210437	37	-0.225841	0.402322	36	-0.61943	0.101879	33	-2.82772	0.0050354	32	-0.614372	0.216128	36
NCTC8325	SAOUHSC_00212=SAOUHSC_00212	-1.47511	0.21865	6	1.16453	0.2355	6	1.38464	0.214684	6	7.07345	0.0458528	5	1.41076	0.260831	6	3.8933	0.0520577	6	1.77609	0.0190947	6	-1.67699	0.377836	6	1.35921	0.197452	6	1.41849	0.187347	5	0.576934	0.456712	6	0.0330632	0.47206	6	0.252441	0.485857	6	-6.40121	0.102089	6	-5.42915	0.0131035	6	-1.91081	0.285919	5
NCTC8325	SAOUHSC_00213=SAOUHSC_00213	1.88473	0.0291572	44	0.655565	0.416276	42	0.112432	0.21704	49	0.517226	0.201794	44	1.32581	0.171022	48	2.01428	0.0712262	38	0.506126	0.447279	48	1.72202	0.200246	40	0.09449	0.381335	43	0.591318	0.374367	42	0.750049	0.264153	48	1.33481	0.223382	49	-0.820201	0.154687	41	-0.0945951	0.27673	45	-1.55433	0.3334	43	-1.34527	0.338023	43
NCTC8325	SAOUHSC_00214=SAOUHSC_00214	0.697964	0.270681	10	-1.16968	0.435935	11	-1.35421	0.0931428	12	0.234656	0.390315	12	0.32812	0.354685	12	-2.12483	0.175185	10	-2.57535	0.185406	12	-0.260855	0.429673	10	1.26653	0.375809	10	0.209647	0.398487	10	-0.359108	0.433362	12	-0.139869	0.474265	13	-0.794797	0.475839	11	-1.42582	0.0418716	11	-1.08083	0.423924	11	-1.84301	0.0623432	11
NCTC8325	SAOUHSC_00215=SAOUHSC_00215	-0.0236238	0.441374	7	-0.743852	0.348457	7	4.40442	0.128055	10	-2.4803	0.0384272	7	1.54444	0.385964	8	-1.09372	0.436613	6	1.24192	0.321904	8	-0.201102	0.493769	7	-2.36895	0.0975093	7	1.11847	0.499098	6	2.02849	0.11768	9	2.83349	0.0227615	9	-0.566844	0.216998	7	-3.34928	0.0460829	8	-2.61773	0.127741	7	0.398832	0.499803	6
NCTC8325	SAOUHSC_00216=SAOUHSC_00216	-2.94804	0.060608	54	-0.5722	0.39704	49	-1.71636	0.0739119	64	0.771955	0.10647	53	-1.02199	0.377788	63	-2.09331	0.180748	47	-0.73833	0.266312	65	-0.7985	0.116603	49	-0.430792	0.105737	49	0.676875	0.499098	49	-2.41057	0.06535	62	-1.8338	0.00515516	64	-0.642886	0.193524	50	-2.69905	0.0259579	48	-2.11646	0.0394197	51	-1.38028	0.0300707	57
NCTC8325	SAOUHSC_00217=SAOUHSC_00217	0.600564	0.439743	38	0.0957033	0.383543	38	0.103273	0.226188	45	1.20401	0.461804	39	-0.125208	0.401396	45	-1.98013	0.192732	35	-1.13647	0.166962	45	-1.25363	0.0499281	35	1.88943	0.0276503	39	-0.776083	0.499098	38	-0.204404	0.381134	46	-0.256818	0.336874	45	-1.42671	0.0889416	39	0.481726	0.277597	38	-0.881872	0.189628	36	-1.15955	0.038695	34
NCTC8325	SAOUHSC_00218=SAOUHSC_00218	0.340182	0.298757	9	0.996203	0.383543	8	1.04044	0.408252	10	3.95122	0.000421635	7	1.99754	0.180199	10	1.4842	0.398568	7	0.261374	0.35977	10	-2.78875	0.474008	7	4.00136	0.145865	8	-2.66957	0.0611271	9	1.47339	0.399439	10	1.30178	0.12781	10	-4.18492	0.0678841	8	-0.281873	0.469265	10	-3.48409	0.338035	9	0.218051	0.369127	5
NCTC8325	SAOUHSC_00219=SAOUHSC_00219	-0.668478	0.39355	45	0.106292	0.5	38	-1.8549	0.0043909	48	0.825299	0.201794	46	-0.244305	0.241478	47	-0.600738	0.341739	42	-0.38345	0.275761	48	-0.177975	0.49946	44	-0.692336	0.376039	45	1.32269	0.123367	41	-0.0258526	0.452963	47	-1.05947	0.0430813	48	0.080342	0.425388	40	-2.29584	0.102031	42	-1.55427	0.070502	41	-1.36763	0.0688839	40
NCTC8325	SAOUHSC_00220=SAOUHSC_00220	0.930948	0.363071	26	-1.47053	0.275977	23	-1.8835	0.03867	26	-0.0962691	0.394171	25	-0.823705	0.278299	26	-0.280689	0.48422	23	-2.82864	0.0231728	26	1.67499	0.256988	25	1.96479	0.0722512	24	0.442351	0.197289	23	-1.42732	0.0239184	26	-1.64455	0.00929401	26	-0.973489	0.15072	23	-0.518856	0.299531	25	-2.1128	0.0195502	24	0.991458	0.147473	24
NCTC8325	SAOUHSC_00221=SAOUHSC_00221	0.544482	0.414079	34	-0.597754	0.37891	33	-0.460905	0.159418	35	4.48131	0.00259985	31	4.08974	0.0251369	37	0.260283	0.325285	29	0.0652682	0.170099	37	0.315117	0.403835	31	-0.340306	0.313803	31	1.86805	0.0165362	30	0.59257	0.326037	36	0.845582	0.204979	35	-1.80759	0.110795	33	0.0432038	0.358127	32	-0.528218	0.211313	32	-0.299875	0.411769	33
NCTC8325	SAOUHSC_00222=SAOUHSC_00222	-1.11154	0.414079	35	-2.50215	0.348457	37	0.0730206	0.437848	42	2.86031	0.00717713	36	2.38186	0.0124521	41	-0.275427	0.5	32	-0.63461	0.152034	41	-0.175086	0.445809	33	-0.707644	0.394507	38	0.669537	0.263119	36	-0.690651	0.486998	41	1.58603	0.184904	44	-0.832048	0.268763	38	-1.32894	0.118887	36	-0.9878	0.148638	37	-0.675946	0.372112	38
NCTC8325	SAOUHSC_00223=SAOUHSC_00223	-3.00209	0.00478818	31	0.0420555	0.5	31	-0.999438	0.215819	34	5.25045	7.4e-07	33	5.92412	4.04e-08	33	1.21252	0.253269	30	0.479966	0.497205	34	-1.8571	0.273514	30	-2.91018	0.00467063	29	-1.52126	0.136706	31	-0.324352	0.484807	32	0.267198	0.245234	32	-0.211429	0.376784	31	-0.783611	0.0925772	29	0.455536	0.498656	29	2.03421	0.282528	29
NCTC8325	SAOUHSC_00225=ispD	-6.20236	7e-05	14	-4.71019	0.118194	14	0.0112524	0.240463	16	11.5998	3.97e-06	16	17.2084	8.9e-07	17	-1.99401	0.123214	13	0.963006	0.381092	17	-5.08799	0.00452611	14	-6.49615	0.0005765	14	-7.60049	0.0308148	14	-0.473539	0.407848	15	2.11145	0.16718	16	-2.02431	0.29491	14	1.9787	0.0933174	14	4.50224	0.011953	14	12.562	7.86e-08	18
NCTC8325	SAOUHSC_00226=SAOUHSC_00226	-5.85218	0.000675899	27	-4.16901	0.00275801	28	-0.0775758	0.203663	34	13.1383	3.36e-10	31	17.1609	1.39e-11	35	-1.45703	0.15438	26	0.310548	0.159297	35	-3.68502	0.0380926	26	-3.85067	9.72e-05	27	-3.21408	0.0264114	27	-0.425436	0.24277	33	1.71228	0.00157176	33	-1.75476	0.164162	28	1.716	0.496119	30	4.47256	0.000312808	30	10.7172	3.48e-09	29
NCTC8325	SAOUHSC_00227=SAOUHSC_00227	-4.46698	7.81e-05	34	-0.932868	0.276617	36	0.849216	0.222215	39	10.1397	1.96e-10	39	14.9397	5.41e-12	43	0.358608	0.46265	33	0.256917	0.373972	39	-1.46375	0.00849224	36	-3.37168	0.000447858	36	-0.481218	0.259139	36	0.0291231	0.469476	39	2.41561	0.00258075	41	-0.0286429	0.494399	36	2.46535	0.0548734	38	3.17199	0.0215918	38	7.034	1.22e-08	33
NCTC8325	SAOUHSC_00228=SAOUHSC_00228	0.120393	0.448765	33	-1.42823	0.431389	32	-0.178183	0.437938	38	3.78468	0.000952425	33	4.96639	3.26e-06	38	-0.211078	0.336552	30	0.204166	0.413747	39	-0.818517	0.0405505	31	-1.72069	0.0106424	34	-0.902463	0.488991	32	0.343613	0.446989	39	0.365537	0.284793	38	0.584791	0.491606	34	0.645018	0.224832	34	-0.708016	0.0777801	32	1.51562	0.254404	32
NCTC8325	SAOUHSC_00229=SAOUHSC_00229	-3.35376	0.0138425	14	2.52812	0.250086	15	-2.23166	0.0409748	17	0.57227	0.457646	15	-0.0167617	0.334555	17	-1.86697	0.190737	14	-1.8056	0.0191274	17	-1.26091	0.192844	14	-0.935804	0.262253	15	3.16447	0.0217299	14	0.731129	0.487239	17	-1.47793	0.0342124	17	-0.0449095	0.336055	15	-1.47573	0.367758	14	-0.461235	0.425545	14	-2.1437	0.0240429	11
NCTC8325	SAOUHSC_00230=SAOUHSC_00230	0.733268	0.240553	47	0.583468	0.361805	44	-0.572526	0.256623	54	0.381059	0.499848	45	1.11274	0.0413814	53	0.0239426	0.421453	41	0.18897	0.44023	53	-0.441054	0.17709	44	0.746845	0.0623405	44	1.38144	0.263396	42	-0.241606	0.407793	53	0.349705	0.41679	53	-0.266351	0.327281	47	-0.702011	0.301275	48	-1.71743	0.00797409	48	0.953179	0.168987	44
NCTC8325	SAOUHSC_00231=SAOUHSC_00231	-0.0752324	0.167059	17	0.776021	0.403739	16	-0.0977226	0.498605	19	0.599051	0.369346	16	2.28896	0.00096838	19	-2.01422	0.177267	16	1.31968	0.441103	19	-0.0570611	0.316694	17	1.65749	0.0302255	17	4.17809	0.0242366	17	1.51028	0.0639414	19	0.746568	0.257497	20	0.593426	0.384615	16	-2.78437	0.0309516	16	-2.04954	0.0706096	16	-0.796613	0.347083	16
NCTC8325	SAOUHSC_00232=SAOUHSC_00232	0.652795	0.301298	13	-1.03936	0.421531	14	-1.00604	0.176757	16	4.45833	0.0144838	11	0.658275	0.209714	16	1.44776	0.238801	12	-2.2144	0.243129	16	2.64792	0.0341224	13	0.276379	0.427298	15	-1.44693	0.445157	14	-3.15733	0.0176168	16	-1.45212	0.265648	16	0.0882525	0.391004	15	-2.06329	0.24248	14	1.15631	0.347685	15	0.0821708	0.332148	12
NCTC8325	SAOUHSC_00233=SAOUHSC_00233	-1.84259	0.0102555	24	0.00732357	0.467922	26	-1.24315	0.0123788	29	0.713604	0.412129	24	0.0990328	0.355053	28	-0.800321	0.224727	24	-1.54692	0.129609	29	1.50981	0.226787	26	1.30317	0.290565	27	0.739141	0.0498118	24	-0.795956	0.415851	29	-2.24406	0.000887905	29	-0.703094	0.256296	27	-3.21419	0.000479615	25	0.443597	0.155259	27	0.145228	0.499803	22
NCTC8325	SAOUHSC_00234=SAOUHSC_00234	-1.62868	0.055199	16	-0.0619596	0.43698	16	-1.19525	0.14556	18	-0.15411	0.251522	15	0.882656	0.148643	18	0.0554669	0.4728	14	0.132733	0.355596	18	-0.842169	0.0696273	15	-0.877081	0.223416	17	0.225777	0.329223	16	0.0602504	0.499224	18	-0.300388	0.23538	18	-1.61291	0.0407767	17	-3.01656	0.0355343	16	0.293515	0.449177	18	-1.80073	0.0900765	16
NCTC8325	SAOUHSC_00235=SAOUHSC_00235	-0.0406725	0.112856	23	0.543477	0.443598	22	-0.303619	0.143519	27	-0.400584	0.294995	20	0.040419	0.474474	27	0.0600216	0.411841	20	-1.41098	0.0466797	25	0.626312	0.402998	21	-0.518927	0.480142	21	0.344357	0.278924	20	-0.600656	0.357237	27	-0.678742	0.0598001	25	-1.75399	0.0949691	21	0.341402	0.39415	23	0.946604	0.293028	24	0.393355	0.265697	22
NCTC8325	SAOUHSC_00236=SAOUHSC_00236	-0.949276	0.273793	60	-0.629787	0.478145	55	-2.16202	0.0119549	64	-0.830843	0.268723	54	-0.436213	0.418364	65	-2.3067	0.141028	54	-0.0377447	0.1941	65	-1.20783	0.190164	57	-1.27218	0.203656	57	1.05505	0.14202	52	0.524296	0.354991	64	-1.23864	0.00562949	65	-1.87743	0.0133961	55	-0.0382091	0.427903	57	-3.3144	0.0982443	51	1.28459	0.409191	53
NCTC8325	SAOUHSC_00237=SAOUHSC_00237	-1.73058	0.0155618	22	-1.14869	0.461059	20	-0.394629	0.189446	23	1.24918	0.102784	20	1.50533	0.0662409	22	-1.9809	0.219865	19	-1.42669	0.131628	23	-1.45514	0.222162	19	0.705533	0.281406	21	1.48087	0.317339	20	-0.0233472	0.43348	23	-0.180142	0.298553	23	-2.04102	0.0627898	21	-3.26168	0.00639958	20	-1.90245	0.0244471	19	0.220125	0.284183	20
NCTC8325	SAOUHSC_00238=SAOUHSC_00238	-0.602335	0.35117	5	0.285338	0.5	5	0.440294	0.336656	5	1.63345	0.156965	5	1.2055	0.357481	5	1.43448	0.38626	5	2.43646	0.33189	5	2.86012	0.054195	5	-2.55614	0.375809	5	0.97823	0.340674	5	0.38945	0.441937	5	-4.19085	0.0464721	5	1.2843	0.187697	5	1.73628	0.284014	5	1.56797	0.132568	5	-1.79154	0.318688	5
NCTC8325	SAOUHSC_00239=SAOUHSC_00239	-2.18296	0.0552857	26	1.62283	0.164411	25	-1.53787	0.0416236	26	-1.01334	0.1904	24	0.37593	0.421771	26	-0.670632	0.233018	26	-0.203381	0.33866	26	-0.762483	0.0535697	25	-1.45328	0.107526	24	1.05515	0.215232	25	0.599354	0.354107	26	-0.173505	0.103911	27	-0.594143	0.321661	25	-0.867788	0.239817	25	-1.9961	0.0675857	24	1.16924	0.482884	19
NCTC8325	SAOUHSC_00240=SAOUHSC_00240	-2.77007	0.0552857	9	1.97609	0.345346	9	-2.26843	0.165264	9	1.09745	0.355309	8	-2.84382	0.138354	9	2.26789	0.365256	9	-1.03061	0.436578	9	-4.12212	0.00410245	9	-1.83866	0.427424	8	1.6785	0.265229	7	-0.203642	0.432364	9	-0.28432	0.373206	9	1.8475	0.475839	9	2.92062	0.0552323	9	2.31274	0.10601	9	2.29705	0.187727	5
NCTC8325	SAOUHSC_00241=SAOUHSC_00241	-0.095293	0.297995	48	-0.407563	0.403937	45	-1.86912	0.000845012	50	1.67941	0.227579	46	-0.0658706	0.367957	50	0.970912	0.216901	44	-1.18718	0.060183	50	1.13059	0.14155	46	-0.665556	0.284362	47	0.602244	0.105474	44	-1.03148	0.109438	50	-0.793518	0.0806155	50	-1.42562	0.0265793	45	-2.41909	0.00519406	46	-0.855016	0.103326	47	-0.541821	0.405647	45
NCTC8325	SAOUHSC_00242=SAOUHSC_00242	-1.65289	0.023741	26	0.120144	0.467922	26	-1.2108	0.00249772	29	-0.896013	0.208725	27	0.82917	0.213986	29	-1.30053	0.340396	26	-0.841576	0.0399492	29	0.846842	0.257424	27	-0.121323	0.389019	27	0.945241	0.465469	26	0.280797	0.297888	29	-0.158061	0.308629	29	-0.474317	0.493299	27	-3.09371	0.0196116	29	-4.30477	0.00165286	27	0.591066	0.249016	25
NCTC8325	SAOUHSC_00243=SAOUHSC_00243	-2.39879	0.194385	2	4.35081	0.0714885	2	1.99682	0.397801	2	1.36126	0.201794	2	3.10267	0.0491671	2	-1.25096	0.392179	2	2.4549	0.0758232	2	-0.228394	0.49946	2	1.99175	0.105942	2	2.88939	0.0852906	2	3.26009	0.0709722	2	1.44913	0.33435	2	0.870891	0.499364	2	-0.0922477	0.498959	2	-0.46864	0.360907	2	-2.77325	0.0735152	2
NCTC8325	SAOUHSC_00244=SAOUHSC_00244	0.451136	0.392111	6	2.68301	0.37143	7	2.99232	0.0541635	8	0.60085	0.38464	5	2.31454	0.0591617	8	0.586928	0.373712	4	1.5368	0.081607	8	-0.640228	0.357254	5	0.585621	0.351613	7	-6.69518	0.00435584	7	0.908458	0.139054	8	1.5046	0.0664059	8	-0.359915	0.40064	7	3.34832	0.311613	7	0.826598	0.457083	6	-0.802865	0.237476	4
NCTC8325	SAOUHSC_00246=SAOUHSC_00246	0.902084	0.349844	46	0.693081	0.472124	43	-1.07536	0.0121786	51	1.91429	0.165858	41	0.326541	0.383389	50	-0.910027	0.436613	39	-0.56837	0.0880399	52	0.869558	0.240918	42	0.386774	0.421283	45	-1.3996	0.22984	42	-0.333321	0.173313	51	-0.714477	0.0405555	52	-0.779036	0.153939	42	0.828225	0.214141	46	0.165541	0.362517	43	-0.0288385	0.229431	43
NCTC8325	SAOUHSC_00247=SAOUHSC_00247	-1.1874	0.0840587	34	-0.914249	0.28813	33	-2.21362	0.0107405	35	-0.731358	0.5	31	-0.353187	0.268461	36	-0.847433	0.5	32	-1.70694	0.0401452	35	-0.78829	0.496987	34	-0.105053	0.320179	34	1.40652	0.247034	33	-0.815517	0.334914	35	-0.861926	0.244521	35	-1.59826	0.0833314	33	-2.40998	0.136468	34	-2.02372	0.089552	35	-2.02142	0.269916	33
NCTC8325	SAOUHSC_00248=SAOUHSC_00248	-1.384	0.271021	38	-1.31105	0.36547	37	-1.53774	0.0352615	39	-0.0872234	0.10647	36	-0.398586	0.159283	39	0.225476	0.459133	38	-0.0919967	0.142452	38	0.770284	0.257666	38	3.02328	0.000260036	39	0.63612	0.251281	35	1.26993	0.35079	39	-0.451298	0.220238	39	-0.622929	0.332457	38	-3.29502	0.00725417	35	-2.90996	0.060808	35	-1.00148	0.477876	35
NCTC8325	SAOUHSC_00249=SAOUHSC_00249	0.365288	0.332304	17	2.33693	0.133849	17	-1.33445	0.0375505	19	2.68823	0.234353	14	0.714804	0.115221	19	3.13783	0.0164614	15	-0.367473	0.4835	19	2.74795	0.0100948	15	2.59665	0.0539951	15	2.86636	0.0127723	15	-0.102701	0.37185	19	-1.17394	0.0458362	19	-1.07198	0.130715	18	-1.21402	0.140918	17	0.124049	0.418249	17	-0.470111	0.499803	14
NCTC8325	SAOUHSC_00250=SAOUHSC_00250	1.17948	0.0494919	18	0.905646	0.418417	18	0.213482	0.212727	18	0.559894	0.345181	14	2.00039	0.0855547	18	0.59392	0.400683	15	0.729947	0.310849	18	-0.423985	0.216047	15	0.426888	0.347253	18	-2.09126	0.234043	16	1.22032	0.400697	18	0.443768	0.387534	18	0.111675	0.312191	17	0.430403	0.475319	18	1.02952	0.34978	18	-1.90906	0.0226854	16
NCTC8325	SAOUHSC_00251=SAOUHSC_00251	-0.328178	0.485757	31	1.60333	0.17812	29	-1.39762	0.0676777	34	0.511934	0.295383	26	0.45993	0.298949	35	-0.954177	0.334478	27	0.320497	0.498125	35	-1.12529	0.463033	29	2.29995	0.0117261	31	0.523721	0.405484	29	0.577028	0.385441	34	0.215809	0.33435	36	0.667889	0.333522	29	-0.675597	0.21518	29	-1.25001	0.028413	31	-0.768044	0.46595	27
NCTC8325	SAOUHSC_00253=SAOUHSC_00253	2.93744	0.00684821	26	2.00187	0.0390461	29	0.769211	0.20318	33	-1.29386	0.136872	26	2.77603	0.00202751	34	1.53262	0.143231	23	0.84496	0.0788566	33	5.09743	2.42e-06	26	1.12931	0.425371	28	0.606835	0.444812	27	1.16136	0.0327644	33	1.66378	0.0279049	34	0.321867	0.366984	29	-0.924183	0.228942	29	-0.35354	0.4997	30	-0.35649	0.463079	18
NCTC8325	SAOUHSC_00254=SAOUHSC_00254	1.03716	0.271486	19	0.058554	0.483717	16	2.9439	0.00529038	22	1.49683	0.117392	16	2.53001	0.0028794	22	-1.54589	0.384735	15	1.74621	0.225482	22	1.56534	0.217219	18	0.378166	0.450929	16	1.74779	0.36685	17	0.55533	0.384279	22	1.65205	0.0191115	22	2.35253	0.176079	18	3.21032	0.0109584	21	2.48223	0.00344959	21	2.93539	0.0646925	18
NCTC8325	SAOUHSC_00255=SAOUHSC_00255	0.50677	0.498795	14	0.67468	0.285314	15	0.506436	0.345645	20	-1.09399	0.422773	15	-0.092178	0.468154	20	-3.83382	0.0946168	12	2.15301	0.335317	21	1.33884	0.212342	13	3.2614	0.000305942	9	1.21454	0.427791	12	-0.540615	0.499792	19	-0.452173	0.462728	19	-0.632164	0.340729	14	-0.262812	0.408797	13	-1.03568	0.0753858	12	-2.11763	0.0127144	9
NCTC8325	SAOUHSC_00256=SAOUHSC_00256	0.473799	0.489563	23	1.03128	0.23275	22	-0.950937	0.0335568	24	0.751464	0.385584	20	0.267987	0.468154	24	0.960718	0.231033	20	0.544747	0.271798	25	1.99653	0.309314	23	-0.268999	0.437521	23	-0.470125	0.417406	21	-0.193081	0.39328	24	-0.141495	0.340231	24	0.678208	0.334964	23	-2.89063	0.0146882	24	-1.80706	0.0863523	23	-1.19378	0.152527	20
NCTC8325	SAOUHSC_00257=SAOUHSC_00257	-0.107406	0.40409	9	1.39399	0.275398	8	-2.14545	0.112573	10	-1.48086	0.439532	8	-0.661412	0.496973	10	-1.47648	0.166192	8	-2.18111	0.110228	10	-1.41596	0.160903	8	-1.02488	0.365537	9	1.67666	0.485198	9	0.260946	0.402501	10	0.158785	0.498401	11	-0.422949	0.156439	9	-2.25949	0.114887	9	-2.73673	0.184855	8	-2.51652	0.00553376	9
NCTC8325	SAOUHSC_00258=SAOUHSC_00258	-0.569786	0.25591	62	1.73887	0.104085	57	-0.695159	0.0930284	67	0.140128	0.443193	56	-0.0639213	0.434056	67	-0.973028	0.0955629	53	-1.42176	0.0629223	67	1.25057	0.184635	58	-0.0194072	0.480142	62	1.06873	0.0711636	59	-0.863758	0.18568	67	-0.628777	0.118084	67	-0.154232	0.319153	58	-0.774882	0.263341	60	-0.766071	0.201343	59	-0.337079	0.117372	49
NCTC8325	SAOUHSC_00259=SAOUHSC_00259	1.20388	0.399618	11	0.461362	0.487454	10	-0.323236	0.201011	13	-1.16947	0.46349	8	2.88087	0.00995531	13	-0.396176	0.295063	8	1.63298	0.0705942	13	0.394555	0.491724	9	-0.349535	0.271263	11	-1.15936	0.205217	11	-0.289484	0.484357	13	0.0512126	0.496506	13	1.06325	0.178233	9	0.518581	0.31966	13	1.5229	0.11675	13	-2.11151	0.188293	11
NCTC8325	SAOUHSC_00260=SAOUHSC_00260	0.294569	0.478156	8	2.03552	0.480875	8	1.85064	0.363685	11	2.81717	0.180024	6	1.78879	0.033063	11	1.96083	0.262014	6	1.71678	0.123186	11	1.47383	0.454819	7	-1.77351	0.147545	9	-1.82445	0.162725	9	1.05817	0.293355	11	1.74015	0.226662	11	3.12754	0.0678841	8	-0.513173	0.36714	10	-0.654568	0.388875	11	-0.582163	0.268346	8
NCTC8325	SAOUHSC_00261=SAOUHSC_00261	0.191682	0.496368	23	-0.68561	0.178221	24	0.563427	0.435738	24	1.71496	0.19354	23	0.00724671	0.229547	24	1.5689	0.5	22	-0.0838619	0.275761	24	0.0674136	0.497133	23	0.0952384	0.295966	22	-0.546263	0.0906376	23	1.17037	0.169136	24	0.657108	0.303264	24	-1.48777	0.205989	24	-1.63607	0.0405564	23	-0.508025	0.235765	23	-0.746621	0.248601	21
NCTC8325	SAOUHSC_00262=SAOUHSC_00262	-0.499444	0.168281	95	0.355791	0.247959	93	0.250428	0.194996	105	0.398395	0.23444	92	0.744565	0.110432	104	0.706752	0.279461	88	-0.0493444	0.471709	103	-1.07229	0.313159	92	0.201468	0.257862	92	1.16682	0.159272	94	0.0752528	0.469361	102	-0.164084	0.261257	105	-1.08062	0.111746	94	-0.536451	0.223713	91	-1.7473	0.00382842	90	-0.823432	0.261646	81
NCTC8325	SAOUHSC_00264=SAOUHSC_00264	-2.50975	0.134288	13	-1.11578	0.418417	11	-2.4567	0.0177416	16	3.36504	0.207282	13	1.25976	0.119008	15	-0.547095	0.233075	12	0.117042	0.363694	16	-1.86038	0.248189	12	2.32732	0.185444	12	0.522594	0.499098	12	0.429484	0.419074	16	0.416204	0.243723	15	0.51475	0.442573	12	-2.67469	0.168067	13	-1.39664	0.443511	14	3.55878	0.30956	12
NCTC8325	SAOUHSC_00265=SAOUHSC_00265	0.956794	0.301298	15	-6.42272	0.00250304	15	-3.93719	0.00383812	19	1.99967	0.128519	16	-0.556134	0.41024	18	0.170463	0.325613	12	-0.302597	0.186005	21	0.211422	0.455877	13	-0.384275	0.300742	14	-0.361854	0.383474	14	-1.17043	0.153897	19	-0.592833	0.223248	20	-4.53196	0.021456	15	-0.252021	0.327361	14	-2.12015	0.0923524	12	-2.28481	0.038695	16
NCTC8325	SAOUHSC_00266=SAOUHSC_00266	2.82249	0.172796	15	-2.03999	0.115702	15	-2.08618	0.105761	18	-1.80322	0.27545	16	0.220815	0.233808	19	0.508193	0.479924	11	1.23594	0.294149	20	1.62873	0.49946	13	1.5265	0.441538	14	-3.68037	0.171682	15	0.522074	0.439014	21	2.4265	0.0995829	19	-1.4512	0.0698256	15	-2.30259	0.0297246	15	0.318763	0.435964	15	1.56936	0.436097	15
NCTC8325	SAOUHSC_00267=SAOUHSC_00267	1.95004	0.29196	16	-0.897237	0.206212	18	-1.90823	0.040652	18	-2.43314	0.0246378	17	1.11328	0.308913	19	-0.639658	0.373712	14	0.205221	0.414448	19	1.27896	0.417459	15	-0.305838	0.36852	18	1.01477	0.072812	17	-0.756446	0.32941	19	-0.055853	0.348974	20	-2.87388	0.0788531	17	-1.6045	0.0674508	16	2.08881	0.104355	16	-2.68313	0.321308	15
NCTC8325	SAOUHSC_00268=SAOUHSC_00268	-0.663405	0.288295	82	-0.840878	0.350819	83	-2.22062	0.00574505	92	-1.50009	0.129092	76	-0.644574	0.400743	90	-1.57875	0.243576	72	-1.47821	0.0429007	90	-0.398459	0.187743	75	-0.858041	0.445666	81	1.2982	0.159272	78	-2.05821	0.0062655	90	-1.40261	0.0229255	91	-1.86542	0.0526743	81	-3.02719	0.00039358	74	-2.67364	0.00146112	75	-0.413973	0.358837	70
NCTC8325	SAOUHSC_00269=SAOUHSC_00269	-0.537995	0.345591	15	-0.702051	0.360786	14	-0.340246	0.470647	18	1.36107	0.182195	12	-0.109463	0.48563	18	2.7831	0.0653419	14	0.0416158	0.466213	19	0.642262	0.494777	14	-1.13474	0.111043	13	-0.904642	0.199963	14	0.215689	0.489197	19	-0.643577	0.420069	19	0.520836	0.283338	14	2.4569	0.269732	13	1.56804	0.113325	14	-1.27484	0.0374431	14
NCTC8325	SAOUHSC_00270=SAOUHSC_00270	1.50899	0.478156	16	1.62217	0.3776	18	2.89836	0.017982	21	0.379001	0.251596	17	2.11368	0.000246456	20	0.586449	0.430211	14	1.48811	0.282514	20	1.6171	0.156164	14	0.231907	0.309303	16	-1.49295	0.416435	16	0.880798	0.196357	20	2.43393	0.00232301	21	-0.127488	0.38692	18	2.27424	0.108466	17	1.96343	0.0302068	17	0.80897	0.320065	16
NCTC8325	SAOUHSC_00271=SAOUHSC_00271	0.946991	0.307514	13	1.0149	0.299064	12	2.69722	0.00874864	18	2.54284	0.0563883	11	2.40786	0.00859332	18	1.51176	0.235047	9	-0.134797	0.430505	17	0.726754	0.491724	9	1.53826	0.0388831	13	2.40465	0.238007	12	1.12494	0.376155	17	3.22591	0.000991008	18	2.02326	0.161059	12	2.57711	0.0208131	14	1.46152	0.0537121	13	-1.60146	0.103021	12
NCTC8325	SAOUHSC_00272=SAOUHSC_00272	-2.048	0.21865	6	1.0959	0.145374	5	1.22169	0.370286	8	-1.25018	0.208642	4	1.85776	0.0135484	7	-2.69924	0.392179	6	-0.477838	0.365018	6	-1.00526	0.112407	5	1.57868	0.361068	6	0.794052	0.347032	5	0.247516	0.484357	6	1.64894	0.132487	8	4.11111	0.0742748	6	4.11817	0.225594	6	-4.60814	0.0983215	5	-1.8322	0.0931205	5
NCTC8325	SAOUHSC_00274=SAOUHSC_00274	-3.35751	0.164615	13	-1.0344	0.303829	13	2.7393	0.214636	22	-0.189631	0.416634	11	3.47251	0.00217036	21	-2.00439	0.279529	12	2.16902	0.21489	21	-4.2855	0.017041	12	1.08986	0.280801	13	-0.0943042	0.280898	14	2.32164	0.103542	20	2.00613	0.0381845	21	0.434842	0.244563	14	3.0289	0.0816706	16	2.12244	0.203679	15	0.0612806	0.267737	11
NCTC8325	SAOUHSC_00275=SAOUHSC_00275	0.746949	0.273793	15	1.60243	0.226509	13	2.07658	0.190612	24	2.11496	0.413524	15	1.44009	0.275399	22	-0.0593612	0.418308	13	0.880759	0.445644	22	1.14155	0.165163	16	1.48663	0.0848732	15	-0.240697	0.468144	16	1.09376	0.399154	22	0.233237	0.337864	24	2.51784	0.033246	15	0.198537	0.234699	17	0.357867	0.27456	17	0.0501388	0.120792	16
NCTC8325	SAOUHSC_00276=SAOUHSC_00276	-1.46556	0.283845	19	-1.1388	0.477711	18	2.16506	0.105388	27	2.50433	0.297425	17	0.0108049	0.392306	24	0.366929	0.400683	17	0.096678	0.339879	25	-0.600781	0.248672	18	1.14759	0.485521	19	-0.358811	0.483693	17	0.394169	0.179816	25	0.339639	0.0566027	26	0.0617171	0.458459	18	0.49391	0.222489	19	-1.51103	0.26014	18	0.822833	0.262857	20
NCTC8325	SAOUHSC_00277=SAOUHSC_00277	-1.8631	0.154916	18	-1.54943	0.437199	18	1.05182	0.0904251	24	2.78981	0.0201876	18	0.697594	0.456484	23	1.35591	0.400683	18	-1.16602	0.413615	24	0.544158	0.395826	18	0.941089	0.104188	18	-0.288668	0.499098	18	-0.219055	0.453283	23	0.249829	0.373274	23	-0.974214	0.343509	18	-0.237323	0.439303	20	3.23594	0.0417433	20	-2.04722	0.018921	21
NCTC8325	SAOUHSC_00278=SAOUHSC_00278	-1.59879	0.0589689	18	-1.6495	0.247512	17	1.36136	0.149881	22	-2.41195	0.458731	18	0.860618	0.20435	22	-1.3547	0.378003	18	0.235325	0.498125	22	0.0855171	0.181792	19	0.764736	0.127059	18	-0.978076	0.49951	18	1.08076	0.361207	22	1.1526	0.119215	22	-1.12562	0.117824	18	0.155679	0.254359	18	2.35378	0.138493	17	-0.964086	0.17026	18
NCTC8325	SAOUHSC_00279=SAOUHSC_00279	2.8161	0.0360415	9	3.68108	0.0276826	8	1.51091	0.204838	9	1.74491	0.0950245	6	-0.0637982	0.287067	9	-1.94998	0.215484	6	2.72526	0.0350036	9	2.32016	0.310569	6	0.0041657	0.383998	8	0.558147	0.499098	8	1.77595	0.131071	9	0.717135	0.348796	9	3.45804	0.0329638	8	-2.65851	0.0506916	8	-1.03736	0.308373	7	-1.39485	0.387983	9
NCTC8325	SAOUHSC_00280=SAOUHSC_00280	-0.0737432	0.409098	16	-2.17579	0.047635	16	0.251834	0.299671	16	-1.02131	0.471328	16	0.970799	0.0234158	16	1.15994	0.179211	15	-0.415448	0.444926	17	2.15104	0.0400804	16	0.928852	0.127059	16	-0.58255	0.44394	15	-0.210667	0.489963	16	0.624662	0.348629	17	-2.14622	0.0635336	16	0.0330106	0.380127	16	-1.22971	0.410856	15	-3.02614	0.00568902	12
NCTC8325	SAOUHSC_00281=SAOUHSC_00281	-1.52383	0.317643	24	1.66213	0.123232	25	-0.240797	0.462299	25	0.22207	0.418915	24	1.1634	0.0339674	26	-0.849778	0.463193	23	0.336293	0.432082	25	-1.19248	0.353078	23	-0.31739	0.468193	25	0.3105	0.237996	23	-0.173513	0.399154	25	-0.266624	0.325775	25	-0.0212368	0.428586	25	-2.55318	0.0289639	24	-1.8415	0.26014	25	0.725254	0.214922	25
NCTC8325	SAOUHSC_00282=SAOUHSC_00282	-1.09785	0.249093	45	-1.52813	0.252541	42	-0.266819	0.172638	48	0.441742	0.362739	42	1.10995	0.0763419	48	-0.516158	0.429177	38	-1.54989	0.0471045	47	-1.26183	0.128893	39	-1.51015	0.0823955	42	-0.0175701	0.452171	43	-0.374469	0.495516	46	-0.967142	0.0917047	47	-1.05691	0.129589	42	-1.49938	0.0436444	44	-1.32655	0.0151238	43	-2.05052	0.0217614	42
NCTC8325	SAOUHSC_00284=SAOUHSC_00284	0.634879	0.354151	21	-0.507294	0.349835	22	-1.17537	0.0409166	26	0.124467	0.434149	19	0.820706	0.491032	26	0.494606	0.397683	18	-0.0404462	0.414631	26	1.78091	0.396173	22	0.0639942	0.498427	21	2.50596	0.238007	20	-0.145244	0.388708	26	-0.645357	0.262565	26	-1.52483	0.217427	23	-2.1505	0.185491	22	0.810948	0.396261	23	-1.24902	0.181552	20
NCTC8325	SAOUHSC_00285=SAOUHSC_00285	-0.644449	0.311612	32	-3.0968	0.0568155	28	-1.73762	0.0765951	37	-0.648432	0.348493	25	-0.954442	0.126416	36	-1.79341	0.461693	25	-1.56879	0.176394	37	-3.03217	0.042641	25	0.404425	0.386925	31	-1.50262	0.144777	26	-0.104794	0.32941	37	0.801149	0.375474	39	0.150275	0.446548	30	-0.719264	0.210292	28	1.76523	0.263563	33	1.36727	0.0845138	29
NCTC8325	SAOUHSC_00287=SAOUHSC_00287	-0.429497	0.203278	23	0.22338	0.484064	23	-1.1259	0.0133182	25	0.487963	0.358442	22	-0.490715	0.245477	25	0.109442	0.423694	21	-1.72634	0.101202	25	-0.144534	0.49946	22	-1.36307	0.476964	24	1.51175	0.121155	22	-0.715405	0.215996	25	-1.84223	0.0203235	25	-0.874252	0.185307	23	-1.09275	0.236382	24	-2.20906	0.00397026	23	-0.683022	0.131796	24
NCTC8325	SAOUHSC_00289=SAOUHSC_00289	-2.84817	0.0552857	2	4.54783	0.0676903	2	-5.21303	0.0375505	2	0.82349	0.499848	2	0.875208	0.235336	2	-3.42983	0.0781178	2	-1.77644	0.0867727	2	-4.43808	0.042641	2	-0.667798	0.498427	2	3.0293	0.0611271	2	-1.30998	0.132306	2	-0.204249	0.445324	2	-0.744391	0.467266	2	-4.39304	0.0378837	2	-4.1092	0.0361117	2	-4.15415	0.038695	2
NCTC8325	SAOUHSC_00290=SAOUHSC_00290	-2.302	0.0112235	54	-0.633993	0.236613	51	-0.869955	0.0542568	57	-0.411201	0.281453	49	0.731213	0.407888	58	-1.04498	0.240593	51	-0.161361	0.307585	57	-1.43435	0.19307	50	-1.34426	0.134532	50	0.389201	0.237375	48	0.234774	0.365384	57	-0.215125	0.243723	57	0.139238	0.291244	54	-2.70172	0.00263197	53	-1.81641	0.0312844	54	-0.673371	0.249851	46
NCTC8325	SAOUHSC_00291=SAOUHSC_00291	-1.26904	0.17941	38	0.840341	0.303829	36	-1.38721	0.0302237	42	-1.01495	0.254739	37	-0.88916	0.476306	42	0.317526	0.20039	36	-0.0593455	0.240358	43	-1.16835	0.301946	37	0.641594	0.197533	37	2.49304	0.0127723	36	0.158493	0.174714	43	-0.496363	0.28275	42	-0.237647	0.471329	37	-2.75282	0.00612293	38	-2.43797	0.010314	38	-0.720691	0.32396	34
NCTC8325	SAOUHSC_00292=SAOUHSC_00292	-0.277726	0.175843	40	-2.96205	0.0195796	35	-1.15558	0.406393	43	-1.20396	0.384329	38	0.943361	0.0249669	43	-0.979605	0.13346	32	-1.6681	0.123186	43	-0.146744	0.43043	33	-0.224663	0.496292	34	0.374721	0.380413	34	-0.942578	0.47389	43	0.646665	0.267731	44	-0.617434	0.394849	36	-4.25643	0.0021407	35	-2.3674	0.0350254	38	2.90953	0.116962	31
NCTC8325	SAOUHSC_00293=SAOUHSC_00293	0.396775	0.253922	42	-1.07455	0.213119	41	-1.54313	0.171131	50	0.147872	0.499848	44	0.411958	0.0479221	50	-0.891662	0.103349	38	-0.00401825	0.296947	51	0.365377	0.438709	43	-0.321974	0.498427	42	-0.256904	0.437131	41	-1.11655	0.2646	50	-0.295691	0.188213	50	-0.937921	0.181376	43	-1.03721	0.204671	44	-0.696872	0.0628498	44	-2.38993	0.0325558	43
NCTC8325	SAOUHSC_00294=SAOUHSC_00294	-0.468641	0.497846	47	0.506833	0.420458	47	-0.171486	0.3896	58	-1.12289	0.344673	47	0.800702	0.203035	57	-0.775286	0.5	42	-1.29118	0.0636162	58	0.386819	0.421544	44	0.37577	0.238888	41	0.843107	0.182081	44	-1.25294	0.193091	58	-0.445102	0.399857	58	-0.861885	0.149761	47	-0.888455	0.0378837	49	-2.23692	0.0132497	48	-0.812282	0.0584228	42
NCTC8325	SAOUHSC_00295=SAOUHSC_00295	0.421611	0.49911	28	0.806106	0.0714885	27	-0.999037	0.0797797	29	-1.40992	0.192494	27	0.694719	0.260038	29	0.231652	0.32818	25	-1.48411	0.136275	29	0.268603	0.336821	28	-0.518863	0.134266	29	1.50678	0.162018	28	-0.180019	0.475649	29	0.138755	0.455179	29	-0.112006	0.445827	28	0.902536	0.404028	28	0.0924526	0.375309	28	-2.34274	0.0282844	26
NCTC8325	SAOUHSC_00296=SAOUHSC_00296	-1.32387	0.0736493	38	-0.729935	0.379118	39	-2.23061	0.00403746	41	-2.12776	0.0340182	36	-0.444645	0.346158	41	0.481074	0.348388	37	-0.537655	0.267332	41	-0.313354	0.459586	36	-0.611746	0.333166	37	3.35467	0.0794487	38	-1.05602	0.486591	41	-1.33383	0.0607352	41	-1.05598	0.140739	40	-0.679991	0.384861	37	0.560219	0.491386	38	-0.674405	0.461058	33
NCTC8325	SAOUHSC_00297=SAOUHSC_00297	0.394728	0.489563	19	2.29516	0.0743269	18	-1.24359	0.0745149	19	-0.827681	0.370233	18	0.237595	0.37339	19	-0.524556	0.5	17	-1.62521	0.0435967	19	1.00414	0.181617	18	0.07361	0.241028	18	1.73082	0.285232	18	-0.105747	0.390522	19	-0.0960816	0.480081	20	0.0947286	0.405007	18	-1.85375	0.0936738	18	0.0155106	0.319951	18	-3.59908	0.0139103	17
NCTC8325	SAOUHSC_00298=SAOUHSC_00298	0.300205	0.320464	25	-0.0971284	0.333558	23	-0.83477	0.0265201	25	-0.30756	0.440378	22	-0.0856133	0.277543	24	1.37944	0.325285	22	-0.993765	0.0564835	24	-2.64345	0.00136355	22	-0.246471	0.427298	24	0.927947	0.222046	23	-0.0224844	0.32941	24	-0.942159	0.0102675	25	0.105912	0.467266	23	-1.86622	0.140799	24	-2.22749	0.00451234	24	-2.2282	0.0155066	23
NCTC8325	SAOUHSC_00299=SAOUHSC_00299	-0.0556595	0.345591	43	0.283093	0.5	43	-2.01812	0.0011619	51	1.19636	0.134664	42	0.709463	0.132586	51	-0.417873	0.437599	37	-0.751977	0.0829488	51	1.17633	0.49946	41	-0.631836	0.198121	41	1.99577	0.132068	42	-0.304098	0.379751	51	-0.587477	0.0491901	51	-0.633034	0.0647394	45	-1.58467	0.0464387	47	-1.70203	0.0436332	46	-2.43181	0.0240429	41
NCTC8325	SAOUHSC_00300=SAOUHSC_00300	-3.01212	0.000314409	78	-0.240939	0.48312	75	-1.03725	0.00852744	87	-0.881441	0.215707	76	-0.194236	0.466186	85	-1.71796	0.2032	72	-0.962499	0.379354	86	-1.17791	0.0287335	75	0.0522338	0.496498	76	1.21425	0.207551	71	-0.589223	0.277034	86	-1.29279	0.00233822	86	-0.710034	0.14596	75	-1.40473	0.0170116	76	-1.84714	0.01081	75	-0.546691	0.07623	74
NCTC8325	SAOUHSC_00301=SAOUHSC_00301	-0.687034	0.382333	18	2.57333	0.0317088	18	0.583463	0.364249	19	-3.25795	0.0461791	19	0.996301	0.0390806	19	1.42512	0.179211	17	0.172021	0.498125	19	2.41549	0.105448	18	0.945599	0.228164	18	1.26885	0.402218	18	0.941548	0.200974	19	0.60877	0.342036	19	0.503982	0.351791	18	-0.372076	0.219362	19	-0.289507	0.439312	18	-1.49798	0.230343	17
NCTC8325	SAOUHSC_00302=SAOUHSC_00302	-0.709718	0.118586	35	0.0701745	0.411477	33	-0.903304	0.0310639	41	0.524602	0.394213	36	0.239279	0.486883	41	1.4001	0.100654	32	-0.1856	0.0727434	40	-0.280625	0.32227	34	-0.985487	0.126269	34	1.22589	0.0958147	33	0.559506	0.456943	41	-0.812917	0.180205	39	-1.11456	0.0479929	34	-1.29985	0.109269	34	-2.77331	0.0162114	34	0.359914	0.475848	34
NCTC8325	SAOUHSC_00303=SAOUHSC_00303	0.32062	0.458073	3	-2.70374	0.044981	3	3.42841	0.0862013	5	3.61554	0.0162531	3	0.341875	0.33127	4	5.47219	0.0781178	2	3.2487	0.322921	5	3.20176	0.0386667	3	-0.494173	0.410785	4	1.19082	0.300347	3	1.55347	0.347471	4	1.73828	0.237992	5	1.16807	0.337794	3	1.40793	0.354412	4	-0.973332	0.485538	4	-0.517653	0.381954	4
NCTC8325	SAOUHSC_00304=SAOUHSC_00304	-0.170171	0.301298	34	0.195936	0.361805	33	-2.29047	0.000319708	40	1.79219	0.144703	34	-0.108759	0.44252	39	-0.16712	0.288894	32	-0.959907	0.131628	40	-1.25121	0.0341591	33	-0.768132	0.132744	33	-0.199727	0.36779	31	-1.68083	0.13572	39	-0.387899	0.0746555	41	-0.529257	0.0551566	33	-0.841457	0.0244933	34	-0.661147	0.156657	33	0.0633314	0.450513	36
NCTC8325	SAOUHSC_00305=SAOUHSC_00305	-3.13108	0.0172122	12	0.479146	0.348627	12	-0.480796	0.343822	16	-1.90361	0.248209	10	-1.6591	0.115893	14	1.23727	0.466349	11	-0.749903	0.277823	15	-1.72742	0.0100962	12	-0.842456	0.179342	12	-1.03417	0.309117	12	2.5157	0.278631	16	-0.24588	0.473311	15	-1.1819	0.203795	11	0.933442	0.18114	11	-4.87184	0.0112372	10	-2.0841	0.0150962	10
NCTC8325	SAOUHSC_00306=SAOUHSC_00306	-0.0509884	0.49911	24	-0.0372319	0.285266	23	0.664017	0.343616	29	-1.34613	0.198889	23	0.162671	0.184198	28	-0.37325	0.300101	23	1.97358	0.308899	29	-0.196609	0.493769	24	0.290668	0.391829	24	3.30208	0.0518733	22	1.26466	0.0793006	28	0.498386	0.446999	29	-0.503046	0.384615	24	-1.17884	0.0514406	23	-0.809981	0.415318	24	-0.603744	0.214922	25
NCTC8325	SAOUHSC_00307=SAOUHSC_00307	-1.48806	0.123861	32	-0.110801	0.5	31	-1.9601	0.0863051	36	-0.653601	0.498461	33	-0.834719	0.0584272	37	0.137984	0.425529	31	-1.09941	0.25617	36	-1.43208	0.0479265	32	-0.104345	0.280801	33	1.54851	0.0456955	31	-0.259087	0.469964	36	-0.572269	0.20761	36	-0.538074	0.281704	32	-0.951319	0.192699	33	0.71802	0.25619	34	0.550258	0.167607	33
NCTC8325	SAOUHSC_00308=SAOUHSC_00308	-0.754662	0.225953	36	-0.814919	0.131906	34	-0.368049	0.369527	43	1.34865	0.158755	31	0.839357	0.430012	42	-0.816602	0.425529	34	0.62481	0.383918	43	-2.15006	0.0166979	35	1.82268	0.0167348	34	1.05961	0.314075	33	0.276534	0.427633	42	-0.0922641	0.284887	43	-1.96024	0.104062	35	0.229552	0.104469	35	0.868006	0.115201	34	-0.697336	0.301775	34
NCTC8325	SAOUHSC_00309=SAOUHSC_00309	-1.02336	0.090732	32	0.138613	0.443598	32	-2.63543	0.00706944	35	0.792275	0.444528	32	-0.661276	0.193902	34	-1.23702	0.293992	30	-0.919969	0.24533	35	-0.781487	0.192844	30	1.36802	0.349956	30	2.92611	0.0443081	32	-0.840171	0.217828	36	-1.31035	0.129845	34	-0.534482	0.302995	33	-1.88015	0.0358372	33	-3.32525	0.022113	32	-1.69613	0.101935	32
NCTC8325	SAOUHSC_00310=ulaA	-1.76042	0.116965	49	-0.257678	0.314768	47	-1.34071	0.0277372	57	1.61422	0.334203	48	-0.278345	0.423447	57	-0.637656	0.2734	44	-1.56256	0.128086	58	-0.23563	0.145378	47	-0.625853	0.391264	48	0.0443593	0.444324	47	-1.59092	0.160202	57	-1.12474	0.0601175	56	-0.853154	0.251448	50	-2.51686	0.00641111	49	-0.53925	0.0613233	49	-0.218094	0.338023	48
NCTC8325	SAOUHSC_00311=SAOUHSC_00311	-1.87587	0.068034	11	-0.300502	0.353076	11	0.261978	0.303975	13	0.339457	0.158755	13	1.19088	0.150559	12	-2.43501	0.250541	10	0.615683	0.244311	13	-1.40648	0.150411	10	-0.223535	0.362101	10	0.473614	0.499098	10	1.01735	0.490289	13	1.94687	0.0813756	12	0.0856445	0.494381	11	0.813423	0.459609	11	0.0168887	0.498656	11	-2.06149	0.0900765	10
NCTC8325	SAOUHSC_00312=SAOUHSC_00312	-1.35569	0.0804729	11	0.93786	0.5	12	-3.51746	0.00615673	12	-1.6702	0.47741	12	-0.803797	0.139297	12	0.51161	0.459133	11	-2.41451	0.00594847	12	0.076213	0.5	11	-0.839418	0.313804	11	2.10028	0.22704	11	-2.05723	0.0448944	12	-1.17388	0.0813756	12	-1.4323	0.0527206	12	-2.27774	0.392395	12	-3.45404	0.00250865	11	0.233076	0.27228	10
NCTC8325	SAOUHSC_00313=SAOUHSC_00313	-0.213313	0.430785	43	0.102479	0.459472	44	-0.629921	0.157028	46	-0.633532	0.385285	44	0.757919	0.0264437	45	0.538359	0.491771	43	0.0867587	0.498125	45	0.0280372	0.324707	44	-0.00598616	0.481788	43	-0.440256	0.416435	43	-0.0896532	0.433218	45	-0.140994	0.42799	45	-0.320534	0.200535	44	-2.50738	0.00725417	42	-2.11193	0.0167243	42	-0.726697	0.409191	40
NCTC8325	SAOUHSC_00314=SAOUHSC_00314	0.382751	0.382202	15	-1.36739	0.323204	14	-2.78858	0.00305921	15	0.750078	0.46587	13	-1.16297	0.00755558	15	1.12905	0.187008	13	-1.55674	0.0705942	15	0.649765	0.493769	14	-0.428842	0.224126	14	-4.06364	0.00171995	14	-0.882151	0.269039	15	-1.67865	0.00740222	15	-0.208777	0.371628	14	-0.376339	0.443596	12	-1.16081	0.10782	13	-1.94716	0.281639	11
NCTC8325	SAOUHSC_00315=SAOUHSC_00315	0.387549	0.316919	49	0.0536221	0.36547	49	-1.42558	0.0517072	57	-0.608729	0.132668	50	0.63472	0.0156951	57	0.661453	0.392179	46	-0.728835	0.378707	57	0.180499	0.472443	46	-1.14068	0.280801	50	2.0046	0.0874069	47	0.141161	0.213158	57	-0.150894	0.486954	57	0.106564	0.489213	50	-0.490175	0.070083	51	-1.46504	0.0196884	50	-0.379265	0.321308	51
NCTC8325	SAOUHSC_00316=SAOUHSC_00316	0.800678	0.0552857	18	-2.35762	0.446665	16	1.43629	0.172912	21	-1.18659	0.250343	18	0.366378	0.339273	20	0.84723	0.13391	16	0.154479	0.498125	20	-1.45852	0.492258	17	-0.775996	0.45968	19	-1.07609	0.321969	16	0.224038	0.412811	20	-0.0397917	0.29194	21	-2.43169	0.343509	18	1.95011	0.320254	19	2.10863	0.129916	18	-3.36707	0.000310828	15
NCTC8325	SAOUHSC_00317=SAOUHSC_00317	-1.81677	0.00365197	65	-0.150053	0.363916	61	-0.812739	0.175914	71	-0.44191	0.240901	61	-0.587292	0.370512	68	-2.24408	0.198977	62	-1.89531	0.00538191	68	-2.32569	0.10803	62	-0.717342	0.244138	60	2.198	0.0514975	56	-1.33741	0.187645	68	-0.733974	0.132487	69	-0.172338	0.128697	63	-1.64036	0.10544	62	-1.44157	0.102174	62	0.0324512	0.380679	63
NCTC8325	SAOUHSC_00318=SAOUHSC_00318	-0.864853	0.356337	25	-0.661246	0.360744	27	-0.408276	0.105763	36	-1.7282	0.422773	25	0.869644	0.282794	34	-0.814082	0.473565	24	-1.30405	0.12851	35	0.331594	0.419757	27	-0.209736	0.498272	25	2.38091	0.103858	24	0.492315	0.365384	34	0.438943	0.308078	35	-1.56707	0.151459	29	0.0408244	0.455443	26	-0.276207	0.320235	26	-1.52865	0.0904472	26
NCTC8325	SAOUHSC_00319=SAOUHSC_00319	-0.198625	0.328642	41	0.222847	0.242515	40	-1.33574	0.0440026	43	0.217077	0.262435	38	0.996265	0.0767753	43	2.46401	0.0483976	39	-0.468849	0.325608	43	2.89186	0.00609735	41	-0.542846	0.430322	41	2.12736	0.0264114	40	0.8842	0.299618	43	0.25404	0.438943	43	-0.350061	0.463094	41	-0.795849	0.353576	41	-1.46656	0.0962584	41	-0.801754	0.0314595	39
NCTC8325	SAOUHSC_00320=SAOUHSC_00320	2.46887	0.0381836	18	-0.345755	0.5	19	-2.52653	0.000115368	19	0.833733	0.385953	17	0.023374	0.490128	19	3.13354	0.0286137	17	-1.59941	0.0337495	19	3.39207	0.0308325	18	-0.227696	0.427298	19	1.18199	0.215232	18	-0.23539	0.486998	20	-0.396656	0.356905	19	-1.57234	0.153031	19	-0.340907	0.125444	19	-0.810971	0.267104	18	-2.00746	0.0634411	17
NCTC8325	SAOUHSC_00322=SAOUHSC_00322	-1.72631	0.039398	36	0.366453	0.413556	36	-1.54753	0.0163606	38	0.91714	0.207131	37	0.958987	0.213986	39	-0.122301	0.448278	35	-1.20035	0.0955349	39	-0.850712	0.278534	35	0.0950909	0.498427	36	-0.198636	0.429505	36	-0.52146	0.270794	39	-1.02136	0.011231	39	-0.0488339	0.283848	36	-2.37532	0.00547024	36	-2.06354	0.00530215	37	-2.06429	0.129037	35
NCTC8325	SAOUHSC_00323=SAOUHSC_00323	-0.475369	0.406601	22	-3.33991	0.164411	22	-4.66644	0.00369004	25	-4.34755	0.223079	19	-5.87882	0.0182489	25	1.08924	0.413008	21	-1.56452	0.142452	26	-3.00489	0.021694	21	-4.00488	0.0406559	21	-2.42464	0.257694	20	-3.9274	0.00959768	25	-7.00908	0.000626351	26	-0.590852	0.447067	23	1.1386	0.439846	21	0.195175	0.385519	20	3.43146	0.0146203	21
NCTC8325	SAOUHSC_00324=SAOUHSC_00324	1.04924	0.37899	25	-1.5182	0.171068	22	-1.14621	0.0679352	30	-1.19137	0.270483	23	1.81144	0.0401852	31	1.77559	0.024189	19	-1.37734	0.266312	29	-0.475235	0.325981	22	0.873254	0.242231	20	1.08248	0.456526	21	0.0374736	0.49072	30	-2.40233	0.139586	30	-1.11194	0.181376	22	-1.8116	0.107534	24	-1.05249	0.13774	25	0.201881	0.499803	23
NCTC8325	SAOUHSC_00325=SAOUHSC_00325	0.93949	0.37899	21	-0.78649	0.356141	19	2.46473	0.0373656	25	-1.33395	0.172528	20	0.343372	0.486835	24	0.397282	0.483608	17	0.237599	0.139829	24	0.443961	0.448081	20	-1.32047	0.0603294	19	-0.120192	0.429111	20	1.16375	0.481862	24	2.32516	0.0585561	25	1.06858	0.264742	20	-0.574102	0.303396	21	-1.32719	0.189823	21	0.2153	0.483467	17
NCTC8325	SAOUHSC_00326=SAOUHSC_00326	-0.552411	0.374192	53	0.0168597	0.416345	50	-1.72071	0.00920791	58	-1.57211	0.454782	51	-0.0593562	0.248622	58	0.208108	0.494796	46	-0.973605	0.104949	58	-0.40806	0.153941	49	-0.356144	0.34545	51	-2.03067	0.29949	55	0.405325	0.280104	60	-0.818573	0.113635	60	-1.0444	0.142586	50	-3.0127	0.0175542	52	-3.1529	0.000124582	52	-0.570443	0.232028	50
NCTC8325	SAOUHSC_00327=SAOUHSC_00327	-1.18648	0.215161	57	0.628537	0.468044	52	-1.25335	0.0679352	61	0.271815	0.385285	56	-0.318297	0.472832	60	-1.22603	0.336329	52	-1.38453	0.0733284	60	-0.602358	0.228685	55	0.157212	0.385007	53	0.308466	0.37956	53	-0.346396	0.260473	62	-0.917569	0.239538	60	0.674599	0.5	53	1.34152	0.166244	54	1.11763	0.353418	54	0.365158	0.479333	54
NCTC8325	SAOUHSC_00328=SAOUHSC_00328	-0.933189	0.478156	14	0.2284	0.459209	14	-1.23825	0.0694824	17	-0.0817516	0.322003	14	0.693787	0.241386	17	0.932157	0.162978	12	-0.236375	0.357717	17	1.97882	0.288411	15	-1.99092	0.0817222	16	2.88286	0.277889	12	0.264372	0.443198	17	-0.17466	0.153947	17	0.351719	0.255102	15	-0.682748	0.254316	17	-2.80021	0.00856408	15	0.62361	0.34668	15
NCTC8325	SAOUHSC_00329=SAOUHSC_00329	2.85802	0.347665	7	-1.76751	0.213543	8	-0.342738	0.250788	8	-0.402788	0.368517	7	0.356439	0.408149	8	2.22375	0.187008	5	-0.37165	0.302688	8	0.940196	0.49946	6	1.27999	0.123721	7	-1.87551	0.161568	8	-0.150898	0.368392	8	-1.02255	0.258413	8	-0.0183572	0.443422	8	-0.144825	0.226976	8	1.71443	0.498656	8	-2.39761	0.0569034	8
NCTC8325	SAOUHSC_00330=SAOUHSC_00330	0.162434	0.457479	13	0.150549	0.442829	12	-0.491325	0.242102	14	0.780459	0.15603	11	0.633103	0.219131	13	-0.561372	0.382649	13	-0.318625	0.401179	13	-0.800242	0.241698	13	2.36105	0.0020719	12	-1.84776	0.209848	12	0.0295382	0.378731	14	0.0196181	0.419471	14	-0.148186	0.336363	12	-0.994735	0.0617051	13	-1.09498	0.098373	13	1.30152	0.27228	10
NCTC8325	SAOUHSC_00331=SAOUHSC_00331	-2.15552	0.158095	11	-1.70314	0.258688	10	-0.752173	0.193932	12	-3.65358	0.142715	10	-0.878701	0.245207	10	-1.28034	0.384735	10	-0.602311	0.310162	11	-4.56703	0.00320352	10	-0.265322	0.356631	10	0.913527	0.456749	10	-0.429997	0.427962	11	-0.0844932	0.264962	12	-3.36104	0.0235631	10	0.808845	0.498959	11	-0.248203	0.45041	9	0.695195	0.268346	8
NCTC8325	SAOUHSC_00332=SAOUHSC_00332	0.950315	0.087303	21	-0.249469	0.487701	17	0.925848	0.482456	27	0.244148	0.370947	20	0.341983	0.300378	25	-0.138894	0.420688	15	0.0357875	0.308162	25	-0.525999	0.325981	16	-2.00007	0.0629384	21	1.11456	0.251467	18	0.48811	0.393463	26	1.39854	0.214754	27	0.188849	0.456539	19	1.21433	0.452369	21	-1.322	0.0709171	18	-2.43379	0.106755	23
NCTC8325	SAOUHSC_00333=SAOUHSC_00333	-0.886362	0.132571	23	-2.14989	0.0328493	22	-0.247657	0.498605	26	-0.0787718	0.406877	22	0.402619	0.341693	26	0.447033	0.455659	19	-0.994112	0.373972	26	-0.67056	0.413548	20	-2.0724	0.0668503	21	-1.31299	0.459631	21	-0.384774	0.433362	26	-0.0837849	0.31456	26	-1.2145	0.0988894	24	-0.073445	0.378086	23	-1.0515	0.220987	23	-2.62657	0.00194928	21
NCTC8325	SAOUHSC_00334=SAOUHSC_00334	-0.439168	0.322539	20	-0.661522	0.480875	20	0.585109	0.309501	25	0.361281	0.184234	20	0.490081	0.479228	25	-0.183507	0.384735	19	0.0851154	0.445644	26	-1.60826	0.133842	18	-0.387304	0.397657	21	2.79589	0.0290573	19	0.359524	0.490289	24	-0.0324847	0.483897	25	-2.18539	0.0538264	21	0.109692	0.249373	24	0.630535	0.496408	22	-0.543303	0.115008	23
NCTC8325	SAOUHSC_00335=SAOUHSC_00335	0.153998	0.478552	22	1.26298	0.335682	21	-0.119461	0.31479	28	0.020139	0.453789	21	0.786235	0.279085	26	2.4822	0.0283563	21	-0.630454	0.208989	26	0.897388	0.465083	20	0.112906	0.426198	22	0.207554	0.340674	22	0.316961	0.421096	26	0.689162	0.118478	26	0.0817568	0.470187	22	0.0776619	0.108466	22	-0.558208	0.105471	22	-1.48629	0.0599768	21
NCTC8325	SAOUHSC_00336=SAOUHSC_00336	0.226687	0.46301	51	-1.45314	0.255048	48	-3.35436	2.08e-05	54	-3.11979	0.0367991	46	-2.38557	0.0214118	55	0.539605	0.352396	46	0.888497	0.330771	56	4.93447	0.000224019	49	6.64727	8.92e-07	51	1.50864	0.114175	45	0.341728	0.323127	55	-1.82926	0.0317409	56	-1.40362	0.0305961	50	0.574669	0.297999	50	1.79331	0.287478	51	0.634469	0.365064	49
NCTC8325	SAOUHSC_00337=SAOUHSC_00337	-0.769368	0.21865	29	2.32151	0.0412807	26	-2.14087	0.00496184	32	-0.677393	0.404207	29	-0.444014	0.403589	32	-0.167282	0.348388	26	-0.525961	0.407644	32	-1.50397	0.288411	27	-1.25734	0.365619	29	1.22565	0.0858015	28	-0.0707932	0.450349	32	-0.970662	0.0500752	32	-0.804752	0.272924	27	-1.47204	0.0297229	28	-1.61862	0.115201	27	0.297945	0.0435785	27
NCTC8325	SAOUHSC_00338=SAOUHSC_00338	-1.03857	0.0713016	46	-0.0745767	0.480875	46	-0.21597	0.337687	54	-0.779777	0.277268	45	0.041266	0.463604	54	-0.061834	0.392179	39	-0.36898	0.195248	53	1.4245	0.226787	45	0.509133	0.301351	46	0.393312	0.325029	41	-0.0754572	0.448487	53	-0.251223	0.329622	53	-0.433366	0.259227	48	-0.559585	0.0850729	48	-2.02524	0.0145321	50	-1.14148	0.136515	47
NCTC8325	SAOUHSC_00339=SAOUHSC_00339	-0.479495	0.405674	47	-0.247844	0.302702	47	-1.18947	0.0283432	49	-0.304898	0.457839	45	0.285094	0.354685	49	0.620955	0.347062	46	-0.0298734	0.158735	50	0.939514	0.0575003	47	0.243987	0.285524	48	0.989978	0.0860602	46	-0.831495	0.0709722	47	-0.922779	0.0340025	48	-0.733723	0.0949691	48	-0.623622	0.033147	47	-1.40191	0.019936	46	-1.73349	0.250532	49
NCTC8325	SAOUHSC_00340=SAOUHSC_00340	-1.10085	0.156317	37	-2.33626	0.127275	37	-1.10683	0.124453	39	0.102126	0.391589	38	0.871962	0.160838	39	-0.047656	0.459048	37	-0.531445	0.0672045	39	-0.54931	0.414038	37	-0.527178	0.280801	36	1.50872	0.0940625	38	1.21321	0.410948	39	-0.623569	0.0629349	39	-0.679747	0.466442	38	-0.489657	0.118887	38	-2.49254	0.0123181	37	-0.901357	0.389175	34
NCTC8325	SAOUHSC_00341=SAOUHSC_00341	-0.439087	0.314949	27	0.533926	0.345657	26	1.04405	0.283978	29	0.26682	0.201557	24	1.07809	0.0438183	28	-0.00327939	0.494496	26	0.546819	0.49316	28	-0.00500274	0.429105	26	-0.243158	0.349191	26	3.77569	0.00435584	25	0.661572	0.403189	28	0.693658	0.268236	29	-1.08953	0.320884	26	-0.552337	0.136919	26	-0.130978	0.496551	25	-0.577035	0.449057	27
NCTC8325	SAOUHSC_00342=SAOUHSC_00342	-0.562264	0.4014	22	0.214745	0.381329	24	-0.500965	0.244662	28	3.26393	0.0162531	25	1.43043	0.375091	28	-0.594685	0.479593	21	-0.444407	0.214796	27	0.969048	0.253632	24	1.13528	0.0795745	22	-2.5015	0.0276234	26	0.399029	0.469476	27	0.708338	0.488983	27	-1.0443	0.233898	24	-0.743075	0.417233	26	-2.5283	0.0843689	26	0.604809	0.305366	18
NCTC8325	SAOUHSC_00344=SAOUHSC_00344	1.08059	0.342323	24	1.95112	0.145374	21	1.08443	0.320209	31	-0.582941	0.171576	19	-0.0549802	0.437581	31	-0.439494	0.471435	20	0.179414	0.483229	31	2.86816	0.101603	24	3.06446	0.0473821	24	0.77303	0.485198	20	0.901778	0.312406	30	2.59081	0.00386057	30	0.293735	0.436844	24	1.38805	0.387304	24	1.07152	0.423924	26	2.17538	0.2568	23
NCTC8325	SAOUHSC_00345=SAOUHSC_00345	0.187375	0.301298	8	0.288263	0.261992	9	2.02038	0.0479548	10	-1.03972	0.214155	9	1.73739	0.0429938	10	-1.92211	0.15438	7	1.39899	0.450547	10	5.10053	0.00511695	8	1.39477	0.291828	8	0.274626	0.357272	8	-0.606779	0.31887	10	2.53131	0.038352	10	1.10584	0.131032	9	0.0130851	0.498959	8	-5.67377	0.0164588	8	-1.49702	0.450109	5
NCTC8325	SAOUHSC_00346=ychF	0.63095	0.486859	34	-1.40626	0.274028	33	-1.11453	0.0331735	39	-2.21818	0.0127388	31	-0.135302	0.282794	39	-1.0929	0.247053	29	0.0376275	0.414448	39	1.40936	0.264847	31	1.83622	0.0049638	33	-0.155913	0.355341	32	-1.21233	0.0709722	39	0.363852	0.394086	38	-0.747784	0.0607523	33	-1.02441	0.015033	32	-1.16602	0.0420288	32	0.358655	0.164219	34
NCTC8325	SAOUHSC_00347=SAOUHSC_00347	0.702258	0.449505	8	-0.517571	0.319245	8	1.04376	0.156885	8	-0.0904475	0.447337	7	1.15192	0.290801	8	3.88758	0.171198	8	-1.04508	0.381092	8	2.42202	0.0621191	9	-0.37988	0.476748	8	-1.31067	0.470404	8	0.327239	0.493278	8	0.60314	0.113977	9	-3.48243	0.069485	8	-0.158525	0.375217	7	-1.46235	0.243891	7	-1.50851	0.0605466	7
NCTC8325	SAOUHSC_00348=rpsF	-0.13002	0.327941	8	2.35227	0.0983303	8	-2.07847	0.0826376	8	2.0609	0.292169	8	2.02154	0.0242357	8	2.44124	0.0935524	8	-1.24233	0.037136	8	0.977027	0.481512	8	2.64226	0.0220538	8	0.392045	0.445157	8	-0.04622	0.481862	8	1.09521	0.186601	8	2.64615	0.162084	8	-0.400707	0.436742	8	-2.50719	0.0107807	8	7.43381	0.0691932	10
NCTC8325	SAOUHSC_00349=SAOUHSC_00349	-0.789151	0.5	19	-0.0338338	0.379118	18	-1.20624	0.172912	22	3.79777	0.00422911	20	6.87694	1.6e-09	22	2.31225	0.0946252	16	-0.205598	0.481228	23	5.86862	2.42e-05	20	5.40288	1.97e-05	18	-2.25094	0.1599	18	2.11269	0.0554271	23	5.59262	3.45e-06	23	0.365336	0.364578	20	-1.74346	0.00670564	18	-0.907098	0.0471365	19	4.34967	0.00104495	21
NCTC8325	SAOUHSC_00350=rpsR	-4.93532	0.00322269	10	-1.42271	0.17749	9	-1.43386	0.179598	10	3.11486	0.0274737	10	3.9011	0.0150739	10	-2.64372	0.238801	10	-1.02967	0.244058	11	-0.50421	0.356429	11	0.553463	0.32205	9	-3.83709	0.101687	9	0.648728	0.419772	11	5.0708	0.0258446	12	-0.566226	0.267908	10	-0.772203	0.350675	10	1.66737	0.462467	11	5.16423	0.0193748	10
NCTC8325	SAOUHSC_00351=SAOUHSC_00351	-0.341388	0.183365	15	1.90531	0.349095	15	1.46311	0.179564	16	-1.67684	0.226143	14	1.89225	0.0420036	16	1.9027	0.0571122	13	0.804436	0.247251	16	1.3575	0.325704	14	0.468768	0.450929	16	0.588132	0.18632	13	0.456898	0.290228	16	1.16819	0.141444	16	2.56542	0.0329638	16	-1.02242	0.0453909	16	-2.32448	0.0205541	16	-3.14616	0.00197277	12
NCTC8325	SAOUHSC_00352=SAOUHSC_00352	0.0922894	0.115955	16	-1.35771	0.142398	18	0.144301	0.435656	19	-2.44147	0.431722	19	1.27172	0.0651636	19	0.414142	0.446677	15	1.2546	0.0705942	20	1.16621	0.474986	18	-0.231501	0.488963	18	2.11225	0.0852906	17	0.395916	0.481862	19	-0.00749481	0.429993	19	-0.518939	0.377177	19	0.441446	0.381765	19	-2.21713	0.0147299	18	-2.60898	9.49e-06	15
NCTC8325	SAOUHSC_00353=SAOUHSC_00353	0.479529	0.498795	8	3.40836	0.00544131	9	-0.550585	0.395029	9	0.361294	0.262291	9	1.24088	0.0738756	9	-0.282281	0.290555	7	0.548663	0.332324	10	2.20674	0.351708	9	1.06947	0.498427	8	3.22102	0.0914256	9	0.584938	0.399154	9	0.00821691	0.5	9	0.748039	0.475839	9	1.047	0.0439173	9	-1.7013	0.191589	9	0.713685	0.499307	8
NCTC8325	SAOUHSC_00354=SAOUHSC_00354	0.567633	0.495202	20	0.910756	0.276643	19	0.95774	0.0794538	24	-0.35411	0.304829	18	0.967995	0.0876887	24	1.21341	0.0880237	17	1.18368	0.296573	26	1.7845	0.123175	18	0.220741	0.285056	21	-1.32245	0.243347	19	-0.371936	0.328558	24	0.88583	0.294109	26	0.524575	0.281704	21	-1.21428	0.246162	21	-1.921	0.162602	20	-2.00773	0.115581	18
NCTC8325	SAOUHSC_00355=SAOUHSC_00355	1.29772	0.409057	6	-1.17575	0.257469	6	2.09382	0.0313375	8	0.701697	0.345181	6	0.0577169	0.490128	8	3.16133	0.476625	6	2.58822	0.234266	8	1.46432	0.324707	6	1.36616	0.192569	6	-4.82985	0.466083	7	3.28886	0.131071	9	1.41208	0.229125	8	0.554999	0.216998	7	-0.640029	0.213001	7	-2.05184	0.0782469	7	-1.18379	0.111552	5
NCTC8325	SAOUHSC_00356=SAOUHSC_00356	0.800785	0.481107	16	1.55796	0.0676903	16	0.391389	0.439548	17	1.0858	0.0713712	15	1.02173	0.0143831	17	1.53506	0.167819	13	-0.632964	0.484099	17	2.40487	0.0327382	14	0.313378	0.491978	14	-0.118759	0.300347	14	1.09369	0.495516	18	-0.290487	0.376993	17	0.484094	0.291486	16	0.322192	0.418829	15	0.224897	0.328126	14	-1.28258	0.224553	11
NCTC8325	SAOUHSC_00357=SAOUHSC_00357	-0.869142	0.286056	9	0.34058	0.437199	9	-0.48324	0.23477	9	-2.58415	0.0844599	9	0.871981	0.102121	9	0.26254	0.483608	9	-0.279017	0.413747	9	0.3548	0.403835	9	1.20478	0.0712968	9	-2.36864	0.192184	8	0.906862	0.128315	9	0.576406	0.323047	9	-0.304126	0.435561	9	0.569236	0.400608	9	-0.347034	0.405936	9	-2.42036	0.021749	9
NCTC8325	SAOUHSC_00358=SAOUHSC_00358	-0.629955	0.480848	26	-0.582659	0.260023	25	-0.0862958	0.447608	28	0.680879	0.171382	23	0.685449	0.129174	28	-0.602235	0.4874	25	-0.392936	0.365018	28	-2.06959	0.317588	25	-0.189435	0.433418	26	0.890033	0.198655	24	0.477888	0.384494	28	0.934509	0.173319	29	0.500962	0.384924	27	-1.53605	0.0095874	28	-0.276387	0.354057	24	1.52206	0.382024	26
NCTC8325	SAOUHSC_00359=SAOUHSC_00359	-0.295325	0.322493	13	-0.0881449	0.37891	14	-0.412515	0.397801	15	-0.344283	0.45231	13	0.550029	0.245088	15	0.361936	0.397925	12	0.165388	0.398121	15	1.06058	0.317588	13	0.975602	0.0373215	13	2.48904	0.0407454	14	-0.206634	0.355099	15	0.12082	0.317018	15	-0.552337	0.347755	14	-0.832566	0.350516	14	-1.30699	0.0658079	14	-3.1279	0.0148977	16
NCTC8325	SAOUHSC_00360=SAOUHSC_00360	-2.32553	0.0230633	7	-0.316545	0.434776	7	-0.230031	0.383926	8	1.43858	0.0816116	7	0.26608	0.391869	8	0.683544	0.253269	7	-0.00418818	0.368239	8	-0.629842	0.375443	7	2.06163	0.0339283	8	-1.04312	0.417406	8	2.03	0.280327	8	0.900643	0.352564	8	0.694134	0.490339	8	-2.09605	0.213001	7	-2.03343	0.0801491	8	-1.89762	0.164403	7
NCTC8325	SAOUHSC_00362=SAOUHSC_00362	-2.49822	0.0632548	4	2.79679	0.0205496	4	-2.60991	0.179598	4	0.793278	0.262291	4	1.38264	0.199047	5	-1.44042	0.325285	4	-0.809435	0.314658	4	0.560725	0.332004	4	-1.69531	0.182078	4	2.11471	0.028547	4	-0.0322817	0.495516	4	-0.110045	0.478802	5	0.23341	0.493299	4	-1.94982	0.118887	4	-1.64424	0.228336	4	1.17224	0.152527	4
NCTC8325	SAOUHSC_00363=SAOUHSC_00363	-4.29008	0.0774674	2	-1.0367	0.5	2	-3.92766	0.0375505	2	1.78318	0.109769	2	-2.99009	0.0740238	2	-2.13366	0.141449	2	-2.20193	0.0705942	2	1.46025	0.49946	2	0.868089	0.498427	2	2.58312	0.491594	2	-4.75752	0.0760276	2	-2.07829	0.0401582	2	-1.90455	0.457938	2	1.0689	0.498959	2	-1.62152	0.225899	2	0.744839	0.424254	2
NCTC8325	SAOUHSC_00364=SAOUHSC_00364	-2.21652	0.00688512	57	-0.892876	0.317917	54	-2.4031	0.000358316	61	0.128745	0.485018	54	1.2279	0.0218176	62	-0.839852	0.300106	53	-0.51061	0.194976	61	-0.762828	0.302382	53	0.836859	0.176068	55	1.47345	0.026043	52	-1.0032	0.139436	61	-1.27299	0.0019134	62	-1.53851	0.00414958	55	-0.969901	0.200196	55	-1.46936	0.166512	56	0.142556	0.499803	55
NCTC8325	SAOUHSC_00365=SAOUHSC_00365	-1.41619	0.314949	17	2.10965	0.104547	16	-2.8988	0.00493994	17	-0.664007	0.499848	17	0.850855	0.150489	17	-3.55018	0.287841	17	-1.06714	0.181612	17	-1.4929	0.42511	17	0.913569	0.222166	16	-1.17443	0.263198	15	-1.38303	0.118327	17	-1.69401	0.0229316	17	0.0482716	0.460877	16	-4.17174	0.00791109	16	-4.35027	0.00146112	17	0.370784	0.252142	15
NCTC8325	SAOUHSC_00366=SAOUHSC_00366	1.0058	0.478552	31	-1.8402	0.499407	30	-2.52598	0.000283182	33	-0.984564	0.497831	28	0.214608	0.5	33	1.20144	0.490598	26	-1.26606	0.0670936	33	0.433988	0.459422	27	0.621011	0.396568	31	1.6072	0.078478	28	0.725979	0.439817	33	-1.51778	0.0540116	33	-1.71438	0.073253	30	-1.52715	0.0692021	29	0.178775	0.420423	29	-0.918893	0.0346228	28
NCTC8325	SAOUHSC_00367=SAOUHSC_00367	-1.24644	0.014083	52	0.0387696	0.361805	49	-2.66577	0.000113328	53	0.623301	0.0805208	49	-0.110986	0.339351	54	-0.440767	0.295063	49	-1.16042	0.144619	55	-1.35022	0.0312157	51	0.0395532	0.483512	49	1.82796	0.0230867	45	0.239367	0.355059	55	-1.36031	0.000716365	54	-0.425288	0.0382972	50	-1.7652	0.00834771	49	-1.60846	0.0784749	51	-0.481824	0.389658	49
NCTC8325	SAOUHSC_00368=SAOUHSC_00368	-1.44692	0.271021	7	0.235281	0.30947	8	-1.83694	0.107626	8	0.833351	0.5	7	-0.0752862	0.421648	8	-2.15871	0.0763638	6	-2.00399	0.135727	8	-2.72663	0.21424	6	-0.0751796	0.460776	8	-1.84213	0.0611271	6	-0.364119	0.456943	8	-1.50126	0.27737	8	0.217733	0.467266	8	-2.1766	0.223305	7	-2.04923	0.0898216	7	1.0654	0.164665	8
NCTC8325	SAOUHSC_00369=SAOUHSC_00369	-1.65602	0.0420675	13	2.28569	0.150294	13	-2.04567	0.00624874	13	1.88283	0.40579	13	0.0655927	0.494208	13	-1.64447	0.240593	13	-0.776329	0.103255	13	-1.31951	0.287966	13	-0.0550787	0.397486	13	1.59317	0.237996	13	-1.80203	0.000789398	13	-0.938483	0.0362802	13	-0.910968	0.379898	13	-3.18777	0.00121418	13	-2.57952	0.0109909	13	-0.419493	0.489593	12
NCTC8325	SAOUHSC_00370=SAOUHSC_00370	0.037865	0.489563	10	0.147652	0.323204	10	1.33067	0.0178883	14	0.959281	0.357505	9	0.0687629	0.440491	13	1.44372	0.208681	9	-1.38303	0.108944	13	0.853363	0.49946	10	1.81644	0.0406559	8	0.554236	0.494627	10	0.510059	0.299618	14	4.99649	2.82e-05	14	0.523386	0.378092	10	-2.28455	0.00750036	10	2.49054	0.0486034	13	-3.12252	0.0764137	8
NCTC8325	SAOUHSC_00371=SAOUHSC_00371	-0.878456	0.283979	10	0.140485	0.262931	11	1.64787	0.292084	12	0.87339	0.402688	10	1.51111	0.0513117	12	0.344541	0.368788	10	-0.0108024	0.315818	12	-0.119898	0.366777	10	0.110307	0.405207	10	1.03757	0.346025	10	0.933673	0.322584	12	2.02148	0.0616601	12	0.811483	0.387152	11	0.426333	0.498959	11	-0.527903	0.440831	12	1.4922	0.0702558	9
NCTC8325	SAOUHSC_00372=SAOUHSC_00372	-0.999068	0.0494919	27	0.586446	0.289801	28	-1.21443	0.0561504	29	2.72603	0.0289352	27	2.2798	3.39e-05	29	-0.76934	0.309187	24	-0.468724	0.309863	29	-3.09567	0.00124204	24	-2.2071	0.0047275	27	1.55767	0.0806393	26	0.264907	0.362652	29	1.79256	0.000647101	29	-1.35955	0.15072	28	-0.00480892	0.484999	29	1.53668	0.374325	29	2.16827	0.00398275	23
NCTC8325	SAOUHSC_00373=SAOUHSC_00373	-2.85279	0.00029289	55	-1.22301	0.0903532	57	-0.750132	0.0550859	68	3.13181	0.00507854	57	2.89192	8.13e-07	68	-1.46593	0.392179	53	-0.403089	0.202426	67	-2.84718	0.00803996	53	-3.13634	0.000235394	56	0.553305	0.0924613	56	1.2038	0.131071	67	2.2187	0.00175172	67	-0.578196	0.295022	58	-0.655256	0.41251	60	-1.93941	0.104969	58	1.60681	0.18735	62
NCTC8325	SAOUHSC_00374=SAOUHSC_00374	-2.37107	0.00243073	56	-0.30419	0.486552	53	0.305199	0.383926	64	4.36385	0.00493981	55	4.66035	5.23e-05	64	-1.33407	0.182336	55	0.336398	0.277077	64	-3.10116	0.000337429	54	-1.25912	0.0246809	53	3.09836	0.00194676	55	1.63237	0.0709722	64	3.10102	0.000416947	65	1.77805	0.0604776	58	0.176867	0.428496	55	0.228738	0.418249	54	3.46236	0.0389938	55
NCTC8325	SAOUHSC_00375=guaA	-0.772742	0.262089	56	1.05357	0.0393957	57	-1.44634	0.0544393	62	4.55475	8.86e-07	58	3.00989	0.00154667	62	-0.284181	0.420657	54	-0.608223	0.145068	63	-0.349177	0.265487	55	-1.25765	0.0784812	57	1.45146	0.277889	57	0.445167	0.400697	62	1.70492	0.115681	62	-0.30943	0.280894	57	-0.404817	0.454174	56	0.882695	0.445844	56	3.83663	0.000719929	53
NCTC8325	SAOUHSC_00376=SAOUHSC_00376	2.02962	0.312	14	2.09049	0.0632791	12	1.19979	0.42523	14	-0.348185	0.390344	14	1.6476	0.10185	13	1.11671	0.308249	12	0.581359	0.401179	14	1.21689	0.128041	12	-0.287697	0.304594	13	-0.421347	0.464278	12	0.671878	0.465161	14	0.0739957	0.499407	14	0.921294	0.200642	12	0.0315683	0.43752	14	-0.105023	0.476337	13	-4.14003	0.000241516	11
NCTC8325	SAOUHSC_00377=SAOUHSC_00377	0.921797	0.225014	15	3.65402	0.0151743	15	1.15397	0.118908	16	-3.19669	0.203817	13	1.56088	0.0162058	16	1.88678	0.0679388	13	0.922306	0.307769	16	-1.08625	0.490585	14	0.892703	0.261582	14	0.785328	0.277889	14	1.60019	0.200133	16	0.238538	0.419403	16	0.499295	0.38012	14	1.01288	0.335735	14	1.03521	0.489159	14	-1.39364	0.125468	13
NCTC8325	SAOUHSC_00378=SAOUHSC_00378	0.728551	0.462688	4	-2.38474	0.0951644	3	3.54783	0.216111	4	-0.718868	0.369083	3	0.334728	0.453845	4	-0.877591	0.222111	2	0.0987307	0.48034	4	-0.636104	0.297333	2	-1.10183	0.36852	3	-1.94231	0.0407454	3	0.468746	0.409624	4	-0.0777639	0.492456	4	0.258645	0.437552	3	-3.39819	0.0561144	4	-1.76868	0.129639	4	-1.43649	0.295978	3
NCTC8325	SAOUHSC_00381=SAOUHSC_00381	-1.29548	0.212577	9	-1.23376	0.280612	10	-1.06404	0.140323	11	1.49907	0.22244	9	0.618812	0.428576	11	-0.62021	0.321096	8	-0.781781	0.20654	11	0.66855	0.309314	8	-0.611366	0.280801	9	1.75591	0.0454112	9	-1.77857	0.192348	11	-0.450174	0.34735	11	-0.115359	0.410083	10	0.0942569	0.49751	8	0.77023	0.466303	9	-3.45309	0.000385449	9
NCTC8325	SAOUHSC_00381a=SAOUHSC_00381a	0.6023	0.328267	4	0.507246	0.481966	4	1.62805	0.496413	4	1.82097	0.0432218	3	3.03856	0.138354	4	1.66385	0.348769	3	1.30448	0.277823	4	-0.584841	0.297333	2	-0.235267	0.406288	3	-1.447	0.34502	3	1.3446	0.196357	4	1.43248	0.264733	4	0.350661	0.493299	4	0.0736435	0.416914	4	-0.94576	0.401248	4	-1.28276	0.0990567	4
NCTC8325	SAOUHSC_00382=SAOUHSC_00382	0.818136	0.398726	30	-0.577707	0.361805	28	-0.251937	0.396391	33	0.498575	0.2819	29	0.849045	0.178493	33	0.071561	0.410961	27	0.329703	0.475486	33	0.221198	0.453865	28	0.526315	0.144038	29	0.526694	0.45372	29	0.208817	0.407793	32	-0.144808	0.301658	33	-1.28469	0.0437518	29	-3.38804	0.00404784	30	-2.99571	0.0118391	30	-1.34737	0.0127155	24
NCTC8325	SAOUHSC_00383=SAOUHSC_00383	1.16496	0.35117	22	2.09351	0.368025	20	0.524278	0.175134	25	-0.375012	0.415045	21	1.98831	0.0394864	25	0.119969	0.300106	17	0.311571	0.391876	24	1.02943	0.402998	21	1.72679	0.359266	21	-0.0730437	0.250657	19	0.541402	0.427633	24	1.62965	0.00897013	24	0.183549	0.377111	20	0.715708	0.269933	21	1.0549	0.435007	21	-1.06418	0.194895	18
NCTC8325	SAOUHSC_00384=SAOUHSC_00384	-0.955974	0.287782	15	0.252387	0.320374	16	1.10357	0.475355	22	-0.951918	0.294995	17	1.62664	0.0376255	22	-0.600175	0.455659	13	-0.656394	0.184823	22	1.22751	0.254853	15	1.28936	0.0667444	14	-2.06302	0.305571	13	0.337972	0.354107	22	0.874979	0.0988115	22	-0.098201	0.405394	17	1.1834	0.254316	16	-0.226561	0.393961	16	-0.994318	0.123696	15
NCTC8325	SAOUHSC_00386=SAOUHSC_00386	-1.71366	0.087303	21	2.17931	0.247165	23	-1.90152	0.0437353	24	-1.642	0.406877	22	0.804656	0.132458	24	0.842768	0.352396	19	0.481584	0.473866	25	-0.877699	0.430089	20	0.504289	0.443529	23	-1.69901	0.130641	22	-0.747286	0.454119	24	1.09215	0.197302	25	1.42136	0.302565	23	1.52993	0.444125	23	0.641288	0.427791	24	-1.37613	0.139139	18
NCTC8325	SAOUHSC_00387=SAOUHSC_00387	-2.246	0.292591	2	2.8141	0.112111	3	0.115831	0.464794	4	1.19264	0.150911	2	0.977847	0.241386	4	-1.27184	0.466349	2	-0.712318	0.147757	4	-4.74755	0.042641	2	1.98712	0.241806	3	2.16287	0.0363853	3	0.110682	0.48335	4	3.43348	0.0865068	4	1.87846	0.171838	4	-3.01678	0.263341	3	3.11215	0.113869	4	-1.1694	0.038695	3
NCTC8325	SAOUHSC_00389=SAOUHSC_00389	0.102471	0.307514	15	1.83487	0.375585	13	3.34502	0.0698684	19	2.43221	0.0703129	13	2.53843	0.00839252	19	0.806571	0.380948	12	2.57391	0.0572414	20	-0.18089	0.386125	12	1.69973	0.130374	14	1.35832	0.277889	12	1.00656	0.280327	18	3.13037	0.00925597	20	0.458127	0.43339	14	1.49234	0.354518	16	-1.90864	0.0268885	15	1.6418	0.321308	15
NCTC8325	SAOUHSC_00390=SAOUHSC_00390	-0.510887	0.368491	19	-0.0469747	0.312469	19	-0.348892	0.397296	21	-0.375527	0.499848	20	1.01589	0.106361	21	-1.94228	0.117419	17	-0.138238	0.435641	21	-0.532344	0.246067	19	-0.181634	0.447636	21	-0.0513888	0.498124	18	0.00699774	0.41664	21	0.247371	0.473246	22	1.23386	0.475839	20	-0.330225	0.125444	21	-2.19399	0.0140142	20	-0.345498	0.324888	19
NCTC8325	SAOUHSC_00391=SAOUHSC_00391	2.1546	0.0689559	21	-0.610809	0.374885	18	0.666563	0.499839	24	3.3155	0.00792425	20	0.384985	0.253015	23	4.50764	0.0238858	18	-0.783974	0.310849	23	4.24324	0.160912	20	1.36411	0.030132	23	0.0406352	0.330561	20	0.152369	0.280327	23	0.335686	0.47869	23	-0.942756	0.42686	19	-2.9723	0.0347777	22	-1.27862	0.0818183	23	-0.546284	0.297999	20
NCTC8325	SAOUHSC_00392=SAOUHSC_00392	0.546121	0.25953	17	0.0480288	0.480875	16	1.28136	0.16243	19	2.55624	0.16159	16	-0.924244	0.330296	19	-0.834428	0.5	13	0.68127	0.376917	20	-1.92045	0.120026	14	1.53204	0.127059	16	2.8266	0.199963	14	1.44045	0.0929264	20	-0.282857	0.462728	19	0.465319	0.458456	17	0.344774	0.372006	17	0.0402937	0.491386	16	-2.2389	0.0593793	15
NCTC8325	SAOUHSC_00393=SAOUHSC_00393	-1.24779	0.33553	15	-1.42261	0.0951644	14	2.17303	0.0992593	19	-0.589521	0.293203	15	1.96532	0.0231159	19	-3.58795	0.0653419	13	0.561777	0.461531	19	-0.81898	0.461828	14	-0.0122121	0.32205	16	0.268076	0.348384	14	2.96969	0.0252406	19	1.82191	0.413131	19	0.558241	0.357693	16	-2.63427	0.188717	18	-3.07877	0.0361117	18	2.81483	0.34668	15
NCTC8325	SAOUHSC_00394=SAOUHSC_00394	-3.64307	0.0622767	14	3.01441	0.0166946	15	0.755664	0.460007	17	3.02798	0.172528	13	1.88519	0.061168	16	-3.11676	0.0974426	12	-2.18541	0.0277759	16	-1.18438	0.277505	12	-0.845103	0.488658	14	1.72061	0.151133	12	0.579715	0.481862	16	-0.427264	0.377395	16	-0.472634	0.202445	15	2.57257	0.273049	15	1.2799	0.479447	15	-0.843214	0.201696	13
NCTC8325	SAOUHSC_00395=SAOUHSC_00395	-1.4145	0.0857468	21	0.578624	0.354137	19	1.40608	0.401052	25	-0.576432	0.11401	21	-0.0486287	0.49103	24	-0.0720568	0.436613	19	0.668435	0.449403	24	0.17019	0.5	20	0.715799	0.131673	19	0.809412	0.450792	19	-0.294014	0.258585	23	0.259362	0.478435	24	-0.80259	0.201662	20	0.030472	0.280043	20	-0.0735056	0.476835	20	-2.0842	0.187542	19
NCTC8325	SAOUHSC_00396=SAOUHSC_00396	-0.364162	0.262089	9	-1.91872	0.157633	9	0.387173	0.400348	9	0.977454	0.415045	9	0.526742	0.377107	9	1.4756	0.0781178	8	-0.957309	0.170737	9	-1.52205	0.309314	8	0.0840761	0.449788	8	2.63865	0.0177819	9	0.256484	0.428123	9	0.877849	0.378137	9	-1.05734	0.295022	9	-1.08078	0.233119	9	-0.15493	0.455027	9	-2.34648	0.241201	8
NCTC8325	SAOUHSC_00397=SAOUHSC_00397	-1.47893	0.00608017	48	1.05396	0.323048	48	-1.63439	0.00148999	54	0.167609	0.374646	47	0.679815	0.201848	54	-0.850446	0.5	45	-0.768066	0.105768	53	0.0236555	0.453924	49	-0.30965	0.480142	50	0.109186	0.447593	47	-0.810603	0.108557	53	-1.05456	0.0275007	54	-0.942581	0.200187	50	0.442742	0.125276	48	-0.479394	0.0103192	48	-1.30548	0.107729	48
NCTC8325	SAOUHSC_00398=SAOUHSC_00398	0.686873	0.183036	40	0.00804597	0.5	40	1.48945	0.329595	49	-0.924894	0.301167	40	0.994046	0.098526	46	1.087	0.34581	37	1.38265	0.190392	46	1.50025	0.0371754	38	0.223651	0.449788	39	0.603631	0.333086	38	-0.0055701	0.495516	45	0.991443	0.336874	47	-0.978847	0.196292	40	-2.39965	0.0113842	43	-2.79399	0.00267267	42	-4.05301	0.000451476	33
NCTC8325	SAOUHSC_00399=SAOUHSC_00399	0.539085	0.220411	18	-0.63199	0.429754	19	-0.0695049	0.456768	24	-1.29331	0.217806	13	-0.419042	0.416116	24	-3.16237	0.373712	13	-1.24863	0.284132	24	1.83204	0.416124	16	-2.59637	0.197452	17	-1.17029	0.444915	16	-0.160962	0.446141	23	0.732569	0.274249	23	-1.95449	0.350224	19	-0.257689	0.219362	19	-1.24156	0.267104	18	-1.63972	0.0681425	17
NCTC8325	SAOUHSC_00400=SAOUHSC_00400	0.362691	0.438321	39	-0.439414	0.48312	41	0.23279	0.468423	47	-1.12865	0.401077	39	1.61437	0.0153113	47	-1.94049	0.446677	34	2.22085	0.0705942	47	-0.530242	0.496273	35	1.66541	0.121599	40	0.366899	0.483693	38	0.768904	0.337039	46	1.05086	0.147636	46	-1.2811	0.166903	41	-0.37775	0.218391	45	0.35528	0.221391	42	-2.56895	0.0121311	35
NCTC8325	SAOUHSC_00401=SAOUHSC_00401	4.15395	0.193427	9	0.182058	0.452401	9	0.887648	0.420962	11	-1.73672	0.34401	8	0.775277	0.199997	11	-0.676218	0.458396	8	-0.854238	0.5	11	2.40215	0.170076	9	-0.0621715	0.496263	10	1.52763	0.438254	9	0.798755	0.399864	11	-0.263908	0.450257	11	-0.664363	0.199061	9	-0.552952	0.263341	10	1.09778	0.384018	10	-2.77545	0.0346228	10
NCTC8325	SAOUHSC_00402=SAOUHSC_00402	-0.179572	0.328685	26	-1.09942	0.219848	26	1.90454	0.390839	32	-0.161365	0.490204	27	2.90914	0.000144887	32	-1.28561	0.36872	25	0.821242	0.453915	33	0.647168	0.422362	27	1.75087	0.18227	30	0.774245	0.488979	28	1.91606	0.0709722	32	1.90941	0.0399163	32	-0.835478	0.327603	26	-0.943635	0.0427476	29	-1.07803	0.0756266	28	-1.34065	0.375845	22
NCTC8325	SAOUHSC_00404=SAOUHSC_00404	1.23552	0.177678	24	-0.618963	0.5	25	1.2355	0.105565	29	0.531724	0.1904	23	2.46846	0.000236534	28	0.747451	0.312448	23	0.806707	0.404253	31	-0.279097	0.421544	22	1.15565	0.287125	26	0.624594	0.467559	24	1.7184	0.053728	28	2.38689	0.00751446	30	-1.81724	0.0980451	24	-0.732633	0.342597	26	-1.6162	0.268465	25	0.741917	0.192853	20
NCTC8325	SAOUHSC_00405=SAOUHSC_00405	-0.490476	0.297995	19	1.61133	0.113912	16	1.76752	0.27463	22	0.801928	0.41547	18	2.31484	2.96e-06	22	-1.07719	0.393975	16	-0.123973	0.376917	20	0.292241	0.159728	16	2.41283	0.0113172	18	0.242112	0.499098	18	1.34374	0.0595815	21	0.872316	0.236768	20	0.798047	0.414445	17	-0.74889	0.187997	19	0.071733	0.418056	19	-0.641707	0.5	17
NCTC8325	SAOUHSC_00406=SAOUHSC_00406	-0.814921	0.40242	31	1.35912	0.5	32	1.1579	0.279482	37	0.371283	0.453824	30	0.972764	0.0390637	35	-0.136347	0.325285	29	-0.30237	0.34153	34	-0.13568	0.328408	30	0.359321	0.49113	34	-0.0897728	0.22399	31	1.31329	0.439308	36	0.647339	0.29149	35	-0.475204	0.112436	32	1.05094	0.452184	33	0.337547	0.484828	30	-1.67465	0.0482584	30
NCTC8325	SAOUHSC_00407=SAOUHSC_00407	0.157334	0.469578	7	-1.78534	0.377427	7	-1.15732	0.0960479	7	4.39051	0.141854	7	0.0521357	0.496973	7	2.27986	0.0855202	7	0.564839	0.253187	7	1.78505	0.144255	7	0.344689	0.197452	7	-0.964427	0.39591	7	0.19551	0.4412	7	0.35018	0.294109	7	-1.24931	0.139995	7	-1.49169	0.226976	7	-2.47086	0.276967	7	-3.68013	0.0320235	7
NCTC8325	SAOUHSC_00408=SAOUHSC_00408	0.683144	0.409098	10	1.88838	0.353076	11	0.915657	0.113825	11	3.09328	0.310745	12	0.0524298	0.428576	11	2.97064	0.0164614	10	0.623401	0.413615	11	2.91692	0.0278517	11	0.131393	0.356631	10	-1.92122	0.0666101	10	1.10725	0.278663	11	1.35738	0.0500752	11	0.845412	0.394424	11	-0.536163	0.322291	10	-1.87393	0.0728474	10	0.921862	0.281227	10
NCTC8325	SAOUHSC_00409=SAOUHSC_00409	-0.374719	0.439743	5	-3.42654	0.157475	7	3.86757	0.00992432	9	-0.446175	0.496714	7	-0.30814	0.440651	8	1.44191	0.362619	5	-0.091125	0.496429	8	-1.03579	0.213221	5	-0.535453	0.38523	6	-0.55387	0.480618	6	1.08381	0.139054	8	0.481648	0.323047	8	0.529948	0.325894	7	-3.80975	0.0842843	7	-2.27219	0.180985	7	-2.04014	0.0528021	8
NCTC8325	SAOUHSC_00410=SAOUHSC_00410	-0.531152	0.35117	39	0.93746	0.332577	39	-1.3435	0.165264	40	1.5467	0.049748	34	-0.364495	0.450487	40	-0.668791	0.473615	34	0.0308049	0.449081	40	-1.10672	0.469684	35	-0.728278	0.418379	36	2.3315	0.168847	35	-0.404512	0.493582	39	-0.934236	0.321965	41	0.0188836	0.238473	38	-1.34126	0.36638	37	-2.92826	0.0520571	38	-2.42692	0.038695	33
NCTC8325	SAOUHSC_00411=SAOUHSC_00411	-4.82296	0.0255909	3	-1.61372	0.120933	2	-4.69902	0.0375505	2	8.23611	0.0805208	3	0.473577	0.416074	3	-1.5632	0.212574	3	-0.537599	0.493688	2	-4.65814	0.0231933	3	-2.25964	0.021501	3	1.08717	0.159064	2	0.334754	0.432364	3	-2.59749	0.265648	3	-2.97144	0.114675	2	-6.24043	0.0378837	2	-3.01899	0.0645607	2	5.05869	0.267737	3
NCTC8325	SAOUHSC_00412=SAOUHSC_00412	-0.229766	0.387515	60	-0.243174	0.338153	59	-1.50734	0.104925	65	4.27098	0.00462299	56	5.17472	9.12e-08	65	-0.0672199	0.494212	52	-0.355368	0.297861	65	-1.21001	0.260826	53	-2.53936	0.154889	56	1.06564	0.213902	56	-1.03589	0.305619	64	-1.78534	0.0122731	65	-0.559505	0.355146	60	-8.45993	2.3e-06	51	-6.53877	1.28797e-06	52	-1.22492	0.0193628	57
NCTC8325	SAOUHSC_00413=SAOUHSC_00413	-0.911379	0.0555396	90	-0.591369	0.487454	85	-1.24037	0.0359843	100	3.58461	6.62e-06	90	5.25412	4.9e-08	100	-0.328665	0.5	86	-0.0621077	0.162072	101	-1.49114	0.0839876	87	-0.717572	0.0695435	90	0.655809	0.312808	85	0.613194	0.484357	100	-0.672281	0.027102	101	-1.11435	0.0479521	89	-7.29337	1.72e-06	81	-6.68774	1.12217e-07	81	-1.33487	0.0664447	83
NCTC8325	SAOUHSC_00414=SAOUHSC_00414	0.0371647	0.431706	13	-0.902588	0.15569	13	0.414613	0.489863	13	1.34236	0.0456865	12	9.41892	4.35e-05	14	0.287456	0.475403	11	1.52217	0.323407	14	-4.66669	0.00615323	11	-2.1723	0.300811	13	-0.754142	0.364082	12	-0.806138	0.103542	13	0.874796	0.320703	13	-1.58672	0.182061	12	-13.0882	0.000205205	12	-6.33907	0.0902254	12	-2.48207	0.0573192	10
NCTC8325	SAOUHSC_00415=SAOUHSC_00415	-0.0637415	0.25591	8	2.01432	0.334219	6	2.38741	0.0870148	10	1.33587	0.215123	6	0.971845	0.210309	10	-1.69972	0.23496	4	-1.25206	0.307766	10	0.594735	0.340309	5	-2.29126	0.320375	6	4.21998	0.0429998	6	-0.295512	0.378109	10	3.05593	0.0458362	11	-0.470782	0.475839	6	1.61971	0.249236	8	0.977013	0.498656	7	-2.02815	0.188363	7
NCTC8325	SAOUHSC_00416=SAOUHSC_00416	0.265122	0.350002	24	-1.12771	0.233873	25	-0.609892	0.260693	27	0.107796	0.344571	23	-0.479574	0.410622	27	-0.993846	0.0781178	22	-1.33504	0.254631	27	-2.07526	0.0769695	22	-3.21218	0.000339086	22	0.29802	0.363633	23	-0.100741	0.446938	27	-0.955932	0.306807	27	-1.51543	0.0343913	26	0.923813	0.357581	26	-2.84618	0.139689	25	-0.917808	0.269432	24
NCTC8325	SAOUHSC_00417=SAOUHSC_00417	-0.608768	0.0622955	25	-1.18876	0.135748	23	-0.364259	0.135416	28	0.0624976	0.5	22	0.44089	0.428327	28	-1.14695	0.326898	22	1.28222	0.336964	29	-1.11956	0.0974267	22	-1.2636	0.141282	23	-0.454032	0.425553	21	-0.450995	0.183504	28	-0.830523	0.0990921	28	-2.6321	0.0314159	23	0.134019	0.41003	23	0.639428	0.192507	23	-1.05988	0.187201	23
NCTC8325	SAOUHSC_00418=SAOUHSC_00418	-1.61437	0.265574	11	-2.11685	0.323204	11	-0.880115	0.349079	12	-0.0271043	0.285798	11	-0.0371313	0.492828	12	-0.691732	0.483608	11	-0.0208795	0.449403	12	-2.51789	0.346333	11	-1.27277	0.484805	10	3.65055	0.015309	10	0.147951	0.499792	12	2.27748	0.0678951	13	-1.18733	0.211742	11	-1.14331	0.367518	11	-3.62872	0.243361	11	0.507262	0.493333	12
NCTC8325	SAOUHSC_00420=SAOUHSC_00420	-1.09082	0.154222	55	-0.748532	0.319655	56	0.0497514	0.396378	61	0.620016	0.311002	49	0.861337	0.0838476	62	-0.826314	0.375945	53	0.19403	0.461155	63	-0.571305	0.384592	52	-0.693925	0.365092	51	-0.13438	0.453874	54	-1.09404	0.179816	62	0.88652	0.31316	62	-2.90686	0.021456	57	-2.95694	0.00662028	53	-3.05486	0.00118081	52	1.56798	0.211612	49
NCTC8325	SAOUHSC_00421=SAOUHSC_00421	1.4324	0.452636	43	0.13822	0.324272	35	-1.16517	0.0863051	48	1.30995	0.40498	36	0.869782	0.266433	50	-1.62381	0.175735	33	-1.60547	0.19213	47	-1.31537	0.212853	35	0.360466	0.480142	37	-1.95275	0.0405821	36	-0.577016	0.426228	48	-1.15008	0.114898	50	0.245755	0.492306	36	-1.26293	0.150758	40	-1.91228	0.0218004	39	0.465133	0.439085	39
NCTC8325	SAOUHSC_00422=SAOUHSC_00422	-0.651161	0.455292	32	-0.0565616	0.5	32	-0.317188	0.24234	37	1.22797	0.406877	31	0.525008	0.122266	35	0.339816	0.5	27	-0.931947	0.395559	37	0.774124	0.493769	31	-0.125604	0.479677	32	3.62096	0.0483508	29	-0.121054	0.493841	35	-0.409488	0.468389	37	-1.69474	0.224012	31	-2.84789	0.0464896	31	-2.53663	0.0523476	32	-0.686433	0.380679	31
NCTC8325	SAOUHSC_00423=SAOUHSC_00423	1.03112	0.488385	29	0.620477	0.5	29	1.31893	0.237613	38	1.69893	0.105273	30	0.135979	0.494208	37	-0.629023	0.253269	25	-0.326244	0.456455	36	0.512296	0.194812	26	-0.335061	0.329649	26	-0.99659	0.477997	27	0.394404	0.453337	37	0.225126	0.389573	37	0.0150735	0.495801	28	-0.179581	0.178934	28	-1.63751	0.168436	28	2.14246	0.13572	30
NCTC8325	SAOUHSC_00424=SAOUHSC_00424	-0.171911	0.457086	29	-1.89661	0.164544	32	-1.08439	0.0224949	36	2.25179	0.234353	28	-0.0259052	0.380094	36	-2.12448	0.24707	24	-0.330626	0.456455	36	-1.10006	0.387315	27	1.17917	0.0350774	29	2.64698	0.0795813	28	0.511583	0.488753	36	-0.746771	0.439094	36	-1.31392	0.037432	30	-1.05797	0.116403	30	-1.54299	0.0166316	30	-0.256123	0.255624	28
NCTC8325	SAOUHSC_00426=SAOUHSC_00426	-1.78686	0.163776	21	1.56837	0.356141	23	-1.20788	0.00389946	27	1.07456	0.261445	22	1.45103	0.0189758	27	-1.9802	0.361745	19	-1.19762	0.0672045	27	-0.695301	0.35481	20	-0.251371	0.312408	23	-0.345413	0.368753	21	-0.405443	0.246394	24	0.562212	0.437902	26	1.23671	0.0646225	23	0.787109	0.266799	22	-0.479769	0.498656	22	-2.93852	0.0133538	22
NCTC8325	SAOUHSC_00427=SAOUHSC_00427	-1.51551	0.0854198	40	-0.159897	0.346211	40	0.304128	0.251688	47	1.50976	0.179564	39	3.81239	1.1e-07	46	-0.137541	0.336329	39	0.734051	0.308649	47	-0.789719	0.37057	39	0.381613	0.46356	41	2.46742	0.0899512	39	0.180354	0.217951	46	-0.693048	0.239413	45	-1.06605	0.128168	41	-3.42565	0.000168293	40	-1.97021	0.0332513	39	1.80406	0.0574795	37
NCTC8325	SAOUHSC_00428=SAOUHSC_00428	4.9267	0.103763	8	-0.429283	0.3776	6	0.193744	0.256635	10	-3.07458	0.0231459	7	1.8243	0.0376255	10	-0.319149	0.467974	6	1.11619	0.465184	10	0.786718	0.302571	7	-0.80067	0.291828	8	0.831961	0.406178	8	0.747493	0.41664	10	0.502388	0.373778	12	-0.487921	0.460153	6	0.590298	0.380127	6	-0.607752	0.409473	6	-0.19138	0.473531	7
NCTC8325	SAOUHSC_00429=SAOUHSC_00429	-2.3066	0.254372	13	-2.17503	0.262931	12	1.49893	0.316685	17	0.300103	0.351249	14	1.64991	0.121025	16	-4.64403	0.0560065	12	0.729506	0.498125	17	-4.466	0.00042931	12	0.778547	0.427298	13	-2.7337	0.472774	13	-2.31461	0.203768	16	0.747433	0.0996334	16	-1.2937	0.131757	13	-2.56649	0.122145	13	-0.191877	0.209249	14	-0.095325	0.469077	14
NCTC8325	SAOUHSC_00430=SAOUHSC_00430	-2.93779	0.00167778	23	-2.74228	0.0572863	23	-0.449174	0.136958	28	1.21541	0.418915	22	-0.403974	0.492766	27	-0.788848	0.258112	22	-1.49848	0.0845218	27	-3.25546	0.00269049	21	-0.598707	0.110296	22	-0.0449622	0.406673	21	-0.884909	0.373569	27	-1.26886	0.0698394	27	-2.32741	0.000556951	23	-0.668431	0.36237	22	-1.5672	0.498656	23	1.09455	0.0825812	23
NCTC8325	SAOUHSC_00431=SAOUHSC_00431	1.39798	0.356337	20	-1.01027	0.32849	23	-0.942743	0.0443551	27	-0.23453	0.470496	20	0.806578	0.137024	25	0.245259	0.423694	18	-0.79824	0.134208	26	1.98261	0.235751	20	-0.647344	0.258091	22	0.25835	0.496115	18	-0.35944	0.362908	25	-1.55819	0.0261368	26	-2.12667	0.00999721	23	0.156376	0.39415	23	-0.799724	0.444143	21	-1.66501	0.158603	18
NCTC8325	SAOUHSC_00433=SAOUHSC_00433	0.51504	0.427369	30	0.979855	0.163412	32	-0.437958	0.135416	36	-2.01961	0.187745	28	0.732896	0.333455	35	0.891281	0.137443	28	0.883455	0.404253	37	-0.220093	0.36426	29	-1.32395	0.154889	30	-2.38549	0.159963	28	-0.946398	0.299978	34	0.418383	0.39933	36	-1.6225	0.0314159	31	-3.06294	0.00522514	31	-3.57533	0.0069863	31	1.1049	0.223898	26
NCTC8325	SAOUHSC_00434=SAOUHSC_00434	-0.663506	0.212577	16	2.60557	0.00673101	15	-1.6299	0.0363138	17	0.575038	0.468094	15	0.21365	0.498425	17	2.12626	0.0504905	16	-0.326129	0.221906	18	-0.704344	0.205745	16	1.6022	0.0636044	16	-1.48511	0.199852	17	-0.620959	0.385441	17	0.350442	0.427294	17	0.243375	0.329321	15	-0.89296	0.26953	16	-0.28482	0.315727	17	-2.07833	0.0222912	15
NCTC8325	SAOUHSC_00435=SAOUHSC_00435	-0.591887	0.173273	154	0.0388299	0.403739	153	-1.00642	0.0474138	183	0.0882873	0.325027	149	-0.00602399	0.474721	176	-1.25624	0.42041	140	-0.822937	0.0744396	180	0.691024	0.317588	156	0.58664	0.323611	150	0.720131	0.352194	150	-0.128522	0.335216	176	-1.13665	0.0259203	176	-1.0745	0.0698787	152	-1.87702	0.00832649	146	-3.00504	0.000279109	147	-0.572222	0.372912	149
NCTC8325	SAOUHSC_00436=gltD	-1.02849	0.243263	66	-2.04787	0.299435	63	-0.525771	0.31479	69	-1.44954	0.170773	54	1.34161	0.106739	69	-1.07125	0.441064	57	0.943696	0.472203	69	-2.07543	0.2945	61	-0.806659	0.428813	58	-0.53414	0.191066	55	0.703416	0.347593	70	-0.48686	0.219441	68	-1.64379	0.0295396	64	-3.61432	0.069109	62	-3.26959	0.00255321	61	1.25738	0.354984	57
NCTC8325	SAOUHSC_00437=SAOUHSC_00437	-1.51384	0.153113	72	-0.398275	0.475284	67	-1.08817	0.0448719	71	1.17679	0.0769811	65	-0.265009	0.40871	69	-1.19437	0.400683	67	-1.54538	0.0257681	71	-1.77173	0.0768278	68	0.110415	0.398115	70	-0.0472976	0.352194	67	0.136625	0.496743	71	-1.16185	0.126347	71	-0.531137	0.408167	69	-0.713715	0.0265751	64	-1.83919	0.00305238	65	0.718374	0.271274	63
NCTC8325	SAOUHSC_00438=SAOUHSC_00438	-2.26429	0.0371666	59	-0.293146	0.443598	59	-0.699048	0.0995774	69	2.47202	0.0060644	54	0.413281	0.292209	71	-1.54235	0.407861	53	-0.52042	0.374295	71	-0.245739	0.340309	57	0.584705	0.457767	62	3.36118	0.0240413	50	-0.0994734	0.308799	69	-0.774964	0.0335327	73	-1.56186	0.0342236	61	-1.11053	0.0904047	62	-0.923675	0.143592	62	0.507319	0.261646	55
NCTC8325	SAOUHSC_00439=SAOUHSC_00439	0.532306	0.27994	25	0.800569	0.487454	25	-1.15799	0.0579023	28	0.336199	0.417714	25	1.02707	0.415274	29	1.81957	0.181867	24	-0.826621	0.259832	29	0.385797	0.493769	24	1.0077	0.19936	26	1.2839	0.478536	24	-0.447698	0.432364	28	0.204395	0.417888	30	0.62686	0.472939	26	0.281687	0.339561	26	0.928113	0.305095	27	-0.386689	0.259237	25
NCTC8325	SAOUHSC_00440=SAOUHSC_00440	-1.2372	0.288295	4	-0.484336	0.411344	4	-1.93145	0.179598	4	3.38555	0.0177198	4	-0.508959	0.438988	4	0.995554	0.172217	4	1.12909	0.407742	5	0.507992	0.391252	4	2.25922	0.137589	4	-1.50982	0.140635	4	-1.48334	0.250495	4	-1.16736	0.0238964	4	-0.0693036	0.454274	4	-2.61352	0.207627	4	-3.34835	0.113869	4	-1.82732	0.0931205	5
NCTC8325	SAOUHSC_00441=SAOUHSC_00441	-1.03267	0.297995	16	-5.10064	0.105631	18	1.35691	0.33019	19	3.29666	0.0354223	17	1.19005	0.180199	19	-0.228454	0.198977	15	-0.125916	0.20143	19	2.56727	0.0612307	17	2.7578	0.0768124	18	3.30221	0.063207	15	1.38561	0.211039	19	-0.249646	0.346002	19	-1.44116	0.269577	20	2.05924	0.100216	18	-0.173821	0.304515	17	-0.894747	0.30956	15
NCTC8325	SAOUHSC_00442=SAOUHSC_00442	-2.3892	0.269196	33	-4.2672	0.00701999	31	-2.67062	0.00876462	37	-3.24602	0.32005	30	-2.24587	0.0738756	37	-0.782868	0.4728	29	-0.690848	0.10033	36	-3.85796	0.00209334	30	-3.35436	0.0444509	29	-1.45108	0.408669	29	-2.79797	0.00182204	37	-12.9295	2.98e-10	36	-1.20103	0.232637	32	-1.15166	0.272137	31	-0.841774	0.419398	31	1.49548	0.028241	39
NCTC8325	SAOUHSC_00444=SAOUHSC_00444	2.11291	0.396253	10	0.066436	0.437199	9	-1.42448	0.260801	10	-4.54581	0.292169	8	-0.0530924	0.193864	10	-0.247774	0.454156	8	0.269852	0.318917	10	0.430286	0.196714	9	-2.53054	0.0943039	9	1.94586	0.499098	8	-2.83171	0.137594	10	-11.4053	0.00896475	10	0.953269	0.475839	10	-8.5699	7.49e-05	9	-5.03235	0.0112372	10	0.354452	0.285121	11
NCTC8325	SAOUHSC_00445=recR	1.66568	0.207277	23	-0.786394	0.418417	22	-3.01165	0.00648795	25	-0.0290902	0.345181	21	-0.368215	0.486835	24	1.94968	0.365256	22	-1.16659	0.207265	25	1.15146	0.264656	23	-1.28255	0.418445	21	-3.54629	0.065864	21	-9.51089	2.64e-07	24	-20.3736	2.65e-10	24	-2.2296	0.0954467	22	1.07476	0.400829	20	1.47205	0.397453	22	3.13257	0.13989	22
NCTC8325	SAOUHSC_00446=SAOUHSC_00446	-0.96079	0.163776	14	-0.125042	0.477711	14	-1.76541	0.190397	14	0.502788	0.440618	13	0.636903	0.485367	14	-0.432208	0.430714	13	-1.30141	0.415191	15	-2.06789	0.0400215	13	0.813524	0.38523	14	-0.415631	0.405484	13	-0.852306	0.340114	14	-0.385895	0.293437	14	-1.67625	0.0469923	14	-1.91114	0.0692021	14	-1.05585	0.251928	14	3.59404	0.0160013	13
NCTC8325	SAOUHSC_00450=SAOUHSC_00450	-2.94146	0.105434	35	-0.464908	0.382086	36	-2.31742	0.0236744	39	0.298555	0.484982	32	-0.573598	0.448812	39	-1.04999	0.325285	31	0.250266	0.399756	41	-2.73742	0.0338023	34	-0.821985	0.471054	34	-0.122138	0.331133	33	-2.28163	0.311107	39	-2.64528	0.0581514	39	-0.555747	0.303146	37	-1.91071	0.188733	31	-2.33382	0.0292034	33	-0.00230177	0.46969	31
NCTC8325	SAOUHSC_00451=tmk	2.16585	0.290192	14	-0.131357	0.418417	14	-2.67301	0.000711258	17	-0.0299886	0.429603	13	-1.40519	0.28494	17	2.21726	0.0609445	12	-0.758245	0.376917	18	0.0891896	0.340309	13	-3.85193	0.025758	14	-3.24686	0.300347	13	-3.36068	0.185145	17	-9.90888	7.51e-05	18	-3.60667	0.00906181	14	-0.497238	0.254926	13	-2.47373	0.0166664	13	0.914727	0.372112	16
NCTC8325	SAOUHSC_00452=SAOUHSC_00452	-2.02974	0.023741	14	0.672229	0.377427	14	-1.40632	0.0217794	17	0.785264	0.46587	13	-4.3025	0.000158267	17	-0.577688	0.336485	14	-1.24247	0.325608	17	-3.32347	0.00227611	14	-2.65649	0.123086	15	-2.63586	0.0493891	13	-3.23281	0.0138498	17	-10.3269	8.31e-07	17	-0.130119	0.467266	14	4.39947	0.000578652	16	1.80135	0.405441	16	4.95468	0.000824959	14
NCTC8325	SAOUHSC_00454=SAOUHSC_00454	-1.81064	0.127845	15	-2.35618	0.147762	14	-0.407596	0.439548	17	-4.17099	0.00101149	13	-3.1407	0.0514364	17	-1.9456	0.378829	13	-1.04571	0.160885	17	-1.53127	0.140613	14	-4.25266	0.0307644	14	-2.87838	0.313011	13	-3.52505	0.0385548	17	-9.90452	3.35e-06	17	-1.71645	0.060867	14	0.590982	0.402321	14	1.35537	0.395327	15	1.12138	0.307474	16
NCTC8325	SAOUHSC_00455=SAOUHSC_00455	-0.542391	0.28869	26	-2.31738	0.398907	26	-1.6584	0.0100245	32	-2.31822	0.0353966	23	-2.2309	0.0424442	31	-1.30336	0.398568	22	0.391201	0.497205	34	-4.56292	0.0136202	24	-6.41975	0.000375162	23	-0.627386	0.292908	23	-2.12206	0.0617106	32	-8.67402	1.2e-07	31	-1.14309	0.291469	26	0.606269	0.478021	26	-0.52752	0.153253	26	4.96304	0.00280501	27
NCTC8325	SAOUHSC_00456=SAOUHSC_00456	1.59759	0.24062	8	-2.48943	0.0357553	9	-4.05802	0.117859	15	-0.674916	0.268179	8	-4.41621	0.173284	16	-0.408482	0.483608	6	-2.26462	0.103255	15	-3.12574	0.20347	6	-6.67898	0.00038143	7	0.333321	0.429042	7	-3.95997	0.162491	15	-4.9482	0.0210721	15	-1.50718	0.217078	9	3.46764	0.0145266	9	-0.975156	0.45041	9	1.47384	0.146832	9
NCTC8325	SAOUHSC_00457=SAOUHSC_00457	-0.268776	0.402563	20	1.26085	0.314581	19	1.09864	0.24234	22	1.94514	0.390315	16	1.50476	0.415274	21	-4.85745	0.0571122	17	1.39823	0.373017	20	-1.82879	0.467561	19	0.0766139	0.480142	18	-4.28925	0.030468	20	0.690565	0.398901	20	0.426431	0.432668	22	0.446219	0.454291	20	-0.385186	0.339561	17	-0.628582	0.434853	17	-0.789489	0.370748	19
NCTC8325	SAOUHSC_00458=SAOUHSC_00458	1.52126	0.242605	9	2.66815	0.100644	10	0.150406	0.378904	12	-1.99033	0.0686261	9	-0.345009	0.309412	11	0.552663	0.246429	10	-1.5914	0.318917	10	0.104424	0.420164	10	1.24084	0.349225	9	-2.97749	0.385523	11	-2.95231	0.25048	10	-2.21835	0.0500752	11	0.610292	0.325894	11	2.20824	0.475319	9	0.528527	0.405936	9	-0.786857	0.467191	6
NCTC8325	SAOUHSC_00459=SAOUHSC_00459	-0.789933	0.143957	20	0.121288	0.418417	20	-2.3419	0.0808292	22	-0.231413	0.491566	18	-0.0489734	0.353922	22	1.76938	0.456762	21	-0.627721	0.325608	23	-0.635898	0.0609272	20	0.663092	0.236608	21	1.31371	0.350476	20	-1.12145	0.0999925	23	-0.433983	0.176823	22	-2.08006	0.0504087	20	-2.67999	0.0259579	19	-3.15728	0.179257	20	0.0415242	0.3113	20
NCTC8325	SAOUHSC_00461=SAOUHSC_00461	-2.22793	0.0403391	53	-1.14694	0.259511	50	-2.55355	0.00136893	59	1.39014	0.035483	43	-1.02837	0.155846	60	-0.914372	0.32818	45	-1.87528	0.0819717	58	1.01489	0.424046	53	0.959278	0.232367	48	0.234751	0.417616	44	-0.975594	0.361207	58	5.61224	6.7e-05	64	0.641745	0.357693	50	-0.274826	0.466764	44	0.575702	0.356319	44	2.00248	0.135247	55
NCTC8325	SAOUHSC_00462=SAOUHSC_00462	-0.394783	0.24506	27	-0.590327	0.364139	25	-1.37067	0.0263171	28	2.28929	0.187973	27	-0.783498	0.370512	27	-0.645158	0.24951	25	0.174361	0.498394	27	-0.181798	0.377531	26	0.201481	0.481788	27	3.69922	0.028813	25	0.142157	0.361207	27	4.2799	0.0106758	29	-2.55956	0.0049254	25	-4.47367	0.00269903	26	-4.54128	0.0556341	26	-0.600471	0.425154	21
NCTC8325	SAOUHSC_00463=SAOUHSC_00463	-1.67342	0.458966	15	1.08589	0.472443	15	-0.183937	0.43396	17	0.402062	0.306459	15	1.74728	0.0249387	16	-2.74254	0.236658	13	-0.103822	0.484318	16	-1.64693	0.38617	13	0.0812499	0.49872	16	-2.69457	0.0443081	15	1.59561	0.432364	17	5.35643	0.00500703	18	-1.77275	0.499364	15	-1.69118	0.269503	17	-2.99294	0.0675857	15	0.025346	0.483467	16
NCTC8325	SAOUHSC_00464=ksgA	-1.38372	0.144925	26	1.30277	0.418417	28	-2.54479	0.00912778	30	-0.388108	0.416388	28	0.845164	0.0662689	30	0.657051	0.330538	26	-0.996084	0.262604	30	-2.34777	0.0346836	25	1.51827	0.230358	29	2.93638	0.0407454	26	0.994509	0.263326	30	3.11366	0.00369206	30	0.274023	0.5	28	-3.3932	0.0233905	28	-5.55754	0.000129002	26	-2.38242	0.00939389	28
NCTC8325	SAOUHSC_00465=SAOUHSC_00465	-0.507445	0.40409	9	0.476818	0.5	9	-3.69273	0.0080194	9	-1.0143	0.484148	9	0.882049	0.177569	9	-0.696073	0.430714	9	0.453118	0.405803	9	-1.92992	0.0694283	9	0.624417	0.385007	9	2.28117	0.208231	9	0.45544	0.459532	9	0.979475	0.348796	9	0.109777	0.265148	9	-3.6222	0.0378837	9	-5.31257	0.00394509	9	-5.35334	0.000149226	9
NCTC8325	SAOUHSC_00466=ipk	-0.677151	0.417706	28	0.0703112	0.491631	27	0.0836664	0.391614	31	-3.23529	0.171382	23	-2.30511	0.0317617	30	0.0314538	0.425529	26	-0.16733	0.378707	31	-3.65575	0.010517	26	-5.45925	5.22e-08	27	-1.07021	0.218477	26	-0.700705	0.133863	30	-6.53784	2.65e-10	30	0.434299	0.24836	27	0.927827	0.243319	28	0.825292	0.0898216	27	1.13407	0.305418	25
NCTC8325	SAOUHSC_00467=SAOUHSC_00467	-1.8285	0.403246	26	0.485871	0.286988	26	0.564064	0.311568	32	-1.7412	0.0681628	23	-2.2222	0.00959453	31	-2.06765	0.473565	25	-1.50181	0.119789	31	-3.87222	0.000638086	25	-3.167	0.00134463	24	1.00367	0.498124	25	-1.45125	0.194809	31	-5.61522	3.31e-06	31	1.2296	0.0588453	27	1.35575	0.053312	27	2.53528	0.0123181	26	0.788874	0.332148	23
NCTC8325	SAOUHSC_00468=SAOUHSC_00468	-0.660154	0.350244	10	0.951764	0.272167	9	-0.977206	0.25559	12	-4.83663	0.000177248	10	-1.636	0.0528304	12	-1.38424	0.457994	10	-2.44637	0.0231728	13	-5.01607	0.0136202	10	-1.35787	0.117162	11	-1.05693	0.172103	10	-2.08061	0.121027	12	-4.93746	0.000490153	12	3.24804	0.0526743	10	3.47214	0.149435	11	0.67111	0.439157	11	1.15523	0.234802	10
NCTC8325	SAOUHSC_00469=SAOUHSC_00469	-1.27506	0.389745	3	-0.514123	0.49372	2	0.983059	0.493363	9	4.3873	0.348509	2	2.59617	0.0209436	9	-2.03856	0.141449	2	2.86451	0.302845	10	-2.84289	0.042641	2	-1.77007	0.289917	3	-1.20185	0.419587	2	1.75887	0.367914	9	-6.25408	9.76e-05	9	0.106899	0.478157	3	-0.36253	0.425762	4	-2.372	0.362675	5	4.24578	0.0498091	2
NCTC8325	SAOUHSC_00470=SAOUHSC_00470	0	1	0	0	1	0	0	1	0	0	1	0	0	1	0	0	1	0	0	1	0	0	1	0	0	1	0	0	1	0	0	1	0	0	1	0	0	1	0	0	1	0		1	0		1	0
NCTC8325	SAOUHSC_00471=glmU	-2.87709	0.00913716	55	-2.01811	0.0791516	55	-0.416065	0.402391	63	7.3186	3.51e-07	59	7.31865	2.51e-12	65	-0.479438	0.5	53	0.543872	0.416392	63	-3.36041	0.0200106	53	-3.56374	3.21e-05	56	2.78094	0.144349	53	-0.66586	0.133145	63	-4.51558	4.15e-09	63	-1.5274	0.0409729	57	-8.72187	2.42e-07	55	-8.8114	9.72183e-10	52	-2.95619	0.00558289	52
NCTC8325	SAOUHSC_00472=SAOUHSC_00472	-2.47747	0.00942364	14	-2.66532	0.278998	18	0.924206	0.172912	22	9.37136	4.61e-06	20	13.8446	1.54e-09	21	0.467197	0.375945	12	0.293985	0.413615	22	0.795122	0.409072	14	-2.12548	0.0319771	18	2.25414	0.0915088	14	-0.840176	0.191024	21	-6.14395	0.000152529	21	-0.878814	0.436264	18	-4.97435	0.101232	14	-4.08621	0.00234994	13	-1.67751	0.285919	20
NCTC8325	SAOUHSC_00473=SAOUHSC_00473	-5.37546	0.0552857	2	-16.3184	0.0676903	2	8.44957	0.0375505	2	10.8352	0.0461791	2	18.4061	0.0376255	2	-0.787919	0.5	2	3.50212	0.485152	2	4.65375	0.042641	2	-3.11365	0.0734552	2	4.49437	0.0665437	2	0.765437	0.499792	2	-7.79746	0.0340615	2	-4.49203	0.0568587	2	-13.0632	0.0378837	2	-7.75376	0.0361117	2	0.999405	0.499803	2
NCTC8325	SAOUHSC_00474=SAOUHSC_00474	-4.93073	0.0190155	20	-2.22139	0.272989	18	2.22807	0.329431	22	7.80503	3.24e-05	22	9.09011	3.98e-09	22	-0.834631	0.325613	19	-1.09883	0.260855	21	-3.01416	0.0395399	19	-0.77091	0.104318	19	0.29813	0.268302	17	-1.42203	0.217951	22	-2.92328	0.0279333	22	-1.47747	0.100618	18	-8.15383	2.72e-06	16	-7.7511	2.55925e-05	16	-1.29643	0.276955	19
NCTC8325	SAOUHSC_00475=SAOUHSC_00475	-1.05043	0.242713	20	-0.669316	0.499407	20	1.83346	0.292186	25	0.958174	0.426045	19	2.1684	0.0156951	25	-0.933455	0.394518	20	1.82069	0.212933	25	4.11432	0.000902194	20	2.16654	0.0705169	23	0.222808	0.318074	19	0.256942	0.280327	25	-0.936135	0.086055	24	-1.92286	0.0683215	20	0.362922	0.268018	20	-0.815233	0.0537028	18	1.19431	0.153731	19
NCTC8325	SAOUHSC_00477=SAOUHSC_00477	-1.25809	0.277725	81	-1.15734	0.463167	78	-0.798542	0.262283	96	1.85581	0.251522	73	0.53176	0.203035	93	-0.454651	0.446754	74	-0.556762	0.433919	93	2.90812	0.0178064	82	3.41778	0.000282352	81	-0.777469	0.323296	75	-0.588501	0.358781	92	-3.62546	2.74e-05	94	-0.007296	0.475839	82	-1.54497	0.168067	78	-0.772896	0.338122	77	0.425629	0.463469	75
NCTC8325	SAOUHSC_00479=SAOUHSC_00479	-0.700816	0.248751	42	-1.13075	0.145552	39	-1.99529	0.00163139	50	0.0376589	0.179427	40	-1.36311	0.0376255	51	-1.15404	0.499037	38	0.504146	0.40445	50	6.63123	3.32e-07	44	5.64481	8.04e-07	41	-1.69136	0.237883	38	0.137643	0.448487	51	-2.61842	0.000105863	50	-0.103801	0.353418	40	0.334005	0.47049	45	0.052169	0.285048	42	-0.515365	0.166462	38
NCTC8325	SAOUHSC_00480=SAOUHSC_00480	-2.38834	0.49917	36	-7.64344	0.000232913	36	-8.28917	6.55e-06	37	-8.54642	0.0162531	34	-8.64502	2.45e-07	37	-0.95769	0.455707	35	-0.138878	0.405803	37	5.99629	0.000636188	38	0.351938	0.0597473	35	-3.88631	0.027097	35	-3.96852	0.174714	38	-6.94829	1.75e-08	37	-2.92739	0.000940961	36	0.013516	0.397704	34	2.10882	0.188952	35	0.718691	0.360924	31
NCTC8325	SAOUHSC_00481=SAOUHSC_00481	-9.08824	0.0161742	11	-14.7214	0.0124118	11	-14.2864	0.000312298	12	-13.0937	8.97e-05	8	-16.6046	0.00642726	11	-0.419385	0.436613	10	1.3136	0.417349	13	-1.99775	0.288411	10	-7.78208	0.0421085	9	-5.72418	0.0236928	10	-10.1718	0.144353	12	-14.9422	0.000208541	11	-4.73792	0.0733671	12	-0.38629	0.451188	10	-2.66226	0.330719	9	1.1146	0.203545	8
NCTC8325	SAOUHSC_00482=SAOUHSC_00482	-4.64198	0.00370541	10	-7.17421	0.0151743	10	-3.94856	0.0112017	10	-4.68129	3.6e-05	9	-2.17862	0.357481	9	0.676928	0.303347	9	1.14965	0.18627	10	-0.251587	0.340309	9	-0.328984	0.480142	9	1.37768	0.331133	10	-1.15188	0.139734	10	-5.98977	0.000135616	9	-3.86008	0.0593114	10	0.810319	0.223713	10	0.769167	0.1244	9	-0.403816	0.406627	9
NCTC8325	SAOUHSC_00483=SAOUHSC_00483	-2.7703	0.0172122	14	-6.836	0.0256619	13	-3.42001	0.00637064	15	6.00558	9.54e-05	13	1.2131	0.284973	15	-0.886565	0.413008	13	-0.090551	0.456455	16	7.34596	0.000100818	13	6.43487	9.67e-06	12	4.48556	0.0167287	13	-0.648131	0.195076	15	8.98334	2.24e-05	17	-0.357086	0.355059	14	-4.47715	0.0447459	11	-0.9528	0.0923524	12	0.849398	0.133672	11
NCTC8325	SAOUHSC_00484=SAOUHSC_00484	-0.979602	0.144925	30	0.542647	0.484236	31	1.33534	0.456768	37	1.77032	0.159674	29	1.50882	0.00839252	36	-0.470568	0.465722	28	-0.918569	0.184823	36	0.0502314	0.49946	29	-0.964888	0.305122	32	1.31682	0.221111	30	0.132786	0.426831	36	5.28335	5.36e-08	36	-0.936535	0.196292	32	-1.17516	0.182488	29	-0.537776	0.4997	30	-2.61231	0.0118101	27
NCTC8325	SAOUHSC_00485=SAOUHSC_00485	-0.852036	0.322493	13	-1.79982	0.133849	13	0.278633	0.236789	19	8.64799	7.01e-05	14	2.6668	8.13e-06	17	-0.998712	0.325285	12	-1.06793	0.123186	17	-1.05994	0.375216	12	-1.35093	0.317255	13	-0.924956	0.300347	14	0.673834	0.344056	18	6.66877	6.45e-07	20	-0.267999	0.376784	13	-0.784713	0.436742	13	-0.439708	0.330448	13	-3.60537	0.00543898	14
NCTC8325	SAOUHSC_00486=SAOUHSC_00486	-3.93504	0.00363796	50	-2.83776	0.104563	49	2.09956	0.0302237	62	7.34719	5.04e-09	54	8.51018	2.75e-14	64	-2.04446	0.0197765	46	-1.85731	0.0219461	61	-2.19023	0.083168	48	0.162526	0.230067	50	4.09254	0.00759005	54	0.110139	0.355059	62	3.88014	2.83e-06	65	0.782012	0.226937	51	-13.1953	1.34e-10	46	-13.7505	1.10008e-09	46	-4.48593	6.76e-05	57
NCTC8325	SAOUHSC_00487=hslO	-1.02727	0.392111	33	0.207647	0.350176	31	-1.15181	0.0533741	38	1.04708	0.0239846	29	1.32916	0.385916	38	-2.24306	0.290555	31	0.127484	0.162072	37	0.606675	0.332004	32	-0.289605	0.495605	33	-1.31876	0.38433	32	0.754234	0.420893	36	1.57487	0.478802	39	1.06667	0.278474	34	-0.404427	0.327476	27	-1.13918	0.449751	28	0.259372	0.393341	33
NCTC8325	SAOUHSC_00488=SAOUHSC_00488	-0.539738	0.314949	36	-0.139497	0.343329	32	0.933676	0.122041	42	0.360762	0.269283	31	1.40697	0.0980333	41	-1.40029	0.26259	32	-0.960862	0.235489	40	1.24098	0.493769	37	3.36665	0.00225076	37	0.26403	0.413093	32	1.12768	0.327108	40	1.05247	0.124726	41	-0.226334	0.192505	34	-2.98491	0.00142133	35	-1.10467	0.0645607	35	0.435429	0.499803	33
NCTC8325	SAOUHSC_00489=SAOUHSC_00489	0.52515	0.498644	30	0.328131	0.342863	29	-0.208866	0.270324	32	-3.00678	0.0477741	27	0.20374	0.371331	31	-1.65798	0.178241	24	-0.161261	0.498125	32	-0.442698	0.382669	25	1.71597	0.0406559	29	-2.76487	0.092342	25	1.62226	0.358781	31	0.462459	0.375605	32	-3.00077	0.0342236	29	-3.50171	0.00610401	28	-1.2469	0.187863	29	-0.507163	0.264799	24
NCTC8325	SAOUHSC_00490=SAOUHSC_00490	2.43452	0.318962	16	-4.25945	0.122768	15	0.0210474	0.400689	21	1.71594	0.245857	14	-0.162996	0.486835	20	-3.01265	0.156277	11	-2.58599	0.162072	20	0.56176	0.250096	13	-0.797712	0.356171	16	-1.5318	0.34326	15	-0.126188	0.45183	21	2.53822	0.0592323	22	-10.3904	0.000556951	15	-2.79447	0.0256192	16	-1.65377	0.360964	15	-1.5398	0.2729	16
NCTC8325	SAOUHSC_00491=SAOUHSC_00491	1.86966	0.498795	14	-0.514344	0.462286	11	-0.256417	0.419234	19	-0.605025	0.283875	12	-0.103817	0.370626	19	-0.248803	0.443143	11	-2.83579	0.100642	19	-0.58554	0.49946	11	-0.771638	0.216034	14	0.00321792	0.467984	15	0.029931	0.399439	20	1.9353	0.0189408	19	-12.9319	0.000556951	11	0.522433	0.443596	12	2.9806	0.0451489	14	1.92697	0.30956	19
NCTC8325	SAOUHSC_00492=SAOUHSC_00492	-10.0639	1	1	8.01995	1	1	11.5421	0.498605	2	7.59292	1	1	-6.94864	1	1	4.19714	1	1	-7.29912	1	1	8.89748	0.49946	2	5.06052	1	1	-3.43803	1	1	-8.93566	1	1	7.91931	0.497626	2	7.53891	1	1	-0.837512	1	1	-3.09553	1	1	9.15485	0.49458	2
NCTC8325	SAOUHSC_00493=lysS	-1.93217	0.0337044	31	-1.30892	0.474961	28	-4.26702	6.81e-05	35	-1.74661	0.0630127	28	-3.3737	1.13e-05	35	-2.03758	0.0391026	26	-0.355175	0.308899	36	-1.02439	0.297333	29	-2.71624	0.0212081	26	3.29828	0.0526568	28	1.57455	0.0737217	37	8.31457	3.42e-09	39	-0.38638	0.437552	29	1.36588	0.159089	26	-1.89689	0.0314569	25	2.68771	0.188293	43
NCTC8325	SAOUHSC_00497=SAOUHSC_00497	1.66793	0.0381836	23	-1.54121	0.2972	25	-0.281112	0.307576	32	2.11805	0.0577513	26	1.29952	0.0631338	32	-1.46886	0.5	23	0.153362	0.226138	32	1.05963	0.17709	23	2.95961	0.000767436	28	-0.48859	0.308373	25	0.176295	0.458293	31	0.158073	0.207831	32	-2.28095	0.0382457	25	-1.73732	0.226976	23	-0.22102	0.295853	26	-0.311689	0.436581	23
NCTC8325	SAOUHSC_00499=SAOUHSC_00499	-0.123058	0.347665	29	0.605717	0.28236	31	-1.15612	0.0503774	38	-0.713049	0.499848	30	-0.316724	0.16149	37	1.24747	0.234479	28	-0.785827	0.290665	37	0.700621	0.47768	31	-0.939036	0.0784387	31	-0.203369	0.356866	29	0.521493	0.331289	39	-0.949777	0.135881	38	-1.84863	0.0171317	29	-2.44885	0.0483283	30	-0.953399	0.20691	29	1.87821	0.0498081	31
NCTC8325	SAOUHSC_00500=SAOUHSC_00500	3.22643	0.295133	16	2.21244	0.355636	18	-1.13775	0.159516	23	1.8563	0.0755168	15	-0.0462298	0.336112	24	0.582184	0.463495	11	0.167432	0.272707	23	4.13919	0.0462407	15	2.44383	0.0155546	17	6.68004	0.0636378	17	-0.0764312	0.479849	23	0.794137	0.340231	24	-0.0143376	0.405394	17	-6.63953	0.040935	16	-0.995683	0.0471303	18	-0.162224	0.457862	15
NCTC8325	SAOUHSC_00501=SAOUHSC_00501	-2.2976	0.0103778	37	0.61013	0.334511	39	-0.329047	0.32334	43	4.33115	4.01e-05	37	3.771	5.36e-07	43	-0.87309	0.198029	33	-1.10673	0.142452	43	-0.171869	0.345585	36	0.206277	0.449355	37	1.6492	0.313091	36	-0.122946	0.194336	45	-0.442582	0.284887	43	1.23925	0.156439	41	-2.29714	0.25253	37	-1.99993	0.0828634	39	0.0158494	0.483467	31
NCTC8325	SAOUHSC_00502=SAOUHSC_00502	2.661	0.286302	11	4.64727	0.0238223	9	1.597	0.148173	15	2.24744	0.0102544	9	-2.34698	0.376689	15	0.390593	0.339422	8	1.81023	0.0332777	15	2.2141	0.0459225	9	-3.91069	0.0482068	10	2.16409	0.0776587	8	-0.583228	0.399835	15	-0.848936	0.0908718	15	0.28011	0.275491	8	-3.94606	0.250773	10	-2.99862	0.448913	12	-3.19405	0.038695	8
NCTC8325	SAOUHSC_00503=SAOUHSC_00503	-0.729684	0.108537	14	0.0259889	0.46873	12	-2.04933	0.055965	14	-0.0445129	0.408558	13	-1.35862	0.263796	14	-1.2966	0.32818	12	-1.49929	0.200601	14	-2.82589	0.00225226	12	-1.0751	0.208626	14	2.48624	0.159272	13	-0.274415	0.30781	14	-2.17373	0.115927	14	0.484259	0.394424	12	-2.97972	0.0326397	14	-4.26014	0.0765781	14	1.06057	0.0870004	12
NCTC8325	SAOUHSC_00504=SAOUHSC_00504	1.4647	0.163199	22	0.395305	0.462286	22	-0.292941	0.052552	25	-3.03583	0.0461791	21	-0.79214	0.129174	25	1.02563	0.24707	20	-0.483771	0.285481	26	2.01554	0.0212884	21	1.21726	0.386443	24	-1.97517	0.209628	23	0.687942	0.478069	25	-1.7016	0.0121359	25	-0.215251	0.269924	23	-3.10753	0.0026419	23	-2.74173	0.0347303	23	0.282805	0.333463	20
NCTC8325	SAOUHSC_00505=SAOUHSC_00505	0.145558	0.318713	66	-0.42462	0.375585	62	-0.565542	0.196059	70	-0.781489	0.483671	59	-0.352537	0.297465	69	-0.949242	0.386816	58	1.21766	0.429928	70	0.451657	0.485497	63	1.10975	0.165808	61	-0.285622	0.382719	61	0.645905	0.469361	70	-1.73354	0.00294242	68	-1.17006	0.0885389	62	-2.07988	0.0906683	61	-2.52848	0.0188021	59	-2.04609	0.136915	55
NCTC8325	SAOUHSC_00507=SAOUHSC_00507	-0.0069384	0.386096	50	-0.550211	0.328479	47	-0.894218	0.154548	62	2.07905	0.125561	49	1.05491	0.199997	62	-0.593369	0.475174	44	-0.501997	0.170737	60	2.47633	0.108332	51	3.685	2.6e-05	53	1.8616	0.0501312	46	-0.447272	0.479849	60	0.681942	0.446999	61	-0.311298	0.339782	48	-0.181842	0.400829	46	-0.386982	0.413653	49	2.47387	0.23576	53
NCTC8325	SAOUHSC_00508=SAOUHSC_00508	1.00382	0.498644	28	-1.3369	0.422132	24	-0.0893859	0.327915	30	-0.180043	0.5	22	1.91387	0.203227	31	-1.03442	0.398568	22	-0.655806	0.436003	30	0.643028	0.22994	22	0.643404	0.109915	23	0.693605	0.3021	22	-0.699326	0.264516	29	1.6776	0.0386809	30	-2.59052	0.185277	25	0.431895	0.36714	26	-0.591561	0.498656	22	0.882752	0.152791	24
NCTC8325	SAOUHSC_00509=gltX	-4.51772	0.228669	25	-2.47328	0.0187706	23	-0.968736	0.242275	33	1.07943	0.0662161	20	-0.786733	0.491973	31	-4.43408	0.163801	21	1.27255	0.452098	33	1.64033	0.434041	25	1.92881	0.105942	18	4.91828	0.0120891	19	-0.559563	0.432364	32	9.33487	6.08e-08	38	-1.10133	0.315569	23	-0.645095	0.151509	16	6.82187	0.223915	20	4.35292	0.00547053	29
NCTC8325	SAOUHSC_00510=SAOUHSC_00510	-2.42187	0.0436412	26	-1.47748	0.41202	24	-1.09271	0.123916	30	2.05365	0.468094	23	1.92114	0.0290372	30	-1.50938	0.34581	24	0.30345	0.471089	30	-0.267327	0.0790897	27	-2.17335	0.305122	24	-1.8179	0.078478	23	-0.0137124	0.378667	30	2.6226	0.00124573	32	-2.37655	0.0604776	23	-1.61351	0.224488	22	2.1296	0.0765064	25	2.76422	0.0786095	26
NCTC8325	SAOUHSC_00511=cysS	-0.121654	0.317852	39	-3.39426	0.0509459	42	-0.585293	0.0973283	43	-0.499339	0.499848	37	1.12767	0.0168141	43	-1.48148	0.4874	33	0.365781	0.354564	44	0.303215	0.493769	35	0.99208	0.102887	36	0.927729	0.0804946	35	-0.00449495	0.217828	44	1.74375	0.0037788	44	-3.25093	0.000168581	41	0.443424	0.181041	35	-0.303118	0.428236	36	0.332894	0.274233	35
NCTC8325	SAOUHSC_00512=SAOUHSC_00512	3.84303	0.0199061	12	-4.53326	0.0166946	11	-0.512196	0.472082	14	0.491318	0.243086	9	0.770492	0.158814	14	2.7804	0.100927	9	0.589742	0.490443	15	6.27635	5.77e-05	9	3.03906	0.00565141	10	5.2955	0.202041	11	-2.32864	0.137594	14	3.80186	0.0394961	14	-3.60454	0.0145019	11	-0.261042	0.392996	11	-0.11471	0.207147	11	5.01576	0.0179822	10
NCTC8325	SAOUHSC_00513=SAOUHSC_00513	-0.491053	0.163776	24	-1.68513	0.178221	24	-1.92914	0.0273701	30	1.04894	0.0386088	25	1.46758	0.0723651	31	-0.0584248	0.5	22	-2.38228	0.00594847	30	-0.434817	0.429861	22	0.41404	0.347946	24	0.753103	0.341863	23	-2.00158	0.0505696	30	-0.394787	0.323047	30	-1.28473	0.0382972	24	-4.15228	0.00184228	25	-2.38688	0.059178	24	1.29589	0.226516	28
NCTC8325	SAOUHSC_00514=SAOUHSC_00514	-0.796061	0.319873	12	-1.71443	0.229752	12	0.36508	0.476129	14	0.0749215	0.482063	12	2.9664	2.92e-05	14	-0.965305	0.291216	11	-1.25524	0.32546	13	0.390147	0.204215	11	0.343517	0.393679	11	-0.886139	0.385523	11	-0.118061	0.374198	14	0.619787	0.39376	14	-1.6933	0.0407767	12	-1.72259	0.185491	12	-1.74281	0.143629	12	-1.96822	0.0150962	13
NCTC8325	SAOUHSC_00515=SAOUHSC_00515	1.26855	0.344633	3	-5.30938	0.479958	5	0.332547	0.228963	8	1.02454	0.316644	4	3.32556	0.00526013	8	3.80235	0.325285	3	0.373574	0.183783	7	4.5774	0.288411	3	2.4165	0.0160888	4	-1.29126	0.34502	3	-2.82404	0.424421	7	4.9558	0.00327899	9	-3.12623	0.0109247	5	0.969014	0.353576	5	5.80312	0.0122132	5	2.2816	0.284526	3
NCTC8325	SAOUHSC_00516=secE	-3.84957	0.488385	4	-8.36834	0.172777	4	-5.86556	0.118908	4	-7.43241	0.145153	4	-5.30705	0.343071	5	0.114626	0.478822	3	4.8122	0.0465255	6	-3.72608	0.483315	4	-24.3985	1	1	-8.67963	0.0127723	4	-4.37977	0.179972	4	9.52095	0.0444839	5	-7.23367	0.15072	4	-7.64821	0.498959	2	1.14834	0.331885	3	10.818	0.267737	3
NCTC8325	SAOUHSC_00517=SAOUHSC_00517	-2.62887	0.154119	22	-0.374755	0.487454	21	-0.55645	0.31034	23	6.27641	1.71e-05	22	7.82952	1.16e-07	23	-3.37483	0.155487	20	0.195513	0.404998	23	-1.86238	0.495418	21	-1.01043	0.441111	20	0.602538	0.277087	19	0.188937	0.486998	23	13.3364	5.81e-09	23	-1.55554	0.149053	22	-1.07734	0.497785	22	1.29487	0.243891	22	8.79489	6.76e-05	20
NCTC8325	SAOUHSC_00518=rplK	-6.14176	0.0589689	16	0.868268	0.383543	13	-2.9256	0.118908	15	7.04609	0.00329002	15	5.40139	3.47e-05	15	-5.90082	0.0921231	15	2.37512	0.395072	17	3.49428	0.137013	17	7.00625	0.00125893	14	-1.90735	0.208668	13	-0.989675	0.293411	15	2.21549	0.211087	16	0.408607	0.351346	14	-0.206516	0.459875	12	0.450688	0.360907	13	8.86291	0.000111868	19
NCTC8325	SAOUHSC_00519=rplA	-3.08876	0.0465204	21	-0.414423	0.480875	20	-2.98278	0.0149764	25	5.72954	0.000330143	23	7.19231	7.94e-08	27	-4.70934	0.0172228	19	1.1596	0.48034	26	5.57743	0.00329964	24	10.1934	0.000115771	20	0.140621	0.464365	18	1.926	0.364385	26	-0.179863	0.0936046	26	-1.33245	0.109585	19	-3.21054	0.0343175	19	0.368636	0.0893254	21	9.36275	1.42e-05	23
NCTC8325	SAOUHSC_00520=rplJ	0.199129	0.448228	15	2.53799	0.014385	13	-0.711126	0.368584	15	5.24351	0.0177424	14	2.2104	0.0767679	15	2.83046	0.182336	15	0.193337	0.433919	15	1.12264	0.308664	15	5.94342	3.63e-05	15	1.27902	0.300347	12	-0.279835	0.364385	15	0.821103	0.455179	16	1.46397	0.196216	14	-1.78057	0.296656	13	-3.25645	0.101524	14	8.74026	0.000252709	15
NCTC8325	SAOUHSC_00521=rplL	-3.43503	0.00306547	10	0.331861	0.262931	10	-3.18241	0.017055	10	0.452011	0.417951	10	1.11335	0.159608	10	-2.10926	0.0781178	10	-2.53054	0.0202395	10	-1.28575	0.49946	10	4.17156	0.00347667	10	-1.95039	0.308373	10	-2.27972	0.0843	10	-1.13573	0.195133	10	-0.135658	0.492811	10	-0.974794	0.372306	10	-0.147715	0.405441	10	4.73784	0.211963	10
NCTC8325	SAOUHSC_00523=SAOUHSC_00523	-2.23482	0.297493	14	0.736372	0.443598	16	1.74168	0.190397	19	3.72932	0.00903668	17	3.4113	2.48e-06	18	-0.896007	0.490734	13	-0.187653	0.277823	18	-0.706561	0.493769	13	4.18407	6.45e-05	17	1.28528	0.191675	14	0.965757	0.415851	18	1.34191	0.078521	19	-1.8726	0.010399	15	-0.336025	0.21518	15	-1.59576	0.0974292	15	-2.14988	0.0102824	15
NCTC8325	SAOUHSC_00524=rpoB	-4.50925	3.14e-06	98	-1.57811	0.0461389	88	1.4078	0.179765	112	11.6506	7.74e-15	107	16.8358	1.12e-19	119	-0.0180062	0.409472	89	-2.12421	0.0102454	111	7.49285	2.11e-08	99	19.7892	8.86e-16	116	-0.0241495	0.357208	96	-0.284739	0.349386	110	5.08442	2.7e-12	115	0.0754264	0.333731	92	-2.54573	0.00722845	92	-1.90433	0.00510601	93	1.57684	0.252023	95
NCTC8325	SAOUHSC_00525=SAOUHSC_00525	-4.35266	0.000295616	93	-1.53537	0.0809664	89	1.08755	0.242949	110	11.4353	5.47e-13	103	15.6583	1.48e-18	118	-0.357422	0.423694	86	-1.00334	0.0564762	110	6.91779	1.01e-06	101	15.9355	2e-19	111	3.62023	0.00424299	89	0.369427	0.326391	110	5.74849	2.24e-13	115	-0.218949	0.5	92	-4.62953	9.95e-05	94	-3.22875	0.00361545	94	3.06873	0.000801828	90
NCTC8325	SAOUHSC_00526=SAOUHSC_00526	-0.062639	0.418758	5	-3.41272	0.034796	5	-4.05646	0.140678	4	7.93885	0.00284913	5	7.4487	0.0322496	5	6.08468	0.187008	4	0.318791	0.293048	4	7.31858	0.00718608	4	6.53954	0.0556952	5	-0.983036	0.279041	4	3.39575	0.0252406	4	9.7384	0.00138065	5	-3.20373	0.333731	5	0.811332	0.442424	4	4.05927	0.00741581	4	13.785	0.0968292	7
NCTC8325	SAOUHSC_00527=rpsL	-1.11499	0.151259	13	0.450996	0.440993	13	-1.56761	0.167559	15	4.20435	0.112882	14	3.08866	0.0162643	15	-0.247169	0.290555	12	-1.70313	0.198734	15	4.18039	0.288411	14	-1.42332	0.0768124	13	4.36047	0.0217299	11	-0.667834	0.409624	14	5.96485	0.066892	16	0.00719146	0.290478	13	-0.434185	0.425485	14	-3.47296	0.0770772	13	6.47837	0.028812	16
NCTC8325	SAOUHSC_00528=SAOUHSC_00528	-0.0663688	0.415918	12	-3.3187	0.0795309	10	-1.72697	0.131401	11	4.87302	0.00185364	12	3.93354	0.0738756	12	-1.11506	0.473324	10	-1.51001	0.244058	11	-0.608383	0.49946	12	-3.61429	0.0501439	10	1.92052	0.498124	10	-0.331042	0.362051	11	7.46498	0.0350946	14	-1.20221	0.15265	10	-2.65618	0.0976377	11	-3.48277	0.0332513	10	7.06126	0.123696	13
NCTC8325	SAOUHSC_00529=fusA	-1.25077	0.324982	61	1.00759	0.5	57	-0.691871	0.0544122	70	6.97133	7.19e-07	62	4.28641	1.07e-07	68	1.34907	0.421581	57	-1.54355	0.152845	69	2.01525	0.149427	56	-1.25724	0.361068	62	2.17943	0.0589881	58	0.710504	0.466828	69	4.97909	0.000256526	72	-0.558223	0.442157	57	-0.656587	0.415329	58	-0.54516	0.257318	56	6.79634	3.36e-06	66
NCTC8325	SAOUHSC_00530=tuf	-2.87523	0.0742937	31	1.33506	0.49372	32	2.75561	0.240494	39	6.69477	4.08e-05	32	7.07589	7.18e-07	39	-2.2922	0.0792824	29	-0.581857	0.251779	35	-0.664823	0.344643	33	0.709863	0.176068	28	0.547098	0.123858	29	1.02583	0.484357	37	6.88962	6.26e-05	42	-0.164238	0.346929	34	-0.598067	0.365879	29	0.478344	0.459638	29	6.07433	1.07e-05	36
NCTC8325	SAOUHSC_00531=SAOUHSC_00531	1.1294	0.367001	41	-1.27674	0.42851	41	-0.793158	0.0986531	46	1.03352	0.351249	37	0.619405	0.373597	44	2.42619	0.0444079	36	-0.665236	0.302845	44	0.520038	0.334664	37	2.2736	0.0334906	41	1.19666	0.47445	37	0.089223	0.471975	44	-0.944688	0.081021	46	-1.226	0.283338	41	-0.739954	0.218576	37	-1.19943	0.229579	37	-1.16719	0.247181	34
NCTC8325	SAOUHSC_00532=SAOUHSC_00532	-0.495554	0.170113	45	1.25355	0.201554	43	-1.15395	0.158673	51	2.83393	0.157195	42	0.550895	0.101658	51	0.58579	0.399043	44	0.228772	0.310849	51	0.845064	0.144148	45	0.0246846	0.474241	44	-1.55348	0.0915088	40	-0.858477	0.312733	51	-0.775875	0.235724	51	-0.0522847	0.394389	42	0.266507	0.428958	44	0.914832	0.366769	46	0.569423	0.182409	35
NCTC8325	SAOUHSC_00533=SAOUHSC_00533	-2.27676	0.244679	26	0.315725	0.476885	28	-1.99304	0.0200461	32	-0.928414	0.496479	24	-1.60935	0.254517	33	-2.31933	0.398568	23	-3.40571	0.0196362	32	-1.79181	0.286442	25	-0.229744	0.269966	28	1.74754	0.0217299	22	-4.0818	0.106674	32	-2.41266	0.015862	32	-1.24808	0.444881	27	0.933754	0.263341	26	-0.399105	0.270274	25	-1.34638	0.230561	21
NCTC8325	SAOUHSC_00534=SAOUHSC_00534	-0.233066	0.427833	54	-2.43902	0.0208746	52	-0.296205	0.155237	65	1.38843	0.224223	49	1.87862	0.0154277	64	-2.28864	0.222861	44	-0.803469	0.159945	64	-0.616665	0.215169	51	1.05023	0.147545	51	-0.706496	0.262622	47	0.0334765	0.493278	62	-0.62182	0.450257	64	-2.45919	0.0460861	53	-0.480028	0.401959	50	-1.36158	0.179312	49	0.156022	0.499803	43
NCTC8325	SAOUHSC_00535=SAOUHSC_00535	-0.173662	0.498644	38	2.77526	0.150294	35	0.22309	0.405688	40	-0.267837	0.184176	30	0.19281	0.334919	39	-0.428268	0.400683	35	-0.0063595	0.421557	40	-1.90092	0.15995	34	0.899321	0.197452	38	2.22723	0.425553	33	0.7597	0.323833	40	-0.00284022	0.429993	39	0.301016	0.416705	35	-0.090937	0.226976	36	-0.269567	0.305412	34	0.26722	0.49961	30
NCTC8325	SAOUHSC_00536=SAOUHSC_00536	-0.0401494	0.481107	32	-0.400947	0.431476	36	0.42677	0.368718	41	3.34761	0.014372	35	1.18982	0.0150739	41	1.37581	0.286599	30	-0.122338	0.491024	41	1.47122	0.179194	32	-0.993938	0.369723	32	1.22494	0.0940625	32	-0.979787	0.30222	40	0.790079	0.497693	43	-0.786898	0.253481	39	-2.23088	0.0159634	36	-2.53792	0.0220447	35	-0.190909	0.308389	31
NCTC8325	SAOUHSC_00537=SAOUHSC_00537	-3.62528	0.0622955	5	-1.37507	0.262931	5	-2.4986	0.052552	5	4.71912	0.0569345	5	2.49901	0.0641038	5	-1.30713	0.373712	5	-1.60057	0.396326	5	-0.110082	0.440313	5	2.8041	0.337408	5	-2.97075	0.317339	5	-0.433241	0.499792	5	0.200052	0.331515	5	-1.93422	0.231013	6	-1.08017	0.175478	5	-2.22587	0.11097	5	1.38069	0.198966	4
NCTC8325	SAOUHSC_00538=SAOUHSC_00538	-0.214727	0.295372	19	1.31596	0.346372	21	-0.537314	0.186288	26	2.17522	0.421997	18	0.585465	0.178493	25	2.0256	0.116659	18	-0.817103	0.475414	25	0.74085	0.493769	19	1.40836	0.0633303	20	-0.842699	0.499098	17	-0.709441	0.399439	25	-2.91971	0.0275816	25	0.206464	0.322758	20	-0.382562	0.284893	19	-1.87125	0.443511	19	-1.00204	0.338023	16
NCTC8325	SAOUHSC_00539=SAOUHSC_00539	-0.0806598	0.410821	14	0.610274	0.36547	12	0.803772	0.496413	16	-0.950103	0.451096	12	1.71383	0.0407931	16	-1.32095	0.483608	11	0.208945	0.444375	16	-1.25437	0.298674	12	-1.32997	0.0572084	13	1.90589	0.386707	13	0.669706	0.413899	16	1.65345	0.0374495	16	-1.77894	0.0418914	12	1.84045	0.0751739	13	1.01116	0.437602	13	-1.82342	0.281639	12
NCTC8325	SAOUHSC_00540=SAOUHSC_00540	1.24388	0.320681	7	-0.297894	0.473338	7	0.470224	0.496488	7	2.97031	0.0805208	5	4.2414	0.00139421	8	0.309497	0.5	5	2.90153	0.212405	8	6.092	0.107217	7	0.138636	0.492249	5	0.056003	0.46909	6	0.570051	0.323833	7	0.494175	0.399711	7	0.619426	0.351775	7	0.50048	0.291729	7	0.260953	0.498656	6	-0.175907	0.499803	6
NCTC8325	SAOUHSC_00541=SAOUHSC_00541	-5.76076	0.000675899	14	2.34389	0.5	15	-3.34575	0.0166339	16	0.0439579	0.322003	14	-1.22679	0.486883	15	-2.80385	0.110182	14	-2.90173	0.0131168	16	-4.49975	0.0368812	14	-1.68385	0.397943	12	5.10616	0.0707861	15	-1.82138	0.098117	15	-4.01394	0.000794919	16	-3.01985	0.000624798	13	-4.97822	0.022301	13	-3.69535	0.00336737	14	1.16157	0.17896	14
NCTC8325	SAOUHSC_00542=SAOUHSC_00542	0.0756116	0.398726	22	-1.0246	0.17749	17	0.824558	0.267141	23	-2.65475	0.406877	19	3.60983	4.57e-05	23	-1.36971	0.5	14	2.5636	0.0316553	23	0.0293526	0.429105	17	1.4588	0.0863202	21	3.17831	0.237996	18	2.14544	0.0438594	23	-0.924871	0.433533	23	-0.0517422	0.343509	18	1.80223	0.121354	19	1.09681	0.34502	17	-1.09359	0.0153084	16
NCTC8325	SAOUHSC_00543=SAOUHSC_00543	-2.03802	0.160741	15	1.20677	0.224207	15	1.2474	0.183706	20	-2.35948	0.270611	13	0.964964	0.0690265	20	-0.458829	0.287841	11	-1.2123	0.434559	20	0.629956	0.493769	15	1.1557	0.204553	16	1.25134	0.423477	15	0.452347	0.174861	20	-1.11344	0.490418	20	-0.184265	0.350538	16	-1.33336	0.175331	13	2.0387	0.498656	17	-2.33915	0.17026	10
NCTC8325	SAOUHSC_00544=SAOUHSC_00544	-1.16047	0.0179044	65	0.400431	0.497745	65	-1.78571	0.0394732	76	-0.637084	0.358862	62	0.710943	0.067837	74	-0.722158	0.466349	55	-0.754107	0.26876	75	0.00228686	0.340309	62	0.109658	0.385007	61	0.339297	0.36699	58	-0.462919	0.414199	74	-1.25687	0.0551495	74	0.0283812	0.438664	67	-0.877399	0.170923	62	-0.487739	0.426735	66	0.544474	0.333542	50
NCTC8325	SAOUHSC_00545=SAOUHSC_00545	-0.0347282	0.220411	100	-0.492142	0.460891	97	-0.148834	0.262592	123	-0.935887	0.30215	87	0.469163	0.245088	120	-0.902753	0.380948	88	-0.586501	0.445968	119	-1.18072	0.0898133	91	0.44674	0.337408	95	1.5485	0.204325	89	0.00083715	0.480194	118	0.03008	0.315149	123	-0.416979	0.457729	98	-1.64136	0.0203198	97	-1.96466	0.00451234	96	-0.713022	0.276293	79
NCTC8325	SAOUHSC_00547=SAOUHSC_00547	0.447114	0.287274	34	-1.51853	0.286965	33	-1.45943	0.0261008	46	0.875891	0.406877	30	-0.826477	0.301994	46	-0.482227	0.334478	27	-0.732603	0.271277	46	1.02508	0.242718	32	1.49863	0.131677	35	4.29841	0.00501116	27	-0.799626	0.244728	46	0.182078	0.284215	46	-1.54492	0.0693412	35	-0.25367	0.498959	36	0.0958469	0.367889	36	-0.446727	0.48339	34
NCTC8325	SAOUHSC_00548=SAOUHSC_00548	-2.17069	0.284131	21	-4.61731	0.0446069	22	1.43591	0.0420092	27	-1.24313	0.262291	20	1.50862	0.0946431	27	-0.786866	0.423432	20	0.00251622	0.5	27	-1.91714	0.10803	20	3.19683	9.63e-06	22	1.02044	0.209848	20	0.352849	0.34832	26	0.224472	0.333534	27	-1.8097	0.0392102	22	0.625922	0.432206	23	-1.38678	0.246872	23	-0.544028	0.17026	20
NCTC8325	SAOUHSC_00549=SAOUHSC_00549	-4.29308	0.00134716	22	-0.457702	0.164544	21	-1.08067	0.135416	24	-0.13106	0.499848	19	0.521237	0.481903	24	0.154655	0.325285	21	-0.56664	0.371316	23	-0.770635	0.463173	22	-0.0415376	0.333238	21	1.49122	0.0665437	19	1.75763	0.35968	23	0.743488	0.277567	25	-9.07606	3.66e-06	21	-2.3165	0.0198706	19	-1.32359	0.305982	20	3.7705	0.404322	19
NCTC8325	SAOUHSC_00550=SAOUHSC_00550	-0.43752	0.481107	16	0.0379036	0.453514	16	-0.811434	0.112785	16	3.23038	0.0103504	16	0.514801	0.362622	16	0.436266	0.400683	14	-0.99944	0.104949	16	1.05475	0.171696	16	0.408854	0.423406	16	2.49443	0.215232	15	-0.0912024	0.464039	16	1.04862	0.156406	16	-6.36091	0.0379308	16	-1.21315	0.0378837	16	-1.29743	0.0977938	16	0.888575	0.257266	13
NCTC8325	SAOUHSC_00551=SAOUHSC_00551	-2.11132	0.316667	12	-1.48149	0.197225	13	0.649346	0.12165	14	2.08817	0.378376	13	0.228986	0.438759	14	-2.87727	0.0489571	12	0.885971	0.3407	14	-2.41155	0.157826	12	-2.13373	0.0532904	14	2.23067	0.313011	12	-0.476884	0.45245	14	2.86315	0.00409248	14	-12.9009	1.16e-05	13	-2.48643	0.140444	13	-1.31373	0.368634	12	-0.151407	0.46595	14
NCTC8325	SAOUHSC_00552=SAOUHSC_00552	0.0324186	0.33553	15	0.953073	0.462286	11	-0.602397	0.134442	18	2.85012	0.248209	15	1.78328	0.108474	19	0.95308	0.436613	12	-1.35319	0.203884	18	2.06809	0.302292	14	5.41534	0.00506821	11	1.22312	0.127224	13	-0.0730632	0.445037	18	1.13656	0.170137	20	1.39746	0.374624	14	-0.380661	0.305675	13	1.66734	0.206862	12	-4.05675	0.0128935	13
NCTC8325	SAOUHSC_00553=SAOUHSC_00553	-1.01025	0.302092	21	-0.345577	0.403739	20	-0.86063	0.33019	24	0.14058	0.499848	18	-1.13967	0.486835	24	-0.857194	0.196306	18	0.0626545	0.267332	24	-1.87395	0.378834	20	-0.549819	0.110943	18	1.39323	0.346025	17	-0.35651	0.210438	24	-1.3329	0.372847	24	0.15435	0.30537	20	-2.67608	0.206365	20	-3.87078	0.000292802	19	0.0346745	0.336822	19
NCTC8325	SAOUHSC_00554=SAOUHSC_00554	-0.802464	0.185241	22	1.67442	0.43082	21	-1.21843	0.0273701	26	-1.45647	0.300266	20	-0.485707	0.472034	25	-0.227572	0.30259	19	0.168151	0.356687	26	1.09397	0.493769	21	0.635838	0.480142	22	1.00011	0.459299	20	-1.16326	0.159425	25	-3.17667	0.00189704	25	0.369644	0.219786	21	-5.62651	0.000168293	22	-4.45353	0.00448301	22	3.03443	0.0238422	23
NCTC8325	SAOUHSC_00555=SAOUHSC_00555	-1.2416	0.183001	19	2.03145	0.0676903	20	-0.179365	0.49218	26	0.433277	0.36391	21	-0.367691	0.494208	26	-1.07955	0.5	17	-2.56646	0.0153152	26	0.548138	0.49946	19	-0.860457	0.125834	21	0.430339	0.235259	21	-1.49335	0.13421	26	-0.940256	0.0965119	27	0.914416	0.196296	19	0.0206526	0.404028	22	-2.2658	0.0787492	22	-0.880701	0.269916	17
NCTC8325	SAOUHSC_00556=SAOUHSC_00556	0.594539	0.488687	46	-1.13161	0.26587	45	-1.7535	0.0228471	53	1.60376	0.252179	46	0.566217	0.193864	55	-1.3187	0.240593	39	0.569991	0.413615	56	0.126554	0.286901	43	0.310851	0.498427	44	1.80517	0.169415	38	0.636978	0.46908	55	-1.30739	0.0469156	54	-0.557788	0.176079	45	0.185798	0.254359	48	0.642671	0.0537121	45	-1.39123	0.0846128	44
NCTC8325	SAOUHSC_00557=SAOUHSC_00557	0.672626	0.297361	30	-1.25824	0.411477	25	-1.06383	0.261244	36	0.793674	0.316495	29	1.06526	0.257777	37	0.0169105	0.38626	26	0.291008	0.443054	36	-1.18267	0.0814166	26	0.0411784	0.393324	26	1.55129	0.179126	27	-0.657782	0.49846	36	1.38568	0.153947	38	0.378119	0.292555	30	-0.641369	0.321548	27	-0.825387	0.296795	27	0.800752	0.285121	28
NCTC8325	SAOUHSC_00558=SAOUHSC_00558	-2.28377	0.0573605	50	0.249337	0.420881	44	-1.10169	0.0485523	56	-0.313728	0.42776	47	0.43437	0.308412	55	-0.510088	0.5	47	0.292122	0.288591	57	-2.85172	0.042553	48	-0.38891	0.498272	52	0.794449	0.158178	48	-0.476629	0.448487	55	-0.411568	0.16711	56	-0.796709	0.181743	45	-1.76378	0.0203198	46	-3.71074	0.00105537	46	-0.412143	0.463079	49
NCTC8325	SAOUHSC_00559=SAOUHSC_00559	-3.51433	0.039398	18	-2.18675	0.429807	16	-2.51115	0.00205942	18	0.646287	0.5	17	0.0324927	0.486883	19	-0.848577	0.467746	18	-0.535231	0.326349	19	-3.08854	0.205036	18	0.875038	0.466018	18	-1.25946	0.470404	17	-0.380177	0.441937	18	-1.34725	0.159723	19	-1.13909	0.21518	16	0.611662	0.400608	16	-1.15926	0.136299	17	-0.0646609	0.115158	19
NCTC8325	SAOUHSC_00560=SAOUHSC_00560	-2.61303	0.0739132	8	-0.544335	0.5	8	-2.15624	0.00100282	9	0.13036	0.345181	8	-0.422918	0.362496	9	0.255843	0.413008	8	-2.09956	0.088449	9	-1.91708	0.212008	8	0.0242204	0.455182	8	0.522769	0.348384	8	-1.1438	0.17799	9	-0.962342	0.133999	9	-1.07378	0.303052	8	-0.323988	0.226976	8	-2.35882	0.0522107	8	-3.91034	0.0949625	8
NCTC8325	SAOUHSC_00561=SAOUHSC_00561	-1.39718	0.410959	4	1.30183	0.487454	4	1.34543	0.194758	4	-2.27729	0.292631	3	0.320884	0.498056	4	-1.66732	0.423694	4	2.8792	0.168845	4	-0.987021	0.28254	4	2.89113	0.232224	3	-2.40232	0.259139	4	2.39602	0.0239184	4	1.22985	0.184904	4	-3.08028	0.313113	4	1.3448	0.303396	4	-1.6745	0.443511	4	-1.64135	0.0143085	4
NCTC8325	SAOUHSC_00562=SAOUHSC_00562	-2.13828	0.0110959	35	-0.720707	0.412428	38	-2.14467	0.0108861	41	1.53073	0.290473	35	0.0714936	0.139897	40	-2.56999	0.143231	35	-0.0519685	0.345241	40	-1.34103	0.140886	35	0.895309	0.359572	35	1.6265	0.383474	33	0.863338	0.306114	41	-0.657995	0.285195	41	-2.30974	0.0415146	37	-1.32298	0.088718	33	-2.49445	0.0101647	33	0.273441	0.479333	31
NCTC8325	SAOUHSC_00564=SAOUHSC_00564	-4.47042	0.00305317	19	-4.50927	0.144857	17	-1.43201	0.0309635	21	2.22732	0.101992	14	-1.28783	0.134927	22	-5.15236	0.176868	19	0.398623	0.46855	24	-5.61876	0.00188927	19	3.81368	0.131364	18	-4.51473	0.0143732	14	-1.25446	0.256267	23	-1.26294	0.104254	21	1.29415	0.334659	18	-2.53062	0.0290864	17	-6.90739	2.93885e-05	15	-3.64479	0.038695	17
NCTC8325	SAOUHSC_00565=SAOUHSC_00565	-0.42094	0.158095	12	-0.433937	0.458833	11	-2.08446	0.0661967	11	4.63736	0.298304	9	-1.1994	0.155331	10	-2.07699	0.0878462	10	0.626425	0.259804	12	-2.99446	0.0641809	10	1.34462	0.163428	9	-5.4191	0.0217299	10	-2.00698	0.213158	10	-0.0596876	0.5	11	1.96464	0.160894	10	1.54044	0.320254	12	-4.00769	0.0164588	8	-4.24149	0.00553376	9
NCTC8325	SAOUHSC_00567=SAOUHSC_00567	-0.842442	0.15225	19	-1.98391	0.0884918	16	-3.53514	0.00432473	20	-0.109033	0.462442	18	-1.55124	0.0212895	20	1.45763	0.407861	17	-1.43623	0.159057	21	-1.66143	0.0630336	18	0.355576	0.423406	18	0.414989	0.5	17	-1.72887	0.0737217	20	-1.62095	0.0356491	21	-0.117103	0.291486	18	-0.837726	0.176769	18	-1.33476	0.131332	17	1.98868	0.216177	17
NCTC8325	SAOUHSC_00569=SAOUHSC_00569	-0.610143	0.342323	48	-2.46049	0.0676903	47	-2.77329	0.00181757	61	1.28761	0.428272	46	0.277419	0.492921	62	-0.413243	0.253368	41	-1.71788	0.059798	61	0.787555	0.371352	45	0.85631	0.375344	43	-1.289	0.292908	45	-1.34607	0.0941554	62	-2.26452	0.00696549	60	-2.50413	0.0822501	49	0.235551	0.275934	46	-2.46302	0.0133345	43	-0.66993	0.318932	55
NCTC8325	SAOUHSC_00571=SAOUHSC_00571	1.40665	0.414686	22	-3.20554	0.0966579	20	-0.45048	0.0778416	24	0.29103	0.357418	19	0.683723	0.268963	24	0.0236933	0.420965	19	0.379382	0.456455	23	-0.757794	0.374203	20	-0.440312	0.18227	20	2.99152	0.0367477	21	-1.21575	0.164572	23	-1.22779	0.132487	24	-0.900416	0.301155	21	-2.08161	0.022301	19	-2.53994	0.127741	18	-0.626756	0.287841	21
NCTC8325	SAOUHSC_00572=SAOUHSC_00572	-0.502561	0.396586	21	-1.51999	0.25408	20	-0.991936	0.0931058	25	-0.328051	0.269283	21	0.651484	0.470113	25	1.53855	0.13765	21	-0.750947	0.266312	25	-0.533825	0.2996	19	0.246448	0.410553	22	2.01087	0.340102	19	-0.578382	0.362908	25	-0.964854	0.0392187	25	1.19393	0.402165	21	-2.61475	0.0128298	19	-3.37464	0.0133345	19	1.18132	0.324888	19
NCTC8325	SAOUHSC_00573=SAOUHSC_00573	-0.956145	0.23605	20	0.383077	0.423537	19	-1.93924	0.0375505	23	-0.982763	0.415596	15	0.473889	0.151662	22	-4.93934	0.142924	17	-2.14662	0.0337495	23	0.65911	0.42511	17	0.78384	0.451893	17	4.2462	0.0165362	16	-1.07316	0.130684	23	-1.18116	0.131739	22	2.69565	0.140808	19	1.91917	0.269192	18	1.94762	0.257318	19	0.174343	0.214996	20
NCTC8325	SAOUHSC_00574=eutD	-2.6044	0.087303	25	-0.833847	0.312469	24	0.0439659	0.293043	31	4.69516	0.000761743	24	1.94414	0.0101909	30	-0.740275	0.5	24	-1.23482	0.131628	30	0.281112	0.449535	25	-0.102144	0.499341	26	1.32455	0.412343	22	-1.53982	0.0690434	30	-2.80587	0.000896013	30	-1.97458	0.0772629	24	1.05833	0.194711	26	2.18864	0.286842	26	2.48908	0.0030691	29
NCTC8325	SAOUHSC_00575=SAOUHSC_00575	-0.178904	0.471908	22	-0.252799	0.48312	21	-0.536563	0.485513	26	0.906931	0.409693	22	0.976097	0.140903	25	3.23916	0.107833	21	-0.28208	0.475414	25	2.4326	0.138827	22	3.16259	0.000417766	23	-1.77133	0.300347	22	-0.775855	0.24277	25	0.332732	0.452163	27	-2.6715	0.0171317	21	0.821061	0.235395	22	-1.2187	0.198534	21	-0.00429968	0.498385	23
NCTC8325	SAOUHSC_00577=SAOUHSC_00577	-3.34296	0.104572	32	-8.70801	0.0360318	33	-13.6176	3.67e-09	39	-10.4698	1.04e-05	28	-10.898	6.92e-08	39	0.00572341	0.418849	31	-0.0598552	0.498125	40	16.196	3.95e-10	39	17.058	9.39e-12	36	-5.00295	0.0815355	29	-10.3301	1.33e-05	38	-11.117	3.48e-10	39	-3.15558	0.0816773	33	2.20996	0.305556	34	0.167137	0.498656	30	10.7108	1.62e-06	32
NCTC8325	SAOUHSC_00578=SAOUHSC_00578	-0.732872	0.473756	34	-3.30656	0.270356	30	-11.8615	7.1e-08	39	-9.97099	3.01e-05	29	-12.8434	1.08e-08	39	0.517958	0.404787	30	-1.21406	0.410176	41	18.0896	2.96e-10	40	19.5899	4.21e-12	38	-0.278589	0.300347	30	-7.57752	0.000697987	40	-11.5884	8.67e-06	39	-1.2097	0.115578	31	7.36872	0.00135477	32	3.29027	0.0219723	28	13.1426	5.49e-09	33
NCTC8325	SAOUHSC_00579=SAOUHSC_00579	-0.460781	0.439743	31	-1.6812	0.331985	28	-3.10532	0.0021465	35	-8.35898	1.41e-05	28	-5.04938	0.000336537	33	0.221087	0.392179	28	-1.64806	0.16378	34	8.62002	4.55e-06	31	13.554	3.75e-11	33	0.0390173	0.0837626	28	-1.31306	0.26291	34	-2.66169	0.0513815	34	0.0397163	0.499364	28	1.50042	0.127297	30	0.657068	0.303867	32	4.53821	0.0236054	29
NCTC8325	SAOUHSC_00580=SAOUHSC_00580	-2.8568	0.347665	7	2.05677	0.5	7	-2.38326	0.00529038	8	-6.20268	0.0365721	7	2.22291	0.298949	9	-1.15178	0.258751	7	0.579213	0.352511	9	-4.44444	0.0537532	7	0.258308	0.459601	7	-1.4217	0.485198	6	2.05514	0.440338	8	-1.09727	0.318822	8	0.998206	0.47124	6	0.534995	0.354412	7	-0.853312	0.308373	7	-2.30573	0.0247907	6
NCTC8325	SAOUHSC_00581=SAOUHSC_00581	0.430329	0.441374	35	-1.38173	0.389166	34	-1.29978	0.226528	39	1.02946	0.437038	33	-1.10051	0.11852	39	0.14213	0.440262	29	-0.533919	0.29902	41	-0.272532	0.493769	32	-1.01848	0.38523	35	-0.463914	0.384543	31	-0.926465	0.35079	39	-0.0800601	0.422607	40	-2.09004	0.0289043	34	-0.621606	0.0116014	35	-1.25014	0.0675857	35	1.01721	0.396773	30
NCTC8325	SAOUHSC_00582=SAOUHSC_00582	1.96274	0.204388	8	2.82116	0.0288445	7	-4.31623	0.00886542	8	-2.32998	0.200313	8	0.614973	0.498425	8	-4.57666	0.161968	5	-2.0251	0.433001	9	4.54611	0.158659	7	1.44541	0.137589	8	-4.29603	0.383474	7	-0.789127	0.407579	8	-1.92365	0.0764334	9	1.0039	0.40064	7	0.999639	0.292511	8	-0.754189	0.413397	8	0.325619	0.263628	6
NCTC8325	SAOUHSC_00583=SAOUHSC_00583	0.220542	0.469929	4	-1.517	0.23275	4	2.19695	0.0550912	4	0.0132048	0.499848	4	3.32938	0.0227743	4	-0.0934747	0.486891	3	0.0061285	0.439954	4	-2.52438	0.0213818	3	0.43144	0.410785	4	-3.21466	0.300347	3	2.57674	0.329302	4	1.43208	0.223248	4	-0.180569	0.493299	4	-1.22506	0.372434	4	-1.61542	0.443511	4	-4.81055	0.125468	4
NCTC8325	SAOUHSC_00584=SAOUHSC_00584	1.71356	0.319873	38	0.553359	0.497822	37	-0.773556	0.421963	48	-0.536865	0.451096	36	-0.101954	0.413849	47	0.207096	0.5	30	-0.257923	0.475486	48	-0.866408	0.264847	30	1.03855	0.116913	39	4.13494	0.0611271	32	-0.274309	0.323833	48	-0.189	0.188645	48	0.880989	0.394424	39	-0.953251	0.457125	38	-3.58333	0.0561705	38	-3.57963	0.00571216	37
NCTC8325	SAOUHSC_00585=SAOUHSC_00585	0.998403	0.419031	7	-1.9069	0.128142	5	2.49921	0.253331	14	4.16429	0.215123	6	-0.596581	0.136565	12	2.49737	0.222904	5	-2.12849	0.0300362	11	-3.06015	0.171264	5	-0.806456	0.449788	4	-4.63474	0.151133	4	-1.97441	0.171029	12	1.0453	0.446999	13	-1.61906	0.297253	6	4.63615	0.139396	5	3.68262	0.0898216	7	2.42364	0.0605947	5
NCTC8325	SAOUHSC_00586=SAOUHSC_00586	-2.01831	0.496368	11	0.38131	0.5	8	-1.08332	0.173529	15	-4.88945	0.158068	9	1.08189	0.210094	15	-3.92404	0.354601	9	0.476489	0.490443	15	-5.18191	0.0338023	9	-0.357245	0.309303	8	2.21947	0.401395	8	1.08231	0.292098	15	2.27022	0.0282053	16	0.922843	0.356823	10	2.52263	0.325256	11	0.0851842	0.498656	11	-0.570562	0.34609	8
NCTC8325	SAOUHSC_00587=SAOUHSC_00587	0.417228	0.38769	5	-1.49065	0.434776	7	4.43689	0.0685806	12	1.32632	0.0569345	5	3.72852	0.0475089	13	0.703599	0.365424	4	2.25873	0.33189	12	-0.410383	0.301222	4	0.892742	0.430492	6	-4.54081	0.00647432	5	-1.23168	0.475649	11	6.13983	2.05e-05	14	-3.32322	0.0246465	7	-2.44299	0.263341	8	-1.03677	0.360827	8	-2.85957	0.0146203	7
NCTC8325	SAOUHSC_00588=SAOUHSC_00588	-2.90901	0.110307	5	-2.50303	0.377427	7	0.286628	0.472622	12	0.74389	0.499848	6	2.00905	0.274918	12	0.417109	0.474315	4	-0.21856	0.335317	13	-2.46317	0.0661384	5	1.51315	0.208626	6	-0.675487	0.485198	4	-3.2152	0.373865	12	1.70431	0.0767587	13	1.45164	0.372307	8	3.75392	0.0594095	8	3.65119	0.0028409	9	-3.4402	0.104787	4
NCTC8325	SAOUHSC_00589=SAOUHSC_00589	0.849439	0.245029	3	-3.46691	0.293578	3	0.390945	0.499016	6	-4.70569	0.22244	3	1.77935	0.210309	6	3.01497	0.325285	3	-1.77796	0.442633	6	3.48413	0.0166979	3	2.58467	0.129156	2	5.84242	0.0611271	2	-0.228798	0.499792	6	0.995487	0.214239	6	0.212516	0.472939	3	-4.97658	0.222047	4	-2.65302	0.218624	3	-6.05661	0.0146203	3
NCTC8325	SAOUHSC_00591=SAOUHSC_00591	2.95524	0.21865	6	-1.87604	0.13532	6	0.168885	0.287087	9	1.3643	0.238804	7	-0.0958397	0.354863	10	7.30962	0.23496	4	3.1073	0.1941	12	2.70067	0.340309	5	-0.457968	0.480142	5	-0.281566	0.499098	6	-0.443127	0.459532	9	0.697305	0.40822	10	0.11145	0.384924	7	-2.8455	0.0743976	7	1.01772	0.26014	8	0.678452	0.5	5
NCTC8325	SAOUHSC_00592=SAOUHSC_00592	1.48367	0.219675	11	-2.78495	0.159739	12	1.06115	0.261777	17	1.49161	0.21365	11	1.11445	0.171047	17	-3.64592	0.0896465	8	-0.78335	0.409787	17	0.181621	0.0813617	10	1.31742	0.040434	13	1.74212	0.243107	10	1.73995	0.153877	17	2.54282	0.00833489	19	-3.54481	0.0326241	12	2.1225	0.498959	15	-0.295242	0.359865	11	-0.738875	0.144645	14
NCTC8325	SAOUHSC_00593=SAOUHSC_00593	-0.315708	0.168281	7	1.04351	0.257006	7	3.54016	0.0745149	17	3.97761	0.309999	9	2.04657	0.167534	16	-1.11255	0.295063	5	2.05112	0.272707	16	0.887295	0.441835	7	1.14194	0.346838	7	0.281886	0.300347	8	-0.0397505	0.327006	14	0.647812	0.479561	16	0.137794	0.3695	7	3.51814	0.233338	8	3.51238	0.0361117	9	-3.71275	0.023631	7
NCTC8325	SAOUHSC_00596=SAOUHSC_00596	-0.237245	0.496368	15	-1.26444	0.356141	15	-3.10429	0.00217179	18	0.632608	0.385953	15	1.23161	0.468154	19	2.55813	0.0864756	12	-0.568689	0.0236133	18	1.66273	0.27224	14	0.753982	0.154696	17	1.46562	0.467687	14	-0.809891	0.315712	18	-0.289867	0.0373795	18	-2.35513	0.0130242	15	-2.47969	0.476215	16	-1.17111	0.228336	15	-1.10712	0.444699	11
NCTC8325	SAOUHSC_00598=SAOUHSC_00598	0.0969124	0.455292	8	0.603153	0.356141	4	0.806409	0.378531	9	1.62909	0.378838	7	3.36077	0.00913767	9	1.27442	0.288626	6	0.293282	0.387052	9	-4.07962	0.0176778	6	-3.43658	0.0597473	6	0.542843	0.227433	6	1.58393	0.311592	9	1.52719	0.274249	9	-1.9466	0.166154	4	-1.87519	0.183379	6	2.10876	0.0997986	7	2.93142	0.219704	8
NCTC8325	SAOUHSC_00599=SAOUHSC_00599	2.07473	0.245029	6	-3.04281	0.0714885	7	0.720466	0.315814	19	-1.00176	0.271255	6	1.09304	0.466186	19	1.86035	0.293711	6	-3.69214	0.0079404	17	0.186461	0.49946	6	-1.13377	0.113395	6	-3.50063	0.137483	8	-4.08886	0.0106564	17	1.271	0.483897	18	-4.1085	0.126879	7	2.34116	0.392996	11	-2.80377	0.0392332	8	-1.63496	0.20142	10
NCTC8325	SAOUHSC_00600=SAOUHSC_00600	-4.41592	0.457225	9	-3.56695	0.0315204	7	-1.07179	0.498605	14	0.959711	0.5	8	0.162698	0.397317	13	-1.01753	0.5	8	-4.33819	0.285481	13	-3.88685	0.250096	8	3.68783	0.0559626	8	0.0136332	0.293778	6	-1.54089	0.293355	13	0.433225	0.315002	14	-3.04423	0.174428	8	1.59453	0.382737	9	-1.39196	0.220987	8	-4.10869	0.0528021	8
NCTC8325	SAOUHSC_00602=SAOUHSC_00602	-1.57961	0.319612	9	-1.32687	0.437199	9	-0.716915	0.247926	13	4.85566	0.0233337	10	0.431212	0.320541	12	-2.81863	0.141449	8	-1.11171	0.328355	13	-2.83404	0.227114	8	2.4066	0.0388951	8	-0.899527	0.375567	8	0.790709	0.379839	13	-0.558976	0.399493	13	-1.75054	0.160026	9	-0.729212	0.345037	10	-3.27917	0.0743117	9	-0.144051	0.473531	8
NCTC8325	SAOUHSC_00603=SAOUHSC_00603	-4.26702	5.18e-05	25	-1.58787	0.280612	26	-0.168002	0.171131	29	1.10883	0.101858	22	0.378256	0.48419	28	-2.7731	0.0286137	22	-0.446687	0.424346	29	-4.20695	0.00605342	23	0.4504	0.468193	23	0.883282	0.309237	23	-0.573965	0.487447	29	-1.3516	0.2542	29	-0.391928	0.472939	25	-2.14996	0.119195	23	-1.05415	0.469359	24	0.80111	0.123696	22
NCTC8325	SAOUHSC_00604=SAOUHSC_00604	-1.61967	0.0705003	15	-2.58914	0.118194	13	-2.41496	0.0596687	17	2.57208	0.415596	12	-0.515473	0.474721	17	-5.30302	0.185354	12	-0.918939	0.290118	17	-5.23506	0.12576	13	0.659705	0.186946	9	-0.787508	0.498124	10	-0.910147	0.409624	17	-0.536913	0.209911	17	-1.53097	0.154976	13	-0.81904	0.127875	12	-0.989059	0.462633	12	-2.65761	0.130429	11
NCTC8325	SAOUHSC_00605=SAOUHSC_00605	-0.842487	0.0337044	8	-2.67661	0.233428	10	-1.47309	0.169615	13	1.16109	0.193651	9	1.8145	0.0660485	13	-0.957747	0.325285	7	-1.79023	0.089178	12	5.14787	0.0256877	11	4.30902	0.000135198	10	-2.41438	0.222046	11	-1.64661	0.304324	12	2.45081	0.027963	13	-4.61124	0.00908861	11	1.31527	0.166941	12	0.97278	0.471867	11	0.925182	0.18967	9
NCTC8325	SAOUHSC_00606=SAOUHSC_00606	-1.69249	0.0831453	32	0.59093	0.274028	29	-0.836938	0.0471499	35	-0.545608	0.290967	29	0.638269	0.102121	34	-2.03169	0.423694	29	0.607968	0.417661	37	-1.2407	0.454236	30	2.61581	0.0101417	31	2.9324	0.0138683	28	-1.05154	0.449523	34	2.72149	0.000798502	36	-2.3941	0.0289043	29	-2.18852	0.180291	29	0.813789	0.281101	29	1.20344	0.156653	30
NCTC8325	SAOUHSC_00607=SAOUHSC_00607	0.714604	0.499088	18	-1.97363	0.329133	17	1.62672	0.261777	21	3.33365	0.120056	16	0.916801	0.335006	20	-1.56966	0.465543	14	0.886136	0.272074	21	3.42017	0.0131076	17	-0.0358857	0.381386	16	-0.394251	0.38729	16	1.57546	0.174714	21	4.13098	0.00301425	21	-3.85762	0.00669152	18	-1.42258	0.249137	19	0.419337	0.228336	18	-0.314673	0.30956	12
NCTC8325	SAOUHSC_00608=adhA	0.385301	0.316746	36	1.62571	0.268839	35	0.28632	0.369545	39	0.0212272	0.485018	31	1.75315	0.0353569	37	-1.48458	0.243628	31	1.18561	0.355063	39	0.627569	0.077798	34	1.29523	0.0369466	35	-0.143298	0.322968	33	0.932533	0.388708	37	-0.490835	0.369883	37	-0.0837853	0.21518	36	-1.91908	0.0663202	35	-3.7982	0.0361117	36	6.1718	4.56e-09	36
NCTC8325	SAOUHSC_00609=SAOUHSC_00609	1.53467	0.189736	6	5.27311	0.246937	5	2.69689	0.012018	7	1.88779	0.345054	5	2.99759	0.0371156	6	2.11169	0.122633	5	2.43205	0.241913	6	0.734435	0.47768	5	1.64956	0.235661	5	1.14333	0.187347	6	0.975817	0.405288	7	0.965139	0.211047	7	1.37893	0.231066	5	-3.40509	0.320254	5	-3.28774	0.470075	5	4.57344	0.0238422	3
NCTC8325	SAOUHSC_00610=SAOUHSC_00610	0.903743	0.475404	10	-3.62729	0.437199	9	-1.95497	0.0883356	13	1.96982	0.247247	8	0.851997	0.121032	13	-4.05472	0.5	7	-2.29455	0.122945	13	2.24453	0.453924	9	0.14934	0.333024	9	-1.79991	0.102329	7	0.63873	0.308954	13	0.466031	0.399493	13	-3.40267	0.250407	9	1.58314	0.36237	11	0.00964604	0.497746	10	0.531345	0.387983	9
NCTC8325	SAOUHSC_00611=argS	-1.06006	0.494814	31	-0.695986	0.282751	23	0.257128	0.42523	38	1.11315	0.12453	23	1.76731	0.0211638	37	-4.23774	0.187008	26	-0.216741	0.357117	38	0.309454	0.381281	30	-2.98933	0.101908	27	0.262419	0.192274	23	0.0438693	0.499211	37	5.47336	2e-05	40	0.417033	0.331144	24	5.71803	0.00154987	26	3.34769	0.00665067	27	2.082	0.0830179	30
NCTC8325	SAOUHSC_00612=SAOUHSC_00612	-2.81331	0.171507	16	-3.44009	0.170573	14	-0.459083	0.23914	18	-1.34997	0.234353	14	-0.957933	0.386968	18	-0.0105889	0.467974	13	1.75487	0.131628	20	-2.35623	0.340309	14	-2.71163	0.403329	12	3.06989	0.0942285	12	-0.318248	0.350132	17	-0.424272	0.453867	20	-1.91212	0.0706865	14	0.264264	0.453431	14	-0.81418	0.132594	16	-2.11841	0.305418	15
NCTC8325	SAOUHSC_00613=SAOUHSC_00613	-0.699592	0.334909	20	-1.8866	0.236467	19	-2.774	0.0478121	32	4.38478	0.092789	20	-1.58883	0.362496	32	-1.95547	0.114308	17	-0.768812	0.486685	32	0.337163	0.410768	19	2.16876	0.0574558	20	-3.21358	0.159064	17	-0.490256	0.486998	32	-0.681704	0.452305	32	-3.63768	0.00765054	19	-0.0221658	0.401518	24	0.300445	0.466303	22	-3.42577	0.0867623	17
NCTC8325	SAOUHSC_00614=SAOUHSC_00614	1.04196	0.42648	34	-0.97514	0.451211	30	-1.21639	0.2284	40	1.61352	0.290166	31	0.832183	0.122266	39	-1.22217	0.299907	27	0.748664	0.308899	38	-0.240787	0.49946	29	1.88069	0.0203731	30	0.093979	0.393227	28	0.464692	0.287686	38	-0.680278	0.323047	40	-1.1438	0.094972	29	-0.148271	0.0617548	34	-1.37946	0.0050706	30	0.217613	0.276293	29
NCTC8325	SAOUHSC_00615=SAOUHSC_00615	0.914165	0.115523	12	-0.227111	0.5	11	-0.433893	0.383926	18	5.08076	0.158974	11	3.17371	0.00896496	20	0.664101	0.373712	10	0.0197186	0.383146	18	1.34628	0.263322	11	2.00302	0.0785381	12	-0.852724	0.452405	12	1.17396	0.18568	19	-4.40406	0.000616769	18	1.02731	0.428601	14	-5.47823	0.000683049	14	-2.37826	0.122139	14	-3.95924	0.0142531	13
NCTC8325	SAOUHSC_00616=SAOUHSC_00616	1.46438	0.208365	15	-0.283368	0.455751	16	-2.17951	0.0232109	18	5.10017	0.0458032	15	1.7263	0.0656001	18	-2.42366	0.060166	13	-2.72305	0.0159473	18	0.521815	0.493769	15	3.55628	0.0603885	18	-0.49325	0.44394	15	-1.00665	0.386464	18	-3.78546	0.0112672	18	1.45023	0.30081	17	-2.82787	0.0976451	16	-3.3643	0.0288108	16	-1.86973	0.182845	14
NCTC8325	SAOUHSC_00617=SAOUHSC_00617	0.093717	0.462617	15	-1.35578	0.0745887	16	1.78654	0.0267972	19	2.72127	0.0569345	14	2.98054	3.4e-05	18	2.44394	0.220702	14	0.342331	0.293976	18	3.01855	0.000679675	16	2.67597	0.0008063	16	-0.382565	0.301988	16	1.03389	0.0721573	18	1.48441	0.115868	19	-0.280689	0.353418	16	-0.320251	0.26953	16	-1.04	0.418528	15	-1.05455	0.125468	16
NCTC8325	SAOUHSC_00618=SAOUHSC_00618	0.867811	0.155386	13	1.34873	0.268507	12	4.42461	0.0139565	19	3.25873	0.0783184	12	6.49314	3.12e-05	19	-0.826601	0.479924	11	1.12689	0.398121	17	8.34211	0.000201413	13	9.56665	0.00383	14	3.42638	0.0400132	12	1.62889	0.385441	16	2.86804	0.0312984	18	-0.127402	0.458456	12	0.914368	0.277597	13	3.10557	0.0732062	14	-1.25643	0.224553	10
NCTC8325	SAOUHSC_00619=SAOUHSC_00619	1.6434	0.224603	17	-3.20832	0.0885104	19	-2.47346	0.0516513	28	0.471115	0.248845	19	-0.690015	0.405707	28	2.11701	0.0458375	15	-0.228229	0.339141	29	3.84604	0.042641	18	1.52054	0.224981	16	2.15251	0.412254	19	-2.05129	0.142768	29	-0.0851364	0.47869	28	-0.51739	0.164162	20	-3.32239	0.0965368	19	-3.30904	0.0471694	20	-2.5779	0.0260809	15
NCTC8325	SAOUHSC_00620=SAOUHSC_00620	0.239961	0.35117	5	-1.84026	0.189179	5	-1.15385	0.240248	6	0.837629	0.390725	5	2.357	0.093894	6	3.63383	0.325285	5	-1.90305	0.169739	6	7.51421	0.0563557	5	9.77852	0.00134926	6	-6.1617	0.0407454	6	-4.41338	0.00268942	6	-7.65012	0.00138065	6	-0.243409	0.499364	6	-2.43177	0.163251	5	-2.9802	0.312753	5	2.7435	0.144645	5
NCTC8325	SAOUHSC_00621=SAOUHSC_00621	-0.535918	0.420432	30	-0.573705	0.462286	32	0.521258	0.267994	34	-0.509351	0.321158	29	1.31251	0.0711173	31	1.71773	0.232389	28	0.228598	0.418525	34	1.17613	0.286326	31	-0.0607579	0.409041	32	2.39774	0.155685	32	0.633094	0.121027	32	1.05774	0.205648	32	-1.35085	0.334659	32	-1.56709	0.05328	32	-1.479	0.100143	31	-0.37221	0.32396	26
NCTC8325	SAOUHSC_00622=SAOUHSC_00622	0.787519	0.157903	3	-0.209395	0.494479	3	0.644428	0.422553	3	0.131082	0.276825	3	1.08138	0.343071	3	-0.585808	0.440675	3	0.579757	0.349873	3	2.37883	0.118973	3	-2.23139	0.280801	3	4.28908	0.300347	3	1.14719	0.121614	3	0.0715592	0.422607	3	1.07659	0.396161	3	-3.83083	0.0217378	3	-3.69634	0.0158321	3	-1.41884	0.0552053	3
NCTC8325	SAOUHSC_00624=SAOUHSC_00624	-1.05181	0.243573	11	3.2573	0.0129495	8	1.66852	0.24234	12	-1.94169	0.344746	10	0.561686	0.136565	12	-5.05568	0.100654	8	3.0023	0.160885	13	-2.00263	0.325981	9	-1.3868	0.467632	10	0.192255	0.337762	9	3.32997	0.0132639	12	-1.78597	0.2458	11	1.64216	0.069485	8	0.310987	0.382737	10	1.84305	0.431875	10	3.69008	0.188718	6
NCTC8325	SAOUHSC_00625=SAOUHSC_00625	-0.835552	0.498644	65	-0.331155	0.412627	58	-0.951538	0.422063	79	0.811858	0.169565	58	-0.648678	0.423068	78	-0.329706	0.465722	50	-0.487016	0.423641	80	0.590348	0.452033	54	1.38017	0.100931	57	1.71096	0.15938	57	0.907364	0.115499	81	-0.567749	0.47206	79	-0.489939	0.269577	58	0.174234	0.267232	59	-1.15127	0.133579	55	-1.46307	0.123696	60
NCTC8325	SAOUHSC_00626=SAOUHSC_00626	1.08756	0.245303	14	-1.61859	0.275398	13	0.139801	0.497727	17	0.38364	0.297235	12	2.50836	0.0758708	19	0.0546438	0.5	9	0.909873	0.284818	18	-0.0968165	0.283414	10	-1.31699	0.454222	11	10.1466	0.00424299	11	0.468572	0.489797	17	1.58828	0.267812	17	-0.725111	0.166903	12	-0.115356	0.320441	13	-2.64911	0.0696903	13	-1.84589	0.172162	14
NCTC8325	SAOUHSC_00627=SAOUHSC_00627	2.18297	0.177084	14	-1.36697	0.0947723	13	-1.64245	0.0516876	17	-3.49836	0.00889495	14	0.132172	0.28494	17	2.39461	0.231033	11	-1.18774	0.0982604	16	1.09857	0.438452	11	0.92258	0.268077	12	2.6422	0.151133	12	1.07541	0.120132	16	-0.829528	0.262565	17	-1.1319	0.0896709	12	-2.83068	0.0562556	13	-4.62918	0.00361751	13	-0.612302	0.473531	13
NCTC8325	SAOUHSC_00628=SAOUHSC_00628	0.0343717	0.410299	39	-0.420985	0.380576	33	-0.436149	0.137166	49	-1.18474	0.421981	37	-0.647584	0.424259	47	-1.32495	0.446677	32	0.0446539	0.498125	49	2.68526	0.22879	37	0.380227	0.190333	37	-1.07381	0.247034	33	0.715214	0.308799	50	-0.945866	0.12173	50	-1.53452	0.15072	35	-1.73081	0.162117	31	-2.57916	0.13774	32	1.12991	0.353032	40
NCTC8325	SAOUHSC_00629=SAOUHSC_00629	3.51449	0.295376	4	2.63371	0.172777	4	4.69323	0.223306	8	-3.07371	0.215123	4	4.73511	0.0219463	7	3.69684	0.282318	2	3.42808	0.358133	7	3.02936	0.4994	4	2.05537	0.289917	3	1.77058	0.452223	4	0.227278	0.411772	6	6.14878	0.00180401	8	-1.54478	0.193646	4	4.68227	0.0446554	5	2.24778	0.270274	3	-7.34407	0.0581946	4
NCTC8325	SAOUHSC_00632=SAOUHSC_00632	0.863699	0.367001	10	-2.20819	0.0674669	9	-0.377854	0.418734	12	0.23622	0.457818	10	0.203428	0.258682	13	-3.69367	0.187008	7	-0.97431	0.339879	12	-0.0193344	0.49946	9	1.82285	0.498427	11	0.43005	0.300347	8	-4.72008	0.284487	12	-1.42263	0.470858	13	-0.93102	0.335803	9	0.467908	0.263341	8	-1.57126	0.160746	8	-0.887629	0.2729	12
NCTC8325	SAOUHSC_00633=SAOUHSC_00633	-0.322211	0.258782	44	-1.50253	0.224068	40	0.240642	0.377993	53	-0.587906	0.430575	40	0.437806	0.0604404	49	-0.350265	0.432394	37	0.684219	0.465184	54	2.81737	0.0248049	41	3.57421	0.000814044	40	1.11249	0.496819	38	0.337245	0.468975	52	0.936082	0.267812	52	-1.24287	0.353456	42	0.251581	0.300672	40	0.214839	0.202617	39	4.35077	0.00245295	46
NCTC8325	SAOUHSC_00634=SAOUHSC_00634	0.381499	0.441594	25	-1.72703	0.361875	25	0.896369	0.439523	28	-0.499821	0.497008	23	1.46515	0.0461585	29	-3.0972	0.197251	23	-0.345355	0.267124	28	-6.10647	0.00605342	23	-6.05826	1.35e-06	25	1.88872	0.452161	24	0.0356647	0.429783	28	-1.59227	0.0281506	28	-1.62075	0.0816487	25	-2.35904	0.12971	25	-1.83448	0.20565	24	-0.613109	0.486445	20
NCTC8325	SAOUHSC_00636=SAOUHSC_00636	2.18443	0.415263	16	-2.58061	0.291158	20	2.11125	0.0619	24	5.0535	0.000691978	17	3.04284	0.00242045	25	0.246427	0.5	13	-0.658268	0.490432	23	-3.82787	0.00977974	13	-7.72547	4.33e-05	18	0.422897	0.161262	17	0.237365	0.28751	24	-1.93001	0.0336853	22	-2.39614	0.00906181	19	-2.5247	0.106422	16	-2.09559	0.187929	17	1.15822	0.343104	20
NCTC8325	SAOUHSC_00637=SAOUHSC_00637	-2.62453	0.074286	19	2.52695	0.0232386	19	0.044757	0.369579	21	5.35587	0.0648817	17	0.618349	0.278299	21	1.36972	0.217218	17	-2.35872	0.171964	21	-5.67578	3.51e-05	17	-4.31249	0.0021197	17	2.25088	0.398487	17	-0.574285	0.446141	21	-3.33608	0.0261962	21	0.00636532	0.374624	17	-1.92113	0.206194	18	-3.49717	0.444663	17	1.26209	0.34668	15
NCTC8325	SAOUHSC_00638=SAOUHSC_00638	-0.291722	0.43432	11	-1.1166	0.480875	8	1.88969	0.423111	15	4.86078	0.388036	9	1.34981	0.379534	13	-4.9514	0.410251	9	0.772159	0.430505	15	-7.28849	0.00511695	8	2.31988	0.0539951	8	1.34731	0.32545	10	1.49815	0.205027	13	-0.226116	0.487254	14	1.50945	0.23923	11	2.37225	0.158818	9	3.376	0.0830968	8	-2.32745	0.139107	9
NCTC8325	SAOUHSC_00639=SAOUHSC_00639	1.7122	0.462688	10	-0.948826	0.323204	10	-2.96148	0.403865	16	6.6467	0.0144747	12	-0.738626	0.276303	16	-1.4252	0.339422	8	-6.33977	0.069785	16	0.0679605	0.427632	8	1.38707	0.438987	10	2.1719	0.416608	11	-1.29054	0.345919	16	-1.41071	0.294225	16	0.444266	0.335226	10	-1.99878	0.122733	9	0.884616	0.498656	8	-0.451612	0.442692	13
NCTC8325	SAOUHSC_00640=SAOUHSC_00640	-1.03405	0.491032	21	-2.10976	0.0493187	21	-3.2089	0.254482	23	3.49467	0.0458528	18	2.95881	0.0126235	25	0.374193	0.474315	18	-2.30647	0.016603	23	-0.755889	0.331387	19	-2.18046	0.0190017	19	-5.72393	0.0504148	18	-0.728882	0.107444	26	0.234652	0.183921	26	-1.13415	0.0994077	21	-2.20547	0.0708217	18	-3.16178	0.141239	17	1.91598	0.13644	20
NCTC8325	SAOUHSC_00641=SAOUHSC_00641	-0.513281	0.409186	19	-2.15884	0.455751	19	-3.1412	0.123566	21	5.03271	0.0429046	22	7.42327	0.000473225	26	-1.37968	0.365256	17	0.836108	0.475414	25	0.00541101	0.291029	18	-7.08304	0.000515446	18	2.0177	0.244939	22	-2.44058	0.179972	22	-0.126824	0.337609	23	-1.79808	0.114126	19	-0.358871	0.275421	18	-1.31318	0.40211	18	12.5461	1.57e-05	25
NCTC8325	SAOUHSC_00642=SAOUHSC_00642	-1.65746	0.0576128	21	-2.89701	0.277939	22	-0.669595	0.492335	25	6.90884	0.000374347	23	4.93347	0.000531266	26	-0.924705	0.348388	20	-0.0086331	0.262496	25	-3.47	0.00716966	20	-2.55859	0.3276	19	0.556211	0.499098	21	-2.26473	0.131071	25	1.35542	0.154663	25	-3.71914	0.0258742	22	1.0959	0.249373	22	1.0601	0.367352	21	7.46224	0.0048088	26
NCTC8325	SAOUHSC_00643=SAOUHSC_00643	0.552959	0.486859	23	0.308211	0.25408	23	-1.66899	0.121419	29	1.92686	0.348509	23	-0.143995	0.188368	29	0.326025	0.350769	20	-3.27913	0.088449	29	0.65908	0.394923	21	-1.34935	0.215472	22	2.26052	0.286272	25	-1.27043	0.31887	29	-1.2991	0.450178	29	-0.965836	0.0829912	24	-1.3545	0.348982	25	-1.60036	0.19009	25	3.81721	0.010393	14
NCTC8325	SAOUHSC_00644=SAOUHSC_00644	-1.84072	0.0879145	22	0.473943	0.5	23	-0.0770647	0.256738	30	0.130395	0.294995	23	0.198641	0.370512	28	-1.91533	0.143231	22	-2.31952	0.0642041	28	-2.04252	0.226814	22	1.82047	0.28381	23	1.37959	0.0611271	23	0.756969	0.499792	29	1.02278	0.423502	30	-2.34527	0.0733671	21	-3.6774	0.0172238	22	-3.61718	0.0299566	22	-0.341843	0.443901	18
NCTC8325	SAOUHSC_00645=SAOUHSC_00645	-0.960278	0.359244	13	0.681617	0.344067	14	-1.62836	0.426606	15	2.61782	0.496714	14	1.5162	0.071645	15	5.06488	0.0253908	11	-1.66511	0.110967	15	4.81892	0.0294493	13	-1.98859	0.127354	14	-3.14734	0.0942285	12	-2.80278	0.179972	15	-0.837349	0.272337	15	-1.71964	0.291192	14	-7.15764	0.00652393	11	-2.43489	0.0537121	13	2.08371	0.188293	11
NCTC8325	SAOUHSC_00646=SAOUHSC_00646	0.904137	0.482286	34	-3.40547	0.174383	33	-0.777858	0.0417514	39	-1.94811	0.193651	32	-0.663054	0.00839252	39	-1.90741	0.493437	30	0.764291	0.499863	40	3.95194	0.0212884	36	8.45563	1.14e-08	36	0.499362	0.466108	33	1.4238	0.497734	42	-1.95861	0.0070759	39	0.294546	0.498328	34	-3.40393	0.0730071	35	-1.84227	0.338652	35	0.75811	0.455107	32
NCTC8325	SAOUHSC_00647=SAOUHSC_00647	0.808268	0.342323	38	-0.0578353	0.354745	34	-0.615571	0.0821218	43	0.415558	0.468094	37	1.89494	0.0581003	42	-2.52343	0.294107	31	0.0621664	0.284132	43	-1.55593	0.421544	35	-0.690113	0.0424837	33	-0.800987	0.385523	36	2.22596	0.167808	45	1.47505	0.369234	46	-0.49562	0.221604	37	0.400707	0.263341	35	-0.624762	0.316026	37	-0.906445	0.106509	36
NCTC8325	SAOUHSC_00648=SAOUHSC_00648	-1.63085	0.100989	37	-0.388516	0.355542	38	-1.50258	0.025129	48	0.723947	0.134655	36	-0.37364	0.426803	45	-1.44044	0.182336	34	-1.97687	0.0435967	46	-0.0693866	0.415664	36	-1.90929	0.222166	36	-4.05222	0.276298	34	-0.470889	0.381062	45	0.744302	0.391736	48	-0.778773	0.180802	38	0.953116	0.424026	36	-0.174192	0.445844	33	0.304043	0.287841	39
NCTC8325	SAOUHSC_00650=SAOUHSC_00650	0.513821	0.478156	6	4.86637	0.044981	5	-2.28215	0.488759	6	-1.87159	0.5	5	1.46219	0.370512	6	-2.09294	0.5	4	1.23235	0.48034	6	0.0501427	0.340309	5	-1.49412	0.38523	6	8.72483	0.00424299	6	2.56603	0.264516	6	1.77761	0.0819389	6	4.79162	0.073253	5	-13.3385	0.134333	3	-2.74611	0.214423	4	-4.4268	0.125468	4
NCTC8325	SAOUHSC_00651=SAOUHSC_00651	-0.36877	0.163776	19	0.259862	0.37873	20	-2.52239	0.00618111	26	-0.365061	0.394491	19	0.668946	0.279085	26	-0.93203	0.198977	17	-1.21773	0.221104	25	2.76246	0.0676313	18	1.14683	0.306499	18	2.59106	0.254574	20	-2.16083	0.439308	24	-1.58641	0.103202	24	-1.05572	0.192376	19	2.33149	0.455302	22	-1.04191	0.0922787	20	-0.85598	0.305418	23
NCTC8325	SAOUHSC_00652=SAOUHSC_00652	-1.72078	0.105745	29	-0.374871	0.250086	27	-1.59713	0.127282	34	-1.92059	0.0399641	28	-0.732807	0.266932	34	-0.80947	0.262113	27	-0.833662	0.271798	35	-2.19265	0.131925	29	0.207611	0.29103	29	1.67117	0.251467	31	-1.11903	0.17975	33	-0.523348	0.294178	33	-1.5268	0.0788531	30	-1.09796	0.0620663	28	-1.89782	0.0231642	26	-0.174228	0.146323	25
NCTC8325	SAOUHSC_00653=SAOUHSC_00653	-4.68899	0.0490919	32	0.837024	0.448588	32	-1.08836	0.0471987	37	-1.65026	0.38539	34	1.44199	0.0478541	35	-1.63077	0.421453	28	0.245845	0.415191	38	-1.71038	0.00969784	31	-1.56689	0.0983538	31	0.705254	0.429042	32	1.23355	0.446141	36	-0.132329	0.352564	38	-1.79371	0.0879099	30	-1.60996	0.139396	26	-2.83499	0.182624	27	1.33109	0.16276	29
NCTC8325	SAOUHSC_00654=SAOUHSC_00654	0.738378	0.18095	37	-2.76168	0.052352	28	-1.99706	0.135416	43	-0.0266036	0.462523	35	-0.655454	0.396856	41	-1.36103	0.425529	26	-1.50276	0.176398	42	-2.45466	0.176499	29	0.42589	0.222166	28	-0.868497	0.463482	31	-0.905326	0.487239	41	-2.75033	0.013127	42	0.2725	0.479793	33	-0.40797	0.265164	28	-2.12428	0.0971975	29	0.162836	0.269916	30
NCTC8325	SAOUHSC_00655=SAOUHSC_00655	1.77877	0.364215	35	-4.04075	0.0676903	28	-1.95918	0.0744641	41	-1.37503	0.279886	28	-0.99741	0.0923309	41	0.832381	0.255283	25	-0.981062	0.290665	41	-0.112931	0.18518	31	-2.64742	0.094474	30	-0.889774	0.383474	31	-3.08317	0.0477088	41	-1.42167	0.147958	41	-0.12183	0.186714	32	-2.1238	0.0414277	25	-2.65295	0.0477195	25	1.42242	0.191832	28
NCTC8325	SAOUHSC_00656=SAOUHSC_00656	-2.69863	0.023741	23	0.071779	0.28336	24	-0.96884	0.0417637	31	0.419815	0.388534	21	0.0239127	0.498425	29	-2.3227	0.386911	20	-2.09604	0.0182973	29	-1.77044	0.42511	21	0.876536	0.484805	22	1.82749	0.273603	25	-1.7995	0.0941554	29	-1.76682	0.0611739	31	-2.33262	0.0418914	23	-3.57958	0.0603679	21	-2.39187	0.00942144	22	-0.747421	0.424254	23
NCTC8325	SAOUHSC_00658=SAOUHSC_00658	-1.0263	0.167059	17	1.04428	0.159405	17	1.47923	0.377993	21	2.88388	0.116729	15	0.516594	0.220445	18	0.28611	0.32818	14	0.682592	0.21828	18	0.0940466	0.316694	14	0.918587	0.263214	16	2.80033	0.078478	17	0.557817	0.356465	17	-0.141659	0.5	19	-1.51209	0.497243	17	-0.528444	0.404554	15	0.0669247	0.498656	14	-2.17312	0.0141228	15
NCTC8325	SAOUHSC_00659=SAOUHSC_00659	-2.78855	0.0262215	6	-2.70574	0.0206849	6	-4.41141	0.0202327	6	-3.16676	0.227579	6	-3.63161	0.00548015	6	1.0405	0.262014	6	-2.53931	0.00931072	6	-1.44566	0.272343	6	1.47043	0.153389	6	0.968441	0.244829	6	0.328474	0.41664	6	-1.66362	0.101755	6	-1.97182	0.0235631	6	-1.43576	0.274894	6	-1.99078	0.0469294	6	-0.520988	0.195519	6
NCTC8325	SAOUHSC_00660=SAOUHSC_00660	0.54604	0.471908	28	-0.452189	0.167397	28	-2.38636	0.00724249	35	2.30361	0.208423	28	-0.554626	0.385459	35	-0.40766	0.475986	25	-1.48681	0.131842	36	-0.437134	0.300994	27	-1.60553	0.227683	26	0.254876	0.204325	27	-1.33326	0.353011	36	-1.50513	0.114306	35	0.126678	0.498328	29	-3.45139	0.0594185	29	-3.32028	0.00678597	25	-2.03189	0.038695	26
NCTC8325	SAOUHSC_00661=SAOUHSC_00661	-0.98544	0.498644	18	1.77431	0.190525	15	-1.39221	0.0409166	23	-0.21306	0.344673	19	0.523852	0.204776	24	-0.441845	0.177267	16	-2.12666	0.104949	23	-2.4157	0.301038	17	-0.0399819	0.332723	20	-0.391003	0.310774	18	-0.580035	0.489305	24	-0.833941	0.166961	23	0.0858822	0.372307	16	0.165551	0.486964	18	0.986806	0.295853	18	-1.78765	0.186066	15
NCTC8325	SAOUHSC_00662=SAOUHSC_00662	0.902963	0.307514	12	0.460127	0.479958	12	0.195672	0.263999	15	-3.14189	0.0769811	13	0.488973	0.462404	15	-0.0393611	0.470425	11	1.07435	0.490443	15	3.58658	0.0567139	12	0.808299	0.498635	14	-1.39611	0.316657	13	-1.51379	0.446141	15	-0.02173	0.320703	15	-1.32706	0.179837	12	-1.36822	0.202825	13	1.01526	0.258353	12	-0.335552	0.436097	12
NCTC8325	SAOUHSC_00663=SAOUHSC_00663	-0.718268	0.176695	9	1.23721	0.104563	8	-3.8341	0.0423456	12	-4.11602	0.115191	7	-3.88108	0.000102584	11	-0.449199	0.439712	7	0.013213	0.48635	11	-2.96121	0.057466	7	-0.640045	0.393679	9	1.15322	0.386337	8	-0.2978	0.438313	11	0.445957	0.478802	12	-0.0635809	0.405394	8	-8.27304	0.00105649	9	-5.87045	0.00294514	9	-5.06946	0.000769721	10
NCTC8325	SAOUHSC_00664=SAOUHSC_00664	1.18464	0.354806	22	-3.132	0.0214912	23	-3.585	0.009146	25	-4.2845	0.00507854	19	-6.09407	0.0008432	24	-2.72426	0.123214	16	-0.472445	0.232032	25	-2.69279	0.0499281	17	-3.18124	0.0298398	21	-3.75525	0.215232	21	0.425879	0.496536	25	0.893928	0.498401	26	-0.874729	0.40091	22	-10.5004	0.00111158	18	-9.01125	5.4927e-05	18	-6.61579	0.000187766	19
NCTC8325	SAOUHSC_00665=SAOUHSC_00665	2.3806	0.414686	13	-4.95378	0.0672985	12	-2.46473	0.272216	16	-3.46105	0.0190666	13	-4.32069	0.0129024	16	-0.344597	0.37951	8	-1.64323	0.271132	16	0.0452895	0.24484	10	-0.538184	0.231969	13	-5.33051	0.00647432	14	-2.23836	0.150378	17	0.701943	0.45865	19	-3.51152	0.268577	12	-4.39637	0.198151	11	-5.3558	0.00162331	10	-2.88114	0.0358677	9
NCTC8325	SAOUHSC_00666=SAOUHSC_00666	-2.34325	0.309709	19	-2.66846	0.201718	17	-1.54977	0.408252	27	-6.03139	0.000433933	16	-0.542156	0.360151	28	-1.28347	0.443561	15	0.905709	0.290665	27	-0.870101	0.309649	17	-0.221311	0.337408	17	-1.66066	0.270322	16	-0.280729	0.403189	27	0.931288	0.455179	27	-0.578344	0.46608	19	-5.3775	0.044452	16	-6.10622	0.00331048	17	-2.16589	0.0529657	19
NCTC8325	SAOUHSC_00667=SAOUHSC_00667	4.34014	0.0705003	15	1.06073	0.449012	15	0.814043	0.349469	23	-1.19727	0.499848	18	0.972267	0.143089	21	0.981946	0.273946	13	-0.200533	0.476646	21	1.20166	0.242614	15	1.23404	0.337408	17	0.0737696	0.412411	15	1.22056	0.155926	22	1.51682	0.277567	22	1.41951	0.185805	15	-1.66524	0.0708217	15	-0.928483	0.268465	14	-0.531365	0.220063	11
NCTC8325	SAOUHSC_00668=SAOUHSC_00668	3.52065	0.204808	29	0.452435	0.420458	23	0.30333	0.404591	41	-1.11839	0.499848	26	2.24525	0.02277	40	0.675715	0.484326	22	-0.48566	0.378707	39	2.23523	0.217475	25	0.760096	0.190333	28	0.0968158	0.497676	30	0.93049	0.174987	40	0.434591	0.438204	40	0.359601	0.464549	26	2.2264	0.465743	28	0.387051	0.26014	27	1.38356	0.471243	25
NCTC8325	SAOUHSC_00669=SAOUHSC_00669	-0.882903	0.469929	8	2.91544	0.0714885	7	1.24449	0.197441	12	3.51065	0.128519	7	1.92953	0.0695768	12	-1.44193	0.5	6	2.14428	0.0845218	12	-1.25941	0.340639	7	1.97135	0.466899	9	3.32117	0.186118	7	3.72492	0.0448944	12	0.146815	0.470858	13	-1.13756	0.393987	6	-4.17604	0.0548383	8	-0.105037	0.428236	9	2.64581	0.347794	7
NCTC8325	SAOUHSC_00670=SAOUHSC_00670	-0.317788	0.394057	35	-2.79384	0.122771	37	-1.26574	0.118411	43	1.74247	0.0292713	33	1.58959	0.061168	42	0.941816	0.198977	33	-2.51498	0.00616441	42	-3.50089	0.00203829	32	-2.20261	0.161691	37	-0.609512	0.205217	37	-1.18529	0.334914	42	-3.3503	2.54e-05	42	-1.67051	0.242904	38	-1.82012	0.050379	36	-3.83609	0.00407376	34	-0.216965	0.461058	29
NCTC8325	SAOUHSC_00671=SAOUHSC_00671	-2.80347	0.0195627	29	-1.10241	0.163511	30	-0.964055	0.054419	31	1.73567	0.416388	30	0.330527	0.476339	31	-2.60733	0.162648	28	-0.218545	0.378707	31	2.32115	0.0956789	28	4.01148	1.15e-06	30	-1.49576	0.0964594	28	-2.13467	0.0201693	31	-3.81338	3.6e-05	31	-1.23455	0.0399551	30	-2.03435	0.151985	29	-1.40649	0.177216	30	0.331683	0.389658	26
NCTC8325	SAOUHSC_00672=SAOUHSC_00672	1.73821	0.475404	14	1.85387	0.293419	9	-0.891091	0.175914	19	0.0436713	0.345817	11	0.0211827	0.468154	20	1.62512	0.189427	10	0.210582	0.446307	20	3.83468	0.0992062	14	3.4184	0.0114726	13	5.4387	0.370926	13	0.608526	0.179827	18	-2.06417	0.372439	19	2.90758	0.282056	13	-0.824019	0.122066	14	-7.31627	0.00535325	11	-1.00517	0.118699	14
NCTC8325	SAOUHSC_00673=SAOUHSC_00673	1.06366	0.156317	26	-1.33801	0.115034	25	0.228243	0.448717	37	-1.50611	0.448378	22	0.716672	0.384273	37	-2.22346	0.378865	19	-1.91869	0.194588	35	1.64508	0.353078	23	1.7916	0.347253	23	-0.372595	0.49951	22	0.0303354	0.481862	36	-4.77068	0.000105863	34	-0.636542	0.372307	26	-2.28239	0.107534	24	-3.14472	0.00878771	23	1.70157	0.276555	26
NCTC8325	SAOUHSC_00674=SAOUHSC_00674	-0.256901	0.364215	7	0.588747	0.477711	7	0.705893	0.499016	9	6.62359	0.0044286	5	1.03106	0.0759146	9	3.04326	0.167819	5	1.04951	0.332324	9	7.71576	0.0303967	6	6.21635	0.00276043	6	1.03104	0.265229	5	3.41432	0.00753991	10	-2.3344	0.0377127	9	1.21261	0.248161	7	3.28437	0.183379	6	-1.5478	0.238483	6	1.20551	0.332148	5
NCTC8325	SAOUHSC_00675=SAOUHSC_00675	0.0286816	0.38601	20	0.328638	0.496068	22	0.524897	0.0607092	24	2.08213	0.325889	22	0.957305	0.278299	22	-0.0746787	0.300106	20	0.525849	0.32546	23	0.195632	0.451722	20	-0.97017	0.337375	21	-0.158519	0.325182	21	0.0135259	0.489305	24	0.0958806	0.264389	23	-2.24542	0.0224557	21	-4.01395	0.00825413	20	-3.90432	0.00128745	20	-3.16156	0.050299	17
NCTC8325	SAOUHSC_00676=SAOUHSC_00676	1.10387	0.25953	15	1.29696	0.172769	16	-2.3137	0.00469385	16	-0.710425	0.193651	15	0.885913	0.139297	16	1.42791	0.149317	12	-1.05258	0.182389	16	-0.0475983	0.265487	15	0.200514	0.396568	14	0.568869	0.191675	14	-0.00859294	0.347374	16	-1.05442	0.0444839	16	-0.137413	0.478157	16	-0.0531339	0.474269	13	1.11179	0.476083	14	0.618101	0.437073	13
NCTC8325	SAOUHSC_00677=SAOUHSC_00677	-3.23524	0.0552857	2	0.469514	0.5	2	1.83596	0.0602634	2	5.66796	0.118038	2	-0.977583	0.123198	2	-7.56191	0.300101	2	-2.47031	0.485152	2	1.98486	0.49946	2	-4.62343	0.0406559	2	0.114521	0.499098	2	0.387028	0.460569	2	2.64569	0.33435	2	3.28933	0.0604776	2	-4.59756	0.446802	2	1.69806	0.0699582	2	-4.90632	1	1
NCTC8325	SAOUHSC_00678=SAOUHSC_00678	2.52535	0.0288449	13	-1.12209	0.495889	14	-3.64457	0.00519777	15	-0.96793	0.219603	10	-2.23475	0.250889	15	3.16231	0.299907	10	-0.547113	0.266312	15	-0.245171	0.380808	10	-8.27442	0.000223746	11	-1.10397	0.277363	11	-0.17946	0.477623	15	-0.217588	0.262565	16	0.0607519	0.351346	14	0.307021	0.254316	12	-2.08815	0.185949	12	-0.315267	0.366341	10
NCTC8325	SAOUHSC_00679=SAOUHSC_00679	-1.84358	0.11374	19	0.520738	0.5	15	0.954644	0.329431	22	-0.390977	0.344571	16	-1.79757	0.0503842	21	-1.30488	0.366601	16	2.28932	0.0944418	21	-3.11527	0.0389948	17	-2.65788	0.0171809	17	5.29344	0.00588506	17	0.990256	0.313103	21	-0.0870947	0.455179	21	-0.819033	0.15072	17	1.71108	0.254316	17	0.80564	0.162602	16	-0.0396804	0.266936	16
NCTC8325	SAOUHSC_00680=SAOUHSC_00680	3.08063	0.279773	5	7.69008	0.0121826	4	-1.91222	0.0430911	6	-2.34144	0.294995	3	-1.09469	0.205884	6	-2.60867	0.5	2	-2.64658	0.223068	6	6.27799	0.137013	4	-2.81506	0.0972931	4	6.76168	0.15993	4	-1.60558	0.25048	6	-1.95126	0.151739	6	1.84463	0.187697	4	11.8401	0.0121026	5	5.62838	0.249536	5	0.768277	0.305418	4
NCTC8325	SAOUHSC_00681=SAOUHSC_00681	2.06878	0.322138	37	-1.59327	0.25725	36	1.18725	0.336656	49	-0.186724	0.452141	31	0.515735	0.0957569	43	-1.80591	0.130683	26	0.269071	0.208966	44	0.0984901	0.37629	30	0.0618126	0.377149	37	1.80425	0.0230867	35	1.0438	0.400697	44	0.949082	0.36168	44	-1.00908	0.223187	39	-0.549037	0.455443	35	-0.49094	0.406017	35	-0.190636	0.35726	34
NCTC8325	SAOUHSC_00682=SAOUHSC_00682	-1.82972	0.278003	13	-3.61354	0.172777	12	0.518221	0.498605	19	-0.891659	0.393196	12	-0.328293	0.428802	18	0.648471	0.47956	9	-0.317141	0.343654	19	-0.139539	0.493769	11	1.93009	0.471054	13	-1.47334	0.439441	11	-0.18426	0.499792	17	0.297896	0.497957	18	-3.71426	0.0314159	11	1.83871	0.400608	16	-4.29197	0.108087	14	-1.23377	0.050299	11
NCTC8325	SAOUHSC_00683=SAOUHSC_00683	-1.14002	0.466334	9	3.66752	0.250086	9	-2.09782	0.0163606	14	-0.732086	0.430575	10	3.3957	0.0971658	14	-2.35474	0.371656	8	3.41097	0.272707	16	0.969548	0.469694	9	0.12471	0.498427	10	-1.70972	0.475882	9	-0.137905	0.495516	13	-1.9651	0.015538	14	0.824588	0.349289	9	-1.24633	0.106965	10	-2.50137	0.394933	11	-2.55969	0.0353647	6
NCTC8325	SAOUHSC_00684=SAOUHSC_00684	3.55178	0.060355	8	-1.90486	0.385205	7	-1.13352	0.204838	9	4.18297	0.000724052	8	2.82559	0.0101909	9	3.41249	0.0738936	7	1.78934	0.120207	10	1.74692	0.309314	8	3.16636	0.138689	7	0.293778	0.301033	8	0.868227	0.411772	9	0.255398	0.49926	10	-0.355348	0.419509	7	1.61879	0.172334	6	0.536529	0.267104	6	1.70809	0.305418	6
NCTC8325	SAOUHSC_00685=SAOUHSC_00685	0.524743	0.449505	6	-3.28504	0.37143	7	2.17756	0.217545	11	2.52113	0.147866	7	1.76672	0.258616	9	5.80435	0.0164614	5	1.06425	0.31174	9	4.33296	0.0453617	6	2.70351	0.100658	5	1.71106	0.227433	6	-0.391418	0.432197	10	2.40023	0.128042	11	-1.90928	0.153031	7	-4.56361	0.0460829	8	-8.01239	0.0361117	7	1.09106	0.347794	7
NCTC8325	SAOUHSC_00686=SAOUHSC_00686	4.55351	0.132233	7	-3.61444	0.170377	7	-1.66191	0.111317	8	-2.68127	0.273009	7	-1.19342	0.468154	8	-0.438831	0.409472	5	0.856871	0.280906	8	2.67003	0.310569	6	-0.0409745	0.411828	6	1.59132	0.342926	6	-0.307214	0.499792	8	-0.316306	0.340231	8	-1.56698	0.126879	7	-3.49987	0.0130547	6	1.37391	0.175567	7	0.928072	0.223363	5
NCTC8325	SAOUHSC_00687=SAOUHSC_00687	-0.217001	0.27556	16	-2.33248	0.381616	14	-0.876748	0.261777	17	-0.841907	0.402688	12	-0.920169	0.411222	17	-0.365822	0.491154	12	-1.4454	0.128086	17	-1.71939	0.108987	13	0.730592	0.186569	13	-2.66511	0.0407454	14	-1.68761	0.490542	17	0.522956	0.262565	17	-2.72371	0.13872	14	-1.4883	0.478336	13	0.995404	0.289151	14	-0.330022	0.377471	12
NCTC8325	SAOUHSC_00688=SAOUHSC_00688	-2.94041	0.224603	21	-0.751342	0.427146	19	0.910848	0.122041	27	0.934444	0.475554	17	-0.0772125	0.10534	27	-2.26556	0.253269	16	-0.484252	0.395909	28	-1.6821	0.493769	18	-1.29575	0.468193	20	-0.989567	0.337762	22	-0.59855	0.484357	26	0.0254543	0.166961	27	-1.40355	0.0428809	23	-0.499044	0.499098	20	-5.59015	0.0570764	20	-1.92082	0.0811111	20
NCTC8325	SAOUHSC_00689=SAOUHSC_00689	4.14469	0.342323	10	-2.37787	0.219848	9	1.40659	0.351473	11	-2.35384	0.193982	8	2.62446	0.0656001	12	2.29858	0.165	7	0.387513	0.498771	12	2.23853	0.355226	7	1.0028	0.143845	9	-4.55752	0.119251	10	4.63689	0.0210527	11	1.25069	0.0813756	12	-2.15314	0.0852694	10	0.470652	0.21518	9	0.0953772	0.366874	9	2.91615	0.230343	8
NCTC8325	SAOUHSC_00690=SAOUHSC_00690	-2.05141	0.0576128	6	-0.0709663	0.418417	7	-0.715414	0.308141	10	0.54772	0.499848	8	-0.64708	0.207115	10	1.54688	0.316047	6	0.218049	0.413615	10	1.33849	0.153941	7	0.602	0.346838	7	-1.33284	0.373057	7	0.603222	0.433862	11	0.773246	0.369234	11	-1.75652	0.153031	7	1.48014	0.114887	9	-2.87575	0.0195502	7	-5.30265	0.144645	5
NCTC8325	SAOUHSC_00691=SAOUHSC_00691	1.21129	0.498644	20	-0.686791	0.480875	17	-0.529517	0.303733	30	-2.10698	0.0550752	18	-2.00266	0.0535097	29	-5.0063	0.0172228	13	-0.381473	0.330253	31	-0.948339	0.0715518	16	-4.5829	0.021501	19	2.18106	0.406063	18	-0.473074	0.373569	31	-1.10905	0.0657147	30	-3.10036	0.166377	18	-0.140634	0.320254	21	0.732418	0.459638	21	-1.76669	0.269916	23
NCTC8325	SAOUHSC_00692=SAOUHSC_00692	-0.803089	0.36945	29	-0.00648453	0.272496	30	0.341709	0.351027	42	1.24578	0.136872	26	1.80224	0.250513	41	-0.293197	0.447556	27	1.02851	0.3302	40	0.421557	0.375443	27	-0.461095	0.258091	28	1.76481	0.199852	28	2.99577	0.109224	43	1.58892	0.259804	42	-1.53437	0.121144	32	-0.341568	0.499696	34	-1.75949	0.0727167	32	1.37049	0.131777	27
NCTC8325	SAOUHSC_00693=SAOUHSC_00693	-0.329405	0.195787	40	-0.065884	0.2355	36	1.00161	0.439548	48	-1.50345	0.304532	34	0.0940886	0.402492	47	-0.344921	0.333076	33	1.26375	0.332063	48	-1.00469	0.49946	34	0.319724	0.131677	35	-1.5803	0.343949	37	0.863482	0.472047	48	0.228987	0.436543	47	-0.199299	0.430703	35	1.93452	0.437686	38	0.405608	0.497746	36	-0.0487742	0.32825	34
NCTC8325	SAOUHSC_00694=SAOUHSC_00694	-0.910669	0.483834	7	-2.28968	0.283693	8	-7.61753	0.00432647	8	-3.66823	0.0563883	8	-6.08593	0.000781467	8	0.318596	0.365256	6	-0.754328	0.466213	8	-4.78266	0.000945723	6	-2.89127	0.192569	6	0.844251	0.383474	7	-0.717995	0.469361	8	-0.130927	0.340231	8	-1.64063	0.181376	8	0.362749	0.487576	8	2.36214	0.250355	7	-0.783833	0.31247	6
NCTC8325	SAOUHSC_00695=SAOUHSC_00695	1.57939	0.269566	20	1.33444	0.308913	18	-0.389955	0.2284	23	-0.767357	0.435589	18	-0.805477	0.49677	21	2.76003	0.0685844	17	-0.150934	0.47628	22	3.10392	0.00948741	19	-0.858345	0.289917	18	0.469174	0.398487	18	-1.38515	0.486998	21	0.533591	0.228324	22	-0.290974	0.432345	18	-0.925182	0.173154	19	-0.937506	0.0892849	19	-2.33101	0.0423045	14
NCTC8325	SAOUHSC_00696=SAOUHSC_00696	0.60021	0.49911	24	-2.962	0.0349188	22	1.70214	0.0208629	29	2.16697	0.0917148	21	1.27666	0.213803	26	-0.919844	0.286599	20	-1.01789	0.139829	28	-0.601219	0.374203	22	0.574007	0.427298	24	-0.412724	0.227898	20	0.430691	0.492136	28	1.24117	0.243723	28	-1.4276	0.169575	23	-2.79846	0.00796735	22	0.108629	0.425545	25	-0.857186	0.223898	26
NCTC8325	SAOUHSC_00697=SAOUHSC_00697	-0.99813	0.168281	7	-0.65493	0.434776	7	0.111112	0.462299	8	-1.054	0.467839	7	1.34978	0.343071	8	-0.0692557	0.21353	7	-0.854609	0.353377	8	-0.0205816	0.48047	7	3.17398	0.0106371	7	0.181122	0.45222	7	0.696306	0.368392	8	-0.96932	0.377576	8	-3.87931	0.0269466	7	-1.51667	0.277597	7	-2.56875	0.0841015	7	-3.22928	0.0320235	7
NCTC8325	SAOUHSC_00698=SAOUHSC_00698	0.269588	0.301298	47	1.23699	0.0844536	43	-1.02391	0.0457052	60	-0.657465	0.224223	37	-1.41687	0.0579364	56	-0.137418	0.398568	36	-1.40132	0.197769	57	1.46791	0.32525	42	-0.358816	0.466018	41	1.48854	0.386717	37	-1.66122	0.25048	57	-1.34923	0.0671298	57	1.02837	0.0440099	45	-2.69692	0.0361263	44	-2.79725	0.00424481	41	1.86449	0.299728	40
NCTC8325	SAOUHSC_00699=SAOUHSC_00699	0.635149	0.498497	35	-0.36031	0.409375	31	-0.646545	0.100328	38	2.22549	0.0925859	33	0.465919	0.469766	39	0.384709	0.381075	31	0.555365	0.496856	38	-1.8054	0.0203801	31	-1.28367	0.148073	32	0.331604	0.346025	33	-0.159003	0.446989	37	-0.767905	0.121002	38	-0.0994397	0.475839	32	-3.09192	0.0642281	30	-2.19333	0.128049	33	-0.412281	0.452673	33
NCTC8325	SAOUHSC_00700=SAOUHSC_00700	3.24613	0.281171	8	-3.18694	0.25572	8	-0.591587	0.467889	9	2.03573	0.188972	7	1.66209	0.334672	10	-4.51852	0.253269	6	0.633491	0.413615	10	2.18829	0.114613	7	0.696288	0.381078	10	-3.11264	0.458611	8	-1.95489	0.10462	10	-1.47262	0.47633	10	-0.142998	0.499364	8	-3.8807	0.0955372	8	3.15809	0.26014	10	-1.40926	0.333463	9
NCTC8325	SAOUHSC_00701=SAOUHSC_00701	-0.0943194	0.486859	11	-1.51148	0.470971	11	-1.58443	0.0507311	12	0.83166	0.373937	12	0.622657	0.375608	12	0.973493	0.373712	11	-1.60887	0.165831	12	2.75934	0.00998584	11	-2.31172	0.459788	12	-3.57433	0.10375	11	-2.68581	0.0106564	12	-4.06363	0.00228876	12	-2.31889	0.0761087	11	-0.80978	0.264531	11	1.18984	0.363961	12	-1.77467	0.302759	8
NCTC8325	SAOUHSC_00702=SAOUHSC_00702	-3.02134	0.0766077	10	-0.040665	0.479084	10	-1.40524	0.0703614	11	-0.939952	0.392953	9	0.422911	0.418364	11	-0.00492218	0.396856	10	-0.915686	0.290641	11	-2.47498	0.199999	10	0.865497	0.289917	9	4.76215	0.0722277	9	1.53877	0.343165	11	-3.47732	0.0555753	11	-1.15864	0.18479	10	-3.33583	0.0459766	10	-1.92297	0.0117635	10	-2.64615	0.00108754	8
NCTC8325	SAOUHSC_00703=SAOUHSC_00703	-0.86451	0.106664	41	0.0280597	0.331498	41	-0.901367	0.0612115	49	-0.641248	0.389169	40	-0.737336	0.069021	49	0.124495	0.354827	36	-1.38737	0.170737	48	0.640899	0.26862	38	0.586397	0.262425	38	-14.3802	1.59e-08	39	-18.2389	3.5e-08	49	-31.1776	4.69e-13	48	-1.58858	0.265148	40	-3.62308	0.00562924	41	-2.16588	0.0552071	41	-1.10185	0.139508	38
NCTC8325	SAOUHSC_00704=SAOUHSC_00704	1.77615	0.112856	10	0.0452643	0.455751	9	-2.2666	0.0150805	11	-2.59556	0.00382021	9	-2.35269	0.136565	11	1.16379	0.340296	9	-2.3406	0.165831	12	-2.73995	0.0312157	9	-1.74162	0.151367	9	2.28114	0.179581	10	-1.21136	0.33011	11	-3.50966	0.00179073	11	-2.19937	0.0379308	9	1.18332	0.498959	10	2.04158	0.145678	10	1.35219	0.257266	6
NCTC8325	SAOUHSC_00705=SAOUHSC_00705	-1.3792	0.123861	13	0.50405	0.313236	11	-1.88841	0.101094	16	-2.99846	0.202473	12	0.324571	0.391567	16	-0.639535	0.325285	13	-0.614546	0.212302	16	1.41722	0.181792	14	-0.687604	0.313804	11	-0.598122	0.383474	13	0.871655	0.24277	16	-0.947296	0.286084	16	-2.22988	0.133341	12	0.0396633	0.498959	12	-1.21215	0.440831	12	-1.75472	0.050299	10
NCTC8325	SAOUHSC_00706=SAOUHSC_00706	4.63873	0.00913716	19	1.76184	0.141046	16	-1.15803	0.240248	21	0.381515	0.5	17	-1.48708	0.109322	22	3.63323	0.263612	14	2.66066	0.337227	25	4.31183	0.0221955	15	1.34037	0.490933	16	-0.987242	0.44394	15	-1.47375	0.370991	21	-6.7457	1.33e-05	22	-2.67943	0.0980736	15	1.33668	0.393616	18	-2.81057	0.150451	18	-0.515212	0.31163	16
NCTC8325	SAOUHSC_00707=SAOUHSC_00707	-4.2306	0.0509074	38	2.48943	0.0671629	37	-3.30681	0.00912047	37	2.43096	0.107583	32	-1.6416	0.0162203	37	-1.75487	0.464779	37	-0.0406833	0.107959	40	-3.11368	0.070951	36	-1.37726	0.119045	38	3.31674	0.04562	33	-2.72802	0.0106564	37	-3.65	0.000178936	38	0.691489	0.301155	37	0.0515152	0.0677275	31	-2.00248	0.0398339	31	-1.02195	0.164665	31
NCTC8325	SAOUHSC_00708=SAOUHSC_00708	-1.49169	0.0831536	66	-1.13361	0.405871	60	-2.52802	0.000526347	80	0.448195	0.499848	61	-2.0056	0.0322908	79	-1.13201	0.27681	60	-1.89045	0.089178	82	-0.386096	0.483315	65	-1.62241	0.092687	69	0.206722	0.34502	64	-2.2568	0.0239184	80	-5.25027	4.15e-09	81	-2.35618	0.297905	62	-3.22189	0.0589012	60	-2.2049	0.06633	66	-1.05018	0.136515	60
NCTC8325	SAOUHSC_00710=SAOUHSC_00710	-0.137196	0.19763	37	-0.359997	0.5	32	-3.17982	0.000672666	42	-0.122652	0.377677	33	0.228309	0.490128	44	0.0527482	0.415583	32	-1.02472	0.151216	45	1.20776	0.042641	34	-0.609332	0.498635	37	1.12754	0.449939	32	-1.73584	0.0269513	42	-2.86292	0.000412604	42	0.614881	0.265148	36	-4.67579	4.55e-05	32	-4.04459	0.000967519	33	-1.47511	0.136515	35
NCTC8325	SAOUHSC_00711=SAOUHSC_00711	-0.0705193	0.28698	35	-2.12123	0.118194	35	0.132159	0.435409	40	1.12624	0.217806	35	0.388681	0.253394	40	1.01443	0.24707	30	-1.04646	0.231064	40	1.73079	0.0115958	32	1.4595	0.0528792	37	1.47078	0.3217	34	-1.35466	0.226772	40	-3.38628	7.49e-05	40	-3.17948	0.00728103	37	-2.20252	0.297999	34	-1.57822	0.0716354	37	-1.54451	0.0150962	29
NCTC8325	SAOUHSC_00712=SAOUHSC_00712	-3.08576	0.023741	20	-0.794979	0.317122	16	-2.83755	0.075173	24	3.67706	0.000291159	14	1.67832	0.0936275	25	0.0701698	0.473324	19	-0.234884	0.186904	23	-1.85542	0.33781	19	1.15149	0.326207	18	-1.58176	0.488991	17	-1.21159	0.399439	23	-1.17969	0.420848	23	-0.376065	0.366016	17	-2.9749	0.0716869	19	-3.21002	0.216934	18	0.0322717	0.382927	17
NCTC8325	SAOUHSC_00713=SAOUHSC_00713	-0.423672	0.050075	20	-1.82771	0.275948	18	0.40897	0.439548	30	0.150538	0.421997	22	0.672872	0.0773419	30	-2.30357	0.130991	16	-0.111863	0.497205	31	-2.71161	0.0332413	16	1.06509	0.480142	20	2.47687	0.153924	17	0.646237	0.426228	29	1.38097	0.14158	31	0.367681	0.456539	19	-1.6219	0.0659094	19	-1.72451	0.0747568	19	-0.325205	0.492157	20
NCTC8325	SAOUHSC_00714=SAOUHSC_00714	2.41634	0.139337	15	2.06935	0.160967	13	-0.903599	0.257463	19	-0.905793	0.356179	17	1.14971	0.106919	18	2.49216	0.0792824	11	-0.554747	0.1941	19	5.06658	0.00674183	14	8.05177	0.000238855	16	1.51722	0.29873	13	-1.33055	0.308482	18	-0.411623	0.185424	18	-0.272904	0.499364	14	0.592153	0.407882	16	1.49131	0.498656	16	-2.06525	0.0186766	12
NCTC8325	SAOUHSC_00715=SAOUHSC_00715	1.91205	0.297732	15	0.966375	0.418417	12	0.721965	0.210808	19	1.87101	0.164906	13	2.03388	0.0407931	18	-1.19585	0.263612	11	-0.0480793	0.474764	19	1.92443	0.108987	13	6.31184	0.00524877	14	-0.820231	0.48643	15	0.976997	0.157514	18	0.249288	0.356905	18	0.182063	0.179837	14	-0.514843	0.315705	13	-1.13772	0.454281	14	-1.14485	0.0688839	13
NCTC8325	SAOUHSC_00716=SAOUHSC_00716	-0.0927308	0.43432	11	-1.99796	0.333088	12	-0.765688	0.423111	15	1.24227	0.227579	9	1.37116	0.116016	15	-3.28933	0.0164614	9	-0.542895	0.379729	14	6.92435	0.0131285	13	5.91004	0.00218189	12	-1.16742	0.466746	12	1.31654	0.272438	15	-0.451947	0.139862	15	0.557668	0.473487	12	-1.52704	0.163251	12	1.06656	0.202468	12	0.531584	0.473531	10
NCTC8325	SAOUHSC_00717=SAOUHSC_00717	-1.10006	0.234375	11	0.784193	0.467867	11	1.07581	0.155237	13	0.386546	0.362549	11	3.26472	0.00213594	13	0.580569	0.40271	11	0.845858	0.179381	13	4.2311	0.000390445	11	10.8509	0.000368735	13	-1.03213	0.317073	11	2.46784	0.0176168	13	2.04766	0.00455722	13	0.318198	0.435714	11	-1.92619	0.108466	11	-2.33196	0.116235	11	-3.8643	0.0241003	9
NCTC8325	SAOUHSC_00718=SAOUHSC_00718	1.14038	0.203656	9	-1.85109	0.42851	9	-2.00706	0.0939861	10	-2.90882	0.0272829	9	-2.52297	0.0792815	10	0.98576	0.295063	9	-0.326872	0.203136	10	-2.68629	0.0573526	9	0.511354	0.427036	9	-3.68303	0.337762	9	-2.75874	0.00753991	10	-3.58416	0.00765422	10	-0.9602	0.450474	9	1.53588	0.14138	9	3.31077	0.0247107	10	-3.32198	0.00405236	9
NCTC8325	SAOUHSC_00719=SAOUHSC_00719	-1.66768	0.26606	24	-2.08184	0.223588	25	-1.46635	0.0129779	25	3.34396	0.150911	21	0.49325	0.383581	25	-0.783075	0.390934	22	-1.20599	0.186953	25	-1.34947	0.396173	22	-0.205706	0.3086	24	-3.21828	0.0217299	23	-1.14517	0.13421	24	-2.16106	0.0212537	24	-1.20745	0.188325	25	-2.87411	0.042846	24	0.124846	0.466176	24	0.0519859	0.224553	21
NCTC8325	SAOUHSC_00720=SAOUHSC_00720	0.410737	0.258982	13	-1.00714	0.5	12	3.04631	0.368584	15	4.91602	0.377614	11	0.848923	0.383942	14	0.362262	0.5	12	0.478791	0.179381	16	-0.138689	0.463766	12	-1.87122	0.21407	12	1.32775	0.426885	13	1.54816	0.32941	15	-2.71506	0.0752958	15	-0.45135	0.46608	11	-1.07139	0.393616	10	2.4397	0.0773843	11	1.17679	0.465915	12
NCTC8325	SAOUHSC_00721=SAOUHSC_00721	-0.322613	0.467062	20	1.93125	0.274351	19	-0.438238	0.25112	24	0.0918819	0.485018	18	0.527823	0.477242	23	0.060207	0.200056	20	-2.03066	0.113321	24	0.312725	0.253732	20	-1.80207	0.0159208	18	4.25549	0.0481015	19	0.24264	0.499792	24	-2.80962	0.00952602	24	-0.195205	0.171297	18	2.6064	0.467841	19	1.41003	0.162602	18	-4.78496	0.0306437	16
NCTC8325	SAOUHSC_00722=SAOUHSC_00722	0.286885	0.436523	16	-3.12016	0.036153	15	-0.618922	0.487674	16	2.62669	0.0807964	16	-1.51164	0.148892	16	1.35717	0.161246	13	-0.338439	0.10154	17	1.08589	0.298674	14	0.385559	0.45777	15	1.13002	0.354342	14	0.585029	0.499792	17	0.0385575	0.482878	16	-4.07617	0.0171317	15	-2.7598	0.260773	14	-3.35024	0.00998927	15	1.56232	0.384251	15
NCTC8325	SAOUHSC_00723=SAOUHSC_00723	0.216543	0.301298	26	-0.692111	0.488459	28	-0.700445	0.332611	32	-1.39574	0.430575	26	0.976561	0.370153	33	-0.847685	0.5	23	-0.531199	0.176019	34	-0.675313	0.375498	23	1.20183	0.49113	27	2.68535	0.0481015	28	-0.661199	0.409624	33	-0.52937	0.175154	32	0.256747	0.284533	30	-3.20993	0.00791109	26	-3.91644	0.00122166	26	-1.92157	0.21074	23
NCTC8325	SAOUHSC_00724=SAOUHSC_00724	0.291999	0.265574	11	2.24109	0.443649	11	-1.84953	0.105761	15	0.998731	0.243086	12	0.0635901	0.498595	14	-1.12745	0.325285	9	-0.531142	0.257735	15	-1.61038	0.165163	11	-1.69469	0.154889	12	3.64635	0.0611271	11	-1.73165	0.0599467	15	0.798097	0.340231	16	1.28034	0.437552	12	-2.35482	0.053312	13	-1.12369	0.388875	11	0.641391	0.245382	9
NCTC8325	SAOUHSC_00725=SAOUHSC_00725	-2.81268	0.189736	4	0.461876	0.437199	3	-5.62553	0.0370148	5	-0.787809	0.276825	3	0.93171	0.343071	5	4.15373	0.0474714	3	-1.20008	0.413615	5	0.807954	0.451374	3	0.09678	0.498427	3	-3.56784	0.0264114	3	-2.32905	0.335543	5	-2.23591	0.0629349	5	1.96296	0.154763	4	-1.09288	0.465879	4	-8.22635	0.00805905	4	-2.1181	0.267737	3
NCTC8325	SAOUHSC_00726=SAOUHSC_00726	-0.443916	0.249093	17	0.0561514	0.27137	17	-1.19729	0.336656	19	3.18042	0.0218672	17	1.54528	0.17407	19	1.02442	0.457994	16	-0.601393	0.414448	19	2.33687	0.160912	17	0.960227	0.486826	16	-0.0204661	0.26925	18	-0.888138	0.437013	20	-0.147698	0.465652	19	-0.731145	0.13872	17	-7.59201	0.00327101	17	-7.24718	0.000858994	17	-3.20189	0.0240429	15
NCTC8325	SAOUHSC_00727=SAOUHSC_00727	0.318647	0.426121	36	0.37884	0.282431	32	-0.860448	0.0951974	38	3.08398	0.00817025	35	2.23494	7.2e-05	38	-0.117224	0.340296	35	-0.991999	0.142452	38	-0.357184	0.463469	34	-0.226654	0.126681	33	0.204623	0.499098	33	-0.390957	0.361207	38	0.238697	0.317018	39	-1.04491	0.121136	33	-4.1912	0.000777753	34	-5.7976	0.000117822	33	-5.35019	0.000167564	27
NCTC8325	SAOUHSC_00728=SAOUHSC_00728	2.54746	0.114273	45	-0.216394	0.454452	45	-0.359912	0.377585	54	1.15144	0.275897	44	1.36446	0.0637775	55	-1.13634	0.241946	36	-1.0569	0.407671	54	-5.99442	0.000166145	40	-10.781	3.75e-11	44	1.52098	0.465548	47	0.652632	0.318057	54	1.97188	0.0216641	55	-0.440197	0.40926	47	1.79003	0.263341	48	0.821664	0.30029	48	-0.401649	0.0804821	39
NCTC8325	SAOUHSC_00729=SAOUHSC_00729	-2.12068	0.0661913	40	-1.35856	0.126706	40	-0.359002	0.0900622	54	3.13286	0.0148168	34	0.318815	0.311525	51	-0.515927	0.392179	35	-2.70569	0.0661362	49	-2.42881	0.18518	38	-1.43354	0.119045	38	-0.514975	0.483887	37	0.815921	0.48106	50	1.69911	0.0935866	52	-1.20746	0.156439	40	-4.20907	0.0145149	37	-0.748563	0.296107	40	-0.0512059	0.332148	38
NCTC8325	SAOUHSC_00730=SAOUHSC_00730	-2.57163	0.0973563	40	0.599614	0.5	37	-1.21455	0.0862013	46	1.83645	0.277268	39	-0.353602	0.483139	46	-1.1429	0.339422	38	-1.86028	0.0368356	46	-3.48418	0.019605	38	-3.3292	0.0736205	38	-0.247579	0.384543	38	-0.772204	0.446989	46	0.310071	0.423826	46	-0.262784	0.355447	37	-2.84684	0.0180027	39	-1.96308	0.0101736	39	1.47022	0.439085	33
NCTC8325	SAOUHSC_00731=SAOUHSC_00731	-1.87321	0.204808	24	-1.23715	0.380729	22	-1.65615	0.0476201	30	-5.13705	0.0140834	22	0.566905	0.278998	30	-1.55053	0.286599	22	-1.77209	0.0448286	30	-0.391417	0.302526	22	-0.569835	0.488394	23	1.46751	0.5	21	-0.762142	0.194336	31	-0.957955	0.164843	31	-0.608936	0.341286	22	-0.799014	0.177365	23	0.153236	0.059178	24	-1.40835	0.389175	18
NCTC8325	SAOUHSC_00732=SAOUHSC_00732	-0.678611	0.0690516	42	1.3875	0.318784	43	-2.08362	0.00370568	50	1.66106	0.267577	38	-0.695686	0.23119	47	2.4514	0.0685844	36	-0.979259	0.475414	49	1.2735	0.398665	42	-1.23115	0.196993	42	0.325493	0.277367	40	-1.26627	0.379839	48	0.0150411	0.460088	50	-1.2565	0.0707664	43	-0.0527392	0.491806	39	-0.109157	0.315727	42	0.427954	0.424167	38
NCTC8325	SAOUHSC_00733=SAOUHSC_00733	-2.2349	0.0337044	23	-0.505866	0.314581	24	0.498386	0.250788	33	-0.869462	0.46587	21	0.112928	0.436041	31	-1.06138	0.346887	21	-0.348019	0.458727	32	-1.25885	0.143433	22	0.676035	0.498427	24	-2.45544	0.0811689	21	-1.85428	0.130704	30	1.08305	0.267812	33	-1.98554	0.118055	24	-0.702956	0.474269	22	1.37906	0.384018	25	0.299944	0.375064	23
NCTC8325	SAOUHSC_00734=SAOUHSC_00734	1.58053	0.498795	12	-1.34264	0.25408	12	0.023128	0.343153	15	0.104324	0.468094	12	2.52545	0.00527125	15	-0.411277	0.407861	11	-0.20834	0.365018	15	1.26695	0.493769	12	-1.73696	0.0987803	13	1.173	0.383474	13	-0.0477161	0.481862	15	0.0575992	0.347133	15	0.755568	0.219786	13	-0.125379	0.45231	12	-0.261844	0.110519	12	-1.13998	0.0400516	11
NCTC8325	SAOUHSC_00735=SAOUHSC_00735	-3.55028	0.0595695	11	-5.73471	0.00790758	8	-6.14252	0.000702748	11	-4.75307	0.189798	8	-3.85245	0.0448849	11	-1.00029	0.441605	9	0.525513	0.493688	11	-5.95577	0.0156916	10	-4.07727	0.0501439	8	-1.83198	0.331133	8	-6.66822	0.00616283	11	-5.48872	0.0676105	11	-0.679655	0.358777	9	1.88546	0.0170116	8	0.322238	0.360827	8	3.61481	0.000799048	7
NCTC8325	SAOUHSC_00736=SAOUHSC_00736	-0.368206	0.445788	23	-1.34138	0.5	25	0.779975	0.385866	32	1.23571	0.438026	20	-0.335188	0.360151	29	-0.944661	0.339422	20	0.0763414	0.325608	30	1.26954	0.265546	20	1.28376	0.28613	24	0.877008	0.46909	22	-0.103594	0.43045	30	0.575526	0.393525	33	0.26845	0.350782	25	1.12594	0.480816	27	-1.11748	0.121983	26	-0.887974	0.439085	18
NCTC8325	SAOUHSC_00737=SAOUHSC_00737	2.98875	0.162677	3	-3.01398	0.484064	2	4.83487	0.0204782	3	0.851575	0.0849613	3	4.65509	0.0211719	3	-12.3596	1	1	3.6681	0.0337495	3	1.77574	0.493769	2	1.03918	0.36852	3	-3.43803	0.300347	3	4.51991	0.0307187	3	2.38971	0.0135462	3	2.37583	0.292555	3	1.95085	0.0203198	3	-7.93666	0.26014	3	0	1	0
NCTC8325	SAOUHSC_00738=SAOUHSC_00738	0.511685	0.489563	47	-0.000225188	0.476885	49	0.829945	0.366192	63	2.16817	0.00508831	51	3.5234	2.45e-07	62	1.06911	0.325285	41	-0.224757	0.413615	62	2.43873	0.0287335	46	0.427424	0.363591	48	1.70248	0.101698	50	1.90233	0.0709722	62	0.57384	0.0830315	63	-0.342151	0.374795	49	-2.45988	0.0378837	46	-2.83281	0.00156294	46	-1.11687	0.0741014	39
NCTC8325	SAOUHSC_00739=SAOUHSC_00739	-0.82781	0.498644	10	-1.18212	0.175287	10	-3.43861	0.00349617	12	1.69202	0.0585498	8	-2.87136	0.0232426	12	-1.66276	0.410251	9	0.868138	0.386573	13	1.52544	0.161331	10	-0.806346	0.17589	10	3.79067	0.121752	9	0.150059	0.486998	13	-0.688973	0.369505	12	-2.18564	0.100539	11	-2.57292	0.14138	9	-1.28699	0.202468	10	1.11587	0.469064	9
NCTC8325	SAOUHSC_00740=SAOUHSC_00740	-0.363634	0.5	19	1.65147	0.289213	18	0.578737	0.493363	21	-2.09686	0.100386	16	-0.463124	0.473683	20	1.24956	0.163801	16	-1.18914	0.0516535	20	1.02674	0.303156	18	-2.69364	0.110943	19	1.12769	0.457622	18	-0.608009	0.446989	20	-0.78804	0.402095	21	-0.828676	0.154763	18	0.146007	0.34181	20	-2.20244	0.0471365	19	0.15406	0.485993	16
NCTC8325	SAOUHSC_00741=nrdI	0.743624	0.316667	13	-0.613392	0.448588	11	-0.420319	0.460007	17	-0.487523	0.338676	12	3.91591	0.000428773	16	-0.0427978	0.325285	11	-0.761954	0.2093	16	-3.81401	0.0278517	11	-5.30066	6.27e-07	13	1.09157	0.231739	12	2.40414	0.466927	17	-0.985004	0.0784557	16	-2.47769	0.0968168	12	-1.55744	0.252803	14	-0.0367521	0.364244	14	0.628038	0.384898	14
NCTC8325	SAOUHSC_00742=SAOUHSC_00742	-0.500225	0.27282	52	-1.11799	0.452401	53	-0.59642	0.118908	63	-1.68915	0.0865222	47	2.71432	0.000430724	61	-0.12351	0.267194	46	-0.614088	0.175095	59	-1.64373	0.0478474	47	-5.32557	1.08e-06	48	-0.56994	0.468144	47	-0.668729	0.224562	59	-1.01071	0.0686654	61	-1.58282	0.109585	54	-1.45551	0.0708353	51	-1.66556	0.0347303	53	-1.24788	0.038695	43
NCTC8325	SAOUHSC_00743=nrdF	-0.0421449	0.369429	22	0.975653	0.332596	24	-0.866653	0.388073	30	1.18514	0.27559	21	1.16392	0.0379997	31	0.914093	0.430694	19	-3.14782	0.0411915	30	-0.64125	0.0970176	20	-2.60537	0.0119915	21	0.951822	0.189189	21	-0.899821	0.348403	30	-2.19937	0.233071	30	-1.61911	0.346237	22	-0.874557	0.249373	22	-1.15394	0.0903729	22	-2.17534	0.0633587	21
NCTC8325	SAOUHSC_00744=SAOUHSC_00744	7.06603	0.0835945	10	2.34617	0.411344	10	-5.11309	0.143516	11	-1.10158	0.462491	6	-5.43647	0.0534243	11	1.30403	0.293711	6	0.48377	0.429576	11	0.846883	0.261821	8	-5.06475	3.23e-05	9	6.02853	0.0454112	9	-3.26291	0.185721	11	-3.28874	0.159685	11	-2.05965	0.0677836	10	-3.33265	0.219901	9	-0.567013	0.217144	10	1.73708	0.161015	9
NCTC8325	SAOUHSC_00745=SAOUHSC_00745	1.1564	1	1	-13.6184	1	1	2.21248	0.498605	2	-8.42067	1	1	-5.81019	0.491032	2	16.1418	0.0781178	2	0.919046	0.445802	2	0.680393	1	1	-11.6246	1	1	-0.154935	1	1	-1.03626	0.298971	2	1.7997	0.497626	2	-5.17663	1	1	1.03593	1	1	-2.08195	1	1	4.21172	1	1
NCTC8325	SAOUHSC_00746=SAOUHSC_00746	-1.5957	0.12512	22	-0.293364	0.488459	22	-0.636939	0.407622	35	1.23974	0.497008	23	0.352146	0.402492	33	0.47952	0.325285	21	-0.86258	0.298081	34	-0.335828	0.457041	23	-0.269508	0.419316	22	-2.01159	0.386473	24	0.334399	0.414691	36	-1.57	0.432493	35	0.521122	0.489542	26	-3.1884	0.168952	24	-3.10935	0.0692613	25	-1.43674	0.194542	26
NCTC8325	SAOUHSC_00747=SAOUHSC_00747	-3.20446	0.112856	15	-1.09108	0.289943	16	2.66396	0.101405	24	-1.19483	0.424177	14	1.44341	0.482755	22	0.621893	0.316769	15	-0.0837257	0.381194	22	-0.887514	0.453924	15	1.26633	0.332503	15	-0.72669	0.301988	16	1.37084	0.280327	22	0.660711	0.412235	23	-1.49006	0.297382	18	1.76318	0.0215129	18	2.23125	0.0770772	16	-2.18087	0.186066	16
NCTC8325	SAOUHSC_00748=SAOUHSC_00748	0.908494	0.345591	10	-0.564008	0.465812	10	0.962456	0.260801	15	-3.35873	0.0641619	11	3.37561	0.0188653	15	1.22309	0.400683	9	2.1943	0.167015	17	-0.652779	0.380808	10	5.86811	0.00457671	11	1.78869	0.393223	9	-0.11376	0.399835	15	2.35635	0.188645	18	-0.435403	0.492811	10	4.45486	0.385865	14	2.77626	0.189823	13	0.480228	0.499803	12
NCTC8325	SAOUHSC_00749=SAOUHSC_00749	1.66296	0.143147	21	-6.0423	0.0367428	17	0.364336	0.201636	31	1.19289	0.135764	23	1.59897	0.0129335	32	-0.815639	0.43389	13	1.5936	0.171964	32	4.24084	0.0140117	18	-0.689511	0.479677	25	3.01239	0.0241553	21	1.03075	0.344649	31	-0.160735	0.353729	32	-0.84344	0.210107	20	2.2141	0.45106	24	1.95587	0.26014	22	-2.23156	0.0431752	15
NCTC8325	SAOUHSC_00751=SAOUHSC_00751	1.39261	0.35117	9	-5.77495	0.213694	9	-3.18336	0.0150852	9	-6.97997	0.10686	9	-7.93786	0.0389998	9	4.45429	0.0266315	8	0.0966718	0.495201	9	4.43399	0.042641	9	-5.37693	0.00155849	9	-2.19345	0.251467	8	-0.894578	0.32941	9	-3.89696	0.015704	9	-1.35882	0.181376	9	-1.82385	0.292511	8	-4.05872	0.0446867	8	0.276933	0.499803	7
NCTC8325	SAOUHSC_00752=murB	0.65841	0.46781	25	-1.89202	0.472094	27	-2.81728	0.0503774	30	-8.60318	0.000522783	24	-8.65063	0.00204436	28	-0.297331	0.430714	23	2.09493	0.222523	32	3.31994	0.0424954	26	-1.05654	0.289917	23	-0.907935	0.340364	24	-2.48105	0.00753991	29	-3.22339	0.00102492	30	-0.885528	0.102474	28	0.434192	0.370273	26	0.392597	0.291236	23	-0.028913	0.431879	21
NCTC8325	SAOUHSC_00753=SAOUHSC_00753	3.75001	0.0348482	6	3.57123	0.408248	7	4.70516	0.00839837	8	2.16666	0.145153	6	4.71608	0.00395245	8	-0.00410766	0.475729	5	1.39127	0.0755569	7	7.31651	0.00307519	6	5.73136	0.00225076	5	2.424	0.233064	6	1.35274	0.160117	7	2.22781	0.0435273	8	1.6997	0.145098	7	3.01966	0.408322	6	4.57619	0.137643	6	-5.92243	0.0238422	6
NCTC8325	SAOUHSC_00754=SAOUHSC_00754	0.816111	0.18022	10	-1.72438	0.5	10	3.88819	0.0231209	13	-0.502749	0.396804	9	5.50615	0.00108899	12	-1.04619	0.499037	7	-1.88474	0.152845	12	5.22408	0.000931231	10	2.13925	0.151367	9	-1.78629	0.111896	10	-2.50654	0.152603	12	4.44073	0.0024186	13	-2.35914	0.374624	10	4.14509	0.430049	8	0.77213	0.179312	8	-0.632329	0.425659	8
NCTC8325	SAOUHSC_00755=SAOUHSC_00755	-0.934204	0.184053	5	0.334114	0.371122	8	2.85862	0.00992432	9	4.95775	0.0398946	7	8.16432	2.35e-05	9	-0.508887	0.38626	5	-2.20802	0.0715557	9	-2.2448	0.095111	6	-0.231151	0.435193	7	4.03159	0.00441878	6	1.24462	0.308799	9	3.93941	0.0182486	9	-1.47353	0.225688	8	4.99135	0.0761458	9	3.0387	0.0754485	7	0.553799	0.31247	6
NCTC8325	SAOUHSC_00756=SAOUHSC_00756	1.39747	0.269196	36	0.156272	0.5	37	-0.735267	0.0860334	44	-4.22166	0.066053	32	0.456817	0.419239	44	0.746928	0.192539	29	-0.710144	0.258397	45	0.456095	0.443082	33	-1.53504	0.280508	33	4.60405	0.0773871	33	0.0464398	0.499792	45	-0.0939939	0.358372	47	-0.667939	0.333731	37	-1.19918	0.498959	33	-0.974414	0.372289	32	-1.18726	0.113662	33
NCTC8325	SAOUHSC_00757=SAOUHSC_00757	-1.35091	0.185567	40	0.534309	0.471574	36	-0.479313	0.383962	44	-0.632132	0.357505	39	1.95846	0.0103857	46	-0.789002	0.447571	34	-0.126432	0.339879	46	0.0735085	0.297392	38	1.28255	0.204164	40	-0.108351	0.454375	38	-0.363118	0.396752	45	-0.5619	0.265351	44	1.26456	0.366746	36	-1.47921	0.0762354	38	-2.40256	0.189823	34	-0.788333	0.224426	34
NCTC8325	SAOUHSC_00758=SAOUHSC_00758	-3.88506	0.0891561	20	-0.558917	0.30558	18	-0.676632	0.117994	19	0.610876	0.290473	16	-1.36188	0.0898343	18	-1.89188	0.457241	18	0.319669	0.434559	20	-4.87449	0.0315554	18	-1.85253	0.150307	16	3.53952	0.027097	16	-0.62912	0.331289	18	1.98055	0.337112	22	-2.16138	0.188857	18	-2.48288	0.13173	15	-0.286199	0.298367	16	0.763077	0.230343	17
NCTC8325	SAOUHSC_00759=SAOUHSC_00759	-5.25164	0.0263549	16	-0.171718	0.383498	16	-3.79876	0.0379393	17	-1.57542	0.276111	17	-1.09856	0.214784	17	-5.14257	0.324964	15	-0.190088	0.345241	18	-3.17855	0.484929	16	1.02419	0.485111	16	2.75257	0.042868	15	-1.39819	0.0462381	17	-2.36081	0.00163189	18	-0.850314	0.393987	16	-2.70072	0.0197412	14	-1.51359	0.132404	14	0.486437	0.168442	17
NCTC8325	SAOUHSC_00760=SAOUHSC_00760	0.929847	0.498497	15	-2.37837	0.418417	15	-11.2366	1.36e-05	22	-7.02751	0.00615344	11	-8.71767	5.84e-06	22	0.957524	0.331618	11	-0.327176	0.4801	22	-6.54321	0.00827161	11	-12.4906	3.3e-05	13	-2.01196	0.20332	14	-3.98076	0.0204872	22	-11.2476	1.7e-06	22	1.74061	0.0983927	17	2.46437	0.101952	16	4.10692	0.00135993	16	9.32127	7.06e-07	20
NCTC8325	SAOUHSC_00762=SAOUHSC_00762	-0.414649	0.498644	28	0.352862	0.315681	27	-1.77786	0.168004	36	2.80667	0.0954154	25	1.19122	0.0147393	37	-0.499956	0.329328	20	-4.01358	0.00500408	37	-13.7638	2.42e-05	22	-15.1057	3.19e-09	26	-5.48254	0.0217299	26	-2.27751	0.186158	36	-1.28491	0.323047	38	-2.1772	0.037673	27	0.959996	0.449067	28	4.69114	0.00468288	27	3.06466	0.0375695	25
NCTC8325	SAOUHSC_00763=SAOUHSC_00763	0.116919	0.36477	11	-0.123208	0.487454	12	-0.0147697	0.489615	14	0.54032	0.2819	11	1.18788	0.189761	13	-2.16327	0.0609445	9	-1.6789	0.124416	13	-0.653034	0.35453	10	-2.45107	0.0225093	10	0.879346	0.230162	10	-0.431132	0.447836	13	0.907454	0.401686	14	0.785904	0.330145	11	-4.6928	0.214956	13	-4.5489	0.103404	13	-2.01781	0.0866273	13
NCTC8325	SAOUHSC_00764=SAOUHSC_00764	-1.96544	0.154345	8	3.12791	0.354122	9	-0.723826	0.3896	9	6.60888	0.00463606	9	-0.229004	0.485367	9	-3.38187	0.16055	7	-2.33925	0.0659584	9	1.80337	0.375443	7	0.381844	0.480142	7	3.26177	0.21684	7	-1.51282	0.198261	9	-0.337396	0.39376	9	2.96199	0.15072	9	-3.93531	0.0162284	8	-2.10625	0.206293	8	0.614029	0.499803	8
NCTC8325	SAOUHSC_00765=SAOUHSC_00765	-0.0186485	0.389745	17	-1.13233	0.18624	18	-1.70956	0.402391	22	-2.01191	0.297425	17	1.79736	0.0400217	22	-0.942269	0.467974	14	-0.309733	0.32546	22	1.9185	0.107382	17	-0.439545	0.381363	17	-0.995612	0.300347	16	0.306825	0.405419	22	-1.69396	0.422343	22	-5.54402	0.0258742	16	-0.30603	0.303396	17	-3.2411	0.0179081	15	0.749681	0.428703	16
NCTC8325	SAOUHSC_00766=SAOUHSC_00766	-0.571318	0.469669	15	-1.79697	0.480875	18	1.04194	0.496968	20	0.407943	0.47741	12	1.95104	0.206451	20	-1.17301	0.423259	12	-1.4183	0.105814	19	-0.496498	0.340309	13	-0.934739	0.173145	14	2.15341	0.341019	14	-1.89543	0.0639414	20	-0.156319	0.298443	19	-4.1861	0.00460057	17	3.39998	0.101232	14	2.7702	0.0942101	14	4.59819	0.0191207	11
NCTC8325	SAOUHSC_00767=SAOUHSC_00767	3.03517	0.0188211	12	0.154528	0.337196	11	-0.172369	0.19699	14	2.73134	0.413719	11	0.944992	0.396856	14	0.761197	0.448278	8	0.908733	0.174778	14	-0.0641923	0.4994	9	-4.60515	0.000192057	12	-0.416562	0.46909	10	0.104895	0.343165	14	-0.751754	0.262565	15	0.351379	0.482223	12	-3.87102	0.0142078	11	-1.63715	0.0508188	11	-2.4556	0.146832	11
NCTC8325	SAOUHSC_00769=secA	-4.04911	0.023741	63	-2.76335	0.0951644	60	-5.65165	9.79e-05	68	-7.82338	0.000330143	53	-4.16327	0.00178213	66	-1.28286	0.291911	60	1.3289	0.498394	69	-10.1566	6.86e-09	59	-11.0371	9.13e-12	54	-3.98293	0.0761782	53	-3.61911	0.0452092	66	-3.20187	0.000433927	69	-1.58773	0.0676054	59	-0.711392	0.0993243	56	0.515444	0.254621	50	-1.38444	0.086222	54
NCTC8325	SAOUHSC_00770=SAOUHSC_00770	2.06201	0.21865	6	4.08453	0.25408	6	-1.6796	0.174913	6	-2.7677	0.377457	6	-1.73481	0.039971	6	-0.610339	0.416376	6	-0.16865	0.498125	6	-3.12343	0.484929	6	-0.404663	0.498427	6	0.536784	0.221111	6	0.255123	0.484357	6	0.165001	0.399711	6	0.978784	0.231013	6	-5.16776	0.262018	6	-2.50684	0.187863	6	-0.985746	0.392718	5
NCTC8325	SAOUHSC_00771=SAOUHSC_00771	-0.356813	0.478779	30	-1.74677	0.427104	32	0.180881	0.307239	35	1.73071	0.344074	29	1.81901	0.0306203	34	-1.81932	0.446401	27	0.851051	0.404798	36	1.5869	0.469564	29	-0.20719	0.386925	31	-1.427	0.0876194	27	0.410019	0.346004	35	0.520689	0.339019	37	-1.38602	0.297155	33	-3.40187	0.0742169	31	-2.6049	0.0371331	29	1.25132	0.128322	29
NCTC8325	SAOUHSC_00772=SAOUHSC_00772	6.71271	0.0552857	2	-2.6667	0.484064	2	3.22027	0.209236	4	-8.59388	0.0162531	3	1.08239	0.224383	4	5.07395	0.135393	2	3.02592	0.0883905	4	8.52764	0.042641	2	-1.21413	0.498427	2	-2.17955	0.408669	2	1.59833	0.499792	4	1.56744	0.478802	4	1.91057	0.0824659	2	2.83616	0.263341	3	1.01628	0.498656	4	3.9241	0.267737	3
NCTC8325	SAOUHSC_00773=SAOUHSC_00773	-2.73268	0.022667	20	0.107582	0.362784	20	-2.25197	0.0741229	24	1.92987	0.143694	18	-0.585874	0.408149	23	-3.93967	0.26259	16	-0.604632	0.453477	23	0.148101	0.33781	19	-1.21063	0.228164	18	-2.17635	0.109174	18	-1.19937	0.13801	24	-2.39383	0.0611739	24	0.159749	0.499364	21	-5.03386	0.0979785	21	-4.24898	0.0264983	20	-0.421228	0.421086	16
NCTC8325	SAOUHSC_00774=SAOUHSC_00774	3.15935	0.21865	6	2.45548	0.0526628	7	2.8569	0.0402195	11	3.47117	0.293203	5	0.376439	0.419239	10	0.234521	0.264956	4	0.793651	0.260507	10	5.98112	0.0563557	5	6.06315	0.015581	5	0.548805	0.383474	7	2.03261	0.131149	10	1.94206	0.066892	10	-5.68879	0.103849	7	-0.164334	0.320254	5	8.95954	0.00998636	7	0.587681	0.338178	6
NCTC8325	SAOUHSC_00775=SAOUHSC_00775	-4.30945	0.301298	2	-2.03933	0.254235	4	0.773147	0.261777	5	-3.50586	0.294995	3	-0.357847	0.465405	5	3.92482	0.325285	3	-2.37308	0.195248	6	2.35818	0.0499281	3	8.42148	0.0149968	3	2.89483	0.0711636	2	2.14004	0.256935	5	0.874434	0.455179	7	1.03203	0.23839	4	4.49136	0.263341	3	1.91699	0.0122089	4	1.13244	0.330787	4
NCTC8325	SAOUHSC_00776=SAOUHSC_00776	0.989505	0.316667	25	-3.36516	0.100644	26	-0.631448	0.0612131	34	3.77875	0.188152	22	-0.312571	0.5	31	0.265135	0.283215	20	1.00892	0.46855	33	1.21135	0.265718	23	-0.369756	0.452546	24	-2.51763	0.305571	21	-2.12048	0.164572	30	-3.53413	0.00465616	31	-2.53674	0.154763	27	-3.97972	0.0259579	25	-2.9984	0.0154832	25	3.77971	0.0306449	22
NCTC8325	SAOUHSC_00778=SAOUHSC_00778	-3.73214	0.0291572	3	-4.45914	0.0637243	3	-7.8175	0.00228546	5	6.22128	0.145153	4	-4.14487	0.0496391	5	-5.17586	0.325285	3	-3.27207	0.322921	5	-2.08687	0.288411	3	-1.12959	0.349956	3	4.91386	0.192184	3	-4.07471	0.0807723	5	-9.18123	0.0357316	5	-2.79481	0.336363	4	-6.98143	0.0146584	3	-2.65302	0.019936	3	7.63647	0.00219026	5
NCTC8325	SAOUHSC_00779=SAOUHSC_00779	-3.22344	0.205495	18	2.89845	0.0791516	19	-2.83385	0.0420092	23	-1.77548	0.378838	14	1.11958	0.250889	24	-1.58049	0.150473	15	0.231485	0.308899	23	-0.0742659	0.493769	18	-1.1644	0.216985	19	1.30361	0.453874	17	-1.14981	0.448487	23	-4.41712	0.0210437	22	2.62466	0.154687	19	-6.15612	0.00044065	20	-6.11695	0.0158321	18	3.26667	0.050299	17
NCTC8325	SAOUHSC_00780=uvrA	-1.38188	0.498644	66	-2.48739	0.0928966	62	-1.82392	0.0627693	82	-0.590915	0.159189	58	0.203951	0.364787	82	0.183921	0.474367	58	-1.11967	0.304371	83	0.714197	0.286371	63	-1.57049	0.444232	60	-0.668664	0.217035	62	-0.648119	0.440338	82	-2.77891	0.0179495	86	-2.47864	0.110711	63	-3.33696	0.0178218	59	-3.01814	0.00403943	57	1.36715	0.473097	70
NCTC8325	SAOUHSC_00781=SAOUHSC_00781	0.866893	0.450358	26	1.29756	0.408983	22	-1.46372	0.350939	34	0.198103	0.499848	16	-2.61642	0.0217805	31	-0.712693	0.5	19	1.95768	0.223068	36	-3.27683	0.339012	20	-2.45235	0.187112	23	0.72611	0.496115	21	2.59691	0.098117	34	-0.0544843	0.261257	33	0.821404	0.475839	23	-2.19108	0.192181	21	-5.08251	0.00247203	20	-0.193552	0.245738	26
NCTC8325	SAOUHSC_00782=SAOUHSC_00782	2.14687	0.489563	27	1.86487	0.183547	23	-1.07107	0.262283	38	-1.4648	0.274072	19	-1.72618	0.192122	36	-3.32145	0.107023	19	1.45779	0.339879	37	-5.65341	0.000649938	21	-4.23738	0.100931	23	5.06421	0.00482073	24	-0.102946	0.433184	35	-2.51363	0.0350128	36	1.88134	0.492811	25	-0.543096	0.263341	22	-2.80801	0.0937051	21	-2.07979	0.375064	27
NCTC8325	SAOUHSC_00783=SAOUHSC_00783	-0.20482	0.245521	17	-2.74894	0.250086	15	1.07465	0.274198	19	-0.398579	0.43533	15	0.930289	0.298986	18	-3.03522	0.0963943	12	0.492719	0.352511	18	-4.44465	0.0526145	15	-6.28065	9.97e-06	16	4.28871	0.078478	14	0.506765	0.254374	17	-0.813161	0.162558	17	1.68255	0.108436	17	2.32623	0.475319	18	-3.31618	0.0288108	16	0.77672	0.415192	13
NCTC8325	SAOUHSC_00784=SAOUHSC_00784	1.8241	0.209017	31	-1.64494	0.289943	29	0.199351	0.435974	36	-0.985191	0.405976	27	0.156993	0.428802	36	-1.62416	0.358298	21	1.82298	0.296697	37	-0.0941288	0.205745	24	-5.66502	0.000198246	32	-0.426495	0.279207	29	0.0367584	0.456943	36	-1.92365	0.00940882	36	-0.794944	0.396161	29	2.75763	0.0492581	30	1.04462	0.497746	28	-1.90606	0.0155066	26
NCTC8325	SAOUHSC_00785=SAOUHSC_00785	-0.223485	0.487942	31	-0.0677933	0.45406	28	-1.94498	0.00468073	37	-3.98675	0.0156843	29	-1.53664	0.0267622	38	1.16889	0.208681	29	-0.693423	0.129349	36	-2.14204	0.193097	29	-1.96108	0.154889	31	-1.12569	0.488979	28	0.628311	0.226772	37	-3.93838	5.17e-05	36	-0.100284	0.294388	28	-2.51735	0.0159634	29	-1.28807	0.127828	31	-2.38169	0.0688839	26
NCTC8325	SAOUHSC_00786=SAOUHSC_00786	-3.66409	0.041911	36	-7.54782	0.00274694	37	-8.29323	1.31e-10	39	-8.24011	8.89e-08	33	-16.8889	1.83e-13	38	-0.0528587	0.4728	33	0.288082	0.267332	39	-5.12114	0.000473374	33	-12.2348	3.94e-09	28	-3.18926	0.0479407	29	-3.9618	0.00084246	38	-8.90171	1.25e-10	38	-2.0735	0.0139494	36	2.35258	0.120003	29	-0.53525	0.0603649	29	3.30922	0.0341779	29
NCTC8325	SAOUHSC_00787=SAOUHSC_00787	2.52883	0.356978	17	2.96998	0.137257	15	-1.29844	0.472246	22	-8.4944	0.00707336	14	-4.87077	0.0113001	23	1.56333	0.104835	13	-0.163526	0.49046	22	1.70693	0.257256	14	-3.70742	0.127059	16	0.919139	0.331133	14	-0.792576	0.282242	22	-2.9711	0.0333834	24	1.32784	0.135442	15	3.44476	0.254316	17	-1.18933	0.121445	15	0.45879	0.472968	19
NCTC8325	SAOUHSC_00788=SAOUHSC_00788	-0.989672	0.38601	36	-3.74029	0.0683814	31	-2.89456	0.00457067	38	-3.12226	0.0705442	30	-5.45217	3.06e-05	37	-2.64584	0.150672	34	-0.440209	0.194838	39	-2.34116	0.117006	35	-5.29155	0.0291702	32	0.573954	0.450792	34	-0.90459	0.234193	37	-2.50437	0.0032722	37	-0.0762189	0.339031	33	-1.72018	0.149523	31	1.04926	0.376734	33	2.01885	0.0899909	29
NCTC8325	SAOUHSC_00789=SAOUHSC_00789	0.97649	0.277557	15	-1.33798	0.303829	16	-2.51215	0.0134683	21	1.175	0.47623	15	-1.23397	0.070618	22	-2.42313	0.413008	13	-0.608023	0.250533	21	-2.04128	0.244616	14	-2.75484	0.0556952	16	1.61779	0.470404	15	-1.95927	0.159425	21	-3.24435	0.00360347	21	-0.498936	0.166417	16	-4.60834	0.000777753	14	-5.00392	0.010865	14	-0.442066	0.20918	15
NCTC8325	SAOUHSC_00790=clpP	0.710537	0.367001	16	-0.482623	0.408248	14	-0.543992	0.463115	17	4.79561	0.0783184	12	5.17326	7.2e-05	17	-2.40886	0.0535959	11	-0.592035	0.341025	16	1.0481	0.298382	11	-1.01653	0.337408	14	2.06413	0.246696	13	-1.52381	0.274228	16	0.37247	0.333968	17	0.0761416	0.310985	15	-3.51409	0.0966779	12	-2.08746	0.138837	13	4.16492	0.362384	15
NCTC8325	SAOUHSC_00792=SAOUHSC_00792	-1.1412	0.394057	21	-0.950141	0.320374	21	-0.459662	0.407776	31	2.02232	0.263037	18	1.61809	0.179619	31	2.73379	0.358298	17	0.795987	0.308899	30	0.144436	0.492919	16	-3.34368	0.0768124	22	-1.66404	0.351955	16	-0.869879	0.126162	30	0.694502	0.408316	32	0.739349	0.219961	23	-3.42222	0.093927	22	-1.51538	0.148638	23	-2.13356	0.134316	22
NCTC8325	SAOUHSC_00793=SAOUHSC_00793	0.251968	0.313348	8	-4.05154	0.0328673	7	-0.296763	0.3896	10	1.41234	0.277268	8	3.7373	0.00142384	10	1.03898	0.458396	8	1.68342	0.0514978	10	-0.953149	0.398665	8	-0.175382	0.457044	9	0.0204461	0.464092	8	-1.22036	0.246394	10	-1.08395	0.0995829	10	-1.7455	0.0889416	8	-1.71448	0.272187	7	0.350345	0.26014	7	-0.699498	0.299804	6
NCTC8325	SAOUHSC_00794=SAOUHSC_00794	0.868221	0.112856	23	-4.25304	0.363429	21	-5.496	7.8e-06	31	2.76639	0.039904	19	-6.01787	0.000352954	31	-1.05184	0.5	19	-1.94746	0.287899	32	4.02597	0.0543734	24	4.56512	0.00156104	24	-2.88571	0.299614	18	-4.11576	0.0569708	31	-2.47051	0.0588888	32	-1.96234	0.251448	23	0.575301	0.481214	21	-0.486229	0.463043	21	4.34007	0.00887047	30
NCTC8325	SAOUHSC_00795=SAOUHSC_00795	-0.298771	0.393982	22	-2.3406	0.37891	23	-2.59869	0.189937	27	-1.23424	0.442748	21	-2.81056	0.0157078	27	2.65586	0.348388	20	-0.773012	0.203884	27	2.36464	0.294946	22	2.36932	0.142335	22	0.55987	0.375567	21	-1.73239	0.200133	27	-3.06342	0.000122228	28	-1.4476	0.369692	25	1.56257	0.286504	23	-0.833976	0.0219723	22	2.87967	0.0116398	22
NCTC8325	SAOUHSC_00796=pgk	-2.16128	0.459254	31	-2.87417	0.257006	28	0.330014	0.448717	38	-0.106578	0.390725	27	-2.08474	0.212176	36	-3.46237	0.262014	28	0.296387	0.46	40	-0.0931708	0.372656	30	0.082957	0.447908	27	2	0.160729	29	2.05411	0.194336	38	-0.858407	0.0927504	39	-1.88708	0.21518	29	-2.933	0.00574599	25	-2.23073	0.0719194	26	-2.85145	0.0583163	27
NCTC8325	SAOUHSC_00797=tpiA	-1.12124	0.382333	22	-0.406339	0.346372	21	-2.67632	0.0359313	25	3.74517	0.122634	21	-1.89326	0.0984062	26	-2.97509	0.103075	18	0.180829	0.355063	28	-2.36067	0.308294	19	-0.728533	0.18227	18	3.81599	0.0180107	20	-4.53279	0.00584899	25	-1.95232	0.00221696	26	-1.80454	0.11012	20	-0.540812	0.261608	20	-0.1599	0.496796	18	-3.43007	0.00712649	16
NCTC8325	SAOUHSC_00798=SAOUHSC_00798	-0.768339	0.183036	41	-1.53345	0.0676903	39	-3.60568	0.00304656	55	1.75982	0.314385	42	-0.211295	0.355478	54	-0.96486	0.306012	38	-2.60414	0.131628	55	1.20091	0.4595	44	0.767352	0.17589	46	0.383923	0.148389	41	-1.88506	0.20422	55	-0.716902	0.424478	56	-0.998212	0.27321	42	1.25674	0.217856	42	-1.57032	0.227385	38	0.755021	0.272764	40
NCTC8325	SAOUHSC_00799=eno	-0.79497	0.394513	45	-0.0804211	0.371122	41	-3.44176	0.00328374	48	6.00495	3.01e-05	40	-0.391109	0.438759	48	-2.21138	0.341739	38	-3.78889	0.000139472	48	-2.47719	0.0278517	40	0.952929	0.278286	42	-0.210033	0.215232	43	-1.94915	0.103542	50	-0.957991	0.011303	49	-1.40525	0.373088	40	0.113466	0.141993	41	1.42478	0.457402	40	-0.489349	0.256168	38
NCTC8325	SAOUHSC_00800=SAOUHSC_00800	-2.76266	0.0443428	9	-2.23036	0.476885	11	-2.17257	0.00992376	15	-6.02721	0.0580749	10	1.54982	0.0971658	14	-2.48437	0.0963943	7	-0.589847	0.390223	15	-0.121473	0.469189	8	-2.72507	0.123721	11	7.07268	0.11613	10	1.14777	0.358781	15	0.828931	0.455179	15	-3.10065	0.0130242	11	1.12294	0.257447	9	1.55583	0.105331	12	0.312031	0.443049	10
NCTC8325	SAOUHSC_00801=secG	-4.23559	0.0158636	8	2.35917	0.353076	7	-2.76	0.158673	11	-5.08809	0.10686	9	-4.30144	0.0847878	11	-1.32121	0.423476	7	-4.143	0.244058	11	-4.50733	0.00511695	8	-1.10255	0.349225	9	0.414168	0.449702	6	-1.84023	0.225063	11	-2.9605	0.0611739	11	2.10342	0.313098	7	-3.42746	0.0743096	8	-2.8035	0.0727167	8	-1.2142	0.414074	8
NCTC8325	SAOUHSC_00802=SAOUHSC_00802	-1.0187	0.491032	21	-2.81329	0.219848	18	-1.05309	0.201539	25	-0.591232	0.414903	19	-0.0605318	0.271457	25	-2.95963	0.0382426	19	1.36401	0.239607	25	-1.6246	0.17709	20	3.13435	0.0246809	20	-3.64787	0.027097	20	-0.1552	0.33347	25	-4.45968	0.000353329	26	0.0821891	0.440695	19	-5.02471	0.000515617	18	-4.63799	0.014706	21	1.24559	0.314782	18
NCTC8325	SAOUHSC_00803=SAOUHSC_00803	0.568006	0.25775	52	-1.91369	0.331985	50	-0.860164	0.283978	64	0.384499	0.209733	53	0.747445	0.0523172	64	-0.914827	0.373712	42	-0.39868	0.351511	68	1.29462	0.468793	50	0.570741	0.19718	51	-2.09695	0.414733	53	-0.978865	0.403855	63	-4.71308	1.45e-05	65	-1.45987	0.156556	51	1.31913	0.415329	46	-0.240888	0.372447	42	-1.47611	0.0625878	44
NCTC8325	SAOUHSC_00804=smpB	-0.287421	0.393398	12	-0.174665	0.323204	13	0.567565	0.328926	14	-0.899506	0.261445	11	1.05963	0.182567	14	-0.892296	0.325285	10	-0.191354	0.375138	14	-0.339527	0.220244	10	-1.87167	0.0784321	11	0.371514	0.476184	12	2.26804	0.184675	13	-1.48077	0.114368	14	-1.78729	0.403785	12	-5.20239	0.0386177	10	-2.72602	0.0221102	11	-3.91532	0.013421	10
NCTC8325	SAOUHSC_00806=SAOUHSC_00806	3.64882	0.320464	5	1.79996	0.257006	5	2.51608	0.0449114	10	1.25409	0.301167	4	0.542553	0.498425	10	-0.761916	0.425529	3	0.209113	0.337227	10	1.20975	0.203512	4	-0.901946	0.337408	5	-0.710377	0.352194	5	2.73123	0.0624197	10	1.90226	0.0271676	10	2.54204	0.499364	6	-0.980293	0.5	5	2.24795	0.175567	6	-3.01239	0.0353647	6
NCTC8325	SAOUHSC_00807=SAOUHSC_00807	-1.84891	0.0702593	9	2.4136	0.0714885	8	1.35083	0.212727	13	0.638795	0.406877	8	-1.09086	0.185953	13	-4.70431	0.0839925	6	-0.611081	0.160885	13	1.26515	0.403835	7	-1.39599	0.36921	7	0.448025	0.352194	8	0.351863	0.433051	13	-0.444251	0.429993	13	3.88642	0.164567	10	-2.44077	0.304844	7	-2.83335	0.0467572	8	-1.17575	0.151973	7
NCTC8325	SAOUHSC_00808=SAOUHSC_00808	2.51528	0.16864	6	0.588826	0.323204	6	1.30154	0.383926	10	1.14881	0.204244	6	-1.51087	0.0711173	9	4.04636	0.0535959	6	-0.4182	0.212302	9	3.17624	0.340917	6	-2.41805	0.123721	7	-1.91592	0.359723	6	-1.76984	0.139634	9	0.377795	0.5	9	2.29232	0.0982452	7	0.6062	0.375217	7	-6.35658	0.0231238	6	0.506052	0.5	5
NCTC8325	SAOUHSC_00809=SAOUHSC_00809	10.6668	0.0380563	4	-3.31102	0.118194	5	7.4742	0.000531126	7	-4.33572	0.179564	3	2.06062	0.0440296	6	7.4509	0.0609445	3	3.35272	0.0575606	6	2.79299	0.0166979	3	1.21152	0.242502	5	-1.67449	0.499098	4	3.84298	0.116834	6	4.38216	0.0340615	7	-2.98099	0.205846	6	0.68659	0.498959	4	-1.72597	0.425545	5	-1.55339	0.16994	4
NCTC8325	SAOUHSC_00810=SAOUHSC_00810	2.06121	0.0443428	9	-1.87208	0.418417	10	-0.497039	0.223404	15	-1.36491	0.138645	10	-0.928882	0.423447	14	1.8661	0.299907	10	-2.41458	0.0867074	14	3.75345	0.00542863	9	0.904077	0.287407	8	2.48135	0.300347	10	-1.05344	0.484357	14	-1.88375	0.0394961	14	-2.21522	0.141541	10	2.83366	0.0912421	10	-2.47058	0.484334	9	-2.65566	0.338023	7
NCTC8325	SAOUHSC_00811=SAOUHSC_00811	0.825993	0.362935	12	-2.09545	0.222673	13	-1.52651	0.148173	15	4.73874	0.000744108	11	0.648976	0.436774	15	1.56869	0.325285	12	-1.22479	0.266312	16	2.52801	0.306279	12	5.31243	0.0044772	12	-1.11547	0.378844	12	-1.36561	0.446141	15	-0.28871	0.320703	15	-1.08231	0.253409	14	-0.19741	0.0772579	11	-1.54889	0.5	11	2.29712	0.494431	14
NCTC8325	SAOUHSC_00812=SAOUHSC_00812	-1.84834	0.0808251	61	-0.863251	0.244184	62	-2.16978	0.000960074	72	1.83241	0.158974	61	0.177499	0.465193	72	0.226585	0.420264	62	-1.71327	0.0131665	71	-1.10043	0.232462	61	-1.06634	0.350298	61	1.76861	0.160947	60	0.236487	0.436542	73	-2.01473	0.00515516	71	-0.687354	0.0986138	64	-4.38395	6.25e-06	62	-4.63598	6.8083e-05	61	-0.844116	0.0807002	58
NCTC8325	SAOUHSC_00816=SAOUHSC_00816	0.866795	0.352805	14	0.731338	0.37873	13	-1.99684	0.0416573	19	-2.63915	0.184219	13	-0.651595	0.333971	19	0.124277	0.430264	10	0.105194	0.439415	19	-0.455217	0.407895	11	-2.00778	0.171437	13	-0.836759	0.273266	13	0.228099	0.478069	19	-0.10266	0.450596	19	1.88051	0.0439405	13	-0.308702	0.498817	13	-2.04564	0.0734854	12	-1.17505	0.188804	12
NCTC8325	SAOUHSC_00817=SAOUHSC_00817	1.15984	0.431706	13	-0.021269	0.452401	11	1.2642	0.120062	20	-1.28121	0.302022	12	0.496611	0.300801	16	-5.31987	0.40603	9	2.77886	0.0978554	18	3.08677	0.220407	13	-1.15114	0.471054	13	5.05307	0.202041	13	4.04317	0.0512771	20	2.52362	0.0936046	19	0.0464566	0.498328	13	1.86007	0.496419	12	1.77526	0.343451	11	-1.60827	0.305558	11
NCTC8325	SAOUHSC_00818=SAOUHSC_00818	0.498359	0.375357	21	-1.93159	0.140763	19	-0.220938	0.222736	23	-1.37227	0.409796	19	-1.29565	0.0684071	21	0.199351	0.325285	17	-0.987287	0.323407	23	-1.10047	0.264737	17	-0.182831	0.374219	18	2.44626	0.19585	18	-1.87518	0.107444	22	-1.52298	0.00604935	21	-1.48392	0.0788531	19	-3.56235	0.0239359	19	-1.29543	0.295853	18	-2.77429	0.0844619	13
NCTC8325	SAOUHSC_00819=SAOUHSC_00819	2.24284	0.18022	9	1.76364	0.114702	8	1.5695	0.160607	9	1.89768	0.467839	7	-0.472192	0.452596	9	-0.762975	0.483608	8	-0.0087337	0.421001	9	-1.619	0.320925	9	-1.58467	0.150079	8	4.50403	0.0240413	8	1.91517	0.362908	9	1.23764	0.306807	10	2.8405	0.00196374	8	-0.245351	0.254316	8	-2.83638	0.243891	7	-5.50484	0.00999472	7
NCTC8325	SAOUHSC_00820=SAOUHSC_00820	4.11824	0.121537	4	-1.45748	0.381714	5	-4.37838	0.0164677	7	0.616126	0.41048	3	-0.462241	0.355909	7	4.47028	0.187008	4	2.58119	0.145996	7	5.3565	0.340309	5	-1.86737	0.337408	5	1.82503	0.270847	5	-1.74292	0.0760276	7	-2.80695	0.0340615	7	-1.8771	0.320884	5	-0.218574	0.490947	5	2.50301	0.437753	6	0.251582	0.384164	3
NCTC8325	SAOUHSC_00821=SAOUHSC_00821	0.689774	0.372112	5	-2.05227	0.209664	5	2.96879	0.118244	8	5.52879	0.0162531	3	1.56586	0.00864826	8	2.62835	0.0571122	4	4.59571	0.01862	8	4.64183	0.15988	6	4.8887	0.0556952	5	0.0995452	0.499098	6	2.79522	0.284487	8	2.88341	0.0257943	8	-1.64997	0.499364	6	3.10538	0.0945284	7	1.09867	0.492198	6	-2.99311	1	1
NCTC8325	SAOUHSC_00822=SAOUHSC_00822	-0.152921	0.355555	13	0.521058	0.36547	12	0.556003	0.421963	16	4.25768	0.149968	9	-1.06165	0.243436	16	2.62325	0.27309	9	-1.50142	0.153279	16	-1.92965	0.481939	10	1.9323	0.176068	12	-2.17039	0.228173	9	-0.439386	0.413899	16	-1.51024	0.0327575	16	1.30951	0.478157	14	0.192363	0.418423	11	0.323746	0.498816	12	0.568817	0.252023	7
NCTC8325	SAOUHSC_00823=SAOUHSC_00823	2.81491	1	1	1.78662	1	1	-0.141796	0.499016	4	-0.299932	1	1	1.03983	0.343071	3	3.44223	1	1	-4.83109	0.308899	3	0.209749	1	1	-2.64119	1	1	-6.09062	1	1	-1.20151	0.399154	3	-1.10598	0.353729	3	1.26239	1	1	1.8596	1	1	-0.165303	1	1	1.69888	1	1
NCTC8325	SAOUHSC_00824=SAOUHSC_00824	-4.38198	0.0552857	2	-1.46645	0.5	2	1.53083	0.498605	2	6.36435	1	1	-3.02652	0.491032	2	-1.89214	0.384169	2	-0.71462	0.498125	2	-7.59631	0.042641	2	-1.34056	0.498427	2	1.18949	0.499098	2	-2.64347	0.499792	2	1.12667	0.323047	3	-2.82433	0.0604776	2	-12.1653	0.0378837	2	-5.8179	0.0361117	2	6.59555	0.0418502	2
NCTC8325	SAOUHSC_00825=SAOUHSC_00825	3.51141	0.0622955	5	-1.96124	0.381714	5	2.80116	0.164557	6	0.29192	0.370947	5	-0.60706	0.364787	5	4.48458	0.300106	5	0.881223	0.357818	5	-0.089358	0.49946	4	-1.62602	0.337408	5	3.11147	0.00943459	5	0.962558	0.194785	5	1.10785	0.284143	6	-1.99143	0.174428	5	-3.74337	0.209566	5	-3.41032	0.127741	5	-0.857951	0.499803	4
NCTC8325	SAOUHSC_00826=SAOUHSC_00826	-1.20556	0.478156	7	-0.0223309	0.418417	7	0.126094	0.148173	9	-1.9648	0.294995	6	-0.397051	0.476339	7	3.05401	0.183589	6	0.369944	0.315818	8	-1.23742	0.305876	6	0.517359	0.496292	6	-0.533273	0.44394	6	0.776036	0.358781	7	2.04576	0.420848	9	-1.93133	0.196296	7	-1.40442	0.341821	7	-0.702901	0.498656	6	0.951132	0.343111	7
NCTC8325	SAOUHSC_00827=SAOUHSC_00827	-1.74429	0.441704	22	-3.24988	0.343731	21	0.329214	0.422745	23	0.837105	0.217806	16	0.516678	0.41024	23	-2.1599	0.325285	18	0.48246	0.493688	23	-2.30892	0.120025	20	-5.39626	7.67e-05	18	2.91967	0.321969	16	2.67517	0.399439	24	-1.56113	0.131739	22	-2.93073	0.333522	21	-1.90699	0.130881	18	-2.1731	0.0937051	18	1.6965	0.444789	15
NCTC8325	SAOUHSC_00828=SAOUHSC_00828	-1.5818	0.342323	9	-7.60035	0.0022798	10	1.152	0.364249	17	-3.30243	0.262291	8	0.00842002	0.451491	17	0.668468	0.274112	7	-3.43767	0.160682	18	2.12092	0.255106	10	1.72454	0.176068	9	-1.31045	0.363633	8	-2.65627	0.0715051	17	-0.803708	0.340607	17	-2.18556	0.498328	10	5.16957	0.0337922	10	3.36295	0.0763287	9	1.73929	0.244016	10
NCTC8325	SAOUHSC_00830=SAOUHSC_00830	1.24888	0.409098	8	2.73632	0.385205	9	-0.00913111	0.389188	11	0.0328749	0.428272	9	-0.633842	0.480123	11	0.916944	0.400683	8	-3.91733	0.153678	11	-3.57803	0.250096	7	-0.495148	0.393593	8	3.23774	0.0504708	7	0.337848	0.340023	11	-1.56489	0.457829	11	-1.28825	0.156439	9	-0.763603	0.327579	10	-3.15119	0.0494046	9	-1.63357	0.0634649	6
NCTC8325	SAOUHSC_00831=SAOUHSC_00831	2.21308	0.163776	9	-0.540949	0.5	8	-2.33099	0.331579	11	-14.2314	0.0118545	7	-2.87719	0.0497443	11	-8.17066	0.0164614	6	-3.09226	0.217366	11	5.48955	0.0534624	8	-1.32659	0.176537	8	-4.62259	0.265229	8	-3.03281	0.043503	11	-1.19329	0.264962	12	-0.468438	0.443422	8	5.47349	0.183379	6	4.07462	0.0763287	5	-1.90908	0.145873	8
NCTC8325	SAOUHSC_00832=SAOUHSC_00832	1.13613	0.420845	14	3.38986	0.152796	13	-2.63791	0.108598	21	5.42798	0.00678677	12	-1.52262	0.31113	20	-3.87075	0.0164614	10	0.74897	0.303725	20	-1.29534	0.305876	13	-1.85336	0.232224	15	0.504575	0.309117	15	-1.43283	0.272462	20	-1.07259	0.275905	21	0.927164	0.350109	13	-1.0399	0.122066	14	-3.28154	0.0791094	13	-2.25636	0.415536	15
NCTC8325	SAOUHSC_00833=SAOUHSC_00833	-1.80335	0.138584	11	-4.29777	0.0928966	11	-0.9386	0.380302	18	5.93784	0.0214352	10	-2.59093	0.0751933	18	-5.37221	0.0712262	9	-1.01874	0.259742	18	-2.68266	0.325981	9	-1.91019	0.363591	11	-3.4873	0.22321	9	-0.192821	0.323833	18	-1.86002	0.180205	17	-1.82581	0.0882557	10	-3.06843	0.00695274	10	-3.48063	0.031971	10	-5.50835	0.063861	11
NCTC8325	SAOUHSC_00834=SAOUHSC_00834	1.66914	0.188171	8	0.493048	0.323204	8	0.0517244	0.383926	9	-0.324447	0.378838	7	-0.272266	0.491032	7	0.766146	0.362619	5	2.68236	0.088449	9	2.15991	0.0276927	5	-1.27905	0.498427	8	-2.17277	0.449702	6	-0.503357	0.332807	7	1.30724	0.114536	8	0.019476	0.394424	8	-3.25871	0.106965	5	-3.04511	0.167727	5	1.86194	0.484938	6
NCTC8325	SAOUHSC_00835=SAOUHSC_00835	-0.332377	0.496368	7	1.37291	0.114702	8	-0.696652	0.463036	10	1.09803	0.336663	8	1.59046	0.0376255	10	-1.08676	0.385453	7	-1.88127	0.410557	10	-0.896048	0.499734	8	0.520296	0.466899	9	-1.15977	0.480672	8	-3.12937	0.0689587	9	-1.84223	0.47206	9	-1.04395	0.5	7	-5.41917	0.0571329	9	-0.967437	0.343901	9	-1.83687	0.387864	7
NCTC8325	SAOUHSC_00836=SAOUHSC_00836	-2.53256	0.141736	8	0.676461	0.385205	9	1.1476	0.467889	12	-0.403628	0.47741	5	0.199307	0.468154	12	0.0859787	0.392179	8	2.53137	0.266312	13	2.75152	0.00762291	8	1.51637	0.0712968	9	-0.857898	0.498124	10	0.237155	0.499792	12	-1.09862	0.115868	12	0.125472	0.391004	10	-4.64702	0.0142078	10	-2.53481	0.0749342	10	1.61968	0.120678	8
NCTC8325	SAOUHSC_00837=SAOUHSC_00837	0	1	0	0	1	0	5.78428	0.179598	6	0	1	0	4.75813	0.102121	5	0	1	0	-6.55804	0.308899	3	0	1	0	0	1	0	-11.6272	1	1	0.0316761	0.499792	4	5.32474	0.323047	5	14.0612	1	1	10.7521	0.0378837	2	0	1	0	-8.12786	1	1
NCTC8325	SAOUHSC_00838=SAOUHSC_00838	-1.55467	0.0879428	19	0.0774487	0.307544	16	0.205356	0.261777	28	-4.98824	0.0033942	18	1.82133	0.353185	27	-1.0986	0.325285	16	-2.3301	0.120943	26	-2.91369	0.00494372	16	1.31774	0.272445	17	0.176106	0.453874	17	2.24053	0.0307187	30	0.655485	0.297815	29	-0.214938	0.15072	19	-3.44939	0.0965368	18	-6.00204	0.019907	18	-0.457741	0.451698	13
NCTC8325	SAOUHSC_00839=SAOUHSC_00839	0.969864	0.406166	5	0.845719	0.474961	5	0.610815	0.252036	6	4.90877	0.145153	4	0.253857	0.381732	6	-5.56689	0.0781178	3	-1.27373	0.409787	6	-3.63692	0.143433	4	3.07577	0.280801	3	-8.09663	0.0120891	5	-1.70445	0.258585	6	-2.63643	0.17757	6	0.264229	0.465135	5	-1.3589	0.320254	5	-2.21327	0.346492	5	2.48629	0.274903	3
NCTC8325	SAOUHSC_00840=SAOUHSC_00840	6.95547	0.162044	9	-4.8075	0.178221	8	1.09322	0.462829	9	-1.92775	0.443193	6	-0.21269	0.452596	9	-3.97614	0.187008	4	-4.08951	0.11217	9	0.978805	0.340309	5	-1.51239	0.397943	6	-1.70954	0.21684	7	-0.553913	0.379074	9	-4.92618	0.00564648	9	-1.05403	0.405394	8	3.95971	0.0460829	8	2.9726	0.0675857	8	-4.10287	0.0139679	8
NCTC8325	SAOUHSC_00841=SAOUHSC_00841	2.62697	0.179835	6	-1.82399	0.5	6	1.95873	0.335987	7	0.606132	0.393073	4	2.03258	0.278299	7	-2.89834	0.5	4	0.487363	0.399756	7	0.929962	0.340309	5	-2.5498	0.0337576	5	6.70908	0.0407454	6	6.12806	0.0154358	7	1.68311	0.492456	7	2.85473	0.205846	6	3.24013	0.0326342	6	1.78383	0.105429	6	7.57864	0.0238422	6
NCTC8325	SAOUHSC_00842=SAOUHSC_00842	2.11846	0.342323	24	-1.60222	0.119011	24	-1.75027	0.03945	32	4.73222	0.0386088	21	0.227447	0.362496	31	0.853929	0.290104	19	-2.84852	0.0989773	31	0.734838	0.424046	20	0.503081	0.387939	22	-1.3937	0.230942	20	0.682973	0.439308	32	-0.39984	0.16612	32	-1.51076	0.00616651	27	-0.613955	0.227748	21	2.48398	0.492039	23	-1.5513	0.485254	22
NCTC8325	SAOUHSC_00843=SAOUHSC_00843	-0.133937	0.161589	21	-1.09309	0.434776	20	-0.523199	0.0402195	25	-3.47381	0.118038	18	0.768351	0.0756465	24	0.475018	0.340296	18	-3.71195	0.0236133	25	-2.35308	0.309314	18	-3.33011	0.0246809	19	3.24463	0.0611271	17	0.1014	0.499211	26	-0.599223	0.100407	25	-2.46941	0.193646	22	-2.51073	0.0259579	18	-1.01852	0.300399	19	-0.948702	0.225442	22
NCTC8325	SAOUHSC_00844=SAOUHSC_00844	-1.27965	0.343555	12	-1.12773	0.448588	11	-1.73277	0.215337	16	5.27033	0.00792425	12	-0.984741	0.253228	14	-3.96019	0.0685844	10	0.773006	0.36722	17	-3.39899	4.77e-05	10	1.89811	0.0171809	12	0.0909577	0.256875	11	-0.712744	0.361207	15	-3.46434	0.047226	15	-0.474972	0.475839	13	0.359744	0.442405	11	5.16405	0.0839964	12	-1.60936	0.284526	9
NCTC8325	SAOUHSC_00845=SAOUHSC_00845	13.2801	0.301298	3	3.13745	0.5	4	0.0223503	0.499024	8	4.51172	0.294995	3	-2.68443	0.241386	8	8.28916	0.325285	3	-3.87023	0.0755087	8	7.22059	0.00718608	4	0.931151	0.498427	4	6.51503	0.15993	4	1.32402	0.499792	8	0.577874	0.352564	8	0.106348	0.499364	4	5.06217	0.498959	6	1.32766	0.498656	4	2.78659	0.274903	3
NCTC8325	SAOUHSC_00846=SAOUHSC_00846	-1.60061	0.161841	27	0.933587	0.5	27	1.13933	0.5	35	1.22048	0.451935	23	2.64536	0.118046	35	-1.62121	0.141449	22	0.794786	0.32546	34	-1.14273	0.160912	25	2.21586	0.100931	25	-5.64449	0.0443081	25	-0.843431	0.113447	34	-0.0922081	0.436543	34	-0.870532	0.132786	26	-2.45264	0.0548383	28	-2.86346	0.0691296	29	1.78616	0.475549	28
NCTC8325	SAOUHSC_00847=SAOUHSC_00847	-0.743686	0.404636	24	-0.510385	0.449637	20	-2.85613	0.0747269	31	1.75495	0.399995	21	-4.86006	0.000239033	30	-3.01385	0.153459	23	-2.27246	0.38176	30	-1.68208	0.324707	23	-4.92017	0.00503169	21	-1.17522	0.186941	21	-6.41503	0.00300598	30	-6.03053	3.25e-06	30	0.876491	0.176079	23	0.541798	0.320254	22	2.32151	0.0830968	21	6.77811	0.00184214	26
NCTC8325	SAOUHSC_00848=SAOUHSC_00848	-1.45619	0.0838336	32	-1.43409	0.365669	28	-3.32836	0.00337807	36	2.97234	0.287059	28	-3.89617	0.000496317	34	-2.23955	0.0451826	29	1.28092	0.498125	37	-4.99051	0.0057256	29	-2.72256	0.0945612	25	-3.28492	0.0264114	27	-4.67647	0.0277763	34	-6.06563	1.79e-06	35	-2.02015	0.0336965	28	-0.0501557	0.309763	29	3.97073	0.00356815	31	9.06462	1.22e-10	33
NCTC8325	SAOUHSC_00849=SAOUHSC_00849	-0.57402	0.463487	34	-2.0744	0.247977	29	-1.59672	0.0977165	38	-0.256387	0.0386088	31	-3.1206	0.00318213	37	-1.16316	0.0781178	30	-2.02458	0.104949	38	-1.34155	0.174999	34	-2.2217	0.0819431	31	-0.443063	0.5	33	-2.11441	0.185145	37	-4.70681	7.79e-06	38	-0.26705	0.20509	31	-1.98998	0.0925772	33	0.433623	0.319862	35	7.0956	0.0010976	32
NCTC8325	SAOUHSC_00850=SAOUHSC_00850	-3.38535	0.0521262	13	-3.05289	0.302099	10	-1.34396	0.307239	14	-4.46382	0.00209229	10	-1.94586	0.401868	12	-2.07905	0.261211	12	-0.151212	0.488714	13	-6.81426	0.00430049	12	-2.90774	0.204553	10	-5.46445	0.0701542	11	-2.96986	0.0290881	13	-1.19444	0.148145	14	-1.55345	0.253481	11	6.33003	0.00069913	12	2.59366	0.115201	8	3.75255	0.0362308	14
NCTC8325	SAOUHSC_00851=SAOUHSC_00851	0.0284206	0.217365	39	-1.44797	0.418417	35	-1.90319	0.0449114	44	2.20779	0.357418	33	-2.07436	0.0639616	43	-2.07186	0.279048	32	-0.289005	0.466213	43	-0.176345	0.453924	35	-1.1019	0.154889	37	-0.925762	0.0959638	38	-2.6983	0.176079	42	-3.26796	2.39e-05	44	-1.66236	0.312957	35	-1.29266	0.302904	33	1.56725	0.287372	35	5.13101	0.0135206	35
NCTC8325	SAOUHSC_00852=SAOUHSC_00852	-0.736528	0.498644	4	3.24452	0.172777	4	-1.6578	0.321884	5	4.08184	0.145153	4	0.0950231	0.423447	4	-3.27547	0.286599	3	1.56487	0.381211	5	-1.31817	0.288411	4	-0.622069	0.498427	4	2.09332	0.311788	4	-0.805605	0.355099	4	0.187542	0.407867	5	0.00889107	0.499364	4	-1.65218	0.191615	4	-3.15918	0.0113761	4	-2.59788	0.038695	2
NCTC8325	SAOUHSC_00853=SAOUHSC_00853	11.8871	0.309709	2	-1.52572	1	1	9.32332	0.0139565	3	-6.85801	0.328333	2	4.40701	0.0150739	3	1.34502	1	1	5.2247	0.308899	3	13.3909	0.288411	3	3.83254	0.189524	2	8.68575	0.44394	2	9.07539	0.0356184	3	0.35775	0.305529	3	4.02218	0.475839	2	12.1987	0.0146584	3	5.18359	0.2829	2	-2.16464	0.053693	2
NCTC8325	SAOUHSC_00854=SAOUHSC_00854	-1.02133	0.295004	31	1.12875	0.257006	28	-1.63721	0.0589963	37	0.159276	0.294995	23	-0.197943	0.440491	38	-1.89014	0.451311	25	-2.14936	0.0450512	36	-0.172256	0.0808126	28	0.0293867	0.316186	28	1.4637	0.157655	28	-2.67199	0.00192274	36	-1.61989	0.267403	37	-0.289027	0.343235	28	3.17535	0.00907476	26	3.2371	0.0121894	28	-2.08226	0.0240429	25
NCTC8325	SAOUHSC_00855=SAOUHSC_00855	0.0945364	0.498795	35	-0.0110507	0.451211	30	-0.998222	0.115273	44	-0.430764	0.454698	35	-0.869099	0.212176	44	-1.31797	0.5	28	-4.10506	0.00349604	43	0.0852025	0.493769	30	1.50451	0.195282	31	3.33211	0.15993	30	-1.27042	0.250227	43	-2.44052	0.00414949	42	-0.0113649	0.391765	30	-1.73819	0.13755	28	-0.998752	0.286842	28	-1.65745	0.125468	34
NCTC8325	SAOUHSC_00857=SAOUHSC_00857	7.17388	1	1	3.33625	1	1	-0.354158	1	1	5.25492	1	1	-4.73189	1	1	7.39518	1	1	-2.25972	1	1	7.09877	1	1	2.38663	1	1	12.8556	1	1	5.45237	1	1	4.06459	1	1	2.95832	1	1	6.5584	1	1	0.452915	1	1	-6.05661	1	1
NCTC8325	SAOUHSC_00858=SAOUHSC_00858	1.43126	0.439766	19	0.384388	0.329319	21	-1.48373	0.074384	25	-2.06076	0.348576	18	-0.652727	0.440491	24	0.485922	0.400683	16	-1.1703	0.3407	24	-1.61731	0.0661384	18	-0.367474	0.492589	17	-0.534232	0.374871	18	-1.09097	0.389807	24	-0.249386	0.369574	24	-2.2929	0.166903	19	-0.300285	0.375217	18	1.09019	0.5	17	0.133127	0.389175	21
NCTC8325	SAOUHSC_00859=SAOUHSC_00859	0.206523	0.388672	21	-1.42553	0.349095	18	-0.376446	0.0852793	31	-2.90505	0.137778	19	-0.473134	0.400743	31	-1.08761	0.260475	18	-3.1227	0.0405583	29	-5.55398	0.000168227	18	-5.34223	0.0340112	18	3.15209	0.146366	19	0.486161	0.492834	30	-0.230011	0.238083	30	-1.39919	0.499364	20	-6.34589	0.00182293	17	-2.41429	0.105471	18	-0.00525089	0.450423	23
NCTC8325	SAOUHSC_00860=SAOUHSC_00860	-0.138019	0.422665	33	-1.58277	0.393652	28	1.99686	0.052552	34	1.50408	0.38335	29	1.28485	0.138325	34	0.738372	0.241946	27	1.41373	0.173139	36	-0.834393	0.49946	31	-2.08457	0.212859	29	0.512329	0.365228	30	0.790236	0.495516	34	0.187227	0.29647	33	-2.05521	0.166903	29	-1.76381	0.0723553	27	-0.409769	0.204672	26	2.68237	0.214922	32
NCTC8325	SAOUHSC_00861=SAOUHSC_00861	-0.227442	0.36064	22	-0.248225	0.5	19	-1.29332	0.11391	33	-1.47194	0.215123	22	-1.33968	0.235262	33	-0.686738	0.403486	19	-0.170557	0.416392	35	1.53787	0.49946	24	-3.65799	0.202487	24	1.35628	0.224842	26	-2.63791	0.307488	33	-3.68447	0.00379265	33	-0.727227	0.180802	18	-5.94358	0.00155569	22	-2.23904	0.089316	23	1.82907	0.281639	22
NCTC8325	SAOUHSC_00862=SAOUHSC_00862	-7.97418	0.301298	3	-8.40479	0.172777	4	3.30732	0.0221495	6	-3.23957	0.0461791	2	3.85562	0.037973	6	7.39518	0.325285	3	3.53282	0.228896	6	2.5354	0.288411	3	-1.83767	0.280801	3	-0.587188	0.499098	2	0.590562	0.466032	6	5.95257	0.00626498	6	-4.624	0.187697	4	3.96826	0.320254	5	-3.93449	0.26014	3	7.38186	0.235564	3
NCTC8325	SAOUHSC_00863=SAOUHSC_00863	1.85989	0.320464	5	6.75663	0.00145355	7	-0.368942	0.425666	6	0.530922	0.492151	5	0.94657	0.266433	7	2.88033	0.0940853	4	0.138499	0.291345	6	4.51095	0.137013	4	-4.34405	0.0722512	6	2.35939	0.12774	6	4.64235	0.00622196	8	0.89017	0.39376	7	2.64823	0.0265793	6	0.757329	0.400829	7	0.751645	0.307868	6	-4.84376	0.253211	4
NCTC8325	SAOUHSC_00864=SAOUHSC_00864	-1.04731	0.0925769	7	-0.336789	0.440024	7	-0.875761	0.492335	10	1.14368	0.47741	8	-0.904704	0.357481	9	2.62523	0.425529	7	-0.519305	0.289905	9	-4.39911	0.0115958	7	-1.78189	0.0571628	6	-2.19109	0.485198	7	0.862549	0.47389	9	2.18367	0.0500752	11	0.678222	0.378245	7	-1.7291	0.226976	7	-5.66992	0.00451234	8	-4.44327	0.0931205	7
NCTC8325	SAOUHSC_00865=SAOUHSC_00865	-0.191563	0.140902	24	-1.18682	0.202916	22	-1.28593	0.130187	28	-0.507286	0.247247	22	-0.158392	0.494338	28	0.678464	0.446452	19	-0.363812	0.410557	28	-1.0638	0.406484	23	-1.37041	0.290565	24	3.59194	0.227898	20	0.878856	0.326808	27	-1.52781	0.0975488	28	-1.27589	0.193646	22	-1.72247	0.439057	19	-0.566621	0.412984	20	-1.18676	0.245468	21
NCTC8325	SAOUHSC_00866=SAOUHSC_00866	0.593097	0.244056	21	-1.52252	0.454452	20	0.543965	0.499016	28	-1.66953	0.251596	17	-0.0658194	0.121649	28	-1.34703	0.437381	16	1.5715	0.372179	27	-0.0211355	0.493769	19	-0.576219	0.364922	17	2.43084	0.379115	21	2.39156	0.289259	28	2.04204	0.126985	28	-2.71921	0.12831	20	-1.63746	0.093927	20	-2.80063	0.0537028	18	-0.131767	0.175989	16
NCTC8325	SAOUHSC_00867=SAOUHSC_00867	0	1	0	0	1	0	0	1	0	0	1	0	0	1	0	0	1	0	0	1	0	0	1	0	0	1	0	0	1	0	0	1	0	0	1	0	0	1	0	0	1	0		1	0	0	1	0
NCTC8325	SAOUHSC_00868=SAOUHSC_00868	3.47883	0.0552857	2	-0.448768	0.5	2	4.82739	0.0277171	3	-3.66749	0.0461791	2	1.62006	0.419442	2	5.70944	0.135393	2	2.77239	0.0867727	2	-8.0288	1	1	-1.73816	0.241405	2	-2.49393	0.499098	2	4.5298	0.0709722	2	2.71753	0.0112672	3	0.680367	0.212431	2	-0.631806	0.498959	2	-3.66479	0.346644	2	-10.8676	1	1
NCTC8325	SAOUHSC_00869=SAOUHSC_00869	-1.51338	0.342323	38	-0.0150561	0.213119	41	-0.104299	0.492845	47	2.57272	0.086022	36	0.525751	0.108309	46	-2.90009	0.243747	36	-2.9226	0.0202395	46	-11.5368	6.4e-05	36	-10.827	1.33e-08	39	-2.36553	0.211779	39	-2.23823	0.0773981	46	-4.98458	0.00327503	44	1.64126	0.0434347	43	-16.6098	6.54e-09	37	-17.6475	7.27184e-11	37	-6.38333	0.000451476	32
NCTC8325	SAOUHSC_00870=SAOUHSC_00870	-0.563435	0.399618	28	1.73388	0.186483	28	0.930048	0.204556	36	-0.821923	0.193156	25	0.979414	0.0376255	35	-2.10416	0.325118	24	-1.95654	0.153177	34	-8.68057	0.000312499	25	-9.57277	3.16e-06	25	-1.83371	0.277889	30	-1.33564	0.160763	34	-1.53096	0.114071	34	0.374424	0.320884	28	-14.0855	6.35e-07	26	-9.69347	2.66918e-06	26	-3.93525	0.00603177	21
NCTC8325	SAOUHSC_00871=SAOUHSC_00871	-0.236205	0.474515	3	-2.78244	0.0837869	5	-3.45469	0.351473	6	-5.58975	0.0162531	3	-0.545782	0.476339	6	-5.91272	0.0781178	2	-1.82818	0.0138678	6	-14.6552	0.042641	2	-8.55882	0.0737065	4	2.65618	0.0611271	3	-5.90775	0.206261	6	-0.563594	0.440701	6	-6.23242	0.00644721	5	-3.76965	0.498959	4	-5.18143	0.019936	3	-3.5216	0.245468	4
NCTC8325	SAOUHSC_00872=SAOUHSC_00872	0.6321	0.372169	26	1.6985	0.323204	26	-0.933793	0.410783	32	3.45141	0.0139406	26	1.67559	0.11449	32	0.664852	0.369677	20	-0.513481	0.308899	32	-2.58021	0.0674305	22	-3.60014	0.00108706	24	-0.789633	0.354342	24	-0.891836	0.419772	31	-1.31212	0.119522	32	1.63814	0.297155	30	-7.50447	3.93e-06	27	-5.33958	0.00413095	27	-1.63586	0.172644	19
NCTC8325	SAOUHSC_00873=SAOUHSC_00873	-2.18322	0.18022	9	-2.19391	0.317022	9	-5.55834	0.012018	9	4.4092	0.0585498	8	-3.02761	0.0406292	9	-2.31492	0.461693	7	-3.07035	0.0705942	9	-2.56239	0.114613	7	-0.181302	0.350298	8	2.83413	0.221111	6	-3.13117	0.139634	9	-2.59331	0.00213368	9	-1.74834	0.3695	9	-3.99307	0.00545034	8	0.35998	0.431875	8	2.47373	0.108206	7
NCTC8325	SAOUHSC_00874=SAOUHSC_00874	-0.65763	0.20837	7	1.41226	0.0742997	7	-4.60792	0.025129	8	1.13505	0.313223	8	0.501846	0.498425	8	-3.0038	0.243747	6	-0.855024	0.309863	8	-2.73493	0.0470398	6	-1.0969	0.184634	6	-2.8199	0.221111	6	-2.87783	0.0663748	8	-2.65507	0.0120169	8	0.537205	0.3695	7	-0.97748	0.354412	7	1.05763	0.155259	7	2.3152	0.493522	8
NCTC8325	SAOUHSC_00875=SAOUHSC_00875	-0.60053	0.38601	31	0.140806	0.468044	34	-0.859503	0.201636	38	-1.53791	0.43379	30	1.01525	0.0171302	38	-1.04486	0.499225	27	1.93189	0.489777	38	-0.404378	0.297333	29	-0.206176	0.299324	34	2.98632	0.208231	31	-0.0539813	0.449523	37	0.199759	0.482878	37	-1.75841	0.288897	34	-2.15412	0.088718	33	0.580183	0.48489	33	-4.85711	0.0367261	30
NCTC8325	SAOUHSC_00876=SAOUHSC_00876	-1.22417	0.21865	10	1.1992	0.283693	10	0.144932	0.368584	14	-1.98198	0.138645	10	0.968012	0.418364	14	-7.74825	0.0615646	9	1.63134	0.46855	14	1.4373	0.293866	10	-2.92574	0.304619	9	-1.1692	0.29873	10	0.961048	0.464397	13	3.31911	0.0539752	14	-0.412392	0.378092	10	0.944019	0.361112	10	0.200198	0.401349	9	-0.726616	0.286461	7
NCTC8325	SAOUHSC_00877=SAOUHSC_00877	-0.671812	0.440496	17	2.90471	0.157377	19	-0.663993	0.122041	20	0.260851	0.262319	15	-1.08063	0.126804	19	-0.301224	0.5	15	0.253819	0.301344	20	-2.66058	0.311782	15	-2.91426	0.427298	15	-0.240927	0.373418	16	-2.16876	0.0876664	19	0.38566	0.468574	20	-1.17779	0.394424	18	-3.48447	0.221048	18	-1.60954	0.306359	18	-3.36907	0.0121775	16
NCTC8325	SAOUHSC_00878=SAOUHSC_00878	-0.701067	0.482286	34	-0.965403	0.420458	32	-2.97642	0.0199311	43	-0.77392	0.499848	29	-1.6805	0.0101909	43	-1.48889	0.371985	29	-0.869862	0.154058	43	-0.200675	0.268007	32	3.99241	0.0220538	36	-3.75685	0.241944	32	-0.532286	0.288315	44	-5.00371	4.79e-06	43	-0.466383	0.187697	32	0.933696	0.263341	34	-0.0710849	0.17602	31	6.73699	8.23e-05	38
NCTC8325	SAOUHSC_00879=SAOUHSC_00879	3.61808	0.291287	39	-1.74936	0.0676903	34	-0.505193	0.120245	40	1.87604	0.10913	32	1.04629	0.144961	42	1.57444	0.325285	30	-0.415094	0.183073	42	1.61484	0.14833	30	0.206907	0.43957	38	2.28467	0.121906	34	-0.689744	0.489963	41	-0.867473	0.264733	40	-1.25824	0.0693412	35	-2.60181	0.0186864	35	-2.76572	0.0140142	36	0.108565	0.284298	34
NCTC8325	SAOUHSC_00880=SAOUHSC_00880	1.10857	0.495541	36	-1.60664	0.372232	35	-0.302906	0.250788	46	0.851814	0.499848	36	0.33017	0.466186	46	0.876675	0.267499	30	-0.773839	0.267478	46	0.139391	0.260488	31	0.802757	0.206809	33	1.81848	0.157078	31	-0.367727	0.399439	44	-1.08473	0.294225	44	-0.59946	0.32429	37	1.43658	0.251836	34	0.0762019	0.498656	32	-1.53997	0.0595638	32
NCTC8325	SAOUHSC_00881=SAOUHSC_00881	1.25666	0.22487	12	-1.36159	0.411344	10	-0.421194	0.19643	15	1.48346	0.29229	10	-0.0481233	0.449195	13	0.543726	0.4874	9	-1.5936	0.240166	14	-1.26886	0.466055	10	-1.00282	0.300742	9	-0.649136	0.317073	11	-0.339013	0.246623	14	0.658241	0.432668	15	-1.37534	0.306607	11	-1.91506	0.122733	9	-0.150967	0.5	9	-0.357344	0.30681	10
NCTC8325	SAOUHSC_00882=SAOUHSC_00882	0.213381	0.454064	27	0.726335	0.439287	21	0.266181	0.499993	30	2.41404	0.257576	21	1.24016	0.0923325	31	-1.51229	0.207558	21	-0.126045	0.444375	30	1.29565	0.208358	24	-0.321899	0.480142	25	1.0611	0.401395	21	1.69341	0.347374	31	1.23731	0.427402	31	1.06401	0.455424	23	-0.436784	0.25222	22	0.134954	0.211313	21	0.809069	0.320762	22
NCTC8325	SAOUHSC_00883=SAOUHSC_00883	-2.27176	0.27671	9	3.42965	0.331985	10	-1.09392	0.0449114	12	-1.00926	0.461804	9	1.30268	0.278998	13	-0.743321	0.5	9	-0.673467	0.160885	12	-2.19508	0.0775611	9	1.37892	0.197533	9	0.736106	0.475882	9	-0.308389	0.376472	13	0.0536039	0.409038	12	0.946191	0.478157	9	0.390024	0.439203	9	-0.796245	0.401349	9	-0.120165	0.261798	10
NCTC8325	SAOUHSC_00884=SAOUHSC_00884	-1.96821	0.26606	7	5.79315	0.247512	6	0.246407	0.310962	11	-2.43472	0.462491	6	2.26542	0.107196	11	-0.790445	0.365256	6	1.50156	0.493688	11	-0.339806	0.398306	7	1.01261	0.232362	6	3.33856	0.187347	6	-0.91649	0.427962	11	0.647745	0.27984	11	2.24669	0.366746	5	-0.871843	0.400829	7	-4.28945	0.0599065	7	2.98482	0.0931205	7
NCTC8325	SAOUHSC_00885=SAOUHSC_00885	-2.4903	0.217365	11	-0.568172	0.439114	8	-2.48437	0.186288	16	3.40638	0.0395822	10	3.23813	0.0166979	16	-1.82098	0.222111	9	-1.2992	0.151833	15	1.33085	0.408677	10	4.85541	0.0761585	9	3.74796	0.159159	9	-0.195291	0.287853	15	0.719667	0.0703431	16	-0.622401	0.372307	8	2.843	0.243319	11	2.17972	0.492198	11	5.22942	0.041836	12
NCTC8325	SAOUHSC_00886=SAOUHSC_00886	-2.38848	0.075592	36	-0.52001	0.497744	31	-1.78795	0.0189703	39	0.94834	0.47599	32	1.65867	0.216402	40	-2.251	0.406756	32	-2.87409	0.01862	40	1.60229	0.209512	35	3.48313	0.0445506	33	1.84197	0.181707	33	-0.661657	0.429722	40	-0.880596	0.170648	39	0.508986	0.48299	33	0.0107941	0.254316	33	-2.79599	0.00998636	31	3.42165	0.0273272	39
NCTC8325	SAOUHSC_00887=SAOUHSC_00887	-3.02157	0.10097	5	0.532172	0.236467	3	1.70716	0.243378	9	-4.21328	0.140432	6	2.56733	0.0133974	8	-7.28753	0.0451826	4	0.882646	0.294541	9	-0.515477	0.423441	4	1.99463	0.127059	4	-1.79317	0.499098	4	1.2086	0.120132	10	2.79963	0.213892	10	2.99413	0.154763	4	-0.10578	0.48376	4	4.74033	0.113869	4	1.50638	0.111552	5
NCTC8325	SAOUHSC_00888=SAOUHSC_00888	-0.499449	0.327292	13	-0.595294	0.289943	14	2.0124	0.0550859	16	1.94715	0.251522	12	4.136	0.0029981	18	-6.22858	0.124348	10	-0.182152	0.435523	16	1.1148	0.481939	13	3.4223	0.144038	14	-0.357429	0.472894	15	1.08288	0.342008	16	1.70557	0.180517	16	-1.65111	0.290478	13	-1.59832	0.105903	14	-1.02988	0.5	13	0.973826	0.427116	15
NCTC8325	SAOUHSC_00889=SAOUHSC_00889	1.32472	0.083641	58	-0.293798	0.386455	55	-0.010296	0.498605	72	4.10588	0.0219232	61	3.54786	1.91e-06	72	-0.206771	0.462757	49	-0.94462	0.444179	73	5.62132	0.000736114	59	6.3093	1.3e-06	61	2.6651	0.0743724	55	0.171351	0.38474	73	0.943053	0.278215	74	-0.978474	0.170014	58	-0.667596	0.236829	57	-0.233982	0.338652	59	5.78932	0.00508551	57
NCTC8325	SAOUHSC_00890=SAOUHSC_00890	3.54903	0.087735	5	-4.80813	0.0879922	5	-0.16589	0.25657	8	-7.8249	0.0630127	4	0.133109	0.279571	8	7.90175	0.0778736	5	-2.52104	0.131628	7	5.59512	0.382305	4	-1.15666	0.404507	5	1.9155	0.38894	5	-0.960815	0.362908	7	0.886856	0.171918	7	-1.94297	0.3456	5	-3.0957	0.320254	5	0.442063	0.250756	6	-3.78432	0.125468	4
NCTC8325	SAOUHSC_00891=SAOUHSC_00891	0.321729	0.438256	22	1.71733	0.0572863	20	-0.773213	0.422063	28	-1.5198	0.294995	23	-0.00741171	0.287797	28	0.849931	0.409824	19	1.18685	0.481656	28	3.49666	0.0181284	22	0.303665	0.403609	22	1.18399	0.178021	20	-0.547695	0.322584	28	-0.857895	0.454419	28	-0.975867	0.333731	22	-5.6114	0.00124748	20	-1.55082	0.30241	20	-0.117108	0.370125	20
NCTC8325	SAOUHSC_00892=SAOUHSC_00892	1.62183	0.441594	9	-1.87134	0.25725	9	-1.87345	0.409303	12	0.223674	0.396804	9	-1.46806	0.0260021	12	-2.06483	0.34581	6	-0.589285	0.360253	12	0.248961	0.20347	6	-4.4604	0.0309343	6	0.390374	0.337762	8	3.34488	0.0162603	13	6.40731	6.87e-05	13	-2.19287	0.181301	10	-0.764422	0.345037	10	4.28043	0.266619	10	1.59955	0.0492237	8
NCTC8325	SAOUHSC_00893=SAOUHSC_00893	-0.748448	0.498795	32	0.793362	0.5	31	-2.61725	0.0028051	36	0.16453	0.259712	29	-0.796208	0.440651	35	0.815226	0.146469	28	-1.94446	0.134208	38	-0.425652	0.391252	30	1.62971	0.0466208	31	-2.33959	0.231739	32	-2.99368	0.0162603	35	-1.93093	0.0314596	36	0.604224	0.357693	32	-2.75662	0.0172972	31	-1.86471	0.0358483	30	0.743924	0.457359	27
NCTC8325	SAOUHSC_00894=rocD	1.81535	0.0832896	44	-0.780516	0.222573	46	-1.30555	0.0612131	53	-0.545516	0.46349	42	-0.379693	0.408608	52	-1.93076	0.0609445	37	0.223878	0.367058	54	-0.961334	0.220244	39	-2.43779	0.111153	41	2.9511	0.0945552	43	-0.376297	0.490289	53	-0.846014	0.210908	52	-1.03502	0.204194	44	-3.09436	0.0076627	43	-2.48071	0.0119419	42	0.124412	0.465056	40
NCTC8325	SAOUHSC_00895=SAOUHSC_00895	1.62422	0.496368	48	0.927671	0.356141	47	-1.62138	0.0346374	54	0.250175	0.166516	45	0.408773	0.283116	52	-0.469692	0.485369	42	-0.397665	0.0657041	54	0.75388	0.495405	47	-1.41907	0.187068	47	1.03242	0.392002	44	0.385114	0.446989	52	-0.400128	0.204979	54	-0.358069	0.494952	47	-1.07612	0.202671	43	-1.9719	0.0811123	44	-0.234105	0.321308	45
NCTC8325	SAOUHSC_00896=SAOUHSC_00896	-7.4603	0.00788808	21	-8.34119	0.0676903	20	-8.42166	0.00529038	27	-9.72753	0.00259079	17	-12.9498	6.94e-06	26	-5.31244	0.107023	18	-0.415047	0.473767	27	-6.87325	0.021694	21	-9.35502	0.000126161	18	-1.38049	0.126726	18	-5.62931	0.00753991	26	-11.6916	3.31e-09	26	-2.76801	0.175448	21	-1.95772	0.309453	18	-2.14571	0.202468	16	7.59317	0.0019148	19
NCTC8325	SAOUHSC_00897=SAOUHSC_00897	-0.216704	0.35117	19	-0.981927	0.320374	17	-2.03064	0.0745325	22	1.66558	0.195672	19	-0.430179	0.337654	22	-0.129672	0.326044	17	0.566175	0.422173	23	0.765102	0.40338	17	0.0458839	0.496292	19	-0.949054	0.254928	18	-0.496519	0.280327	23	-2.08915	0.0185278	22	0.0288285	0.405007	18	-1.02619	0.271495	19	-0.543094	0.437289	16	-3.16529	0.00937208	18
NCTC8325	SAOUHSC_00898=SAOUHSC_00898	-2.21244	0.347665	33	-0.532953	0.382086	33	-1.64151	0.230277	36	-1.85092	0.100386	32	-0.510443	0.41967	35	-2.23373	0.304894	29	-1.00995	0.212302	37	-0.57816	0.375443	34	-0.177905	0.430322	31	1.2478	0.320521	31	-0.137192	0.374198	38	-1.31452	0.0171017	37	-1.75566	0.0954467	32	0.468275	0.452184	33	-0.919994	0.170301	33	-0.129433	0.382062	29
NCTC8325	SAOUHSC_00899=SAOUHSC_00899	0.11377	0.498644	33	0.972639	0.385205	33	-0.834123	0.261777	39	-1.2084	0.208642	33	0.541326	0.397536	40	0.222831	0.380948	29	0.827035	0.465184	40	0.716658	0.288411	30	0.367848	0.238888	36	-0.0586253	0.469115	35	0.0906256	0.48069	39	-0.0424395	0.301658	39	0.321554	0.479256	34	0.396281	0.263291	29	-0.609126	0.169279	32	-3.03321	0.17164	31
NCTC8325	SAOUHSC_00900=pgi	-0.349577	0.395679	33	0.109828	0.463167	29	-1.61456	0.138605	36	0.0528914	0.48664	27	-3.06069	0.0164424	34	-2.15719	0.300106	28	1.55572	0.365018	36	-1.95861	0.257666	31	-1.37868	0.498427	32	2.66745	0.121482	31	0.994489	0.265047	35	-1.76956	0.0660332	35	0.342461	0.454274	31	1.78729	0.200211	28	1.71396	0.233276	29	1.53657	0.0273731	29
NCTC8325	SAOUHSC_00901=SAOUHSC_00901	2.24853	0.0442111	12	0.594309	0.295875	11	3.85413	0.0375505	20	2.5122	0.302022	12	1.82927	0.0310433	17	-0.0590094	0.41313	10	-1.70415	0.447279	17	2.69878	0.0900104	11	2.89996	0.0211647	14	-2.36454	0.146296	11	-1.62116	0.455065	16	-1.29912	0.272053	16	1.84931	0.0743656	13	1.37415	0.0906683	12	0.404346	0.181829	13	-2.3408	0.0846128	10
NCTC8325	SAOUHSC_00902=SAOUHSC_00902	1.24891	0.0407424	15	-0.660435	0.5	13	-5.43255	0.0133629	16	-2.22461	0.102784	13	0.281782	0.439011	18	0.938077	0.286667	13	-2.19481	0.168845	18	3.52875	0.0563557	15	7.2094	0.000208551	14	1.22329	0.472774	13	-3.48067	0.00616283	16	-2.98781	0.08087	17	0.370745	0.344773	14	-1.13972	0.273049	11	-3.31785	0.0277979	11	-0.530075	0.267737	10
NCTC8325	SAOUHSC_00903=SAOUHSC_00903	-1.00058	0.246168	13	0.26332	0.5	12	-0.208043	0.489863	16	-2.93364	0.0297154	12	2.05581	0.203227	16	-1.18421	0.5	12	1.63597	0.413615	16	4.46884	0.0221955	15	6.80584	0.00467822	13	-1.35177	0.300347	13	0.773356	0.327104	15	-0.974802	0.194857	15	-0.0985855	0.452008	13	-1.79035	0.050758	12	-1.6739	0.104346	11	2.75875	0.289822	12
NCTC8325	SAOUHSC_00904=SAOUHSC_00904	-2.57708	0.00580396	53	-5.21959	0.000460985	51	-4.25658	5.25e-05	67	-3.1582	0.133329	48	-5.91581	2.45e-07	67	-1.01261	0.253269	46	-2.27226	0.104949	69	-4.59488	0.00174719	47	-4.577	4.78e-05	49	-10.4226	0.000741703	57	-11.9738	9.4e-08	67	-14.7797	1.19e-10	68	0.121933	0.491606	55	-0.694728	0.177007	49	0.768059	0.1244	53	-1.56448	0.151143	62
NCTC8325	SAOUHSC_00905=SAOUHSC_00905	-1.42671	0.0849632	62	-6.18459	0.00282088	61	-4.19275	8.08e-05	73	-4.30818	0.101858	61	-5.0851	0.0010096	72	0.119878	0.200056	50	-2.65892	0.0154805	74	-2.38617	0.270627	57	-2.92309	0.0163327	50	-14.2027	7.29e-07	55	-11.5756	6.58e-07	72	-16.1562	2.02e-12	72	-1.50372	0.0265793	65	-1.20906	0.0923848	55	-0.435298	0.439157	58	-2.48812	0.000742789	58
NCTC8325	SAOUHSC_00906=SAOUHSC_00906	-5.71402	0.00493501	25	-1.08023	0.30947	23	-2.11894	0.143516	26	0.418232	0.49644	21	2.09947	0.0189758	27	-3.80581	0.145396	24	0.458895	0.433126	26	-1.55086	0.272343	25	3.18647	0.00502849	23	-7.54733	0.0312771	24	-5.52041	0.385441	26	-6.85329	0.00142103	26	-0.755332	0.396161	23	-0.731663	0.226976	24	0.957003	0.448262	23	0.902473	0.20116	21
NCTC8325	SAOUHSC_00907=SAOUHSC_00907	-0.411037	0.29446	14	-0.80333	0.371122	15	0.190299	0.303733	18	1.68722	0.0508906	10	3.14848	0.0847878	20	1.16878	0.393551	11	-0.536092	0.46855	17	1.18561	0.394923	12	-2.67453	0.0231079	15	3.01572	0.146296	14	0.200111	0.323833	17	-0.862928	0.399711	18	-0.641723	0.359888	15	1.26539	0.239922	15	-6.2631	0.247405	14	-2.99042	0.0469912	11
NCTC8325	SAOUHSC_00908=SAOUHSC_00908	-1.6797	0.154119	29	-0.861867	0.37891	29	-0.992496	0.0883356	34	-0.909631	0.16589	29	-0.544989	0.423479	34	-0.676272	0.254776	28	-1.76273	0.134208	34	-1.35236	0.23872	29	-0.189171	0.486826	29	-0.428867	0.436699	29	-0.224317	0.478069	34	-1.67945	0.0216396	34	-1.4962	0.0801197	29	-1.52319	0.0142078	28	-1.56404	0.00587174	26	-0.722326	0.216642	28
NCTC8325	SAOUHSC_00909=SAOUHSC_00909	-0.269804	0.307514	17	-0.405693	0.356141	19	-2.13421	0.168122	19	-2.42307	0.245822	17	-1.77247	0.0765885	18	-1.79361	0.5	14	-0.107906	0.472259	19	-0.887297	0.137013	15	2.06241	0.018038	15	-1.269	0.370771	17	0.0155852	0.474779	19	0.550662	0.492456	21	-0.0861467	0.204956	19	-5.87976	1.72e-06	17	-4.73396	0.0142955	18	2.02196	0.032373	12
NCTC8325	SAOUHSC_00910=SAOUHSC_00910	-1.67955	0.393131	10	1.42731	0.38808	11	2.2511	0.230277	17	-0.594763	0.294995	9	1.26631	0.129998	12	-3.26803	0.105206	9	0.561573	0.5	13	-4.24682	0.0312157	9	-2.4136	0.0120678	11	-0.842452	0.417406	9	0.901879	0.121027	12	0.491593	0.419471	14	0.510382	0.458456	12	0.187682	0.230667	11	-2.21011	0.240369	10	-2.52253	0.0378361	11
NCTC8325	SAOUHSC_00911=SAOUHSC_00911	-1.44616	0.124907	38	-3.58621	0.110369	38	0.777857	0.143516	52	1.72859	0.440708	35	1.36552	0.077209	51	-3.60646	0.0781178	32	0.926652	0.428465	53	-1.71636	0.232407	35	1.30048	0.186253	35	-1.69101	0.241919	35	-0.363319	0.426228	50	0.178414	0.233076	54	-2.60877	0.0460861	39	-0.634634	0.487824	39	-2.15056	0.322865	39	1.40166	0.488922	29
NCTC8325	SAOUHSC_00912=SAOUHSC_00912	-3.86574	0.00145002	53	-2.05893	0.198157	53	-0.561935	0.43369	67	0.529589	0.256107	56	0.398355	0.388199	70	-0.579046	0.325285	51	0.482579	0.408457	70	-2.22601	0.312316	50	0.201503	0.480142	54	0.112802	0.309233	50	-0.386118	0.492136	66	-0.530507	0.294225	67	-1.48151	0.0974471	54	0.734749	0.317397	50	1.05285	0.36083	53	-2.56757	0.0273731	52
NCTC8325	SAOUHSC_00913=SAOUHSC_00913	0.103692	0.414079	7	2.1481	0.172777	7	2.15291	0.021439	10	-4.42185	0.0227179	9	1.33569	0.0555136	10	1.84058	0.253269	6	2.14494	0.0769448	9	1.70887	0.0346836	6	1.34849	0.362438	8	-0.138061	0.337762	7	3.7279	0.0426571	10	2.4289	0.0034067	10	-1.28155	0.0582527	7	0.285641	0.209566	8	0.161744	0.466005	8	1.61314	0.284526	3
NCTC8325	SAOUHSC_00914=SAOUHSC_00914	-1.51106	0.151376	15	-1.04464	0.360283	17	2.5998	0.349462	26	1.953	0.128306	15	1.9751	0.036116	24	-0.0320669	0.397925	12	2.96027	0.466213	29	-0.826653	0.0780735	13	0.879006	0.452546	14	1.32226	0.0407454	15	1.50036	0.486998	26	1.53312	0.337864	25	-2.07674	0.12149	17	3.22866	0.490947	14	2.89408	0.110841	15	-0.405771	0.499803	14
NCTC8325	SAOUHSC_00915=SAOUHSC_00915	2.07776	0.24506	8	1.52453	0.449536	8	-2.84961	0.0273701	13	2.46712	0.217779	9	1.6961	0.357481	14	1.97804	0.400683	6	-0.316993	0.213398	14	2.71828	0.499734	8	-1.9812	0.0501439	8	-0.287223	0.498124	10	-1.00121	0.280327	13	1.25139	0.115868	12	-1.12569	0.140131	8	1.89589	0.445574	10	-1.86197	0.247246	9	-0.459983	0.376847	8
NCTC8325	SAOUHSC_00916=SAOUHSC_00916	4.15645	0.0870491	8	2.15087	0.219848	8	2.34104	0.159552	21	1.60664	0.193651	7	-0.223245	0.426362	20	0.518771	0.441605	4	-1.16563	0.276397	20	-1.69144	0.162048	4	1.7816	0.465224	7	0.490618	0.383474	7	0.839677	0.469814	19	2.79419	0.119215	22	1.76372	0.0761087	9	3.29079	0.184447	11	1.56615	0.207008	9	-1.65395	0.0968292	7
NCTC8325	SAOUHSC_00917=SAOUHSC_00917	3.57947	0.00965141	12	0.305415	0.5	14	0.855443	0.250353	15	1.84104	0.224223	10	0.753697	0.186786	14	3.44538	0.0712874	10	-1.01629	0.365018	15	-0.583266	0.283414	10	-1.02954	0.498427	13	-1.41461	0.142805	13	-0.181661	0.499792	14	-0.430251	0.156406	16	-0.0601099	0.495801	13	3.31303	0.247766	13	1.07773	0.202468	11	0.341036	0.469077	13
NCTC8325	SAOUHSC_00919=SAOUHSC_00919	1.42045	0.21865	6	-4.50396	0.00282088	6	0.911417	0.395101	7	-0.881716	0.239248	4	1.58147	0.384318	7	1.95074	0.145396	5	0.31607	0.280906	7	-2.4559	0.0337361	5	-3.42584	0.192569	6	-4.86446	0.216427	6	1.96394	0.137594	7	-0.0842922	0.498856	6	-3.43716	0.346237	6	-2.74223	0.166941	6	0.0310193	0.430785	6	-3.24058	0.0327869	5
NCTC8325	SAOUHSC_00920=SAOUHSC_00920	0.133324	0.498644	30	2.54631	0.0662107	27	-2.72628	0.0189703	36	1.09048	0.422738	27	1.96557	0.0104035	37	-4.46877	0.0164614	25	0.468919	0.421001	37	-3.27522	0.0255224	25	-0.52546	0.388371	25	-0.116621	0.445189	22	-1.19628	0.28751	36	-3.86801	4.79e-05	36	0.927379	0.253732	28	-10.7262	9.22e-06	22	-7.98873	0.00276105	24	-4.44631	0.0282923	23
NCTC8325	SAOUHSC_00921=SAOUHSC_00921	-0.682311	0.332304	55	-2.18033	0.306342	50	-1.3986	0.0420092	66	0.982921	0.138248	50	4.09407	3.93e-06	65	-0.534159	0.457241	51	1.67316	0.414448	68	1.21387	0.23134	52	1.82367	0.406544	56	-0.0311222	0.398487	50	-0.700545	0.24277	65	-3.70459	1.89e-06	65	-0.395883	0.394424	54	-11.7059	1.74e-08	47	-11.0097	4.74185e-10	47	-1.32794	0.152527	45
NCTC8325	SAOUHSC_00922=SAOUHSC_00922	0.0103259	0.498644	8	-1.52742	0.5	8	-0.0115308	0.49057	8	1.12851	0.23534	8	-0.198629	0.493939	8	-1.6635	0.235047	8	-0.659879	0.444926	9	3.35467	0.0195738	8	1.25553	0.345	8	1.5883	0.265229	8	1.02592	0.318187	8	0.288924	0.27737	8	-3.05341	0.0135046	8	-4.15531	0.00663922	8	-0.319337	0.437753	8	-2.98822	0.105523	8
NCTC8325	SAOUHSC_00923=SAOUHSC_00923	-0.313509	0.467062	20	1.51831	0.0953912	17	0.203962	0.475915	27	-0.304011	0.44354	21	-0.0548235	0.250889	25	-1.74168	0.117991	15	0.599954	0.419766	27	0.285359	0.42511	19	-0.941935	0.172538	17	0.977601	0.464365	18	-1.19863	0.323873	26	0.54265	0.468801	28	0.132247	0.414624	19	-0.504589	0.212761	20	0.844854	0.342952	19	-1.74173	0.0887326	17
NCTC8325	SAOUHSC_00924=SAOUHSC_00924	-1.08822	0.27994	30	-2.37973	0.224207	32	-1.60175	0.0375505	37	-1.34108	0.414591	24	-1.22873	0.333971	37	-1.42452	0.45615	27	-2.53294	0.30486	38	0.569723	0.394923	31	-1.14074	0.255254	29	3.00059	0.396035	28	-0.247562	0.389807	38	-0.807318	0.382306	39	-3.87252	0.0200003	31	-3.04345	0.0339493	29	-3.87893	0.0299006	28	1.36014	0.196084	20
NCTC8325	SAOUHSC_00925=SAOUHSC_00925	-1.41642	0.323142	24	-1.92748	0.162851	21	-0.399194	0.214684	31	2.28253	0.499848	25	0.374627	0.187995	32	-2.3629	0.155487	19	1.04319	0.225482	31	0.239324	0.22945	24	-3.02933	0.12392	23	3.99994	0.259139	21	-0.317134	0.196357	30	-1.02984	0.461149	30	-1.11577	0.124158	22	-4.26565	0.0159634	20	-0.559064	0.335843	21	-0.233008	0.267737	21
NCTC8325	SAOUHSC_00926=SAOUHSC_00926	-0.725882	0.304363	15	-0.801575	0.353076	15	-0.891418	0.273263	20	-0.718687	0.281453	13	1.42854	0.0690265	20	-0.628324	0.465054	13	-2.69141	0.186953	19	1.18074	0.140795	13	2.91949	0.16648	18	2.05762	0.0915188	15	-1.76594	0.293355	19	-1.98868	0.225794	19	-1.03552	0.181299	13	-2.03712	0.0772418	13	-2.436	0.0716354	12	-0.0433525	0.426289	10
NCTC8325	SAOUHSC_00927=SAOUHSC_00927	3.24592	0.198483	42	0.855116	0.25572	38	-1.67174	0.0778416	54	0.863121	0.465889	44	0.432275	0.272387	55	0.74134	0.44927	33	-2.37163	0.0807472	55	2.55364	0.309633	38	0.178633	0.446423	40	1.1647	0.219194	37	-0.538039	0.361207	55	-2.01159	0.00621187	55	0.582163	0.297905	39	-0.351334	0.382211	40	-2.17812	0.0197058	42	0.167181	0.420509	37
NCTC8325	SAOUHSC_00928=SAOUHSC_00928	-0.307455	0.499219	46	-2.32918	0.164544	44	-0.28867	0.219965	57	0.718937	0.5	44	1.4258	0.14297	56	1.82757	0.141028	41	0.658059	0.497205	57	0.0779512	0.385755	43	0.522385	0.485223	44	-0.994761	0.179126	44	1.1828	0.0928833	55	-0.469376	0.272647	57	-1.74695	0.15072	45	-0.274009	0.398787	47	-0.991843	0.498656	45	0.0376262	0.362384	37
NCTC8325	SAOUHSC_00929=SAOUHSC_00929	0.275631	0.382333	17	1.24122	0.386455	18	-2.77454	0.0789236	22	-2.09092	0.294995	15	-0.189157	0.419442	23	-1.37551	0.423694	14	-1.32212	0.125755	24	0.310384	0.386125	16	-2.79625	0.0511239	15	-3.08921	0.0259057	17	-0.23471	0.316256	23	0.370116	0.395493	26	-1.37086	0.182262	18	-3.30151	0.359119	17	-2.80898	0.0871912	18	-1.10607	0.338178	14
NCTC8325	SAOUHSC_00930=SAOUHSC_00930	-1.13418	0.481523	15	1.57946	0.250086	15	1.58083	0.332362	22	-0.589676	0.422773	15	0.579813	0.37339	19	-0.998052	0.295063	13	1.37115	0.330253	21	-1.58131	0.469564	15	0.0172221	0.481124	16	-3.93563	0.300347	15	-0.582377	0.433184	19	-0.234265	0.15056	21	-0.325905	0.374624	17	-3.60804	0.430049	15	-0.488074	0.376905	15	-4.23979	0.00679484	16
NCTC8325	SAOUHSC_00931=SAOUHSC_00931	-1.04897	0.0671657	19	-0.635793	0.463167	19	1.96021	0.143516	31	0.722528	0.294995	17	2.43019	0.0212093	29	-3.69207	0.259073	16	-0.229096	0.449403	29	-4.79623	0.0476149	17	-0.594388	0.289917	23	1.2248	0.395051	17	3.03787	0.0385779	30	1.12456	0.126347	31	-3.01455	0.0824659	20	0.319919	0.309763	23	0.0552222	0.308397	22	-2.00119	0.0551021	22
NCTC8325	SAOUHSC_00932=SAOUHSC_00932	-0.915755	0.357171	27	-0.52131	0.5	25	-1.00336	0.263333	39	2.31862	0.0771481	23	-1.6874	0.436528	36	0.406462	0.288894	27	-4.4885	0.0300362	37	-2.63136	0.032719	26	-0.356865	0.36921	26	-1.0513	0.266549	27	-0.953718	0.246394	37	-1.07105	0.457824	38	-0.949068	0.23923	26	-4.41171	0.00269903	27	-3.21346	0.0791249	27	-0.636058	0.322929	25
NCTC8325	SAOUHSC_00933=SAOUHSC_00933	-1.38535	0.0591896	23	-1.53297	0.24272	21	-0.356631	0.365879	23	3.99912	0.00261138	22	1.33693	0.0711173	23	2.31824	0.448278	22	-1.13221	0.389447	23	-0.698113	0.394923	20	-0.0469512	0.498427	20	-2.42632	0.372841	20	-0.711483	0.250227	23	0.535598	0.0491901	23	-2.733	0.0263405	22	0.835113	0.454481	18	-1.01018	0.418056	19	-0.726233	0.343104	20
NCTC8325	SAOUHSC_00934=spxA	-1.53762	0.129931	6	-1.35389	0.280612	6	-3.30751	0.218068	8	-3.56785	0.0134358	7	-4.58055	0.0281965	8	-1.56041	0.0940853	4	4.37561	0.0566769	8	0.200744	0.47768	5	2.66101	0.015581	7	-0.339802	0.499098	6	-0.640422	0.407579	8	-2.87948	0.126985	9	2.23327	0.265148	7	-1.82599	0.31828	7	-4.9991	0.0248722	7	-3.04247	0.168987	7
NCTC8325	SAOUHSC_00935=SAOUHSC_00935	1.63437	0.454064	10	-1.73519	0.118194	11	0.766698	0.273263	13	-0.681026	0.402688	10	0.294749	0.496973	13	-1.15915	0.375637	10	1.66449	0.390223	13	-0.899265	0.199999	10	-3.41401	0.0289984	11	3.41924	0.480672	12	-0.0943761	0.388708	13	-1.77784	0.0287927	13	-2.73807	0.130715	12	-3.33836	0.0494241	13	-5.81347	0.0101647	11	-3.99454	0.00553376	8
NCTC8325	SAOUHSC_00936=SAOUHSC_00936	2.7282	0.356337	20	-0.455617	0.333951	19	0.943577	0.44225	23	2.02625	0.412129	16	1.2778	0.306359	23	-0.0312186	0.474315	15	-0.56945	0.207995	21	-1.98562	0.230553	15	-2.47073	0.0406559	16	1.47782	0.159272	15	1.75681	0.258585	21	0.745429	0.389153	23	-2.97624	0.0708109	18	-0.740696	0.233341	16	-0.759804	0.228336	15	-1.8582	0.284526	14
NCTC8325	SAOUHSC_00937=SAOUHSC_00937	4.12866	0.0589689	32	1.69429	0.0295336	29	-0.684085	0.10862	34	1.14523	0.41943	33	0.938542	0.141627	35	0.115983	0.295063	24	-0.49329	0.184823	37	3.34852	0.0132662	27	-1.10043	0.212859	32	0.737912	0.170993	29	0.0381364	0.486998	34	1.12941	0.114905	34	-0.569047	0.499364	30	-2.11957	0.0521077	30	-2.08102	0.0679799	30	-2.02892	0.0327998	24
NCTC8325	SAOUHSC_00938=SAOUHSC_00938	-3.41679	0.144925	9	-0.226276	0.283115	11	3.19299	0.00542646	14	5.66326	0.00947568	11	6.56941	2.54e-07	15	-1.75369	0.194377	7	-0.417904	0.307585	14	2.47999	0.432721	11	-3.74466	0.0445506	10	3.14963	0.0909824	10	1.03874	0.269318	14	5.35826	1.45e-05	14	2.60548	0.340239	12	2.45479	0.13173	8	3.11656	0.00214024	12	4.01147	0.013421	10
NCTC8325	SAOUHSC_00939=SAOUHSC_00939	-5.2215	0.0184188	7	-1.2979	0.264865	8	2.82234	0.0541573	11	6.42658	5.06e-05	9	4.86179	0.000102584	11	-0.395725	0.365256	7	1.42104	0.0657041	12	-3.17584	0.065985	7	-1.27091	0.498427	8	-0.986433	0.257168	9	-0.381656	0.499792	11	2.54885	0.019816	11	1.5269	0.211791	7	8.51457	0.242414	10	0.979303	0.24927	8	2.68339	0.0968292	7
NCTC8325	SAOUHSC_00940=SAOUHSC_00940	0.222484	0.498644	8	2.28608	0.259511	8	-0.376257	0.321884	8	3.95885	0.0033942	9	2.31073	0.00737913	9	1.28719	0.219804	7	-1.85446	0.0659584	8	1.88147	0.0685307	7	1.00762	0.41712	9	-2.5151	0.12433	8	-0.859845	0.308799	9	-0.896766	0.196878	8	-1.14481	0.303052	8	4.13896	0.00030356	8	4.50526	0.0361117	8	-1.36964	0.252023	7
NCTC8325	SAOUHSC_00941=SAOUHSC_00941	-2.46191	0.416034	2	-5.19526	0.323204	3	1.29652	0.216111	5	-1.89994	0.294995	3	2.1836	0.310433	4	1.96277	0.5	2	3.85081	0.194838	4	3.53865	0.49946	2	15.0039	0.0444509	2	-3.48033	0.499098	2	-0.572359	0.429168	4	-0.117435	0.390607	4	5.12995	0.0258742	3	3.64781	0.263341	3	4.36108	0.26014	3	3.68971	0.0418502	2
NCTC8325	SAOUHSC_00942=SAOUHSC_00942	-2.73492	0.160145	19	-5.94436	0.0151743	19	-1.80922	0.204427	23	3.45264	0.0303011	17	3.59383	0.000125851	22	-3.39031	0.0723215	17	-2.24763	0.0867727	23	-1.10066	0.401262	19	4.54503	0.0219435	18	-1.32412	0.378844	18	-2.45618	0.0760276	22	-2.39208	0.029087	22	-2.47667	0.0489875	20	3.60726	0.456807	14	6.79606	0.211831	17	2.24028	0.133358	14
NCTC8325	SAOUHSC_00943=ppnK	-2.48397	0.0677341	26	-2.4288	0.145374	22	-2.17493	0.130187	28	3.87613	0.0303091	21	1.68652	0.243327	29	-3.53993	0.187008	22	-1.19047	0.197191	28	-0.729882	0.312018	25	4.1144	0.144592	22	0.10527	0.491594	23	-1.62626	0.11893	28	-3.89316	0.00245289	28	1.56782	0.467266	25	-0.363506	0.376952	21	0.349962	0.405936	22	2.26363	0.119656	22
NCTC8325	SAOUHSC_00944=SAOUHSC_00944	0.489913	0.438321	13	-0.811478	0.5	11	-2.02526	0.0894864	17	0.598932	0.416634	11	0.28675	0.492828	18	-2.50336	0.475302	10	1.13022	0.330253	18	-1.63524	0.49946	14	-3.37587	0.000943599	13	2.15945	0.351955	14	-1.13792	0.222313	17	0.924764	0.185424	18	0.980994	0.473487	12	-1.88203	0.265557	12	-0.614388	0.493219	14	1.94679	0.319729	12
NCTC8325	SAOUHSC_00945=SAOUHSC_00945	-0.922895	0.301298	32	-0.493869	0.47237	22	1.52063	0.40241	34	2.71984	0.197349	26	1.06593	0.0697795	30	0.283527	0.354601	25	3.0507	0.069785	37	-1.45074	0.066953	25	-2.57562	0.0195914	26	-2.5707	0.132143	21	1.95053	0.22153	35	2.72209	0.129929	37	-0.68343	0.0419662	25	-4.14733	0.142948	26	-1.53647	0.306877	26	-1.29462	0.258223	33
NCTC8325	SAOUHSC_00946=SAOUHSC_00946	-0.513422	0.393131	31	0.735264	0.152065	32	-1.8744	0.220234	41	2.38312	0.100546	30	2.66575	0.000180586	40	0.562877	0.485092	29	-0.772973	0.330253	41	-2.69829	0.0674305	28	-2.61233	0.104886	26	-0.984788	0.364536	27	1.3002	0.0776167	41	1.52345	0.0977057	42	0.0646775	0.499473	31	-1.82692	0.127333	26	-0.149193	0.110601	27	-0.0045532	0.469077	34
NCTC8325	SAOUHSC_00947=SAOUHSC_00947	-0.627478	0.36064	22	-1.36445	0.26643	26	-2.00647	0.285079	28	6.14679	1.92e-07	27	10.4561	1.54e-09	29	-0.197999	0.486891	23	3.19707	0.0236073	29	2.9576	0.0900941	23	5.16734	0.000515446	26	-4.69303	0.00989198	23	-1.53312	0.110581	28	1.30654	0.27934	28	-0.698715	0.311459	26	-22.2629	1.96e-07	20	-20.1754	1.3954e-08	20	-5.49432	0.00459449	20
NCTC8325	SAOUHSC_00948=SAOUHSC_00948	-0.307043	0.277282	23	-0.738775	0.396404	22	0.189474	0.422553	32	-0.577092	0.453789	21	0.629053	0.48419	32	0.425523	0.5	19	-0.795632	0.461327	32	-2.0261	0.0312157	22	-0.890324	0.385007	23	0.267879	0.499098	21	-0.609551	0.5	32	-0.44303	0.499754	32	-1.1947	0.196216	22	1.57753	0.118887	23	-0.0608648	0.472363	22	-3.21908	0.0180477	19
NCTC8325	SAOUHSC_00949=SAOUHSC_00949	-0.24981	0.498644	49	-1.91951	0.471286	46	-1.73923	0.0240727	62	0.544175	0.344673	43	-0.0747374	0.482089	58	-1.31264	0.436613	41	-0.846532	0.151216	61	1.2137	0.483315	48	-2.53922	0.00523252	43	0.538173	0.435912	44	0.0635529	0.443198	61	0.385576	0.239538	60	-0.271862	0.440695	45	-2.06119	0.126485	45	-3.49826	0.00417314	42	-0.0385334	0.479199	44
NCTC8325	SAOUHSC_00950=SAOUHSC_00950	-0.976704	0.367001	17	2.26252	0.176455	14	-0.632436	0.179564	22	1.01696	0.344571	18	-0.500602	0.356243	22	0.402633	0.5	16	-2.25584	0.016603	23	-1.08749	0.40746	16	-1.30368	0.197452	17	1.7685	0.299608	15	1.98682	0.349357	23	0.394626	0.410237	22	1.24675	0.484799	15	-0.566897	0.475736	17	0.277135	0.376185	17	5.44783	0.0605947	18
NCTC8325	SAOUHSC_00951=SAOUHSC_00951	-2.1356	0.158095	14	-2.64183	0.151159	14	0.182235	0.416337	15	1.38842	0.279721	12	0.96282	0.190115	15	-0.841767	0.446677	13	-0.121227	0.395138	16	1.84807	0.042641	13	1.31171	0.252233	14	-0.434121	0.405484	13	-0.877644	0.414016	15	1.10943	0.194057	16	-1.75367	0.467266	14	1.09532	0.464305	15	2.24031	0.145678	13	-0.744915	0.161015	9
NCTC8325	SAOUHSC_00952=SAOUHSC_00952	0.756595	0.478156	28	-4.27029	0.00966908	30	-19.7272	1.79e-08	33	-10.2084	6.99e-07	22	-11.2019	6.64e-09	35	-4.12413	0.060166	23	1.38892	0.451882	38	-2.25031	0.340309	25	-0.16812	0.443529	28	-0.939426	0.475319	27	-3.00599	0.0176168	35	-4.86382	0.000474616	35	-4.17283	0.021456	31	2.66116	0.0319372	29	3.5338	0.112737	28	2.11346	0.352163	23
NCTC8325	SAOUHSC_00953=SAOUHSC_00953	-0.0851508	0.46781	26	-5.54351	0.0124118	26	-23.9319	3.69e-08	28	-12.0179	2.67e-05	22	-14.0704	2e-08	28	3.42829	0.0781178	21	-0.28637	0.331682	30	-0.930255	0.49946	22	-0.838914	0.294735	23	-5.56181	0.0874069	23	-5.78299	0.0707312	28	-5.62171	0.00150105	29	-4.56911	0.00374674	26	-1.93478	0.476195	23	4.52519	0.0534054	27	0.0830322	0.355181	21
NCTC8325	SAOUHSC_00954=SAOUHSC_00954	-6.73459	0.0624147	41	-11.2561	4.76e-05	38	-10.3262	1.46e-05	46	-15.4776	8.89e-08	36	-17.4228	1.54e-09	46	1.663	0.348769	36	-0.799791	0.373972	46	-1.18424	0.339012	38	-3.07248	0.207616	37	-4.24535	0.327152	36	-6.24392	0.0106564	47	-9.83992	5.91e-07	46	-2.6433	0.00999721	39	-4.16422	0.0150504	37	-2.81688	0.0265886	36	-0.664253	0.347794	30
NCTC8325	SAOUHSC_00955=SAOUHSC_00955	-9.27651	0.0494919	8	-12.2596	0.0180109	10	-5.28645	0.0222893	13	-5.90962	0.0969422	9	-11.1539	0.000106334	13	-2.41633	0.359857	8	0.958481	0.381926	13	-1.72972	0.377531	8	0.588688	0.427424	8	2.68666	0.187347	8	-3.81982	0.113447	12	-9.81081	0.00199785	13	-4.84114	0.07256	11	0.43514	0.286504	8	-0.131079	0.376905	8	-1.33203	0.332148	5
NCTC8325	SAOUHSC_00956=prfC	-0.963462	0.498644	40	-3.62779	0.191588	37	-1.64208	0.0129025	44	-5.81874	1.78e-05	32	-4.88842	4.09e-05	40	-1.57715	0.371656	33	-0.0909809	0.173829	41	-0.19925	0.494286	35	1.50432	0.113012	33	2.92161	0.107934	34	0.0310941	0.482656	42	-2.33367	0.0340615	43	-2.05825	0.205846	38	-2.11441	0.0345279	35	-2.25804	0.127353	35	1.45412	0.338023	34
NCTC8325	SAOUHSC_00957=SAOUHSC_00957	-2.29583	0.422951	27	-0.464781	0.422132	27	-2.56448	0.00511132	36	3.64351	0.0496954	24	-0.641152	0.255682	36	-2.25652	0.165697	23	-2.31117	0.014428	36	-2.18563	0.042641	23	-1.84787	0.0496145	25	-0.0907267	0.373196	28	0.0771968	0.443259	35	-0.434679	0.159685	36	-2.30258	0.0497375	25	0.00836351	0.243319	25	-1.64208	0.0244471	28	-0.227423	0.224426	34
NCTC8325	SAOUHSC_00958=SAOUHSC_00958	-1.0167	0.27671	41	-1.67148	0.497822	40	-1.3964	0.135122	50	-2.20553	0.336345	40	0.28424	0.438759	49	-1.34341	0.262014	38	-1.60515	0.0845218	51	-5.42236	8.19e-05	38	-4.12848	0.00194764	37	0.203449	0.417616	38	-0.400224	0.446989	49	-4.20998	0.000191177	50	-0.56377	0.29491	43	-5.78165	0.00056231	39	-5.57545	0.000429891	37	-0.348012	0.499803	34
NCTC8325	SAOUHSC_00959=SAOUHSC_00959	-3.65177	0.0177585	28	-2.3984	0.219848	33	-0.48448	0.173866	39	1.39995	0.227579	29	1.77651	0.00822137	39	-0.452588	0.388758	26	-1.33295	0.263501	38	-3.71413	4.47e-05	28	-2.56737	0.00218588	29	-1.47348	0.301988	27	-0.480763	0.331289	39	-3.9807	5.34e-05	40	-1.40785	0.0505201	33	-4.38847	0.00906471	29	-3.89365	0.00836005	30	1.79521	0.428803	29
NCTC8325	SAOUHSC_00960=SAOUHSC_00960	1.32198	0.21865	31	2.30615	0.323345	33	-0.80216	0.222235	44	3.47541	0.0844599	31	1.55082	0.0121705	41	2.04507	0.318024	25	-1.73853	0.308899	43	-0.207505	0.466055	25	3.27943	0.00337012	35	-2.22662	0.0702317	30	-0.455237	0.499211	42	-1.57238	0.0734847	42	-1.34019	0.0682402	30	-1.83915	0.457125	30	0.317676	0.403193	30	2.3288	0.112136	24
NCTC8325	SAOUHSC_00961=SAOUHSC_00961	-0.15426	0.150756	8	-0.436694	0.463167	9	0.168739	0.418407	10	-2.78897	0.0741285	8	0.158394	0.316531	10	3.46379	0.300101	9	-1.27943	0.248198	10	-1.02542	0.476398	9	0.0492542	0.480142	8	2.04506	0.0954436	9	0.173311	0.499211	10	-1.21846	0.0795332	10	-2.34894	0.0578883	10	-0.0305007	0.154646	9	-2.92004	0.13774	9	-1.94999	0.0633587	5
NCTC8325	SAOUHSC_00962=SAOUHSC_00962	1.54007	0.341494	5	4.59766	0.247512	6	-1.55503	0.0506819	8	1.12078	0.188152	5	-0.0871477	0.408149	8	4.16541	0.300106	5	-0.270216	0.496429	8	3.65647	0.132268	4	3.23089	0.0347374	6	1.84095	0.198655	5	-2.81229	0.222901	8	-0.164802	0.389153	8	0.373027	0.382697	6	2.10472	0.26953	5	3.79407	0.113869	4	6.19274	0.0551021	5
NCTC8325	SAOUHSC_00963=SAOUHSC_00963	-0.135359	0.414686	22	-1.56035	0.472943	27	0.34452	0.292228	30	0.56249	0.0496954	25	1.74655	0.0292296	31	1.28817	0.348388	20	0.471053	0.287974	31	0.200085	0.292579	22	-1.28211	0.264689	20	0.676261	0.37914	24	1.12508	0.25048	30	0.358165	0.225794	31	-1.84045	0.124452	26	-1.92116	0.0447459	23	-0.0320872	0.217144	25	-0.366213	0.154966	23
NCTC8325	SAOUHSC_00964=SAOUHSC_00964	-0.917641	0.462688	4	4.26011	0.0423167	4	1.44983	0.499016	6	-0.07194	0.499848	4	3.82057	0.0867728	6	-2.52584	0.317528	4	-2.50837	0.228896	6	2.82036	0.375443	4	-10.0694	0.00156903	5	3.36493	0.300347	5	1.01132	0.323873	6	7.02907	0.000276662	7	-0.868998	0.358777	4	9.6182	0.118887	4	3.77437	0.26014	3	1.14132	0.32396	5
NCTC8325	SAOUHSC_00965=SAOUHSC_00965	-0.663171	0.36477	9	-3.31023	0.236467	8	0.703592	0.499243	14	1.69154	0.423791	9	5.75642	1.95e-05	15	-3.52895	0.0653419	7	-2.9462	0.0614852	14	-9.91655	0.0115958	7	-6.55991	0.0200053	8	-0.84672	0.499098	8	3.46736	0.0381188	15	6.59651	5.81e-08	16	2.77735	0.21064	10	2.27079	0.192181	10	-2.08227	0.120936	9	2.23757	0.361568	11
NCTC8325	SAOUHSC_00966=SAOUHSC_00966	-0.242493	0.444271	8	-0.38691	0.491888	9	-0.66653	0.240463	8	4.7966	0.00180444	7	0.908213	0.456635	8	-0.38603	0.359638	7	0.271424	0.498125	8	1.15065	0.386368	7	0.304021	0.452546	7	-4.00847	0.0789137	8	0.0539371	0.481613	7	-0.567517	0.306807	7	-2.80148	0.00119066	9	-1.45805	0.149523	8	-2.28013	0.170024	6	-0.896775	0.245738	7
NCTC8325	SAOUHSC_00967=SAOUHSC_00967	-5.22979	1	1	-9.82413	1	1	1.06743	0.498605	2	-1.24819	1	1	0.803851	1	1	-0.204243	1	1	9.33405	0.325608	2	14.4231	0.49946	2	-2.1118	1	1	-5.2211	1	1	4.1578	0.499792	2	10.7174	0.265648	3	-4.90136	1	1	-1.19658	1	1	-5.90774	1	1	0.198058	1	1
NCTC8325	SAOUHSC_00968=SAOUHSC_00968	-2.60168	0.0522449	28	-1.13864	0.403739	29	0.396599	0.243378	33	0.94565	0.428829	29	0.914461	0.380788	35	-1.40647	0.224727	27	-0.151031	0.194588	35	-1.58443	0.49946	28	0.375684	0.137589	28	2.52634	0.220463	27	1.55396	0.446521	34	0.319763	0.119215	35	-1.47328	0.324936	30	-0.206221	0.455443	28	-0.278775	0.322233	29	1.05312	0.13989	22
NCTC8325	SAOUHSC_00969=SAOUHSC_00969	3.32446	0.35117	5	-7.68491	0.00539816	5	-0.023004	0.499024	10	-10.3491	0.0323939	5	1.7743	0.452596	9	-11.092	0.5	4	-0.622006	0.285481	8	-3.21711	0.137013	4	-0.104622	0.498427	4	3.02827	0.243347	4	2.01442	0.493278	8	-2.41992	0.340231	8	2.51271	0.46608	6	5.27593	0.118887	4	5.09396	0.1244	4	-3.36597	0.16994	2
NCTC8325	SAOUHSC_00970=SAOUHSC_00970	1.88795	0.168568	11	0.323067	0.341657	10	-0.0257097	0.33226	17	-4.41287	0.190183	12	-0.487633	0.350308	17	0.0894504	0.423476	9	0.419097	0.373972	17	1.50736	0.301289	9	1.39738	0.276864	9	-1.74755	0.119251	10	0.168162	0.407848	15	1.26322	0.438204	17	-0.400293	0.410083	10	1.57817	0.271495	9	-0.0416361	0.26014	10	-2.41082	0.372112	10
NCTC8325	SAOUHSC_00971=SAOUHSC_00971	5.07364	0.126474	4	-3.16961	0.047635	3	3.02362	0.0398417	6	-6.46667	0.145153	4	2.94315	0.205884	6	0.893166	0.397925	3	-0.014385	0.417661	5	1.08624	0.352759	3	5.99565	0.010225	4	-3.94083	0.499098	4	2.58044	0.32941	5	4.21252	0.0456637	6	0.891663	0.297155	4	3.36132	0.275934	5	4.17719	0.113869	4	-0.712868	0.260973	4
NCTC8325	SAOUHSC_00972=SAOUHSC_00972	-0.726965	0.397231	3	0.626886	0.5	4	-1.38682	0.191095	5	1.56242	0.344571	3	0.368717	0.400667	5	1.0255	0.5	2	-0.153069	0.449403	5	-1.72016	0.314068	3	-2.68214	0.280801	3	-3.15428	0.0454112	3	-5.60158	0.0639414	5	-0.296332	0.497626	5	-2.73931	0.021456	4	-5.86249	0.0378837	5	-0.684289	0.319862	5	-3.5216	0.267737	3
NCTC8325	SAOUHSC_00973=SAOUHSC_00973	-1.21581	0.150231	18	-1.28716	0.385205	20	1.93219	0.328089	31	0.31403	0.407631	21	2.01045	0.0242748	28	-1.61706	0.441064	14	1.79685	0.498125	31	-0.673405	0.330005	16	-0.904164	0.0789442	17	0.0560206	0.43604	15	-1.11023	0.408458	28	2.12397	0.244839	34	0.785624	0.446248	21	1.16288	0.291729	22	1.57174	0.140067	19	3.15064	0.245382	15
NCTC8325	SAOUHSC_00975=SAOUHSC_00975	-3.60565	0.200318	11	-1.52687	0.323204	11	-0.664906	0.486104	13	-7.01852	0.015693	11	1.08731	0.472034	13	-1.30083	0.325285	10	0.231539	0.373399	12	-1.71667	0.394923	11	0.473697	0.145075	11	0.460006	0.373057	9	0.217169	0.488753	13	-1.05411	0.166513	13	-1.15016	0.140933	12	-1.03306	0.219235	12	-1.67269	0.222363	12	-1.12104	0.390074	13
NCTC8325	SAOUHSC_00976=SAOUHSC_00976	-1.17531	0.393398	30	1.94598	0.183547	23	-1.195	0.174913	31	2.15825	0.417714	25	-1.111	0.479813	29	0.084662	0.436941	24	-3.16663	0.207833	30	-1.0969	0.34666	24	-0.132663	0.431612	24	1.45612	0.234808	24	-0.980067	0.340114	29	-1.76276	0.16718	29	1.55214	0.346929	23	-3.71403	0.0180027	24	-4.48994	0.0181805	25	0.874952	0.301775	24
NCTC8325	SAOUHSC_00977=SAOUHSC_00977	-2.97351	0.183036	4	-2.40179	0.371122	5	-0.71845	0.336656	6	2.35419	0.305229	3	1.84166	0.171022	6	-6.11335	0.060166	3	1.63706	0.279274	6	-2.73089	0.154513	3	1.70529	0.155076	4	3.09497	0.16524	4	-1.09948	0.293355	5	2.53039	0.195322	6	-0.287679	0.391004	5	0.368874	0.445409	3	0.529416	0.135415	4	0.119097	0.485254	3
NCTC8325	SAOUHSC_00978=SAOUHSC_00978	2.22709	0.230856	5	2.74026	0.27002	6	0.653356	0.363198	7	0.287187	0.348509	5	-0.103827	0.362274	7	1.9428	0.308807	3	3.47706	0.169739	7	9.3623	0.00227611	5	7.63572	0.0784387	6	1.01407	0.499098	6	-1.22924	0.186157	7	3.90007	0.000303972	7	-1.9571	0.499364	5	2.44951	0.275934	4	2.78213	0.123543	5	-2.53311	0.267737	3
NCTC8325	SAOUHSC_00979=SAOUHSC_00979	-0.332401	0.30004	13	-3.01078	0.460891	10	2.39362	0.00811825	15	2.17492	0.164145	8	0.826248	0.5	15	-2.50499	0.176586	9	-0.636078	0.498125	14	-5.08363	0.0136202	10	-5.16087	0.200851	11	3.82775	0.151133	13	2.14474	0.0776167	15	0.318935	0.275905	16	1.14142	0.329151	12	1.6731	0.0849752	12	-0.000440743	0.498656	12	0.847246	0.499803	10
NCTC8325	SAOUHSC_00980=SAOUHSC_00980	-2.09746	0.399618	24	-1.69663	0.186745	21	-3.41029	3.09e-05	30	-5.16161	0.0423486	21	-10.2121	3.58e-10	30	-2.05435	0.306494	22	-3.15639	0.00163255	30	-5.52304	0.00128867	24	-10.3168	1.29e-08	24	-0.394356	0.499098	24	-1.40638	0.30297	31	-0.419266	0.437215	30	0.543656	0.242204	23	2.44584	0.39013	27	2.04123	0.357102	25	3.63926	0.105523	22
NCTC8325	SAOUHSC_00981=SAOUHSC_00981	0.806557	0.488385	7	-4.31711	0.0830735	7	-0.520856	0.499024	8	-6.54513	0.0398946	6	-5.20168	5.32e-05	8	3.91971	0.0967614	5	-2.31518	0.101932	8	-6.20638	0.00227611	5	-18.5133	0.000516216	6	1.72072	0.10873	6	0.286327	0.432364	8	-0.139883	0.389153	8	-2.01141	0.340729	8	0.899807	0.354412	7	0.11509	0.48489	7	4.48571	0.0473953	7
NCTC8325	SAOUHSC_00982=SAOUHSC_00982	-0.75073	0.0337044	26	-1.64858	0.409694	26	0.328381	0.498099	34	-1.69313	0.160176	25	-3.37528	0.0162058	33	-1.12659	0.253269	22	-0.365887	0.186953	35	-5.26532	0.000370505	24	-9.14894	1.64e-06	20	-0.211935	0.424281	24	1.1042	0.48106	36	0.586638	0.494633	36	-0.849973	0.345226	27	2.50384	0.0945284	25	0.77388	0.219127	24	2.52811	0.130047	29
NCTC8325	SAOUHSC_00983=SAOUHSC_00983	-1.64185	0.047747	39	0.2045	0.47237	34	-1.35899	0.00254315	46	-1.46856	0.468402	32	-3.1051	0.00108899	46	-1.76961	0.253269	36	-0.334727	0.401179	47	-6.56243	1.25e-05	37	-7.71376	4.03e-08	35	4.1521	0.0165362	39	-1.58669	0.374642	46	0.416509	0.427703	49	-0.14541	0.188857	36	1.665	0.0142078	32	0.110716	0.346492	32	1.24198	0.473531	36
NCTC8325	SAOUHSC_00984=SAOUHSC_00984	-1.32692	0.377354	14	0.440924	0.182585	16	-1.38254	0.105697	19	-3.83323	0.0384531	14	-3.36293	0.00025838	19	-2.35078	0.0653419	12	-2.08642	0.0516535	20	-8.60823	0.000158359	13	-4.52904	0.0195914	13	1.25549	0.199535	16	1.36123	0.272462	20	0.271375	0.440432	20	-0.490002	0.399575	17	-2.54888	0.286379	14	-0.687841	0.493219	14	2.79433	0.0518359	12
NCTC8325	SAOUHSC_00985=SAOUHSC_00985	-2.04954	0.0595695	30	1.25861	0.159285	26	-0.600039	0.135416	37	-4.38575	0.0153627	27	-1.75774	0.00217036	35	-2.81372	0.0284688	29	1.44681	0.370724	37	-7.74606	1.06e-06	28	-6.61112	2.09e-08	28	0.251043	0.305571	29	-1.34545	0.48106	35	-0.467511	0.460088	36	0.301868	0.470029	29	-1.09191	0.493685	27	0.157521	0.496578	28	2.04683	0.260196	29
NCTC8325	SAOUHSC_00986=SAOUHSC_00986	-0.768409	0.432725	6	2.92558	0.2355	6	0.429515	0.326619	9	-4.806	0.000691978	6	2.33432	0.0156951	9	1.96175	0.262014	6	0.935507	0.271798	9	-1.98533	0.226814	6	4.03611	0.0595482	7	3.00108	0.0165362	6	0.758997	0.311592	9	-0.272744	0.218822	9	0.356157	0.330005	6	-0.695267	0.475319	6	0.980097	0.328671	6	-0.293062	0.491424	5
NCTC8325	SAOUHSC_00987=SAOUHSC_00987	2.75008	0.258579	16	-4.20382	0.0953912	17	-0.855369	0.149768	21	-0.790873	0.396804	15	-0.00656559	0.496973	21	-1.92936	0.464779	12	-3.82925	0.0144363	22	3.14473	0.0519761	14	-1.14101	0.496498	15	-0.419939	0.404989	15	0.270295	0.469878	22	1.10064	0.419403	23	-2.96959	0.154514	17	-0.325499	0.498959	15	1.45639	0.498656	16	-2.32342	0.0238422	10
NCTC8325	SAOUHSC_00988=SAOUHSC_00988	0.643597	0.465109	24	-2.52436	0.150294	22	-1.21812	0.148173	27	-3.31388	0.41048	23	0.778636	0.415274	27	-1.20915	0.5	22	-0.663582	0.219354	27	-1.52073	0.497698	22	-0.718734	0.498427	21	0.922038	0.251467	22	0.164421	0.354107	26	-1.85096	0.00126881	27	-1.83408	0.0568587	22	-3.40986	0.0345279	21	-2.55601	0.00797034	21	-1.15532	0.172426	20
NCTC8325	SAOUHSC_00989=SAOUHSC_00989	-0.770099	0.160145	23	-0.672926	0.317122	23	-1.5655	0.0674696	24	0.369781	0.423952	24	0.532631	0.0429938	24	-0.890373	0.385453	21	0.417801	0.349873	24	-1.71465	0.0912749	21	-1.75888	0.0595051	23	1.98693	0.0122482	22	0.801453	0.278631	24	0.596732	0.378944	27	-1.57896	0.313098	22	-1.11409	0.224488	22	-0.489946	0.189435	24	1.71532	0.489593	16
NCTC8325	SAOUHSC_00991=SAOUHSC_00991	-0.167217	0.450455	14	-1.77759	0.219848	14	0.763842	0.260882	18	1.43452	0.337263	13	1.41656	0.312132	17	0.623478	0.241946	12	2.06867	0.326204	16	-0.441128	0.4611	13	-0.0901922	0.476748	13	0.958278	0.373057	15	0.0109333	0.196804	16	0.410976	0.237992	17	0.384852	0.437478	14	4.65387	0.0764905	15	3.8757	0.0268885	15	-1.40401	0.158345	12
NCTC8325	SAOUHSC_00992=SAOUHSC_00992	-2.33898	0.21865	6	6.58147	0.0022798	6	0.169551	0.321884	8	2.8963	0.252513	6	-0.149639	0.493939	8	-0.470419	0.401937	5	3.39233	0.398121	9	3.28191	0.0461997	7	-2.03881	0.215472	6	-3.96442	0.137483	8	2.07269	0.45245	8	-0.12872	0.422343	8	3.4025	0.00518658	6	0.385363	0.445597	7	-3.67624	0.00341933	6	0.627594	0.267737	6
NCTC8325	SAOUHSC_00993=SAOUHSC_00993	-8.79116	0.0552857	2	10.0642	1	1	-6.09088	0.261777	3	3.06252	0.499848	2	-3.42436	0.278998	3	2.66714	0.457816	2	-2.64798	0.308899	3	-1.14045	0.220244	2	-2.54107	0.0406559	2	3.00983	0.499098	2	-6.18265	0.32941	3	-1.47614	0.219972	3	7.58229	1	1	3.14014	0.0378837	2	5.17534	0.165943	3	1.08466	0.274903	3
NCTC8325	SAOUHSC_00994=SAOUHSC_00994	-2.53279	0.0190633	93	-2.16195	0.110369	84	-0.559233	0.283978	110	-0.0140618	0.428067	90	1.25621	0.0190034	109	-1.93057	0.0792259	87	-0.874412	0.170737	112	-0.134994	0.339958	90	0.4107	0.385007	93	0.518974	0.233504	90	-0.753995	0.367628	109	-0.295775	0.388697	112	-0.509831	0.229046	89	-2.31108	0.0955372	90	-2.09777	0.00514458	94	1.44516	0.3324	87
NCTC8325	SAOUHSC_00995=SAOUHSC_00995	-3.2786	0.150756	7	1.7626	0.30947	6	-1.14483	0.485349	9	-0.440388	0.238804	7	2.55424	0.257347	10	-4.06822	0.400683	6	1.77498	0.401275	10	-5.82682	0.162747	7	-0.181112	0.36921	7	-1.84377	0.136469	7	3.27828	0.31887	10	2.99578	0.440209	11	-0.0366932	0.419509	7	-1.18574	0.226976	8	-3.55131	0.446609	7	-0.703785	0.320666	7
NCTC8325	SAOUHSC_00996=SAOUHSC_00996	1.07755	0.43432	11	-0.905021	0.34866	11	0.293825	0.44334	12	-1.17597	0.28789	10	1.13831	0.0794621	13	-0.29719	0.435154	8	-1.08362	0.302688	13	-1.63426	0.168053	7	-1.11607	0.38523	10	-2.19114	0.157655	10	-1.00792	0.41664	12	-2.0026	0.0266348	12	-1.25254	0.174428	12	-1.72825	0.0799213	11	-5.23803	0.00451234	8	1.60042	0.488922	8
NCTC8325	SAOUHSC_00997=SAOUHSC_00997	-2.83844	0.00972574	19	-1.95925	0.0928966	18	-1.24067	0.195772	24	-2.22724	0.0774645	20	1.49671	0.17183	21	-2.50249	0.258112	18	0.591889	0.239607	23	-1.19502	0.193334	18	-5.90078	4.58e-05	21	0.256984	0.437131	20	-1.2322	0.0639414	22	-1.3308	0.0552411	22	0.148395	0.272544	20	-1.63654	0.139396	21	-2.11238	0.0738048	20	2.87678	0.00635222	20
NCTC8325	SAOUHSC_00998=SAOUHSC_00998	-3.76604	0.163776	23	-1.54387	0.408248	23	-0.970368	0.396391	31	-1.59546	0.329745	22	-1.07529	0.0704799	33	-2.02798	0.150473	19	1.36458	0.323648	34	-2.73738	0.0115958	21	-3.24001	0.0116325	21	-1.53532	0.205217	22	0.440161	0.495516	33	0.884422	0.310613	35	-1.73838	0.166154	24	-2.92731	0.0683564	25	-1.1095	0.26014	25	-1.58679	0.355181	19
NCTC8325	SAOUHSC_00999=SAOUHSC_00999	-5.22866	0.0622955	8	-3.71668	0.111062	9	-0.414797	0.261777	12	-5.02789	0.0783184	12	-1.43315	0.368935	13	0.283696	0.437921	8	1.75454	0.23209	12	3.33751	0.0813617	10	6.03471	0.00385981	8	1.63881	0.29873	10	-1.16589	0.490289	13	-5.50984	0.000215104	12	-1.31919	0.496484	9	3.83049	0.0976377	11	3.24653	0.068432	10	15.6447	0.00132942	16
NCTC8325	SAOUHSC_01000=SAOUHSC_01000	-1.96696	0.230511	24	-0.692631	0.162851	21	-0.906286	0.201011	27	-2.88309	0.0867174	22	-1.16798	0.159608	27	-1.22723	0.289948	21	-0.0339818	0.322921	27	1.01599	0.381281	23	5.57222	7.07e-07	22	1.48882	0.0587648	22	-1.08768	0.320221	26	-5.06466	1.45e-06	26	-0.204039	0.281704	22	3.54709	0.00906471	21	2.74332	0.00874666	21	13.6826	1.18e-05	28
NCTC8325	SAOUHSC_01001=SAOUHSC_01001	-3.2578	0.087303	72	-1.58343	0.447882	69	-0.93837	0.155237	79	-4.07181	0.0023318	63	-0.81702	0.0424442	81	-2.12237	0.104544	65	-0.19764	0.283143	81	2.9506	0.0360977	72	3.66732	0.000124422	67	0.589632	0.438254	65	-0.60412	0.365959	78	-2.3315	0.00442518	82	-1.23604	0.194853	73	3.09571	0.0382266	69	1.03855	0.0605497	65	19.7256	1.73e-14	85
NCTC8325	SAOUHSC_01002=SAOUHSC_01002	-2.07347	0.358564	24	0.579544	0.213694	25	0.369915	0.38907	29	-2.2898	0.160531	22	-2.66767	0.00468476	26	-1.91642	0.358298	23	0.675268	0.336116	28	3.11952	0.0409204	24	4.434	1.32e-06	26	0.667951	0.124841	25	-1.07453	0.0195358	27	-2.26557	0.00177142	26	-0.378866	0.214223	26	5.96197	0.000243542	26	4.67886	0.00128745	25	24.0656	1.1e-09	28
NCTC8325	SAOUHSC_01003=SAOUHSC_01003	-8.92481	0.155386	4	-7.98104	0.0295336	3	0.670328	0.393934	5	-5.98354	1	1	0.699897	0.210309	6	0.893166	0.397925	3	0.154288	0.498125	6	-4.69521	0.49946	4	5.70208	0.0934179	2	-3.84152	0.170993	5	-3.0921	0.311592	5	-3.15109	0.00588766	5	-2.54161	0.0327264	3	0.795097	0.390516	4	2.9432	0.26014	3	12.3106	0.499803	2
NCTC8325	SAOUHSC_01005=SAOUHSC_01005	0.184187	0.492062	12	-0.658963	0.308913	11	-1.04384	0.089308	11	-1.68744	0.166218	11	-2.02824	0.058684	11	4.15024	0.024189	10	-0.718711	0.137315	12	5.42224	0.00522419	12	3.01291	0.0219435	11	1.25006	0.252262	10	-1.46978	0.301091	11	-1.81786	0.11413	12	-1.04848	0.408961	11	-4.47348	0.00283598	9	-3.27922	0.0341265	11	-0.10288	0.427598	7
NCTC8325	SAOUHSC_01007=SAOUHSC_01007	0.664597	0.26606	28	-2.48251	0.178221	26	-1.64398	0.214328	34	0.35655	0.332996	27	-0.634846	0.418364	32	-2.04406	0.135393	23	1.43684	0.44069	35	-1.10733	0.0924054	25	-1.6683	0.120701	27	1.59729	0.363633	24	1.21038	0.0870783	33	0.233381	0.436197	33	-0.759912	0.391394	27	0.560403	0.400829	25	1.35679	0.37268	27	1.98272	0.115581	22
NCTC8325	SAOUHSC_01008=SAOUHSC_01008	-1.00184	0.301298	17	-2.68944	0.0328493	17	-2.98846	0.00915333	21	4.67758	0.00209229	19	0.975691	0.148643	21	-1.33668	0.22015	16	-1.66958	0.00782124	22	2.32018	0.0808126	17	3.90022	0.00166442	19	-0.671746	0.398487	17	-2.19967	0.0548326	21	-0.378735	0.371966	20	-3.48905	0.0323744	16	-4.71604	0.00639958	15	-2.95904	0.0548874	17	-1.46972	0.150962	17
NCTC8325	SAOUHSC_01009=SAOUHSC_01009	-2.00127	0.0702593	22	0.838594	0.348627	19	0.349842	0.472622	28	1.60716	0.0293556	24	2.25073	0.000512874	26	-5.69037	0.0382426	21	-1.24166	0.444926	28	-0.297321	0.417459	20	4.63882	0.00720082	20	2.28527	0.111083	20	0.604329	0.18568	28	1.26154	0.0295989	26	-2.59026	0.0392352	18	0.870651	0.498959	17	5.44544	0.00326353	18	0.183178	0.382927	17
NCTC8325	SAOUHSC_01010=SAOUHSC_01010	-4.33328	0.00506775	14	3.15254	0.364421	10	2.20439	0.195018	20	6.19251	4.78e-05	13	2.85229	0.00431496	19	-2.88092	0.236763	11	-2.89639	0.0672045	19	1.99698	0.233802	15	3.10641	0.0155064	13	0.704069	0.187347	12	-0.21266	0.407848	19	1.4817	0.229806	20	-4.87558	0.0258742	9	0.0495357	0.464305	10	3.7875	0.0361117	11	1.33184	0.267737	11
NCTC8325	SAOUHSC_01011=SAOUHSC_01011	-0.932982	0.402735	4	6.57121	0.323204	3	2.03728	0.235655	8	-4.24152	0.41547	5	1.68684	0.193902	7	-4.37504	0.0451826	3	-1.61847	0.401179	8	-0.0595624	0.49946	4	1.30422	0.337375	4	6.28587	0.367666	5	0.872037	0.313572	7	1.54534	0.223248	8	5.8596	0.15072	4	2.75708	0.157318	3	-7.55383	0.113869	4	5.66496	0.499803	4
NCTC8325	SAOUHSC_01012=SAOUHSC_01012	-2.33175	0.224603	24	-5.14692	0.0801633	20	-1.87096	0.0567473	26	2.06812	0.209733	22	1.93167	0.286317	27	-4.89047	0.0382426	18	-1.02941	0.327151	26	-0.641257	0.493769	21	3.43518	0.00383	22	0.290715	0.488979	23	0.868316	0.469476	27	2.74153	0.0272257	29	-4.75016	0.0761087	20	-2.70959	0.118327	20	-0.145454	0.473823	19	-1.81542	0.149974	19
NCTC8325	SAOUHSC_01013=SAOUHSC_01013	-2.46809	0.112724	62	-3.27294	0.287111	52	-0.850007	0.114169	76	1.73908	0.468094	58	1.51841	0.14388	79	-4.16909	0.0382426	50	-1.13941	0.302007	77	2.88826	0.042641	60	3.04935	0.0389333	61	2.702	0.277429	59	-1.15493	0.213158	73	0.842262	0.253775	77	-1.57884	0.181743	57	-2.69789	0.0855557	57	-1.02877	0.148036	57	0.355496	0.410116	52
NCTC8325	SAOUHSC_01014=SAOUHSC_01014	-2.51634	0.0190155	40	-3.53656	0.0884918	38	-0.380715	0.488999	49	3.33699	0.0107015	45	1.42934	0.0479221	50	-3.15272	0.165	35	-1.23505	0.251615	47	3.72621	0.000446479	40	4.76168	4.47e-09	39	0.0743439	0.32541	37	-1.25788	0.224082	47	0.637761	0.26748	49	-5.14413	0.00255627	38	-1.80239	0.0708732	34	-0.800777	0.428236	36	1.87746	0.0625878	33
NCTC8325	SAOUHSC_01015=SAOUHSC_01015	-1.3874	0.205755	29	-2.86368	0.184495	24	0.684165	0.439548	37	2.48453	0.279092	33	0.481712	0.130221	35	-4.40149	0.0286137	27	1.46178	0.398121	38	0.887666	0.389223	29	2.48321	0.116757	30	0.186236	0.44699	27	0.605522	0.484357	35	2.49492	0.0741227	38	-4.65009	0.0260376	23	-2.25433	0.286643	25	-0.0957093	0.127353	26	0.722658	0.230561	25
NCTC8325	SAOUHSC_01016=SAOUHSC_01016	-0.809009	0.399206	15	-2.62463	0.100644	12	0.479459	0.453043	23	5.89422	0.0229941	18	-0.441509	0.420686	22	-1.7723	0.255752	13	-1.78068	0.119482	23	4.13551	0.137013	16	3.82697	0.00248745	15	-0.182287	0.445712	17	0.920799	0.439308	22	-1.38852	0.441633	22	0.432339	0.414624	14	-1.34355	0.169485	15	-4.31135	0.0793242	12	2.03662	0.367592	14
NCTC8325	SAOUHSC_01017=purH	-1.22054	0.0904354	39	1.20115	0.389291	33	-1.14417	0.220244	43	1.19517	0.412129	37	0.824045	0.35777	41	-4.28304	0.16498	33	-1.28122	0.243972	42	-0.569246	0.493769	36	0.411285	0.197859	33	0.20626	0.418716	37	-0.708345	0.18568	41	1.12227	0.159119	43	-1.00686	0.0689559	31	0.182937	0.496065	33	-1.9873	0.372175	33	0.410942	0.483467	32
NCTC8325	SAOUHSC_01018=SAOUHSC_01018	1.05695	0.409098	43	1.36145	0.345444	39	0.175371	0.360098	51	0.940408	0.402688	42	0.907287	0.371624	49	-3.52622	0.0164614	34	0.12797	0.35999	49	1.32255	0.348861	39	4.15032	0.000123034	37	-1.56279	0.309171	36	-0.555092	0.232237	48	0.0545821	0.343646	48	0.920709	0.328017	38	-1.8584	0.0965368	36	-1.99021	0.0819352	34	-0.849152	0.374679	35
NCTC8325	SAOUHSC_01019=SAOUHSC_01019	4.28921	0.319634	18	2.85589	0.150294	18	1.73775	0.209939	23	-1.13031	0.338676	19	0.0430869	0.304479	22	0.868418	0.373712	13	1.85503	0.310849	23	-1.65493	0.265718	13	-0.727452	0.447175	16	-0.510738	0.395051	17	-0.31421	0.446938	22	-1.15157	0.204977	22	0.600622	0.348026	17	-1.0468	0.454174	16	-0.302854	0.149207	16	-0.204263	0.469077	20
NCTC8325	SAOUHSC_01021=SAOUHSC_01021	1.56619	0.411294	31	-0.934627	0.255048	26	0.602557	0.489863	37	0.922335	0.46587	27	2.02631	0.0940451	39	-1.46849	0.258112	22	2.52851	0.266039	39	1.2874	0.226787	26	0.374363	0.447584	26	1.28387	0.216427	26	0.144583	0.345919	36	0.706375	0.298631	38	0.35467	0.451432	26	0.231113	0.496727	29	-0.275158	0.192905	26	1.85618	0.119959	24
NCTC8325	SAOUHSC_01022=SAOUHSC_01022	-0.329867	0.433592	21	-3.19404	0.105966	20	-1.8153	0.0960258	25	-1.70097	0.0970504	20	1.78011	0.365152	26	1.51135	0.2638	21	-1.36227	0.214909	26	-0.0516055	0.367103	22	1.75898	0.156773	21	-2.43175	0.246696	21	-1.45838	0.0979659	25	-1.37483	0.12173	26	-2.90181	0.0545122	20	-0.281207	0.0775577	21	0.58978	0.32814	21	3.04738	0.0676012	21
NCTC8325	SAOUHSC_01023=SAOUHSC_01023	-0.848691	0.235796	4	4.25968	0.118194	5	1.21618	0.412776	7	-0.494588	0.499848	4	4.47417	0.00959453	7	0.828484	0.411944	3	-1.44177	0.32546	6	-1.35052	0.226023	4	-1.81088	0.182078	4	-4.67309	0.15993	4	3.26604	0.0462381	5	2.80414	0.0816704	7	1.94372	0.160026	4	2.98839	0.050379	5	6.48824	0.01081	4	-5.39524	0.13661	2
NCTC8325	SAOUHSC_01024=SAOUHSC_01024	0.0258244	1	1	-5.22397	1	1	-4.63938	1	1	-3.47403	1	1	-2.57773	1	1	1.29133	1	1	-0.726519	1	1	-3.01886	1	1	-0.189558	1	1	-3.23117	1	1	-2.77186	1	1	-4.50944	1	1	-3.41007	1	1	-1.95324	1	1	-3.51942	1	1	-7.07307	0.16994	2
NCTC8325	SAOUHSC_01025=SAOUHSC_01025	0.562611	0.330178	19	0.712653	0.418127	21	-3.22656	0.0270862	31	-13.7276	1.19e-05	15	-15.4872	4.79e-09	29	-0.294473	0.435154	17	-3.25633	0.0216396	30	-5.45385	9.54e-05	18	-6.16096	4.58e-05	16	-0.0199264	0.444324	18	-1.5467	0.400697	30	-2.47992	0.0105568	31	-1.19316	0.217888	20	-1.01758	0.348982	23	-0.381688	0.220323	22	-0.611311	0.371963	17
NCTC8325	SAOUHSC_01026=SAOUHSC_01026	-1.82072	0.416955	31	-0.820223	0.472124	29	-0.287449	0.393934	36	0.824746	0.484522	25	0.285899	0.451592	36	-1.2856	0.5	28	-0.0879801	0.492109	36	1.01831	0.324667	30	1.04095	0.227683	31	-0.565222	0.363331	31	-0.333935	0.487239	36	0.997851	0.1057	36	-2.55832	0.0582527	29	-2.61849	0.280043	30	-0.0771827	0.466005	27	-0.840743	0.158991	27
NCTC8325	SAOUHSC_01027=SAOUHSC_01027	-0.236983	0.434788	13	-2.58038	0.141279	12	-0.571412	0.267685	17	1.16273	0.277268	11	0.0398186	0.428277	17	3.52119	0.0164614	13	-0.261253	0.337227	17	1.3066	0.153941	13	-0.107289	0.241968	12	-1.80349	0.267164	12	0.525195	0.443198	17	-0.225484	0.13438	17	-1.86962	0.091836	12	-1.22027	0.240837	13	-0.281747	0.0658079	13	-2.16847	0.108206	10
NCTC8325	SAOUHSC_01028=SAOUHSC_01028	2.35993	0.465109	8	3.13307	0.0315204	7	-0.392579	0.409358	9	3.64924	0.0870354	9	3.05264	0.0576231	10	-1.39336	0.234479	6	-1.47553	0.498125	10	1.1469	0.375443	7	3.22854	0.0528792	9	0.22327	0.470404	8	-5.38521	0.00809792	9	-11.3322	0.00742053	9	0.0613667	0.499364	8	-0.459473	0.481214	9	3.44307	0.0649758	8	8.7439	0.00197277	9
NCTC8325	SAOUHSC_01029=SAOUHSC_01029	-1.45861	0.246467	37	-0.391023	0.481188	32	0.129746	0.383014	44	3.93265	0.000744108	34	1.37996	0.0242463	44	-2.40718	0.231628	31	0.503444	0.361614	44	-0.463273	0.418209	34	2.9477	8.31e-06	35	-0.16961	0.480839	33	-1.85299	0.0448944	43	-9.47788	2.84e-10	43	0.346065	0.478157	33	3.92757	0.000192328	39	1.9457	0.00754849	37	6.02955	4.36e-06	36
NCTC8325	SAOUHSC_01030=SAOUHSC_01030	-7.39141	0.498644	2	-0.352353	0.5	2	1.56869	0.0891738	2	-5.15101	1	1	2.01987	0.245406	2	-6.94358	0.0781178	2	2.29128	0.0819717	2	-4.27298	0.49946	2	0.481985	0.350298	2	2.2846	0.142805	2	6.35544	0.126237	2	3.18713	0.0340615	2	2.15874	0.161635	2	17.6852	0.0378837	2	14.6838	0.051145	2	-1.24733	0.499803	2
NCTC8325	SAOUHSC_01031=SAOUHSC_01031	-1.81308	0.35676	34	-3.39094	0.126766	34	-0.998669	0.286664	38	3.68494	0.0626574	32	0.340763	0.245406	38	-0.982886	0.483608	30	-0.274703	0.420805	41	0.318775	0.49946	33	-0.74466	0.351613	34	2.9985	0.121312	32	0.364645	0.408504	39	0.465052	0.230233	39	-1.94617	0.0978488	36	-1.81063	0.0834366	36	-2.63856	0.0136436	33	1.53236	0.393883	28
NCTC8325	SAOUHSC_01032=SAOUHSC_01032	-1.18124	0.270551	21	-0.936606	0.320374	22	-0.491677	0.400348	32	-0.263845	0.450298	20	2.3669	0.0681069	32	-1.1642	0.263991	18	0.89411	0.413615	31	1.48762	0.169105	21	-0.0423196	0.45968	19	1.0714	0.401395	21	-1.18845	0.346004	30	-0.434156	0.480359	32	-0.00706697	0.27851	25	2.85517	0.192181	26	0.20691	0.410856	23	-2.8565	0.0729466	22
NCTC8325	SAOUHSC_01034=SAOUHSC_01034	1.64346	0.322681	22	1.37564	0.30947	20	-2.09054	0.00507196	27	-0.787224	0.175594	20	-1.18274	0.276303	26	1.84512	0.24707	18	-2.02754	0.0372137	27	-0.0240741	0.357321	19	-2.32183	0.391264	21	1.16561	0.208231	20	-2.19475	0.0979179	26	-3.7746	0.00193085	28	0.967901	0.231013	20	-3.43989	0.0239401	20	-4.08059	0.0122132	23	0.931017	0.362384	16
NCTC8325	SAOUHSC_01035=SAOUHSC_01035	-0.389555	0.467838	46	0.433259	0.403739	39	-5.67346	3.65e-05	51	-3.7732	0.0145812	42	-2.21249	0.110573	50	-1.47935	0.104835	42	0.566805	0.386701	51	0.988432	0.497698	42	1.77006	0.104188	42	-0.255598	0.354342	46	-0.77924	0.248843	53	-7.5986	8.98e-10	50	-0.891631	0.124694	36	-2.50591	0.0976377	42	0.934201	0.272254	46	4.26084	0.00547053	36
NCTC8325	SAOUHSC_01036=SAOUHSC_01036	-4.54259	0.301298	3	1.63222	0.5	4	-1.64587	0.351473	6	-3.76677	0.0162531	3	3.50446	0.193902	6	1.51193	0.325285	3	-1.69754	0.228896	6	9.44158	0.00605342	4	4.5658	0.127059	4	-7.2166	0.100591	4	-1.17672	0.41664	6	-4.67915	0.0076178	7	0.427682	0.387152	4	1.85014	0.00948411	4	-0.516701	0.498656	4	-0.00531809	0.5	5
NCTC8325	SAOUHSC_01037=SAOUHSC_01037	-4.54259	1	1	5.51804	1	1	-4.69183	0.104643	3	-2.15256	1	1	5.04959	0.278998	3	1.51193	1	1	-4.27625	0.308899	3	4.62141	1	1	2.93701	1	1	-10.5211	1	1	-2.79947	0.276265	3	-6.82356	0.0112672	3	10.1241	1	1	2.00516	1	1	-5.27905	1	1	6.30472	0.300429	2
NCTC8325	SAOUHSC_01038=def	-2.68661	0.0879145	14	-1.29277	0.272496	11	-0.429793	0.498605	16	-0.290155	0.32005	11	1.74848	0.362622	16	-2.06945	0.446677	11	-0.950375	0.30352	15	-4.2577	0.0288155	12	-1.51333	0.290899	12	3.98227	0.16524	14	-0.58684	0.479849	15	1.31674	0.472799	16	-2.81855	0.0294852	11	-0.407345	0.319196	11	3.68245	0.0092058	13	0.380702	0.46214	13
NCTC8325	SAOUHSC_01039=SAOUHSC_01039	-6.12482	0.0352758	10	2.70525	0.395848	9	1.04348	0.292084	12	-1.12977	0.294995	11	3.83563	0.0922969	12	-4.35239	0.262748	10	2.47459	0.284818	12	-8.64745	0.0174019	10	3.65519	0.404258	11	4.16358	0.137483	10	2.4196	0.323833	11	3.22274	0.0413756	11	1.87253	0.331677	9	-0.729868	0.392996	11	-3.89642	0.0523476	11	-3.05827	0.0066292	7
NCTC8325	SAOUHSC_01040=SAOUHSC_01040	-3.40374	0.023741	32	-0.413425	0.479964	27	0.629793	0.423111	34	2.91078	0.046746	29	0.394571	0.407888	35	-2.81077	0.237833	27	0.438076	0.401179	35	9.11561	3.13e-07	33	17.8189	1.35e-12	35	-0.231744	0.323296	29	0.842076	0.488753	36	-4.44696	2.69e-07	33	-0.602728	0.449914	28	7.1709	0.00193638	31	3.41888	0.00454023	29	12.1728	3.85e-10	35
NCTC8325	SAOUHSC_01041=SAOUHSC_01041	-2.19472	0.21865	25	-0.334233	0.47451	23	-1.36682	0.220565	30	4.95888	0.010177	27	0.186743	0.481816	30	-1.36885	0.446677	22	-2.01451	0.0490516	31	12.528	2.42e-05	29	14.2011	3.36e-09	30	5.99433	0.014623	24	1.84621	0.432197	33	-4.34403	0.000136422	29	-0.471955	0.272995	24	4.99325	0.0361393	25	2.51719	0.217144	25	8.51739	2.19e-07	31
NCTC8325	SAOUHSC_01042=SAOUHSC_01042	-0.926772	0.0622955	31	-2.00585	0.156121	31	1.25176	0.397801	38	2.47715	0.0741285	29	-0.0879211	0.396856	36	-0.80782	0.334478	27	0.324838	0.495201	38	10.2692	1.27e-08	32	14.2196	9.35e-13	38	1.18969	0.213743	31	-1.66509	0.107444	35	-3.67972	0.000250395	35	-3.18856	0.119222	31	3.67103	0.024697	31	1.17596	0.403193	30	8.99283	4.36e-06	37
NCTC8325	SAOUHSC_01043=SAOUHSC_01043	1.76271	0.0399129	42	-0.872623	0.25408	35	0.522782	0.292084	47	4.34727	0.00766371	38	0.181496	0.266433	43	-0.66416	0.373712	34	-0.825359	0.498125	45	12.2007	2.89e-09	47	13.0219	4.21e-12	45	0.0490919	0.40517	36	-1.8254	0.158255	43	-2.28835	0.000545655	46	-0.608182	0.455283	37	1.77566	0.410884	41	0.528362	0.333394	39	6.10208	0.000271205	43
NCTC8325	SAOUHSC_01044=SAOUHSC_01044	-3.05634	0.21865	6	-1.00545	0.3776	6	0.624984	0.403865	10	-2.53267	0.238804	7	-0.0161017	0.448812	9	-2.99119	0.253269	6	0.0594557	0.292584	10	-2.70496	0.49946	6	-3.41331	0.0100098	7	-2.90183	0.412174	7	3.82615	0.0705773	10	1.60176	0.153934	10	-0.771673	0.276025	6	-0.793032	0.452184	7	-5.45917	0.0646721	7	-3.36474	0.163654	6
NCTC8325	SAOUHSC_01045=SAOUHSC_01045	-1.90731	0.162803	8	1.79655	0.361805	7	0.403349	0.261777	14	-3.20219	0.396804	9	1.23769	0.354685	15	-0.832455	0.325285	8	-0.583133	0.386701	14	-4.75854	0.130747	9	-4.57681	0.255254	8	-1.01207	0.412174	7	-1.03086	0.348991	14	-2.13463	0.121052	14	0.397349	0.46433	8	0.438145	0.498959	10	-5.40944	0.200823	8	-3.59183	0.0153084	8
NCTC8325	SAOUHSC_01046=SAOUHSC_01046	2.11261	0.249626	24	-0.0981469	0.5	21	-0.588831	0.230277	35	0.564172	0.4998	26	-0.333418	0.451491	35	0.538182	0.373712	18	0.97036	0.159297	36	0.623413	0.5	20	-1.41944	0.471054	22	-1.44291	0.300347	22	-2.1892	0.226772	34	-1.80778	0.156636	36	0.599754	0.164567	24	0.283987	0.486964	22	2.40109	0.498656	24	-1.78423	0.0654321	16
NCTC8325	SAOUHSC_01047=SAOUHSC_01047	0.422643	0.373495	11	-2.69292	0.0424221	13	-0.261584	0.237633	21	0.14657	0.396886	10	-0.948992	0.494208	21	0.796918	0.303347	9	-0.0221315	0.328632	20	0.617809	0.288411	10	-4.87202	0.126609	11	7.72264	0.0731198	8	-1.8138	0.479849	21	-3.11025	0.0281506	21	-4.87399	0.0145019	13	-1.64471	0.277597	11	-2.32902	0.354025	11	-4.01651	0.0236054	12
NCTC8325	SAOUHSC_01048=SAOUHSC_01048	2.8754	0.0954529	15	0.282593	0.480875	13	-1.59588	0.391171	24	2.8227	0.0635572	12	-0.192242	0.426803	24	-2.22528	0.0792259	10	-1.67645	0.273084	24	2.87721	0.288411	12	-2.78166	0.0438913	13	-1.66816	0.391425	14	-0.703164	0.408504	25	-0.698737	0.399278	26	-0.687621	0.0761087	16	0.997369	0.334505	13	-1.49569	0.136299	13	-2.96401	0.0344961	15
NCTC8325	SAOUHSC_01049=SAOUHSC_01049	-0.955696	0.431867	26	-1.04332	0.393678	26	-3.15024	0.0634751	31	2.21168	0.0826252	23	-2.17351	0.0206831	30	-3.42995	0.0241595	18	-2.15582	0.134208	30	-4.06444	0.00236146	22	-1.61378	0.0406559	24	1.80123	0.486372	22	-1.00852	0.434608	31	-2.98741	0.00926088	30	-1.79092	0.16673	26	-4.1012	0.0208131	20	0.162696	0.235951	24	-2.12059	0.131459	19
NCTC8325	SAOUHSC_01050=SAOUHSC_01050	0.360357	0.422392	15	-0.628355	0.5	14	-2.50818	0.0506819	21	-15.6542	9.44e-07	13	-14.4178	1.08e-08	19	-0.521835	0.294061	12	0.661003	0.484621	21	-4.94574	0.038768	13	-8.55425	4.52e-06	14	-2.25066	0.0959638	12	-0.695237	0.302252	19	-2.97475	0.0108809	20	0.200807	0.473487	14	0.31897	0.304347	14	0.445302	0.498656	13	1.25995	0.417165	12
NCTC8325	SAOUHSC_01051=SAOUHSC_01051	4.9721	0.0552857	10	-0.356359	0.434776	8	3.40404	0.0117452	13	2.63088	0.073053	7	2.25764	0.107196	13	2.33309	0.23496	4	3.70165	0.00742542	12	1.95171	0.356323	4	-0.799495	0.322199	8	6.92814	0.221111	6	1.65791	0.399439	13	1.83213	0.114362	13	-0.148024	0.493866	8	-6.54706	0.050379	5	-2.55364	0.0898216	7	1.42773	0.401934	8
NCTC8325	SAOUHSC_01053=SAOUHSC_01053	0.903988	0.496368	26	-2.15891	0.364315	29	-0.0051776	0.19699	36	1.05263	0.41048	23	0.978242	0.370968	33	-0.631304	0.413008	22	-0.30867	0.310849	36	0.672062	0.335365	23	0.567172	0.186946	25	2.66728	0.391425	26	-0.931776	0.434608	31	0.951895	0.493509	35	-2.83907	0.0357663	29	-0.0807357	0.157039	24	-2.08159	0.0153503	21	0.10582	0.382734	28
NCTC8325	SAOUHSC_01054=SAOUHSC_01054	-1.91715	0.23071	7	-2.03918	0.345346	10	1.12056	0.467889	11	1.90617	0.119301	7	1.49861	0.367957	12	0.303168	0.483608	7	0.505401	0.398121	11	0.604152	0.403835	9	0.899026	0.498427	8	0.236898	0.417406	7	2.76265	0.254795	13	1.44361	0.223248	13	-7.04798	0.0061922	10	0.219038	0.436742	8	3.25449	0.5	9	-0.877825	0.235564	8
NCTC8325	SAOUHSC_01055=SAOUHSC_01055	-0.253252	0.498644	30	-1.37194	0.401586	27	0.420086	0.140323	36	0.657341	0.294995	25	-0.507592	0.126933	35	-0.223195	0.450309	27	-0.688741	0.12851	35	-1.75475	0.18068	28	-1.70645	0.215472	29	1.37093	0.162105	26	1.26437	0.186157	35	0.778417	0.340673	37	0.360807	0.351791	30	-2.88947	0.031553	27	0.279721	0.498656	30	2.79768	0.0375695	25
NCTC8325	SAOUHSC_01055a=SAOUHSC_01055a	-4.47928	0.0705003	5	5.81441	0.323204	3	3.4445	0.0930284	7	10.6214	0.0019895	5	-0.185794	0.189506	7	-5.57406	0.187008	4	1.5212	0.32632	7	-6.0803	0.0148515	4	-6.9679	0.131673	4	3.06205	0.300347	3	3.31499	0.144353	7	4.04672	0.00811071	7	6.22967	0.177809	4	5.5596	0.223305	7	-0.20262	0.200108	6	2.93974	0.125468	4
NCTC8325	SAOUHSC_01058=SAOUHSC_01058	-0.00536101	0.157198	40	-1.87532	0.5	38	-3.17865	0.00789957	51	-0.851263	0.344673	36	0.0111069	0.492921	51	-1.43047	0.352478	35	-0.098765	0.392385	50	-0.156805	0.360459	37	-1.16933	0.381335	39	2.46149	0.276298	34	-1.50905	0.217963	49	-0.983032	0.101787	50	-1.32314	0.153446	39	-1.65842	0.160998	37	-2.59267	0.111287	34	-0.0033969	0.463079	38
NCTC8325	SAOUHSC_01060=SAOUHSC_01060	1.44221	0.469929	2	-0.0821294	0.5	2	1.90352	0.261777	3	8.15121	0.0461791	2	-1.47538	0.321086	3	-1.6709	0.5	2	-1.62003	0.498125	2	0.5813	0.49946	2	1.09263	0.498427	2	6.15062	0.0711636	2	2.70989	0.0709722	2	0.330198	0.470858	3	-0.609645	0.499364	2	-4.49299	0.0378837	2	-9.48285	0.0361117	2	-2.3164	0.0498091	2
NCTC8325	SAOUHSC_01061=SAOUHSC_01061	1.38616	0.182915	7	8.22625	0.154098	9	0.715268	0.368363	11	3.69702	0.147866	7	3.09307	0.354685	12	-0.0245757	0.467974	6	0.163118	0.323407	10	2.3625	0.381281	7	-1.21695	0.368218	6	0.854406	0.480672	7	1.70577	0.131149	10	0.930655	0.335144	12	4.40946	0.205438	8	1.48187	0.498959	8	-5.90892	0.0500178	5	1.02139	0.343111	7
NCTC8325	SAOUHSC_01062=SAOUHSC_01062	0.839817	0.36477	5	0.0362206	0.3776	5	1.00969	0.407661	6	-0.727957	0.362549	5	-0.848597	0.200061	6	5.66893	0.325285	3	0.268767	0.386271	6	-1.25647	0.18518	3	-3.3066	0.0588352	5	0.171385	0.401395	5	0.513093	0.323873	6	0.56991	0.407867	6	0.761478	0.493084	5	4.892	0.157039	5	9.71971	0.00383331	5	0.223228	0.499803	4
NCTC8325	SAOUHSC_01063=SAOUHSC_01063	-9.01642	0.0132202	31	-24.1812	8.51e-10	31	-21.0934	3.57e-08	37	-15.9488	0.000326327	24	-22.7692	1.54e-10	36	0.067622	0.153459	29	-1.54796	0.050903	38	-7.85927	0.000142345	30	-14.0612	8.81e-06	26	-10.9652	2e-06	28	-13.6017	9.38e-06	36	-16.0916	1.01e-08	37	-7.76278	1.16e-05	31	4.97642	0.108767	29	4.91972	0.0181805	28	0.14212	0.403809	17
NCTC8325	SAOUHSC_01064=SAOUHSC_01064	-0.151617	0.432282	86	-0.104326	0.5	85	-1.9776	0.00432473	102	-0.633393	0.5	76	-1.26837	0.0584272	100	0.0146046	0.458699	76	-0.453844	0.277823	102	-1.67168	0.452415	77	-1.76562	0.127059	83	0.850135	0.215232	81	-1.55507	0.160735	100	-1.43149	0.0535321	100	-1.92451	0.17316	85	-2.62256	0.020025	88	-3.69636	0.00377391	87	0.369404	0.374285	76
NCTC8325	SAOUHSC_01065=SAOUHSC_01065	3.53029	0.172323	27	-0.929196	0.114702	21	0.012865	0.462159	31	2.31566	0.168689	23	1.43576	0.140718	30	-2.64871	0.348769	16	1.57121	0.321857	33	1.84271	0.295778	21	-2.13004	0.00835185	25	0.0422142	0.389264	24	1.1533	0.210439	30	-0.695458	0.365939	30	-1.57163	0.101262	22	0.775107	0.446802	23	-1.83838	0.238923	24	2.26906	0.436707	28
NCTC8325	SAOUHSC_01066=SAOUHSC_01066	0.421489	0.162677	23	-4.14506	0.0103403	20	-1.69404	0.189446	33	0.441448	0.367632	19	0.918357	0.438947	34	3.42184	0.0781178	18	-1.8882	0.138747	31	1.41256	0.49946	19	2.132	0.226411	21	2.78533	0.267388	16	0.837906	0.346004	30	-1.19911	0.16612	32	-1.89923	0.0906498	22	-2.49471	0.362715	21	-2.35003	0.0893237	20	6.05851	0.084277	23
NCTC8325	SAOUHSC_01067=SAOUHSC_01067	-1.89101	0.369429	9	-2.10576	0.170377	8	1.17232	0.387089	14	-3.2635	0.133674	8	0.617206	0.486883	11	-3.4938	0.171198	8	1.05966	0.48635	11	-1.75113	0.491833	8	3.76525	0.0137672	7	-0.976808	0.434851	8	-3.47684	0.0307187	11	1.28087	0.171398	12	0.942591	0.349289	9	2.17561	0.140799	8	2.69291	0.127741	9	0.492425	0.435392	7
NCTC8325	SAOUHSC_01068=SAOUHSC_01068	0	1	0	0	1	0	5.05792	0.00529038	4	0	1	0	-3.20411	0.165842	4	0	1	0	2.68091	0.181816	4	28.249	0.042641	2	10.5037	1	1	-8.04991	1	1	5.1931	0.179972	4	2.7176	0.121002	4	0	1	0	-10.4467	1	1	-2.65302	1	1	1.92437	0.0455567	2
NCTC8325	SAOUHSC_01069=SAOUHSC_01069	-0.0445692	0.438256	17	2.27834	0.37873	16	1.57946	0.437938	24	-2.97752	0.048036	17	-0.991002	0.252846	22	-1.5011	0.366494	14	1.59597	0.44069	24	9.83732	0.000112393	19	9.23994	2.42e-07	19	-3.79839	0.00407871	16	-0.273652	0.311107	24	0.0881529	0.334482	24	0.00904306	0.273717	16	-3.80283	0.0297993	19	-5.25676	0.0601737	19	2.53908	0.0146203	10
NCTC8325	SAOUHSC_01070=SAOUHSC_01070	-1.03615	0.498644	10	-0.779986	0.437199	9	-0.0901808	0.492335	13	-0.531616	0.425468	11	-2.30757	0.0755767	11	1.07383	0.493463	8	0.524047	0.450547	13	7.7343	0.00188927	9	3.60857	0.189143	10	-1.79715	0.450243	10	0.0344808	0.479849	11	-1.15756	0.0604087	12	0.312656	0.317367	10	1.32438	0.12901	9	2.20095	0.498656	10	2.64322	0.437481	8
NCTC8325	SAOUHSC_01071=SAOUHSC_01071	-3.45626	0.107401	15	0.185992	0.469602	13	1.27059	0.49034	19	-1.78729	0.0703129	13	-0.356436	0.210309	18	-1.65612	0.255752	13	0.460618	0.17387	18	0.622667	0.275897	14	-2.65358	0.0690494	15	2.62404	0.0878461	16	3.35149	0.198971	20	1.51497	0.22158	21	-1.53948	0.171824	14	-3.54628	0.0286896	14	-0.643032	0.343901	15	1.19053	0.499803	14
NCTC8325	SAOUHSC_01072=SAOUHSC_01072	5.26692	0.301298	3	-3.66928	0.0676903	2	3.21054	0.194758	4	4.64473	0.294995	3	-4.85662	0.126804	4	-5.85758	1	1	2.36247	0.266312	5	15.3036	0.137013	4	8.49168	0.280801	3	14.174	0.300347	3	-1.32285	0.346004	3	-3.33516	0.440432	4	-2.2418	0.310985	3	7.66713	0.263341	3	12.1219	0.113869	4	-1.2419	0.305418	3
NCTC8325	SAOUHSC_01073=SAOUHSC_01073	-5.98293	0.0277798	3	-7.84562	0.28808	4	-3.11864	0.00573121	4	-0.459881	0.46969	4	-4.10507	0.00923493	4	-4.24677	0.0451826	3	-3.67201	0.0154805	4	-1.52407	0.177332	3	9.37029	0.131673	4	-0.245764	0.48419	3	-1.84219	0.226772	4	-1.89295	0.0122731	4	-6.40068	0.0130242	4	-1.59623	0.183379	4	-4.45169	0.498656	4	-2.58559	0.158603	4
NCTC8325	SAOUHSC_01074=SAOUHSC_01074	-0.263001	0.381388	9	0.403211	0.497822	11	-1.06685	0.391641	13	-3.09999	0.22244	9	1.83714	0.376689	14	-0.915378	0.5	7	0.52817	0.265913	14	3.29354	0.0477698	8	-0.256142	0.427298	11	-2.36584	0.142805	11	0.497796	0.293355	14	2.09551	0.300654	15	0.261824	0.495661	10	-0.420037	0.174837	10	-1.25475	0.276086	10	-2.46944	0.245738	13
NCTC8325	SAOUHSC_01075=coaD	-1.22562	0.243263	13	-2.93426	0.372512	10	-4.03473	0.118908	11	-11.9777	0.0118586	10	-4.0597	0.00864826	11	-4.80458	0.0450709	9	1.4269	0.285481	11	-2.26992	0.293866	10	2.13123	0.0484717	11	-1.9096	0.480685	9	-0.670943	0.469124	11	1.65221	0.0604087	12	-3.54378	0.039784	10	1.16397	0.304844	7	3.92225	0.103404	9	0.0765963	0.400935	9
NCTC8325	SAOUHSC_01076=SAOUHSC_01076	-2.1494	0.280525	15	0.515566	0.453514	16	-1.85527	0.0335568	16	-1.35662	0.320987	15	-0.146441	0.42974	16	-1.70959	0.101706	14	-2.04269	0.0422109	16	-0.505185	0.372466	15	-0.549281	0.170908	15	1.12154	0.265282	15	-2.29619	0.0132639	16	-1.86837	0.0201593	16	0.705321	0.337794	16	-2.34522	0.219362	15	-4.77768	4.07669e-05	15	1.06485	0.402563	12
NCTC8325	SAOUHSC_01077=SAOUHSC_01077	0.618955	0.466068	15	-4.27132	0.0249109	9	-2.27547	0.167989	16	3.35883	0.0857928	10	-1.40123	0.21338	15	-7.3108	0.0172228	9	0.529733	0.436578	17	0.878253	0.391252	12	4.37049	0.0863202	11	0.136225	0.300347	12	2.46247	0.499211	16	-0.324508	0.480398	15	-2.79376	0.148234	9	3.50073	0.0686683	9	5.87933	0.0898216	7	4.61913	0.00388239	12
NCTC8325	SAOUHSC_01078=SAOUHSC_01078	0.0618294	0.498644	5	-8.0825	0.260809	3	5.3531	0.0503774	5	-8.80072	0.294995	3	3.16004	0.205884	6	1.25158	0.463539	4	4.38419	0.0883905	5	-1.43345	0.210107	4	4.62533	0.100658	5	1.00016	0.373057	3	4.71825	0.0999925	5	-1.47965	0.257671	4	-6.52148	0.241582	3	-1.80425	0.308055	5	-1.91699	0.214738	5	0.491462	0.417441	4
NCTC8325	SAOUHSC_01079=SAOUHSC_01079	-0.202698	0.402545	24	-4.02181	0.118194	24	0.407163	0.336801	32	-2.83239	0.344673	25	-0.45217	0.496973	32	0.381171	0.467974	20	-0.521356	0.497205	32	-0.715407	0.190747	21	-1.43403	0.0652644	24	1.54028	0.323296	23	-0.577692	0.445415	32	-0.137069	0.223248	31	-3.66082	0.0452869	24	2.02943	0.127875	27	1.23332	0.466005	26	-3.02863	0.00832979	22
NCTC8325	SAOUHSC_01081=SAOUHSC_01081	3.07227	0.35117	15	-2.12153	0.0538072	14	-2.36953	0.0196957	15	-1.59003	0.0532987	13	0.202279	0.472034	14	-0.158719	0.436613	12	-0.16527	0.272707	14	0.337314	0.447039	13	-1.23297	0.232224	15	-2.18758	0.117526	14	-1.35878	0.258585	14	-0.454925	0.16718	15	-1.82	0.286588	14	-0.340335	0.222877	15	-1.92456	0.00607664	15	-0.847572	0.497538	12
NCTC8325	SAOUHSC_01082=SAOUHSC_01082	3.76372	0.489943	14	-1.53777	0.484064	11	0.880489	0.496413	19	-5.78561	0.294995	12	0.85045	0.209714	19	1.86048	0.423432	11	0.389906	0.310849	18	1.76449	0.18068	11	3.41716	0.00396704	14	3.01019	0.162105	12	0.221598	0.47122	18	2.73504	0.399493	21	-0.46818	0.164271	13	-0.550939	0.242657	12	1.38126	0.0519168	14	-2.1442	0.038695	11
NCTC8325	SAOUHSC_01084=SAOUHSC_01084	-0.281251	0.171879	13	-1.48775	0.452401	13	1.64398	0.434728	18	-1.12752	0.5	10	-0.854058	0.318954	16	-1.87513	0.429177	11	-1.40927	0.277823	15	-4.10711	0.0424991	12	-4.46066	0.0128547	13	-3.57421	0.0500999	12	-0.240427	0.448487	16	1.3927	0.141444	16	-1.54165	0.133341	12	-2.00687	0.33556	11	0.616989	0.498656	13	1.68644	0.302759	8
NCTC8325	SAOUHSC_01085=SAOUHSC_01085	-0.215172	0.478156	17	-2.15913	0.440258	16	-0.863128	0.0920676	20	-0.106354	0.499848	15	0.158204	0.450487	21	0.542556	0.474315	15	-1.00302	0.378707	20	-1.05321	0.167329	15	0.111566	0.332503	15	1.52961	0.207739	16	-0.332046	0.461016	20	0.169401	0.249964	21	-3.20468	0.0562927	16	2.00028	0.464305	15	0.317449	0.344334	16	0.31742	0.394979	13
NCTC8325	SAOUHSC_01086=SAOUHSC_01086	1.54191	0.203656	18	-1.22715	0.37873	16	-0.178646	0.499839	24	-0.4676	0.38335	15	1.09623	0.421737	23	0.219209	0.437164	14	2.95715	0.0189993	24	0.133751	0.441371	15	-2.42005	0.012024	16	1.90894	0.231739	19	0.982855	0.140814	23	1.65929	0.0369043	24	0.620786	0.177809	17	1.11569	0.499087	18	-0.878599	0.221123	15	-0.491208	0.499803	15
NCTC8325	SAOUHSC_01087=SAOUHSC_01087	-0.325007	0.493292	11	2.33492	0.13156	12	-1.75831	0.355095	16	-0.131725	0.453272	10	-4.0602	0.0553312	16	-3.09147	0.0677193	10	-0.200672	0.497205	16	-1.27292	0.249568	11	-1.09181	0.309611	11	0.467853	0.463482	11	-3.3399	0.499792	16	-5.22041	0.0384924	16	-1.68664	0.211791	12	-1.88859	0.49751	11	0.726638	0.243361	11	1.59472	0.237076	11
NCTC8325	SAOUHSC_01088=SAOUHSC_01088	-1.28514	0.25591	8	0.36303	0.361805	8	1.57816	0.392911	12	-0.433968	0.378376	9	-2.8394	0.0914772	13	-5.50511	0.0535959	7	-1.43749	0.323648	12	0.493742	0.196714	9	-0.93644	0.36921	9	1.10032	0.46454	9	-1.15152	0.246623	14	0.414525	0.457859	12	-1.6751	0.231066	8	-5.40746	0.274918	8	-5.21157	0.0244471	9	-2.84124	0.0584228	6
NCTC8325	SAOUHSC_01089=SAOUHSC_01089	3.63776	0.0277798	7	-0.200016	0.418417	7	0.185437	0.331129	9	-3.86436	0.275897	5	1.97942	0.209714	9	4.45355	0.193049	4	1.81245	0.449403	9	4.67644	0.0665182	6	1.80338	0.119475	7	-1.47044	0.148464	7	1.75777	0.341968	9	2.47955	0.229125	8	-1.10941	0.150194	7	-2.03912	0.261592	7	-2.07325	0.294624	6	-1.82055	0.435776	4
NCTC8325	SAOUHSC_01090=SAOUHSC_01090	-0.611005	0.478552	2	-1.64579	0.5	2	0.984667	0.35257	3	0.18964	0.499848	2	8.75253	0.0314877	3	-1.47147	0.117991	2	0.111683	0.407644	3	4.16236	0.49946	2	4.0113	0.498427	2	4.57888	0.0611271	2	-0.43909	0.292098	3	4.06883	0.48494	4	-2.8206	0.495068	2	-4.08392	0.0378837	2	-7.03045	0.0361117	2	-2.8154	0.213736	2
NCTC8325	SAOUHSC_01091=SAOUHSC_01091	0.530297	0.488385	23	-1.03969	0.239534	21	-0.426467	0.138519	26	-0.0701696	0.48981	20	0.954422	0.28494	26	-0.85248	0.5	21	-0.357236	0.488535	26	-1.89203	0.210107	22	0.744088	0.408662	21	2.17015	0.0959638	21	1.50968	0.153568	26	0.57059	0.258413	26	-1.19933	0.292555	22	-5.08357	0.0161725	21	-2.22774	0.0332513	24	-2.26768	0.172426	15
NCTC8325	SAOUHSC_01092=pheS	4.8891	0.183042	17	0.327835	0.28236	15	-0.393536	0.0452516	26	3.88382	0.0863179	16	0.217382	0.426803	24	0.0873852	0.325613	12	-1.1202	0.105629	25	1.46179	0.298674	13	1.92359	0.141331	14	-0.769605	0.464668	14	-1.20063	0.239805	24	7.69779	0.00279288	30	-0.669457	0.327883	16	0.334436	0.367758	14	1.67273	0.452429	18	2.39923	0.34609	19
NCTC8325	SAOUHSC_01093=pheT	2.83615	0.306788	38	-0.120872	0.494541	34	-1.17713	0.242985	55	1.78419	0.48664	35	-1.13424	0.498056	53	1.33439	0.398568	28	-1.24196	0.281523	57	7.03495	0.0037813	38	1.17886	0.0903044	36	-5.03958	0.0324557	35	-1.09279	0.0307187	54	5.67518	4.79e-06	64	-0.314199	0.376784	37	1.60256	0.192699	33	0.414884	0.497746	39	2.31742	0.16885	37
NCTC8325	SAOUHSC_01095=SAOUHSC_01095	1.40412	0.438321	11	-3.02738	0.0676903	15	-0.698288	0.351473	18	0.35828	0.48981	12	0.601851	0.276303	16	-3.5331	0.212574	9	0.790427	0.200601	17	-1.02347	0.398715	9	-1.62491	0.0421085	11	-4.83478	0.121906	10	-0.689076	0.389807	17	1.21525	0.223248	17	-2.68842	0.0677836	15	-5.00873	0.0136773	12	-2.4203	0.0359911	12	4.68078	0.133672	13
NCTC8325	SAOUHSC_01096=SAOUHSC_01096	1.72286	0.498644	2	2.57638	0.0360318	3	-1.39787	0.499016	4	1.72909	0.499848	4	0.781715	0.469766	4	2.13232	0.179119	2	1.25342	0.445484	4	2.67769	0.493769	2	1.44842	0.230149	2	2.01389	0.316465	3	1.06026	0.465448	4	4.54578	0.0512623	4	4.12461	0.292555	3	6.74315	0.118887	4	-1.39056	0.30029	3	0.138485	0.499803	4
NCTC8325	SAOUHSC_01097=SAOUHSC_01097	-0.372345	0.498644	6	5.6548	0.0369365	6	0.741569	0.328089	8	0.960071	0.241279	5	0.154908	0.476339	8	-0.165269	0.5	5	0.527873	0.498394	8	-0.180412	0.49946	6	0.0715062	0.496292	6	-2.73119	0.215232	5	-0.123822	0.368392	7	-0.148523	0.445908	8	4.57799	0.0280534	6	0.221226	0.453431	8	-2.03799	0.283918	7	1.19362	0.499803	8
NCTC8325	SAOUHSC_01098=SAOUHSC_01098	-0.643335	0.239541	31	0.275249	0.487454	29	2.48067	0.424388	45	0.276202	0.381225	29	1.9699	0.138489	42	-1.99351	0.0730789	23	-0.0941398	0.4621	41	1.89592	0.469564	32	-0.270358	0.426198	32	-0.693538	0.3021	29	2.28044	0.136853	43	2.96926	0.0138582	43	-0.0165001	0.495991	33	-1.80057	0.113182	28	-1.61046	0.13774	30	2.02597	0.0304488	27
NCTC8325	SAOUHSC_01099=SAOUHSC_01099	1.37331	0.393131	54	-0.348978	0.481966	48	-0.758699	0.286458	59	-0.470695	0.208423	48	-0.436114	0.255375	59	-1.2783	0.386549	41	-1.9765	0.0672045	60	-0.49874	0.461738	44	0.266435	0.385978	46	2.62138	0.0157932	50	-2.81333	0.0506696	60	-0.172856	0.262565	59	-0.91957	0.476936	50	-2.20817	0.0909005	43	-1.26857	0.257318	45	-0.649705	0.147057	41
NCTC8325	SAOUHSC_01100=SAOUHSC_01100	-2.05082	0.18022	10	0.316759	0.361805	9	-1.03902	0.312593	10	0.728035	0.32989	10	-1.4867	0.387771	10	1.01341	0.4874	10	0.530467	0.337227	10	-4.22137	0.050735	9	-2.0181	0.143845	9	-2.05752	0.214604	10	-2.19533	0.137594	10	-3.33242	0.015538	10	-0.504452	0.358777	9	-2.86291	0.0239075	9	-2.71671	0.356319	9	2.24516	0.214922	8
NCTC8325	SAOUHSC_01101=SAOUHSC_01101	3.53826	1	1	2.29251	1	1	-0.377776	1	1	6.80148	1	1	-0.467452	1	1	2.29563	1	1	2.16549	1	1	3.8572	1	1	3.94093	1	1	-2.44901	1	1	-0.606105	1	1	3.40174	1	1	0.374675	1	1	-0.19165	1	1	4.64955	1	1	-0.253409	1	1
NCTC8325	SAOUHSC_01102=uvrC	-1.56644	0.162677	37	-2.11064	0.258688	35	-1.38352	0.0200461	44	0.15153	0.416388	32	0.230301	0.388505	46	-0.344453	0.403202	34	0.0536822	0.491024	44	-0.634653	0.307625	35	-2.04486	0.0462373	37	1.12371	0.459631	35	0.0018551	0.323559	45	1.43244	0.21752	47	-1.07146	0.214223	37	-2.49129	0.0142378	37	-1.72275	0.00325912	36	-1.17613	0.166171	28
NCTC8325	SAOUHSC_01103=SAOUHSC_01103	0.518429	0.488385	26	0.409333	0.356141	25	-0.258874	0.310386	30	0.757612	0.13804	22	1.69226	0.392175	32	1.60018	0.167819	23	0.547519	0.271798	32	0.120543	0.466055	25	-1.28561	0.120498	25	0.598038	0.397679	26	-0.750606	0.447836	30	0.457032	0.257671	33	0.237657	0.358902	28	-4.12988	0.00545034	24	-1.04905	0.301363	24	-1.1446	0.199101	20
NCTC8325	SAOUHSC_01104=sdhA	-1.6803	0.112724	69	-0.494525	0.363429	65	-2.38875	0.0104648	81	0.615954	0.095828	69	-1.41232	0.0126235	80	-1.32751	0.5	65	-2.4371	0.024366	80	-1.81264	0.156256	68	1.07282	0.427298	68	0.845763	0.470404	67	-1.80014	0.0599724	79	-1.75654	0.0307585	79	-2.25746	0.017316	66	-3.08165	0.0206905	65	-1.49428	0.160946	68	-1.04171	0.100502	52
NCTC8325	SAOUHSC_01105=sdhB	2.38395	0.342012	25	-1.03506	0.172777	23	-1.66343	0.120245	27	-1.40983	0.443193	23	-0.751848	0.077209	27	0.707633	0.442741	19	-0.472006	0.475414	27	3.31105	0.226814	22	0.0608101	0.498427	26	2.98581	0.251467	25	1.37334	0.472902	27	1.04946	0.438204	27	-1.8988	0.0281258	22	-4.70972	0.050379	24	-1.04792	0.401349	26	3.52721	0.0908438	17
NCTC8325	SAOUHSC_01106=SAOUHSC_01106	-1.2088	0.498644	22	-4.44711	0.464003	20	-5.07818	0.00432473	27	-6.5523	0.0148968	18	-4.54044	0.289082	27	1.37959	0.0963943	19	-0.530794	0.314658	27	1.11796	0.49946	20	-0.943213	0.4277	20	-1.26311	0.309117	20	-1.11259	0.408504	27	-3.46012	0.000152529	27	-0.538796	0.187676	22	3.5651	0.00610401	22	2.28598	0.0152043	22	-0.783451	0.260196	17
NCTC8325	SAOUHSC_01107=SAOUHSC_01107	-3.20808	0.457534	18	-0.659228	0.351822	16	-3.22396	0.289116	21	-0.641398	0.434149	14	-2.00754	0.385459	21	0.939956	0.211918	17	-1.09594	0.498125	21	-0.744336	0.49946	17	2.56529	0.178675	14	-2.13712	0.142189	17	-0.927637	0.323833	21	-2.98814	0.147843	21	-1.15936	0.369148	16	-0.0567627	0.454174	17	-3.49814	0.135415	16	-1.35733	0.32396	11
NCTC8325	SAOUHSC_01108=SAOUHSC_01108	1.74035	0.250838	12	-0.370688	0.5	12	0.108375	0.488591	15	-0.562992	0.378376	13	-0.86583	0.376689	15	1.66369	0.199726	10	-3.59617	0.00498063	15	1.25006	0.179194	12	3.9474	0.000496602	14	-0.369429	0.146296	14	0.841407	0.428371	15	-0.441494	0.445148	15	0.970135	0.475839	14	1.68203	0.207032	13	3.27992	0.0326426	13	-3.1122	0.041836	12
NCTC8325	SAOUHSC_01109=SAOUHSC_01109	0.946815	1	1	-5.12562	0.244184	2	-1.96763	0.0862013	5	1.28715	1	1	-1.70573	0.084985	5	3.31389	1	1	-0.702287	0.322921	5	4.5113	1	1	6.83175	0.0487416	2	0.269558	1	1	-1.20883	0.446989	5	1.40457	0.0906215	6	-2.23034	0.408626	2	2.52384	0.243319	2	0.475796	0.396791	3	3.75479	0.0970432	3
NCTC8325	SAOUHSC_01110=SAOUHSC_01110	-6.31271	0.0591896	2	-1.93904	0.283008	2	0.237666	0.482902	4	-1.33325	0.17978	2	-1.1568	0.245477	3	0.448239	0.474315	2	0.665832	0.390223	3	-7.29195	0.042641	2	-7.043	0.0406559	2	2.03415	0.218477	2	-1.20654	0.11768	3	-0.816485	0.433566	3	-1.38464	0.169575	2	-0.276961	0.498959	2	-5.12674	0.0361117	2	-6.36611	0.038695	2
NCTC8325	SAOUHSC_01111=SAOUHSC_01111	-3.84801	0.0774674	2	-2.75371	0.323204	3	-5.28476	0.261777	3	-0.254573	0.499848	3	0.0824757	0.468154	3	-0.071439	0.5	2	-2.92084	0.254631	3	-3.43492	0.042641	2	-5.07065	0.0406559	2	-3.28053	0.0611271	2	1.75406	0.315389	3	0.503611	0.414843	3	-5.74211	0.0258742	3	-8.93772	0.0378837	2	-6.31182	0.26014	3	2.96605	0.0418502	2
NCTC8325	SAOUHSC_01112=SAOUHSC_01112	0.959559	0.478156	8	2.86371	0.203819	10	-2.76167	0.0373656	11	2.12046	0.133674	8	0.603102	0.498056	11	-0.207995	0.436613	6	-2.20382	0.328902	11	-1.15765	0.355226	7	-3.5823	0.0421085	9	1.0178	0.475415	8	0.723789	0.365782	11	0.419823	0.240526	11	-1.79541	0.295022	9	-1.44152	0.498959	10	-3.22255	0.0937051	10	1.53138	0.195519	6
NCTC8325	SAOUHSC_01113=SAOUHSC_01113	1.8896	0.498644	11	-0.119422	0.386478	8	2.0934	0.496413	13	-0.329062	0.434149	8	0.954787	0.16151	12	-0.421961	0.348388	7	0.413911	0.4835	12	-4.58566	0.00721694	8	-5.17202	0.000516216	10	-2.80261	0.257168	9	3.56882	0.058971	13	1.76917	0.339841	12	0.780646	0.460877	10	0.492595	0.410795	9	3.58573	0.367889	10	-3.23205	0.12808	7
NCTC8325	SAOUHSC_01114=SAOUHSC_01114	0.31772	0.494814	5	0.587733	0.480875	7	2.13324	0.321884	11	-4.33753	0.0876336	5	-2.88402	0.0322459	9	-3.94219	0.198977	4	-0.764249	0.388858	10	-0.299357	0.424046	5	-2.2733	0.103651	7	-1.80318	0.132068	5	0.648746	0.419772	9	-1.49627	0.0632735	11	-2.96342	0.0723379	7	-0.535744	0.327579	7	2.80046	0.243891	7	-0.28031	0.484938	6
NCTC8325	SAOUHSC_01115=SAOUHSC_01115	1.70777	0.176715	10	1.10134	0.293279	7	0.393695	0.308141	10	0.596547	0.388036	9	-0.30585	0.354863	10	0.943448	0.177005	8	-0.062977	0.465184	10	-1.10487	0.18861	8	-1.50295	0.163276	8	0.167937	0.417406	8	0.456989	0.499792	9	-1.74993	0.0632735	9	-1.42345	0.389832	7	1.65618	0.0483283	9	2.45971	0.202468	10	-0.830053	0.424254	6
NCTC8325	SAOUHSC_01118=SAOUHSC_01118	-5.52993	0.0544338	28	-6.47416	0.00441939	27	-7.61624	0.000228067	30	-4.07882	0.0817204	22	-13.1166	4.79e-09	30	-0.82826	0.296211	27	-0.791768	0.36722	30	-3.13674	0.0115958	27	-11.663	2.07e-08	25	-3.0985	0.483487	27	-1.80156	0.321806	30	-9.60035	6.14e-08	30	-2.87666	0.0460861	27	-1.66262	0.471454	28	-3.70941	0.0224068	27	5.87699	0.00398275	20
NCTC8325	SAOUHSC_01119=SAOUHSC_01119	0.231732	1	1	-0.491222	1	1	-2.55193	0.247571	3	-6.95808	1	1	-4.03644	0.278998	3	-4.31138	1	1	1.27546	0.339879	3	-7.09766	1	1	1.1075	1	1	0.114729	1	1	-1.86116	0.338939	3	1.07703	0.284489	3	-1.00724	1	1	0.357293	1	1	-0.20262	0.472077	2		1	0
NCTC8325	SAOUHSC_01120=SAOUHSC_01120	3.76329	0.372112	8	0.206998	0.497744	7	-5.06695	0.0685859	8	-4.27442	0.000691978	6	-1.5342	0.132771	8	5.30605	0.215484	6	1.62413	0.401179	9	-2.46073	0.247642	6	2.26013	0.152186	7	0.0400766	0.405484	7	1.91826	0.0206726	8	0.0271311	0.482037	8	-3.39835	0.126879	7	-2.44927	0.262018	6	-0.886009	0.497746	6	-4.50849	0.00488645	6
NCTC8325	SAOUHSC_01121=SAOUHSC_01121	-1.98	0.183036	21	-3.04992	0.306342	21	0.347762	0.494918	31	-0.964411	0.389307	19	-1.16441	0.278998	29	-2.81977	0.130523	19	0.358815	0.466213	29	-1.90581	0.042641	21	-3.09077	0.0222681	24	1.70447	0.467221	22	-0.200369	0.391528	30	0.687338	0.318867	29	0.386483	0.372375	23	2.15407	0.0355819	25	0.676916	0.221463	21	-2.52895	0.211931	16
NCTC8325	SAOUHSC_01122=SAOUHSC_01122	27.3884	1	1	0	1	0	-6.00135	0.216111	4	0	1	0	-3.83418	0.494208	4	0	1	0	-5.94098	0.0182973	4	30.8093	1	1	0	1	0	0	1	0	-5.72782	0.179972	4	-0.795696	0.265648	5	0	1	0	14.376	1	1	14.5801	1	1	-1.77038	1	1
NCTC8325	SAOUHSC_01123=SAOUHSC_01123	16.8049	0.0552857	2	-1.55706	0.5	2	-10.2942	0.222629	7	-8.19342	0.499848	2	-8.26942	0.250889	7	-0.923222	1	1	-4.41295	0.026871	7	15.2532	0.288411	2	1.65217	1	1	-3.5026	0.117532	2	-5.75019	0.0239184	7	-4.0321	0.00361677	7	-3.17673	0.0604776	2	4.70542	0.263341	3	1.43465	0.0314569	3	-1.81433	1	1
NCTC8325	SAOUHSC_01124=SAOUHSC_01124	5.99533	0.0591896	15	-3.5374	0.0795309	11	-1.3922	0.117229	17	0.645582	0.33365	12	-1.20685	0.477242	16	1.784	0.474568	9	-1.1797	0.145996	18	1.72684	0.49946	10	-0.481038	0.264157	13	-0.64595	0.15731	13	-0.180289	0.164939	17	0.260807	0.422343	19	-3.00263	0.133341	12	-3.46652	0.116403	14	-1.42393	0.360907	14	-2.68611	0.0628605	10
NCTC8325	SAOUHSC_01125=SAOUHSC_01125	1.01261	0.399206	8	-1.23796	0.5	6	-1.51581	0.460007	15	3.8784	0.251522	8	0.351726	0.436774	15	-5.47241	0.0685844	6	1.55588	0.436578	15	-6.04881	0.00160587	6	4.79651	0.0206844	7	0.724377	0.5	9	-2.0355	0.0381188	14	0.232852	0.377576	15	-1.77341	0.30081	7	2.37979	0.226976	8	0.902704	0.307894	9	-3.21197	0.332148	7
NCTC8325	SAOUHSC_01127=SAOUHSC_01127	-4.25161	0.0148558	15	0.690179	0.30081	16	-1.41926	0.297832	17	-0.0589386	0.409586	12	1.40143	0.250513	17	-2.59352	0.198977	15	-0.805988	0.132387	17	-5.23499	0.0663686	16	0.0863226	0.496498	12	1.37402	0.375567	14	-0.73668	0.466927	17	-0.576483	0.476304	17	-0.245765	0.358777	14	-1.41109	0.150402	15	-2.80421	0.220209	14	-1.06061	0.269916	14
NCTC8325	SAOUHSC_01128=SAOUHSC_01128	2.10061	0.337341	24	-3.63164	0.400686	19	-2.05792	0.326399	33	1.24982	0.46349	21	-0.794493	0.409186	31	1.30343	0.474315	18	-0.765655	0.373972	33	2.79286	0.0829757	22	0.535825	0.302907	24	-3.34643	0.219022	22	-3.0912	0.100827	32	-0.93819	0.21752	33	0.172553	0.211245	22	2.79766	0.364567	25	0.849607	0.26014	22	3.42218	0.0346228	25
NCTC8325	SAOUHSC_01129=SAOUHSC_01129	3.72124	0.100193	29	-1.98301	0.494541	21	-1.65465	0.0234433	31	3.20024	0.086022	21	-0.76758	0.438988	30	2.38217	0.312386	21	-0.532021	0.361614	33	1.37737	0.240239	23	-1.39457	0.136656	21	1.58277	0.104778	22	-0.822074	0.287853	31	-1.14687	0.0985517	29	-0.650352	0.46608	22	-0.676067	0.167628	22	0.558681	0.415941	22	-1.98986	0.34609	22
NCTC8325	SAOUHSC_01130=SAOUHSC_01130	-2.80175	0.319612	55	-1.89236	0.42806	50	-0.113547	0.403537	63	1.5862	0.406877	49	0.384148	0.481317	63	-2.60781	0.365256	50	0.0923701	0.417925	60	-4.08775	0.10174	52	-2.4822	0.0509882	46	0.480075	0.121482	45	0.177442	0.396236	62	-0.0297564	0.166961	66	-2.66709	0.0109247	50	-1.35205	0.219592	43	-3.14658	0.0405518	44	1.96937	0.153442	40
NCTC8325	SAOUHSC_01131=SAOUHSC_01131	-0.838353	0.455292	4	1.37719	0.282156	5	-0.851051	0.422553	10	-1.80524	0.383032	2	-1.37724	0.494208	10	-0.971114	0.466349	2	2.9219	0.0292645	10	-0.925797	0.392884	3	5.78525	0.280801	3	-7.56318	0.0192852	8	2.05963	0.334498	10	1.96491	0.145499	11	2.84751	0.46608	6	-5.91227	0.263341	3	3.45427	0.274684	4	-6.45065	0.0146203	3
NCTC8325	SAOUHSC_01133=SAOUHSC_01133	-0.485316	0.445788	16	-0.730282	0.37873	13	-2.27452	0.107481	19	0.700035	0.215123	14	-1.23592	0.133526	17	1.07786	0.413008	14	-0.852844	0.0705942	20	-1.22193	0.453924	15	1.51177	0.300811	12	-0.0735492	0.299614	17	-0.429494	0.5	17	1.17924	0.259405	22	-0.292745	0.484799	15	-3.14007	0.0899538	13	-1.83761	0.147088	14	1.06225	0.403809	17
NCTC8325	SAOUHSC_01134=SAOUHSC_01134	-3.0806	0.301298	3	-0.615871	0.5	2	2.28013	0.00731299	4	-1.53101	1	1	0.134402	0.482755	3	-2.25457	0.135393	2	1.10049	0.357818	3	-0.227918	0.49946	2	-0.933752	0.184846	3	-4.90604	0.0611271	2	1.91727	0.293355	4	1.02443	0.498401	4	3.24444	0.0568587	2	4.70542	0.263341	3	-2.50488	0.498656	2	-3.70337	1	1
NCTC8325	SAOUHSC_01135=SAOUHSC_01135	-0.630754	0.471908	5	4.5698	0.201362	7	0.64359	0.349079	7	0.635205	0.499848	4	0.957182	0.370512	8	-5.04904	0.0967614	5	0.254943	0.5	7	-3.14432	0.0592175	5	-4.24389	0.0276503	6	1.8332	0.237996	6	1.10208	0.436993	7	4.9794	0.00811071	7	-1.39041	0.269577	6	-2.53643	0.433832	7	-1.30158	0.497746	6	10.156	0.0146203	3
NCTC8325	SAOUHSC_01136=SAOUHSC_01136	0.152668	0.409098	8	4.29237	0.356141	11	-2.37921	0.237046	11	-0.0250474	0.428272	9	0.536998	0.244282	11	-2.40899	0.348769	8	2.39116	0.257014	11	-0.540707	0.377531	8	-1.01111	0.466899	9	1.6661	0.192538	9	-1.96822	0.343165	10	1.73156	0.0611739	11	-0.0349011	0.335803	9	-4.46116	0.12901	9	-1.52057	0.396261	9	1.51269	0.217682	7
NCTC8325	SAOUHSC_01137=SAOUHSC_01137	-0.289595	0.463487	19	2.17122	0.393662	17	-3.46274	0.0178372	24	-0.144649	0.40579	13	-0.869885	0.438679	24	-2.12258	0.5	12	-0.800284	0.368176	24	0.624992	0.298048	16	-0.965659	0.240817	15	-1.93478	0.452161	17	-0.986046	0.448938	24	-2.05136	0.0604153	24	-1.62934	0.132786	17	0.0289253	0.226976	14	2.17235	0.0530252	14	1.90457	0.492157	9
NCTC8325	SAOUHSC_01138=SAOUHSC_01138	-0.133885	0.498795	14	0.951806	0.491631	10	0.735822	0.499016	18	-2.41692	0.0950245	10	0.964834	0.449255	18	-0.220129	0.410961	11	-1.46916	0.32546	18	-1.54193	0.423441	11	-0.742256	0.326865	10	-1.5996	0.265229	13	-0.45864	0.400697	17	-1.86979	0.206519	17	-1.00846	0.405007	10	-1.04907	0.488089	12	-0.835458	0.452423	11	-4.8462	0.00553376	8
NCTC8325	SAOUHSC_01139=SAOUHSC_01139	8.97897	0.204808	4	-5.75598	0.323204	3	2.50825	0.172912	5	0.42619	0.499848	4	2.18933	0.210309	5	2.75271	0.0638083	3	2.17277	0.344709	5	8.58798	0.00921029	4	1.58687	0.186946	4	-9.87837	0.0100036	5	-1.97488	0.280327	5	-0.0430551	0.430226	5	-0.439625	0.428445	3	2.84849	0.155818	4	-8.24925	0.0135362	3	0.829355	0.343659	3
NCTC8325	SAOUHSC_01141=SAOUHSC_01141	-0.790049	0.393131	26	-1.72607	0.31933	25	0.249005	0.396391	33	-1.8483	0.142764	24	-0.15376	0.402492	31	1.09063	0.436941	24	3.07873	0.0845218	35	0.793886	0.353199	24	-2.38376	0.184846	26	-0.321278	0.472894	27	0.242105	0.478069	31	-0.0726776	0.492456	31	0.091273	0.405394	28	-1.07854	0.184447	26	-1.08503	0.431892	25	-1.46799	0.321308	23
NCTC8325	SAOUHSC_01142=SAOUHSC_01142	-5.28734	0.0879145	15	-9.01972	2.78e-06	14	-14.6495	0.000113829	13	-13.9816	9.44e-07	13	-14.6725	0.000358149	13	-2.34697	0.5	15	-1.21727	0.160885	13	-0.716008	0.103246	15	-2.78903	0.0547957	12	-0.0685689	0.46454	13	-3.97812	0.0900048	13	-9.1234	0.00344188	13	-2.19348	0.0822501	14	0.623077	0.263184	12	0.364259	0.21538	12	-3.16206	0.119656	9
NCTC8325	SAOUHSC_01143=mraW	-1.68508	0.116537	23	-5.56337	0.0686095	22	-11.6219	1.52e-05	24	-11.4025	0.000130409	21	-14.4508	1.48e-05	24	0.846042	0.214546	21	-0.116941	0.389194	24	3.53107	0.0056241	23	-8.49982	0.00653874	21	-1.58822	0.171682	23	-4.83157	0.0176168	24	-7.36491	0.000218391	25	-1.93226	0.0889416	22	1.6551	0.164874	23	1.80749	0.0315174	23	-4.74449	0.00786201	19
NCTC8325	SAOUHSC_01144=SAOUHSC_01144	-9.79007	0.00594923	9	-14.1282	0.000741168	8	-27.9001	2.08e-05	10	-17.5469	0.000245127	7	-27.0415	0.000428773	10	0.201376	0.398568	9	-2.59788	0.17536	10	0.35108	0.394923	9	-9.71243	0.000189724	7	-1.95615	0.331133	8	-16.4676	0.000276255	10	-18.8508	8.85e-06	10	-4.9256	0.0568587	8	3.545	0.366071	9	0.316635	0.476891	9	-1.16463	0.375064	7
NCTC8325	SAOUHSC_01145=SAOUHSC_01145	-7.61803	0.000787061	70	-14.1133	5.12e-06	67	-19.8949	9.93e-13	78	-16.9915	7.83e-13	53	-24.7072	3.14e-16	77	-0.323234	0.5	65	-0.43414	0.466213	80	4.07391	0.0499423	71	-4.89149	0.189524	61	-8.94528	0.00768813	69	-12.4587	3.5e-08	78	-18.2673	4.69e-13	78	-4.64093	0.0370168	69	2.64104	0.291879	65	1.11996	0.34226	62	2.88422	0.134432	51
NCTC8325	SAOUHSC_01146=mraY	-7.88039	0.00108771	32	-19.6612	6.23e-08	32	-20.1143	2.65e-11	39	-17.7319	6.22e-08	27	-25.7727	4.26e-13	39	1.37357	0.201908	31	0.869342	0.266312	41	5.77913	0.00860322	33	-5.02489	0.156238	32	-9.87589	0.000311517	34	-10.7841	5.66e-05	39	-18.8043	3.16e-10	40	-4.29917	0.0127711	35	3.19537	0.0253026	33	1.77999	0.0705589	32	-3.17012	0.0800461	27
NCTC8325	SAOUHSC_01147=murD	-4.57285	0.00506775	35	-19.8018	1.13e-08	32	-14.739	1e-06	43	-18.6442	9.7e-09	28	-24.3131	8.38e-12	42	1.63918	0.234479	32	2.92465	0.0236133	45	5.46664	0.0109105	37	-3.70227	0.156238	31	-6.72024	0.0390492	36	-8.45579	0.00174567	41	-13.1986	2.26e-07	45	-2.93105	0.0326241	37	2.43386	0.0485738	32	3.84627	0.0524121	33	-0.0669765	0.494061	30
NCTC8325	SAOUHSC_01148=SAOUHSC_01148	-14.5245	0.000314409	25	-25.7535	9.54e-10	25	-26.1618	1.95e-07	25	-18.8559	6.09e-08	22	-30.1681	1.49e-10	25	-1.84349	0.342008	24	0.453042	0.32546	25	-4.24117	0.114613	24	-17.7336	2.42e-07	19	-11.8997	0.00473318	24	-14.3498	6.4e-07	25	-20.9592	2.53e-09	25	-6.78448	0.00430993	25	7.24627	0.000722259	22	7.19722	0.000432612	23	-3.16534	0.00923304	14
NCTC8325	SAOUHSC_01149=SAOUHSC_01149	-15.0853	2.67e-07	24	-23.8753	8.16e-08	26	-24.5783	3.95e-10	26	-18.2643	9.68e-07	20	-23.6069	1.49e-10	26	-2.27483	0.425529	25	-2.92496	0.228578	28	-14.494	3.86e-07	24	-18.993	2.42e-07	17	-11.9808	2e-06	21	-14.0785	8.91e-08	26	-19.8762	1.83e-09	26	-7.39015	0.00280331	28	10.4543	4.05e-05	18	12.3329	6.43038e-05	19	2.13771	0.2828	21
NCTC8325	SAOUHSC_01150=SAOUHSC_01150	-12.3145	3.36e-09	39	-14.5012	0.0010742	41	-14.7464	1.31e-10	43	-11.7139	4.38e-06	31	-16.5128	1.29e-10	43	-5.54945	0.0451826	38	-0.243137	0.401997	45	-15.5838	2.03e-08	39	-15.3344	3.75e-11	30	-7.55492	0.0052336	39	-8.39253	0.000102895	43	-16.6486	1.02e-08	43	-4.83151	0.000349229	40	-0.00355067	0.393759	35	2.2848	0.192247	35	-2.36276	0.0551021	37
NCTC8325	SAOUHSC_01152=SAOUHSC_01152	-3.09999	0.322138	14	-1.20866	0.272046	13	-1.37247	0.0474138	15	2.22762	0.214815	12	2.11836	0.0293478	17	-3.08204	0.24707	14	1.1673	0.365018	15	-6.14498	0.0661384	14	-6.35541	1.24e-05	11	-2.06127	0.0789589	12	-0.00666183	0.445037	16	-1.01208	0.16718	16	-1.57144	0.298159	13	2.50216	0.280893	15	0.20635	0.178168	13	0.242577	0.244016	10
NCTC8325	SAOUHSC_01153=SAOUHSC_01153	-4.09942	0.0112417	17	-14.6459	1.8e-05	18	-15.2799	2.61e-06	20	-8.06638	0.023077	15	-9.76307	7.01e-05	20	0.848225	0.425529	17	0.0386235	0.378707	21	-8.22935	0.00180295	16	-14.6881	3.49e-07	14	-10.2205	0.00435584	17	-8.18498	0.0105481	21	-11.933	5.45e-07	20	-6.51842	0.0145153	18	-0.913999	0.297766	18	-2.40789	0.129916	18	4.78831	0.00381067	16
NCTC8325	SAOUHSC_01154=SAOUHSC_01154	-2.61289	0.0628379	19	-17.1717	3.41e-07	19	-17.7564	4.72e-05	19	-5.52309	0.0964722	15	-11.4474	1.83e-05	20	1.24734	0.212839	16	0.824143	0.32574	20	-9.49718	3.05e-07	15	-14.7009	3.49e-07	14	-9.03904	1.85e-05	17	-10.2258	6.4e-07	19	-12.8707	1.65e-07	20	-4.75522	0.0709449	19	0.0041575	0.497454	17	-0.881048	0.149957	17	2.2563	0.0775003	12
NCTC8325	SAOUHSC_01155=SAOUHSC_01155	-2.79956	0.316667	12	-5.51901	0.0424221	12	-8.0871	0.00126766	13	-3.45343	0.221467	11	-7.41425	0.000718441	13	-1.30284	0.407068	10	1.11456	0.32546	13	-7.68968	0.047876	10	-12.1119	0.0036805	8	-4.27245	0.0236928	10	-7.91231	0.000208646	13	-11.5501	2.78e-05	13	-1.19197	0.379563	12	-0.715099	0.187804	10	2.652	0.166989	10	-2.65162	0.332148	5
NCTC8325	SAOUHSC_01156=SAOUHSC_01156	1.56134	0.163199	16	-4.4651	0.174732	17	0.305978	0.292186	23	1.19238	0.357505	16	-1.20343	0.0592218	19	3.80224	0.0164614	13	-0.087553	0.417037	19	2.7656	0.113695	15	1.39955	0.149857	14	-1.48609	0.430615	15	-1.05461	0.183504	19	-1.77437	0.139479	20	-3.04418	0.166377	18	-0.509904	0.399527	14	0.622988	0.444663	17	-0.106202	0.206962	12
NCTC8325	SAOUHSC_01158=SAOUHSC_01158	2.05476	0.33553	12	1.55883	0.306342	12	-1.95828	0.0790108	12	-0.455854	0.430575	10	-0.123829	0.375608	12	1.62379	0.231941	10	-1.95254	0.101202	12	2.65394	0.204215	11	0.566268	0.476748	10	-1.64174	0.277889	12	-2.32496	0.121027	12	-0.644326	0.223248	13	1.45245	0.185277	12	-1.49112	0.287134	9	-1.13834	0.410603	10	2.18079	0.125468	9
NCTC8325	SAOUHSC_01159=ileS	-2.28704	0.00363796	61	-1.077	0.308876	64	0.446164	0.244338	77	2.59494	0.0477741	60	0.708034	0.325191	74	-1.14641	0.173565	53	-0.793892	0.204239	75	-0.0729756	0.49946	59	1.67292	0.0502392	60	-2.05058	0.0711636	65	0.187761	0.400697	76	4.11392	0.0360581	81	-2.96928	0.0382669	63	-0.00409132	0.204671	54	-0.998964	0.220987	52	1.81925	0.381954	46
NCTC8325	SAOUHSC_01160=SAOUHSC_01160	0.800547	0.28698	21	1.20802	0.3776	22	0.19547	0.408263	25	0.794053	0.419899	17	1.66169	0.139515	23	-0.60389	0.272787	18	1.59411	0.302688	26	-0.625899	0.418966	19	-1.07415	0.141548	21	-1.4466	0.364863	20	2.7599	0.268592	24	1.87558	0.258413	26	1.42833	0.313098	22	0.0341859	0.4217	19	-0.85437	0.427791	18	-0.0859882	0.499803	19
NCTC8325	SAOUHSC_01162=lspA	-3.99022	0.0494919	11	-8.99302	0.0795309	8	-0.472699	0.263999	14	-2.07389	0.406877	9	-1.14934	0.308412	13	-1.26284	0.474568	9	1.31695	0.360253	12	-2.18797	0.0887437	9	-3.82321	0.0943039	9	-1.18377	0.312601	10	2.40144	0.301869	13	-3.57933	0.156406	11	-1.36434	0.380821	8	-0.555341	0.352433	8	0.160368	0.498656	8	-2.28138	0.135247	9
NCTC8325	SAOUHSC_01163=SAOUHSC_01163	-0.851192	0.209017	28	-1.1555	0.306342	28	-1.1789	0.0677424	35	1.8863	0.348509	29	0.786844	0.315677	34	0.861521	0.453144	27	-1.87517	0.124416	33	1.07023	0.206516	26	0.743055	0.323893	29	0.523106	0.271262	30	-1.18515	0.389807	34	-1.12855	0.462728	33	0.853767	0.116042	30	-1.23175	0.411792	29	-1.17807	0.41731	28	3.05643	0.0994655	27
NCTC8325	SAOUHSC_01164=SAOUHSC_01164	-0.547953	0.331373	12	-1.92912	0.392184	10	-1.89798	0.372992	15	0.162564	0.434398	12	2.19548	0.0376255	14	1.74948	0.179119	10	0.800072	0.413747	14	0.253111	0.49946	12	1.04941	0.09196	12	-1.00199	0.416608	11	0.132065	0.448887	14	-0.796368	0.131739	15	-0.49545	0.118302	10	-3.74654	0.0407302	11	-4.93852	0.0259192	11	-4.50473	0.0834099	7
NCTC8325	SAOUHSC_01165=SAOUHSC_01165	-1.83681	0.0884296	35	-1.87432	0.482866	35	0.809109	0.092054	48	1.51578	0.0293556	32	-0.5532	0.328934	45	-2.39446	0.0427338	31	-0.506723	0.326204	47	-3.40795	0.0228491	31	-1.82309	0.0766554	34	1.14502	0.187672	31	-0.972274	0.354867	47	0.607282	0.392537	49	-1.87135	0.159272	38	-1.29915	0.439303	30	-1.88137	0.115788	28	0.300892	0.499803	31
NCTC8325	SAOUHSC_01166=pyrB	-0.00707225	0.204251	13	0.69892	0.323204	10	2.31333	0.336656	19	6.24737	0.0461791	11	1.04006	0.204369	19	-0.728652	0.372929	11	4.01919	0.433611	19	3.1138	0.18518	14	0.440554	0.435212	13	-3.28934	0.135636	12	0.392884	0.379801	17	-0.813594	0.376993	17	5.56073	0.0124681	13	0.209727	0.488089	12	-4.22643	0.105429	10	0.121436	0.269916	14
[truncated: 1,806 more rows]
[truncated: 22 more columns]
