# Supplementary material for: The genetic landscape of antibiotic sensitivity in Staphylococcus aureus
Source: Sci Adv. 2026 May 8;12(19):eaeb9875. doi: 10.1126/sciadv.aeb9875 (PMC13162198; doi:10.1126/sciadv.aeb9875)
Supplement: Supplementary file 2 — Tables S1 to S21 [file sciadv.aeb9875_tables_s1_to_s21.zip › Table S5 RN4220 hierarchical clustering of 650 genes modulating antibiotic sensitivity.csv]

	locus tag=gene	cluster	chr	gene biotype	bae_essentiality	santiago_essentiality	ko	KEGG pathway	gene product	GO
1	SAOUHSC_02757=SAOUHSC_02757	18	NCTC8325	protein_coding	NE	NE	NA	NA	prevent-host-death protein	// // // //
2	SAOUHSC_02571=SAOUHSC_02571	18	NCTC8325	protein_coding	E	NE	NA	NA	secretory antigen	// // extracellular region // hydrolase activity //
3	SAOUHSC_00023=SAOUHSC_00023	18	NCTC8325	protein_coding	NE	NE	NA	NA	regulatory membrane protein WalI	// regulation of single-species biofilm formation on inanimate substrate // membrane // //
4	SAOUHSC_02611=SAOUHSC_02611	18	NCTC8325	protein_coding	NE	NE	NA	NA	Lysostaphin resistance protein A	// // membrane // plasma membrane // //
5	SAOUHSC_01895=SAOUHSC_01895	18	NCTC8325	protein_coding	NE	NE	NA	NA	autolysin	// // extracellular region // membrane // amidase activity //
6	SAOUHSC_01041=SAOUHSC_01041	18	NCTC8325	protein_coding	NE	E	PDHB, pdhB; pyruvate dehydrogenase E1 component beta subunit [EC:1.2.4.1]	Glycolysis / Gluconeogenesis, Citrate cycle (TCA cycle), Pyruvate metabolism, Metabolic pathways, Biosynthesis of secondary metabolites, Microbial metabolism in diverse environments, Carbon metabolism	pyruvate dehydrogenase complex	// // // oxidoreductase activity // pyruvate dehydrogenase (acetyl-transferring) activity // catalytic activity //
7	SAOUHSC_01042=SAOUHSC_01042	18	NCTC8325	protein_coding	NE	E	DLAT, aceF, pdhC; pyruvate dehydrogenase E2 component (dihydrolipoamide acetyltransferase) [EC:2.3.1.12]	Glycolysis / Gluconeogenesis, Citrate cycle (TCA cycle), Pyruvate metabolism, Metabolic pathways, Biosynthesis of secondary metabolites, Microbial metabolism in diverse environments, Carbon metabolism	pyruvate dehydrogenase complex	// tricarboxylic acid cycle // cytosol // cytoplasm // dihydrolipoyllysine-residue succinyltransferase activity // acyltransferase activity // transferase activity //
8	SAOUHSC_01040=SAOUHSC_01040	18	NCTC8325	protein_coding	E	E	PDHA, pdhA; pyruvate dehydrogenase E1 component alpha subunit [EC:1.2.4.1]	Glycolysis / Gluconeogenesis, Citrate cycle (TCA cycle), Pyruvate metabolism, Metabolic pathways, Biosynthesis of secondary metabolites, Microbial metabolism in diverse environments, Carbon metabolism	pyruvate dehydrogenase complex	// acetyl-CoA biosynthetic process from pyruvate // glycolytic process // // oxidoreductase activity, acting on the aldehyde or oxo group of donors, disulfide as acceptor // oxidoreductase activity // pyruvate dehydrogenase (acetyl-transferring) activity //
9	SAOUHSC_01043=SAOUHSC_01043	18	NCTC8325	protein_coding	NE	E	DLD, lpd, pdhD; dihydrolipoamide dehydrogenase [EC:1.8.1.4]	Glycolysis / Gluconeogenesis, Citrate cycle (TCA cycle), Glycine, serine and threonine metabolism, Valine, leucine and isoleucine degradation, Lysine degradation, Tryptophan metabolism, Pyruvate metabolism, Glyoxylate and dicarboxylate metabolism, Propanoate metabolism, Metabolic pathways, Biosynthesis of secondary metabolites, Microbial metabolism in diverse environments, Carbon metabolism, Bios…	glycine cleavage complex // 2-oxoglutarate dehydrogenase complex // branched-chain &alpha;-keto acid dehydrogenase complex // pyruvate dehydrogenase complex	// cell redox homeostasis // membrane // nucleotide binding // NAD(P)H dehydrogenase (quinone) activity // flavin adenine dinucleotide binding // oxidoreductase activity, acting on a sulfur group of donors, NAD(P) as acceptor // oxidoreductase activity // dihydrolipoyl dehydrogenase activity //
10	SAOUHSC_00618=SAOUHSC_00618	18	NCTC8325	protein_coding	NE	NE	NA	NA	hypothetical protein	// // plasma membrane // membrane // //
11	SAOUHSC_01184=SAOUHSC_01184	18	NCTC8325	protein_coding	NE	NE	rsmB, sun; 16S rRNA (cytosine967-C5)-methyltransferase [EC:2.1.1.176]	NA	16S rRNA (cytosine(967)-C(5))-methyltransferase	// RNA methylation // rRNA base methylation // methylation // rRNA processing // regulation of DNA-templated transcription // cytosol // cytoplasm // transferase activity // rRNA (cytosine-C5-)-methyltransferase activity // rRNA methyltransferase activity // methyltransferase activity // RNA binding //
12	SAOUHSC_00070=SAOUHSC_00070	18	NCTC8325	protein_coding	NE	NE	NA	NA	accessory regulator-like protein	// regulation of DNA-templated transcription // cytoplasm // transcription cis-regulatory region binding // DNA-binding transcription factor activity // DNA binding //
13	SAOUHSC_01493=rpsA	18	NCTC8325	protein_coding	NE	NE	RP-S1, rpsA; small subunit ribosomal protein S1	Ribosome	30S ribosomal protein S1	// translation // cytosolic small ribosomal subunit // ribosome // RNA binding // structural constituent of ribosome // mRNA binding // nucleic acid binding //
14	SAOUHSC_01967=SAOUHSC_01967	18	NCTC8325	protein_coding	NE	NE	ecsA; ABC-2 type transport system ATP-binding protein	NA	linear peptide ABC efflux transporter	// // // ATP hydrolysis activity // ATP binding // nucleotide binding //
15	SAOUHSC_00022=SAOUHSC_00022	18	NCTC8325	protein_coding	NE	NE	NA	NA	regulatory membrane protein WalH	// // // //
16	SAOUHSC_01185=SAOUHSC_01185	18	NCTC8325	protein_coding	NE	NE	rlmN; 23S rRNA (adenine2503-C2)-methyltransferase [EC:2.1.1.192]	NA	23S rRNA (adenine(2503)-C(2))-methyltransferase RlmN	// rRNA base methylation // response to antibiotic // methylation // tRNA methylation // tRNA processing // rRNA processing // cytoplasm // rRNA binding // tRNA (adenine-C2-)-methyltransferase activity // tRNA binding // rRNA (adenine-C2-)-methyltransferase activity // 4 iron, 4 sulfur cluster binding // iron-sulfur cluster binding // metal ion binding // transferase activity // rRNA methyltransf…
17	SAOUHSC_01186=SAOUHSC_01186	18	NCTC8325	protein_coding	NE	NE	prpC, phpP; PPM family protein phosphatase [EC:3.1.3.16]	NA	serine/threonine protein phosphatase	// protein dephosphorylation // // phosphatase activity // protein serine/threonine phosphatase activity //
18	SAOUHSC_01807=SAOUHSC_01807	17	NCTC8325	protein_coding	E	E	pfkA, PFK; 6-phosphofructokinase 1 [EC:2.7.1.11]	Glycolysis / Gluconeogenesis, Pentose phosphate pathway, Fructose and mannose metabolism, Galactose metabolism, Methane metabolism, Metabolic pathways, Biosynthesis of secondary metabolites, Microbial metabolism in diverse environments, Carbon metabolism, Biosynthesis of amino acids, RNA degradation	6-phosphofructokinase	// protein homotetramerization // canonical glycolysis // fructose 1,6-bisphosphate metabolic process // glucose catabolic process // carbohydrate phosphorylation // phosphorylation // metabolic process // glycolytic process // fructose 6-phosphate metabolic process // 6-phosphofructokinase complex // cytoplasm // identical protein binding // fructose-6-phosphate binding // monosaccharide binding…
19	SAOUHSC_T00027=SAOUHSC_T00027	17	NCTC8325	tRNA	E	E	tRNA-His; tRNA His	Aminoacyl-tRNA biosynthesis	tRNA	// translation // // aminoacyl-tRNA ligase activity //
20	SAOUHSC_T00056=SAOUHSC_T00056	17	NCTC8325	tRNA	E	E	tRNA-Trp; tRNA Trp	Aminoacyl-tRNA biosynthesis	tRNA	// translation // // aminoacyl-tRNA ligase activity //
21	SAOUHSC_02887=SAOUHSC_02887	17	NCTC8325	protein_coding	NE	NE	NA	NA	immunodominant antigen A	// metabolic process // extracellular region // hydrolase activity, acting on glycosyl bonds // hydrolase activity //
22	SAOUHSC_00525=SAOUHSC_00525	17	NCTC8325	protein_coding	E	E	rpoC; DNA-directed RNA polymerase subunit beta' [EC:2.7.7.6]	RNA polymerase	DNA-directed RNA polymerase subunit beta'	// DNA-templated transcription // DNA-directed RNA polymerase complex // metal ion binding // zinc ion binding // magnesium ion binding // nucleotidyltransferase activity // transferase activity // DNA-directed 5'-3' RNA polymerase activity // DNA binding //
23	SAOUHSC_00524=rpoB	17	NCTC8325	protein_coding	E	E	rpoB; DNA-directed RNA polymerase subunit beta [EC:2.7.7.6]	RNA polymerase	DNA-directed RNA polymerase subunit beta	// DNA-templated transcription // DNA-directed RNA polymerase complex // ribonucleoside binding // nucleotidyltransferase activity // transferase activity // DNA-directed 5'-3' RNA polymerase activity // DNA binding //
24	SAOUHSC_01662=SAOUHSC_01662	17	NCTC8325	protein_coding	E	E	rpoD; RNA polymerase primary sigma factor	Flagellar assembly	RNA polymerase sigma factor RpoD	// regulation of DNA-templated transcription initiation // regulation of gene expression // regulation of DNA-templated transcription // DNA-templated transcription initiation // cytoplasm // sigma factor activity // DNA-binding transcription factor activity // DNA binding //
25	SAOUHSC_01766=SAOUHSC_01766	20	NCTC8325	protein_coding	E	E	folC; dihydrofolate synthase / folylpolyglutamate synthase [EC:6.3.2.12 6.3.2.17]	Folate biosynthesis, Metabolic pathways, Biosynthesis of cofactors	folylpolyglutamate synthase/dihydrofolate synthase	// tetrahydrofolylpolyglutamate biosynthetic process // folic acid-containing compound biosynthetic process // biosynthetic process // dihydrofolate biosynthetic process // cytoplasm // acid-amino acid ligase activity // metal ion binding // ligase activity // dihydrofolate synthase activity // ATP binding // tetrahydrofolylpolyglutamate synthase activity // nucleotide binding //
26	SAOUHSC_02509=rplB	20	NCTC8325	protein_coding	E	E	RP-L2, MRPL2, rplB; large subunit ribosomal protein L2	Ribosome	50S ribosomal protein L2	// translation // cytoplasmic translation // ribonucleoprotein complex // cytosolic large ribosomal subunit // large ribosomal subunit // ribosome // rRNA binding // transferase activity // structural constituent of ribosome // RNA binding //
27	SAOUHSC_02512a=SAOUHSC_02512a	20	NCTC8325	protein_coding	NE	E	RP-S10, MRPS10, rpsJ; small subunit ribosomal protein S10	Ribosome	30S ribosomal protein S10	// // // //
28	SAOUHSC_02512=rplC	20	NCTC8325	protein_coding	E	E	RP-L3, MRPL3, rplC; large subunit ribosomal protein L3	Ribosome	50S ribosomal protein L3	// translation // ribonucleoprotein complex // cytosolic large ribosomal subunit // cytosol // ribosome // rRNA binding // structural constituent of ribosome // RNA binding //
29	SAOUHSC_02478=rplM	20	NCTC8325	protein_coding	E	E	RP-L13, MRPL13, rplM; large subunit ribosomal protein L13	Ribosome	50S ribosomal protein L13	// negative regulation of translation // translation // ribonucleoprotein complex // cytosolic large ribosomal subunit // ribosome // structural constituent of ribosome // mRNA binding //
30	SAOUHSC_00938=SAOUHSC_00938	20	NCTC8325	protein_coding	NE	NE	NA	NA	ClpXP adaptor protein YjbH	// // cytoplasm // //
31	SAOUHSC_00939=SAOUHSC_00939	20	NCTC8325	protein_coding	NE	NE	glbN; hemoglobin	NA	hypothetical protein	// cellular oxidant detoxification // cell redox homeostasis // cellular response to oxidative stress // oxygen transport // cytoplasm // thioredoxin peroxidase activity // heme binding // oxygen binding //
32	SAOUHSC_00517=SAOUHSC_00517	20	NCTC8325	protein_coding	NE	NE	nusG; transcription termination/antitermination protein NusG	NA	transcription antitermination protein	// transcription elongation-coupled chromatin remodeling // DNA-templated transcription elongation // regulation of DNA-templated transcription elongation // transcription antitermination // regulation of DNA-templated transcription // DNA-templated transcription termination // cytosol // //
33	SAOUHSC_00375=guaA	20	NCTC8325	protein_coding	NE	E	guaA, GMPS; GMP synthase (glutamine-hydrolysing) [EC:6.3.5.2]	Purine metabolism, Metabolic pathways	GMP synthase	// nitrogen compound metabolic process // small molecule metabolic process // primary metabolic process // glutamine metabolic process // GMP biosynthetic process // purine nucleotide biosynthetic process // cytosol // ligase activity // pyrophosphatase activity // ATP binding // GMP synthase (glutamine-hydrolyzing) activity // GMP synthase activity // nucleotide binding //
34	SAOUHSC_00374=SAOUHSC_00374	20	NCTC8325	protein_coding	NE	E	IMPDH, guaB; IMP dehydrogenase [EC:1.1.1.205]	Purine metabolism, Metabolic pathways, Biosynthesis of secondary metabolites	inosine-5'-monophosphate dehydrogenase	// GTP biosynthetic process // GMP biosynthetic process // purine nucleotide biosynthetic process // cytoplasm // nucleotide binding // metal ion binding // oxidoreductase activity // IMP dehydrogenase activity // catalytic activity //
35	SAOUHSC_01778=clpX	20	NCTC8325	protein_coding	NE	E	clpX, CLPX; ATP-dependent Clp protease ATP-binding subunit ClpX	NA	ATP-dependent Clp protease ATP-binding subunit ClpX	// proteolysis involved in protein catabolic process // cell division // protein catabolic process // proteolysis // protein folding // HslUV protease complex // mitochondrial matrix // ATP-dependent protein folding chaperone // ATP hydrolysis activity // unfolded protein binding // protein dimerization activity // metal ion binding // zinc ion binding // ATP binding // ATP-dependent peptidase ac…
36	SAOUHSC_01700=SAOUHSC_01700	20	NCTC8325	protein_coding	E	E	yqeH; 30S ribosome assembly GTPase	NA	GTP-binding protein YqeH	// ribosome biogenesis // // GTP binding // GTPase activity //
37	SAOUHSC_02491=secY	20	NCTC8325	protein_coding	E	E	secY; preprotein translocase subunit SecY	Quorum sensing, Protein export, Bacterial secretion system	SecYEG translocon	// intracellular protein transmembrane transport // protein transport by the Sec complex // SRP-dependent cotranslational protein targeting to membrane, translocation // protein targeting // protein transport // cell envelope Sec protein transport complex // membrane // plasma membrane // protein transmembrane transporter activity // signal sequence binding //
38	SAOUHSC_R00010=SAOUHSC_R00010	20	NCTC8325	rRNA	E	E	23SrRNA, rrl; 23S ribosomal RNA	Ribosome	rRNA	// translation // ribonucleoprotein complex // ribosome // structural constituent of ribosome //
39	SAOUHSC_R0006=SAOUHSC_R0006	20	NCTC8325	rRNA	E	E	23SrRNA, rrl; 23S ribosomal RNA	Ribosome	rRNA	// translation // ribonucleoprotein complex // ribosome // structural constituent of ribosome //
40	SAOUHSC_R0007=SAOUHSC_R0007	20	NCTC8325	rRNA	E	E	23SrRNA, rrl; 23S ribosomal RNA	Ribosome	rRNA	// translation // ribonucleoprotein complex // ribosome // structural constituent of ribosome //
41	SAOUHSC_R0009=SAOUHSC_R0009	20	NCTC8325	rRNA	E	E	23SrRNA, rrl; 23S ribosomal RNA	Ribosome	rRNA	// translation // ribonucleoprotein complex // ribosome // structural constituent of ribosome //
42	SAOUHSC_R0008=SAOUHSC_R0008	20	NCTC8325	rRNA	E	E	23SrRNA, rrl; 23S ribosomal RNA	Ribosome	rRNA	// translation // ribonucleoprotein complex // ribosome // structural constituent of ribosome //
43	SAOUHSC_01788=thrS	20	NCTC8325	protein_coding	E	NE	TARS, thrS; threonyl-tRNA synthetase [EC:6.1.1.3]	Aminoacyl-tRNA biosynthesis	threonyl-tRNA synthetase	// tRNA aminoacylation // threonyl-tRNA aminoacylation // tRNA aminoacylation for protein translation // translation // cytosol // cytoplasm // transferase activity // metal ion binding // ligase activity // ATP binding // threonine-tRNA ligase activity // aminoacyl-tRNA ligase activity // RNA binding // nucleotide binding // tRNA binding //
44	SAOUHSC_02485=SAOUHSC_02485	20	NCTC8325	protein_coding	E	E	rpoA_SENSE; DNA-directed RNA polymerase subunit alpha [EC:2.7.7.6]	RNA polymerase	DNA-directed RNA polymerase subunit alpha	// DNA-templated transcription elongation // DNA-templated transcription // DNA-directed RNA polymerase complex // cytoplasm // protein dimerization activity // nucleotidyltransferase activity // transferase activity // DNA-directed 5'-3' RNA polymerase activity // DNA binding //
45	SAOUHSC_01016=SAOUHSC_01016	20	NCTC8325	protein_coding	NE	NE	purN; phosphoribosylglycinamide formyltransferase 1 [EC:2.1.2.2]	Purine metabolism, One carbon pool by folate, Metabolic pathways, Biosynthesis of secondary metabolites	phosphoribosylglycinamide formyltransferase	// biosynthetic process // 'de novo' IMP biosynthetic process // purine nucleotide biosynthetic process // cytoplasm // cytosol // hydroxymethyl-, formyl- and related transferase activity // transferase activity // phosphoribosylglycinamide formyltransferase activity //
46	SAOUHSC_01008=SAOUHSC_01008	20	NCTC8325	protein_coding	NE	NE	purE; 5-(carboxyamino)imidazole ribonucleotide mutase [EC:5.4.99.18]	Purine metabolism, Metabolic pathways, Biosynthesis of secondary metabolites	5-(carboxyamino)imidazole ribonucleotide mutase	// 'de novo' IMP biosynthetic process // purine nucleotide biosynthetic process // // catalytic activity // 5-(carboxyamino)imidazole ribonucleotide mutase activity // isomerase activity // lyase activity //
47	SAOUHSC_01746=SAOUHSC_01746	20	NCTC8325	protein_coding	NE	E	secDF; SecD/SecF fusion protein	Quorum sensing, Protein export, Bacterial secretion system	bifunctional preprotein translocase subunit SecD/SecF	// intracellular protein transmembrane transport // protein transport by the Sec complex // protein transport // intracellular protein transport // protein targeting // membrane // plasma membrane // protein-transporting ATPase activity //
48	SAOUHSC_01010=SAOUHSC_01010	20	NCTC8325	protein_coding	NE	NE	purC; phosphoribosylaminoimidazole-succinocarboxamide synthase [EC:6.3.2.6]	Purine metabolism, Metabolic pathways, Biosynthesis of secondary metabolites	phosphoribosylaminoimidazole-succinocarboxamide synthase	// cobalamin biosynthetic process // 'de novo' IMP biosynthetic process // purine nucleotide biosynthetic process // cytosol // ligase activity // ATP binding // phosphoribosylaminoimidazolesuccinocarboxamide synthase activity // nucleotide binding //
49	SAOUHSC_01012=SAOUHSC_01012	20	NCTC8325	protein_coding	NE	NE	purQ; phosphoribosylformylglycinamidine synthase subunit PurQ / glutaminase [EC:6.3.5.3 3.5.1.2]	Arginine biosynthesis, Purine metabolism, Alanine, aspartate and glutamate metabolism, D-Glutamine and D-glutamate metabolism, Metabolic pathways, Biosynthesis of secondary metabolites	phosphoribosylformylglycinamidine synthase I	// glutamine metabolic process // 'de novo' IMP biosynthetic process // purine nucleotide biosynthetic process // cytoplasm // ligase activity // hydrolase activity // ATP binding // phosphoribosylformylglycinamidine synthase activity // glutaminase activity // nucleotide binding //
50	SAOUHSC_01820=SAOUHSC_01820	20	NCTC8325	protein_coding	NE	NE	ackA; acetate kinase [EC:2.7.2.1]	Taurine and hypotaurine metabolism, Pyruvate metabolism, Propanoate metabolism, Methane metabolism, Metabolic pathways, Microbial metabolism in diverse environments, Carbon metabolism	acetate kinase	// acetate metabolic process // phosphorylation // acetyl-CoA biosynthetic process // organic acid metabolic process // cytoplasm // magnesium ion binding // metal ion binding // phosphotransferase activity, carboxyl group as acceptor // transferase activity // kinase activity // acetate kinase activity // ATP binding // nucleotide binding //
51	SAOUHSC_01015=SAOUHSC_01015	20	NCTC8325	protein_coding	NE	NE	purM; phosphoribosylformylglycinamidine cyclo-ligase [EC:6.3.3.1]	Purine metabolism, Metabolic pathways, Biosynthesis of secondary metabolites	phosphoribosylaminoimidazole synthetase	// adenine biosynthetic process // 'de novo' IMP biosynthetic process // purine nucleotide biosynthetic process // cytosol // cytoplasm // phosphoribosylamine-glycine ligase activity // ligase activity // ATP binding // phosphoribosylformylglycinamidine cyclo-ligase activity // nucleotide binding //
52	SAOUHSC_01014=SAOUHSC_01014	20	NCTC8325	protein_coding	NE	NE	purF, PPAT; amidophosphoribosyltransferase [EC:2.4.2.14]	Purine metabolism, Alanine, aspartate and glutamate metabolism, Metabolic pathways, Biosynthesis of secondary metabolites	amidophosphoribosyltransferase	// nucleoside metabolic process // purine nucleobase biosynthetic process // glutamine metabolic process // 'de novo' IMP biosynthetic process // purine nucleotide biosynthetic process // // hypoxanthine phosphoribosyltransferase activity // guanine phosphoribosyltransferase activity // metal ion binding // glycosyltransferase activity // transferase activity // amidophosphoribosyltransferase act…
53	SAOUHSC_01013=SAOUHSC_01013	20	NCTC8325	protein_coding	NE	NE	purL; phosphoribosylformylglycinamidine synthase subunit PurL [EC:6.3.5.3]	Purine metabolism, Metabolic pathways, Biosynthesis of secondary metabolites	phosphoribosylformylglycinamidine synthase II	// 'de novo' IMP biosynthetic process // purine nucleotide biosynthetic process // cytoplasm // magnesium ion binding // metal ion binding // ligase activity // ATP binding // phosphoribosylformylglycinamidine synthase activity // nucleotide binding //
54	SAOUHSC_01683=dnaK	20	NCTC8325	protein_coding	E	NE	dnaK, HSPA9; molecular chaperone DnaK	RNA degradation	molecular chaperone DnaK	// chaperone cofactor-dependent protein refolding // protein refolding // cellular response to unfolded protein // cellular response to heat // response to unfolded protein // protein folding // cytosol // cytoplasm // ATP-dependent protein folding chaperone // misfolded protein binding // protein folding chaperone // heat shock protein binding // ATP hydrolysis activity // unfolded protein bindi…
55	SAOUHSC_01009=SAOUHSC_01009	20	NCTC8325	protein_coding	NE	NE	purK; 5-(carboxyamino)imidazole ribonucleotide synthase [EC:6.3.4.18]	Purine metabolism, Metabolic pathways, Biosynthesis of secondary metabolites	5-(carboxyamino)imidazole ribonucleotide synthase	// 'de novo' IMP biosynthetic process // purine nucleotide biosynthetic process // cytosol // NAD binding // metal ion binding // 5-(carboxyamino)imidazole ribonucleotide synthase activity // ligase activity // lyase activity // ATP binding // phosphoribosylaminoimidazole carboxylase activity // nucleotide binding //
56	SAOUHSC_01767=valS	20	NCTC8325	protein_coding	E	E	VARS, valS; valyl-tRNA synthetase [EC:6.1.1.9]	Aminoacyl-tRNA biosynthesis	valyl-tRNA synthetase	// aminoacyl-tRNA metabolism involved in translational fidelity // valyl-tRNA aminoacylation // tRNA aminoacylation for protein translation // translation // cytosol // cytoplasm // ligase activity // ATP binding // valine-tRNA ligase activity // aminoacyl-tRNA ligase activity // aminoacyl-tRNA editing activity // nucleotide binding //
57	SAOUHSC_02490=adk	20	NCTC8325	protein_coding	E	E	adk, AK; adenylate kinase [EC:2.7.4.3]	Purine metabolism, Thiamine metabolism, Metabolic pathways, Biosynthesis of secondary metabolites, Biosynthesis of cofactors	adenylate kinase	// purine nucleotide metabolic process // nucleoside monophosphate metabolic process // nucleoside diphosphate metabolic process // nucleoside diphosphate phosphorylation // nucleoside monophosphate phosphorylation // AMP salvage // phosphorylation // nucleotide biosynthetic process // nucleobase-containing compound metabolic process // cytosol // cytoplasm // nucleoside diphosphate kinase activi…
58	SAOUHSC_00887=SAOUHSC_00887	19	NCTC8325	protein_coding	E	E	mnhC, mrpC; multicomponent Na+:H+ antiporter subunit C	NA	multisubunit Na<sup>+</sup>:H<sup>+</sup> antiporter 1	// proton transmembrane transport // cation transmembrane transport // transmembrane transport // sodium ion transport // cation transport // ion transport // membrane // plasma membrane // antiporter activity // cation transmembrane transporter activity // transporter activity //
59	SAOUHSC_01666=SAOUHSC_01666	19	NCTC8325	protein_coding	E	E	GARS, glyS1; glycyl-tRNA synthetase [EC:6.1.1.14]	Aminoacyl-tRNA biosynthesis	glycyl-tRNA synthetase	// glycyl-tRNA aminoacylation // tRNA aminoacylation for protein translation // translation // cytoplasm // transferase activity // protein dimerization activity // ligase activity // ATP binding // glycine-tRNA ligase activity // aminoacyl-tRNA ligase activity // nucleotide binding //
60	SAOUHSC_R0001=SAOUHSC_R0001	19	NCTC8325	rRNA	E	E	16SrRNA, rrs; 16S ribosomal RNA	Ribosome	rRNA	// translation // ribonucleoprotein complex // ribosome // structural constituent of ribosome //
61	SAOUHSC_R0005=SAOUHSC_R0005	19	NCTC8325	rRNA	E	E	16SrRNA, rrs; 16S ribosomal RNA	Ribosome	rRNA	// translation // ribonucleoprotein complex // ribosome // structural constituent of ribosome //
62	SAOUHSC_R0003=SAOUHSC_R0003	19	NCTC8325	rRNA	E	E	16SrRNA, rrs; 16S ribosomal RNA	Ribosome	rRNA	// translation // ribonucleoprotein complex // ribosome // structural constituent of ribosome //
63	SAOUHSC_R0004=SAOUHSC_R0004	19	NCTC8325	rRNA	E	E	16SrRNA, rrs; 16S ribosomal RNA	Ribosome	rRNA	// translation // ribonucleoprotein complex // ribosome // structural constituent of ribosome //
64	SAOUHSC_R0002=SAOUHSC_R0002	19	NCTC8325	rRNA	E	E	16SrRNA, rrs; 16S ribosomal RNA	Ribosome	rRNA	// translation // ribonucleoprotein complex // ribosome // structural constituent of ribosome //
65	SAOUHSC_01251=SAOUHSC_01251	19	NCTC8325	protein_coding	NE	NE	pnp, PNPT1; polyribonucleotide nucleotidyltransferase [EC:2.7.7.8]	RNA degradation	polynucleotide phosphorylase/polyadenylase	// RNA phosphodiester bond hydrolysis, exonucleolytic // RNA catabolic process // mRNA catabolic process // RNA processing // cytosol // cytoplasm // magnesium ion binding // 3'-5'-exoribonuclease activity // metal ion binding // nucleotidyltransferase activity // transferase activity // polyribonucleotide nucleotidyltransferase activity // RNA binding // nucleic acid binding //
66	SAOUHSC_00883=SAOUHSC_00883	19	NCTC8325	protein_coding	NE	NE	mnhG, mrpG; multicomponent Na+:H+ antiporter subunit G	NA	multisubunit Na<sup>+</sup>:H<sup>+</sup> antiporter 1	// sodium ion transmembrane transport // proton transmembrane transport // inorganic cation transmembrane transport // sodium ion transport // ion transport // membrane // plasma membrane // sodium:proton antiporter activity // antiporter activity // monovalent cation:proton antiporter activity // transporter activity //
67	SAOUHSC_00885=SAOUHSC_00885	19	NCTC8325	protein_coding	NE	E	mnhE, mrpE; multicomponent Na+:H+ antiporter subunit E	NA	multisubunit Na<sup>+</sup>:H<sup>+</sup> antiporter 1	// proton transmembrane transport // sodium ion transport // cation transport // ion transport // membrane // plasma membrane // antiporter activity // cation transmembrane transporter activity // transporter activity //
68	SAOUHSC_01806=SAOUHSC_01806	19	NCTC8325	protein_coding	NE	NE	PK, pyk; pyruvate kinase [EC:2.7.1.40]	Glycolysis / Gluconeogenesis, Purine metabolism, Pyruvate metabolism, Metabolic pathways, Biosynthesis of secondary metabolites, Microbial metabolism in diverse environments, Carbon metabolism, Biosynthesis of amino acids, Biosynthesis of cofactors	pyruvate kinase	// phosphorylation // glycolytic process // cytoplasm // cytosol // metal ion binding // potassium ion binding // transferase activity, transferring phosphorus-containing groups // transferase activity // kinase activity // ATP binding // pyruvate kinase activity // catalytic activity // magnesium ion binding // nucleotide binding //
69	SAOUHSC_00884=SAOUHSC_00884	19	NCTC8325	protein_coding	E	E	mnhF, mrpF; multicomponent Na+:H+ antiporter subunit F	NA	multisubunit Na<sup>+</sup>:H<sup>+</sup> antiporter 1	// proton transmembrane transport // sodium ion transmembrane transport // ion transmembrane transport // sodium ion transport // ion transport // membrane // plasma membrane // sodium:proton antiporter activity // antiporter activity // ion transmembrane transporter activity // transporter activity //
70	SAOUHSC_00886=SAOUHSC_00886	19	NCTC8325	protein_coding	E	E	mnhD, mrpD; multicomponent Na+:H+ antiporter subunit D	NA	multisubunit Na<sup>+</sup>:H<sup>+</sup> antiporter 1	// proton transmembrane transport // anion transmembrane transport // potassium ion transmembrane transport // transmembrane transport // ATP synthesis coupled electron transport // sodium ion transport // cation transport // ion transport // membrane // plasma membrane // potassium:proton antiporter activity // antiporter activity // NADH dehydrogenase (ubiquinone) activity //
71	SAOUHSC_00889=SAOUHSC_00889	19	NCTC8325	protein_coding	E	E	mnhA, mrpA; multicomponent Na+:H+ antiporter subunit A	NA	multisubunit Na<sup>+</sup>:H<sup>+</sup> antiporter 1	// inorganic cation transmembrane transport // proton transmembrane transport // transmembrane transport // ATP synthesis coupled electron transport // cellular monovalent inorganic cation homeostasis // sodium ion transport // ion transport // membrane // plasma membrane // monovalent cation:proton antiporter activity // antiporter activity // NADH dehydrogenase (ubiquinone) activity // transpor…
72	SAOUHSC_T0001=SAOUHSC_T0001	19	NCTC8325	tRNA	E	E	tRNA-Ala; tRNA Ala	Aminoacyl-tRNA biosynthesis	tRNA	// translation // // aminoacyl-tRNA ligase activity //
73	SAOUHSC_T00053=SAOUHSC_T00053	19	NCTC8325	tRNA	E	E	tRNA-Thr; tRNA Thr	Aminoacyl-tRNA biosynthesis	tRNA	// translation // // aminoacyl-tRNA ligase activity //
74	SAOUHSC_T00035=SAOUHSC_T00035	19	NCTC8325	tRNA	E	E	tRNA-Lys; tRNA Lys	Aminoacyl-tRNA biosynthesis	tRNA	// translation // // aminoacyl-tRNA ligase activity //
75	SAOUHSC_T0004=SAOUHSC_T0004	19	NCTC8325	tRNA	E	E	tRNA-Arg; tRNA Arg	Aminoacyl-tRNA biosynthesis	tRNA	// translation // // aminoacyl-tRNA ligase activity //
76	SAOUHSC_T00030=SAOUHSC_T00030	19	NCTC8325	tRNA	E	E	tRNA-Leu; tRNA Leu	Aminoacyl-tRNA biosynthesis	tRNA	// translation // // aminoacyl-tRNA ligase activity //
77	SAOUHSC_00799=eno	19	NCTC8325	protein_coding	E	E	ENO, eno; enolase [EC:4.2.1.11]	Glycolysis / Gluconeogenesis, Methane metabolism, Metabolic pathways, Biosynthesis of secondary metabolites, Microbial metabolism in diverse environments, Carbon metabolism, Biosynthesis of amino acids, RNA degradation	phosphopyruvate hydratase/laminin binding protein	// regulation of vacuole fusion, non-autophagic // glycolytic process // cell surface // cytoplasm // extracellular region // phosphopyruvate hydratase complex // metal ion binding // laminin binding // lyase activity // collagen binding // protein binding // phosphopyruvate hydratase activity // magnesium ion binding //
78	SAOUHSC_T0003=SAOUHSC_T0003	19	NCTC8325	tRNA	E	E	tRNA-Ala; tRNA Ala	Aminoacyl-tRNA biosynthesis	tRNA	// translation // // aminoacyl-tRNA ligase activity //
79	SAOUHSC_T00044=SAOUHSC_T00044	19	NCTC8325	tRNA	E	E	tRNA-Pro; tRNA Pro	Aminoacyl-tRNA biosynthesis	tRNA	// translation // // aminoacyl-tRNA ligase activity //
80	SAOUHSC_00349=SAOUHSC_00349	19	NCTC8325	protein_coding	E	E	ssb; single-strand DNA-binding protein	DNA replication, Mismatch repair, Homologous recombination	bacteriophage L54a single-stranded DNA binding protein	// positive regulation of helicase activity // cellular response to DNA damage stimulus // DNA recombination // DNA repair // DNA replication // nucleoid // single-stranded DNA binding // DNA binding //
81	SAOUHSC_01243=nusA	19	NCTC8325	protein_coding	E	E	nusA; transcription termination/antitermination protein NusA	NA	transcription elongation factor NusA	// transcription antitermination // regulation of termination of DNA-templated transcription // regulation of DNA-templated transcription // DNA-templated transcription termination // cytosol // cytoplasm // RNA binding // DNA-binding transcription factor activity // nucleic acid binding //
82	SAOUHSC_01242=SAOUHSC_01242	19	NCTC8325	protein_coding	NE	NE	rimP; ribosome maturation factor RimP	NA	Ribosome maturation factor RimP	// ribosomal small subunit biogenesis // ribosome biogenesis // translation // ribosomal small subunit assembly // cytosol // cytoplasm // //
83	SAOUHSC_01159=ileS	19	NCTC8325	protein_coding	E	E	IARS, ileS; isoleucyl-tRNA synthetase [EC:6.1.1.5]	Aminoacyl-tRNA biosynthesis	isoleucyl-tRNA synthetase	// aminoacyl-tRNA metabolism involved in translational fidelity // isoleucyl-tRNA aminoacylation // tRNA aminoacylation for protein translation // translation // cytosol // cytoplasm // zinc ion binding // metal ion binding // ligase activity // ATP binding // isoleucine-tRNA ligase activity // aminoacyl-tRNA ligase activity // aminoacyl-tRNA editing activity // nucleotide binding // tRNA binding…
84	SAOUHSC_01810=SAOUHSC_01810	6	NCTC8325	protein_coding	NE	NE	ME2, sfcA, maeA; malate dehydrogenase (oxaloacetate-decarboxylating) [EC:1.1.1.38]	Pyruvate metabolism, Carbon metabolism, Two-component system	NADP-dependent malic enzyme	// // // catalytic activity // oxaloacetate decarboxylase activity // NAD binding // metal ion binding // malate dehydrogenase (decarboxylating) (NAD+) activity // malic enzyme activity //
85	SAOUHSC_01615=SAOUHSC_01615	6	NCTC8325	protein_coding	NE	NE	recN; DNA repair protein RecN (Recombination protein N)	NA	DNA repair protein RecN	// SOS response // response to radiation // double-strand break repair via homologous recombination // cellular response to DNA damage stimulus // DNA recombination // DNA repair // // ATP binding //
86	SAOUHSC_01624=SAOUHSC_01624	6	NCTC8325	protein_coding	E	E	accB_SENSE, bccP; acetyl-CoA carboxylase biotin carboxyl carrier protein	Fatty acid biosynthesis, Pyruvate metabolism, Propanoate metabolism, Metabolic pathways, Biosynthesis of secondary metabolites, Microbial metabolism in diverse environments, Carbon metabolism, Fatty acid metabolism	acetyl-CoA carboxylase biotin carboxyl carrier protein subunit	// fatty acid biosynthetic process // fatty acid metabolic process // lipid metabolic process // acetyl-CoA carboxylase complex // acetyl-CoA carboxylase activity //
87	SAOUHSC_01623=SAOUHSC_01623	6	NCTC8325	protein_coding	E	E	accC_SENSE; acetyl-CoA carboxylase, biotin carboxylase subunit [EC:6.4.1.2 6.3.4.14]	Fatty acid biosynthesis, Pyruvate metabolism, Propanoate metabolism, Metabolic pathways, Biosynthesis of secondary metabolites, Microbial metabolism in diverse environments, Carbon metabolism, Fatty acid metabolism	acetyl-CoA carboxylase biotin carboxylase subunit	// malonyl-CoA biosynthetic process // fatty acid biosynthetic process // fatty acid metabolic process // lipid metabolic process // // catalytic activity // metal ion binding // ligase activity // ATP binding // biotin carboxylase activity // acetyl-CoA carboxylase activity // nucleotide binding //
88	SAOUHSC_01808=SAOUHSC_01808	6	NCTC8325	protein_coding	E	NE	accA_SENSE; acetyl-CoA carboxylase carboxyl transferase subunit alpha [EC:6.4.1.2 2.1.3.15]	Fatty acid biosynthesis, Pyruvate metabolism, Propanoate metabolism, Metabolic pathways, Biosynthesis of secondary metabolites, Microbial metabolism in diverse environments, Carbon metabolism, Fatty acid metabolism	acetyl-CoA carboxylase carboxyltransferase	// malonyl-CoA biosynthetic process // fatty acid biosynthetic process // fatty acid metabolic process // lipid metabolic process // acetyl-CoA carboxylase complex // cytoplasm // carboxyl- or carbamoyltransferase activity // transferase activity // ligase activity // ATP binding // acetyl-CoA carboxylase activity // nucleotide binding //
89	SAOUHSC_01809=SAOUHSC_01809	6	NCTC8325	protein_coding	E	E	accD_SENSE; acetyl-CoA carboxylase carboxyl transferase subunit beta [EC:6.4.1.2 2.1.3.15]	Fatty acid biosynthesis, Pyruvate metabolism, Propanoate metabolism, Metabolic pathways, Biosynthesis of secondary metabolites, Microbial metabolism in diverse environments, Carbon metabolism, Fatty acid metabolism	acetyl-CoA carboxylase carboxyltransferase	// malonyl-CoA biosynthetic process // fatty acid biosynthetic process // fatty acid metabolic process // lipid metabolic process // acetyl-CoA carboxylase complex // cytoplasm // carboxyl- or carbamoyltransferase activity // transferase activity // zinc ion binding // metal ion binding // ATP binding // acetyl-CoA carboxylase activity // nucleotide binding //
90	SAOUHSC_00414=SAOUHSC_00414	6	NCTC8325	protein_coding	NE	NE	NA	NA	hypothetical protein	// // // //
91	SAOUHSC_00412=SAOUHSC_00412	6	NCTC8325	protein_coding	NE	NE	ndhF; NAD(P)H-quinone oxidoreductase subunit 5 [EC:7.1.1.2]	Oxidative phosphorylation, Metabolic pathways	sodium bicarbonate cotransporter	// ATP synthesis coupled electron transport // electron transport coupled proton transport // ion transport // positive regulation of membrane potential // aerobic electron transport chain // plasma membrane // membrane // NADH dehydrogenase (ubiquinone) activity // NADH dehydrogenase activity // antiporter activity // oxidoreductase activity //
92	SAOUHSC_00413=SAOUHSC_00413	6	NCTC8325	protein_coding	NE	E	K09822; uncharacterized protein	NA	sodium bicarbonate cotransporter	// // membrane // plasma membrane // zinc ion binding // metal ion binding //
93	SAOUHSC_00486=SAOUHSC_00486	6	NCTC8325	protein_coding	NE	E	ftsH, hflB; cell division protease FtsH [EC:3.4.24.-]	NA	ATP-dependent zinc metalloprotease FtsH	// protein catabolic process // proteolysis // membrane // plasma membrane // metal ion binding // ATP hydrolysis activity // hydrolase activity // zinc ion binding // metallopeptidase activity // peptidase activity // ATP binding // metalloendopeptidase activity // ATP-dependent peptidase activity // nucleotide binding //
94	SAOUHSC_01201=acpP	6	NCTC8325	protein_coding	E	E	acpP_SENSE; acyl carrier protein	Metabolic pathways, Biosynthesis of secondary metabolites	acyl carrier protein	// lipid A biosynthetic process // fatty acid biosynthetic process // fatty acid metabolic process // lipid metabolic process // cytosol // cytoplasm // phosphopantetheine binding // acyl carrier activity // acyl binding //
95	SAOUHSC_00921=SAOUHSC_00921	6	NCTC8325	protein_coding	E	E	fabF, OXSM, CEM1; 3-oxoacyl-[acyl-carrier-protein] synthase II [EC:2.3.1.179]	Fatty acid biosynthesis, Biotin metabolism, Metabolic pathways, Fatty acid metabolism, Biosynthesis of cofactors	3-oxoacyl-[acyl-carrier-protein] synthase 2	// fatty acid metabolic process // lipid metabolic process // fatty acid biosynthetic process // cytosol // 3-oxoacyl-[acyl-carrier-protein] synthase activity // acyltransferase activity, transferring groups other than amino-acyl groups // acyltransferase activity // transferase activity //
96	SAOUHSC_00947=SAOUHSC_00947	6	NCTC8325	protein_coding	E	E	fabI_SENSE; enoyl-[acyl-carrier protein] reductase I [EC:1.3.1.9 1.3.1.10]	Fatty acid biosynthesis, Biotin metabolism, Metabolic pathways, Biosynthesis of secondary metabolites, Fatty acid metabolism, Biosynthesis of cofactors	enoyl-(acyl carrier protein) reductase subunit	// protein homotetramerization // fatty acid elongation // fatty acid biosynthetic process // fatty acid metabolic process // lipid metabolic process // // identical protein binding // NADP binding // enoyl-[acyl-carrier-protein] reductase (NADPH, A-specific) activity // oxidoreductase activity // enoyl-[acyl-carrier-protein] reductase (NADH) activity //
97	SAOUHSC_01747=SAOUHSC_01747	6	NCTC8325	protein_coding	NE	NE	yajC; preprotein translocase subunit YajC	Quorum sensing, Protein export, Bacterial secretion system	preprotein translocase subunit YajC	// // plasma membrane // membrane // //
98	SAOUHSC_02309=SAOUHSC_02309	6	NCTC8325	protein_coding	NE	NE	NA	NA	hypothetical protein	// // membrane // //
99	SAOUHSC_01199=SAOUHSC_01199	6	NCTC8325	protein_coding	E	E	fabG, OAR1; 3-oxoacyl-[acyl-carrier protein] reductase [EC:1.1.1.100]	Fatty acid biosynthesis, Biotin metabolism, Metabolic pathways, Biosynthesis of secondary metabolites, Fatty acid metabolism, Biosynthesis of cofactors	3-oxoacyl-(acyl-carrier-protein) reductase	// fatty acid metabolic process // lipid metabolic process // fatty acid elongation // fatty acid biosynthetic process // // oxidoreductase activity, acting on the CH-OH group of donors, NAD or NADP as acceptor // NAD binding // oxidoreductase activity // 3-oxoacyl-[acyl-carrier-protein] reductase (NADPH) activity // nucleotide binding //
100	SAOUHSC_01197=SAOUHSC_01197	6	NCTC8325	protein_coding	E	E	plsX; phosphate acyltransferase [EC:2.3.1.274]	Glycerolipid metabolism, Metabolic pathways, Biosynthesis of secondary metabolites	phosphate acyltransferase	// phospholipid biosynthetic process // phospholipid metabolic process // fatty acid biosynthetic process // lipid metabolic process // cytoplasm // phosphate:acyl-[acyl carrier protein] acyltransferase activity // acyltransferase activity, transferring groups other than amino-acyl groups // transferase activity // catalytic activity //
101	SAOUHSC_01621=nusB	6	NCTC8325	protein_coding	NE	NE	nusB; transcription antitermination protein NusB	NA	transcription antitermination protein NusB	// transcription antitermination // regulation of DNA-templated transcription // DNA-templated transcription termination // cytosol // RNA binding //
102	SAOUHSC_02350=SAOUHSC_02350	6	NCTC8325	protein_coding	NE	NE	ATPF0A, atpB; F-type H+-transporting ATPase subunit a	Oxidative phosphorylation, Metabolic pathways	ATP synthase	// proton transmembrane transport // proton motive force-driven plasma membrane ATP synthesis // proton motive force-driven ATP synthesis // ion transport // ATP biosynthetic process // proton-transporting ATP synthase complex, coupling factor F(o) // membrane // plasma membrane // proton-transporting ATP synthase activity, rotational mechanism // proton transmembrane transporter activity //
103	SAOUHSC_02343=SAOUHSC_02343	6	NCTC8325	protein_coding	NE	NE	ATPF1G, atpG; F-type H+-transporting ATPase subunit gamma	Oxidative phosphorylation, Metabolic pathways	ATP synthase	// proton transmembrane transport // proton motive force-driven plasma membrane ATP synthesis // proton motive force-driven ATP synthesis // ion transport // ATP biosynthetic process // proton-transporting ATP synthase complex, catalytic core F(1) // membrane // plasma membrane // proton-transporting ATP synthase activity, rotational mechanism // hydrolase activity // ATP binding //
104	SAOUHSC_02345=SAOUHSC_02345	6	NCTC8325	protein_coding	NE	NE	ATPF1A, atpA; F-type H+/Na+-transporting ATPase subunit alpha [EC:7.1.2.2 7.2.2.1]	Oxidative phosphorylation, Metabolic pathways	ATP synthase	// proton transmembrane transport // electron transport chain // response to oxidative stress // ATP metabolic process // proton motive force-driven ATP synthesis // ion transport // ATP biosynthetic process // proton-transporting ATP synthase complex // proton-transporting ATP synthase complex, catalytic core F(1) // membrane // plasma membrane // ATP hydrolysis activity // proton-transporting A…
105	SAOUHSC_02341=SAOUHSC_02341	6	NCTC8325	protein_coding	NE	NE	ATPF1B, atpD; F-type H+/Na+-transporting ATPase subunit beta [EC:7.1.2.2 7.2.2.1]	Oxidative phosphorylation, Metabolic pathways	ATP synthase	// proton transmembrane transport // ATP metabolic process // proton motive force-driven ATP synthesis // ion transport // ATP biosynthetic process // proton-transporting ATP synthase complex // proton-transporting ATP synthase complex, catalytic core F(1) // membrane // plasma membrane // ATP hydrolysis activity // proton-transporting ATPase activity, rotational mechanism // proton-transporting …
106	SAOUHSC_02340=atpC	6	NCTC8325	protein_coding	NE	NE	ATPF1E, atpC; F-type H+-transporting ATPase subunit epsilon	Oxidative phosphorylation, Metabolic pathways	ATP synthase	// proton transmembrane transport // proton motive force-driven ATP synthesis // ion transport // ATP biosynthetic process // proton-transporting ATP synthase complex, catalytic core F(1) // membrane // plasma membrane // ATP binding // proton-transporting ATP synthase activity, rotational mechanism //
107	SAOUHSC_02347=SAOUHSC_02347	6	NCTC8325	protein_coding	NE	NE	ATPF0B, atpF; F-type H+-transporting ATPase subunit b	Oxidative phosphorylation, Metabolic pathways	ATP synthase	// proton transmembrane transport // proton motive force-driven ATP synthesis // ion transport // ATP biosynthetic process // proton-transporting ATP synthase complex, coupling factor F(o) // membrane // plasma membrane // proton-transporting ATP synthase activity, rotational mechanism // proton transmembrane transporter activity //
108	SAOUHSC_02346=SAOUHSC_02346	6	NCTC8325	protein_coding	NE	NE	ATPF1D, atpH; F-type H+-transporting ATPase subunit delta	Oxidative phosphorylation, Metabolic pathways	ATP synthase	// proton transmembrane transport // proton motive force-driven ATP synthesis // ion transport // ATP biosynthetic process // cellular anatomical entity // proton-transporting ATP synthase complex, catalytic core F(1) // membrane // plasma membrane // proton-transporting ATP synthase activity, rotational mechanism //
109	SAOUHSC_02351=SAOUHSC_02351	6	NCTC8325	protein_coding	NE	NE	atpI; ATP synthase protein I	NA	ATP synthase accessory factor AtpI	// // plasma membrane // membrane // //
110	SAOUHSC_01614=SAOUHSC_01614	5	NCTC8325	protein_coding	NE	E	DLD, lpd, pdhD; dihydrolipoamide dehydrogenase [EC:1.8.1.4]	Glycolysis / Gluconeogenesis, Citrate cycle (TCA cycle), Glycine, serine and threonine metabolism, Valine, leucine and isoleucine degradation, Lysine degradation, Tryptophan metabolism, Pyruvate metabolism, Glyoxylate and dicarboxylate metabolism, Propanoate metabolism, Metabolic pathways, Biosynthesis of secondary metabolites, Microbial metabolism in diverse environments, Carbon metabolism, Bios…	dihydrolipoamide dehydrogenase	// cell redox homeostasis // membrane // nucleotide binding // flavin adenine dinucleotide binding // oxidoreductase activity, acting on a sulfur group of donors, NAD(P) as acceptor // oxidoreductase activity // dihydrolipoyl dehydrogenase activity //
111	SAOUHSC_01613=SAOUHSC_01613	5	NCTC8325	protein_coding	NE	E	BCKDHA, bkdA1; 2-oxoisovalerate dehydrogenase E1 component alpha subunit [EC:1.2.4.4]	Valine, leucine and isoleucine degradation, Propanoate metabolism, Metabolic pathways, Biosynthesis of secondary metabolites	branched-chain &alpha;-keto acid dehydrogenase complex	// branched-chain amino acid catabolic process // // oxidoreductase activity, acting on the aldehyde or oxo group of donors, disulfide as acceptor // oxidoreductase activity // 3-methyl-2-oxobutanoate dehydrogenase (2-methylpropanoyl-transferring) activity //
112	SAOUHSC_01611=SAOUHSC_01611	5	NCTC8325	protein_coding	NE	NE	DBT, bkdB; 2-oxoisovalerate dehydrogenase E2 component (dihydrolipoyl transacylase) [EC:2.3.1.168]	Valine, leucine and isoleucine degradation, Propanoate metabolism, Metabolic pathways, Biosynthesis of secondary metabolites	branched-chain &alpha;-keto acid dehydrogenase complex	// tricarboxylic acid cycle // cytosol // cytoplasm // dihydrolipoyllysine-residue succinyltransferase activity // acyltransferase activity // transferase activity //
113	SAOUHSC_01612=SAOUHSC_01612	5	NCTC8325	protein_coding	NE	E	BCKDHB, bkdA2; 2-oxoisovalerate dehydrogenase E1 component beta subunit [EC:1.2.4.4]	Valine, leucine and isoleucine degradation, Propanoate metabolism, Metabolic pathways, Biosynthesis of secondary metabolites	branched-chain &alpha;-keto acid dehydrogenase complex	// branched-chain amino acid catabolic process // response to nutrient // // 3-methyl-2-oxobutanoate dehydrogenase (2-methylpropanoyl-transferring) activity // oxidoreductase activity // pyruvate dehydrogenase (acetyl-transferring) activity // catalytic activity //
114	SAOUHSC_01198=SAOUHSC_01198	5	NCTC8325	protein_coding	E	E	fabD, MCAT, MCT1; [acyl-carrier-protein] S-malonyltransferase [EC:2.3.1.39]	Fatty acid biosynthesis, Metabolic pathways, Biosynthesis of secondary metabolites, Fatty acid metabolism	malonyl CoA-acyl carrier protein transacylase	// lipid metabolic process // fatty acid metabolic process // fatty acid biosynthetic process // cytosol // S-malonyltransferase activity // acyltransferase activity // transferase activity // [acyl-carrier-protein] S-malonyltransferase activity //
115	SAOUHSC_02336=fabZ	5	NCTC8325	protein_coding	E	E	fabZ; 3-hydroxyacyl-[acyl-carrier-protein] dehydratase [EC:4.2.1.59]	Fatty acid biosynthesis, Biotin metabolism, Metabolic pathways, Fatty acid metabolism, Biosynthesis of cofactors	(3R)-hydroxymyristoyl-ACP dehydratase	// lipid A biosynthetic process // fatty acid biosynthetic process // lipid metabolic process // cytoplasm // 3-hydroxydecanoyl-[acyl-carrier-protein] dehydratase activity // 3-hydroxypalmitoyl-[acyl-carrier-protein] dehydratase activity // (3R)-hydroxymyristoyl-[acyl-carrier-protein] dehydratase activity // 3-hydroxyoctanoyl-[acyl-carrier-protein] dehydratase activity // 3-hydroxyacyl-[acyl-carr…
116	SAOUHSC_02308=SAOUHSC_02308	5	NCTC8325	protein_coding	NE	NE	K08981; putative membrane protein	NA	hypothetical protein	// // membrane // //
117	SAOUHSC_01350=SAOUHSC_01350	5	NCTC8325	protein_coding	E	NE	plsY; acyl phosphate:glycerol-3-phosphate acyltransferase [EC:2.3.1.275]	Glycerolipid metabolism, Glycerophospholipid metabolism, Metabolic pathways, Biosynthesis of secondary metabolites	glycerol-3-phosphate acyltransferase	// phospholipid biosynthetic process // phospholipid metabolic process // lipid metabolic process // membrane // plasma membrane // acyl-phosphate glycerol-3-phosphate acyltransferase activity // transferase activity //
118	SAOUHSC_02307=SAOUHSC_02307	5	NCTC8325	protein_coding	NE	NE	K09167; uncharacterized protein	NA	membrane protein	// // membrane // //
119	SAOUHSC_01204=SAOUHSC_01204	5	NCTC8325	protein_coding	NE	NE	smc; chromosome segregation protein	NA	SMC domain-containing protein	// chromosome organization // chromosome condensation // sister chromatid cohesion // chromosome segregation // DNA replication // cytoplasm // chromosome // ATP hydrolysis activity // ATP binding // DNA binding // nucleotide binding //
120	SAOUHSC_01477=SAOUHSC_01477	5	NCTC8325	protein_coding	E	NE	K06973; uncharacterized protein	NA	zinc metallopeptidase	// // membrane // //
121	SAOUHSC_01205=SAOUHSC_01205	5	NCTC8325	protein_coding	E	E	ftsY; fused signal recognition particle receptor	Quorum sensing, Protein export, Bacterial secretion system	signal recognition particle-docking protein FtsY	// protein targeting // SRP-dependent cotranslational protein targeting to membrane // protein targeting to membrane // membrane // plasma membrane // cytoplasm // signal recognition particle binding // GTP binding // GTPase activity // nucleotide binding //
122	SAOUHSC_01701=SAOUHSC_01701	5	NCTC8325	protein_coding	E	E	K07015; uncharacterized protein	NA	hypothetical protein	// dephosphorylation // // phosphatidylglycerophosphatase activity // phosphatase activity // hydrolase activity //
123	SAOUHSC_00665=SAOUHSC_00665	5	NCTC8325	protein_coding	NE	NE	graR; two-component system, OmpR family, response regulator protein GraR	Cationic antimicrobial peptide (CAMP) resistance, Two-component system	DNA-binding transcription regulator GraR	// positive regulation of DNA-templated transcription // response to antibiotic // regulation of DNA-templated transcription // phosphorelay signal transduction system // protein-DNA complex // cytosol // cytoplasm // DNA-binding transcription activator activity // transcription cis-regulatory region binding // DNA-binding transcription factor activity // phosphorelay response regulator activity …
124	SAOUHSC_00664=SAOUHSC_00664	5	NCTC8325	protein_coding	NE	NE	NA	NA	accessory protein GraX	// // // catalytic activity //
125	SAOUHSC_00920=SAOUHSC_00920	5	NCTC8325	protein_coding	E	NE	fabH; 3-oxoacyl-[acyl-carrier-protein] synthase III [EC:2.3.1.180]	Fatty acid biosynthesis, Metabolic pathways, Fatty acid metabolism	3-oxoacyl-ACP synthase III	// metabolic process // fatty acid biosynthetic process // fatty acid metabolic process // lipid metabolic process // cytoplasm // beta-ketoacyl-acyl-carrier-protein synthase III activity // acyltransferase activity // transferase activity // 3-oxoacyl-[acyl-carrier-protein] synthase activity // catalytic activity //
126	SAOUHSC_01100=SAOUHSC_01100	13	NCTC8325	protein_coding	E	NE	trxA; thioredoxin 1	NA	thioredoxin	// cell redox homeostasis // cellular response to oxidative stress // glycerol ether metabolic process // cytoplasm // cytosol // oxidoreductase activity // protein-disulfide reductase (NAD(P)) activity // oxidoreductase activity, acting on a sulfur group of donors, disulfide as acceptor // protein-disulfide reductase activity // thioredoxin-disulfide reductase activity //
127	SAOUHSC_T00038=SAOUHSC_T00038	13	NCTC8325	tRNA	E	E	tRNA-Met; tRNA Met	Aminoacyl-tRNA biosynthesis	tRNA	// translation // // aminoacyl-tRNA ligase activity //
128	SAOUHSC_01486=SAOUHSC_01486	13	NCTC8325	protein_coding	E	NE	hepT; heptaprenyl diphosphate synthase component 2 [EC:2.5.1.30]	Terpenoid backbone biosynthesis, Biosynthesis of secondary metabolites	heptaprenyl diphosphate syntase component II	// isoprenoid biosynthetic process // // trans-hexaprenyltranstransferase activity // prenyltransferase activity // transferase activity //
129	SAOUHSC_01487=ubiE	13	NCTC8325	protein_coding	E	E	ubiE; demethylmenaquinone methyltransferase / 2-methoxy-6-polyprenyl-1,4-benzoquinol methylase [EC:2.1.1.163 2.1.1.201]	Ubiquinone and other terpenoid-quinone biosynthesis, Metabolic pathways, Biosynthesis of secondary metabolites, Biosynthesis of cofactors	menaquinone biosynthesis methyltransferase	// quinone biosynthetic process // methylation // // transferase activity // methyltransferase activity //
130	SAOUHSC_00980=SAOUHSC_00980	13	NCTC8325	protein_coding	E	E	menA; 1,4-dihydroxy-2-naphthoate polyprenyltransferase [EC:2.5.1.74]	Ubiquinone and other terpenoid-quinone biosynthesis, Metabolic pathways, Biosynthesis of secondary metabolites, Biosynthesis of cofactors	1,4-dihydroxy-2-naphthoate octaprenyltransferase	// quinone biosynthetic process // vitamin K biosynthetic process // ubiquinone biosynthetic process via 3,4-dihydroxy-5-polyprenylbenzoate // menaquinone biosynthetic process // cellular anatomical entity // membrane // plasma membrane // 1,4-dihydroxy-2-naphthoate octaprenyltransferase activity // transferase activity, transferring alkyl or aryl (other than methyl) groups // transferase activit…
131	SAOUHSC_02098=SAOUHSC_02098	13	NCTC8325	protein_coding	NE	NE	vraR; two-component system, NarL family, vancomycin resistance associated response regulator VraR	Two-component system	DNA-binding transcription regulator VraR	// regulation of DNA-templated transcription // phosphorelay signal transduction system // // DNA binding //
132	SAOUHSC_02099=SAOUHSC_02099	13	NCTC8325	protein_coding	NE	NE	vraS; two-component system, NarL family, vancomycin resistance sensor histidine kinase VraS [EC:2.7.13.3]	Two-component system	histidine kinase VraS	// peptidyl-histidine phosphorylation // phosphorylation // phosphorelay signal transduction system // membrane // plasma membrane // small molecule sensor activity // protein dimerization activity // transferase activity // kinase activity // ATP binding // protein histidine kinase activity // nucleotide binding // phosphorelay sensor kinase activity //
133	SAOUHSC_01488=SAOUHSC_01488	13	NCTC8325	protein_coding	E	E	hepS; heptaprenyl diphosphate synthase component 1 [EC:2.5.1.30]	Terpenoid backbone biosynthesis, Biosynthesis of secondary metabolites	heptaprenyl pyrophosphate synthase subunit A	// menaquinone biosynthetic process // // //
134	SAOUHSC_02100=SAOUHSC_02100	13	NCTC8325	protein_coding	NE	NE	NA	NA	putative sensor protein VraT	// // membrane // transporter activity //
135	SAOUHSC_01504=SAOUHSC_01504	13	NCTC8325	protein_coding	NE	NE	fer; ferredoxin	NA	ferredoxin	// // // //
136	SAOUHSC_00489=SAOUHSC_00489	13	NCTC8325	protein_coding	NE	NE	folP; dihydropteroate synthase [EC:2.5.1.15]	Folate biosynthesis, Metabolic pathways, Biosynthesis of cofactors	dihydropteroate synthase	// folic acid biosynthetic process // tetrahydrofolate biosynthetic process // cellular metabolic process // pteridine-containing compound metabolic process // folic acid-containing compound biosynthetic process // mitochondrial envelope // cytosol // metal ion binding // transferase activity // dihydropteroate synthase activity //
137	SAOUHSC_00892=SAOUHSC_00892	13	NCTC8325	protein_coding	E	NE	NA	NA	general stress protein	// translation // cytosolic small ribosomal subunit // RNA binding // structural constituent of ribosome // mRNA binding // nucleic acid binding //
138	SAOUHSC_02004=SAOUHSC_02004	13	NCTC8325	protein_coding	NE	NE	ygaC; uncharacterized protein	NA	hypothetical protein	// // // //
139	SAOUHSC_02635=SAOUHSC_02635	13	NCTC8325	protein_coding	NE	NE	tcaA; membrane-associated protein TcaA	NA	Membrane-associated protein TcaA	// response to antibiotic // membrane // plasma membrane // metal ion binding //
140	SAOUHSC_01403=SAOUHSC_01403	13	NCTC8325	protein_coding	NE	NE	cspA; cold shock protein	NA	cold shock protein	// negative regulation of termination of DNA-templated transcription // transcription antitermination // regulation of gene expression // cytosol // cytoplasm // RNA binding // transcription antitermination factor activity, RNA binding // nucleic acid binding //
141	SAOUHSC_00718=SAOUHSC_00718	13	NCTC8325	protein_coding	NE	NE	NA	NA	hypothetical protein	// // membrane // //
142	SAOUHSC_01463=SAOUHSC_01463	13	NCTC8325	protein_coding	NE	NE	NA	NA	hypothetical protein	// // // //
143	SAOUHSC_00678=SAOUHSC_00678	13	NCTC8325	protein_coding	NE	NE	K09145; uncharacterized protein	NA	hypothetical protein	// // // //
144	SAOUHSC_01190=SAOUHSC_01190	13	NCTC8325	protein_coding	E	E	thiN, TPK1, THI80; thiamine pyrophosphokinase [EC:2.7.6.2]	Thiamine metabolism, Metabolic pathways, Biosynthesis of cofactors	thiamine pyrophosphokinase	// thiamine-containing compound metabolic process // phosphorylation // thiamine diphosphate biosynthetic process // thiamine metabolic process // // transferase activity // kinase activity // nucleotide binding // thiamine binding // ATP binding // thiamine diphosphokinase activity //
145	SAOUHSC_02657=SAOUHSC_02657	13	NCTC8325	protein_coding	NE	NE	NA	NA	hypothetical protein	// // // //
146	SAOUHSC_A00992=SAOUHSC_A00992	13	NCTC8325	protein_coding	NE	NE	NA	NA	N/A	N/A
147	SAOUHSC_00786=SAOUHSC_00786	13	NCTC8325	protein_coding	NE	NE	NA	NA	N/A	N/A
148	SAOUHSC_01852=SAOUHSC_01852	13	NCTC8325	protein_coding	NE	NE	aroG, aroA; 3-deoxy-7-phosphoheptulonate synthase / chorismate mutase [EC:2.5.1.54 5.4.99.5]	Phenylalanine, tyrosine and tryptophan biosynthesis, Metabolic pathways, Biosynthesis of secondary metabolites, Biosynthesis of amino acids	bifunctional 3-deoxy-7-phosphoheptulonate synthase/chorismate mutase	// carboxylic acid metabolic process // chorismate metabolic process // aromatic amino acid family biosynthetic process // biosynthetic process // // chorismate mutase activity // aldehyde-lyase activity // catalytic activity //
149	SAOUHSC_A01081=SAOUHSC_A01081	13	NCTC8325	protein_coding	NE	NE	NA	NA	hypothetical protein	// // membrane // //
150	SAOUHSC_00982=SAOUHSC_00982	13	NCTC8325	protein_coding	NE	E	menF; menaquinone-specific isochorismate synthase [EC:5.4.4.2]	Ubiquinone and other terpenoid-quinone biosynthesis, Metabolic pathways, Biosynthesis of secondary metabolites, Biosynthesis of cofactors	menaquinone-specific isochorismate synthase	// cellular biosynthetic process // salicylic acid biosynthetic process // biosynthetic process // // isomerase activity // isochorismate synthase activity //
151	SAOUHSC_00984=SAOUHSC_00984	13	NCTC8325	protein_coding	NE	NE	menH; 2-succinyl-6-hydroxy-2,4-cyclohexadiene-1-carboxylate synthase [EC:4.2.99.20]	Ubiquinone and other terpenoid-quinone biosynthesis, Metabolic pathways, Biosynthesis of secondary metabolites, Biosynthesis of cofactors	2-succinyl-6-hydroxy-2, 4-cyclohexadiene-1-carboxylate synthase	// menaquinone biosynthetic process // // 2-succinyl-6-hydroxy-2,4-cyclohexadiene-1-carboxylate synthase activity // lyase activity // hydrolase activity //
152	SAOUHSC_00983=SAOUHSC_00983	13	NCTC8325	protein_coding	NE	E	menD; 2-succinyl-5-enolpyruvyl-6-hydroxy-3-cyclohexene-1-carboxylate synthase [EC:2.2.1.9]	Ubiquinone and other terpenoid-quinone biosynthesis, Metabolic pathways, Biosynthesis of secondary metabolites, Biosynthesis of cofactors	2-succinyl-6-hydroxy-2, 4-cyclohexadiene-1-carboxylic acid synthase/2-oxoglutarate decarboxylase	// menaquinone biosynthetic process // // manganese ion binding // magnesium ion binding // 2-succinyl-5-enolpyruvyl-6-hydroxy-3-cyclohexene-1-carboxylic-acid synthase activity // metal ion binding // thiamine pyrophosphate binding // transferase activity // catalytic activity //
153	SAOUHSC_01916=SAOUHSC_01916	13	NCTC8325	protein_coding	E	E	menE; o-succinylbenzoate---CoA ligase [EC:6.2.1.26]	Ubiquinone and other terpenoid-quinone biosynthesis, Metabolic pathways, Biosynthesis of secondary metabolites, Biosynthesis of cofactors	2-succinylbenzoate-CoA ligase	// long-chain fatty acid metabolic process // menaquinone biosynthetic process // membrane // long-chain fatty acid-CoA ligase activity // ligase activity // o-succinylbenzoate-CoA ligase activity // ATP binding // nucleotide binding //
154	SAOUHSC_00985=SAOUHSC_00985	13	NCTC8325	protein_coding	E	E	menB; naphthoate synthase [EC:4.1.3.36]	Ubiquinone and other terpenoid-quinone biosynthesis, Metabolic pathways, Biosynthesis of secondary metabolites, Biosynthesis of cofactors	1,4-dihydroxy-2-naphthoyl-CoA synthase	// menaquinone biosynthetic process // cytosol // isomerase activity // lyase activity // 1,4-dihydroxy-2-naphthoyl-CoA synthase activity // catalytic activity //
155	SAOUHSC_02132=nadE	13	NCTC8325	protein_coding	E	NE	nadE; NAD+ synthase [EC:6.3.1.5]	Nicotinate and nicotinamide metabolism, Metabolic pathways, Biosynthesis of cofactors	NAD synthetase	// NAD biosynthetic process // cytoplasm // glutaminase activity // metal ion binding // ligase activity // NAD+ synthase activity // ATP binding // NAD+ synthase (glutamine-hydrolyzing) activity // nucleotide binding //
156	SAOUHSC_02147=SAOUHSC_02147	13	NCTC8325	protein_coding	NE	NE	NA	NA	hypothetical protein	// // membrane // //
157	SAOUHSC_00484=SAOUHSC_00484	13	NCTC8325	protein_coding	E	E	tilS, mesJ; tRNA(Ile)-lysidine synthase [EC:6.3.4.19]	NA	tRNA(Ile)-lysidine synthetase	// tRNA processing // tRNA modification // cytoplasm // ligase activity, forming carbon-nitrogen bonds // ligase activity // ATP binding // nucleotide binding //
158	SAOUHSC_00715=SAOUHSC_00715	13	NCTC8325	protein_coding	NE	NE	saeR; two-component system, OmpR family, response regulator SaeR	Two-component system	response regulator	// positive regulation of DNA-templated transcription // response to stimulus // regulation of DNA-templated transcription // phosphorelay signal transduction system // protein-DNA complex // cytosol // cytoplasm // DNA-binding transcription activator activity // transcription cis-regulatory region binding // DNA-binding transcription factor activity // phosphorelay response regulator activity //…
159	SAOUHSC_01481=SAOUHSC_01481	13	NCTC8325	protein_coding	NE	E	aroA; 3-phosphoshikimate 1-carboxyvinyltransferase [EC:2.5.1.19]	Phenylalanine, tyrosine and tryptophan biosynthesis, Metabolic pathways, Biosynthesis of secondary metabolites, Biosynthesis of amino acids	3-phosphoshikimate 1-carboxyvinyltransferase	// chorismate biosynthetic process // aromatic amino acid family biosynthetic process // amino acid biosynthetic process // cytoplasm // transferase activity, transferring alkyl or aryl (other than methyl) groups // transferase activity // 3-phosphoshikimate 1-carboxyvinyltransferase activity // catalytic activity //
160	SAOUHSC_01405=SAOUHSC_01405	13	NCTC8325	protein_coding	NE	NE	NA	NA	hypothetical protein	// // // //
161	SAOUHSC_01598=SAOUHSC_01598	13	NCTC8325	protein_coding	E	E	rnz; ribonuclease Z [EC:3.1.26.11]	NA	ribonuclease Z	// RNA phosphodiester bond hydrolysis, endonucleolytic // tRNA 3'-trailer cleavage // tRNA 3'-trailer cleavage, endonucleolytic // tRNA processing // // zinc ion binding // metal ion binding // 3'-tRNA processing endoribonuclease activity // endoribonuclease activity, producing 5'-phosphomonoesters // hydrolase activity // endonuclease activity // nuclease activity //
162	SAOUHSC_01423=SAOUHSC_01423	13	NCTC8325	protein_coding	NE	NE	bcrC; undecaprenyl-diphosphatase [EC:3.6.1.27]	Peptidoglycan biosynthesis	phosphatidylglycerophosphatase	// // membrane // //
163	SAOUHSC_00783=SAOUHSC_00783	13	NCTC8325	protein_coding	NE	NE	yvoF; heptaprenylglycerol acetyltransferase [EC:2.3.1.-]	Glycerophospholipid metabolism	acetyltransferase	// // // transferase activity //
164	SAOUHSC_00782=SAOUHSC_00782	13	NCTC8325	protein_coding	NE	NE	lgt, umpA; phosphatidylglycerol---prolipoprotein diacylglyceryl transferase [EC:2.5.1.145]	NA	prolipoprotein diacylglyceryl transferase	// protein phosphopantetheinylation // lipoprotein biosynthetic process // membrane // plasma membrane // phosphatidylglycerol-prolipoprotein diacylglyceryl transferase activity // transferase activity //
165	SAOUHSC_01485=ndk	13	NCTC8325	protein_coding	NE	NE	ndk, NME; nucleoside-diphosphate kinase [EC:2.7.4.6]	Purine metabolism, Pyrimidine metabolism, Metabolic pathways, Biosynthesis of secondary metabolites, Biosynthesis of cofactors	nucleoside diphosphate kinase	// phosphorylation // nucleotide metabolic process // CTP biosynthetic process // UTP biosynthetic process // pyrimidine nucleotide metabolic process // GTP biosynthetic process // nucleoside diphosphate phosphorylation // purine nucleotide metabolic process // cytoplasm // intracellular anatomical structure // metal ion binding // transferase activity // kinase activity // ATP binding // nucleos…
166	SAOUHSC_00781=SAOUHSC_00781	13	NCTC8325	protein_coding	NE	NE	hprK, ptsK; HPr kinase/phosphorylase [EC:2.7.11.- 2.7.4.-]	NA	HPr kinase/phosphorylase	// phosphorylation // metabolic process // protein phosphorylation // regulation of carbohydrate metabolic process // carbohydrate metabolic process // phosphorelay signal transduction system // cytosol // protein serine/threonine/tyrosine kinase activity // magnesium ion binding // metal ion binding // transferase activity // kinase activity // ATP binding // protein serine/threonine kinase acti…
167	SAOUHSC_01702=SAOUHSC_01702	13	NCTC8325	protein_coding	NE	NE	mtnN, mtn, pfs; adenosylhomocysteine nucleosidase [EC:3.2.2.9]	Cysteine and methionine metabolism, Metabolic pathways, Biosynthesis of amino acids	5'-methylthioadenosine/<i>S</i>-adenosylhomocysteine nucleosidase	// L-methionine salvage from S-adenosylmethionine // L-methionine salvage from methylthioadenosine // nucleoside catabolic process // nucleoside metabolic process // methionine biosynthetic process // amino acid biosynthetic process // cytosol // hydrolase activity // methylthioadenosine nucleosidase activity // adenosylhomocysteine nucleosidase activity // catalytic activity //
168	SAOUHSC_01203=rnc	13	NCTC8325	protein_coding	NE	NE	rnc, DROSHA, RNT1; ribonuclease III [EC:3.1.26.3]	NA	ribonuclease III	// regulation of gene expression // RNA phosphodiester bond hydrolysis // nucleic acid phosphodiester bond hydrolysis // RNA phosphodiester bond hydrolysis, endonucleolytic // rRNA catabolic process // tRNA processing // mRNA processing // RNA processing // rRNA processing // cytoplasm // metal ion binding // rRNA binding // hydrolase activity // ribonuclease III activity // endonuclease activity…
169	SAOUHSC_02364=SAOUHSC_02364	12	NCTC8325	protein_coding	NE	NE	NA	NA	HxlR family transcriptional regulator	// // // //
170	SAOUHSC_00659=SAOUHSC_00659	12	NCTC8325	protein_coding	NE	NE	NA	NA	hypothetical protein	// // // //
171	SAOUHSC_02133=SAOUHSC_02133	12	NCTC8325	protein_coding	E	E	pncB, NAPRT1; nicotinate phosphoribosyltransferase [EC:6.3.4.21]	Nicotinate and nicotinamide metabolism, Metabolic pathways, Biosynthesis of cofactors	nicotinate phosphoribosyltransferase	// NAD salvage // pyridine nucleotide biosynthetic process // NAD biosynthetic process // cytosol // catalytic activity // ligase activity // glycosyltransferase activity // transferase activity // nicotinate phosphoribosyltransferase activity // nicotinate-nucleotide diphosphorylase (carboxylating) activity //
172	SAOUHSC_01753=obgE	12	NCTC8325	protein_coding	E	E	obgE, cgtA, MTG2; GTPase [EC:3.6.5.-]	NA	GTPase ObgE	// ribosome biogenesis // cytoplasm // ribonucleoside triphosphate phosphatase activity // metal ion binding // hydrolase activity // GTP binding // GTPase activity // magnesium ion binding // nucleotide binding //
173	SAOUHSC_03049=SAOUHSC_03049	12	NCTC8325	protein_coding	E	NE	parB, spo0J; ParB family transcriptional regulator, chromosome partitioning protein	NA	nucleoid occlusion factor Noc	// cell division // division septum assembly // cell cycle // positive regulation of sporulation resulting in formation of a cellular spore // chromosome segregation // cytoplasm // chromosome // DNA binding //
174	SAOUHSC_02121=SAOUHSC_02121	12	NCTC8325	protein_coding	NE	NE	NA	NA	hypothetical protein	// // // //
175	SAOUHSC_00455=SAOUHSC_00455	12	NCTC8325	protein_coding	NE	NE	NA	NA	signal peptidase II	// // cytoplasm // //
176	SAOUHSC_01795=coaE	12	NCTC8325	protein_coding	E	NE	coaE; dephospho-CoA kinase [EC:2.7.1.24]	Pantothenate and CoA biosynthesis, Metabolic pathways, Biosynthesis of cofactors	dephospho-CoA kinase	// phosphate-containing compound metabolic process // phosphorylation // coenzyme A biosynthetic process // cytoplasm // transferase activity // kinase activity // ATP binding // dephospho-CoA kinase activity // nucleotide binding //
177	SAOUHSC_00942=SAOUHSC_00942	12	NCTC8325	protein_coding	NE	NE	E2.7.6.5X; putative GTP pyrophosphokinase [EC:2.7.6.5]	Purine metabolism, Metabolic pathways	GTP pyrophosphokinase	// guanosine tetraphosphate biosynthetic process // response to starvation // phosphorylation // guanosine tetraphosphate metabolic process // plasma membrane // cell wall // kinase activity // guanosine-3',5'-bis(diphosphate) 3'-diphosphatase activity // GTP diphosphokinase activity //
178	SAOUHSC_02140=SAOUHSC_02140	12	NCTC8325	protein_coding	NE	E	ppaC; manganese-dependent inorganic pyrophosphatase [EC:3.6.1.1]	Oxidative phosphorylation	manganese-dependent inorganic pyrophosphatase	// polyphosphate catabolic process // cytoplasm // manganese ion binding // exopolyphosphatase activity // metal ion binding // hydrolase activity // pyrophosphatase activity // inorganic diphosphate phosphatase activity //
179	SAOUHSC_01235=pyrH	12	NCTC8325	protein_coding	E	E	pyrH; uridylate kinase [EC:2.7.4.22]	Pyrimidine metabolism, Metabolic pathways, Biosynthesis of cofactors	uridylate kinase	// nucleoside monophosphate phosphorylation // UDP biosynthetic process // 'de novo' CTP biosynthetic process // phosphorylation // metabolic process // pyrimidine nucleotide biosynthetic process // cytosol // cytoplasm // UMP kinase activity // transferase activity // kinase activity // uridylate kinase activity // ATP binding // catalytic activity // nucleotide binding //
180	SAOUHSC_01870=SAOUHSC_01870	12	NCTC8325	protein_coding	NE	NE	rsuA; 16S rRNA pseudouridine516 synthase [EC:5.4.99.19]	NA	16S rRNA pseudouridine(516) synthase	// RNA modification // pseudouridine synthesis // enzyme-directed rRNA pseudouridine synthesis // cytosol // rRNA pseudouridine synthase activity // intramolecular transferase activity // isomerase activity // lyase activity // pseudouridine synthase activity // RNA binding //
181	SAOUHSC_01697=SAOUHSC_01697	12	NCTC8325	protein_coding	E	E	nadD; nicotinate-nucleotide adenylyltransferase [EC:2.7.7.18]	Nicotinate and nicotinamide metabolism, Metabolic pathways, Biosynthesis of cofactors	nicotinate (nicotinamide) nucleotide adenylyltransferase	// nucleotide biosynthetic process // 'de novo' NAD biosynthetic process from aspartate // pyridine nucleotide biosynthetic process // NAD biosynthetic process // biosynthetic process // // adenylyltransferase activity // nucleotidyltransferase activity // transferase activity // ATP binding // nicotinate-nucleotide adenylyltransferase activity // catalytic activity // nicotinamide-nucleotide ade…
182	SAOUHSC_00222=SAOUHSC_00222	12	NCTC8325	protein_coding	NE	NE	tarL; CDP-ribitol ribitolphosphotransferase / teichoic acid ribitol-phosphate polymerase [EC:2.7.8.14 2.7.8.47]	NA	teichoic acid biosynthesis protein TarL'	// cell wall organization // teichoic acid biosynthetic process // membrane // plasma membrane // CDP-ribitol ribitolphosphotransferase activity // CDP-glycerol glycerophosphotransferase activity // transferase activity //
183	SAOUHSC_00744=SAOUHSC_00744	12	NCTC8325	protein_coding	NE	NE	NA	NA	N/A	N/A
184	SAOUHSC_01253=SAOUHSC_01253	12	NCTC8325	protein_coding	NE	NE	ftsK, spoIIIE; DNA segregation ATPase FtsK/SpoIIIE, S-DNA-T family	NA	cell division protein FtsK	// chromosome segregation // membrane // ATP binding // DNA binding // nucleotide binding //
185	SAOUHSC_00644=SAOUHSC_00644	12	NCTC8325	protein_coding	NE	NE	NA	NA	glycosyltransferase TagX	// extracellular polysaccharide biosynthetic process // single-species biofilm formation // cell wall organization // teichoic acid biosynthetic process // regulation of cell shape // // glycosyltransferase activity // transferase activity //
186	SAOUHSC_00002=SAOUHSC_00002	12	NCTC8325	protein_coding	E	NE	dnaN; DNA polymerase III subunit beta [EC:2.7.7.7]	DNA replication, Mismatch repair, Homologous recombination	DNA polymerase III	// DNA strand elongation involved in DNA replication // nucleic acid phosphodiester bond hydrolysis // DNA biosynthetic process // DNA replication // DNA polymerase III complex // cytoplasm // nucleotidyltransferase activity // transferase activity // 3'-5' exonuclease activity // DNA-directed DNA polymerase activity // DNA binding //
187	SAOUHSC_01908=SAOUHSC_01908	12	NCTC8325	protein_coding	E	NE	NA	NA	hypothetical protein	// // membrane // //
188	SAOUHSC_01474=SAOUHSC_01474	12	NCTC8325	protein_coding	E	E	cca; tRNA nucleotidyltransferase (CCA-adding enzyme) [EC:2.7.7.72 3.1.3.- 3.1.4.-]	NA	tRNA CCA-pyrophosphorylase	// tRNA processing // RNA 3'-end processing // RNA processing // // tRNA binding // nucleotidyltransferase activity // transferase activity // RNA binding //
189	SAOUHSC_00839=SAOUHSC_00839	12	NCTC8325	protein_coding	NE	NE	NA	NA	N/A	N/A
190	SAOUHSC_01652=SAOUHSC_01652	12	NCTC8325	protein_coding	NE	NE	pbp3; penicillin-binding protein 3 [EC:3.4.-.-]	Peptidoglycan biosynthesis, Metabolic pathways, beta-Lactam resistance	putative peptidoglycan DD-transpeptidase PBP3	// cell wall organization // proteolysis // plasma membrane // membrane // peptidoglycan L,D-transpeptidase activity // penicillin binding //
191	SAOUHSC_01759=SAOUHSC_01759	12	NCTC8325	protein_coding	E	NE	mreC; rod shape-determining protein MreC	NA	rod shape-determining protein MreC	// regulation of cell shape // plasma membrane // //
192	SAOUHSC_01758=SAOUHSC_01758	12	NCTC8325	protein_coding	NE	NE	mreD; rod shape-determining protein MreD	NA	cell shape determinant mreD	// regulation of cell shape // plasma membrane // membrane // //
193	SAOUHSC_01475=SAOUHSC_01475	12	NCTC8325	protein_coding	NE	NE	bshA; L-malate glycosyltransferase [EC:2.4.1.-]	NA	L-malate glycosyltransferase	// bacillithiol biosynthetic process // // glycosyltransferase activity //
194	SAOUHSC_00471=glmU	12	NCTC8325	protein_coding	NE	E	glmU; bifunctional UDP-N-acetylglucosamine pyrophosphorylase / glucosamine-1-phosphate N-acetyltransferase [EC:2.7.7.23 2.3.1.157]	Amino sugar and nucleotide sugar metabolism, O-Antigen nucleotide sugar biosynthesis, Metabolic pathways	bifunctional N-acetylglucosamine-1-phosphate uridyltransferase/glucosamine-1-phosphate acetyltransferase	// cell wall organization // peptidoglycan biosynthetic process // lipid A biosynthetic process // lipopolysaccharide biosynthetic process // biosynthetic process // regulation of cell shape // metabolic process // UDP-N-acetylglucosamine biosynthetic process // cell morphogenesis // cytoplasm // metal ion binding // glucosamine-1-phosphate N-acetyltransferase activity // nucleotidyltransferase a…
195	SAOUHSC_00743=nrdF	12	NCTC8325	protein_coding	E	E	E1.17.4.1B, nrdB, nrdF; ribonucleoside-diphosphate reductase beta chain [EC:1.17.4.1]	Purine metabolism, Pyrimidine metabolism, Metabolic pathways	ribonucleotide-diphosphate reductase	// DNA replication // deoxyribonucleotide biosynthetic process // ribonucleoside-diphosphate reductase complex // oxidoreductase activity // ribonucleoside-diphosphate reductase activity, thioredoxin disulfide as acceptor //
196	SAOUHSC_01269=SAOUHSC_01269	12	NCTC8325	protein_coding	NE	NE	miaB; tRNA-2-methylthio-N6-dimethylallyladenosine synthase [EC:2.8.4.3]	NA	(dimethylallyl)adenosine tRNA methylthiotransferase	// tRNA methylthiolation // tRNA processing // tRNA modification // cytosol // cytoplasm // methylthiotransferase activity // N6-isopentenyladenosine methylthiotransferase activity // 4 iron, 4 sulfur cluster binding // iron-sulfur cluster binding // metal ion binding // transferase activity // catalytic activity //
197	SAOUHSC_01271=SAOUHSC_01271	12	NCTC8325	protein_coding	NE	NE	NA	NA	energy coupling factor transporter S component ThiW	// // membrane // transporter activity //
198	SAOUHSC_02319=SAOUHSC_02319	12	NCTC8325	protein_coding	E	NE	rodA, mrdB; rod shape determining protein RodA	NA	SEDS-family peptidoglycan glycosyltransferase RodA	// lipid-linked peptidoglycan transport // regulation of cell shape // cell division // plasma membrane // cell division site // membrane // lipid-linked peptidoglycan transporter activity //
199	SAOUHSC_00694=SAOUHSC_00694	12	NCTC8325	protein_coding	NE	NE	mgrA; MarR family transcriptional regulator, multiple gene regulator MgrA	NA	DNA-binding transcriptional regulator MgrA	// regulation of DNA-templated transcription // cytoplasm // transcription cis-regulatory region binding // DNA-binding transcription factor activity // DNA binding //
200	SAOUHSC_01270=SAOUHSC_01270	12	NCTC8325	protein_coding	NE	NE	NA	NA	hypothetical protein	// // // //
201	SAOUHSC_00742=SAOUHSC_00742	12	NCTC8325	protein_coding	E	E	E1.17.4.1A, nrdA, nrdE; ribonucleoside-diphosphate reductase alpha chain [EC:1.17.4.1]	Purine metabolism, Pyrimidine metabolism, Metabolic pathways	ribonucleotide-diphosphate reductase	// metabolic process // deoxyribonucleotide biosynthetic process // DNA replication // ribonucleoside-diphosphate reductase complex // catalytic activity // oxidoreductase activity // ATP binding // ribonucleoside-diphosphate reductase activity, thioredoxin disulfide as acceptor //
202	SAOUHSC_01107=SAOUHSC_01107	12	NCTC8325	protein_coding	NE	NE	rdgB; XTP/dITP diphosphohydrolase [EC:3.6.1.66]	Purine metabolism, Metabolic pathways	nucleoside-triphosphatase	// nucleobase-containing small molecule biosynthetic process // nucleoside phosphate catabolic process // purine nucleoside triphosphate catabolic process // nucleoside triphosphate catabolic process // nucleotide metabolic process // cytoplasm // cytosol // ITP diphosphatase activity // XTP diphosphatase activity // dITP diphosphatase activity // nucleoside triphosphate diphosphatase activity //…
203	SAOUHSC_01827=SAOUHSC_01827	12	NCTC8325	protein_coding	E	NE	ezrA; septation ring formation regulator	NA	septation ring formation regulator EzrA	// cell septum assembly // division septum assembly // positive regulation of cell division // cell division // cell cycle // septin ring assembly // membrane // septin ring // plasma membrane // //
204	SAOUHSC_01420=SAOUHSC_01420	12	NCTC8325	protein_coding	NE	NE	arlR; two-component system, OmpR family, response regulator ArlR	Two-component system	DNA-binding response regulator	// positive regulation of DNA-templated transcription // regulation of DNA-templated transcription // phosphorelay signal transduction system // protein-DNA complex // cytosol // cytoplasm // DNA-binding transcription activator activity // transcription cis-regulatory region binding // DNA-binding transcription factor activity // phosphorelay response regulator activity // DNA binding //
205	SAOUHSC_01025=SAOUHSC_01025	12	NCTC8325	protein_coding	NE	NE	NA	NA	hypothetical protein	// // membrane // //
206	SAOUHSC_01050=SAOUHSC_01050	12	NCTC8325	protein_coding	E	NE	SAOUHSC_01050	NA	hypothetical protein	// // membrane // //
207	SAOUHSC_01787=SAOUHSC_01787	12	NCTC8325	protein_coding	E	E	lysP; lysine-specific permease	NA	putative transporter, amino acid-polyamine-organocation family	// transmembrane transport // amino acid transport // amino acid transmembrane transport // membrane // amino acid transmembrane transporter activity //
208	SAOUHSC_01258=SAOUHSC_01258	12	NCTC8325	protein_coding	NE	NE	NA	NA	hypothetical protein	// // // //
209	SAOUHSC_02337=SAOUHSC_02337	12	NCTC8325	protein_coding	E	NE	murA; UDP-N-acetylglucosamine 1-carboxyvinyltransferase [EC:2.5.1.7]	Amino sugar and nucleotide sugar metabolism, Peptidoglycan biosynthesis, Metabolic pathways	UDP-N-acetylglucosamine 1-carboxyvinyltransferase	// cell wall organization // cell division // UDP-N-acetylgalactosamine biosynthetic process // peptidoglycan biosynthetic process // regulation of cell shape // cell cycle // cytoplasm // transferase activity, transferring alkyl or aryl (other than methyl) groups // transferase activity // UDP-N-acetylglucosamine 1-carboxyvinyltransferase activity // catalytic activity //
210	SAOUHSC_00795=SAOUHSC_00795	12	NCTC8325	protein_coding	E	E	GAPDH, gapA; glyceraldehyde 3-phosphate dehydrogenase [EC:1.2.1.12]	Glycolysis / Gluconeogenesis, Metabolic pathways, Biosynthesis of secondary metabolites, Microbial metabolism in diverse environments, Carbon metabolism, Biosynthesis of amino acids	glyceraldehyde-3-phosphate dehydrogenase	// glucose metabolic process // // glyceraldehyde-3-phosphate dehydrogenase (NAD+) (phosphorylating) activity // nucleotide binding // NAD binding // NADP binding // oxidoreductase activity, acting on the aldehyde or oxo group of donors, NAD or NADP as acceptor // oxidoreductase activity //
211	SAOUHSC_00020=SAOUHSC_00020	12	NCTC8325	protein_coding	E	NE	vicR; two-component system, OmpR family, response regulator VicR	Two-component system	DNA-binding transcriptional regulator WalR	// positive regulation of DNA-templated transcription // regulation of DNA-templated transcription // phosphorelay signal transduction system // protein-DNA complex // cytosol // cytoplasm // DNA-binding transcription activator activity // transcription cis-regulatory region binding // DNA-binding transcription factor activity // phosphorelay response regulator activity // DNA binding //
212	SAOUHSC_00943=ppnK	12	NCTC8325	protein_coding	E	E	ppnK, NADK; NAD+ kinase [EC:2.7.1.23]	Nicotinate and nicotinamide metabolism, Metabolic pathways, Biosynthesis of cofactors	inorganic polyphosphate/ATP-NAD kinase	// NAD metabolic process // phosphorylation // NADP biosynthetic process // cytoplasm // NAD binding // metal ion binding // transferase activity // kinase activity // ATP binding // NAD+ kinase activity // nucleotide binding //
213	SAOUHSC_00794=SAOUHSC_00794	12	NCTC8325	protein_coding	NE	NE	cggR; central glycolytic genes regulator	NA	glycolytic operon regulator	// // // carbohydrate binding //
214	SAOUHSC_00796=pgk	12	NCTC8325	protein_coding	E	E	PGK, pgk; phosphoglycerate kinase [EC:2.7.2.3]	Glycolysis / Gluconeogenesis, Metabolic pathways, Biosynthesis of secondary metabolites, Microbial metabolism in diverse environments, Carbon metabolism, Biosynthesis of amino acids	phosphoglycerate kinase	// positive regulation of oxidative phosphorylation // gluconeogenesis // phosphorylation // glycolytic process // cytosol // cytoplasm // ADP binding // transferase activity // kinase activity // ATP binding // phosphoglycerate kinase activity // nucleotide binding //
215	SAOUHSC_01419=SAOUHSC_01419	12	NCTC8325	protein_coding	NE	NE	arlS; two-component system, OmpR family, sensor histidine kinase ArlS [EC:2.7.13.3]	Two-component system	signal transduction histidine-protein kinase ArlS	// protein autophosphorylation // peptidyl-histidine phosphorylation // phosphorylation // signal transduction // proteolysis // phosphorelay signal transduction system // membrane // plasma membrane // histidine phosphotransfer kinase activity // transferase activity, transferring phosphorus-containing groups // transferase activity // kinase activity // serine-type peptidase activity // ATP bin…
216	SAOUHSC_01592=SAOUHSC_01592	12	NCTC8325	protein_coding	E	E	fur, zur, furB; Fur family transcriptional regulator, ferric uptake regulator	NA	DNA-binding transcriptional regulator Fur	// regulation of secondary metabolite biosynthetic process // negative regulation of DNA-templated transcription // regulation of DNA-templated transcription // cytoplasm // protein-DNA complex // transcription cis-regulatory region binding // zinc ion binding // sequence-specific DNA binding // DNA-binding transcription factor activity // DNA binding //
217	SAOUHSC_01337=SAOUHSC_01337	12	NCTC8325	protein_coding	E	E	E2.2.1.1, tktA, tktB; transketolase [EC:2.2.1.1]	Pentose phosphate pathway, Metabolic pathways, Biosynthesis of secondary metabolites, Microbial metabolism in diverse environments, Carbon metabolism, Biosynthesis of amino acids	transketolase	// DNA recombination // reductive pentose-phosphate cycle // pentose-phosphate shunt // cytosol // transketolase or transaldolase activity // metal ion binding // transferase activity // transketolase activity // catalytic activity //
218	SAOUHSC_00797=tpiA	12	NCTC8325	protein_coding	E	E	TPI, tpiA; triosephosphate isomerase (TIM) [EC:5.3.1.1]	Glycolysis / Gluconeogenesis, Fructose and mannose metabolism, Inositol phosphate metabolism, Metabolic pathways, Biosynthesis of secondary metabolites, Microbial metabolism in diverse environments, Carbon metabolism, Biosynthesis of amino acids	triosephosphate isomerase	// glyceraldehyde-3-phosphate biosynthetic process // glycerol catabolic process // glycolytic process // gluconeogenesis // cytosol // cytoplasm // isomerase activity // triose-phosphate isomerase activity // catalytic activity //
219	SAOUHSC_00480=SAOUHSC_00480	12	NCTC8325	protein_coding	NE	NE	yabN; tetrapyrrole methylase family protein / MazG family protein	NA	nucleotide pyrophosphohydrolase	// dUTP catabolic process // dTTP catabolic process // dATP catabolic process // UTP catabolic process // TTP catabolic process // dGTP catabolic process // // nucleoside triphosphate diphosphatase activity // methyltransferase activity //
220	SAOUHSC_01591=SAOUHSC_01591	12	NCTC8325	protein_coding	NE	E	xerD; integrase/recombinase XerD	NA	integrase/recombinase XerD	// cell division // DNA integration // chromosome segregation // cell cycle // transposition, DNA-mediated // DNA recombination // cytoplasm // tyrosine-based site-specific recombinase activity // site-specific recombinase activity // DNA binding //
221	SAOUHSC_01749=queA	12	NCTC8325	protein_coding	NE	NE	queA; S-adenosylmethionine:tRNA ribosyltransferase-isomerase [EC:2.4.99.17]	NA	S-adenosylmethionine:tRNA ribosyltransferase-isomerase	// queuosine biosynthetic process // tRNA wobble guanine modification // cytoplasm // S-adenosylmethionine:tRNA ribosyltransferase-isomerase activity // isomerase activity // transferase activity //
222	SAOUHSC_01224=SAOUHSC_01224	12	NCTC8325	protein_coding	NE	NE	xerC; integrase/recombinase XerC	NA	site-specific recombinase	// transposition, DNA-mediated // cell division // DNA integration // chromosome segregation // cell cycle // DNA recombination // cytoplasm // tyrosine-based site-specific recombinase activity // DNA binding //
223	SAOUHSC_02148=SAOUHSC_02148	12	NCTC8325	protein_coding	NE	NE	NA	NA	hypothetical protein	// // membrane // //
224	SAOUHSC_02801=SAOUHSC_02801	12	NCTC8325	protein_coding	NE	NE	UGP2, galU, galF; UTP--glucose-1-phosphate uridylyltransferase [EC:2.7.7.9]	Pentose and glucuronate interconversions, Galactose metabolism, Starch and sucrose metabolism, Amino sugar and nucleotide sugar metabolism, O-Antigen nucleotide sugar biosynthesis, Metabolic pathways, Biosynthesis of secondary metabolites, Biosynthesis of cofactors	UTP-glucose-1-phosphate uridylyltransferase	// enterobacterial common antigen biosynthetic process // biosynthetic process // UDP-glucose metabolic process // carbohydrate metabolic process // // nucleotidyltransferase activity // transferase activity // UTP:glucose-1-phosphate uridylyltransferase activity //
225	SAOUHSC_02149=SAOUHSC_02149	12	NCTC8325	protein_coding	NE	NE	SAOUHSC_02149	NA	membrane protein	// // membrane // //
226	SAOUHSC_01670=SAOUHSC_01670	14	NCTC8325	protein_coding	NE	E	cdd, CDA; cytidine deaminase [EC:3.5.4.5]	Pyrimidine metabolism, Metabolic pathways	cytidine deaminase	// cytidine deamination // cytosol // deoxycytidine deaminase activity // metal ion binding // hydrolase activity // zinc ion binding // cytidine deaminase activity // catalytic activity //
227	SAOUHSC_01668=era	14	NCTC8325	protein_coding	E	E	era, ERAL1; GTPase	NA	GTP-binding protein Era	// ribosomal small subunit biogenesis // ribosomal small subunit assembly // ribosome biogenesis // cytosol // membrane // plasma membrane // cytoplasm // small ribosomal subunit rRNA binding // ribosomal small subunit binding // GTPase activity // rRNA binding // GTP binding // RNA binding // nucleotide binding //
228	SAOUHSC_01866=SAOUHSC_01866	14	NCTC8325	protein_coding	E	E	NA	NA	phosphotransferase	// // // //
229	SAOUHSC_02368=pyrG	14	NCTC8325	protein_coding	E	E	pyrG, CTPS; CTP synthase [EC:6.3.4.2]	Pyrimidine metabolism, Metabolic pathways, Biosynthesis of cofactors	CTP synthetase	// pyrimidine nucleobase biosynthetic process // 'de novo' CTP biosynthetic process // glutamine metabolic process // CTP biosynthetic process // pyrimidine nucleotide biosynthetic process // cytosol // glutaminase activity // identical protein binding // metal ion binding // ligase activity // ATP binding // CTP synthase activity // nucleotide binding //
230	SAOUHSC_01496=cmk	14	NCTC8325	protein_coding	NE	E	cmk; CMP/dCMP kinase [EC:2.7.4.25]	Pyrimidine metabolism, Metabolic pathways	cytidylate kinase	// nucleobase-containing small molecule interconversion // nucleoside monophosphate phosphorylation // nucleotide phosphorylation // pantothenate biosynthetic process // phosphorylation // nucleobase-containing compound metabolic process // cytosol // CMP kinase activity // dCMP kinase activity // nucleotide binding // transferase activity // kinase activity // ATP binding // pantoate-beta-alanin…
231	SAOUHSC_01744=SAOUHSC_01744	14	NCTC8325	protein_coding	NE	NE	recJ; single-stranded-DNA-specific exonuclease [EC:3.1.-.-]	Base excision repair, Mismatch repair, Homologous recombination	single-strand DNA-specific exonuclease	// nucleic acid phosphodiester bond hydrolysis // DNA recombination // DNA repair // // nuclease activity // hydrolase activity // exonuclease activity // 5'-3' exonuclease activity // nucleic acid binding //
232	SAOUHSC_01491=gpsA	14	NCTC8325	protein_coding	E	E	gpsA; glycerol-3-phosphate dehydrogenase (NAD(P)+) [EC:1.1.1.94]	Glycerophospholipid metabolism, Biosynthesis of secondary metabolites	NAD(P)H-dependent glycerol-3-phosphate dehydrogenase	// glycerol-3-phosphate biosynthetic process // glycerol-3-phosphate catabolic process // phospholipid biosynthetic process // glycerophospholipid metabolic process // lipid metabolic process // glycerol-3-phosphate metabolic process // carbohydrate metabolic process // cytosol // glycerol-3-phosphate dehydrogenase complex // cytoplasm // NAD binding // glycerol-3-phosphate dehydrogenase [NAD(P)+…
233	SAOUHSC_02316=SAOUHSC_02316	14	NCTC8325	protein_coding	NE	NE	deaD, cshA; ATP-dependent RNA helicase DeaD [EC:3.6.4.13]	RNA degradation	DEAD-box ATP dependent RNA helicase	// ribosomal large subunit assembly // RNA catabolic process // RNA secondary structure unwinding // ribosome // cytosol // cytoplasm // ATP hydrolysis activity // RNA strand annealing activity // RNA helicase activity // hydrolase activity // ATP binding // helicase activity // RNA binding // nucleic acid binding // nucleotide binding //
234	SAOUHSC_00771=SAOUHSC_00771	14	NCTC8325	protein_coding	E	E	prfB; peptide chain release factor 2	NA	peptide chain release factor 2	// translational termination // translation // cytoplasm // translation release factor activity, codon specific // translation release factor activity //
235	SAOUHSC_00006=SAOUHSC_00006	14	NCTC8325	protein_coding	NE	E	gyrA; DNA gyrase subunit A [EC:5.6.2.2]	NA	DNA gyrase	// DNA-templated DNA replication // response to antibiotic // DNA topological change // DNA metabolic process // DNA topoisomerase type II (double strand cut, ATP-hydrolyzing) complex // cytoplasm // chromosome // DNA negative supercoiling activity // isomerase activity // ATP binding // DNA topoisomerase type II (double strand cut, ATP-hydrolyzing) activity // DNA topoisomerase activity // DNA b…
236	SAOUHSC_00004=recF	14	NCTC8325	protein_coding	NE	NE	recF; DNA replication and repair protein RecF	Homologous recombination	recombination protein F	// SOS response // cellular response to DNA damage stimulus // double-strand break repair // DNA repair // DNA replication // DNA synthesis involved in DNA repair // cytoplasm // ATP binding // single-stranded DNA binding // DNA binding // nucleotide binding //
237	SAOUHSC_01812=SAOUHSC_01812	14	NCTC8325	protein_coding	NE	NE	nrnA; bifunctional oligoribonuclease and PAP phosphatase NrnA [EC:3.1.3.7 3.1.13.3]	Sulfur metabolism, Metabolic pathways, Microbial metabolism in diverse environments	pApA hydrolase	// // // nucleic acid binding //
238	SAOUHSC_00017=rplI	14	NCTC8325	protein_coding	E	E	RP-L9, MRPL9, rplI; large subunit ribosomal protein L9	Ribosome	50S ribosomal protein L9	// translation // ribonucleoprotein complex // cytosolic large ribosomal subunit // ribosome // rRNA binding // structural constituent of ribosome // RNA binding //
239	SAOUHSC_00227=SAOUHSC_00227	14	NCTC8325	protein_coding	E	NE	tarL; CDP-ribitol ribitolphosphotransferase / teichoic acid ribitol-phosphate polymerase [EC:2.7.8.14 2.7.8.47]	NA	teichoic acid ribitol-phosphate polymerase TarL	// cell wall organization // teichoic acid biosynthetic process // membrane // plasma membrane // CDP-ribitol ribitolphosphotransferase activity // CDP-glycerol glycerophosphotransferase activity // transferase activity //
240	SAOUHSC_00018=SAOUHSC_00018	14	NCTC8325	protein_coding	E	E	dnaB; replicative DNA helicase [EC:3.6.4.12]	DNA replication	replicative DNA helicase	// DNA replication, synthesis of RNA primer // DNA unwinding involved in DNA replication // DNA replication // primosome complex // cytosol // ATP hydrolysis activity // hydrolase activity // ATP binding // helicase activity // DNA helicase activity // DNA binding // nucleotide binding //
241	SAOUHSC_00001=dnaA	14	NCTC8325	protein_coding	E	E	dnaA; chromosomal replication initiator protein	Two-component system	chromosomal replication initiation protein	// regulation of DNA replication // DNA replication initiation // DNA replication // plasma membrane // cytoplasm // sequence-specific DNA binding // ATP binding // DNA replication origin binding // DNA binding // nucleotide binding //
242	SAOUHSC_00997=SAOUHSC_00997	14	NCTC8325	protein_coding	NE	NE	tagT_U_V; polyisoprenyl-teichoic acid--peptidoglycan teichoic acid transferase [EC:2.7.8.-]	NA	hypothetical protein	// // // //
243	SAOUHSC_01792=SAOUHSC_01792	14	NCTC8325	protein_coding	E	E	dnaB; replication initiation and membrane attachment protein	NA	chromosome replication initiation/membrane attachment protein	// // // //
244	SAOUHSC_01667=SAOUHSC_01667	14	NCTC8325	protein_coding	NE	NE	recO; DNA repair protein RecO (recombination protein O)	Homologous recombination	DNA repair protein RecO	// double-strand break repair // cellular response to DNA damage stimulus // DNA recombination // DNA repair // bacterial nucleoid // //
245	SAOUHSC_00003=SAOUHSC_00003	14	NCTC8325	protein_coding	E	NE	NA	NA	RNA-binding protein	// // // RNA binding //
246	SAOUHSC_01811=SAOUHSC_01811	14	NCTC8325	protein_coding	E	E	dnaE; DNA polymerase III subunit alpha [EC:2.7.7.7]	DNA replication, Mismatch repair, Homologous recombination	DNA polymerase III	// nucleic acid phosphodiester bond hydrolysis // DNA biosynthetic process // DNA replication // cytoplasm // nucleotidyltransferase activity // transferase activity // 3'-5' exonuclease activity // DNA-directed DNA polymerase activity // catalytic activity // nucleic acid binding //
247	SAOUHSC_01241=polC	14	NCTC8325	protein_coding	E	E	polC; DNA polymerase III subunit alpha, Gram-positive type [EC:2.7.7.7]	DNA replication, Mismatch repair, Homologous recombination	DNA polymerase III	// DNA-templated DNA replication // nucleic acid phosphodiester bond hydrolysis // DNA biosynthetic process // DNA replication // cytoplasm // hydrolase activity // nucleotidyltransferase activity // transferase activity // 3'-5' exonuclease activity // exonuclease activity // nuclease activity // DNA-directed DNA polymerase activity // catalytic activity // DNA binding // nucleic acid binding //
248	SAOUHSC_02123=SAOUHSC_02123	14	NCTC8325	protein_coding	E	E	uvrD, pcrA; DNA helicase II / ATP-dependent DNA helicase PcrA [EC:3.6.4.12]	Nucleotide excision repair, Mismatch repair	ATP-dependent DNA helicase PcrA	// DNA repair // recombinational repair // DNA unwinding involved in DNA replication // DNA helicase complex // cytosol // cytoplasm // ATP hydrolysis activity // DNA helicase activity // 3'-5' DNA helicase activity // hydrolase activity // ATP binding // helicase activity // DNA binding // nucleotide binding //
249	SAOUHSC_00903=SAOUHSC_00903	14	NCTC8325	protein_coding	NE	E	lepB; signal peptidase I [EC:3.4.21.89]	Protein export	signal peptidase IB	// proteolysis // signal peptide processing // plasma membrane // membrane // serine-type endopeptidase activity // hydrolase activity // serine-type peptidase activity // peptidase activity //
250	SAOUHSC_01797=SAOUHSC_01797	14	NCTC8325	protein_coding	NE	NE	polA; DNA polymerase I [EC:2.7.7.7]	DNA replication, Base excision repair, Nucleotide excision repair, Homologous recombination	DNA polymerase I	// nucleic acid metabolic process // double-strand break repair // nucleic acid phosphodiester bond hydrolysis // DNA biosynthetic process // cellular response to DNA damage stimulus // DNA repair // DNA-templated DNA replication // DNA replication // nucleobase-containing compound metabolic process // cytoplasm // hydrolase activity // nucleotidyltransferase activity // transferase activity // 5…
251	SAOUHSC_01796=SAOUHSC_01796	14	NCTC8325	protein_coding	NE	NE	mutM, fpg; formamidopyrimidine-DNA glycosylase [EC:3.2.2.23 4.2.99.18]	Base excision repair	formamidopyrimidine-DNA glycosylase	// base-excision repair, AP site formation // metabolic process // cellular response to DNA damage stimulus // base-excision repair // DNA repair // // 8-oxo-7,8-dihydroguanine DNA N-glycosylase activity // DNA N-glycosylase activity // class I DNA-(apurinic or apyrimidinic site) endonuclease activity // metal ion binding // lyase activity // hydrolase activity, hydrolyzing N-glycosyl compounds /…
252	SAOUHSC_00902=SAOUHSC_00902	14	NCTC8325	protein_coding	NE	NE	lepB; signal peptidase I [EC:3.4.21.89]	Protein export	signal peptidase IA	// signal peptide processing // proteolysis // plasma membrane // membrane // serine-type endopeptidase activity // hydrolase activity // serine-type peptidase activity // peptidase activity //
253	SAOUHSC_01189=SAOUHSC_01189	14	NCTC8325	protein_coding	E	E	rpe, RPE; ribulose-phosphate 3-epimerase [EC:5.1.3.1]	Pentose phosphate pathway, Pentose and glucuronate interconversions, Metabolic pathways, Biosynthesis of secondary metabolites, Microbial metabolism in diverse environments, Carbon metabolism, Biosynthesis of amino acids	ribulose-phosphate 3-epimerase	// cellular carbohydrate metabolic process // pentose catabolic process // pentose-phosphate shunt, non-oxidative branch // pentose-phosphate shunt // carbohydrate metabolic process // cytosol // metal ion binding // racemase and epimerase activity, acting on carbohydrates and derivatives // isomerase activity // D-ribulose-phosphate 3-epimerase activity // catalytic activity //
254	SAOUHSC_01620=xseA	14	NCTC8325	protein_coding	NE	NE	xseA; exodeoxyribonuclease VII large subunit [EC:3.1.11.6]	Mismatch repair	exodeoxyribonuclease VII	// nucleic acid phosphodiester bond hydrolysis // DNA catabolic process // exodeoxyribonuclease VII complex // cytoplasm // hydrolase activity // exodeoxyribonuclease VII activity // exonuclease activity // nuclease activity // nucleic acid binding //
255	SAOUHSC_00703=SAOUHSC_00703	14	NCTC8325	protein_coding	NE	NE	norA; MFS transporter, DHA1 family, quinolone resistance protein	NA	multidrug efflux transporter NorA	// xenobiotic transport // transmembrane transport // cellular anatomical entity // plasma membrane // membrane // xenobiotic transmembrane transporter activity // transmembrane transporter activity //
256	SAOUHSC_T0007=SAOUHSC_T0007	16	NCTC8325	tRNA	E	E	tRNA-Arg; tRNA Arg	Aminoacyl-tRNA biosynthesis	tRNA	// translation // // aminoacyl-tRNA ligase activity //
257	SAOUHSC_01775=SAOUHSC_01775	16	NCTC8325	protein_coding	NE	NE	hemX; HemX protein	NA	hemA concentration negative effector hemX	// cytochrome complex assembly // heme transport // membrane // plasma membrane // heme binding //
258	SAOUHSC_01661=SAOUHSC_01661	16	NCTC8325	protein_coding	E	E	trmK; tRNA (adenine22-N1)-methyltransferase [EC:2.1.1.217]	NA	putative tRNA-m1A22 methylase	// tRNA methylation // // tRNA (adenine-N1-)-methyltransferase activity //
259	SAOUHSC_01297=SAOUHSC_01297	16	NCTC8325	protein_coding	NE	NE	NA	NA	hypothetical protein	// // // //
260	SAOUHSC_01673=SAOUHSC_01673	16	NCTC8325	protein_coding	NE	NE	phoH, phoL; phosphate starvation-inducible protein PhoH and related proteins	NA	phosphate starvation-induced protein PhoH-like protein	// // cytosol // nucleotide binding // ATP binding // RNA binding //
261	SAOUHSC_01659=SAOUHSC_01659	16	NCTC8325	protein_coding	NE	E	cshB; ATP-dependent RNA helicase CshB [EC:3.6.4.13]	NA	DEAD-box ATP-dependent RNA helicase CshB	// ribosomal large subunit assembly // RNA catabolic process // RNA secondary structure unwinding // response to cold // ribosome // cytosol // cytoplasm // ATP hydrolysis activity // RNA strand annealing activity // RNA helicase activity // hydrolase activity // ATP binding // helicase activity // RNA binding // nucleic acid binding // nucleotide binding //
262	SAOUHSC_01658=SAOUHSC_01658	16	NCTC8325	protein_coding	NE	NE	nfo; deoxyribonuclease IV [EC:3.1.21.2]	Base excision repair	endonuclease IV	// nucleic acid phosphodiester bond hydrolysis // cellular response to DNA damage stimulus // base-excision repair // DNA repair // // catalytic activity // metal ion binding // hydrolase activity // deoxyribonuclease IV (phage-T4-induced) activity // zinc ion binding // phosphoric diester hydrolase activity // endonuclease activity // nuclease activity // DNA-(apurinic or apyrimidinic site) endo…
263	SAOUHSC_01776=hemA	16	NCTC8325	protein_coding	NE	E	hemA; glutamyl-tRNA reductase [EC:1.2.1.70]	Porphyrin and chlorophyll metabolism, Metabolic pathways, Biosynthesis of secondary metabolites, Microbial metabolism in diverse environments, Biosynthesis of cofactors	glutamyl-tRNA reductase	// tetrapyrrole biosynthetic process // protoporphyrinogen IX biosynthetic process // porphyrin-containing compound biosynthetic process // // NADP binding // oxidoreductase activity // glutamyl-tRNA reductase activity //
264	SAOUHSC_01962=hemE	16	NCTC8325	protein_coding	NE	E	hemE, UROD; uroporphyrinogen decarboxylase [EC:4.1.1.37]	Porphyrin and chlorophyll metabolism, Metabolic pathways, Biosynthesis of secondary metabolites, Biosynthesis of cofactors	uroporphyrinogen decarboxylase	// heme biosynthetic process // protoporphyrinogen IX biosynthetic process // porphyrin-containing compound biosynthetic process // cytosol // cytoplasm // carboxy-lyase activity // lyase activity // uroporphyrinogen decarboxylase activity //
265	SAOUHSC_01772=SAOUHSC_01772	16	NCTC8325	protein_coding	NE	E	hemB, ALAD; porphobilinogen synthase [EC:4.2.1.24]	Porphyrin and chlorophyll metabolism, Metabolic pathways, Biosynthesis of secondary metabolites, Microbial metabolism in diverse environments, Biosynthesis of cofactors	delta-aminolevulinic acid dehydratase	// tetrapyrrole biosynthetic process // heme biosynthetic process // protoporphyrinogen IX biosynthetic process // porphyrin-containing compound biosynthetic process // cytosol // metal ion binding // lyase activity // zinc ion binding // porphobilinogen synthase activity // catalytic activity //
266	SAOUHSC_01254=SAOUHSC_01254	16	NCTC8325	protein_coding	NE	NE	NA	NA	transcriptional regulator	// DNA-templated transcription // negative regulation of DNA-templated transcription // regulation of DNA-templated transcription // // transaminase activity // DNA-binding transcription factor activity // DNA binding //
267	SAOUHSC_01771=SAOUHSC_01771	16	NCTC8325	protein_coding	NE	NE	hemL; glutamate-1-semialdehyde 2,1-aminomutase [EC:5.4.3.8]	Porphyrin and chlorophyll metabolism, Metabolic pathways, Biosynthesis of secondary metabolites, Microbial metabolism in diverse environments, Biosynthesis of cofactors	glutamate-1-semialdehyde aminotransferase	// tetrapyrrole biosynthetic process // protoporphyrinogen IX biosynthetic process // porphyrin-containing compound biosynthetic process // cytoplasm // glutamate-1-semialdehyde 2,1-aminomutase activity // pyridoxal phosphate binding // isomerase activity // transaminase activity // catalytic activity //
268	SAOUHSC_01869=SAOUHSC_01869	16	NCTC8325	protein_coding	NE	NE	NA	NA	&epsilon;-cytotoxin	// // // //
269	SAOUHSC_00861=SAOUHSC_00861	16	NCTC8325	protein_coding	NE	NE	lipA, LIAS, LIP1, LIP5; lipoyl synthase [EC:2.8.1.8]	Lipoic acid metabolism, Metabolic pathways, Biosynthesis of cofactors	lipoyl synthase	// protein lipoylation // lipoate biosynthetic process // mitochondrion // cytoplasm // sulfurtransferase activity // 4 iron, 4 sulfur cluster binding // iron-sulfur cluster binding // metal ion binding // lipoate synthase activity // transferase activity // catalytic activity //
270	SAOUHSC_01048=SAOUHSC_01048	16	NCTC8325	protein_coding	NE	NE	potC; spermidine/putrescine transport system permease protein	ABC transporters	polyamine ABC transporter	// nickel cation transport // transmembrane transport // membrane // plasma membrane // //
271	SAOUHSC_R00014=SAOUHSC_R00014	16	NCTC8325	rRNA	E	E	5SrRNA, rrf; 5S ribosomal RNA	Ribosome	rRNA	// translation // ribonucleoprotein complex // ribosome // structural constituent of ribosome //
272	SAOUHSC_01007=SAOUHSC_01007	16	NCTC8325	protein_coding	E	NE	folD; methylenetetrahydrofolate dehydrogenase (NADP+) / methenyltetrahydrofolate cyclohydrolase [EC:1.5.1.5 3.5.4.9]	One carbon pool by folate, Metabolic pathways, Microbial metabolism in diverse environments, Carbon metabolism, Biosynthesis of cofactors	bifunctional 5,10-methylene-tetrahydrofolate dehydrogenase/ 5,10-methylene-tetrahydrofolate cyclohydrolase	// tetrahydrofolate metabolic process // tetrahydrofolate interconversion // methionine biosynthetic process // amino acid biosynthetic process // metabolic process // one-carbon metabolic process // purine nucleotide biosynthetic process // histidine biosynthetic process // cytosol // methylenetetrahydrofolate dehydrogenase [NAD(P)+] activity // hydrolase activity // oxidoreductase activity // m…
273	SAOUHSC_01645=SAOUHSC_01645	16	NCTC8325	protein_coding	NE	NE	NA	NA	hypothetical protein	// // cytosol // //
274	SAOUHSC_02534=SAOUHSC_02534	16	NCTC8325	protein_coding	NE	NE	NA	NA	N/A	N/A
275	SAOUHSC_01773=SAOUHSC_01773	16	NCTC8325	protein_coding	NE	E	hemD, UROS; uroporphyrinogen-III synthase [EC:4.2.1.75]	Porphyrin and chlorophyll metabolism, Metabolic pathways, Biosynthesis of secondary metabolites, Microbial metabolism in diverse environments, Biosynthesis of cofactors	uroporphyrinogen III synthase	// protoporphyrinogen IX biosynthetic process // porphyrin-containing compound biosynthetic process // tetrapyrrole biosynthetic process // heme biosynthetic process // uroporphyrinogen III biosynthetic process // // lyase activity // uroporphyrinogen-III synthase activity //
276	SAOUHSC_00933=SAOUHSC_00933	16	NCTC8325	protein_coding	E	E	WARS, trpS; tryptophanyl-tRNA synthetase [EC:6.1.1.2]	Aminoacyl-tRNA biosynthesis	tryptophanyl-tRNA synthetase	// tryptophanyl-tRNA aminoacylation // tRNA aminoacylation for protein translation // translation // cytosol // cytoplasm // ligase activity // ATP binding // tryptophan-tRNA ligase activity // aminoacyl-tRNA ligase activity // nucleotide binding //
277	SAOUHSC_01685=SAOUHSC_01685	16	NCTC8325	protein_coding	NE	NE	hrcA; heat-inducible transcriptional repressor	NA	heat-inducible transcription repressor HrcA	// negative regulation of DNA-templated transcription // regulation of DNA-templated transcription // // DNA binding //
278	SAOUHSC_R00015=SAOUHSC_R00015	16	NCTC8325	rRNA	E	E	5SrRNA, rrf; 5S ribosomal RNA	Ribosome	rRNA	// translation // ribonucleoprotein complex // ribosome // structural constituent of ribosome //
279	SAOUHSC_01163=SAOUHSC_01163	16	NCTC8325	protein_coding	NE	E	rluD; 23S rRNA pseudouridine1911/1915/1917 synthase [EC:5.4.99.23]	NA	hypothetical protein	// RNA modification // pseudouridine synthesis // enzyme-directed rRNA pseudouridine synthesis // cytosol // rRNA pseudouridine synthase activity // isomerase activity // pseudouridine synthase activity // RNA binding //
280	SAOUHSC_T00059=SAOUHSC_T00059	16	NCTC8325	tRNA	E	E	tRNA-Val; tRNA Val	Aminoacyl-tRNA biosynthesis	tRNA	// translation // // aminoacyl-tRNA ligase activity //
281	SAOUHSC_R00016=SAOUHSC_R00016	16	NCTC8325	rRNA	E	E	5SrRNA, rrf; 5S ribosomal RNA	Ribosome	rRNA	// translation // ribonucleoprotein complex // ribosome // structural constituent of ribosome //
282	SAOUHSC_01699=SAOUHSC_01699	16	NCTC8325	protein_coding	NE	E	aroE; shikimate dehydrogenase [EC:1.1.1.25]	Phenylalanine, tyrosine and tryptophan biosynthesis, Metabolic pathways, Biosynthesis of secondary metabolites, Biosynthesis of amino acids	shikimate 5-dehydrogenase	// shikimate metabolic process // chorismate biosynthetic process // aromatic amino acid family biosynthetic process // amino acid biosynthetic process // cytosol // NADP binding // oxidoreductase activity // shikimate 3-dehydrogenase (NADP+) activity //
283	SAOUHSC_01078=SAOUHSC_01078	16	NCTC8325	pseudogene	E	E	NA	NA	50S ribosomal protein L32	// // // //
284	SAOUHSC_01909=SAOUHSC_01909	16	NCTC8325	protein_coding	E	NE	metK; S-adenosylmethionine synthetase [EC:2.5.1.6]	Cysteine and methionine metabolism, Metabolic pathways, Biosynthesis of secondary metabolites, Biosynthesis of amino acids, Biosynthesis of cofactors	S-adenosylmethionine synthetase	// one-carbon metabolic process // S-adenosylmethionine biosynthetic process // cytosol // cytoplasm // magnesium ion binding // metal ion binding // transferase activity // ATP binding // methionine adenosyltransferase activity // nucleotide binding //
285	SAOUHSC_01875=leuS	16	NCTC8325	protein_coding	E	E	LARS, leuS; leucyl-tRNA synthetase [EC:6.1.1.4]	Aminoacyl-tRNA biosynthesis	leucyl-tRNA synthetase	// mitochondrial translation // aminoacyl-tRNA metabolism involved in translational fidelity // leucyl-tRNA aminoacylation // tRNA aminoacylation for protein translation // translation // cytosol // mitochondrion // cytoplasm // ligase activity // ATP binding // leucine-tRNA ligase activity // aminoacyl-tRNA ligase activity // aminoacyl-tRNA editing activity // nucleotide binding //
286	SAOUHSC_01682=SAOUHSC_01682	16	NCTC8325	protein_coding	E	NE	dnaJ; molecular chaperone DnaJ	NA	chaperone protein DnaJ	// chaperone cofactor-dependent protein refolding // protein refolding // response to heat // protein folding // DNA replication // cytoplasm // zinc ion binding // unfolded protein binding // metal ion binding // heat shock protein binding // ATP binding //
287	SAOUHSC_00573=SAOUHSC_00573	16	NCTC8325	protein_coding	NE	NE	hemQ; hydrogen peroxide-dependent heme synthase [EC:1.3.98.5]	Porphyrin and chlorophyll metabolism, Metabolic pathways, Biosynthesis of secondary metabolites, Biosynthesis of cofactors	coproheme decarboxylase	// heme biosynthetic process // cellular oxidant detoxification // // heme binding // metal ion binding // oxidoreductase activity // peroxidase activity //
288	SAOUHSC_00512=SAOUHSC_00512	16	NCTC8325	protein_coding	NE	NE	K11145; ribonuclease III family protein [EC:3.1.26.-]	NA	Mini-ribonuclease 3	// RNA phosphodiester bond hydrolysis, endonucleolytic // RNA phosphodiester bond hydrolysis // nucleic acid phosphodiester bond hydrolysis // ribosome biogenesis // RNA processing // rRNA processing // cytoplasm // rRNA binding // hydrolase activity // ribonuclease III activity // endonuclease activity // nuclease activity // RNA binding //
289	SAOUHSC_01719=SAOUHSC_01719	16	NCTC8325	protein_coding	NE	NE	NA	NA	hypothetical protein	// // // //
290	SAOUHSC_01267=SAOUHSC_01267	16	NCTC8325	protein_coding	NE	E	korB, oorB, oforB; 2-oxoglutarate/2-oxoacid ferredoxin oxidoreductase subunit beta [EC:1.2.7.3 1.2.7.11]	Glycolysis / Gluconeogenesis, Citrate cycle (TCA cycle), Pyruvate metabolism, Butanoate metabolism, Metabolic pathways, Biosynthesis of secondary metabolites, Microbial metabolism in diverse environments, Carbon metabolism	2-oxoglutarate ferredoxin oxidoreductase subunit beta	// // // thiamine pyrophosphate binding // catalytic activity //
291	SAOUHSC_03053=trmE	16	NCTC8325	protein_coding	NE	E	mnmE, trmE, MSS1; tRNA modification GTPase [EC:3.6.-.-]	NA	tRNA modification GTPase TrmE	// tRNA methylation // tRNA wobble uridine modification // tRNA processing // tRNA modification // cytosol // cytoplasm // metal ion binding // hydrolase activity // GTP binding // GTPase activity // nucleotide binding //
292	SAOUHSC_02102=SAOUHSC_02102	16	NCTC8325	protein_coding	E	NE	map; methionyl aminopeptidase [EC:3.4.11.18]	NA	methionine aminopeptidase	// protein modification process // protein initiator methionine removal // proteolysis // // metalloexopeptidase activity // transition metal ion binding // metalloaminopeptidase activity // metal ion binding // hydrolase activity // peptidase activity // aminopeptidase activity //
293	SAOUHSC_00509=gltX	16	NCTC8325	protein_coding	NE	NE	gltX; nondiscriminating glutamyl-tRNA synthetase [EC:6.1.1.24]	Aminoacyl-tRNA biosynthesis, Metabolic pathways, Biosynthesis of cofactors	glutamyl-tRNA synthetase	// tRNA aminoacylation // glutamyl-tRNA aminoacylation // tRNA aminoacylation for protein translation // translation // cellular anatomical entity // cytosol // cytoplasm // ligase activity // zinc ion binding // ATP binding // glutamate-tRNA ligase activity // aminoacyl-tRNA ligase activity // nucleotide binding // tRNA binding //
294	SAOUHSC_02357=SAOUHSC_02357	16	NCTC8325	protein_coding	E	E	NA	NA	threonylcarbamoyl-AMP synthase	// tRNA processing // regulation of translational fidelity // tRNA threonylcarbamoyladenosine modification // cytoplasm // L-threonylcarbamoyladenylate synthase // nucleotidyltransferase activity // transferase activity // ATP binding // double-stranded RNA binding // nucleotide binding // tRNA binding //
295	SAOUHSC_00510=SAOUHSC_00510	16	NCTC8325	protein_coding	E	E	cysE; serine O-acetyltransferase [EC:2.3.1.30]	Cysteine and methionine metabolism, Sulfur metabolism, Metabolic pathways, Biosynthesis of secondary metabolites, Microbial metabolism in diverse environments, Carbon metabolism, Biosynthesis of amino acids	serine acetyltransferase	// cysteine biosynthetic process // cysteine biosynthetic process from serine // cytosol // cytoplasm // serine O-acyltransferase activity // acyltransferase activity // transferase activity // serine O-acetyltransferase activity //
296	SAOUHSC_00461=SAOUHSC_00461	16	NCTC8325	protein_coding	NE	E	MARS, metG; methionyl-tRNA synthetase [EC:6.1.1.10]	Selenocompound metabolism, Aminoacyl-tRNA biosynthesis, Metabolic pathways	methionyl-tRNA synthetase	// methionyl-tRNA aminoacylation // tRNA aminoacylation for protein translation // translation // cytoplasm // ligase activity // ATP binding // methionine-tRNA ligase activity // aminoacyl-tRNA ligase activity // RNA binding // nucleotide binding // tRNA binding //
297	SAOUHSC_R00013=SAOUHSC_R00013	16	NCTC8325	rRNA	E	E	5SrRNA, rrf; 5S ribosomal RNA	Ribosome	rRNA	// translation // ribonucleoprotein complex // ribosome // structural constituent of ribosome //
298	SAOUHSC_T00060=SAOUHSC_T00060	16	NCTC8325	tRNA	E	E	tRNA-Val; tRNA Val	Aminoacyl-tRNA biosynthesis	tRNA	// translation // // aminoacyl-tRNA ligase activity //
299	SAOUHSC_R00012=SAOUHSC_R00012	16	NCTC8325	rRNA	E	E	5SrRNA, rrf; 5S ribosomal RNA	Ribosome	rRNA	// translation // ribonucleoprotein complex // ribosome // structural constituent of ribosome //
300	SAOUHSC_01017=purH	16	NCTC8325	protein_coding	NE	NE	purH; phosphoribosylaminoimidazolecarboxamide formyltransferase / IMP cyclohydrolase [EC:2.1.2.3 3.5.4.10]	Purine metabolism, One carbon pool by folate, Metabolic pathways, Biosynthesis of secondary metabolites	bifunctional phosphoribosylaminoimidazolecarboxamide formyltransferase/IMP cyclohydrolase	// metabolic process // 'de novo' IMP biosynthetic process // purine nucleotide biosynthetic process // cytosol // hydrolase activity // transferase activity // phosphoribosylaminoimidazolecarboxamide formyltransferase activity // IMP cyclohydrolase activity // catalytic activity //
301	SAOUHSC_02126=SAOUHSC_02126	16	NCTC8325	protein_coding	NE	NE	purB, ADSL; adenylosuccinate lyase [EC:4.3.2.2]	Purine metabolism, Alanine, aspartate and glutamate metabolism, Metabolic pathways, Biosynthesis of secondary metabolites, Biosynthesis of cofactors	adenylosuccinate lyase	// purine ribonucleoside monophosphate biosynthetic process // 'de novo' AMP biosynthetic process // purine ribonucleotide biosynthetic process // 'de novo' IMP biosynthetic process // purine nucleotide biosynthetic process // cytosol // amidine-lyase activity // (S)-2-(5-amino-1-(5-phospho-D-ribosyl)imidazole-4-carboxamido) succinate lyase (fumarate-forming) activity // lyase activity // N6-(1,2…
302	SAOUHSC_00530=tuf	16	NCTC8325	protein_coding	E	E	tuf, TUFM; elongation factor Tu	NA	elongation factor Tu	// translational elongation // translation // cytoplasm // GTP binding // GTPase activity // translation elongation factor activity // nucleotide binding //
303	SAOUHSC_01684=SAOUHSC_01684	16	NCTC8325	protein_coding	E	NE	GRPE; molecular chaperone GrpE	NA	heat shock protein GrpE	// regulation of catalytic activity // protein folding // cytoplasm // chaperone binding // unfolded protein binding // protein homodimerization activity // adenyl-nucleotide exchange factor activity //
304	SAOUHSC_01353=SAOUHSC_01353	16	NCTC8325	protein_coding	NE	NE	NA	NA	hypothetical protein	// // // //
305	SAOUHSC_01739=SAOUHSC_01739	16	NCTC8325	protein_coding	NE	NE	amiABC; N-acetylmuramoyl-L-alanine amidase [EC:3.5.1.28]	Cationic antimicrobial peptide (CAMP) resistance	Probable cell wall amidase LytH	// cell wall organization // peptidoglycan catabolic process // outer membrane-bounded periplasmic space // extracellular region // hydrolase activity, acting on carbon-nitrogen (but not peptide) bonds, in linear amides // hydrolase activity // N-acetylmuramoyl-L-alanine amidase activity //
306	SAOUHSC_01214=rbgA	16	NCTC8325	protein_coding	E	NE	rbgA; ribosome biogenesis GTPase A	NA	ribosomal biogenesis GTPase	// translation // ribosome biogenesis // cytoplasm // GTP binding // GTPase activity // nucleotide binding //
307	SAOUHSC_01074=SAOUHSC_01074	16	NCTC8325	protein_coding	NE	NE	NA	NA	ribosomal RNA small subunit methyltransferase D	// nitrogen compound metabolic process // cellular macromolecule metabolic process // primary metabolic process // macromolecule modification // methylation // rRNA methylation // // transferase activity // methyltransferase activity // nucleic acid binding //
308	SAOUHSC_01605=SAOUHSC_01605	16	NCTC8325	protein_coding	NE	NE	PGD, gnd, gntZ; 6-phosphogluconate dehydrogenase [EC:1.1.1.44 1.1.1.343]	Pentose phosphate pathway, Glutathione metabolism, Metabolic pathways, Biosynthesis of secondary metabolites, Microbial metabolism in diverse environments, Carbon metabolism	6-phosphogluconate dehydrogenase	// organic acid catabolic process // D-gluconate catabolic process // pentose-phosphate shunt, oxidative branch // D-gluconate metabolic process // pentose-phosphate shunt // cytosol // NADP binding // oxidoreductase activity // phosphogluconate dehydrogenase (decarboxylating) activity //
309	SAOUHSC_00511=cysS	15	NCTC8325	protein_coding	NE	E	CARS, cysS; cysteinyl-tRNA synthetase [EC:6.1.1.16]	Aminoacyl-tRNA biosynthesis	cysteinyl-tRNA synthetase	// cysteinyl-tRNA aminoacylation // tRNA aminoacylation for protein translation // translation // cytosol // cytoplasm // zinc ion binding // metal ion binding // ligase activity // ATP binding // cysteine-tRNA ligase activity // aminoacyl-tRNA ligase activity // nucleotide binding //
310	SAOUHSC_01722=alaS	15	NCTC8325	protein_coding	E	E	AARS, alaS; alanyl-tRNA synthetase [EC:6.1.1.7]	Aminoacyl-tRNA biosynthesis	alanyl-tRNA synthetase	// aminoacyl-tRNA metabolism involved in translational fidelity // tRNA aminoacylation // alanyl-tRNA aminoacylation // translation // tRNA modification // cytosol // cytoplasm // transferase activity // aminoacyl-tRNA editing activity // zinc ion binding // metal ion binding // ligase activity // amino acid binding // ATP binding // alanine-tRNA ligase activity // aminoacyl-tRNA ligase activity …
311	SAOUHSC_01182=SAOUHSC_01182	15	NCTC8325	protein_coding	NE	NE	PDF, def; peptide deformylase [EC:3.5.1.88]	NA	peptide deformylase	// co-translational protein modification // N-terminal protein amino acid modification // peptidyl-methionine modification // translation // // peptide deformylase activity // hydrolase activity //
312	SAOUHSC_01183=SAOUHSC_01183	15	NCTC8325	protein_coding	E	E	MTFMT, fmt; methionyl-tRNA formyltransferase [EC:2.1.2.9]	One carbon pool by folate, Aminoacyl-tRNA biosynthesis	methionyl-tRNA formyltransferase	// charged-tRNA amino acid modification // conversion of methionyl-tRNA to N-formyl-methionyl-tRNA // biosynthetic process // translational initiation // translation // cytosol // hydroxymethyl-, formyl- and related transferase activity // transferase activity // methionyl-tRNA formyltransferase activity // catalytic activity //
313	SAOUHSC_01210=trmD	15	NCTC8325	protein_coding	NE	E	trmD; tRNA (guanine37-N1)-methyltransferase [EC:2.1.1.228]	NA	tRNA (guanine-N(1)-)-methyltransferase	// tRNA modification // tRNA N1-guanine methylation // methylation // tRNA processing // cytosol // cytoplasm // tRNA (guanine(37)-N(1))-methyltransferase activity // 2-C-methyl-D-erythritol 4-phosphate cytidylyltransferase activity // transferase activity // tRNA (guanine-N1-)-methyltransferase activity // methyltransferase activity //
314	SAOUHSC_01222=SAOUHSC_01222	15	NCTC8325	protein_coding	NE	E	topA; DNA topoisomerase I [EC:5.6.2.1]	NA	DNA topoisomerase I	// DNA topological change // chromosome // metal ion binding // isomerase activity // DNA topoisomerase type I (single strand cut, ATP-independent) activity // DNA topoisomerase activity // DNA binding //
315	SAOUHSC_00475=SAOUHSC_00475	15	NCTC8325	protein_coding	E	NE	PTH1, pth, spoVC; peptidyl-tRNA hydrolase, PTH1 family [EC:3.1.1.29]	NA	peptidyl-tRNA hydrolase	// translation // cytoplasm // hydrolase activity // aminoacyl-tRNA hydrolase activity //
316	SAOUHSC_01166=pyrB	15	NCTC8325	protein_coding	NE	E	pyrB, PYR2; aspartate carbamoyltransferase catalytic subunit [EC:2.1.3.2]	Pyrimidine metabolism, Alanine, aspartate and glutamate metabolism, Metabolic pathways, Biosynthesis of cofactors	aspartate carbamoyltransferase catalytic subunit	// nitrogen compound metabolic process // 'de novo' UMP biosynthetic process // pyrimidine ribonucleotide biosynthetic process // amino acid metabolic process // pyrimidine nucleotide biosynthetic process // 'de novo' pyrimidine nucleobase biosynthetic process // cytosol // cytoplasm // carboxyl- or carbamoyltransferase activity // transferase activity // amino acid binding // aspartate carbamoyl…
317	SAOUHSC_01168=pyrC	15	NCTC8325	protein_coding	NE	E	URA4, pyrC; dihydroorotase [EC:3.5.2.3]	Pyrimidine metabolism, Metabolic pathways, Biosynthesis of cofactors	dihydroorotase	// organonitrogen compound metabolic process // 'de novo' UMP biosynthetic process // pyrimidine nucleotide biosynthetic process // purine nucleobase catabolic process // cytoplasm // metal ion binding // hydrolase activity, acting on carbon-nitrogen (but not peptide) bonds, in cyclic amides // hydrolase activity, acting on carbon-nitrogen (but not peptide) bonds // hydrolase activity // zinc ion…
318	SAOUHSC_01170=carB	15	NCTC8325	protein_coding	NE	E	carB, CPA2; carbamoyl-phosphate synthase large subunit [EC:6.3.5.5]	Pyrimidine metabolism, Alanine, aspartate and glutamate metabolism, Metabolic pathways, Biosynthesis of cofactors	carbamoyl phosphate synthase	// glutamine metabolic process // 'de novo' UMP biosynthetic process // amino acid biosynthetic process // nitrogen compound metabolic process // arginine biosynthetic process // pyrimidine nucleotide biosynthetic process // urea cycle // cytoplasm // catalytic activity // metal ion binding // ligase activity // ATP binding // carbamoyl-phosphate synthase (glutamine-hydrolyzing) activity // carba…
319	SAOUHSC_01169=SAOUHSC_01169	15	NCTC8325	protein_coding	NE	E	carA, CPA1; carbamoyl-phosphate synthase small subunit [EC:6.3.5.5]	Pyrimidine metabolism, Alanine, aspartate and glutamate metabolism, Metabolic pathways, Biosynthesis of cofactors	carbamoyl phosphate synthase	// nitrogen compound metabolic process // 'de novo' UMP biosynthetic process // amino acid biosynthetic process // glutamine metabolic process // arginine biosynthetic process // pyrimidine nucleotide biosynthetic process // 'de novo' pyrimidine nucleobase biosynthetic process // urea cycle // cytoplasm // carbamoyl-phosphate synthase complex // ligase activity // ATP binding // carbamoyl-phospha…
320	SAOUHSC_01165=SAOUHSC_01165	15	NCTC8325	protein_coding	NE	NE	uraA, pyrP; uracil permease	NA	putative nucleobase:cation symporter	// nucleobase transport // transmembrane transport // plasma membrane // membrane // nucleobase transmembrane transporter activity // transmembrane transporter activity // uracil transmembrane transporter activity // transporter activity //
321	SAOUHSC_01172=pyrE	15	NCTC8325	protein_coding	NE	E	pyrE; orotate phosphoribosyltransferase [EC:2.4.2.10]	Pyrimidine metabolism, Metabolic pathways, Biosynthesis of cofactors	orotate phosphoribosyltransferase	// pyrimidine nucleobase biosynthetic process // UMP biosynthetic process // 'de novo' UMP biosynthetic process // nucleoside metabolic process // pyrimidine nucleotide biosynthetic process // // guanine phosphoribosyltransferase activity // hypoxanthine phosphoribosyltransferase activity // glycosyltransferase activity // transferase activity // orotate phosphoribosyltransferase activity // magn…
322	SAOUHSC_01266=SAOUHSC_01266	15	NCTC8325	protein_coding	NE	NE	korA, oorA, oforA; 2-oxoglutarate/2-oxoacid ferredoxin oxidoreductase subunit alpha [EC:1.2.7.3 1.2.7.11]	Glycolysis / Gluconeogenesis, Citrate cycle (TCA cycle), Pyruvate metabolism, Butanoate metabolism, Metabolic pathways, Biosynthesis of secondary metabolites, Microbial metabolism in diverse environments, Carbon metabolism	2-oxoglutarate ferredoxin oxidoreductase subunit alpha	// response to oxidative stress // // oxidoreductase activity, acting on the aldehyde or oxo group of donors // oxidoreductase activity // catalytic activity //
323	SAOUHSC_02360=SAOUHSC_02360	15	NCTC8325	protein_coding	NE	NE	tdk, TK; thymidine kinase [EC:2.7.1.21]	Pyrimidine metabolism, Metabolic pathways	thymidine kinase	// DNA biosynthetic process // thymidine metabolic process // phosphorylation // deoxyribonucleoside monophosphate biosynthetic process // DNA metabolic process // cytosol // cytoplasm // metal ion binding // transferase activity // kinase activity // zinc ion binding // ATP binding // thymidine kinase activity // nucleotide binding //
324	SAOUHSC_02359=prfA	15	NCTC8325	protein_coding	E	E	prfA, MTRF1, MRF1; peptide chain release factor 1	NA	peptide chain release factor 1	// translational termination // translation // cytosol // cytoplasm // ribosome binding // translation release factor activity, codon specific // translation release factor activity //
325	SAOUHSC_00549=SAOUHSC_00549	15	NCTC8325	protein_coding	E	NE	folE2; GTP cyclohydrolase IB [EC:3.5.4.16]	Folate biosynthesis, Metabolic pathways, Biosynthesis of cofactors	GTP cyclohydrolase	// 7,8-dihydroneopterin 3'-triphosphate biosynthetic process // // hydrolase activity // GTP cyclohydrolase I activity // GTP cyclohydrolase activity //
326	SAOUHSC_00550=SAOUHSC_00550	15	NCTC8325	protein_coding	NE	NE	bshB2; N-acetylglucosamine malate deacetylase 2 [EC:3.5.1.-]	NA	glcNAc-PI de-N-acetylase family protein	// // // hydrolase activity, acting on carbon-nitrogen (but not peptide) bonds, in linear amides //
327	SAOUHSC_00551=SAOUHSC_00551	15	NCTC8325	protein_coding	NE	NE	NA	NA	hypothetical protein	// // // //
328	SAOUHSC_00491=SAOUHSC_00491	15	NCTC8325	protein_coding	NE	E	folK; 2-amino-4-hydroxy-6-hydroxymethyldihydropteridine diphosphokinase [EC:2.7.6.3]	Folate biosynthesis, Metabolic pathways, Biosynthesis of cofactors	2-amino-4-hydroxy-6- hydroxymethyldihydropteridine pyrophosphokinase	// folic acid biosynthetic process // tetrahydrofolate biosynthetic process // phosphorylation // folic acid-containing compound biosynthetic process // // nucleotide binding // ATP binding // transferase activity // kinase activity // 2-amino-4-hydroxy-6-hydroxymethyldihydropteridine diphosphokinase activity //
329	SAOUHSC_00490=SAOUHSC_00490	15	NCTC8325	protein_coding	E	E	folB; 7,8-dihydroneopterin aldolase/epimerase/oxygenase [EC:4.1.2.25 5.1.99.8 1.13.11.81]	Folate biosynthesis, Metabolic pathways, Biosynthesis of cofactors	dihydroneopterin aldolase	// folic acid biosynthetic process // tetrahydrofolate biosynthetic process // folic acid-containing compound metabolic process // cytoplasm // catalytic activity // isomerase activity // lyase activity // dihydroneopterin aldolase activity //
330	SAOUHSC_00462=SAOUHSC_00462	15	NCTC8325	protein_coding	NE	NE	tatD; TatD DNase family protein [EC:3.1.21.-]	NA	hydrolase TatD	// DNA metabolic process // DNA catabolic process // cytosol // endodeoxyribonuclease activity, producing 5'-phosphomonoesters // hydrolase activity, acting on ester bonds // deoxyribonuclease activity //
331	SAOUHSC_03054=rnpA	15	NCTC8325	protein_coding	E	E	rnpA; ribonuclease P protein component [EC:3.1.26.5]	NA	ribonuclease P	// tRNA 3'-trailer cleavage, endonucleolytic // tRNA 5'-leader removal // tRNA processing // ribonuclease P complex // 3'-tRNA processing endoribonuclease activity // hydrolase activity // ribonuclease P activity // endonuclease activity // nuclease activity // RNA binding // tRNA binding //
332	SAOUHSC_01093=pheT	15	NCTC8325	protein_coding	E	E	FARSB, pheT; phenylalanyl-tRNA synthetase beta chain [EC:6.1.1.20]	Aminoacyl-tRNA biosynthesis	phenylalanyl-tRNA synthetase	// phenylalanyl-tRNA aminoacylation // translation // phenylalanine-tRNA ligase complex // cytoplasm // transferase activity // metal ion binding // ligase activity // ATP binding // phenylalanine-tRNA ligase activity // aminoacyl-tRNA ligase activity // RNA binding // magnesium ion binding // nucleotide binding // tRNA binding //
333	SAOUHSC_01492=engA	15	NCTC8325	protein_coding	E	E	engA, der; GTPase	NA	GTP-binding protein EngA	// ribosomal large subunit assembly // ribosome biogenesis // // ribosome binding // GTP binding // nucleotide binding //
334	SAOUHSC_01742=SAOUHSC_01742	15	NCTC8325	protein_coding	E	NE	spoT; GTP diphosphokinase / guanosine-3',5'-bis(diphosphate) 3'-diphosphatase [EC:2.7.6.5 3.1.7.2]	Purine metabolism, Metabolic pathways	GTP pyrophosphokinase	// guanosine tetraphosphate biosynthetic process // response to starvation // phosphorylation // guanosine tetraphosphate metabolic process // plasma membrane // cell wall // GTP binding // transferase activity // kinase activity // guanosine-3',5'-bis(diphosphate) 3'-diphosphatase activity // GTP diphosphokinase activity //
335	SAOUHSC_00516=secE	15	NCTC8325	protein_coding	E	NE	secE_SENSE; preprotein translocase subunit SecE	Quorum sensing, Protein export, Bacterial secretion system	SecYEG translocon	// intracellular protein transmembrane transport // protein transport by the Sec complex // protein transport // protein secretion // intracellular protein transport // protein targeting // membrane // plasma membrane // protein transmembrane transporter activity // protein-transporting ATPase activity //
336	SAOUHSC_01246=infB	15	NCTC8325	protein_coding	E	E	infB, MTIF2; translation initiation factor IF-2	NA	translation initiation factor IF-2	// translational initiation // translation // cytoplasm // GTP binding // GTPase activity // translation initiation factor activity // nucleotide binding //
337	SAOUHSC_T00049=SAOUHSC_T00049	15	NCTC8325	tRNA	E	E	tRNA-Ser; tRNA Ser	Aminoacyl-tRNA biosynthesis	tRNA	// translation // // aminoacyl-tRNA ligase activity //
338	SAOUHSC_01437=SAOUHSC_01437	15	NCTC8325	protein_coding	NE	NE	NA	NA	Conserved virulence factor C	// // // oxidoreductase activity //
339	SAOUHSC_01434=SAOUHSC_01434	15	NCTC8325	protein_coding	E	E	DHFR, folA; dihydrofolate reductase [EC:1.5.1.3]	One carbon pool by folate, Folate biosynthesis, Metabolic pathways, Biosynthesis of cofactors	dihydrofolate reductase	// folic acid metabolic process // dihydrofolate metabolic process // tetrahydrofolate biosynthetic process // one-carbon metabolic process // glycine biosynthetic process // cytosol // NADP binding // oxidoreductase activity // dihydrofolate reductase activity //
340	SAOUHSC_01435=thyA	15	NCTC8325	protein_coding	E	NE	thyA, TYMS; thymidylate synthase [EC:2.1.1.45]	Pyrimidine metabolism, One carbon pool by folate, Metabolic pathways	thymidylate synthase	// methylation // nucleotide biosynthetic process // dTTP biosynthetic process // dTMP biosynthetic process // cytosol // cytoplasm // catalytic activity // transferase activity, transferring one-carbon groups // transferase activity // methyltransferase activity // thymidylate synthase activity //
341	SAOUHSC_01603=SAOUHSC_01603	10	NCTC8325	protein_coding	NE	NE	NA	NA	hypothetical protein	// // membrane // //
342	SAOUHSC_01921=SAOUHSC_01921	10	NCTC8325	protein_coding	NE	NE	NA	NA	hypothetical protein	// // // //
343	SAOUHSC_01627=SAOUHSC_01627	10	NCTC8325	protein_coding	E	NE	NA	NA	hypothetical protein	// // // //
344	SAOUHSC_00789=SAOUHSC_00789	10	NCTC8325	protein_coding	NE	NE	whiA; cell division protein WhiA	NA	Putative sporulation transcription regulator WhiA	// cell division // cell cycle // regulation of sporulation // // DNA binding //
345	SAOUHSC_02255=groES	10	NCTC8325	protein_coding	E	E	groES, HSPE1; chaperonin GroES	NA	co-chaperonin GroES	// chaperone cofactor-dependent protein refolding // response to unfolded protein // protein folding // cytoplasm // ATP-dependent protein folding chaperone // ATP hydrolysis activity // chaperone binding // unfolded protein binding // metal ion binding // ATP binding //
346	SAOUHSC_01813=SAOUHSC_01813	10	NCTC8325	protein_coding	NE	NE	NA	NA	hypothetical protein	// // // //
347	SAOUHSC_01334=SAOUHSC_01334	10	NCTC8325	protein_coding	NE	NE	NA	NA	hypothetical protein	// // membrane // //
348	SAOUHSC_01431=SAOUHSC_01431	10	NCTC8325	protein_coding	NE	NE	msrB; peptide-methionine (R)-S-oxide reductase [EC:1.8.4.12]	NA	methionine sulfoxide reductase B	// cellular response to oxidative stress // protein repair // response to oxidative stress // cytoplasm // peptide-methionine (R)-S-oxide reductase activity // oxidoreductase activity, acting on a sulfur group of donors, disulfide as acceptor // oxidoreductase activity //
349	SAOUHSC_01432=SAOUHSC_01432	10	NCTC8325	protein_coding	NE	NE	msrA; peptide-methionine (S)-S-oxide reductase [EC:1.8.4.11]	NA	methionine sulfoxide reductase A	// protein modification process // cellular response to oxidative stress // cytoplasm // L-methionine:thioredoxin-disulfide S-oxidoreductase activity // L-methionine-(S)-S-oxide reductase activity // oxidoreductase activity // peptide-methionine (S)-S-oxide reductase activity //
350	SAOUHSC_01430=SAOUHSC_01430	10	NCTC8325	protein_coding	NE	NE	crr; sugar PTS system EIIA component [EC:2.7.1.-]	Glycolysis / Gluconeogenesis, Starch and sucrose metabolism, Amino sugar and nucleotide sugar metabolism, Metabolic pathways, Phosphotransferase system (PTS)	putative PTS enzyme IIA<sup>Glc</sup>	// phosphorylation // phosphoenolpyruvate-dependent sugar phosphotransferase system // extrinsic component of cytoplasmic side of plasma membrane // transferase activity // kinase activity // transporter activity //
351	SAOUHSC_01433=SAOUHSC_01433	10	NCTC8325	protein_coding	NE	NE	NA	NA	fatty acid kinase FakAB2	// // // lipid binding //
352	SAOUHSC_01984=SAOUHSC_01984	10	NCTC8325	protein_coding	NE	NE	NA	NA	hypothetical protein	// // membrane // //
353	SAOUHSC_T00023=SAOUHSC_T00023	10	NCTC8325	tRNA	E	E	tRNA-Gly; tRNA Gly	Aminoacyl-tRNA biosynthesis	tRNA	// translation // // aminoacyl-tRNA ligase activity //
354	SAOUHSC_00702=SAOUHSC_00702	10	NCTC8325	protein_coding	NE	NE	K06934; uncharacterized protein	NA	hypothetical protein	// // // //
355	SAOUHSC_01904=SAOUHSC_01904	10	NCTC8325	protein_coding	NE	NE	crcB, FEX; fluoride exporter	NA	putative channel protein CrcB2	// ion transmembrane transport // fluoride transmembrane transport // membrane // plasma membrane // inorganic anion transmembrane transporter activity // fluoride transmembrane transporter activity //
356	SAOUHSC_00824=SAOUHSC_00824	10	NCTC8325	protein_coding	NE	NE	NA	NA	hypothetical protein	// // membrane // //
357	SAOUHSC_01046=SAOUHSC_01046	10	NCTC8325	protein_coding	NE	NE	potA; spermidine/putrescine transport system ATP-binding protein [EC:7.6.2.11]	ABC transporters	polyamine ABC transporter	// spermidine transmembrane transport // polyamine transmembrane transport // transmembrane transport // putrescine transport // polyamine transport // ATP-binding cassette (ABC) transporter complex // membrane // plasma membrane // transmembrane transporter activity // ATP hydrolysis activity // ABC-type putrescine transporter activity // ABC-type polyamine transporter activity // ATP binding //…
358	SAOUHSC_00822=SAOUHSC_00822	10	NCTC8325	protein_coding	NE	NE	NA	NA	hypothetical protein	// // // //
359	SAOUHSC_01462=SAOUHSC_01462	10	NCTC8325	protein_coding	E	NE	SAOUHSC_01462_SENSE;	NA	Cell cycle protein GpsB	// cell division // regulation of cell shape // cell cycle // cytoplasm // //
360	SAOUHSC_01114=SAOUHSC_01114	10	NCTC8325	protein_coding	NE	NE	fib, efb; fibrinogen-binding protein	Staphylococcus aureus infection	extracellular fibrinogen-binding protein	// negative regulation of blood coagulation in another organism // extracellular region // extracellular space // protein binding // complement binding //
361	SAOUHSC_02724=SAOUHSC_02724	10	NCTC8325	protein_coding	NE	NE	NA	NA	membrane protein	// // membrane // //
362	SAOUHSC_01346=SAOUHSC_01346	10	NCTC8325	protein_coding	NE	NE	opuD, betL; glycine betaine transporter	NA	low-affinity proline transporter OpuD1	// nitrogen compound transport // transmembrane transport // membrane // plasma membrane // transmembrane transporter activity // transporter activity //
363	SAOUHSC_01464=SAOUHSC_01464	10	NCTC8325	protein_coding	NE	NE	NA	NA	hypothetical protein	// // // //
364	SAOUHSC_00836=SAOUHSC_00836	10	NCTC8325	protein_coding	NE	NE	gcvH, GCSH; glycine cleavage system H protein	Glycine, serine and threonine metabolism, Glyoxylate and dicarboxylate metabolism, Metabolic pathways, Biosynthesis of secondary metabolites, Carbon metabolism	glycine cleavage complex	// protein lipoylation // glycine decarboxylation via glycine cleavage system // cytoplasm // cytosol // glycine cleavage complex // //
365	SAOUHSC_00766=SAOUHSC_00766	10	NCTC8325	protein_coding	NE	NE	comFC; competence protein ComFC	NA	comF operon protein C	// nucleoside metabolic process // // hypoxanthine phosphoribosyltransferase activity // guanine phosphoribosyltransferase activity //
366	SAOUHSC_00700=SAOUHSC_00700	10	NCTC8325	protein_coding	NE	NE	NA	NA	hypothetical protein	// // membrane // //
367	SAOUHSC_02305=SAOUHSC_02305	10	NCTC8325	protein_coding	NE	NE	alr; alanine racemase [EC:5.1.1.1]	D-Alanine metabolism, Metabolic pathways, Vancomycin resistance	alanine racemase	// peptidoglycan biosynthetic process // D-alanine biosynthetic process // alanine metabolic process // cytosol // pyridoxal phosphate binding // isomerase activity // alanine racemase activity // catalytic activity //
368	SAOUHSC_02552=SAOUHSC_02552	10	NCTC8325	protein_coding	NE	NE	bioY; biotin transport system substrate-specific component	ABC transporters	putative biotin-specific ECF transporter S-component	// biotin transport // membrane // plasma membrane // transporter activity // biotin transmembrane transporter activity //
369	SAOUHSC_T0005=SAOUHSC_T0005	10	NCTC8325	tRNA	E	E	tRNA-Arg; tRNA Arg	Aminoacyl-tRNA biosynthesis	tRNA	// translation // // aminoacyl-tRNA ligase activity //
370	SAOUHSC_01584=SAOUHSC_01584	10	NCTC8325	protein_coding	NE	NE	NA	NA	hypothetical protein	// // // //
371	SAOUHSC_00536=SAOUHSC_00536	10	NCTC8325	protein_coding	NE	NE	E2.6.1.42, ilvE; branched-chain amino acid aminotransferase [EC:2.6.1.42]	Cysteine and methionine metabolism, Valine, leucine and isoleucine degradation, Valine, leucine and isoleucine biosynthesis, Pantothenate and CoA biosynthesis, Metabolic pathways, Biosynthesis of secondary metabolites, 2-Oxocarboxylic acid metabolism, Biosynthesis of amino acids, Biosynthesis of cofactors	branched-chain amino acid aminotransferase	// valine biosynthetic process // leucine biosynthetic process // isoleucine biosynthetic process // branched-chain amino acid biosynthetic process // branched-chain amino acid metabolic process // amino acid biosynthetic process // // L-leucine:2-oxoglutarate aminotransferase activity // L-isoleucine transaminase activity // L-valine transaminase activity // L-leucine transaminase activity // tr…
372	SAOUHSC_01748=tgt	10	NCTC8325	protein_coding	NE	NE	tgt; queuine tRNA-ribosyltransferase [EC:2.4.2.29]	NA	queuine tRNA-ribosyltransferase	// tRNA wobble guanine modification // tRNA-guanine transglycosylation // queuosine biosynthetic process // tRNA processing // tRNA modification // cytosol // cytoplasm // metal ion binding // pentosyltransferase activity // glycosyltransferase activity // transferase activity // queuine tRNA-ribosyltransferase activity //
373	SAOUHSC_01630=SAOUHSC_01630	10	NCTC8325	protein_coding	NE	NE	NA	NA	rhodanese	// // membrane // //
374	SAOUHSC_T0009=SAOUHSC_T0009	10	NCTC8325	tRNA	E	E	tRNA-Asn; tRNA Asn	Aminoacyl-tRNA biosynthesis	tRNA	// translation // // aminoacyl-tRNA ligase activity //
375	SAOUHSC_01362=SAOUHSC_01362	10	NCTC8325	protein_coding	E	NE	praC, xylH; 4-oxalocrotonate tautomerase [EC:5.3.2.6]	Benzoate degradation, Xylene degradation, Metabolic pathways, Microbial metabolism in diverse environments, Degradation of aromatic compounds	4-oxalocrotonate tautomerase	// cellular aromatic compound metabolic process // // isomerase activity //
376	SAOUHSC_00212=SAOUHSC_00212	10	NCTC8325	protein_coding	NE	NE	NA	NA	hypothetical protein	// // // //
377	SAOUHSC_01968=SAOUHSC_01968	10	NCTC8325	protein_coding	NE	NE	HINT1, hinT, hit; histidine triad (HIT) family protein	NA	cell-cycle regulation Hit-like protein	// // cytoplasm // hydrolase activity // catalytic activity //
378	SAOUHSC_02152=SAOUHSC_02152	10	NCTC8325	protein_coding	E	E	ABC-2.A; ABC-2 type transport system ATP-binding protein	NA	phenol-soluble modulin ABC efflux transporter	// // // ATP binding // nucleotide binding //
379	SAOUHSC_02593=SAOUHSC_02593	10	NCTC8325	protein_coding	NE	NE	NA	NA	hypothetical protein	// // membrane // //
380	SAOUHSC_01483=SAOUHSC_01483	10	NCTC8325	protein_coding	NE	E	aroC; chorismate synthase [EC:4.2.3.5]	Phenylalanine, tyrosine and tryptophan biosynthesis, Metabolic pathways, Biosynthesis of secondary metabolites, Biosynthesis of amino acids	chorismate synthase	// chorismate biosynthetic process // aromatic amino acid family biosynthetic process // amino acid biosynthetic process // cytosol // lyase activity // FMN binding // chorismate synthase activity //
381	SAOUHSC_01482=aroB	10	NCTC8325	protein_coding	NE	E	aroB; 3-dehydroquinate synthase [EC:4.2.3.4]	Phenylalanine, tyrosine and tryptophan biosynthesis, Metabolic pathways, Biosynthesis of secondary metabolites, Biosynthesis of amino acids	3-dehydroquinate synthase	// chorismate biosynthetic process // aromatic amino acid family biosynthetic process // amino acid biosynthetic process // cytoplasm // metal ion binding // carbon-oxygen lyase activity, acting on phosphates // lyase activity // 3-dehydroquinate synthase activity // nucleotide binding //
382	SAOUHSC_00785=SAOUHSC_00785	10	NCTC8325	protein_coding	E	E	trxB, TRR; thioredoxin reductase (NADPH) [EC:1.8.1.9]	Selenocompound metabolism	thioredoxin reductase	// cell redox homeostasis // removal of superoxide radicals // cytoplasm // oxidoreductase activity // thioredoxin-disulfide reductase activity //
383	SAOUHSC_01358=SAOUHSC_01358	10	NCTC8325	protein_coding	NE	NE	NA	NA	cell division protein CozEb	// transmembrane transport // membrane // plasma membrane // transporter activity //
384	SAOUHSC_T00015=SAOUHSC_T00015	10	NCTC8325	tRNA	E	E	tRNA-Cys; tRNA Cys	Aminoacyl-tRNA biosynthesis	tRNA	// translation // // aminoacyl-tRNA ligase activity //
385	SAOUHSC_00683=SAOUHSC_00683	10	NCTC8325	protein_coding	NE	NE	NA	NA	hypothetical protein	// // membrane // //
386	SAOUHSC_00007=SAOUHSC_00007	10	NCTC8325	protein_coding	NE	NE	nnrD; ADP-dependent NAD(P)H-hydrate dehydratase [EC:4.2.1.136]	NA	ADP-dependent (S)-NAD(P)H-hydrate dehydratase	// metabolite repair // nicotinamide nucleotide metabolic process // // hydro-lyase activity // NADPHX epimerase activity // NADHX epimerase activity // ADP-dependent NAD(P)H-hydrate dehydratase activity // lyase activity // ATP binding // nucleotide binding //
387	SAOUHSC_01971=SAOUHSC_01971	10	NCTC8325	protein_coding	NE	NE	NA	NA	hypothetical protein	// // membrane // //
388	SAOUHSC_00959=SAOUHSC_00959	10	NCTC8325	protein_coding	NE	NE	trkH, trkG, ktrB, ktrD; trk/ktr system potassium uptake protein	NA	potassium uptake protein KtrD	// potassium ion transport // ion transport // cation transmembrane transport // transmembrane transport // cation transport // membrane // cation transmembrane transporter activity //
389	SAOUHSC_01034=SAOUHSC_01034	10	NCTC8325	protein_coding	NE	NE	trkA, ktrA, ktrC; trk/ktr system potassium uptake protein	NA	potassium uptake system, regulatory protein KtrA	// cation transmembrane transport // potassium ion transport // // transporter activity // cation transmembrane transporter activity //
390	SAOUHSC_01617=SAOUHSC_01617	10	NCTC8325	protein_coding	NE	NE	argR, ahrC; transcriptional regulator of arginine metabolism	NA	arginine repressor	// protein complex oligomerization // amino acid biosynthetic process // arginine biosynthetic process // arginine metabolic process // regulation of DNA-templated transcription // cytoplasm // arginine binding // DNA-binding transcription factor activity // DNA binding //
391	SAOUHSC_T00033=SAOUHSC_T00033	10	NCTC8325	tRNA	E	E	tRNA-Leu; tRNA Leu	Aminoacyl-tRNA biosynthesis	tRNA	// translation // // aminoacyl-tRNA ligase activity //
392	SAOUHSC_00668=SAOUHSC_00668	10	NCTC8325	protein_coding	NE	NE	vraG; cationic antimicrobial peptide transport system permease protein	Cationic antimicrobial peptide (CAMP) resistance, ABC transporters, Two-component system, Staphylococcus aureus infection	ABC family efflux transporter VraFG	// transmembrane transport // plasma membrane // membrane // transporter activity //
393	SAOUHSC_00667=SAOUHSC_00667	10	NCTC8325	protein_coding	NE	NE	vraF; cationic antimicrobial peptide transport system ATP-binding protein	Cationic antimicrobial peptide (CAMP) resistance, ABC transporters, Two-component system, Staphylococcus aureus infection	ABC family efflux transporter VraFG	// transmembrane transport // membrane // plasma membrane // transmembrane transporter activity // ATP binding // nucleotide binding //
394	SAOUHSC_00666=SAOUHSC_00666	10	NCTC8325	protein_coding	NE	NE	graS; two-component system, OmpR family, sensor histidine kinase GraS [EC:2.7.13.3]	Cationic antimicrobial peptide (CAMP) resistance, Two-component system	histidine kinase GraS	// response to antibiotic // peptidyl-histidine phosphorylation // phosphorylation // signal transduction // phosphorelay signal transduction system // membrane // plasma membrane // transferase activity, transferring phosphorus-containing groups // transferase activity // kinase activity // ATP binding // protein histidine kinase activity // nucleotide binding // phosphorelay sensor kinase activ…
395	SAOUHSC_02419=SAOUHSC_02419	11	NCTC8325	protein_coding	NE	NE	NA	NA	multidrug efflux transporter SepA	// // membrane // plasma membrane // //
396	SAOUHSC_01761=SAOUHSC_01761	11	NCTC8325	protein_coding	NE	NE	NA	NA	DUF4930 domain-containing protein	// // membrane // //
397	SAOUHSC_01779=tig	11	NCTC8325	protein_coding	NE	NE	tig; trigger factor	NA	trigger factor	// chaperone-mediated protein folding // 'de novo' cotranslational protein folding // protein unfolding // cell division // protein transport // cell cycle // protein folding // protein peptidyl-prolyl isomerization // cytoplasm // protein folding chaperone // ribosome binding // isomerase activity // peptidyl-prolyl cis-trans isomerase activity //
398	SAOUHSC_00228=SAOUHSC_00228	11	NCTC8325	protein_coding	NE	NE	tarS; poly(ribitol-phosphate) beta-N-acetylglucosaminyltransferase [EC:2.4.1.355]	NA	poly(ribitol phosphate) teichoic acid &beta;-<i>O</i>-GlcNAc transferase	// // // glycosyltransferase activity //
399	SAOUHSC_00014=SAOUHSC_00014	11	NCTC8325	protein_coding	NE	NE	NA	NA	membrane protein	// // membrane // //
400	SAOUHSC_00501=SAOUHSC_00501	11	NCTC8325	protein_coding	NE	NE	nupC; nucleoside transport protein	NA	putative nucleoside transporter	// nucleoside transmembrane transport // uridine transport // cytidine transport // plasma membrane // membrane // symporter activity // nucleoside:proton symporter activity // uridine transmembrane transporter activity // cytidine transmembrane transporter activity // nucleoside transmembrane transporter activity //
401	SAOUHSC_02251=SAOUHSC_02251	11	NCTC8325	protein_coding	NE	NE	NA	NA	hypothetical protein	// // // //
402	SAOUHSC_01038=def	11	NCTC8325	protein_coding	E	NE	PDF, def; peptide deformylase [EC:3.5.1.88]	NA	peptide deformylase	// co-translational protein modification // N-terminal protein amino acid modification // peptidyl-methionine modification // translation // // metal ion binding // peptide deformylase activity // hydrolase activity //
403	SAOUHSC_01999=SAOUHSC_01999	11	NCTC8325	protein_coding	NE	NE	BCP, PRXQ, DOT5; thioredoxin-dependent peroxiredoxin [EC:1.11.1.24]	NA	peroxiredoxin	// cellular response to oxidative stress // cellular oxidant detoxification // cell redox homeostasis // cytoplasm // NADH-dependent peroxiredoxin activity // peroxidase activity // thioredoxin peroxidase activity // oxidoreductase activity // antioxidant activity //
404	SAOUHSC_01814=SAOUHSC_01814	11	NCTC8325	protein_coding	NE	NE	NA	NA	universal stress protein	// // // //
405	SAOUHSC_01732=SAOUHSC_01732	11	NCTC8325	pseudogene	NE	NE	NA	NA	N/A	N/A
406	SAOUHSC_01979=SAOUHSC_01979	11	NCTC8325	protein_coding	E	NE	NA	NA	transcriptional regulator	// // // DNA binding //
407	SAOUHSC_02012=SAOUHSC_02012	11	NCTC8325	protein_coding	NE	NE	sgtB; monofunctional glycosyltransferase [EC:2.4.1.129]	Peptidoglycan biosynthesis, Metabolic pathways	peptidoglycan glycosyltransferase SgtB	// response to antibiotic // cell wall organization // peptidoglycan biosynthetic process // regulation of cell shape // membrane // plasma membrane // penicillin binding // glycosyltransferase activity // transferase activity // peptidoglycan glycosyltransferase activity //
408	SAOUHSC_00790=clpP	11	NCTC8325	protein_coding	NE	NE	clpP, CLPP; ATP-dependent Clp protease, protease subunit [EC:3.4.21.92]	NA	ATP-dependent Clp protease proteolytic subunit	// protein quality control for misfolded or incompletely synthesized proteins // proteolysis // endopeptidase Clp complex // cytoplasm // ATPase binding // ATP-dependent peptidase activity // hydrolase activity // serine-type peptidase activity // peptidase activity // serine-type endopeptidase activity //
409	SAOUHSC_00015=SAOUHSC_00015	11	NCTC8325	protein_coding	E	E	gdpP; cyclic-di-AMP phosphodiesterase [EC:3.1.4.59]	NA	cyclic-di-AMP phosphodiesterase	// polyphosphate catabolic process // plasma membrane // cytoplasm // membrane // cyclic-di-AMP phosphodiesterase activity // metal ion binding // hydrolase activity // exopolyphosphatase activity // nucleic acid binding //
410	SAOUHSC_01714=greA	11	NCTC8325	protein_coding	NE	NE	greA; transcription elongation factor GreA	NA	transcription elongation factor GreA	// DNA-templated transcription elongation // regulation of DNA-templated transcription elongation // // RNA polymerase binding // DNA binding //
411	SAOUHSC_01715=SAOUHSC_01715	11	NCTC8325	protein_coding	NE	NE	udk, UCK; uridine kinase [EC:2.7.1.48]	Pyrimidine metabolism, Metabolic pathways	uridine kinase	// organonitrogen compound metabolic process // primary metabolic process // pyrimidine-containing compound salvage // CTP salvage // UMP salvage // pyrimidine nucleoside salvage // phosphorylation // pyrimidine nucleobase metabolic process // cytosol // cytoplasm // cytidine kinase activity // phosphotransferase activity, alcohol group as acceptor // transferase activity // kinase activity // AT…
412	SAOUHSC_00876=SAOUHSC_00876	11	NCTC8325	protein_coding	NE	NE	NA	NA	hypothetical protein	// // // //
413	SAOUHSC_00965=SAOUHSC_00965	11	NCTC8325	protein_coding	NE	NE	K07052; uncharacterized protein	NA	CAAX amino protease	// protein processing // CAAX-box protein maturation // CAAX-box protein processing // cellular anatomical entity // membrane // endopeptidase activity // metalloendopeptidase activity //
414	SAOUHSC_00373=SAOUHSC_00373	11	NCTC8325	protein_coding	NE	NE	pbuX; xanthine permease	NA	putative xanthine:cation symporter	// nucleobase transport // transmembrane transport // xanthine transport // plasma membrane // membrane // nucleobase transmembrane transporter activity // xanthine transmembrane transporter activity // transmembrane transporter activity //
415	SAOUHSC_00372=SAOUHSC_00372	11	NCTC8325	protein_coding	NE	NE	xpt; xanthine phosphoribosyltransferase [EC:2.4.2.22]	Purine metabolism, Metabolic pathways, Biosynthesis of secondary metabolites	xanthine phosphoribosyltransferase	// xanthine metabolic process // purine-containing compound salvage // XMP salvage // nucleoside metabolic process // purine ribonucleoside salvage // cytoplasm // pentosyltransferase activity // glycosyltransferase activity // transferase activity // xanthine phosphoribosyltransferase activity //
416	SAOUHSC_00485=SAOUHSC_00485	11	NCTC8325	protein_coding	E	E	hprT, hpt, HPRT1; hypoxanthine phosphoribosyltransferase [EC:2.4.2.8]	Purine metabolism, Metabolic pathways, Biosynthesis of secondary metabolites	hypoxanthine phosphoribosyltransferase	// hypoxanthine metabolic process // GMP salvage // guanine salvage // adenine salvage // IMP salvage // nucleoside metabolic process // purine ribonucleoside salvage // cytosol // cytoplasm // magnesium ion binding // guanine phosphoribosyltransferase activity // metal ion binding // glycosyltransferase activity // transferase activity // hypoxanthine phosphoribosyltransferase activity // nucleo…
417	SAOUHSC_02664=SAOUHSC_02664	11	NCTC8325	protein_coding	NE	NE	NA	NA	DNA-binding transcriptional regulator Rsp	// DNA-templated transcription // regulation of DNA-templated transcription // // DNA binding // sequence-specific DNA binding // DNA-binding transcription factor activity //
418	SAOUHSC_02665=SAOUHSC_02665	11	NCTC8325	protein_coding	NE	NE	NA	NA	general stress protein	// // // //
419	SAOUHSC_01164=SAOUHSC_01164	11	NCTC8325	protein_coding	NE	NE	pyrR; pyrimidine operon attenuation protein / uracil phosphoribosyltransferase [EC:2.4.2.9]	Pyrimidine metabolism, Metabolic pathways	bifunctional pyrimidine regulatory protein PyrR/uracil phosphoribosyltransferase	// nucleoside metabolic process // DNA-templated transcription termination // // glycosyltransferase activity // transferase activity // uracil phosphoribosyltransferase activity // RNA binding //
420	SAOUHSC_01171=SAOUHSC_01171	11	NCTC8325	protein_coding	NE	E	pyrF; orotidine-5'-phosphate decarboxylase [EC:4.1.1.23]	Pyrimidine metabolism, Metabolic pathways, Biosynthesis of cofactors	orotidine 5'-phosphate decarboxylase	// 'de novo' UMP biosynthetic process // pyrimidine nucleotide biosynthetic process // 'de novo' pyrimidine nucleobase biosynthetic process // cytosol // carboxy-lyase activity // lyase activity // orotidine-5'-phosphate decarboxylase activity // catalytic activity //
421	SAOUHSC_02909=SAOUHSC_02909	11	NCTC8325	protein_coding	NE	NE	pyrD; dihydroorotate dehydrogenase (fumarate) [EC:1.3.98.1]	Pyrimidine metabolism, Metabolic pathways, Biosynthesis of cofactors	dihydroorotate dehydrogenase 2	// pyrimidine ribonucleotide biosynthetic process // 'de novo' UMP biosynthetic process // UMP biosynthetic process // pyrimidine nucleotide biosynthetic process // 'de novo' pyrimidine nucleobase biosynthetic process // membrane // plasma membrane // cytoplasm // dihydroorotate dehydrogenase (quinone) activity // dihydroorotate dehydrogenase (NADH) activity // oxidoreductase activity, acting on …
422	SAOUHSC_00463=SAOUHSC_00463	11	NCTC8325	protein_coding	NE	NE	rnmV; ribonuclease M5 [EC:3.1.26.8]	NA	ribonuclease M5	// RNA phosphodiester bond hydrolysis, endonucleolytic // nucleic acid phosphodiester bond hydrolysis // ribosome biogenesis // rRNA processing // cytoplasm // metal ion binding // ribonuclease M5 activity // rRNA binding // hydrolase activity // endonuclease activity // nuclease activity // RNA binding //
423	SAOUHSC_00464=ksgA	11	NCTC8325	protein_coding	NE	NE	ksgA; 16S rRNA (adenine1518-N6/adenine1519-N6)-dimethyltransferase [EC:2.1.1.182]	NA	dimethyladenosine transferase	// methylation // rRNA methylation // rRNA processing // rRNA modification // cytosol // cytoplasm // rRNA (adenine) methyltransferase activity // 16S rRNA (adenine(1518)-N(6)/adenine(1519)-N(6))-dimethyltransferase activity // transferase activity // rRNA methyltransferase activity // methyltransferase activity // RNA binding // rRNA (adenine-N6,N6-)-dimethyltransferase activity //
424	SAOUHSC_02369=SAOUHSC_02369	11	NCTC8325	protein_coding	NE	NE	rpoE; DNA-directed RNA polymerase subunit delta	RNA polymerase	DNA-directed RNA polymerase subunit delta	// regulation of DNA-templated transcription // DNA-templated transcription // DNA-directed RNA polymerase complex // nucleotidyltransferase activity // transferase activity // DNA-directed 5'-3' RNA polymerase activity //
425	SAOUHSC_01865=trmB	11	NCTC8325	protein_coding	NE	NE	trmB, METTL1, TRM8; tRNA (guanine-N7-)-methyltransferase [EC:2.1.1.33]	NA	tRNA (guanine-N(7)-)-methyltransferase	// tRNA methylation // tRNA (guanine-N7)-methylation // RNA (guanine-N7)-methylation // methylation // tRNA processing // tRNA modification // tRNA methyltransferase complex // transferase activity // tRNA (guanine-N7-)-methyltransferase activity // methyltransferase activity //
426	SAOUHSC_00151=SAOUHSC_00151	11	NCTC8325	protein_coding	NE	NE	TC.LIVCS; branched-chain amino acid:cation transporter, LIVCS family	NA	branched-chain amino acid transporter BrnQ1	// organic anion transport // L-amino acid transport // valine transport // L-valine transmembrane transport // L-alpha-amino acid transmembrane transport // cation transmembrane transport // leucine transport // isoleucine transport // branched-chain amino acid transport // amino acid transport // membrane // plasma membrane // branched-chain amino acid transmembrane transporter activity // L-le…
427	SAOUHSC_02381=SAOUHSC_02381	11	NCTC8325	protein_coding	NE	NE	dps; starvation-inducible DNA-binding protein	NA	general stress protein 20U	// // // oxidoreductase activity, acting on metal ions // ferric iron binding //
428	SAOUHSC_00755=SAOUHSC_00755	11	NCTC8325	protein_coding	NE	NE	NA	NA	hypothetical protein	// // // //
429	SAOUHSC_01821=SAOUHSC_01821	11	NCTC8325	protein_coding	NE	NE	E2.1.1.72; site-specific DNA-methyltransferase (adenine-specific) [EC:2.1.1.72]	NA	adenine methyltransferase	// DNA methylation // // N-methyltransferase activity // DNA binding //
430	SAOUHSC_01822=tpx	11	NCTC8325	protein_coding	NE	NE	tpx; thioredoxin-dependent peroxiredoxin [EC:1.11.1.24]	NA	2-Cys peroxiredoxin	// cellular oxidant detoxification // // thioredoxin-dependent peroxiredoxin activity // peroxiredoxin activity // oxidoreductase activity, acting on peroxide as acceptor // oxidoreductase activity // antioxidant activity // thioredoxin peroxidase activity // peroxidase activity //
431	SAOUHSC_T00042=SAOUHSC_T00042	11	NCTC8325	tRNA	E	E	tRNA-Phe; tRNA Phe	Aminoacyl-tRNA biosynthesis	tRNA	// translation // // aminoacyl-tRNA ligase activity //
432	SAOUHSC_T00016=SAOUHSC_T00016	11	NCTC8325	tRNA	E	E	tRNA-Gln; tRNA Gln	Aminoacyl-tRNA biosynthesis	tRNA	// translation // // aminoacyl-tRNA ligase activity //
433	SAOUHSC_02250=SAOUHSC_02250	11	NCTC8325	protein_coding	NE	NE	xtmA; phage terminase small subunit	NA	phage terminase small subunit	// chromosome organization // // //
434	SAOUHSC_00919=SAOUHSC_00919	11	NCTC8325	protein_coding	NE	NE	NA	NA	DUF2929 domain-containing protein	// // membrane // //
435	SAOUHSC_01480=SAOUHSC_01480	11	NCTC8325	protein_coding	NE	NE	NA	NA	hypothetical protein	// // // //
436	SAOUHSC_00529=fusA	11	NCTC8325	protein_coding	E	E	fusA, GFM, EFG; elongation factor G	NA	elongation factor G	// ribosome disassembly // translational elongation // translation // cytosol // cytoplasm // GTP binding // protein binding // GTPase activity // translation elongation factor activity // nucleotide binding //
437	SAOUHSC_01196=SAOUHSC_01196	11	NCTC8325	protein_coding	NE	NE	SAOUHSC_01196_SENSE;	NA	fatty acid biosynthesis transcriptional regulator	// negative regulation of DNA-templated transcription // negative regulation of fatty acid biosynthetic process // fatty acid biosynthetic process // fatty acid metabolic process // lipid metabolic process // // metal ion binding // DNA-binding transcription factor activity // DNA binding //
438	SAOUHSC_01764=SAOUHSC_01764	11	NCTC8325	protein_coding	NE	NE	comC; leader peptidase (prepilin peptidase) / N-methyltransferase [EC:3.4.23.43 2.1.1.-]	NA	signal peptidase ComC	// signal peptide processing // plasma membrane // membrane // aspartic-type endopeptidase activity //
439	SAOUHSC_02277=gcp	11	NCTC8325	protein_coding	E	E	KAE1, tsaD, QRI7; N6-L-threonylcarbamoyladenine synthase [EC:2.3.1.234]	NA	tRNA N6-adenosine threonylcarbamoyltransferase	// tRNA modification // tRNA threonylcarbamoyladenosine metabolic process // tRNA processing // tRNA threonylcarbamoyladenosine modification // cytoplasm // EKC/KEOPS complex // acyltransferase activity, transferring groups other than amino-acyl groups // iron ion binding // N(6)-L-threonylcarbamoyladenine synthase activity // metal ion binding // acyltransferase activity // transferase activity …
440	SAOUHSC_T00047=SAOUHSC_T00047	9	NCTC8325	tRNA_pseudogene	NE	NE	tRNA-Gly; tRNA Gly	Aminoacyl-tRNA biosynthesis	tRNA	// translation // // aminoacyl-tRNA ligase activity //
441	SAOUHSC_01490=SAOUHSC_01490	9	NCTC8325	protein_coding	E	NE	hupB; DNA-binding protein HU-beta	NA	DNA-binding protein HU	// regulation of nucleic acid-templated transcription // chromosome condensation // cytosol // structural constituent of chromatin // DNA binding //
442	SAOUHSC_T00048=SAOUHSC_T00048	9	NCTC8325	tRNA	E	E	tRNA-Ser; tRNA Ser	Aminoacyl-tRNA biosynthesis	tRNA	// translation // // aminoacyl-tRNA ligase activity //
443	SAOUHSC_01223=gid	9	NCTC8325	protein_coding	NE	NE	trmFO, gid; methylenetetrahydrofolate--tRNA-(uracil-5-)-methyltransferase [EC:2.1.1.74]	NA	tRNA (uracil-5-)-methyltransferase Gid	// methylation // tRNA methylation // tRNA processing // tRNA wobble uridine modification // cytosol // cytoplasm // 5,10-methylenetetrahydrofolate-dependent tRNA (m5U54) methyltransferase activity // flavin adenine dinucleotide binding // methylenetetrahydrofolate-tRNA-(uracil-5-)-methyltransferase (FADH2-oxidizing) activity // transferase activity // methyltransferase activity //
444	SAOUHSC_02612=SAOUHSC_02612	9	NCTC8325	protein_coding	NE	E	rpiA; ribose 5-phosphate isomerase A [EC:5.3.1.6]	Pentose phosphate pathway, Metabolic pathways, Biosynthesis of secondary metabolites, Microbial metabolism in diverse environments, Carbon metabolism, Biosynthesis of amino acids	ribose-5-phosphate isomerase A	// pentose-phosphate shunt, non-oxidative branch // pentose-phosphate shunt // D-ribose metabolic process // cytosol // isomerase activity // ribose-5-phosphate isomerase activity //
445	SAOUHSC_00996=SAOUHSC_00996	9	NCTC8325	protein_coding	NE	NE	NA	NA	hypothetical protein	// // // //
446	SAOUHSC_01966=SAOUHSC_01966	9	NCTC8325	protein_coding	NE	NE	ecsB; ABC-2 type transport system permease protein	NA	linear peptide ABC efflux transporter	// // membrane // //
447	SAOUHSC_01226=hslU	9	NCTC8325	protein_coding	NE	NE	hslU; ATP-dependent HslUV protease ATP-binding subunit HslU	NA	ATP-dependent protease ATP-binding subunit HslU	// proteolysis involved in protein catabolic process // positive regulation of proteasomal protein catabolic process // protein unfolding // proteolysis // HslUV protease complex // cytoplasm // proteasome-activating activity // peptidase activity // ATP hydrolysis activity // ATP binding // nucleotide binding //
448	SAOUHSC_01068=SAOUHSC_01068	9	NCTC8325	protein_coding	NE	NE	NA	NA	hypothetical protein	// // membrane // //
449	SAOUHSC_01069=SAOUHSC_01069	9	NCTC8325	protein_coding	NE	NE	NA	NA	hypothetical protein	// // // //
450	SAOUHSC_01216=sucC	9	NCTC8325	protein_coding	E	E	sucC; succinyl-CoA synthetase beta subunit [EC:6.2.1.5]	Citrate cycle (TCA cycle), Propanoate metabolism, C5-Branched dibasic acid metabolism, Metabolic pathways, Biosynthesis of secondary metabolites, Microbial metabolism in diverse environments, Carbon metabolism	succinyl-CoA synthetase	// succinyl-CoA metabolic process // tricarboxylic acid cycle // cytoplasm // succinate-CoA ligase complex // cytosol // magnesium ion binding // metal ion binding // ligase activity // ATP binding // succinate-CoA ligase (ADP-forming) activity // catalytic activity // nucleotide binding //
451	SAOUHSC_02131=SAOUHSC_02131	9	NCTC8325	protein_coding	NE	NE	NA	NA	DUF2179 domain-containing protein	// // membrane // plasma membrane // //
452	SAOUHSC_02691=SAOUHSC_02691	9	NCTC8325	protein_coding	NE	NE	yoeB; toxin YoeB [EC:3.1.-.-]	NA	Txe/YoeB family addiction module toxin	// negative regulation of nucleic acid-templated transcription // RNA phosphodiester bond hydrolysis, endonucleolytic // negative regulation of translational initiation // nucleic acid phosphodiester bond hydrolysis // RNA catabolic process // // hydrolase activity // nuclease activity // ribosomal small subunit binding // endoribonuclease activity, producing 3'-phosphomonoesters // transcription…
453	SAOUHSC_02692=SAOUHSC_02692	9	NCTC8325	protein_coding	NE	NE	yefM; antitoxin YefM	NA	prevent-host-death protein	// // // //
454	SAOUHSC_T00014=SAOUHSC_T00014	9	NCTC8325	tRNA	E	E	tRNA-Asp; tRNA Asp	Aminoacyl-tRNA biosynthesis	tRNA	// translation // // aminoacyl-tRNA ligase activity //
455	SAOUHSC_T00052=SAOUHSC_T00052	9	NCTC8325	tRNA	E	E	tRNA-Ser; tRNA Ser	Aminoacyl-tRNA biosynthesis	tRNA	// translation // // aminoacyl-tRNA ligase activity //
456	SAOUHSC_T00051=SAOUHSC_T00051	9	NCTC8325	tRNA	E	E	tRNA-Ser; tRNA Ser	Aminoacyl-tRNA biosynthesis	tRNA	// translation // // aminoacyl-tRNA ligase activity //
457	SAOUHSC_T00039=SAOUHSC_T00039	9	NCTC8325	tRNA	E	E	tRNA-Met; tRNA Met	Aminoacyl-tRNA biosynthesis	tRNA	// translation // // aminoacyl-tRNA ligase activity //
458	SAOUHSC_02372=SAOUHSC_02372	9	NCTC8325	protein_coding	NE	NE	NA	NA	hypothetical protein	// // // //
459	SAOUHSC_00717=SAOUHSC_00717	9	NCTC8325	protein_coding	NE	NE	NA	NA	lipoprotein SaeP	// // // //
460	SAOUHSC_00633=SAOUHSC_00633	9	NCTC8325	protein_coding	NE	NE	nhaK; monovalent cation/hydrogen antiporter	NA	putative monovalent cation:proton antiporter	// sodium ion transport // anion transmembrane transport // proton transmembrane transport // sodium ion import across plasma membrane // potassium ion transmembrane transport // transmembrane transport // regulation of intracellular pH // cation transport // membrane // plasma membrane // transporter activity // potassium:proton antiporter activity // sodium:proton antiporter activity // solute:…
461	SAOUHSC_01066=SAOUHSC_01066	9	NCTC8325	protein_coding	NE	NE	COX10, ctaB, cyoE; heme o synthase [EC:2.5.1.141]	Oxidative phosphorylation, Porphyrin and chlorophyll metabolism, Metabolic pathways, Biosynthesis of secondary metabolites, Biosynthesis of cofactors	protoheme IX farnesyltransferase	// heme O biosynthetic process // cellular respiration // heme biosynthetic process // membrane // plasma membrane // transferase activity, transferring alkyl or aryl (other than methyl) groups // transferase activity // protoheme IX farnesyltransferase activity // farnesyltranstransferase activity //
462	SAOUHSC_01000=SAOUHSC_01000	9	NCTC8325	protein_coding	NE	E	qoxC; cytochrome aa3-600 menaquinol oxidase subunit III [EC:7.1.1.5]	Oxidative phosphorylation, Metabolic pathways	menaquinol:oxygen oxidoreductase	// electron transport coupled proton transport // aerobic respiration // ATP synthesis coupled electron transport // respiratory electron transport chain // aerobic electron transport chain // cytochrome o ubiquinol oxidase complex // membrane // plasma membrane // oxidoreduction-driven active transmembrane transporter activity // cytochrome bo3 ubiquinol oxidase activity // electron transfer act…
463	SAOUHSC_01001=SAOUHSC_01001	9	NCTC8325	protein_coding	NE	NE	qoxB; cytochrome aa3-600 menaquinol oxidase subunit I [EC:7.1.1.5]	Oxidative phosphorylation, Metabolic pathways	menaquinol:oxygen oxidoreductase	// proton transmembrane transport // respiratory electron transport chain // electron transport coupled proton transport // aerobic respiration // ion transport // oxidative phosphorylation // respirasome // membrane // plasma membrane // cytochrome-c oxidase activity // metal ion binding // heme binding // oxidoreductase activity, acting on diphenols and related substances as donors, oxygen as a…
464	SAOUHSC_01002=SAOUHSC_01002	9	NCTC8325	protein_coding	NE	E	qoxA; cytochrome aa3-600 menaquinol oxidase subunit II [EC:7.1.1.5]	Oxidative phosphorylation, Metabolic pathways	menaquinol:oxygen oxidoreductase	// proton transmembrane transport // ATP synthesis coupled electron transport // electron transport chain // respirasome // membrane // cytochrome o ubiquinol oxidase complex // plasma membrane // oxidoreductase activity, acting on diphenols and related substances as donors, oxygen as acceptor // oxidoreductase activity // cytochrome bo3 ubiquinol oxidase activity // copper ion binding // cytochr…
465	SAOUHSC_01278=SAOUHSC_01278	9	NCTC8325	protein_coding	NE	NE	glpA, glpD; glycerol-3-phosphate dehydrogenase [EC:1.1.5.3]	Glycerophospholipid metabolism, Biosynthesis of secondary metabolites	aerobic glycerol-3-phosphate dehydrogenase	// organic substance metabolic process // glycerol-3-phosphate catabolic process // glycerol catabolic process // glycerol-3-phosphate metabolic process // glycerol metabolic process // glycerol-3-phosphate dehydrogenase complex // cytoplasm // glycerol-3-phosphate dehydrogenase [NAD(P)+] activity // sn-glycerol-3-phosphate:ubiquinone-8 oxidoreductase activity // sn-glycerol-3-phosphate:ubiquinon…
466	SAOUHSC_01860=SAOUHSC_01860	9	NCTC8325	protein_coding	NE	NE	NA	NA	thiol reductase thioredoxin	// cell redox homeostasis // cellular response to oxidative stress // cytosol // protein-disulfide reductase (NAD(P)) activity // oxidoreductase activity, acting on a sulfur group of donors, disulfide as acceptor // protein-disulfide reductase activity // thioredoxin-disulfide reductase activity //
467	SAOUHSC_00685=SAOUHSC_00685	9	NCTC8325	protein_coding	NE	NE	NA	NA	hypothetical protein	// // // //
468	SAOUHSC_01236=frr	9	NCTC8325	protein_coding	E	E	frr, MRRF, RRF; ribosome recycling factor	NA	ribosome recycling factor	// translational termination // translation // cytoplasmic translational termination // cytosol // cytoplasm // ribosomal large subunit binding //
469	SAOUHSC_00502=SAOUHSC_00502	9	NCTC8325	protein_coding	NE	NE	ctsR; transcriptional regulator of stress and heat shock response	NA	Transcriptional regulator CtsR	// stress response to cadmium ion // stress response to copper ion // regulation of DNA-templated transcription // // DNA binding //
470	SAOUHSC_02624=SAOUHSC_02624	9	NCTC8325	protein_coding	NE	NE	corA; magnesium transporter	NA	CorA-family Mg<sup>2+</sup> transporter	// magnesium ion transmembrane transport // transmembrane transport // metal ion transport // magnesium ion transport // cobalt ion transport // ion transport // membrane // plasma membrane // cobalt ion binding // magnesium ion binding // metal ion transmembrane transporter activity // magnesium ion transmembrane transporter activity // cobalt ion transmembrane transporter activity //
471	SAOUHSC_02365=SAOUHSC_02365	9	NCTC8325	protein_coding	NE	NE	murA; UDP-N-acetylglucosamine 1-carboxyvinyltransferase [EC:2.5.1.7]	Amino sugar and nucleotide sugar metabolism, Peptidoglycan biosynthesis, Metabolic pathways	UDP-N-acetylglucosamine 1-carboxyvinyltransferase	// cell wall organization // cell division // UDP-N-acetylgalactosamine biosynthetic process // peptidoglycan biosynthetic process // regulation of cell shape // cell cycle // cytoplasm // transferase activity, transferring alkyl or aryl (other than methyl) groups // transferase activity // UDP-N-acetylglucosamine 1-carboxyvinyltransferase activity // catalytic activity //
472	SAOUHSC_01863=SAOUHSC_01863	9	NCTC8325	protein_coding	NE	NE	NA	NA	peptidase	// // membrane // //
473	SAOUHSC_01497=SAOUHSC_01497	9	NCTC8325	protein_coding	NE	NE	E3.5.1.1, ansA, ansB; L-asparaginase [EC:3.5.1.1]	Alanine, aspartate and glutamate metabolism, Cyanoamino acid metabolism, Metabolic pathways, Biosynthesis of secondary metabolites	L-asparaginase	// asparagine metabolic process // asparagine catabolic process // amino acid metabolic process // cellular anatomical entity // periplasmic space // cytosol // hydrolase activity // asparaginase activity //
474	SAOUHSC_01781=SAOUHSC_01781	9	NCTC8325	protein_coding	NE	NE	NA	NA	hypothetical protein	// // // //
475	SAOUHSC_02112=SAOUHSC_02112	9	NCTC8325	protein_coding	NE	NE	NA	NA	hypothetical protein	// // membrane // //
476	SAOUHSC_T00046=SAOUHSC_T00046	9	NCTC8325	tRNA_pseudogene	NE	NE	tRNA-Gly; tRNA Gly	Aminoacyl-tRNA biosynthesis	tRNA	// translation // // aminoacyl-tRNA ligase activity //
477	SAOUHSC_T00031=SAOUHSC_T00031	9	NCTC8325	tRNA	E	E	tRNA-Leu; tRNA Leu	Aminoacyl-tRNA biosynthesis	tRNA	// translation // // aminoacyl-tRNA ligase activity //
478	SAOUHSC_01029=SAOUHSC_01029	9	NCTC8325	protein_coding	NE	NE	ptsI; phosphoenolpyruvate-protein phosphotransferase (PTS system enzyme I) [EC:2.7.3.9]	Phosphotransferase system (PTS)	phosphoenolpyruvate-protein phosphotransferase	// phosphorylation // phosphoenolpyruvate-dependent sugar phosphotransferase system // carbohydrate transport // cytoplasm // metal ion binding // transferase activity, transferring phosphorus-containing groups // transferase activity // kinase activity // phosphoenolpyruvate-protein phosphotransferase activity // catalytic activity //
479	SAOUHSC_00507=SAOUHSC_00507	9	NCTC8325	protein_coding	NE	NE	radA, sms; DNA repair protein RadA/Sms	NA	DNA repair protein RadA	// cellular response to DNA damage stimulus // DNA repair // recombinational repair // cytosol // ATP-dependent DNA damage sensor activity // hydrolase activity // metal ion binding // ATP-dependent activity, acting on DNA // ATP binding // damaged DNA binding // DNA binding // nucleotide binding //
480	SAOUHSC_02011=recX	9	NCTC8325	protein_coding	NE	NE	recX; regulatory protein	NA	recombination regulator RecX	// regulation of DNA repair // cytoplasm // //
481	SAOUHSC_01427=SAOUHSC_01427	9	NCTC8325	protein_coding	NE	NE	E3.4.21.102, prc, ctpA; carboxyl-terminal processing protease [EC:3.4.21.102]	NA	carboxy-terminal processing proteinase CtpA	// signal transduction // proteolysis // outer membrane-bounded periplasmic space // plasma membrane // membrane // metalloendopeptidase activity // hydrolase activity // serine-type peptidase activity // peptidase activity // endopeptidase activity //
482	SAOUHSC_01985=SAOUHSC_01985	9	NCTC8325	protein_coding	NE	NE	NA	NA	N/A	N/A
483	SAOUHSC_00019=SAOUHSC_00019	9	NCTC8325	protein_coding	NE	NE	purA, ADSS; adenylosuccinate synthase [EC:6.3.4.4]	Purine metabolism, Alanine, aspartate and glutamate metabolism, Metabolic pathways, Biosynthesis of cofactors	adenylosuccinate synthetase	// IMP metabolic process // 'de novo' AMP biosynthetic process // purine nucleotide biosynthetic process // cytoplasm // metal ion binding // ligase activity // GTP binding // adenylosuccinate synthase activity // magnesium ion binding // nucleotide binding //
484	SAOUHSC_01618=SAOUHSC_01618	9	NCTC8325	protein_coding	NE	NE	GGPS; geranylgeranyl diphosphate synthase, type II [EC:2.5.1.1 2.5.1.10 2.5.1.29]	Terpenoid backbone biosynthesis, Metabolic pathways, Biosynthesis of secondary metabolites	geranyltranstransferase	// isoprenoid biosynthetic process // intracellular anatomical structure // transferase activity // prenyltransferase activity // geranyltranstransferase activity //
485	SAOUHSC_01263=SAOUHSC_01263	9	NCTC8325	protein_coding	E	NE	rny; ribonucrease Y [EC:3.1.-.-]	RNA degradation	phosphodiesterase	// RNA phosphodiester bond hydrolysis, endonucleolytic // nucleic acid phosphodiester bond hydrolysis // mRNA catabolic process // nucleolus // membrane // plasma membrane // endoribonuclease activity // hydrolase activity // endonuclease activity // nuclease activity // RNA binding // nucleic acid binding //
486	SAOUHSC_00999=SAOUHSC_00999	9	NCTC8325	protein_coding	NE	NE	qoxD; cytochrome aa3-600 menaquinol oxidase subunit IV [EC:7.1.1.5]	Oxidative phosphorylation, Metabolic pathways	menaquinol:oxygen oxidoreductase	// aerobic electron transport chain // electron transport coupled proton transport // aerobic respiration // ATP synthesis coupled electron transport // cytochrome o ubiquinol oxidase complex // membrane // plasma membrane // oxidoreduction-driven active transmembrane transporter activity // proton transmembrane transporter activity // cytochrome bo3 ubiquinol oxidase activity // electron transfe…
487	SAOUHSC_00477=SAOUHSC_00477	9	NCTC8325	protein_coding	NE	NE	mfd; transcription-repair coupling factor (superfamily II helicase) [EC:3.6.4.-]	Nucleotide excision repair	transcription-repair coupling factor	// regulation of DNA-templated transcription // transcription-coupled nucleotide-excision repair, DNA damage recognition // cellular response to DNA damage stimulus // DNA repair // cytoplasm // RNA polymerase core enzyme binding // DNA translocase activity // hydrolase activity // ATP binding // helicase activity // damaged DNA binding // DNA binding // nucleic acid binding // nucleotide binding…
488	SAOUHSC_02362=rho	9	NCTC8325	protein_coding	NE	NE	rho; transcription termination factor Rho	RNA degradation	transcription termination factor Rho	// DNA-templated transcription termination // // hydrolase activity // ATP-dependent activity, acting on RNA // ATP binding // helicase activity // RNA binding // nucleic acid binding // nucleotide binding //
489	SAOUHSC_00479=SAOUHSC_00479	9	NCTC8325	protein_coding	NE	NE	TC.PST; polysaccharide transporter, PST family	NA	stage V sporulation protein B	// // membrane // plasma membrane // //
490	SAOUHSC_00646=SAOUHSC_00646	9	NCTC8325	protein_coding	NE	NE	dacC, dacA, dacD; serine-type D-Ala-D-Ala carboxypeptidase (penicillin-binding protein 5/6) [EC:3.4.16.4]	Peptidoglycan biosynthesis, Metabolic pathways	peptidoglycan-DD transpeptidase PBP4	// peptidoglycan biosynthetic process // regulation of cell shape // cell wall organization // proteolysis // membrane // peptidase activity // serine-type D-Ala-D-Ala carboxypeptidase activity // carboxypeptidase activity // endopeptidase activity //
491	SAOUHSC_00021=SAOUHSC_00021	9	NCTC8325	protein_coding	E	E	vicK; two-component system, OmpR family, sensor histidine kinase VicK [EC:2.7.13.3]	Two-component system	sensor histidine kinase WalK	// regulation of DNA-templated transcription // activation of protein kinase activity // osmosensory signaling via phosphorelay pathway // peptidyl-histidine phosphorylation // phosphorylation // signal transduction // phosphorelay signal transduction system // membrane // plasma membrane // metal ion binding // protein kinase activator activity // phosphorelay response regulator activity // tran…
492	SAOUHSC_01187=SAOUHSC_01187	9	NCTC8325	protein_coding	NE	NE	prkC, stkP; eukaryotic-like serine/threonine-protein kinase [EC:2.7.11.1]	NA	serine/threonine protein kinase	// peptidyl-serine phosphorylation // protein phosphorylation // cytosol // membrane // protein serine/threonine/tyrosine kinase activity // nucleotide binding // protein serine/threonine kinase activity // protein serine kinase activity // ATP binding // protein kinase activity //
493	SAOUHSC_02441=SAOUHSC_02441	8	NCTC8325	protein_coding	NE	NE	NA	NA	alkaline shock protein 23	// // // //
494	SAOUHSC_00888=SAOUHSC_00888	8	NCTC8325	protein_coding	E	E	mnhB, mrpB; multicomponent Na+:H+ antiporter subunit B	NA	multisubunit Na<sup>+</sup>:H<sup>+</sup> antiporter 1	// proton transmembrane transport // cation transmembrane transport // transmembrane transport // sodium ion transport // cation transport // ion transport // membrane // plasma membrane // antiporter activity // cation transmembrane transporter activity // transporter activity //
495	SAOUHSC_00686=SAOUHSC_00686	8	NCTC8325	protein_coding	NE	NE	NA	NA	hypothetical protein	// // // //
496	SAOUHSC_00738=SAOUHSC_00738	8	NCTC8325	protein_coding	NE	NE	TC.POT; proton-dependent oligopeptide transporter, POT family	NA	dipeptide/tripeptide transporter	// anion transmembrane transport // transmembrane transport // peptide transport // oligopeptide transport // plasma membrane // membrane // peptide transmembrane transporter activity // dipeptide transmembrane transporter activity // tripeptide transmembrane transporter activity // oligopeptide transmembrane transporter activity // peptide:proton symporter activity // transmembrane transporter a…
497	SAOUHSC_02697=SAOUHSC_02697	8	NCTC8325	protein_coding	NE	NE	tcyC, yecC; L-cystine transport system ATP-binding protein [EC:7.4.2.1]	ABC transporters	cystine ABC transporter	// nitrogen compound transport // organic substance transport // amino acid transmembrane transport // ATP-binding cassette (ABC) transporter complex, substrate-binding subunit-containing // plasma membrane // ATP hydrolysis activity // ABC-type amino acid transporter activity // ATP binding // nucleotide binding //
498	SAOUHSC_02698=SAOUHSC_02698	8	NCTC8325	protein_coding	NE	NE	tcyB, yecS; L-cystine transport system permease protein	ABC transporters	cystine ABC transporter	// organic substance transport // nickel cation transport // amino acid transport // nitrogen compound transport // transmembrane transport // ATP-binding cassette (ABC) transporter complex, substrate-binding subunit-containing // ATP-binding cassette (ABC) transporter complex // membrane // plasma membrane // transmembrane transporter activity // amino acid transmembrane transporter activity //
499	SAOUHSC_01360=SAOUHSC_01360	8	NCTC8325	protein_coding	NE	NE	msrA; peptide-methionine (S)-S-oxide reductase [EC:1.8.4.11]	NA	methionine sulfoxide reductase A	// protein modification process // cellular response to oxidative stress // cytoplasm // L-methionine:thioredoxin-disulfide S-oxidoreductase activity // L-methionine-(S)-S-oxide reductase activity // oxidoreductase activity // peptide-methionine (S)-S-oxide reductase activity //
500	SAOUHSC_01265=SAOUHSC_01265	8	NCTC8325	protein_coding	NE	E	ymdB; 2',3'-cyclic-nucleotide 2'-phosphodiesterase [EC:3.1.4.16]	Purine metabolism, Pyrimidine metabolism, Metabolic pathways	metallophosphoesterase	// // // metal ion binding // 2',3'-cyclic-nucleotide 3'-phosphodiesterase activity //
501	SAOUHSC_01156=SAOUHSC_01156	8	NCTC8325	protein_coding	NE	NE	NA	NA	S4 RNA-binding protein	// // // RNA binding //
502	SAOUHSC_02734=SAOUHSC_02734	8	NCTC8325	protein_coding	NE	NE	NA	NA	hypothetical protein	// // // //
503	SAOUHSC_01045=SAOUHSC_01045	8	NCTC8325	protein_coding	NE	NE	NA	NA	DNA-binding transcriptional regulator PotR	// regulation of DNA-templated transcription // // DNA-binding transcription factor activity // DNA binding //
504	SAOUHSC_01138=SAOUHSC_01138	8	NCTC8325	protein_coding	NE	NE	NA	NA	hypothetical protein	// // // acetyltransferase activity // acyltransferase activity, transferring groups other than amino-acyl groups // acyltransferase activity // transferase activity // N-acetyltransferase activity //
505	SAOUHSC_00474=SAOUHSC_00474	8	NCTC8325	protein_coding	NE	NE	RP-L25, rplY; large subunit ribosomal protein L25	Ribosome	50S ribosomal protein L25/general stress protein Ctc	// translation // ribonucleoprotein complex // cytosolic large ribosomal subunit // ribosome // rRNA binding // 5S rRNA binding // structural constituent of ribosome // RNA binding //
506	SAOUHSC_00473=SAOUHSC_00473	8	NCTC8325	protein_coding	NE	NE	NA	NA	hypothetical protein	// // // //
507	SAOUHSC_00472=SAOUHSC_00472	8	NCTC8325	protein_coding	E	E	PRPS, prsA; ribose-phosphate pyrophosphokinase [EC:2.7.6.1]	Pentose phosphate pathway, Purine metabolism, Metabolic pathways, Biosynthesis of secondary metabolites, Microbial metabolism in diverse environments, Carbon metabolism, Biosynthesis of amino acids	ribose-phosphate pyrophosphokinase	// organic substance metabolic process // purine nucleotide biosynthetic process // cellular biosynthetic process // phosphorylation // nucleotide biosynthetic process // ribonucleoside monophosphate biosynthetic process // nucleoside metabolic process // 5-phosphoribose 1-diphosphate biosynthetic process // ribose phosphate diphosphokinase complex // cytoplasm // hypoxanthine phosphoribosyltrans…
508	SAOUHSC_00101=SAOUHSC_00101	8	NCTC8325	protein_coding	NE	NE	deoB; phosphopentomutase [EC:5.4.2.7]	Pentose phosphate pathway, Purine metabolism, Metabolic pathways	phosphopentomutase	// deoxyribonucleotide catabolic process // nucleotide catabolic process // cellular metabolic compound salvage // nucleotide metabolic process // 5-phosphoribose 1-diphosphate biosynthetic process // cytosol // cytoplasm // manganese ion binding // metal ion binding // isomerase activity // phosphopentomutase activity // catalytic activity // magnesium ion binding //
509	SAOUHSC_00100=SAOUHSC_00100	8	NCTC8325	protein_coding	NE	NE	deoC, DERA; deoxyribose-phosphate aldolase [EC:4.1.2.4]	Pentose phosphate pathway, Metabolic pathways	2-deoxyribose-5-phosphate aldolase	// deoxyribose phosphate catabolic process // carbohydrate catabolic process // deoxyribonucleotide catabolic process // cytoplasm // lyase activity // deoxyribose-phosphate aldolase activity // catalytic activity //
510	SAOUHSC_00005=SAOUHSC_00005	8	NCTC8325	protein_coding	E	E	gyrB; DNA gyrase subunit B [EC:5.6.2.2]	NA	DNA gyrase	// chromosome segregation // DNA topological change // DNA-templated DNA replication // nucleoid // cytoplasm // chromosome // metal ion binding // isomerase activity // ATP binding // DNA topoisomerase type II (double strand cut, ATP-hydrolyzing) activity // DNA topoisomerase activity // DNA binding // nucleotide binding //
511	SAOUHSC_01473=SAOUHSC_01473	8	NCTC8325	protein_coding	E	E	birA; BirA family transcriptional regulator, biotin operon repressor / biotin---[acetyl-CoA-carboxylase] ligase [EC:6.3.4.15]	Biotin metabolism, Metabolic pathways	bifunctional biotin operon repressor/biotin--[acetyl-CoA-carboxylase] synthetase BirA	// protein modification process // protein lipoylation // protein phosphopantetheinylation // regulation of DNA-templated transcription // cytoplasm // transferase activity // ligase activity // ATP binding // biotin-[acetyl-CoA-carboxylase] ligase activity // DNA binding // nucleotide binding //
512	SAOUHSC_01188=SAOUHSC_01188	8	NCTC8325	protein_coding	NE	E	rsgA, engC; ribosome biogenesis GTPase / thiamine phosphate phosphatase [EC:3.6.1.- 3.1.3.100]	Thiamine metabolism, Metabolic pathways	ribosome small subunit-dependent GTPase A	// ribosomal small subunit biogenesis // ribosome biogenesis // cytoplasm // metal ion binding // rRNA binding // hydrolase activity // GTP binding // GTPase activity // RNA binding // nucleotide binding //
513	SAOUHSC_00878=SAOUHSC_00878	8	NCTC8325	protein_coding	NE	NE	ndh; NADH:ubiquinone reductase (H+-translocating) [EC:7.1.1.2]	Oxidative phosphorylation	NADH:menaquinone oxidoreductase	// aerobic electron transport chain // membrane // plasma membrane // NADH dehydrogenase (quinone) activity // oxidoreductase activity // NAD(P)H dehydrogenase (quinone) activity //
514	SAOUHSC_01850=SAOUHSC_01850	8	NCTC8325	protein_coding	NE	NE	lacI, galR; LacI family transcriptional regulator	NA	catabolite control protein A	// negative regulation of DNA-templated transcription // regulation of DNA-templated transcription // // DNA-binding transcription factor activity // transcription cis-regulatory region binding // DNA binding //
515	SAOUHSC_02700=SAOUHSC_02700	8	NCTC8325	protein_coding	NE	NE	mdeA; MFS transporter, DHA2 family, multidrug resistance protein	NA	multidrug efflux transporter MdeA	// transmembrane transport // membrane // plasma membrane // transmembrane transporter activity //
516	SAOUHSC_02699=SAOUHSC_02699	8	NCTC8325	protein_coding	NE	NE	fliY, tcyA; L-cystine transport system substrate-binding protein	ABC transporters, Flagellar assembly	cystine ABC transporter	// ion transmembrane transport // plasma membrane // membrane // ligand-gated ion channel activity //
517	SAOUHSC_00873=SAOUHSC_00873	8	NCTC8325	protein_coding	NE	NE	NA	NA	Fe-S cluster carrier	// protein maturation by iron-sulfur cluster transfer // iron-sulfur cluster assembly // cytoplasm // 4 iron, 4 sulfur cluster binding // iron-sulfur cluster binding // iron ion binding //
518	SAOUHSC_01975=SAOUHSC_01975	8	NCTC8325	protein_coding	NE	NE	sbcD, mre11; DNA repair protein SbcD/Mre11	NA	DNA repair exonuclease	// DNA repair // // exodeoxyribonuclease activity // DNA binding // hydrolase activity //
519	SAOUHSC_01974=SAOUHSC_01974	8	NCTC8325	protein_coding	NE	NE	NA	NA	DNA double-strand break repair Rad50 ATPase	// // membrane // //
520	SAOUHSC_01973=SAOUHSC_01973	8	NCTC8325	protein_coding	NE	E	cbf, cbf1; 3'-5' exoribonuclease [EC:3.1.-.-]	NA	3'-5' exoribonuclease YhaM	// // // //
521	SAOUHSC_01225=SAOUHSC_01225	8	NCTC8325	protein_coding	NE	NE	hslV, clpQ; ATP-dependent HslUV protease, peptidase subunit HslV [EC:3.4.25.2]	NA	ATP-dependent protease peptidase subunit	// protein catabolic process // proteolysis involved in protein catabolic process // metabolic process // proteolysis // HslUV protease complex // proteasome core complex // cytoplasm // metal ion binding // hydrolase activity // peptidase activity // threonine-type endopeptidase activity // catalytic activity //
522	SAOUHSC_01743=SAOUHSC_01743	8	NCTC8325	protein_coding	NE	NE	APRT, apt; adenine phosphoribosyltransferase [EC:2.4.2.7]	Purine metabolism, Metabolic pathways	adenine phosphoribosyltransferase	// AMP salvage // nucleoside metabolic process // adenine salvage // purine ribonucleoside salvage // cytoplasm // AMP binding // adenine binding // glycosyltransferase activity // transferase activity // adenine phosphoribosyltransferase activity //
523	SAOUHSC_00518=rplK	7	NCTC8325	protein_coding	E	E	RP-L11, MRPL11, rplK; large subunit ribosomal protein L11	Ribosome	50S ribosomal protein L11	// translation // ribosomal large subunit assembly // ribonucleoprotein complex // large ribosomal subunit // cytosolic large ribosomal subunit // ribosome // large ribosomal subunit rRNA binding // rRNA binding // structural constituent of ribosome // RNA binding //
524	SAOUHSC_00465=SAOUHSC_00465	7	NCTC8325	protein_coding	NE	NE	NA	NA	Veg protein	// regulation of DNA-templated transcription // // //
525	SAOUHSC_00804=smpB	7	NCTC8325	protein_coding	E	E	smpB; SsrA-binding protein	NA	SsrA-binding protein	// trans-translation-dependent protein tagging // trans-translation // cytosol // cytoplasm // RNA binding //
526	SAOUHSC_01097=SAOUHSC_01097	7	NCTC8325	protein_coding	NE	NE	NA	NA	colicin V production protein CvpA	// toxin biosynthetic process // membrane // //
527	SAOUHSC_00802=SAOUHSC_00802	7	NCTC8325	protein_coding	NE	NE	yvaK; carboxylesterase [EC:3.1.1.1]	NA	carboxylesterase	// lipid metabolic process // membrane // methyl indole-3-acetate esterase activity // carboxylic ester hydrolase activity // hydrolase activity // lipase activity //
528	SAOUHSC_00803=SAOUHSC_00803	7	NCTC8325	protein_coding	E	NE	rnr, vacB; ribonuclease R [EC:3.1.13.1]	RNA degradation	ribonuclease R	// RNA phosphodiester bond hydrolysis, exonucleolytic // RNA phosphodiester bond hydrolysis // nucleic acid phosphodiester bond hydrolysis // RNA metabolic process // cytosol // cytoplasm // hydrolase activity // exoribonuclease II activity // ribonuclease activity // exonuclease activity // nuclease activity // RNA binding // nucleic acid binding //
529	SAOUHSC_01098=SAOUHSC_01098	7	NCTC8325	protein_coding	NE	NE	polX, dpx; DNA polymerase (family X)	NA	DNA polymerase/3'-5' exonuclease X	// DNA replication // DNA metabolic process // cellular response to DNA damage stimulus // DNA biosynthetic process // DNA repair // cytoplasm // transferase activity // nucleotidyltransferase activity // DNA-directed DNA polymerase activity // catalytic activity // DNA binding //
530	SAOUHSC_00784=SAOUHSC_00784	7	NCTC8325	protein_coding	NE	NE	NA	NA	hypothetical protein	// // // //
531	SAOUHSC_01099=SAOUHSC_01099	7	NCTC8325	protein_coding	NE	NE	mutS2; DNA mismatch repair protein MutS2	Mismatch repair	MutS-II family protein	// nucleic acid phosphodiester bond hydrolysis // negative regulation of DNA recombination // mismatch repair // mismatch repair complex // ATP-dependent DNA damage sensor activity // double-stranded DNA binding // mismatched DNA binding // ATP hydrolysis activity // hydrolase activity // ATP-dependent activity, acting on DNA // ATP binding // endonuclease activity // nuclease activity // damaged…
532	SAOUHSC_00519=rplA	7	NCTC8325	protein_coding	E	E	RP-L1, MRPL1, rplA; large subunit ribosomal protein L1	Ribosome	50S ribosomal protein L1	// regulation of translation // translation // maturation of LSU-rRNA // ribonucleoprotein complex // cytosolic large ribosomal subunit // large ribosomal subunit // ribosome // rRNA binding // structural constituent of ribosome // RNA binding // tRNA binding //
533	SAOUHSC_00483=SAOUHSC_00483	7	NCTC8325	protein_coding	NE	NE	K07571; S1 RNA binding domain protein	NA	S1 RNA binding domain protein	// translation // cytosolic small ribosomal subunit // structural constituent of ribosome // mRNA binding // nucleic acid binding //
534	SAOUHSC_01723=SAOUHSC_01723	7	NCTC8325	protein_coding	NE	NE	recD; exodeoxyribonuclease V alpha subunit [EC:3.1.11.5]	Homologous recombination	RecD2 family DNA helicase	// DNA recombination // DNA duplex unwinding // exodeoxyribonuclease V complex // ATP hydrolysis activity // single-stranded DNA helicase activity // 5'-3' DNA helicase activity // DNA helicase activity // hydrolase activity // ATP binding // helicase activity // DNA binding // nucleotide binding //
535	SAOUHSC_01095=SAOUHSC_01095	7	NCTC8325	protein_coding	NE	NE	rnhC; ribonuclease HIII [EC:3.1.26.4]	DNA replication	ribonuclease HIII	// primary metabolic process // macromolecule metabolic process // RNA catabolic process // RNA phosphodiester bond hydrolysis, endonucleolytic // nucleic acid phosphodiester bond hydrolysis // DNA replication, removal of RNA primer // RNA metabolic process // mismatch repair // ribonuclease H2 complex // cytoplasm // magnesium ion binding // metal ion binding // hydrolase activity // RNA-DNA hyb…
536	SAOUHSC_01341=SAOUHSC_01341	7	NCTC8325	protein_coding	NE	NE	sbcD, mre11; DNA repair protein SbcD/Mre11	NA	ATP-dependent structure-specific DNA nuclease	// DNA replication termination // nucleic acid phosphodiester bond hydrolysis // SOS response // cellular response to DNA damage stimulus // DNA recombination // DNA repair // DNA replication // DNA metabolic process // // exodeoxyribonuclease activity // DNA binding // hydrolase activity // 3'-5' exonuclease activity // exonuclease activity // endonuclease activity // nuclease activity //
537	SAOUHSC_01343=SAOUHSC_01343	7	NCTC8325	pseudogene	NE	NE	NA	NA	ATP-dependent structure-specific DNA nuclease	// // // //
538	SAOUHSC_01724=SAOUHSC_01724	7	NCTC8325	protein_coding	NE	NE	NA	NA	hypothetical protein	// // // //
539	SAOUHSC_00952=SAOUHSC_00952	3	NCTC8325	protein_coding	NE	NE	ltaA	NA	putative glycolipid permease LtaA	// lipid transport // lipoteichoic acid biosynthetic process // transmembrane transport // membrane // plasma membrane // antiporter activity // transmembrane transporter activity //
540	SAOUHSC_02793=SAOUHSC_02793	3	NCTC8325	protein_coding	NE	E	pgm; phosphoglucomutase [EC:5.4.2.2]	Glycolysis / Gluconeogenesis, Pentose phosphate pathway, Galactose metabolism, Purine metabolism, Starch and sucrose metabolism, Amino sugar and nucleotide sugar metabolism, Streptomycin biosynthesis, Metabolic pathways, Biosynthesis of secondary metabolites, Microbial metabolism in diverse environments	phosphoglucomutase	// purine ribonucleoside salvage // organic substance metabolic process // enterobacterial common antigen biosynthetic process // glucose metabolic process // carbohydrate metabolic process // cytosol // phosphopentomutase activity // metal ion binding // intramolecular transferase activity, phosphotransferases // isomerase activity // phosphoglucomutase activity // magnesium ion binding //
541	SAOUHSC_00953=SAOUHSC_00953	3	NCTC8325	protein_coding	NE	E	ugtP; processive 1,2-diacylglycerol beta-glucosyltransferase [EC:2.4.1.315]	Glycerolipid metabolism, Metabolic pathways	diacylglycerol glucosyltransferase	// lipoteichoic acid biosynthetic process // glycolipid biosynthetic process // enterobacterial common antigen biosynthetic process // lipid metabolic process // carbohydrate metabolic process // membrane // plasma membrane // UDP-glucosyltransferase activity // 1,2-diacylglycerol 3-glucosyltransferase activity // hexosyltransferase activity // glycosyltransferase activity // transferase activity…
542	SAOUHSC_00751=SAOUHSC_00751	3	NCTC8325	protein_coding	NE	NE	NA	NA	hypothetical protein	// protein import into mitochondrial intermembrane space // mitochondrial intermembrane space // metal ion binding // zinc ion binding //
543	SAOUHSC_00643=SAOUHSC_00643	3	NCTC8325	protein_coding	E	E	tagB, tarB; teichoic acid glycerol-phosphate primase [EC:2.7.8.44]	NA	teichoic acid glycerol-phosphate primase	// cell wall organization // teichoic acid biosynthetic process // membrane // plasma membrane // CDP-glycerol glycerophosphotransferase activity // transferase activity //
544	SAOUHSC_00752=murB	3	NCTC8325	protein_coding	E	E	murB; UDP-N-acetylmuramate dehydrogenase [EC:1.3.1.98]	Amino sugar and nucleotide sugar metabolism, Peptidoglycan biosynthesis, Metabolic pathways	UDP-N-acetylenolpyruvoylglucosamine reductase	// cell wall organization // cell division // peptidoglycan biosynthetic process // regulation of cell shape // cell cycle // cytosol // cytoplasm // FAD binding // flavin adenine dinucleotide binding // oxidoreductase activity // UDP-N-acetylmuramate dehydrogenase activity //
545	SAOUHSC_01424=murG	3	NCTC8325	protein_coding	E	E	murG; UDP-N-acetylglucosamine--N-acetylmuramyl-(pentapeptide) pyrophosphoryl-undecaprenol N-acetylglucosamine transferase [EC:2.4.1.227]	Peptidoglycan biosynthesis, Metabolic pathways, Vancomycin resistance	undecaprenyldiphospho-muramoylpentapeptide beta-N- acetylglucosaminyltransferase	// carbohydrate derivative biosynthetic process // cell wall organization // cell division // lipid glycosylation // peptidoglycan biosynthetic process // regulation of cell shape // cell cycle // carbohydrate metabolic process // membrane // plasma membrane // UDP-N-acetyl-D-glucosamine:N-acetylmuramoyl-L-alanyl-D-glutamyl-meso-2,6-diaminopimelyl-D-alanyl-D-alanine-diphosphoundecaprenol 4-beta-N…
546	SAOUHSC_01249=SAOUHSC_01249	3	NCTC8325	protein_coding	E	E	ribF; riboflavin kinase / FMN adenylyltransferase [EC:2.7.1.26 2.7.7.2]	Riboflavin metabolism, Metabolic pathways, Biosynthesis of secondary metabolites, Biosynthesis of cofactors	riboflavin biosynthesis protein RibF	// riboflavin metabolic process // phosphorylation // FMN biosynthetic process // riboflavin biosynthetic process // FAD biosynthetic process // // nucleotidyltransferase activity // transferase activity // kinase activity // riboflavin kinase activity // ATP binding // FMN adenylyltransferase activity // nucleotide binding //
547	SAOUHSC_01150=SAOUHSC_01150	3	NCTC8325	protein_coding	E	E	ftsZ; cell division protein FtsZ	NA	cell division protein FtsZ	// cell septum assembly // protein polymerization // FtsZ-dependent cytokinesis // division septum assembly // cell division // cell cycle // cell division site // cytoplasm // GTP binding // GTPase activity // nucleotide binding //
548	SAOUHSC_01147=murD	3	NCTC8325	protein_coding	E	E	murD; UDP-N-acetylmuramoylalanine--D-glutamate ligase [EC:6.3.2.9]	D-Glutamine and D-glutamate metabolism, Peptidoglycan biosynthesis, Metabolic pathways	UDP-N-acetylmuramoyl-L-alanyl-D-glutamate synthetase	// cell wall organization // cell division // peptidoglycan biosynthetic process // biosynthetic process // regulation of cell shape // cell cycle // cytoplasm // acid-amino acid ligase activity // ligase activity // UDP-N-acetylmuramoylalanine-D-glutamate ligase activity // ATP binding // nucleotide binding //
549	SAOUHSC_01145=SAOUHSC_01145	3	NCTC8325	protein_coding	E	E	pbpA; penicillin-binding protein 1 [EC:3.4.-.-]	Peptidoglycan biosynthesis, Metabolic pathways, beta-Lactam resistance	peptidoglycan DD-transpeptidase PBP1	// cell wall organization // plasma membrane // membrane // penicillin binding //
550	SAOUHSC_01146=mraY	3	NCTC8325	protein_coding	E	E	mraY; phospho-N-acetylmuramoyl-pentapeptide-transferase [EC:2.7.8.13]	Peptidoglycan biosynthesis, Metabolic pathways, Vancomycin resistance	phospho-N-acetylmuramoyl-pentapeptide-transferase	// cell wall macromolecule biosynthetic process // cell wall organization // cell division // peptidoglycan biosynthetic process // regulation of cell shape // cell cycle // membrane // plasma membrane // metal ion binding // phosphotransferase activity, for other substituted phosphate groups // UDP-N-acetylmuramoyl-L-alanyl-D-glutamyl-meso-2,6-diaminopimelyl-D-alanyl-D-alanine:undecaprenyl-phosp…
551	SAOUHSC_00645=SAOUHSC_00645	3	NCTC8325	protein_coding	E	E	tagD; glycerol-3-phosphate cytidylyltransferase [EC:2.7.7.39]	Glycerophospholipid metabolism	glycerol-3-phosphate cytidylyltransferase	// cell wall organization // teichoic acid biosynthetic process // biosynthetic process // cytoplasm // glycerol-3-phosphate cytidylyltransferase activity // metal ion binding // nucleotidyltransferase activity // transferase activity // catalytic activity //
552	SAOUHSC_01063=SAOUHSC_01063	3	NCTC8325	protein_coding	E	E	ftsW, spoVE; cell division protein FtsW	NA	SEDS-family peptidoglycan glycosyltransferase FtsW	// lipid-linked peptidoglycan transport // regulation of cell shape // cell division // plasma membrane // cell division site // membrane // lipid-linked peptidoglycan transporter activity //
553	SAOUHSC_00762=SAOUHSC_00762	3	NCTC8325	protein_coding	E	NE	wecA, tagO, rfe; UDP-GlcNAc:undecaprenyl-phosphate/decaprenyl-phosphate GlcNAc-1-phosphate transferase [EC:2.7.8.33 2.7.8.35]	O-Antigen repeat unit biosynthesis, Metabolic pathways	UDP-N-acetylglucosamineundecaprenyl-phosphate N-acetylglucosaminephosphotransferase	// cell wall organization // cell wall macromolecule biosynthetic process // lipopolysaccharide biosynthetic process // plasma membrane // membrane // transferase activity // phosphotransferase activity, for other substituted phosphate groups // phospho-N-acetylmuramoyl-pentapeptide-transferase activity //
554	SAOUHSC_00787=SAOUHSC_00787	3	NCTC8325	protein_coding	NE	NE	rapZ; RNase adapter protein RapZ	NA	Nucleotide-binding protein SAOUHSC_00787	// // // GTP binding // ATP binding // nucleotide binding //
555	SAOUHSC_00728=SAOUHSC_00728	3	NCTC8325	protein_coding	E	NE	ltaS; lipoteichoic acid synthase [EC:2.7.8.20]	Glycerolipid metabolism, Metabolic pathways	processed glycerol phosphate lipoteichoic acid synthase	// cell wall organization // lipoteichoic acid biosynthetic process // membrane // plasma membrane // extracellular region // metal ion binding // transferase activity // sulfuric ester hydrolase activity // catalytic activity //
556	SAOUHSC_00788=SAOUHSC_00788	3	NCTC8325	protein_coding	E	E	NA	NA	YvcK family protein	// regulation of cell shape // cytoplasm // LPPG:FO 2-phospho-L-lactate transferase activity //
557	SAOUHSC_02406=SAOUHSC_02406	3	NCTC8325	protein_coding	NE	NE	NA	NA	hypothetical protein	// // // //
558	SAOUHSC_02405=glmM	3	NCTC8325	protein_coding	NE	NE	glmM; phosphoglucosamine mutase [EC:5.4.2.10]	Amino sugar and nucleotide sugar metabolism, Metabolic pathways	phosphoglucosamine mutase	// peptidoglycan biosynthetic process // UDP-N-acetylglucosamine biosynthetic process // organic substance metabolic process // carbohydrate metabolic process // cytosol // phosphomannomutase activity // metal ion binding // intramolecular transferase activity, phosphotransferases // isomerase activity // phosphoglucosamine mutase activity // magnesium ion binding //
559	SAOUHSC_00954=SAOUHSC_00954	3	NCTC8325	protein_coding	E	NE	murE; UDP-N-acetylmuramoyl-L-alanyl-D-glutamate-L-lysine ligase [EC:6.3.2.7]	Peptidoglycan biosynthesis, Metabolic pathways	UDP-N-acetylmuramoylalanyl-D-glutamate--L-lysine ligase	// cell wall organization // cell division // peptidoglycan biosynthetic process // biosynthetic process // regulation of cell shape // cell cycle // cytoplasm // magnesium ion binding // UDP-N-acetylmuramoyl-L-alanyl-D-glutamate-L-lysine ligase activity // acid-amino acid ligase activity // ligase activity // ATP binding // nucleotide binding //
560	SAOUHSC_02399=SAOUHSC_02399	3	NCTC8325	protein_coding	E	E	glmS, GFPT; glutamine---fructose-6-phosphate transaminase (isomerizing) [EC:2.6.1.16]	Alanine, aspartate and glutamate metabolism, Amino sugar and nucleotide sugar metabolism, Metabolic pathways	glucosamine--fructose-6-phosphate aminotransferase	// glutamine metabolic process // carbohydrate derivative biosynthetic process // carbohydrate derivative metabolic process // protein N-linked glycosylation // UDP-N-acetylglucosamine metabolic process // fructose 6-phosphate metabolic process // carbohydrate metabolic process // cytosol // cytoplasm // carbohydrate derivative binding // transferase activity // transaminase activity // glutamine…
561	SAOUHSC_02107=SAOUHSC_02107	3	NCTC8325	protein_coding	E	E	murT; lipid II isoglutaminyl synthase (glutamine-hydrolysing) [EC:6.3.5.13]	Peptidoglycan biosynthesis, Metabolic pathways	L-glutamate&mdash;lipid II transaminase system	// cell wall organization // regulation of cell shape // peptidoglycan biosynthetic process // biosynthetic process // // acid-amino acid ligase activity // ligase activity, forming carbon-nitrogen bonds // metal ion binding // nucleotide binding // zinc ion binding // carbon-nitrogen ligase activity on lipid II // ligase activity // ATP binding //
562	SAOUHSC_02106=SAOUHSC_02106	3	NCTC8325	protein_coding	E	E	gatD; lipid II isoglutaminyl synthase (glutamine-hydrolysing) [EC:6.3.5.13]	Peptidoglycan biosynthesis, Metabolic pathways	L-glutamate&mdash;lipid II transaminase system	// regulation of cell shape // cell wall organization // peptidoglycan biosynthetic process // cobalamin biosynthetic process // glutamine metabolic process // // hydrolase activity // ligase activity // carbon-nitrogen ligase activity on lipid II // glutaminase activity // catalytic activity //
563	SAOUHSC_01148=SAOUHSC_01148	3	NCTC8325	protein_coding	E	E	ftsQ; cell division protein FtsQ	NA	cell division protein	// FtsZ-dependent cytokinesis // cell division // cell cycle // cell division site // membrane // plasma membrane // //
564	SAOUHSC_01143=mraW	3	NCTC8325	protein_coding	NE	E	mraW, rsmH; 16S rRNA (cytosine1402-N4)-methyltransferase [EC:2.1.1.199]	NA	16S rRNA (cytosine(1402)-N(4))-methyltransferase	// rRNA base methylation // methylation // rRNA processing // cytoplasm // rRNA (cytosine-N4-)-methyltransferase activity // transferase activity // methyltransferase activity //
565	SAOUHSC_02527=SAOUHSC_02527	3	NCTC8325	protein_coding	E	E	femX, fmhB; peptidoglycan pentaglycine glycine transferase (the first glycine) [EC:2.3.2.16]	Peptidoglycan biosynthesis, Metabolic pathways	peptidoglycan pentaglycine interpeptide biosynthesis protein FmhB	// protein phosphopantetheinylation // cell wall organization // response to antibiotic // cell wall macromolecule biosynthetic process // peptidoglycan biosynthetic process // regulation of cell shape // cytoplasm // aminoacyltransferase activity // acyltransferase activity // transferase activity //
566	SAOUHSC_01106=SAOUHSC_01106	3	NCTC8325	protein_coding	E	NE	murI; glutamate racemase [EC:5.1.1.3]	D-Glutamine and D-glutamate metabolism, Metabolic pathways	glutamate racemase	// cell wall organization // peptidoglycan biosynthetic process // regulation of cell shape // nitrogen compound metabolic process // // amino-acid racemase activity // racemase activity, acting on amino acids and derivatives // racemase and epimerase activity, acting on amino acids and derivatives // isomerase activity // glutamate racemase activity //
567	SAOUHSC_00900=pgi	3	NCTC8325	protein_coding	NE	E	GPI, pgi; glucose-6-phosphate isomerase [EC:5.3.1.9]	Glycolysis / Gluconeogenesis, Pentose phosphate pathway, Starch and sucrose metabolism, Amino sugar and nucleotide sugar metabolism, Metabolic pathways, Biosynthesis of secondary metabolites, Microbial metabolism in diverse environments, Carbon metabolism	glucose-6-phosphate isomerase	// carbohydrate derivative metabolic process // glucose 6-phosphate metabolic process // glycolytic process // gluconeogenesis // cytosol // cytoplasm // carbohydrate derivative binding // monosaccharide binding // intramolecular transferase activity // isomerase activity // glucose-6-phosphate isomerase activity //
568	SAOUHSC_02317=SAOUHSC_02317	3	NCTC8325	protein_coding	E	NE	murF; UDP-N-acetylmuramoyl-tripeptide--D-alanyl-D-alanine ligase [EC:6.3.2.10]	Lysine biosynthesis, Peptidoglycan biosynthesis, Metabolic pathways, Vancomycin resistance	UDP-N-acetylmuramoyl-tripeptide--D-alanyl-D-alanine ligase	// cell wall organization // cell division // peptidoglycan biosynthetic process // biosynthetic process // regulation of cell shape // cell cycle // cytoplasm // acid-amino acid ligase activity // UDP-N-acetylmuramoylalanyl-D-glutamyl-2,6-diaminopimelate-D-alanyl-D-alanine ligase activity // UDP-N-acetylmuramoyl-tripeptide-D-alanyl-D-alanine ligase activity // ligase activity // ATP binding // n…
569	SAOUHSC_02318=ddl	3	NCTC8325	protein_coding	E	E	ddl; D-alanine-D-alanine ligase [EC:6.3.2.4]	D-Alanine metabolism, Peptidoglycan biosynthesis, Metabolic pathways, Vancomycin resistance	D-alanyl-alanine synthetase A	// cell wall organization // peptidoglycan biosynthetic process // regulation of cell shape // cytosol // cytoplasm // catalytic activity // metal ion binding // ligase activity // D-alanine-D-alanine ligase activity // ATP binding // nucleotide binding //
570	SAOUHSC_02407=SAOUHSC_02407	3	NCTC8325	protein_coding	E	E	dacA; diadenylate cyclase [EC:2.7.7.85]	NA	diadenlyate cyclase	// second-messenger-mediated signaling // cAMP biosynthetic process // membrane // plasma membrane // diadenylate cyclase activity // nucleotidyltransferase activity // transferase activity // ATP binding // adenylate cyclase activity // nucleotide binding //
571	SAOUHSC_01149=SAOUHSC_01149	3	NCTC8325	protein_coding	E	E	ftsA; cell division protein FtsA	NA	cell division protein	// FtsZ-dependent cytokinesis // cell division // cell cycle // cell division site // membrane // cytoplasmic side of plasma membrane // plasma membrane // //
572	SAOUHSC_01144=SAOUHSC_01144	3	NCTC8325	protein_coding	E	E	NA	NA	cell division protein	// FtsZ-dependent cytokinesis // cell division // cell cycle // cell division site // membrane // plasma membrane // //
573	SAOUHSC_01142=SAOUHSC_01142	3	NCTC8325	protein_coding	NE	E	mraZ; MraZ protein	NA	cell division protein MraZ	// negative regulation of DNA-templated transcription initiation // regulation of DNA-templated transcription // nucleoid // cytoplasm // DNA-binding transcription factor activity // DNA binding // transcription cis-regulatory region binding //
574	SAOUHSC_01154=SAOUHSC_01154	3	NCTC8325	protein_coding	E	NE	sepF; cell division inhibitor SepF	NA	Cell division protein SepF	// FtsZ-dependent cytokinesis // division septum assembly // cell septum assembly // cell division // cell cycle // cytoplasm // //
575	SAOUHSC_01153=SAOUHSC_01153	3	NCTC8325	protein_coding	NE	NE	yggS, PROSC; PLP dependent protein	NA	YggS family pyridoxal phosphate enzyme	// // intracellular anatomical structure // pyridoxal phosphate binding //
576	SAOUHSC_01855=SAOUHSC_01855	3	NCTC8325	protein_coding	NE	NE	NA	NA	DUF948 domain containing protein	// // membrane // plasma membrane // //
577	SAOUHSC_01859=SAOUHSC_01859	3	NCTC8325	protein_coding	NE	E	NA	NA	DUF1444 domain-containing protein	// // // //
578	SAOUHSC_01858=SAOUHSC_01858	3	NCTC8325	protein_coding	NE	NE	K06878; tRNA-binding protein	NA	tRNA-binding protein	// phenylalanyl-tRNA aminoacylation // phenylalanine-tRNA ligase complex // RNA binding // tRNA binding //
579	SAOUHSC_01857=SAOUHSC_01857	3	NCTC8325	protein_coding	NE	NE	ftsK, spoIIIE; DNA segregation ATPase FtsK/SpoIIIE, S-DNA-T family	NA	DNA translocase FtsK	// chromosome segregation // membrane // ATP binding // DNA binding // nucleotide binding //
580	SAOUHSC_01373=SAOUHSC_01373	3	NCTC8325	protein_coding	E	E	femA; peptidoglycan pentaglycine glycine transferase (the second and third glycine) [EC:2.3.2.17]	Peptidoglycan biosynthesis, Metabolic pathways	<i>N</i>-acetylmuramoyl-L-alanyl-D-glutamyl-L-lysyl-(glycine)-D-alanyl-D-alanine-diphosphoundecaprenyl-<i>N</i>-acetylglucosamine:glycine transferase	// protein phosphopantetheinylation // cell wall organization // response to antibiotic // cell wall macromolecule biosynthetic process // peptidoglycan biosynthetic process // regulation of cell shape // cytoplasm // aminoacyltransferase activity // acyltransferase activity // transferase activity // nucleotide binding //
581	SAOUHSC_00955=SAOUHSC_00955	3	NCTC8325	protein_coding	NE	NE	NA	NA	hypothetical protein	// // // //
582	SAOUHSC_01599=SAOUHSC_01599	4	NCTC8325	protein_coding	E	E	G6PD, zwf; glucose-6-phosphate 1-dehydrogenase [EC:1.1.1.49 1.1.1.363]	Pentose phosphate pathway, Glutathione metabolism, Metabolic pathways, Biosynthesis of secondary metabolites, Microbial metabolism in diverse environments, Carbon metabolism	glucose-6-phosphate 1-dehydrogenase	// pentose-phosphate shunt, oxidative branch // pentose-phosphate shunt // glucose metabolic process // carbohydrate metabolic process // cytosol // oxidoreductase activity, acting on CH-OH group of donors // NADP binding // oxidoreductase activity // glucose-6-phosphate dehydrogenase activity //
583	SAOUHSC_02860=SAOUHSC_02860	4	NCTC8325	protein_coding	NE	NE	E2.3.3.10, mvaS; hydroxymethylglutaryl-CoA synthase [EC:2.3.3.10]	Synthesis and degradation of ketone bodies, Valine, leucine and isoleucine degradation, Butanoate metabolism, Terpenoid backbone biosynthesis, Metabolic pathways, Biosynthesis of secondary metabolites	HMG-CoA synthase	// farnesyl diphosphate biosynthetic process, mevalonate pathway // acetyl-CoA metabolic process // // acyltransferase activity // hydroxymethylglutaryl-CoA synthase activity //
584	SAOUHSC_00336=SAOUHSC_00336	4	NCTC8325	protein_coding	NE	NE	ACAT, atoB; acetyl-CoA C-acetyltransferase [EC:2.3.1.9]	Fatty acid degradation, Synthesis and degradation of ketone bodies, Valine, leucine and isoleucine degradation, Lysine degradation, Benzoate degradation, Tryptophan metabolism, Pyruvate metabolism, Glyoxylate and dicarboxylate metabolism, Propanoate metabolism, Butanoate metabolism, Terpenoid backbone biosynthesis, Metabolic pathways, Biosynthesis of secondary metabolites, Microbial metabolism in…	acetyl-CoA acyltransferase	// fatty acid beta-oxidation // cytoplasm // acyltransferase activity, transferring groups other than amino-acyl groups // acyltransferase activity // transferase activity // acetyl-CoA C-acyltransferase activity // acetyl-CoA C-acetyltransferase activity //
585	SAOUHSC_02859=SAOUHSC_02859	4	NCTC8325	protein_coding	NE	NE	mvaA; hydroxymethylglutaryl-CoA reductase [EC:1.1.1.88]	Terpenoid backbone biosynthesis, Biosynthesis of secondary metabolites	hydroxymethylglutaryl-CoA reductase	// coenzyme A metabolic process // // hydroxymethylglutaryl-CoA reductase (NADH) activity // oxidoreductase activity, acting on the CH-OH group of donors, NAD or NADP as acceptor // oxidoreductase activity // hydroxymethylglutaryl-CoA reductase (NADPH) activity //
586	SAOUHSC_01207=SAOUHSC_01207	4	NCTC8325	protein_coding	E	E	SRP54, ffh; signal recognition particle subunit SRP54 [EC:3.6.5.4]	Quorum sensing, Protein export, Bacterial secretion system	signal recognition particle protein	// SRP-dependent cotranslational protein targeting to membrane // protein targeting to membrane // ribonucleoprotein complex // signal recognition particle // cytoplasm // 7S RNA binding // GTP binding // GTPase activity // RNA binding // nucleotide binding //
587	SAOUHSC_01287=SAOUHSC_01287	4	NCTC8325	protein_coding	E	E	glnA, GLUL; glutamine synthetase [EC:6.3.1.2]	Arginine biosynthesis, Alanine, aspartate and glutamate metabolism, Glyoxylate and dicarboxylate metabolism, Nitrogen metabolism, Metabolic pathways, Microbial metabolism in diverse environments, Biosynthesis of amino acids, Two-component system	glutamine synthetase	// polyamine catabolic process // nitrogen compound metabolic process // glutamine biosynthetic process // // transcription factor binding // ligase activity // ATP binding // glutamate-ammonia ligase activity // catalytic activity // nucleotide binding //
588	SAOUHSC_01285=SAOUHSC_01285	4	NCTC8325	protein_coding	E	NE	glnR; MerR family transcriptional regulator, glutamine synthetase repressor	NA	glutamine synthetase repressor	// regulation of DNA-templated transcription // // DNA binding //
589	SAOUHSC_00223=SAOUHSC_00223	4	NCTC8325	protein_coding	E	NE	tarF; teichoic acid glycerol-phosphate transferase [EC:2.7.8.45]	NA	teichoic acid biosynthesis protein F	// cell wall organization // teichoic acid biosynthetic process // membrane // plasma membrane // CDP-glycerol glycerophosphotransferase activity // glycosyltransferase activity // transferase activity //
590	SAOUHSC_00226=SAOUHSC_00226	4	NCTC8325	protein_coding	E	E	tarJ; ribitol-5-phosphate 2-dehydrogenase (NADP+) [EC:1.1.1.405]	Pentose and glucuronate interconversions, Metabolic pathways	ribulose-5-phosphate reductase 1	// poly(ribitol phosphate) teichoic acid biosynthetic process // cell wall organization // teichoic acid biosynthetic process // // zinc ion binding // ribitol-5-phosphate 2-dehydrogenase activity // metal ion binding // oxidoreductase activity //
591	SAOUHSC_00225=ispD	4	NCTC8325	protein_coding	E	NE	tarI; D-ribitol-5-phosphate cytidylyltransferase [EC:2.7.7.40]	Pentose and glucuronate interconversions, Metabolic pathways	ribitol-5-phosphate cytidylyltransferase 1	// poly(ribitol phosphate) teichoic acid biosynthetic process // cell wall organization // teichoic acid biosynthetic process // isoprenoid biosynthetic process // // cytidylyltransferase activity // 2-C-methyl-D-erythritol 4-phosphate cytidylyltransferase activity // D-ribitol-5-phosphate cytidylyltransferase activity // nucleotidyltransferase activity // transferase activity // catalytic activi…
592	SAOUHSC_01374=SAOUHSC_01374	4	NCTC8325	protein_coding	E	E	femB; peptidoglycan pentaglycine glycine transferase (the fourth and fifth glycine) [EC:2.3.2.18]	Peptidoglycan biosynthesis, Metabolic pathways	<i>N</i>-acetylmuramoyl-L-alanyl-D-glutamyl-L-lysyl-(glycine)<sub>3</sub>-D-alanyl-D-alanine-diphosphoundecaprenyl-<i>N</i>-acetylglucosamine:glycine transferase	// protein phosphopantetheinylation // cell wall organization // response to antibiotic // cell wall macromolecule biosynthetic process // peptidoglycan biosynthetic process // regulation of cell shape // cytoplasm // aminoacyltransferase activity // acyltransferase activity // transferase activity //
593	SAOUHSC_00769=secA	4	NCTC8325	protein_coding	E	E	secA; preprotein translocase subunit SecA [EC:7.4.2.8]	Quorum sensing, Protein export, Bacterial secretion system	protein translocation ATPase SecA	// intracellular protein transmembrane transport // protein transport by the Sec complex // protein import // protein transport // intracellular protein transport // protein targeting // cell envelope Sec protein transport complex // membrane // plasma membrane // cytosol // cytoplasm // protein-exporting ATPase activity // metal ion binding // ABC-type protein transporter activity // ATP binding…
594	SAOUHSC_01837=SAOUHSC_01837	4	NCTC8325	protein_coding	E	NE	plsC; 1-acyl-sn-glycerol-3-phosphate acyltransferase [EC:2.3.1.51]	Glycerolipid metabolism, Glycerophospholipid metabolism, Metabolic pathways, Biosynthesis of secondary metabolites	1-acyl-sn-glycerol-3-phosphate acyltransferase domain-containing protein	// phosphatidic acid biosynthetic process // plasma membrane // lysophosphatidic acid acyltransferase activity // acyltransferase activity // transferase activity // acylglycerol O-acyltransferase activity // 1-acylglycerol-3-phosphate O-acyltransferase activity //
595	SAOUHSC_02623=SAOUHSC_02623	4	NCTC8325	protein_coding	E	E	idi, IDI; isopentenyl-diphosphate Delta-isomerase [EC:5.3.3.2]	Terpenoid backbone biosynthesis, Metabolic pathways, Biosynthesis of secondary metabolites	isopentenyl pyrophosphate isomerase	// isoprenoid biosynthetic process // cytoplasm // NADPH binding // magnesium ion binding // metal ion binding // isomerase activity // oxidoreductase activity // FMN binding // isopentenyl-diphosphate delta-isomerase activity // catalytic activity //
596	SAOUHSC_02371=SAOUHSC_02371	4	NCTC8325	protein_coding	E	NE	PANK1_2_3, CAB1, coaW; type II pantothenate kinase [EC:2.7.1.33]	Pantothenate and CoA biosynthesis, Metabolic pathways, Biosynthesis of cofactors	pantothenate kinase	// phosphorylation // coenzyme A biosynthetic process // cytosol // cytoplasm // transferase activity // kinase activity // ATP binding // pantothenate kinase activity // nucleotide binding //
597	SAOUHSC_01075=coaD	4	NCTC8325	protein_coding	E	E	E2.7.7.3A, coaD, kdtB; pantetheine-phosphate adenylyltransferase [EC:2.7.7.3]	Pantothenate and CoA biosynthesis, Metabolic pathways, Biosynthesis of cofactors	phosphopantetheine adenylyltransferase	// coenzyme A biosynthetic process // biosynthetic process // cytoplasm // nucleotidyltransferase activity // transferase activity // ATP binding // pantetheine-phosphate adenylyltransferase activity // catalytic activity // nucleotide binding //
598	SAOUHSC_02327=SAOUHSC_02327	4	NCTC8325	protein_coding	E	NE	yidC, spoIIIJ, OXA1, ccfA; YidC/Oxa1 family membrane protein insertase	Quorum sensing, Protein export, Bacterial secretion system	membrane protein insertase YidC	// protein insertion into membrane // protein transport // membrane // plasma membrane // membrane insertase activity //
599	SAOUHSC_00641=SAOUHSC_00641	4	NCTC8325	protein_coding	E	E	tagH; teichoic acid transport system ATP-binding protein [EC:7.5.2.4]	ABC transporters	teichoic acid efflux transporter	// transmembrane transport // teichoic acid transport // membrane // plasma membrane // ABC-type transporter activity // ATP hydrolysis activity // ABC-type teichoic acid transporter activity // ATP binding // nucleotide binding // transporter activity //
600	SAOUHSC_00642=SAOUHSC_00642	4	NCTC8325	protein_coding	E	NE	tagG; teichoic acid transport system permease protein	ABC transporters	teichoic acid efflux transporter	// transmembrane transport // lipopolysaccharide transport // ATP-binding cassette (ABC) transporter complex // membrane // plasma membrane // ABC-type transporter activity //
601	SAOUHSC_02114=SAOUHSC_02114	4	NCTC8325	protein_coding	E	E	dagK; diacylglycerol kinase (ATP) [EC:2.7.1.107]	Glycerolipid metabolism, Glycerophospholipid metabolism, Metabolic pathways, Biosynthesis of secondary metabolites	diacylglycerol kinase subunit	// phosphorylation // phospholipid biosynthetic process // lipid metabolic process // // metal ion binding // transferase activity // kinase activity // ATP binding // diacylglycerol kinase activity // NAD+ kinase activity // nucleotide binding //
602	SAOUHSC_01351=SAOUHSC_01351	4	NCTC8325	protein_coding	E	E	parE; topoisomerase IV subunit B [EC:5.6.2.2]	NA	DNA topoisomerase IV	// chromosome segregation // DNA topological change // nucleoid // chromosome // metal ion binding // isomerase activity // ATP binding // DNA topoisomerase type II (double strand cut, ATP-hydrolyzing) activity // DNA topoisomerase activity // DNA binding // nucleotide binding //
603	SAOUHSC_01352=SAOUHSC_01352	4	NCTC8325	protein_coding	NE	E	parC; topoisomerase IV subunit A [EC:5.6.2.2]	NA	DNA topoisomerase IV	// chromosome segregation // response to antibiotic // DNA topological change // DNA metabolic process // cytoplasm // extrinsic component of plasma membrane // DNA topoisomerase type II (double strand cut, ATP-hydrolyzing) complex // membrane // plasma membrane // chromosome // isomerase activity // ATP binding // DNA topoisomerase type II (double strand cut, ATP-hydrolyzing) activity // DNA top…
604	SAOUHSC_01467=SAOUHSC_01467	4	NCTC8325	protein_coding	E	E	mrcA; penicillin-binding protein 1A [EC:2.4.1.129 3.4.16.4]	Peptidoglycan biosynthesis, Metabolic pathways, beta-Lactam resistance	peptidoglycan glycosyltransferase/peptidoglycan DD-transpeptidase PBP2	// proteolysis // metabolic process // response to antibiotic // peptidoglycan biosynthetic process // membrane // carboxypeptidase activity // peptidase activity // hydrolase activity // catalytic activity // glycosyltransferase activity // serine-type D-Ala-D-Ala carboxypeptidase activity // peptidoglycan glycosyltransferase activity // transferase activity // penicillin binding //
605	SAOUHSC_00579=SAOUHSC_00579	4	NCTC8325	protein_coding	E	E	E2.7.4.2, mvaK2; phosphomevalonate kinase [EC:2.7.4.2]	Terpenoid backbone biosynthesis, Metabolic pathways, Biosynthesis of secondary metabolites	phosphomevalonate kinase	// isopentenyl diphosphate biosynthetic process, mevalonate pathway // farnesyl diphosphate biosynthetic process, mevalonate pathway // phosphorylation // // nucleotide binding // transferase activity // kinase activity // ATP binding // phosphomevalonate kinase activity //
606	SAOUHSC_00578=SAOUHSC_00578	4	NCTC8325	protein_coding	E	E	MVD, mvaD; diphosphomevalonate decarboxylase [EC:4.1.1.33]	Terpenoid backbone biosynthesis, Metabolic pathways, Biosynthesis of secondary metabolites	mevalonate diphosphate decarboxylase	// phosphorylation // lipid metabolic process // isopentenyl diphosphate biosynthetic process, mevalonate pathway // isoprenoid biosynthetic process // cytosol // transferase activity // kinase activity // nucleotide binding // carboxy-lyase activity // lyase activity // ATP binding // diphosphomevalonate decarboxylase activity //
607	SAOUHSC_01871=SAOUHSC_01871	4	NCTC8325	protein_coding	E	E	NA	NA	polysaccharide biosynthesis protein	// // membrane // plasma membrane // //
608	SAOUHSC_00577=SAOUHSC_00577	4	NCTC8325	protein_coding	E	NE	E2.7.1.36, MVK, mvaK1; mevalonate kinase [EC:2.7.1.36]	Terpenoid backbone biosynthesis, Metabolic pathways, Biosynthesis of secondary metabolites	mevalonate kinase	// lipid metabolic process // isopentenyl diphosphate biosynthetic process, mevalonate pathway // phosphorylation // sterol metabolic process // isoprenoid biosynthetic process // cytosol // cytoplasm // transferase activity // kinase activity // ATP binding // mevalonate kinase activity // nucleotide binding //
609	SAOUHSC_01856=murC	4	NCTC8325	protein_coding	E	E	murC; UDP-N-acetylmuramate--alanine ligase [EC:6.3.2.8]	D-Glutamine and D-glutamate metabolism, Peptidoglycan biosynthesis, Metabolic pathways	UDP-N-acetylmuramate--L-alanine ligase	// cell wall organization // cell division // peptidoglycan biosynthetic process // biosynthetic process // regulation of cell shape // cell cycle // cytoplasm // acid-amino acid ligase activity // ligase activity // UDP-N-acetylmuramate-L-alanine ligase activity // ATP binding // nucleotide binding //
610	SAOUHSC_00851=SAOUHSC_00851	2	NCTC8325	protein_coding	E	E	sufB; Fe-S cluster assembly protein SufB	NA	Fe-S cluster biosynthesis protein SufB	// iron-sulfur cluster assembly // // //
611	SAOUHSC_00850=SAOUHSC_00850	2	NCTC8325	protein_coding	NE	E	iscU, nifU; nitrogen fixation protein NifU and related proteins	NA	Fe-S cluster biosynthesis protein SufU	// protein maturation by iron-sulfur cluster transfer // iron-sulfur cluster assembly // cellular iron ion homeostasis // cytoplasm // 4 iron, 4 sulfur cluster binding // 2 iron, 2 sulfur cluster binding // iron-sulfur cluster binding // iron-sulfur transferase activity // ferrous iron binding // iron ion binding //
612	SAOUHSC_00847=SAOUHSC_00847	2	NCTC8325	protein_coding	E	NE	sufC; Fe-S cluster assembly ATP-binding protein	NA	Fe-S cluster biosynthesis protein SufC	// // // ATP hydrolysis activity // ATP binding // nucleotide binding //
613	SAOUHSC_00848=SAOUHSC_00848	2	NCTC8325	protein_coding	E	E	sufD; Fe-S cluster assembly protein SufD	NA	Fe-S cluster biosynthesis protein SufD	// iron-sulfur cluster assembly // // //
614	SAOUHSC_00849=SAOUHSC_00849	2	NCTC8325	protein_coding	E	E	sufS; cysteine desulfurase / selenocysteine lyase [EC:2.8.1.7 4.4.1.16]	Selenocompound metabolism, Metabolic pathways	L-cysteine desulfurase	// cysteine metabolic process // // cysteine desulfurase activity // pyridoxal phosphate binding // transferase activity // transaminase activity // catalytic activity //
615	SAOUHSC_01178=SAOUHSC_01178	2	NCTC8325	protein_coding	E	E	coaBC, dfp; phosphopantothenoylcysteine decarboxylase / phosphopantothenate---cysteine ligase [EC:4.1.1.36 6.3.2.5]	Pantothenate and CoA biosynthesis, Metabolic pathways, Biosynthesis of cofactors	bifunctional phosphopantothenoylcysteine decarboxylase / phosphopantothenate-cysteine ligase	// metabolic process // pantothenate catabolic process // coenzyme A biosynthetic process // phosphopantothenoylcysteine decarboxylase complex // metal ion binding // ligase activity // carboxy-lyase activity // lyase activity // FMN binding // phosphopantothenoylcysteine decarboxylase activity // phosphopantothenate--cysteine ligase activity // catalytic activity //
616	SAOUHSC_00904=SAOUHSC_00904	2	NCTC8325	protein_coding	NE	E	addB; ATP-dependent helicase/nuclease subunit B [EC:3.1.-.- 3.6.4.12]	NA	ATP-dependent helicase/nuclease	// recombinational repair // nucleic acid phosphodiester bond hydrolysis // DNA duplex unwinding // cellular response to DNA damage stimulus // DNA repair // double-strand break repair via homologous recombination // DNA helicase complex // cytosol // ATP hydrolysis activity // DNA helicase activity // 3'-5' DNA helicase activity // 5'-3' exonuclease activity // double-stranded DNA binding // 4 i…
617	SAOUHSC_00905=SAOUHSC_00905	2	NCTC8325	protein_coding	NE	E	addA; ATP-dependent helicase/nuclease subunit A [EC:3.1.-.- 3.6.4.12]	NA	ATP-dependent helicase/nuclease	// recombinational repair // double-strand break repair via homologous recombination // nucleic acid phosphodiester bond hydrolysis // DNA duplex unwinding // cellular response to DNA damage stimulus // double-strand break repair // DNA repair // DNA helicase complex // cytosol // ATP hydrolysis activity // DNA helicase activity // 3'-5' DNA helicase activity // 3'-5' exonuclease activity // doub…
618	SAOUHSC_00454=SAOUHSC_00454	2	NCTC8325	protein_coding	E	E	holB; DNA polymerase III subunit delta' [EC:2.7.7.7]	DNA replication, Mismatch repair, Homologous recombination	DNA polymerase III	// DNA biosynthetic process // DNA-templated DNA replication // DNA replication // DNA polymerase III complex // nucleotidyltransferase activity // transferase activity // DNA-directed DNA polymerase activity // DNA binding //
619	SAOUHSC_00452=SAOUHSC_00452	2	NCTC8325	protein_coding	NE	NE	NA	NA	cyclic diadenylate monophosphate (c-di-AMP)-binding protein PstA	// // // //
620	SAOUHSC_02122=SAOUHSC_02122	2	NCTC8325	protein_coding	E	E	E6.5.1.2, ligA, ligB; DNA ligase (NAD+) [EC:6.5.1.2]	DNA replication, Base excision repair, Nucleotide excision repair, Mismatch repair	NAD-dependent DNA ligase	// DNA metabolic process // cellular response to DNA damage stimulus // base-excision repair, DNA ligation // DNA repair // DNA replication // cytosol // metal ion binding // ligase activity // DNA ligase (NAD+) activity // DNA binding //
621	SAOUHSC_02353=upp	2	NCTC8325	protein_coding	NE	NE	upp, UPRT; uracil phosphoribosyltransferase [EC:2.4.2.9]	Pyrimidine metabolism, Metabolic pathways	uracil phosphoribosyltransferase	// phosphorylation // pyrimidine-containing compound salvage // UMP salvage // pyrimidine nucleoside salvage // nucleoside metabolic process // metabolic process // uracil salvage // pyrimidine nucleobase metabolic process // cytoplasm // cytosol // kinase activity // magnesium ion binding // glycosyltransferase activity // transferase activity // GTP binding // uridine kinase activity // uracil …
622	SAOUHSC_02352=SAOUHSC_02352	2	NCTC8325	protein_coding	NE	NE	wecB; UDP-N-acetylglucosamine 2-epimerase (non-hydrolysing) [EC:5.1.3.14]	Amino sugar and nucleotide sugar metabolism, O-Antigen nucleotide sugar biosynthesis, Metabolic pathways, Two-component system	UDP-N-acetylglucosamine 2-epimerase subunit	// // // catalytic activity // isomerase activity // UDP-N-acetylglucosamine 2-epimerase activity //
623	SAOUHSC_02354=glyA	2	NCTC8325	protein_coding	NE	NE	glyA, SHMT; glycine hydroxymethyltransferase [EC:2.1.2.1]	Glycine, serine and threonine metabolism, Cyanoamino acid metabolism, Glyoxylate and dicarboxylate metabolism, One carbon pool by folate, Methane metabolism, Metabolic pathways, Biosynthesis of secondary metabolites, Microbial metabolism in diverse environments, Carbon metabolism, Biosynthesis of amino acids, Biosynthesis of cofactors	serine hydroxymethyltransferase	// cellular response to tetrahydrofolate // folic acid metabolic process // tetrahydrofolate metabolic process // L-serine catabolic process // glycine metabolic process // tetrahydrofolate interconversion // glycine biosynthetic process from serine // amino acid biosynthetic process // one-carbon metabolic process // glycine biosynthetic process // cytosol // cytoplasm // serine binding // cobal…
624	SAOUHSC_02355=SAOUHSC_02355	2	NCTC8325	protein_coding	NE	NE	NA	NA	TIGR01440 family protein	// // // //
625	SAOUHSC_00640=SAOUHSC_00640	2	NCTC8325	protein_coding	E	NE	tagA, tarA; N-acetylglucosaminyldiphosphoundecaprenol N-acetyl-beta-D-mannosaminyltransferase [EC:2.4.1.187]	NA	teichoic acid biosynthesis protein	// cell wall organization // teichoic acid biosynthetic process // biosynthetic process // // hexosyltransferase activity // N-acetylglucosaminyldiphosphoundecaprenol N-acetyl-beta-D-mannosaminyltransferase activity // glycosyltransferase activity // transferase activity //
626	SAOUHSC_00760=SAOUHSC_00760	2	NCTC8325	protein_coding	NE	NE	NA	NA	GGDEF domain protein from <i>Staphylococcus</i>	// negative regulation of bacterial-type flagellum-dependent cell motility // cell adhesion involved in single-species biofilm formation // cell wall organization // peptidyl-histidine phosphorylation // phosphorelay signal transduction system // membrane // plasma membrane // diguanylate cyclase activity // protein histidine kinase activity // phosphorelay sensor kinase activity //
627	SAOUHSC_01155=SAOUHSC_01155	2	NCTC8325	protein_coding	NE	NE	yggT; YggT family protein	NA	cell division protein	// // membrane // //
628	SAOUHSC_00442=SAOUHSC_00442	2	NCTC8325	protein_coding	E	E	dnaX; DNA polymerase III subunit gamma/tau [EC:2.7.7.7]	DNA replication, Mismatch repair, Homologous recombination	DNA polymerase III	// DNA biosynthetic process // DNA-templated DNA replication // DNA replication // DNA polymerase III complex // nucleotidyltransferase activity // transferase activity // ATP binding // DNA-directed DNA polymerase activity // DNA binding // nucleotide binding //
629	SAOUHSC_01194=SAOUHSC_01194	2	NCTC8325	protein_coding	NE	E	recG; ATP-dependent DNA helicase RecG [EC:3.6.4.12]	Homologous recombination	ATP-dependent DNA helicase RecG	// DNA duplex unwinding // RNA secondary structure unwinding // cellular response to DNA damage stimulus // DNA recombination // DNA repair // cytoplasm // ATP hydrolysis activity // DNA helicase activity // hydrolase activity // ATP binding // helicase activity // RNA helicase activity // DNA binding // nucleic acid binding // nucleotide binding //
630	SAOUHSC_01252=SAOUHSC_01252	2	NCTC8325	protein_coding	E	E	rnj; ribonuclease J [EC:3.1.-.-]	RNA degradation	Ribonuclease J 2	// RNA phosphodiester bond hydrolysis, exonucleolytic // RNA phosphodiester bond hydrolysis, endonucleolytic // RNA phosphodiester bond hydrolysis // mRNA processing // RNA processing // rRNA processing // cytoplasm // metal ion binding // hydrolase activity // zinc ion binding // 5'-3' exoribonuclease activity // exonuclease activity // endoribonuclease activity // endonuclease activity // nucle…
631	SAOUHSC_01035=SAOUHSC_01035	2	NCTC8325	protein_coding	NE	E	rnj; ribonuclease J [EC:3.1.-.-]	RNA degradation	Ribonuclease J 1	// RNA phosphodiester bond hydrolysis, exonucleolytic // RNA phosphodiester bond hydrolysis, endonucleolytic // RNA phosphodiester bond hydrolysis // mRNA processing // RNA processing // rRNA processing // cytoplasm // metal ion binding // hydrolase activity // zinc ion binding // 5'-3' exoribonuclease activity // exonuclease activity // endoribonuclease activity // endonuclease activity // nucle…
632	SAOUHSC_01501=SAOUHSC_01501	2	NCTC8325	protein_coding	E	E	NA	NA	elastin binding protein	// // membrane // plasma membrane // //
633	SAOUHSC_01361=SAOUHSC_01361	2	NCTC8325	protein_coding	NE	NE	tagT_U_V; polyisoprenyl-teichoic acid--peptidoglycan teichoic acid transferase [EC:2.7.8.-]	NA	regulatory protein MsrR	// // membrane // plasma membrane // //
634	SAOUHSC_00998=SAOUHSC_00998	2	NCTC8325	protein_coding	NE	NE	fmtA; teichoic acid D-alanine hydrolase [EC:3.1.1.103]	NA	teichoic acid D-alanine esterase	// cell wall organization // response to antibiotic // membrane // plasma membrane // hydrolase activity //
635	SAOUHSC_00934=spxA	2	NCTC8325	protein_coding	E	NE	spxA; regulatory protein spx	NA	transcriptional regulator Spx	// negative regulation of DNA-templated transcription // regulation of DNA-templated transcription // cytosol // cytoplasm // //
636	SAOUHSC_00445=recR	2	NCTC8325	protein_coding	NE	E	recR; recombination protein RecR	Homologous recombination	recombination protein RecR	// cellular response to DNA damage stimulus // DNA recombination // DNA repair // // metal ion binding // DNA binding //
637	SAOUHSC_01262=recA	2	NCTC8325	protein_coding	NE	E	recA; recombination protein RecA	Homologous recombination	DNA recombination/repair protein RecA	// SOS response // cellular response to DNA damage stimulus // DNA recombination // DNA repair // DNA metabolic process // cytosol // cytoplasm // ATP-dependent DNA damage sensor activity // ATP-dependent activity, acting on DNA // ATP binding // single-stranded DNA binding // damaged DNA binding // DNA binding // nucleotide binding //
638	SAOUHSC_01179=SAOUHSC_01179	2	NCTC8325	protein_coding	E	E	priA; primosomal protein N' (replication factor Y) (superfamily II helicase) [EC:3.6.4.-]	Homologous recombination	primosomal protein N	// DNA duplex unwinding // DNA recombination // double-strand break repair // DNA replication initiation // DNA replication, synthesis of RNA primer // DNA unwinding involved in DNA replication // DNA replication // primosome complex // DNA helicase activity // metal ion binding // 3'-5' DNA helicase activity // hydrolase activity // zinc ion binding // ATP binding // helicase activity // DNA bin…
639	SAOUHSC_00906=SAOUHSC_00906	2	NCTC8325	protein_coding	NE	NE	NA	NA	hypothetical protein	// // // acetylpyruvate hydrolase activity // hydrolase activity // metal ion binding // catalytic activity //
640	SAOUHSC_01333=SAOUHSC_01333	2	NCTC8325	protein_coding	E	NE	lexA; repressor LexA [EC:3.4.21.88]	NA	DNA-binding transcriptional repressor LexA	// negative regulation of DNA-templated transcription // SOS response // cellular response to DNA damage stimulus // proteolysis // regulation of DNA-templated transcription // DNA repair // DNA replication // // hydrolase activity // serine-type endopeptidase activity // DNA binding //
641	SAOUHSC_01752=SAOUHSC_01752	2	NCTC8325	protein_coding	NE	NE	pheB; chorismate mutase [EC:5.4.99.5]	Phenylalanine, tyrosine and tryptophan biosynthesis, Metabolic pathways, Biosynthesis of secondary metabolites, Biosynthesis of amino acids	UPF0735 ACT domain-containing protein SAOUHSC_01752	// // // //
642	SAOUHSC_01750=ruvB	2	NCTC8325	protein_coding	E	E	ruvB; holliday junction DNA helicase RuvB [EC:3.6.4.12]	Homologous recombination	Holliday junction DNA helicase RuvB	// DNA duplex unwinding // SOS response // cellular response to DNA damage stimulus // DNA recombination // DNA repair // // ATP hydrolysis activity // DNA helicase activity // hydrolase activity // four-way junction helicase activity // ATP binding // helicase activity // DNA binding // nucleotide binding //
643	SAOUHSC_01751=ruvA	2	NCTC8325	protein_coding	E	NE	ruvA; holliday junction DNA helicase RuvA [EC:3.6.4.12]	Homologous recombination	Holliday junction DNA helicase RuvA	// response to stimulus // DNA duplex unwinding // SOS response // cellular response to DNA damage stimulus // DNA recombination // DNA repair // Holliday junction helicase complex // ATP hydrolysis activity // hydrolase activity // four-way junction helicase activity // ATP binding // helicase activity // DNA helicase activity // DNA binding // nucleotide binding //
644	SAOUHSC_01466=recU	1	NCTC8325	protein_coding	E	NE	recU; recombination protein U	NA	Holliday junction-specific endonuclease	// nucleic acid phosphodiester bond hydrolysis // chromosome segregation // cellular response to DNA damage stimulus // DNA recombination // DNA repair // cytoplasm // crossover junction endodeoxyribonuclease activity // nucleic acid binding // metal ion binding // hydrolase activity // endonuclease activity // nuclease activity // magnesium ion binding //
645	SAOUHSC_01259=SAOUHSC_01259	1	NCTC8325	protein_coding	NE	E	NA	NA	transcriptional regulator	// // membrane // DNA binding //
646	SAOUHSC_01260=SAOUHSC_01260	1	NCTC8325	protein_coding	E	E	pgsA, PGS1; CDP-diacylglycerol---glycerol-3-phosphate 3-phosphatidyltransferase [EC:2.7.8.5]	Glycerophospholipid metabolism, Metabolic pathways	CDP-diacylglycerol--glycerol-3-phosphate 3-phosphatidyltransferase	// phosphatidylglycerol biosynthetic process // glycerophospholipid biosynthetic process // phospholipid biosynthetic process // lipid metabolic process // membrane // phosphotransferase activity, for other substituted phosphate groups // transferase activity // CDP-diacylglycerol-glycerol-3-phosphate 3-phosphatidyltransferase activity //
647	SAOUHSC_00869=SAOUHSC_00869	1	NCTC8325	protein_coding	E	E	dltA; D-alanine--poly(phosphoribitol) ligase subunit 1 [EC:6.1.1.13]	D-Alanine metabolism, Metabolic pathways, Cationic antimicrobial peptide (CAMP) resistance, Two-component system, Staphylococcus aureus infection	D-alanine--poly(phosphoribitol) ligase subunit 1	// lipoteichoic acid biosynthetic process // cytoplasm // D-alanine [D-alanyl carrier protein] ligase activity // ligase activity // ATP binding // nucleotide binding //
648	SAOUHSC_00872=SAOUHSC_00872	1	NCTC8325	protein_coding	NE	E	dltD; D-alanine transfer protein	Cationic antimicrobial peptide (CAMP) resistance, Two-component system, Staphylococcus aureus infection	D-alanine carrier protein:PG D-alanyltransferase	// lipoteichoic acid biosynthetic process // membrane // plasma membrane // //
649	SAOUHSC_00870=SAOUHSC_00870	1	NCTC8325	protein_coding	NE	E	dltB; membrane protein involved in D-alanine export	Cationic antimicrobial peptide (CAMP) resistance, Two-component system, Staphylococcus aureus infection	D-alanine transfer protein DltB	// lipoteichoic acid biosynthetic process // plasma membrane // membrane // transferase activity // acyltransferase activity //
650	SAOUHSC_01359=SAOUHSC_01359	1	NCTC8325	protein_coding	E	NE	mprF, fmtC; phosphatidylglycerol lysyltransferase [EC:2.3.2.3]	Cationic antimicrobial peptide (CAMP) resistance, Two-component system, Staphylococcus aureus infection	phosphatidylglycerol lysyltransferase	// protein phosphopantetheinylation // phospholipid homeostasis // response to antibiotic // lipid metabolic process // membrane // plasma membrane // aminoacyltransferase activity // lysyltransferase activity // transferase activity //
