# Supplementary material for: The genetic landscape of antibiotic sensitivity in Staphylococcus aureus
Source: Sci Adv. 2026 May 8;12(19):eaeb9875. doi: 10.1126/sciadv.aeb9875 (PMC13162198; doi:10.1126/sciadv.aeb9875)
Supplement: Supplementary file 2 — Tables S1 to S21 [file sciadv.aeb9875_tables_s1_to_s21.zip › Table S6 RN4220 hierarchical clustering of significant GOs.xlsx]

## Sheet: all_abx_NCTC8325_biocyc_v25_fc9
	vanc1	dapt0.5	dapt0.25	oxa0.05	cipro0.2	cipro0.4	tet0.04	erm0.08	tmp0.4	mup0.02	lzd0.2	lzd0.25	gent0.5
GO:2001295 malonyl-CoA biosynthetic process	0	4.07464	0	-0.888061	-0.893078	0	2.58787	0	0	2.37939	0	0	-4.42342
GO:0003989 acetyl-CoA carboxylase activity	0	4.29552	0	0	0	0	3.32166	0	0	0	0	1.70307	-4.75613
GO:0009317 acetyl-CoA carboxylase complex	0	4.07464	0	0	0	0	2.58787	0	0	0	0	2.36918	-4.42342
GO:1902600 proton transmembrane transport	1.30621	2.55504	0	0	0	1.79334	0	0	0	-2.53006	0	0	-5.6608
GO:0006631 fatty acid metabolic process	0.547648	3.40529	0	-0.909167	-1.27807	0	1.69586	-2.15722	1.57018	0	0	0	-9.80513
GO:0006633 fatty acid biosynthetic process	0.669826	4.61858	0	-1.12957	-2.0424	0	1.96764	-2.52946	1.6663	0	0	0	-13.8265
GO:0006629 lipid metabolic process	0	0.72515	-2.82241	-2.59775	-4.11738	-2.25274	-2.62806	-2.20537	1.24228	0	-1.42816	0	-9.92177
GO:0030497 fatty acid elongation	0	0	0	0	0	0	0	0	0	0	-1.84092	0	-2.94324
GO:0004315 3-oxoacyl-[acyl-carrier-protein] synthase activity	1.2895	0	0	0	0	0	0	0	0	0	0	0	-2.94324
GO:0006754 ATP biosynthetic process	0	-1.24238	0	0	0.800264	0	0	0	0	3.91747	0	0	-11.9133
GO:0045261 proton-transporting ATP synthase complex, catalytic core F(1)	0	0	0	0	0	0	0	0	0	3.30022	0	0	-7.40132
GO:0006164 purine nucleotide biosynthetic process	3.90415	1.5519	0	0	0	2.59841	0	0	0	2.50017	0	0	2.61507
GO:0016682 oxidoreductase activity, acting on diphenols and related substances as donors, oxygen as acceptor	3.61607	0	0	0	0	0	0	0	0	0	0	0	0
GO:0015990 electron transport coupled proton transport	2.7729	0	0	0	0	0	0	0	0	0	0	0	0
GO:0009486 cytochrome bo3 ubiquinol oxidase activity	4.55809	0	0	0	0	0	0	0	0	0	0	0	0
GO:0004129 cytochrome-c oxidase activity	2.7729	0	0	0	0	0	0	0	0	0	0	0	0
GO:0009060 aerobic respiration	2.7729	0	0	0	0	0	0	0	0	0	0	0	0
GO:0070469 respirasome	2.79831	0	0	0	0	0	0	0	0	0	0	0	0.784648
GO:0006189 'de novo' IMP biosynthetic process	4.86747	0	0	0	0	0	0	0	0	0	0	0	1.15887
GO:0009319 cytochrome o ubiquinol oxidase complex	3.21167	0	0	0	0	0	0	0	0	0	0	0	0.698029
GO:0004176 ATP-dependent peptidase activity	0	3.48683	2.44179	0	0	0	0	0	0	0	0	0	0
GO:0005759 mitochondrial matrix	0	1.35393	3.04356	0	0	0	0	0	0	0	0	1.41517	0
GO:0000428 DNA-directed RNA polymerase complex	2.71372	5.52164	-1.66568	-0.827198	0	1.62782	0	0	0	0	0	-2.50532	1.22282
GO:0003899 DNA-directed 5'-3' RNA polymerase activity	2.71372	5.52164	-1.66568	-0.827198	0	1.62782	0	0	0	0	0	-2.50532	1.22282
WJ:0000001 tRNA	1.23109	2.73055	0	0	0	1.19331	2.72998	0	0	-2.85712	0	0	0
GO:0008137 NADH dehydrogenase (ubiquinone) activity	0	3.48683	0	0	0	2.1415	0	0	0	-2.12019	0	0	1.1412
GO:0006814 sodium ion transport	1.11525	4.0487	0	0	0	2.81615	0	0	0	-3.88187	0	0	1.01522
GO:0015297 antiporter activity	0	4.0601	0	0	0	2.16985	0	0	0	-3.02688	0	0	0
GO:0043039 tRNA aminoacylation	0	0	0	0	0	5.13315	0	1.47503	0	0	0	0	0
GO:0006177 GMP biosynthetic process	0	2.71213	0	0	0	2.89926	0	0	0	2.84562	0	0	1.52168
GO:0006354 DNA-templated transcription elongation	0.521026	3.17287	0	0	0	2.43235	0	0	0	2.37939	0	2.36918	0.698029
GO:0003723 RNA binding	4.92809	4.33891	0	0	0	9.90128	0	-5.09109	0	0	2.65505	5.28632	0
GO:0043229 intracellular organelle	0.955406	2.18999	0	0	0.824579	4.949	0	0	0	0	0	0	0
GO:0015934 large ribosomal subunit	4.02936	3.26827	-1.9939	0	0	6.49104	0	0	0	0	0	3.44584	0
GO:0019843 rRNA binding	6.80156	7.01189	0	-1.18032	0	10.231	0	0	0	0	0	3.78147	0
GO:1990904 ribonucleoprotein complex	5.98961	10.9842	0	-1.30764	0	11.9927	0	0	0	0	0	4.53245	0
GO:0003735 structural constituent of ribosome	11.7754	19.6206	0	0	0	17.8194	0	0	0	-2.35304	0	5.67655	0
GO:0005840 ribosome	11.7754	19.6206	0	0	0	17.8194	0	0	0	-1.80261	0	5.67655	0.585274
GO:0006412 translation	10.7593	15.611	0	-1.29788	0	25.3738	3.32209	4.20592	0	3.51222	4.00012	11.9328	0
GO:0022625 cytosolic large ribosomal subunit	3.77394	6.6831	0	-0.962076	0	9.52203	0	-1.74688	0	2.60895	0	5.51627	0
GO:0002161 aminoacyl-tRNA editing activity	0	0	0	-0.827198	0	0	0	3.05308	0	0	0	4.18531	0
GO:0106074 aminoacyl-tRNA metabolism involved in translational fidelity	0	0	0	-0.827198	0	0	0	3.05308	0	0	0	4.18531	0
GO:0016874 ligase activity	-0.233283	-1.28522	-2.42485	-4.17046	-3.04958	3.57154	8.73869	6.65381	0	3.34964	0	2.68553	2.49163
GO:0000049 tRNA binding	1.08704	0	0	-1.08238	0	2.80869	3.16715	4.79626	0	0	2.37255	1.85766	0
GO:0004812 aminoacyl-tRNA ligase activity	1.36994	0	0	-0.909167	0	5.51759	6.05856	8.94082	0	0	1.53663	4.16732	0
GO:0006418 tRNA aminoacylation for protein translation	1.62714	0	0	0	0	3.78374	6.84836	7.54206	0	0	0	4.79818	0
GO:0004525 ribonuclease III activity	0	0	0	0	0	0	3.05652	0	0	0	-1.84092	0	0
GO:0032543 mitochondrial translation	0	0	0	0	0	0	3.05652	0	0	0	0	0	0
GO:0006364 rRNA processing	0	0	0	0	0	3.64472	2.89048	-3.42272	0	0	-2.20278	-1.728	0
GO:0042254 ribosome biogenesis	0	0	0	0	0	4.98463	4.16153	-2.52946	0	0	0	2.58502	0
GO:0003743 translation initiation factor activity	0	0	0	-0.888061	0	0	0	0	0	0	3.27603	0	0
GO:0006782 protoporphyrinogen IX biosynthetic process	0	0	0	0	0	0	0	0	0	0	2.44564	0	2.75717
GO:0006221 pyrimidine nucleotide biosynthetic process	0	0	0	0	0	0	0	0	0	8.52019	0	0	0
GO:0006807 nitrogen compound metabolic process	0	0	0	0	0	0	0	0	0	3.38987	0	0	1.38331
GO:0006545 glycine biosynthetic process	0	-1.04892	-2.05495	-2.13863	1.17249	0	-1.5693	0	-3.29981	0	0	0	0
GO:0046655 folic acid metabolic process	0	-1.04892	-2.05495	-2.13863	1.17249	0	-1.5693	0	-3.29981	0	0	0	0
GO:0046654 tetrahydrofolate biosynthetic process	0	0	0	0	0.974111	0	0	0	-5.943	3.30022	0	0	0
GO:0009396 folic acid-containing compound biosynthetic process	0	0	0	0	0	0	0	0	-4.3677	2.08921	0	0	0
GO:0046656 folic acid biosynthetic process	0	0	0	0	0	0	0	0	-4.96277	2.37939	0	0	0
GO:0009234 menaquinone biosynthetic process	-3.92831	0	0	0	0	0	0	0	0	0	0	0	0
GO:0009435 NAD biosynthetic process	0	-1.78815	0	0	0	0	0	0	0	0	0	0	2.28732
GO:0000917 division septum assembly	0	-2.75755	-2.40526	0	-0.903214	0	0	0	0	0	0	0	0
GO:0016301 kinase activity	0	-2.62978	-2.00453	0	0	0	0	0	0	0	0	0	0
GO:0005525 GTP binding	0	-1.16647	-2.20137	-2.81656	-1.13984	2.37684	0	0	0	0	0	0	0
GO:0016746 acyltransferase activity	0.965233	0	-3.31781	-3.1187	-3.24968	0	1.60304	-2.48003	0	0	0	0	-2.43802
GO:0004521 RNA endonuclease activity	0	0	0	0	0	-2.13592	0	-3.2401	0	0	-1.4474	-2.82072	0
GO:0004519 endonuclease activity	0	0	0	0	0	0	1.43694	-4.47622	0	0	-3.18742	-3.66334	0
GO:0090502 RNA phosphodiester bond hydrolysis, endonucleolytic	0	0	0	0	-0.918115	-1.4324	1.1979	-3.87155	0	0	-2.37177	-1.89232	0
GO:0090501 RNA phosphodiester bond hydrolysis	0	0	0	0	-2.17288	-0.981729	1.9142	-1.67436	0	0	-5.21157	-4.44976	0
GO:0090503 RNA phosphodiester bond hydrolysis, exonucleolytic	0	0	0	0	-0.776405	0	0	-2.04963	0	-2.12019	-3.5343	-5.14133	0
GO:0004534 5'-3' RNA exonuclease activity	0	0	-2.05495	-1.02331	-2.26494	-2.04662	0	0	0	0	-1.84092	-3.81046	0
GO:0006397 mRNA processing	-0.90072	0	-1.6057	-0.798825	-3.40113	-1.59765	0	0	0	-0.974801	-3.83349	-3.33676	0
GO:0004527 exonuclease activity	-2.06152	0	-3.20078	-2.0901	-5.53383	-5.30682	0	-2.89534	-2.57606	-1.98343	-2.43688	-4.86559	0
GO:0004518 nuclease activity	0	0	-2.15441	-1.06359	-4.3113	-3.93943	1.60304	-5.94701	-2.01328	0	-3.93332	-4.07401	0
GO:0090305 nucleic acid phosphodiester bond hydrolysis	0	0	0	-0.884938	-3.47854	-3.37337	0	-4.51139	-1.82606	0	-2.49246	-2.74238	0
GO:0016226 iron-sulfur cluster assembly	-1.20988	-0.968821	0	0.049805	-2.78776	-1.86624	0	-2.95175	0	-3.05788	0	0	1.65111
GO:0006261 DNA-templated DNA replication	0	0	0	-1.15466	-1.73497	-5.22652	0	0	0	0	0	0	0
GO:0006302 double-strand break repair	-0.971188	0	0	0	-3.07318	-3.87843	0	0	0	0	0	0	0
GO:0003676 nucleic acid binding	0	0	0	0	0	-3.87368	0	0	0	0	-1.30847	0	0
GO:0003918 DNA topoisomerase type II (double strand cut, ATP-hydrolyzing) activity	-1.60864	-0.82336	0	0	-0.776405	-4.10078	0	0	0	0	0	0	1.1412
GO:0004659 prenyltransferase activity	-1.40634	-1.10459	0	0	-0.340776	-5.13071	-1.1799	0	0	0	0	0	0
GO:0008299 isoprenoid biosynthetic process	0	-2.02356	-2.18292	-2.3362	-3.13437	-4.34577	2.72647	0	-1.78767	0	0	0	0
GO:0010142 farnesyl diphosphate biosynthetic process, mevalonate pathway	0	-2.24266	-2.05495	-2.13863	-2.26494	0	3.05652	0	0	0	0	0	0.784648
GO:0019287 isopentenyl diphosphate biosynthetic process, mevalonate pathway	0	-3.36767	-3.08528	-3.21114	-3.40113	-3.07275	4.59454	0	0	0	0	0	0.698029
GO:0140282 carbon-nitrogen ligase activity on lipid II	-1.21901	-2.24266	-2.05495	-2.13863	-2.26494	-2.04662	3.05652	0	0	0	0	0	0.784648
GO:0006098 pentose-phosphate shunt	0	-2.41833	-2.14782	-1.71776	0	-2.13592	0	0	0	0	0	0	1.03456
GO:0019350 teichoic acid biosynthetic process	-3.5485	-1.65906	-8.00658	-5.67645	-6.15098	-3.17808	0	0	-2.57606	0	0	0	0
GO:0047355 CDP-glycerol glycerophosphotransferase activity	-1.21887	0	-3.45191	-2.26804	-2.44974	0	0	0	0	0	0	0	0
GO:0032153 cell division site	-5.46017	-5.11038	-5.37822	-4.10329	-4.41241	-5.35335	0	0	-5.1125	0	0	0	1.53435
GO:0043093 FtsZ-dependent cytokinesis	-4.3805	-4.87493	-4.40819	-4.61594	-4.92971	-4.38757	0	0	-3.68269	0	0	0	2.94516
GO:0046677 response to antibiotic	-4.57556	-5.17561	-4.95191	-2.94295	-3.33506	-3.95893	-1.62341	0	0	0	0	-1.68023	-2.15006
GO:0070395 lipoteichoic acid biosynthetic process	-5.4108	-5.34355	-7.22586	-5.10188	-6.98251	-7.19634	0	-2.72138	0	0	0	-4.21042	-2.92259
GO:0016853 isomerase activity	-1.25746	-2.72389	-2.26664	-1.1174	-2.29188	-3.28314	-1.54106	0	0	0	0	0	0
GO:0015937 coenzyme A biosynthetic process	0	-3.08197	-3.45191	-2.26804	-3.15182	-3.43551	0	0	0	0	0	0	0
GO:0044038 cell wall macromolecule biosynthetic process	-2.67473	-3.65621	-3.8987	-4.10329	-4.41241	-3.87843	0	0	-2.00919	0	0	-2.50532	0
GO:0016758 hexosyltransferase activity	-2.94527	-2.11211	-2.51456	-1.25118	-2.82342	-2.50235	0	0	0	0	0	0	0
GO:0007059 chromosome segregation	-1.93847	-3.99467	-3.94233	-3.69324	-3.08624	-4.97562	0	-1.79235	0	0	0	0	0
GO:0016755 aminoacyltransferase activity	-2.29043	-3.37294	-3.00806	-2.55814	-2.80053	-2.99199	-1.10356	0	0	0	0	0	0
GO:0007049 cell cycle	-6.34781	-10.7669	-9.95325	-8.8383	-9.72995	-9.8887	0	0	-2.55769	0	2.27611	0	2.1355
GO:0051301 cell division	-8.6849	-12.5623	-12.1347	-9.91952	-10.9458	-12.0571	0	0	-3.27878	0	2.10539	0	1.34659
GO:0071555 cell wall organization	-11.5578	-14.7279	-21.2263	-18.735	-19.9521	-16.2267	0	0	-4.02887	0	1.54106	0	0
GO:0009252 peptidoglycan biosynthetic process	-8.10312	-12.7555	-12.4403	-13.1764	-13.6294	-12.3659	0	-1.69036	0	0	0	0	1.04864
GO:0016881 acid-amino acid ligase activity	-1.7917	-3.12762	-2.69384	-2.88593	-3.17668	-2.67497	0	0	0	0	0	0	0
GO:0008360 regulation of cell shape	-10.3533	-13.2812	-14.2357	-13.0327	-13.5257	-14.1522	0	-1.58513	0	0	0	0	0
GO:0009058 biosynthetic process	-3.35787	-4.12684	-3.75156	-4.09459	-4.24285	-3.71642	0	0	0	0	0	0	0
GO:0008408 3'-5' exonuclease activity	0	0	0	-1.08393	-3.13437	-3.16992	0	0	0	0	0	-2.27806	0
GO:0008654 phospholipid biosynthetic process	0	-0.952464	-1.83033	-1.33748	-3.17668	-3.67679	0	0	0	0	0	0	0
GO:0016779 nucleotidyltransferase activity	-2.93404	-1.10902	-8.22563	-7.33717	-6.33002	-7.20111	0	0	0	0	0	-3.18385	0.569886
GO:0006260 DNA replication	-1.69534	-1.07765	-3.23363	-7.33657	-6.45625	-8.16351	0	0	0	0	0	-2.11355	0
GO:0003887 DNA-directed DNA polymerase activity	0	0	-1.68684	-2.68296	-2.64631	-4.47969	0	0	0	0	0	-2.02503	0
GO:0071897 DNA biosynthetic process	0	0	-1.83033	-2.88593	-2.82294	-4.82356	1.39173	0	0	0	0	-2.10081	0
GO:0009295 nucleoid	0	-0.968821	0	-1.99527	-1.73109	-2.99199	0	-1.67436	0	0	0	0	0
GO:0009360 DNA polymerase III complex	0	0	0	-3.43681	-2.29405	-4.10078	0	0	0	0	0	0	0
GO:0006269 DNA replication, synthesis of RNA primer	-0.989279	0	0	-3.21114	-2.61169	-3.07275	0	0	0	0	0	0	0
GO:1990077 primosome complex	-0.989279	0	0	-3.21114	-2.61169	-3.07275	0	0	0	0	0	0	0
GO:0006310 DNA recombination	-1.8679	-1.10212	-3.43649	-3.38024	-4.25701	-6.91339	-3.47494	-3.39164	0	-4.59207	0	-3.59459	-0.916472
GO:0003678 DNA helicase activity	-3.91835	-2.4294	-4.50734	-6.72094	-6.53786	-7.03893	-1.96665	-4.24674	-2.68306	0	0	-2.02503	-0.571317
GO:0032508 DNA duplex unwinding	-3.49171	-2.16403	-4.85159	-5.13517	-4.29707	-4.82356	-2.04217	-4.46703	-2.80106	0	0	-2.10081	-0.605674
GO:0004386 helicase activity	-2.14376	-1.8842	-1.88835	-3.28333	-3.67202	-6.63028	-1.72163	-2.52946	0	0	-0.958364	-1.77897	0
GO:0006281 DNA repair	-1.13281	-1.90736	-2.06412	-2.61859	-5.60155	-9.04289	-1.63625	-2.72607	-3.33428	-2.23542	0	-2.63243	0
GO:0006974 cellular response to DNA damage stimulus	0	-2.57231	-3.23363	-3.26749	-5.79076	-9.17877	-2.02918	-3.6406	-4.16408	0	0	-3.18385	0
GO:0000724 double-strand break repair via homologous recombination	-0.989279	-1.78815	-3.08528	-1.68689	-1.80952	-3.07275	0	-2.33928	-2.82903	0	0	0	1.98545
GO:0043138 3'-5' DNA helicase activity	-1.70354	-0.861978	0	-2.28192	-3.07318	-2.6575	0	-1.53951	-2.00919	0	0	0	0
GO:0000725 recombinational repair	-1.53968	-2.11211	0	-1.25118	-2.82342	-4.10078	0	-2.04963	-2.53433	0	0	0	1.1412
GO:0033202 DNA helicase complex	-1.83082	-2.53945	-1.6057	-2.42443	-3.40113	-3.07275	0	-2.33928	-2.82903	0	0	0	1.98545
GO:0009432 SOS response	0	-0.879913	-2.49396	-0.836372	-1.00404	-3.41137	-1.96665	0	-2.68306	-1.16134	0	-2.02503	-1.02819
GO:0000287 magnesium ion binding	0	0	-1.80315	-1.81388	-1.93766	-1.77233	-2.81898	-1.37651	0	0	0	0	0
GO:0009246 enterobacterial common antigen biosynthetic process	-1.69433	-3.36767	-3.08528	-1.53637	-3.40113	-3.07275	-5.6465	0	0	0	0	0	0
