# Supplementary material for: The genetic landscape of antibiotic sensitivity in Staphylococcus aureus
Source: Sci Adv. 2026 May 8;12(19):eaeb9875. doi: 10.1126/sciadv.aeb9875 (PMC13162198; doi:10.1126/sciadv.aeb9875)
Supplement: Supplementary file 2 — Tables S1 to S21 [file sciadv.aeb9875_tables_s1_to_s21.zip › Table S7 RN4220 hierarchical clustering of significant GOs (last gene).xlsx]

## Sheet: all_abx_NCTC8325_biocyc_lastgen
	vanc1	dapt0.5	dapt0.25	oxa0.05	cipro0.2	cipro0.4	tet0.04	erm0.08	tmp0.4	mup0.02	lzd0.2	lzd0.25	gent0.5
GO:2001295 malonyl-CoA biosynthetic process	0	1.42373	0	0	0	0	1.72325	0	0	0	0	1.5124	-1.57885
GO:0003989 acetyl-CoA carboxylase activity	0	1.42373	0	0	0	0	1.72325	0	0	0	0	1.5124	-1.57885
GO:0009317 acetyl-CoA carboxylase complex	0	1.42373	0	0	0	0	1.72325	0	0	0	0	1.5124	-1.57885
GO:1902600 proton transmembrane transport	0	0	0	0	0	0	0	0	0	0	0	0	0
GO:0006631 fatty acid metabolic process	0	1.0984	0	0	0	0	-0.852341	-1.56204	0	0	0	0	-5.6699
GO:0006633 fatty acid biosynthetic process	0	1.25121	0	0	-0.999976	0	-0.943151	-1.7535	0	0	0	0	-7.23061
GO:0006629 lipid metabolic process	0	-0.70977	0	-1.00785	-0.904779	0	0	-1.56832	0	0	0	0	-6.41803
GO:0030497 fatty acid elongation	0	0	0	0	0	0	0	0	0	0	-1.72514	0	-3.17076
GO:0004315 3-oxoacyl-[acyl-carrier-protein] synthase activity	0.715682	0.693729	0	0	0	0	0	0	0	0	0	0	-1.57885
GO:0006754 ATP biosynthetic process	0	0	0	0	0	0	0	0	0	0	0	0	-1.57885
GO:0045261 proton-transporting ATP synthase complex, catalytic core F(1)	0	0	0	0	0	0	0	0	0	0	0	0	-1.57885
GO:0006164 purine nucleotide biosynthetic process	0	0.908823	0	0	0	0	0	0	0	0	0	0	2.03876
GO:0016682 oxidoreductase activity, acting on diphenols and related substances as donors, oxygen as acceptor	1.50167	0	0	0	0	0	0	0	0	0	0	0	0
GO:0015990 electron transport coupled proton transport	1.50167	0	0	0	0	0	0	0	0	0	0	0	0
GO:0009486 cytochrome bo3 ubiquinol oxidase activity	1.50167	0	0	0	0	0	0	0	0	0	0	0	0
GO:0004129 cytochrome-c oxidase activity	0	0	0	0	0	0	0	0	0	0	0	0	0
GO:0009060 aerobic respiration	0	0	0	0	0	0	0	0	0	0	0	0	0
GO:0070469 respirasome	0	0	0	0	0	0	0	0	0	0	0	0	0
GO:0006189 'de novo' IMP biosynthetic process	0	0	0	0	0	0	0	0	0	0	0	0	0.687772
GO:0009319 cytochrome o ubiquinol oxidase complex	1.50167	0	0	0	0	0	0	0	0	0	0	0	0
GO:0004176 ATP-dependent peptidase activity	0	4.298	2.32565	0	0	0	-1.35377	0	0	0	0	0	0
GO:0005759 mitochondrial matrix	0	1.42373	2.80243	0	0	0	0	0	0	0	0	1.5124	0
GO:0000428 DNA-directed RNA polymerase complex	0	3.70768	0	0	0	0	0	0	0	0	0	0	0
GO:0003899 DNA-directed 5'-3' RNA polymerase activity	0	3.70768	0	0	0	0	0	0	0	0	0	0	0.680981
WJ:0000001 tRNA	0	0	0	0	0	0	0	0	0	0	0	0	0
GO:0008137 NADH dehydrogenase (ubiquinone) activity	0	0	0	0	0	0	0	0	0	0	0	0	0
GO:0006814 sodium ion transport	0	0	0	0	0	0	0	0	0	0	0	0	0
GO:0015297 antiporter activity	0	0	0	0	0	0	0	0	0	0	0	0	0
GO:0043039 tRNA aminoacylation	0	0	0	0	0	0	0	0	0	0	0	0	0
GO:0006177 GMP biosynthetic process	0	1.42373	0	0	0	1.54716	0	0	0	0	0	0	0.836049
GO:0006354 DNA-templated transcription elongation	0	1.46483	0	0	0	0	0	0	0	0	0	0	0
GO:0003723 RNA binding	1.32087	1.06184	0	0	0	1.86525	0	-2.70636	0	0	-1.95887	1.72185	0
GO:0043229 intracellular organelle	0	0.908823	0	0	0	2.12969	0	0	0	0	0	0	0
GO:0015934 large ribosomal subunit	1.20251	1.23112	0	0	0	2.63693	0	0	0	0	0	0	0
GO:0019843 rRNA binding	1.51675	3.58204	0	-1.08475	0	0	0	0	0	-1.23664	-0.932874	3.34951	0
GO:1990904 ribonucleoprotein complex	1.80525	5.68054	-1.8269	-1.18182	0	3.22871	0	0	0	0	0	3.06311	0.750239
GO:0003735 structural constituent of ribosome	5.05429	8.32512	0	-0.950526	0	5.91863	0	0	0	-3.54388	0	3.54388	0.666641
GO:0005840 ribosome	5.05429	8.32512	0	-0.950526	0	5.91863	0	0	0	-2.63622	0	3.54388	0.666641
GO:0006412 translation	4.41221	6.91649	0	-1.06336	0	10.3238	0	1.84875	0	-2.89633	1.84875	4.53561	0
GO:0022625 cytosolic large ribosomal subunit	1.31516	3.30032	0	0	0	1.70589	0	0	0	0	0	1.63956	0
GO:0002161 aminoacyl-tRNA editing activity	0	0	0	0	0	0	0	1.42788	0	0	0	0	0
GO:0106074 aminoacyl-tRNA metabolism involved in translational fidelity	0	0	0	0	0	0	0	1.42788	0	0	0	0	0
GO:0016874 ligase activity	0.680535	-0.810412	-2.09251	-2.46685	-1.39354	2.92887	4.98439	3.95674	0	2.61898	0	0	0.81182
GO:0000049 tRNA binding	0	0	0	0	0.775637	0	0	2.54574	0	0	0	0	0
GO:0004812 aminoacyl-tRNA ligase activity	0	0	0	0	0.732576	2.52845	1.76963	3.98989	0	0	0	0	0
GO:0006418 tRNA aminoacylation for protein translation	0.825832	0	0	0	0	1.6045	1.94364	2.54574	0	0	0	0	0
GO:0004525 ribonuclease III activity	0	0	0	0	0	0	1.72325	0	0	0	-2.02428	0	0
GO:0032543 mitochondrial translation	0	0	0	0	0	0	0	0	0	0	0	0	0
GO:0006364 rRNA processing	0	0	0	0	-1.97705	1.70589	0	-1.7535	0	1.57852	-2.65259	-2.39846	0
GO:0042254 ribosome biogenesis	0	0	0	0	0	1.08208	0	0	0	0	0	0	0
GO:0003743 translation initiation factor activity	0	0	0	0	0	1.54716	0	-1.57198	0	0	2.02428	1.5124	0
GO:0006782 protoporphyrinogen IX biosynthetic process	0	0	0	0	0	0	0	0	0	0	1.72514	0	0
GO:0006221 pyrimidine nucleotide biosynthetic process	0	0	0	0	0	0	0	0	0	5.92124	0	0	0
GO:0006807 nitrogen compound metabolic process	0	0	0	0	0	0	0	0	0	1.9982	0	0	0
GO:0006545 glycine biosynthetic process	0	0	0	0	0	0	0	0	0	0	0	0	0
GO:0046655 folic acid metabolic process	0	0	0	0	0	0	0	0	0	0	0	0	0
GO:0046654 tetrahydrofolate biosynthetic process	0	0	0	0	0	0	0	0	-1.92737	0	0	0	0
GO:0009396 folic acid-containing compound biosynthetic process	0	0	0	0	0	0	0	0	-3.88436	2.97055	0	0	0.687772
GO:0046656 folic acid biosynthetic process	0	0	0	0	0	0	0	0	-1.92737	0	0	0	0
GO:0009234 menaquinone biosynthetic process	-2.46474	0	0	0	0	0	0	0	0	0	0	0	0
GO:0009435 NAD biosynthetic process	0	0	0	0	0	0	0	0	0	0	0	0	0.836049
GO:0000917 division septum assembly	0	-2.31608	-2.06184	0	0	0	0	0	0	0	0	0	0
GO:0016301 kinase activity	0	-1.26474	0	0	0	0	0	0	0	0	0	0	0
GO:0005525 GTP binding	0	0	0	0	0	2.21038	0	0	0	0	0	0	0
GO:0016746 acyltransferase activity	0	-1.10236	-2.80489	-2.42998	-2.7256	0	3.16316	0	0	0	0	0	-0.201247
GO:0004521 RNA endonuclease activity	0	0	0	0	-1.66942	-2.61187	0	-2.39317	0	0	0	-3.05464	0
GO:0004519 endonuclease activity	0	0	0	0	0	0	1.40647	-3.09674	0	0	-3.38884	-2.99755	0
GO:0090502 RNA phosphodiester bond hydrolysis, endonucleolytic	0.612039	0	0	0	-1.22151	-1.94708	0	-2.60099	0	0	-2.36626	-2.11487	0
GO:0090501 RNA phosphodiester bond hydrolysis	-0.937657	0	-1.73174	-0.886986	-3.62506	-1.6684	0	0	0	-1.04836	-3.61118	-3.35246	0
GO:0090503 RNA phosphodiester bond hydrolysis, exonucleolytic	0	0	-1.73174	-0.886986	-1.95246	-1.6684	0	0	0	-2.56715	0	-3.35246	0
GO:0004534 5'-3' RNA exonuclease activity	0	0	-2.18514	-1.11429	-2.4115	-2.11987	0	0	0	0	-1.72514	-3.82637	0
GO:0006397 mRNA processing	-0.937657	0	-1.73174	-0.886986	-3.62506	-1.6684	0	0	0	-1.04836	-3.61118	-3.35246	0
GO:0004527 exonuclease activity	-1.1356	0	-3.26604	-1.06163	-3.71029	-3.13892	0	-2.00993	0	0	0	-2.66312	0
GO:0004518 nuclease activity	0	0	-2.0979	0	-2.29644	-1.94027	0	-3.61432	0	0	-2.98712	-2.60202	0
GO:0090305 nucleic acid phosphodiester bond hydrolysis	0	0	0	0	-1.31351	-1.94027	0	-2.5759	0	0	-1.73096	-1.49044	0
GO:0016226 iron-sulfur cluster assembly	0	0	0	1.16283	0	0	0	0	0	-2.56715	0	0	0.742337
GO:0006261 DNA-templated DNA replication	0	0	0	-1.18809	-1.1803	-3.13892	0	0	0	0	0	0	0
GO:0006302 double-strand break repair	-2.82213	0	0	-1.86046	-3.62506	-3.18522	0	0	-1.45505	0	0	0	0.742337
GO:0003676 nucleic acid binding	0	0	0	0	0	-2.08799	0	0	0	0	0	0	0
GO:0003918 DNA topoisomerase type II (double strand cut, ATP-hydrolyzing) activity	0	0	0	0	0	-2.11987	0	0	0	0	0	0	0.687772
GO:0004659 prenyltransferase activity	-2.00683	0	0	0	1.01265	-3.18522	0	0	0	0	0	0	0
GO:0008299 isoprenoid biosynthetic process	0	0	0	0	0.123622	-2.61187	0	0	0	0	0	0	0
GO:0010142 farnesyl diphosphate biosynthetic process, mevalonate pathway	0	-2.36329	-2.18514	-2.31722	-2.4115	0	3.46464	0	0	0	0	0	1.51704
GO:0019287 isopentenyl diphosphate biosynthetic process, mevalonate pathway	0	0	0	0	0	0	1.72325	0	0	0	0	1.5124	0
GO:0140282 carbon-nitrogen ligase activity on lipid II	0	0	0	0	0	0	1.72325	0	0	0	0	0	0.978667
GO:0006098 pentose-phosphate shunt	0	-2.97196	0	-2.2181	0	0	0	0	0	0	0	0	1.97777
GO:0019350 teichoic acid biosynthetic process	-1.72286	-0.747657	0	-0.832012	-1.66942	0	0	0	0	0	0	0	0
GO:0047355 CDP-glycerol glycerophosphotransferase activity	0	0	0	0	0	0	0	0	0	0	0	0	0
GO:0032153 cell division site	-4.07729	-3.82277	-4.38603	-2.90347	-3.04314	-4.25423	0	0	-5.27423	0	0	0	0.680981
GO:0043093 FtsZ-dependent cytokinesis	-1.30053	-2.36329	-2.18514	-2.31722	-2.4115	-2.11987	0	0	-3.88436	0	1.72514	0	1.51704
GO:0046677 response to antibiotic	-3.25845	-4.63897	-4.6624	-3.40844	-3.67129	-4.4438	-1.82327	0	0	0	0	-1.96954	1.3354
GO:0070395 lipoteichoic acid biosynthetic process	-2.82213	-3.55238	-3.2836	-2.64802	-2.79314	-3.18522	0	0	0	0	0	-1.42737	0
GO:0016853 isomerase activity	0	-2.69643	-2.17842	0	-2.12928	-1.99998	0	0	0	0	0	0	0
GO:0015937 coenzyme A biosynthetic process	0	-2.69313	-3.2836	-1.86046	-2.79314	-3.18522	0	0	0	0	0	0	0
GO:0044038 cell wall macromolecule biosynthetic process	0	-1.19966	-2.33654	-2.52818	-2.66529	-2.24253	0	0	0	0	0	-2.836	0
GO:0016758 hexosyltransferase activity	0	0	0	0	0	0	0	0	0	0	0	0	0
GO:0007059 chromosome segregation	0	-1.19966	-2.33654	0	0	0	0	0	0	0	0	0	0.495475
GO:0016755 aminoacyltransferase activity	0	-2.5956	-2.33654	-1.19966	-1.3206	-2.24253	-1.13808	0	0	0	0	0	0.495475
GO:0007049 cell cycle	-2.15561	-4.39098	-4.39119	-2.76316	-2.96285	-3.18176	0	0	-1.96104	0	0	0	-0.72017
GO:0051301 cell division	-4.46434	-6.29715	-6.68722	-3.96932	-4.27644	-5.26423	0	0	-3.00803	0	0	0	0
GO:0071555 cell wall organization	-5.45823	-5.97616	-7.61176	-7.88405	-7.33458	-7.20233	0	0	0	0	0	-2.39757	0.734895
GO:0009252 peptidoglycan biosynthetic process	-3.48529	-4.7446	-5.23846	-6.36703	-5.51775	-4.988	0	0	0	0	0	0	0.706657
GO:0016881 acid-amino acid ligase activity	-0.925832	-1.62384	0	-0.832012	-1.66942	-1.39283	0	0	0	0	0	0	0
GO:0008360 regulation of cell shape	-5.42797	-5.0509	-6.11227	-6.06258	-5.84396	-5.82697	0	0	0	0	0	0	0
GO:0009058 biosynthetic process	-2.32989	-3.48561	-3.92791	-3.83488	-4.15067	-3.71697	0	0	0	0	0	0	0
GO:0008408 3'-5' exonuclease activity	0	0	-2.06184	-2.24973	-3.04286	-3.13892	0	0	0	0	0	-1.13403	0
GO:0008654 phospholipid biosynthetic process	0	-0.95256	-1.84502	-2.58134	-2.16124	-2.80122	0	-1.87113	0	0	0	0	0
GO:0016779 nucleotidyltransferase activity	-1.24545	-0.648784	-7.36433	-8.03214	-7.16404	-8.36703	0	-2.11026	0	0	0	-1.79204	0
GO:0006260 DNA replication	-0.80428	0	-2.8343	-7.05818	-5.77586	-6.68863	0	0	0	0	0	0	0
GO:0003887 DNA-directed DNA polymerase activity	0	0	-1.66702	-2.9038	-2.17241	-3.67299	0	0	0	0	0	-1.01421	0
GO:0071897 DNA biosynthetic process	0	0	-2.06184	-3.52502	-2.63513	-4.58024	0	0	0	0	0	-1.13403	0
GO:0009295 nucleoid	0	0	0	0	0	0	0	-3.15659	0	0	0	0	0
GO:0009360 DNA polymerase III complex	0	0	0	-2.64802	-1.80008	-3.18522	0	0	0	0	0	-1.42737	0
GO:0006269 DNA replication, synthesis of RNA primer	-1.06917	0	0	-3.48282	-2.78438	-3.18522	0	0	0	0	0	0	0
GO:1990077 primosome complex	-1.06917	0	0	-3.48282	-2.78438	-3.18522	0	0	0	0	0	0	0
GO:0006310 DNA recombination	0	0	-2.8343	0	-2.58613	-4.47607	0	0	0	0	0	0	0
GO:0003678 DNA helicase activity	-1.21557	0	-2.92601	-4.55552	-4.07206	-4.06759	0	-1.87113	0	0	0	0	0
GO:0032508 DNA duplex unwinding	-1.12144	0	-2.65287	-2.9038	-2.52594	-2.53039	0	-1.7535	0	0	0	0	0
GO:0004386 helicase activity	0	0	0	-2.47428	-2.6487	-4.20939	0	-1.56204	0	0	0	0	0
GO:0006281 DNA repair	0	0	0	0	-2.50601	-3.08844	0	0	-2.57974	0	0	0	0
GO:0006974 cellular response to DNA damage stimulus	0	0	-1.93336	0	-3.33817	-4.25343	0	0	-3.00803	0	-0.800859	0	0
GO:0000724 double-strand break repair via homologous recombination	0	0	-2.18514	0	0	-2.11987	0	0	-1.62874	0	0	0	1.51704
GO:0043138 3'-5' DNA helicase activity	-1.72286	0	0	-0.832012	-1.66942	0	0	0	0	0	0	0	0.680981
GO:0000725 recombinational repair	0	0	0	0	0	-2.11987	0	0	-1.62874	0	0	0	1.51704
GO:0033202 DNA helicase complex	0	0	0	0	0	0	0	-1.57198	-1.92737	0	0	0	1.81472
GO:0009432 SOS response	0	0	-1.66702	0	0	-1.57941	0	0	-2.45508	0	0	0	0
GO:0000287 magnesium ion binding	0	1.01282	0	-1.29135	-0.66338	-1.69018	-1.93204	-1.25637	0	-1.785	0	0	0
GO:0009246 enterobacterial common antigen biosynthetic process	-1.16628	-2.36329	-2.18514	-1.11429	-2.4115	-2.11987	-3.67255	0	0	0	0	0	0
