# Supplementary material for: The genetic landscape of antibiotic sensitivity in Staphylococcus aureus
Source: Sci Adv. 2026 May 8;12(19):eaeb9875. doi: 10.1126/sciadv.aeb9875 (PMC13162198; doi:10.1126/sciadv.aeb9875)
Supplement: Supplementary file 2 — Tables S1 to S21 [file sciadv.aeb9875_tables_s1_to_s21.zip › Table S8 RN4220 hierarchical clustering of significant KEGGs.xlsx]

## Sheet: Table S8
	vanc1	dapt0.5	dapt0.25	oxa0.05	cipro0.2	cipro0.4	tet0.04	erm0.08	tmp0.4	mup0.02	lzd0.2	lzd0.25	gent0.5
path:sao00970 Aminoacyl-tRNA biosynthesis	1.0804	2.27315	0	0.563454	0.381327	3.23873	3.53943	6.43972	0	0	0	1.59862	0
path:sao00620 Pyruvate metabolism	1.30524	2.02583	0	0	0	-0.00131963	2.41124	0	0	0	0	0	0
path:sao03010 Ribosome	10.7551	16.6042	0	0	0	17.0448	-1.14507	-1.49686	0	-3.53274	0	2.18304	0
path:sao03020 RNA polymerase	3.63534	6.12157	0	-0.629452	0	1.6859	0	0	0	0	0	-2.95382	0
path:sao00280 Valine, leucine and isoleucine degradation	1.47813	-1.40626	-2.54064	0	-1.03282	0	1.09369	0	0	2.63879	0	3.70419	-3.34476
path:sao00640 Propanoate metabolism	0	0.953139	0	0	0	0	1.94768	0	0	3.26099	0	2.55161	-3.11687
path:sao00061 Fatty acid biosynthesis	0.73376	3.05601	0	-0.626418	-1.03282	0	1.88797	-1.86536	0	0	0	0	-5.63808
path:sao01212 Fatty acid metabolism	0.860078	1.6347	0	0	-1.07144	0	2.44302	-1.51346	0	0	0	0	-4.63606
path:sao01503 Cationic antimicrobial peptide (CAMP) resistance	-3.1813	-4.40522	-6.19867	-1.05891	-1.962	-2.09834	0	-1.97679	0	-2.16412	0	-3.13779	-9.35915
path:sao02020 Two-component system	-0.841506	-1.06174	-1.31923	0	0	-0.277334	0	0	0	0	0	-1.26313	-2.36429
path:sao00190 Oxidative phosphorylation	1.3716	0	0	0	0.570177	0	0	0	0	0	0	0	-5.87169
path:sao05150 Staphylococcus aureus infection	0	-0.527917	0	0	0	0	0	0	0	0	0	-1.67786	-2.68392
path:sao00072 Synthesis and degradation of ketone bodies	1.9572	-1.534	-1.28305	-1.33958	-1.44946	0	2.33702	0	0	0	0	0	0.624651
path:sao00900 Terpenoid backbone biosynthesis	1.78903	-5.11407	-4.10717	-4.3339	-5.00642	-3.35502	5.67239	0	-1.30535	0	0	0	0.846937
path:sao00030 Pentose phosphate pathway	0	-0.824317	0	0	0	-2.04028	0	0	0	0	0	0	0
path:sao03440 Homologous recombination	-2.54099	-1.07319	-3.19901	-4.51463	-8.02766	-11.1488	-1.49796	-2.09342	-1.84264	-2.26306	0	-2.34856	0
path:sao03030 DNA replication	0	0	-1.80966	-4.3408	-5.32006	-6.57662	0	0	-2.1383	-0.99268	0	0	0
path:sao03430 Mismatch repair	-0.745116	0	0	-3.27718	-4.93773	-5.43989	0	0	-1.19123	-1.73326	-1.09416	-1.52822	0
path:sao00520 Amino sugar and nucleotide sugar metabolism	-1.30744	-1.89191	-1.90546	-0.912281	-2.20455	-1.60732	-2.02335	0	0	0	0	0	0
path:sao03060 Protein export	-0.79822	-0.85452	-1.4748	-0.626418	-1.03282	-2.29405	0	0	0	0	0	0	-0.772212
path:sao00564 Glycerophospholipid metabolism	-1.92528	-1.0285	-1.80966	-1.96147	-1.97634	-2.67732	0	-1.5902	0	0	0	0	0
path:sao00471 D-Glutamine and D-glutamate metabolism	-2.15412	-2.40945	-2.0271	-2.11339	-2.28092	-2.1194	0	0	0	0	0	0	0
path:sao00550 Peptidoglycan biosynthesis	-6.92291	-13.5919	-11.114	-10.3577	-10.9501	-11.6942	1.21603	0	-2.44177	0	1.39993	0	0.956398
path:sao01502 Vancomycin resistance	-1.59516	-2.87498	-2.37229	-2.48554	-2.70523	-2.49296	0	0	0	0	0	0	0
path:sao00760 Nicotinate and nicotinamide metabolism	0	-0.80406	0	0	0	0	0	-1.33966	0	0	0	0	1.87124
path:sao00860 Porphyrin and chlorophyll metabolism	0	0	0	0	0	0	0	0	0	0	1.75428	0	2.02706
path:sao00240 Pyrimidine metabolism	-1.47307	0	0	-0.821355	0	-1.24005	0	0	0	8.05679	0	0	0
path:sao01240 Biosynthesis of cofactors	-0.751647	0	0	0	0	0	0	0	0	3.31324	0	1.32418	2.63553
path:sao00670 One carbon pool by folate	0	0	0	-1.52178	1.97784	0	0	0	-2.67623	2.9778	0	2.94569	0.634685
path:sao00790 Folate biosynthesis	0	0	0	0	0.668402	0.187819	0	0	-3.85744	2.4883	0	0	0
path:sao00130 Ubiquinone and other terpenoid-quinone biosynthesis	-5.86089	0	0	0	0	0	0	0	0	0	0	0	0
path:sao03018 RNA degradation	0	0	0	0	0	0	0	-1.67365	0	-1.73326	-2.60352	-2.6775	0
