# Supplementary material for: The genetic landscape of antibiotic sensitivity in Staphylococcus aureus
Source: Sci Adv. 2026 May 8;12(19):eaeb9875. doi: 10.1126/sciadv.aeb9875 (PMC13162198; doi:10.1126/sciadv.aeb9875)
Supplement: Supplementary file 2 — Tables S1 to S21 [file sciadv.aeb9875_tables_s1_to_s21.zip › Table S9 JE2 gene fitness in plain media (Zplain).xlsx]

## Sheet: Table S9
chr	locus tag=gene	ZØ_WLC936	Padj_WLC936	number of CT crRNAs	gene biotype	coe_essentiality	ko	KEGG pathway	GO
USA300FPR3757	4.5S	-18.2772	6.85798e-06	15	sRNA
USA300FPR3757	6S	-25.6175	0.00467217	7	sRNA
USA300FPR3757	RNAseP	-21.5291	0.0120851	6	sRNA
USA300FPR3757	SAUSA300_RS00010=dnaA	-23.9387	8.57504e-10	37	protein_coding	E	dnaA; chromosomal replication initiator protein	Two-component system	// regulation of DNA replication // DNA replication initiation // DNA replication // plasma membrane // cytoplasm // sequence-specific DNA binding // ATP binding // DNA replication origin binding // DNA binding // nucleotide binding //
USA300FPR3757	SAUSA300_RS00015=dnaN	-17.6929	4.03494e-05	29	protein_coding	E	dnaN; DNA polymerase III subunit beta [EC:2.7.7.7]	DNA replication, Mismatch repair, Homologous recombination	// DNA strand elongation involved in DNA replication // nucleic acid phosphodiester bond hydrolysis // DNA biosynthetic process // DNA replication // DNA polymerase III complex // cytoplasm // nucleotidyltransferase activity // transferase activity // 3'-5' exonuclease activity // DNA-directed DNA polymerase activity // DNA binding //
USA300FPR3757	SAUSA300_RS00020=yaaA	-2.90505	0.00329301	4	protein_coding	NE	ybcJ; ribosome-associated protein		// // // RNA binding //
USA300FPR3757	SAUSA300_RS00025=recF	-18.9752	2.77372e-07	20	protein_coding	NE	recF; DNA replication and repair protein RecF	Homologous recombination	// SOS response // cellular response to DNA damage stimulus // double-strand break repair // DNA repair // DNA replication // DNA synthesis involved in DNA repair // cytoplasm // ATP binding // single-stranded DNA binding // DNA binding // nucleotide binding //
USA300FPR3757	SAUSA300_RS00030=gyrB	-19.5436	1.38336e-06	29	protein_coding	E	gyrB; DNA gyrase subunit B [EC:5.6.2.2]		// chromosome segregation // DNA topological change // DNA-templated DNA replication // nucleoid // cytoplasm // chromosome // metal ion binding // isomerase activity // ATP binding // DNA topoisomerase type II (double strand cut, ATP-hydrolyzing) activity // DNA topoisomerase activity // DNA binding // nucleotide binding //
USA300FPR3757	SAUSA300_RS00035=gyrA	-20.816	2.94188e-11	41	protein_coding	E	gyrA; DNA gyrase subunit A [EC:5.6.2.2]		// DNA-templated DNA replication // response to antibiotic // DNA topological change // DNA metabolic process // DNA topoisomerase type II (double strand cut, ATP-hydrolyzing) complex // cytoplasm // chromosome // DNA negative supercoiling activity // isomerase activity // ATP binding // DNA topoisomerase type II (double strand cut, ATP-hydrolyzing) activity // DNA topoisomerase activity // DNA b…
USA300FPR3757	SAUSA300_RS00040=SAUSA300_RS00040	1.11758	0.0728078	21	protein_coding	NE	nnrD; ADP-dependent NAD(P)H-hydrate dehydratase [EC:4.2.1.136]		// metabolite repair // nicotinamide nucleotide metabolic process // // hydro-lyase activity // NADPHX epimerase activity // NADHX epimerase activity // ADP-dependent NAD(P)H-hydrate dehydratase activity // lyase activity // ATP binding // nucleotide binding //
USA300FPR3757	SAUSA300_RS00045=hutH	1.11665	0.00837944	26	protein_coding	NE	hutH, HAL; histidine ammonia-lyase [EC:4.3.1.3]	Histidine metabolism, Metabolic pathways	// histidine catabolic process to glutamate and formate // histidine catabolic process to glutamate and formamide // histidine catabolic process // histidine metabolic process // cytoplasm // ammonia-lyase activity // lyase activity // histidine ammonia-lyase activity // catalytic activity //
USA300FPR3757	SAUSA300_RS00050=serS	-15.4121	5.97828e-09	30	protein_coding	E	SARS, serS; seryl-tRNA synthetase [EC:6.1.1.11]	Aminoacyl-tRNA biosynthesis	// selenocysteine biosynthetic process // selenocysteinyl-tRNA(Sec) biosynthetic process // seryl-tRNA aminoacylation // tRNA aminoacylation for protein translation // translation // cytoplasm // transferase activity // ligase activity // ATP binding // serine-tRNA ligase activity // aminoacyl-tRNA ligase activity // nucleotide binding //
USA300FPR3757	SAUSA300_RS00055=SAUSA300_RS00055	3.61552	8.82594e-05	15	protein_coding	NE			// // plasma membrane // membrane // efflux transmembrane transporter activity // L-valine transmembrane transporter activity //
USA300FPR3757	SAUSA300_RS00060=SAUSA300_RS00060	1.53275	0.0499838	10	protein_coding	NE			// // membrane // //
USA300FPR3757	SAUSA300_RS00065=SAUSA300_RS00065	1.06062	0.00770418	22	protein_coding	NE	metX; homoserine O-acetyltransferase/O-succinyltransferase [EC:2.3.1.31 2.3.1.46]	Cysteine and methionine metabolism, Sulfur metabolism, Metabolic pathways, Biosynthesis of secondary metabolites, Biosynthesis of amino acids	// homoserine metabolic process // methionine biosynthetic process // biosynthetic process // // acyltransferase activity, transferring groups other than amino-acyl groups // transferase activity // homoserine O-acetyltransferase activity //
USA300FPR3757	SAUSA300_RS00070=SAUSA300_RS00070	-2.31818	0.227493	21	protein_coding	NE			// // membrane // //
USA300FPR3757	SAUSA300_RS00075=gdpP	-7.01008	1.02111e-07	30	protein_coding	NE	gdpP; cyclic-di-AMP phosphodiesterase [EC:3.1.4.59]		// polyphosphate catabolic process // plasma membrane // cytoplasm // membrane // cyclic-di-AMP phosphodiesterase activity // metal ion binding // hydrolase activity // exopolyphosphatase activity // nucleic acid binding //
USA300FPR3757	SAUSA300_RS00080=rplI	-23.3336	6.43558e-06	10	protein_coding	NE	RP-L9, MRPL9, rplI; large subunit ribosomal protein L9	Ribosome	// translation // ribonucleoprotein complex // cytosolic large ribosomal subunit // ribosome // rRNA binding // structural constituent of ribosome // RNA binding //
USA300FPR3757	SAUSA300_RS00085=dnaB	-18.9599	1.11121e-10	31	protein_coding	E	dnaB; replicative DNA helicase [EC:3.6.4.12]	DNA replication	// DNA replication, synthesis of RNA primer // DNA unwinding involved in DNA replication // DNA replication // primosome complex // cytosol // ATP hydrolysis activity // hydrolase activity // ATP binding // helicase activity // DNA helicase activity // DNA binding // nucleotide binding //
USA300FPR3757	SAUSA300_RS00090=SAUSA300_RS00090	-2.05555	0.0211696	25	protein_coding	NE	purA, ADSS; adenylosuccinate synthase [EC:6.3.4.4]	Purine metabolism, Alanine, aspartate and glutamate metabolism, Metabolic pathways, Biosynthesis of cofactors	// IMP metabolic process // 'de novo' AMP biosynthetic process // purine nucleotide biosynthetic process // cytoplasm // metal ion binding // ligase activity // GTP binding // adenylosuccinate synthase activity // magnesium ion binding // nucleotide binding //
USA300FPR3757	SAUSA300_RS00095=SAUSA300_RS00095	-6.95786	0.145235	6	tRNA		tRNA-Glu; tRNA Glu	Aminoacyl-tRNA biosynthesis	// translation //
USA300FPR3757	SAUSA300_RS00100=SAUSA300_RS00100	-8.11753	0.0234922	10	tRNA		tRNA-Asp; tRNA Asp	Aminoacyl-tRNA biosynthesis	// translation //
USA300FPR3757	SAUSA300_RS00105=SAUSA300_RS00105	-24.2897	8.27123e-07	13	protein_coding	E	vicR; two-component system, OmpR family, response regulator VicR	Two-component system	// positive regulation of DNA-templated transcription // regulation of DNA-templated transcription // phosphorelay signal transduction system // protein-DNA complex // cytosol // cytoplasm // DNA-binding transcription activator activity // transcription cis-regulatory region binding // DNA-binding transcription factor activity // phosphorelay response regulator activity // DNA binding //
USA300FPR3757	SAUSA300_RS00110=walK	-1.0833	0.346474	38	protein_coding	E	vicK; two-component system, OmpR family, sensor histidine kinase VicK [EC:2.7.13.3]	Two-component system	// regulation of DNA-templated transcription // activation of protein kinase activity // osmosensory signaling via phosphorelay pathway // peptidyl-histidine phosphorylation // phosphorylation // signal transduction // phosphorelay signal transduction system // membrane // plasma membrane // metal ion binding // protein kinase activator activity // phosphorelay response regulator activity // tran…
USA300FPR3757	SAUSA300_RS00115=SAUSA300_RS00115	3.32489	0.000369738	28	protein_coding	NE
USA300FPR3757	SAUSA300_RS00120=SAUSA300_RS00120	1.99072	0.012381	9	protein_coding	NE			// regulation of single-species biofilm formation on inanimate substrate // membrane // //
USA300FPR3757	SAUSA300_RS00125=SAUSA300_RS00125	0.488188	0.004682	15	protein_coding	NE			// // // hydrolase activity //
USA300FPR3757	SAUSA300_RS00130=adsA	2.20342	4.47325e-05	50	protein_coding	NE			// dephosphorylation // nucleotide catabolic process // outer membrane-bounded periplasmic space // cellular anatomical entity // cell wall // extracellular region // nucleotidase activity // UDP-sugar diphosphatase activity // 5'-nucleotidase activity // metal ion binding // hydrolase activity, acting on ester bonds // hydrolase activity // nucleotide binding //
USA300FPR3757	SAUSA300_RS00135=rlmH	2.28024	0.000105683	21	protein_coding	NE	rlmH; 23S rRNA (pseudouridine1915-N3)-methyltransferase [EC:2.1.1.177]		// rRNA methylation // methylation // rRNA processing // cytoplasm // rRNA (pseudouridine-N3-)-methyltransferase activity // transferase activity // methyltransferase activity //
USA300FPR3757	SAUSA300_RS00140=SAUSA300_RS00140	1.11442	0.02453	20	protein_coding	NE
USA300FPR3757	SAUSA300_RS00145=SAUSA300_RS00145	1.69854	0.000987289	17	protein_coding	NE	K07498; putative transposase
USA300FPR3757	SAUSA300_RS00155=SAUSA300_RS00155	1.30466	0.0278127	10	protein_coding	NE	E3.1.4.46, glpQ, ugpQ; glycerophosphoryl diester phosphodiesterase [EC:3.1.4.46]	Glycerophospholipid metabolism
USA300FPR3757	SAUSA300_RS00160=SAUSA300_RS00160	3.11097	0.0886182	8	protein_coding	NE
USA300FPR3757	SAUSA300_RS00165=mecA	1.53907	0.00486477	35	protein_coding	NE	mecA; penicillin-binding protein 2 prime [EC:3.4.16.4]	Peptidoglycan biosynthesis, Metabolic pathways, beta-Lactam resistance
USA300FPR3757	SAUSA300_RS00170=SAUSA300_RS00170	1.96638	0.0650922	16	protein_coding	NE	mecR1; methicillin resistance protein	beta-Lactam resistance
USA300FPR3757	SAUSA300_RS00175=SAUSA300_RS00175	3.30263	0.0128574	6	protein_coding	NE
USA300FPR3757	SAUSA300_RS00180=SAUSA300_RS00180	1.01858	0.0229397	35	pseudogene	NE
USA300FPR3757	SAUSA300_RS00185=SAUSA300_RS00185	2.01494	0.00747597	20	protein_coding	NE
USA300FPR3757	SAUSA300_RS00190=SAUSA300_RS00190	4.49391	0.000263084	10	protein_coding	NE
USA300FPR3757	SAUSA300_RS00195=SAUSA300_RS00195	1.34176	0.00656977	17	protein_coding	NE
USA300FPR3757	SAUSA300_RS00200=SAUSA300_RS00200	2.31492	9.59817e-05	37	protein_coding	NE	spoIVCA; site-specific DNA recombinase
USA300FPR3757	SAUSA300_RS00205=SAUSA300_RS00205	2.09207	0.00563295	29	protein_coding	NE
USA300FPR3757	SAUSA300_RS00210=SAUSA300_RS00210	1.70605	0.000767605	44	protein_coding	NE
USA300FPR3757	SAUSA300_RS00215=SAUSA300_RS00215	2.83394	0.0455783	7	protein_coding	NE
USA300FPR3757	SAUSA300_RS00220=SAUSA300_RS00220	1.80482	0.00411809	6	protein_coding	NE
USA300FPR3757	SAUSA300_RS00225=SAUSA300_RS00225	-0.267683	0.411278	14	protein_coding	NE	recG; ATP-dependent DNA helicase RecG [EC:3.6.4.12]	Homologous recombination
USA300FPR3757	SAUSA300_RS00235=cstB	3.17813	7.20355e-05	31	pseudogene	NE	gloB, gloC, HAGH; hydroxyacylglutathione hydrolase [EC:3.1.2.6]	Pyruvate metabolism, Metabolic pathways
USA300FPR3757	SAUSA300_RS00240=SAUSA300_RS00240	1.54051	0.113793	11	protein_coding	NE	mcrA; 5-methylcytosine-specific restriction enzyme A [EC:3.1.21.-]
USA300FPR3757	SAUSA300_RS00245=SAUSA300_RS00245	0.318627	0.350916	11	protein_coding	NE
USA300FPR3757	SAUSA300_RS00250=SAUSA300_RS00250	2.11923	0.023834	11	protein_coding	NE	K07454; putative restriction endonuclease
USA300FPR3757	SAUSA300_RS00255=SAUSA300_RS00255	1.1058	0.213171	3	protein_coding	NE
USA300FPR3757	SAUSA300_RS00260=SAUSA300_RS00260	-0.149962	0.396411	5	protein_coding	NE
USA300FPR3757	SAUSA300_RS00265=SAUSA300_RS00265	0.96977	0.173969	4	protein_coding	NE
USA300FPR3757	SAUSA300_RS00270=SAUSA300_RS00270	1.81826	0.00832384	21	protein_coding	NE
USA300FPR3757	SAUSA300_RS00275=SAUSA300_RS00275	1.64583	0.0501693	5	protein_coding	NE	speG, SAT; diamine N-acetyltransferase [EC:2.3.1.57]	Arginine and proline metabolism, Metabolic pathways
USA300FPR3757	SAUSA300_RS00280=SAUSA300_RS00280	4.119	2.7317e-06	25	protein_coding	NE	E1.1.1.1, adh; alcohol dehydrogenase [EC:1.1.1.1]	Glycolysis / Gluconeogenesis, Fatty acid degradation, Tyrosine metabolism, Chloroalkane and chloroalkene degradation, Naphthalene degradation, Metabolic pathways, Biosynthesis of secondary metabolites, Microbial metabolism in diverse environments, Degradation of aromatic compounds
USA300FPR3757	SAUSA300_RS00285=SAUSA300_RS00285	1.53049	0.16647	7	protein_coding	NE
USA300FPR3757	SAUSA300_RS00290=SAUSA300_RS00290	1.25642	0.0210043	15	protein_coding	NE
USA300FPR3757	SAUSA300_RS00295=SAUSA300_RS00295	1.56396	0.344135	8	protein_coding	NE
USA300FPR3757	SAUSA300_RS00300=SAUSA300_RS00300	1.51345	0.0228415	11	protein_coding	NE
USA300FPR3757	SAUSA300_RS00305=SAUSA300_RS00305	2.16651	6.83386e-05	34	pseudogene	NE	K07497; putative transposase
USA300FPR3757	SAUSA300_RS00310=arcC	0.269431	0.0261322	17	protein_coding	NE	arcC; carbamate kinase [EC:2.7.2.2]	Arginine biosynthesis, Purine metabolism, Nitrogen metabolism, Metabolic pathways, Microbial metabolism in diverse environments, Carbon metabolism
USA300FPR3757	SAUSA300_RS00315=argF	-0.582175	0.413116	18	protein_coding	NE	OTC, argF, argI; ornithine carbamoyltransferase [EC:2.1.3.3]	Arginine biosynthesis, Metabolic pathways, Biosynthesis of secondary metabolites, Biosynthesis of amino acids
USA300FPR3757	SAUSA300_RS00320=SAUSA300_RS00320	2.66014	0.000760907	9	protein_coding	NE	arcR; CRP/FNR family transcriptional regulator, arginine deiminase pathway regulator
USA300FPR3757	SAUSA300_RS00325=arcD	3.00209	0.000844734	24	protein_coding	NE	arcD, lysl, lysP; arginine:ornithine antiporter / lysine permease
USA300FPR3757	SAUSA300_RS00330=arcA	0.476906	0.186511	31	protein_coding	NE	arcA; arginine deiminase [EC:3.5.3.6]	Arginine biosynthesis, Metabolic pathways, Biosynthesis of secondary metabolites
USA300FPR3757	SAUSA300_RS00335=SAUSA300_RS00335	10.2362	0.0220184	2	protein_coding	NE	argR, ahrC; transcriptional regulator of arginine metabolism
USA300FPR3757	SAUSA300_RS00340=SAUSA300_RS00340	1.75433	0.0988005	8	protein_coding	NE
USA300FPR3757	SAUSA300_RS00355=SAUSA300_RS00355	2.77204	0.00604749	4	protein_coding	NE
USA300FPR3757	SAUSA300_RS00360=SAUSA300_RS00360	1.45065	0.0119607	22	protein_coding	NE
USA300FPR3757	SAUSA300_RS00365=SAUSA300_RS00365	-0.137616	0.37476	11	protein_coding	NE
USA300FPR3757	SAUSA300_RS00370=SAUSA300_RS00370	-0.196463	0.354151	28	protein_coding	NE	ABC.PE.S; peptide/nickel transport system substrate-binding protein	Quorum sensing
USA300FPR3757	SAUSA300_RS00375=SAUSA300_RS00375	2.06948	0.00604749	20	protein_coding	NE	ABC.PE.P; peptide/nickel transport system permease protein	Quorum sensing
USA300FPR3757	SAUSA300_RS00380=SAUSA300_RS00380	4.24518	6.44689e-05	19	protein_coding	NE	ABC.PE.P1; peptide/nickel transport system permease protein	Quorum sensing
USA300FPR3757	SAUSA300_RS00385=SAUSA300_RS00385	3.11881	0.00229668	18	protein_coding	NE	ddpD; peptide/nickel transport system ATP-binding protein	Quorum sensing
USA300FPR3757	SAUSA300_RS00390=SAUSA300_RS00390	1.84097	0.00519369	16	protein_coding	NE	ddpF; peptide/nickel transport system ATP-binding protein	Quorum sensing
USA300FPR3757	SAUSA300_RS00395=SAUSA300_RS00395	2.50851	1.37e-06	43	protein_coding	NE	copB; P-type Cu2+ transporter [EC:7.2.2.9]
USA300FPR3757	SAUSA300_RS00400=SAUSA300_RS00400	1.5262	0.0503354	12	protein_coding	NE
USA300FPR3757	SAUSA300_RS00405=SAUSA300_RS00405	12.7131	1	1	protein_coding	NE			// // membrane // //
USA300FPR3757	SAUSA300_RS00410=SAUSA300_RS00410	1.04464	0.217542	2	protein_coding	NE
USA300FPR3757	SAUSA300_RS00415=SAUSA300_RS00415	0.690346	0.0961336	22	protein_coding	NE
USA300FPR3757	SAUSA300_RS00420=SAUSA300_RS00420	1.08367	0.228541	11	protein_coding	NE			// tRNA processing // tRNA dihydrouridine synthesis // // RNA binding // flavin adenine dinucleotide binding // tRNA dihydrouridine synthase activity // oxidoreductase activity // catalytic activity //
USA300FPR3757	SAUSA300_RS00425=SAUSA300_RS00425	4.61126	0.003955	4	protein_coding	NE
USA300FPR3757	SAUSA300_RS00430=SAUSA300_RS00430	1.51018	0.057163	21	protein_coding	NE	K07090; uncharacterized protein		// // membrane // plasma membrane // transporter activity //
USA300FPR3757	SAUSA300_RS00435=cstR	2.29586	0.0870903	4	protein_coding	NE			// negative regulation of DNA-templated transcription // negative regulation of cellular macromolecule biosynthetic process // regulation of DNA-templated transcription // // metal ion binding // DNA binding //
USA300FPR3757	SAUSA300_RS00440=cstA	2.17592	0.00311996	22	protein_coding	NE
USA300FPR3757	SAUSA300_RS00445=cstB	2.1434	0.00657427	26	protein_coding	NE			// hydrogen sulfide metabolic process // glutathione metabolic process // // hydrolase activity // sulfur dioxygenase activity // hydrolase activity, acting on ester bonds //
USA300FPR3757	SAUSA300_RS00455=SAUSA300_RS00455	2.1207	1	1	protein_coding	NE
USA300FPR3757	SAUSA300_RS00460=SAUSA300_RS00460	1.61604	0.0225902	24	protein_coding	NE			// tRNA processing // tRNA dihydrouridine synthesis // // RNA binding // flavin adenine dinucleotide binding // tRNA dihydrouridine synthase activity // oxidoreductase activity // catalytic activity //
USA300FPR3757	SAUSA300_RS00465=SAUSA300_RS00465	1.96717	0.0270281	2	protein_coding	NE			// // membrane // //
USA300FPR3757	SAUSA300_RS00470=SAUSA300_RS00470	-2.08241	0.217701	6	protein_coding	NE
USA300FPR3757	SAUSA300_RS00475=SAUSA300_RS00475	0.542018	0.317817	12	protein_coding	NE			// transmembrane transport // plasma membrane // membrane // transporter activity // transmembrane transporter activity //
USA300FPR3757	SAUSA300_RS00480=SAUSA300_RS00480	3.21614	0.00508284	8	protein_coding	NE
USA300FPR3757	SAUSA300_RS00485=SAUSA300_RS00485	0.595098	0.0699682	11	protein_coding	NE			// DNA-templated transcription // regulation of DNA-templated transcription // // DNA binding // transcription cis-regulatory region binding // DNA-binding transcription factor activity //
USA300FPR3757	SAUSA300_RS00490=SAUSA300_RS00490	0.983249	0.0870208	7	protein_coding	NE
USA300FPR3757	SAUSA300_RS00495=SAUSA300_RS00495	-0.698502	0.5	5	protein_coding	NE			// DNA-templated transcription // regulation of DNA-templated transcription // // DNA binding // transcription cis-regulatory region binding // DNA-binding transcription factor activity //
USA300FPR3757	SAUSA300_RS00500=SAUSA300_RS00500	2.60021	0.0340786	6	protein_coding	NE			// // membrane // //
USA300FPR3757	SAUSA300_RS00505=SAUSA300_RS00505	1.66732	1.08162e-05	50	protein_coding	NE			// // // RNA binding //
USA300FPR3757	SAUSA300_RS00510=SAUSA300_RS00510	3.81973	0.0030112	4	protein_coding	NE			// // membrane // //
USA300FPR3757	SAUSA300_RS00515=SAUSA300_RS00515	1.04076	0.0239583	13	protein_coding	NE	plc; 1-phosphatidylinositol phosphodiesterase [EC:4.6.1.13]	Inositol phosphate metabolism, Metabolic pathways	// lipid catabolic process // signal transduction // lipid metabolic process // extracellular region // lyase activity // hydrolase activity // phosphoric diester hydrolase activity // phosphatidylinositol diacylglycerol-lyase activity //
USA300FPR3757	SAUSA300_RS00520=SAUSA300_RS00520	0.834752	0.143251	11	protein_coding	NE			// // membrane // plasma membrane // //
USA300FPR3757	SAUSA300_RS00525=SAUSA300_RS00525	0.673053	0.370686	9	protein_coding	NE			// // membrane // plasma membrane // //
USA300FPR3757	SAUSA300_RS00530=SAUSA300_RS00530	-0.426694	0.49792	15	protein_coding	NE			// // membrane // plasma membrane // //
USA300FPR3757	SAUSA300_RS00535=SAUSA300_RS00535	1.89097	0.000694086	14	protein_coding	NE			// // membrane // plasma membrane // //
USA300FPR3757	SAUSA300_RS00540=SAUSA300_RS00540	1.67919	0.000211127	45	protein_coding	NE			// DNA-templated transcription // methylglyoxal catabolic process to D-lactate via S-lactoyl-glutathione // regulation of DNA-templated transcription // // sequence-specific DNA binding // glyoxalase III activity // DNA-binding transcription factor activity // DNA binding //
USA300FPR3757	SAUSA300_RS00545=SAUSA300_RS00545	3.17906	6.21159e-06	27	protein_coding	NE			// // // catalytic activity // hydrolase activity //
USA300FPR3757	SAUSA300_RS00550=SAUSA300_RS00550	3.30075	1.14257e-05	15	protein_coding	NE	norB, norC; MFS transporter, DHA2 family, multidrug resistance protein		// transmembrane transport // plasma membrane // membrane // transporter activity // transmembrane transporter activity //
USA300FPR3757	SAUSA300_RS00555=SAUSA300_RS00555	2.15083	0.00035683	28	protein_coding	NE	yjbB; phosphate:Na+ symporter		// inorganic ion transmembrane transport // phosphate ion transmembrane transport // sodium ion transmembrane transport // sodium-dependent phosphate transport // plasma membrane // membrane // secondary active transmembrane transporter activity // transporter activity // phosphate ion transmembrane transporter activity // sodium:phosphate symporter activity //
USA300FPR3757	SAUSA300_RS00560=SAUSA300_RS00560	2.26966	2.23263e-06	45	protein_coding	NE	ohyA, sph; oleate hydratase [EC:4.2.1.53]		// fatty acid metabolic process // // FAD binding // oleate hydratase activity //
USA300FPR3757	SAUSA300_RS00565=SAUSA300_RS00565	0.0269679	0.149939	22	protein_coding	NE			// // membrane // transporter activity //
USA300FPR3757	SAUSA300_RS00570=SAUSA300_RS00570	2.63579	6.79837e-05	26	protein_coding	NE	norG; GntR family transcriptional regulator, regulator for abcA and norABC		// alpha-amino acid metabolic process // biosynthetic process // regulation of DNA-templated transcription // // pyridoxal phosphate binding // transferase activity // transaminase activity // catalytic activity // DNA-binding transcription factor activity // DNA binding //
USA300FPR3757	SAUSA300_RS00575=SAUSA300_RS00575	0.2856	0.409704	9	protein_coding	NE			// response to toxic substance // membrane // //
USA300FPR3757	SAUSA300_RS00580=SAUSA300_RS00580	4.46936	1.11121e-10	38	protein_coding	NE	lctP; lactate permease		// proton transmembrane transport // lactate transmembrane transport // lactate transport // plasma membrane // membrane // solute:proton symporter activity // lactate transmembrane transporter activity // transporter activity //
USA300FPR3757	SAUSA300_RS00585=spa	1.21786	0.00449562	49	protein_coding	NE	spa; immunoglobulin G-binding protein A	Staphylococcus aureus infection	// // cell wall // extracellular region // immunoglobulin binding // IgG binding //
USA300FPR3757	SAUSA300_RS00590=sarS	0.289274	0.409704	9	protein_coding	NE			// regulation of DNA-templated transcription // cytoplasm // transcription cis-regulatory region binding // DNA-binding transcription factor activity // DNA binding //
USA300FPR3757	SAUSA300_RS00595=sirC	2.40291	0.00047251	33	protein_coding	NE	ABC.FEV.P; iron complex transport system permease protein		// transmembrane transport // siderophore-dependent iron import into cell // membrane // plasma membrane // transmembrane transporter activity //
USA300FPR3757	SAUSA300_RS00600=sirB	1.78604	0.117371	30	protein_coding	NE	ABC.FEV.P; iron complex transport system permease protein		// transmembrane transport // siderophore-dependent iron import into cell // membrane // plasma membrane // transmembrane transporter activity //
USA300FPR3757	SAUSA300_RS00605=sirA	2.49508	0.0018088	15	protein_coding	NE	ABC.FEV.S; iron complex transport system substrate-binding protein		// // outer membrane-bounded periplasmic space // //
USA300FPR3757	SAUSA300_RS00610=sbnA	1.94745	0.00125854	22	protein_coding	NE	sbnA; N-(2-amino-2-carboxyethyl)-L-glutamate synthase [EC:2.5.1.140]	Biosynthesis of various secondary metabolites - part 3, Metabolic pathways, Biosynthesis of secondary metabolites	// cysteine biosynthetic process // cysteine biosynthetic process from serine // cytoplasm // transferase activity, transferring alkyl or aryl (other than methyl) groups // L-cysteine desulfhydrase activity // transferase activity // pyridoxal phosphate binding // cysteine synthase activity //
USA300FPR3757	SAUSA300_RS00615=sbnB	3.37835	2.22277e-05	17	protein_coding	NE	sbnB; N-[(2S)-2-amino-2-carboxyethyl]-L-glutamate dehydrogenase [EC:1.5.1.51]	Biosynthesis of various secondary metabolites - part 3, Metabolic pathways, Biosynthesis of secondary metabolites	// siderophore biosynthetic process // arginine catabolic process // cytoplasm // oxidoreductase activity // oxidoreductase activity, acting on the CH-NH2 group of donors, NAD or NADP as acceptor //
USA300FPR3757	SAUSA300_RS00620=sbnC	1.98367	6.85014e-06	32	protein_coding	NE	sbnC; staphyloferrin B synthase [EC:6.3.2.56]	Biosynthesis of various secondary metabolites - part 3, Metabolic pathways, Biosynthesis of secondary metabolites	// organonitrogen compound biosynthetic process // cellular biosynthetic process // siderophore biosynthetic process // // acid-amino acid ligase activity // ligase activity // ATP binding // nucleotide binding //
USA300FPR3757	SAUSA300_RS00625=sbnD	2.47544	9.00123e-05	25	protein_coding	NE	sbnD; MFS transporter, DHA1 family, staphyloferrin B biosynthesis exporter		// xenobiotic transmembrane transport // transmembrane transport // cellular anatomical entity // plasma membrane // membrane // transmembrane transporter activity //
USA300FPR3757	SAUSA300_RS00630=sbnE	2.0518	0.00247218	43	protein_coding	NE	sbnE; L-2,3-diaminopropanoate---citrate ligase [EC:6.3.2.54]	Biosynthesis of various secondary metabolites - part 3, Metabolic pathways, Biosynthesis of secondary metabolites	// organonitrogen compound biosynthetic process // cellular biosynthetic process // siderophore biosynthetic process // // acid-amino acid ligase activity // ligase activity // ATP binding // nucleotide binding //
USA300FPR3757	SAUSA300_RS00635=sbnF	3.55923	3.68693e-05	39	protein_coding	NE	sbnF; 2-[(L-alanin-3-ylcarbamoyl)methyl]-3-(2-aminoethylcarbamoyl)-2-hydroxypropanoate synthase [EC:6.3.2.55]	Biosynthesis of various secondary metabolites - part 3, Metabolic pathways, Biosynthesis of secondary metabolites	// organonitrogen compound biosynthetic process // cellular biosynthetic process // siderophore biosynthetic process // // acid-amino acid ligase activity // ligase activity // ATP binding // nucleotide binding //
USA300FPR3757	SAUSA300_RS00640=sbnG	2.26256	0.00562568	16	protein_coding	NE	sbnG; staphyloferrin B biosynthesis citrate synthase		// carbohydrate metabolic process // cytoplasm // metal ion binding // aldehyde-lyase activity // catalytic activity //
USA300FPR3757	SAUSA300_RS00645=sbnH	3.1788	2.23711e-06	25	protein_coding	NE	sbnH; 2-[(L-alanin-3-ylcarbamoyl)methyl]-2-hydroxybutanedioate decarboxylase [EC:4.1.1.117]	Biosynthesis of various secondary metabolites - part 3, Metabolic pathways, Biosynthesis of secondary metabolites	// siderophore biosynthetic process // lysine biosynthetic process via diaminopimelate // polyamine biosynthetic process // // carboxy-lyase activity // lyase activity // diaminopimelate decarboxylase activity // catalytic activity //
USA300FPR3757	SAUSA300_RS00650=sbnI	3.61852	3.68693e-05	16	protein_coding	NE	sbnI; L-serine kinase (ATP) / ParB family transcriptional regulator, heme-responsive regulator [EC:2.7.1.225]	Biosynthesis of various secondary metabolites - part 3, Metabolic pathways, Biosynthesis of secondary metabolites	// siderophore biosynthetic process // phosphorylation // positive regulation of sporulation resulting in formation of a cellular spore // chromosome segregation // chromosome // phosphotransferase activity, alcohol group as acceptor // transferase activity // kinase activity // ATP binding // DNA binding // nucleotide binding //
USA300FPR3757	SAUSA300_RS00660=SAUSA300_RS00660	0.126125	0.406905	4	protein_coding	NE			// // membrane // //
USA300FPR3757	SAUSA300_RS00665=SAUSA300_RS00665	1.85537	0.00806779	11	protein_coding	NE			// // membrane // transporter activity //
USA300FPR3757	SAUSA300_RS00670=SAUSA300_RS00670	2.02755	0.00107367	17	protein_coding	NE	butA, budC; meso-butanediol dehydrogenase / (S,S)-butanediol dehydrogenase / diacetyl reductase [EC:1.1.1.- 1.1.1.76 1.1.1.304]	Butanoate metabolism	// acetoin catabolic process // // diacetyl reductase ((S)-acetoin forming) activity // acetoin dehydrogenase activity // oxidoreductase activity //
USA300FPR3757	SAUSA300_RS00675=SAUSA300_RS00675	0.0100846	0.479025	3	protein_coding	NE
USA300FPR3757	SAUSA300_RS00680=SAUSA300_RS00680	3.26203	0.000165825	10	protein_coding	NE	galE, GALE; UDP-glucose 4-epimerase [EC:5.1.3.2]	Galactose metabolism, Amino sugar and nucleotide sugar metabolism, O-Antigen nucleotide sugar biosynthesis, Metabolic pathways	// // // catalytic activity //
USA300FPR3757	SAUSA300_RS00685=SAUSA300_RS00685	1.53641	0.0992291	17	protein_coding	NE			// polysaccharide metabolic process // membrane // phosphotransferase activity, for other substituted phosphate groups //
USA300FPR3757	SAUSA300_RS00690=SAUSA300_RS00690	2.54169	6.41426e-06	26	protein_coding	NE			// // // glycosyltransferase activity //
USA300FPR3757	SAUSA300_RS00695=SAUSA300_RS00695	1.53948	0.00693934	17	protein_coding	NE			// // membrane // //
USA300FPR3757	SAUSA300_RS00700=SAUSA300_RS00700	2.22199	9.16419e-06	28	protein_coding	NE	TC.PST; polysaccharide transporter, PST family		// // plasma membrane // membrane // //
USA300FPR3757	SAUSA300_RS00705=SAUSA300_RS00705	1.1593	0.0286289	15	protein_coding	NE	SOD2; superoxide dismutase, Fe-Mn family [EC:1.15.1.1]		// removal of superoxide radicals // superoxide metabolic process // // metal ion binding // oxidoreductase activity // superoxide dismutase activity //
USA300FPR3757	SAUSA300_RS00710=sasD	2.32871	0.000629851	19	protein_coding	NE			// // extracellular region // //
USA300FPR3757	SAUSA300_RS00715=SAUSA300_RS00715	2.42871	0.00254044	24	protein_coding	NE			// DNA-templated transcription // negative regulation of DNA-templated transcription // regulation of DNA-templated transcription // // DNA binding // transaminase activity // DNA-binding transcription factor activity //
USA300FPR3757	SAUSA300_RS00725=deoD	1.24912	0.0120851	10	protein_coding	NE	deoD; purine-nucleoside phosphorylase [EC:2.4.2.1]	Purine metabolism, Pyrimidine metabolism, Nicotinate and nicotinamide metabolism, Metabolic pathways, Biosynthesis of secondary metabolites	// purine nucleoside catabolic process // nucleoside catabolic process // purine nucleoside metabolic process // nucleoside metabolic process // nucleobase-containing compound metabolic process // cytosol // pentosyltransferase activity // glycosyltransferase activity // transferase activity // purine-nucleoside phosphorylase activity // catalytic activity //
USA300FPR3757	SAUSA300_RS00730=tet(38)	3.50229	3.5488e-08	22	protein_coding	NE	tetB; MFS transporter, DHA2 family, metal-tetracycline-proton antiporter		// transmembrane transport // plasma membrane // membrane // transporter activity // transmembrane transporter activity //
USA300FPR3757	SAUSA300_RS00735=deoC	2.22173	0.0166928	5	protein_coding	NE	deoC, DERA; deoxyribose-phosphate aldolase [EC:4.1.2.4]	Pentose phosphate pathway, Metabolic pathways	// deoxyribose phosphate catabolic process // carbohydrate catabolic process // deoxyribonucleotide catabolic process // cytoplasm // lyase activity // deoxyribose-phosphate aldolase activity // catalytic activity //
USA300FPR3757	SAUSA300_RS00740=deoB	1.10026	0.0103512	35	protein_coding	NE	deoB; phosphopentomutase [EC:5.4.2.7]	Pentose phosphate pathway, Purine metabolism, Metabolic pathways	// deoxyribonucleotide catabolic process // nucleotide catabolic process // cellular metabolic compound salvage // nucleotide metabolic process // 5-phosphoribose 1-diphosphate biosynthetic process // cytosol // cytoplasm // manganese ion binding // metal ion binding // isomerase activity // phosphopentomutase activity // catalytic activity // magnesium ion binding //
USA300FPR3757	SAUSA300_RS00745=phnE	2.55348	0.0004807	25	protein_coding	NE	phnE; phosphonate transport system permease protein	ABC transporters	// nickel cation transport // transmembrane transport // organic phosphonate transport // membrane // plasma membrane // ABC-type phosphonate transporter activity //
USA300FPR3757	SAUSA300_RS00750=phnE	1.67603	0.0275506	21	protein_coding	NE	phnE; phosphonate transport system permease protein	ABC transporters	// nickel cation transport // transmembrane transport // organic phosphonate transport // ATP-binding cassette (ABC) transporter complex // membrane // plasma membrane // ABC-type phosphonate transporter activity //
USA300FPR3757	SAUSA300_RS00755=phnC	1.86225	0.000585218	22	protein_coding	NE	phnC; phosphonate transport system ATP-binding protein [EC:7.3.2.2]	ABC transporters	// anion transmembrane transport // organic phosphonate transport // membrane // plasma membrane // ATP hydrolysis activity // ABC-type phosphonate transporter activity // ATP binding // nucleotide binding // transporter activity //
USA300FPR3757	SAUSA300_RS00760=SAUSA300_RS00760	2.73536	3.57272e-05	15	protein_coding	NE	phnD; phosphonate transport system substrate-binding protein	ABC transporters	// transmembrane transport // membrane // plasma membrane // ATP-binding cassette (ABC) transporter complex // transmembrane transporter activity // transporter activity //
USA300FPR3757	SAUSA300_RS00765=SAUSA300_RS00765	1.1299	0.0303173	37	protein_coding	NE
USA300FPR3757	SAUSA300_RS00770=SAUSA300_RS00770	2.12216	0.0022484	42	protein_coding	NE			// dephosphorylation // nucleotide catabolic process // outer membrane-bounded periplasmic space // cellular anatomical entity // nucleotidase activity // metal ion binding // hydrolase activity, acting on ester bonds // hydrolase activity // nucleotide binding //
USA300FPR3757	SAUSA300_RS00775=SAUSA300_RS00775	4.08199	0.0220184	2	protein_coding	NE
USA300FPR3757	SAUSA300_RS00790=SAUSA300_RS00790	-1.48827	0.49792	2	protein_coding	NE			// // membrane // //
USA300FPR3757	SAUSA300_RS00800=adhE	0.572384	0.028156	59	protein_coding	NE	adhE; acetaldehyde dehydrogenase / alcohol dehydrogenase [EC:1.2.1.10 1.1.1.1]	Glycolysis / Gluconeogenesis, Fatty acid degradation, Tyrosine metabolism, Pyruvate metabolism, Chloroalkane and chloroalkene degradation, Naphthalene degradation, Butanoate metabolism, Metabolic pathways, Biosynthesis of secondary metabolites, Microbial metabolism in diverse environments, Degradation of aromatic compounds	// carbon utilization // alcohol metabolic process // membrane // cytosol // oxidoreductase activity, acting on the CH-OH group of donors, NAD or NADP as acceptor // oxidoreductase activity, acting on the aldehyde or oxo group of donors, NAD or NADP as acceptor // metal ion binding // oxidoreductase activity // acetaldehyde dehydrogenase (acetylating) activity // alcohol dehydrogenase (NAD+) acti…
USA300FPR3757	SAUSA300_RS00805=capA	2.26476	0.00290165	11	protein_coding	NE			// polysaccharide biosynthetic process // carbohydrate transmembrane transport // peptidyl-tyrosine phosphorylation // proton transmembrane transport // polysaccharide transport // lipopolysaccharide biosynthetic process // plasma membrane // membrane // carbohydrate:proton symporter activity // protein tyrosine kinase activity //
USA300FPR3757	SAUSA300_RS00810=SAUSA300_RS00810	2.54544	0.0774157	11	protein_coding	NE			// protein phosphorylation // phosphorylation // peptidyl-tyrosine phosphorylation // extracellular polysaccharide biosynthetic process // // protein serine/threonine/tyrosine kinase activity // transmembrane receptor protein tyrosine kinase activity // kinase activity // transferase activity // protein tyrosine kinase activity // ATP binding // nucleotide binding // non-membrane spanning protein…
USA300FPR3757	SAUSA300_RS00815=SAUSA300_RS00815	2.23049	4.93603e-05	18	protein_coding	NE	E3.1.3.48; protein-tyrosine phosphatase [EC:3.1.3.48]	Two-component system	// protein dephosphorylation // peptidyl-tyrosine dephosphorylation // // hydrolase activity // phosphoprotein phosphatase activity // manganese ion binding // protein tyrosine phosphatase activity // catalytic activity //
USA300FPR3757	SAUSA300_RS00820=SAUSA300_RS00820	2.60798	4.74682e-06	34	pseudogene	NE			// // membrane // //
USA300FPR3757	SAUSA300_RS00825=SAUSA300_RS00825	2.97835	0.00196549	15	protein_coding	NE	pseB, wbjB; UDP-N-acetylglucosamine 4,6-dehydratase/5-epimerase [EC:4.2.1.115 5.1.3.-]	Amino sugar and nucleotide sugar metabolism, O-Antigen nucleotide sugar biosynthesis, Metabolic pathways
USA300FPR3757	SAUSA300_RS00830=SAUSA300_RS00830	1.82505	0.0018075	18	protein_coding	NE	wbjC; UDP-2-acetamido-2,6-beta-L-arabino-hexul-4-ose reductase [EC:1.1.1.367]	O-Antigen nucleotide sugar biosynthesis, Metabolic pathways	// // // catalytic activity //
USA300FPR3757	SAUSA300_RS00835=wecB	1.87028	0.00138446	29	protein_coding	NE	wbjD; UDP-N-acetyl-L-fucosamine synthase [EC:5.1.3.28]	O-Antigen nucleotide sugar biosynthesis, Metabolic pathways	// // // catalytic activity // isomerase activity // UDP-N-acetylglucosamine 2-epimerase activity //
USA300FPR3757	SAUSA300_RS00840=SAUSA300_RS00840	4.79026	3.57272e-05	10	protein_coding	NE	catB; chloramphenicol O-acetyltransferase type B [EC:2.3.1.28]		// // // transferase activity //
USA300FPR3757	SAUSA300_RS00845=SAUSA300_RS00845	2.0733	0.0220184	17	protein_coding	NE			// // // glycosyltransferase activity //
USA300FPR3757	SAUSA300_RS00850=SAUSA300_RS00850	0.406282	0.0872627	21	protein_coding	NE			// // membrane // //
USA300FPR3757	SAUSA300_RS00855=SAUSA300_RS00855	2.45542	0.00574471	13	protein_coding	NE			// // membrane // //
USA300FPR3757	SAUSA300_RS00860=SAUSA300_RS00860	2.32601	0.000383815	19	protein_coding	NE			// // // glycosyltransferase activity // transferase activity //
USA300FPR3757	SAUSA300_RS00865=SAUSA300_RS00865	2.23038	0.00674162	10	protein_coding	NE	wbqP; O-antigen biosynthesis protein WbqP		// polysaccharide metabolic process // membrane // phosphotransferase activity, for other substituted phosphate groups //
USA300FPR3757	SAUSA300_RS00870=capN	1.10804	0.032524	21	protein_coding	NE	galE, GALE; UDP-glucose 4-epimerase [EC:5.1.3.2]	Galactose metabolism, Amino sugar and nucleotide sugar metabolism, O-Antigen nucleotide sugar biosynthesis, Metabolic pathways	// // // isomerase activity // UDP-glucose 4-epimerase activity // catalytic activity //
USA300FPR3757	SAUSA300_RS00875=SAUSA300_RS00875	2.20232	0.00054645	24	protein_coding	NE	wecC; UDP-N-acetyl-D-mannosaminuronic acid dehydrogenase [EC:1.1.1.336]	Amino sugar and nucleotide sugar metabolism, O-Antigen nucleotide sugar biosynthesis, Metabolic pathways, Two-component system	// polysaccharide biosynthetic process // // NAD binding // oxidoreductase activity, acting on the CH-CH group of donors, NAD or NADP as acceptor // oxidoreductase activity, acting on the CH-OH group of donors, NAD or NADP as acceptor // oxidoreductase activity //
USA300FPR3757	SAUSA300_RS00880=wecB	1.05973	0.0069365	23	protein_coding	NE	wecB; UDP-N-acetylglucosamine 2-epimerase (non-hydrolysing) [EC:5.1.3.14]	Amino sugar and nucleotide sugar metabolism, O-Antigen nucleotide sugar biosynthesis, Metabolic pathways, Two-component system	// // // catalytic activity // isomerase activity // UDP-N-acetylglucosamine 2-epimerase activity //
USA300FPR3757	SAUSA300_RS00885=isdI	1.68664	0.0456877	8	protein_coding	NE	isdG, isdI; heme oxygenase (staphylobilin-producing) [EC:1.14.99.48]	Porphyrin and chlorophyll metabolism, Biosynthesis of secondary metabolites	// heme catabolic process // iron import into cell // cytoplasm // heme binding // oxidoreductase activity, acting on paired donors, with incorporation or reduction of molecular oxygen // iron ion binding // metal ion binding // oxidoreductase activity // monooxygenase activity // heme oxygenase (decyclizing) activity //
USA300FPR3757	SAUSA300_RS00890=SAUSA300_RS00890	3.50504	0.0145224	10	protein_coding	NE	K09790; uncharacterized protein		// // plasma membrane // membrane // //
USA300FPR3757	SAUSA300_RS00895=SAUSA300_RS00895	2.62431	5.1344e-06	28	protein_coding	NE	ALDH; aldehyde dehydrogenase (NAD+) [EC:1.2.1.3]	Glycolysis / Gluconeogenesis, Ascorbate and aldarate metabolism, Fatty acid degradation, Valine, leucine and isoleucine degradation, Lysine degradation, Arginine and proline metabolism, Histidine metabolism, Tryptophan metabolism, beta-Alanine metabolism, Glycerolipid metabolism, Pyruvate metabolism, Chloroalkane and chloroalkene degradation, Pantothenate and CoA biosynthesis, Metabolic pathways,…	// // // glyceraldehyde-3-phosphate dehydrogenase (NAD+) (non-phosphorylating) activity // oxidoreductase activity, acting on the aldehyde or oxo group of donors, NAD or NADP as acceptor // oxidoreductase activity // aldehyde dehydrogenase (NAD+) activity //
USA300FPR3757	SAUSA300_RS00900=SAUSA300_RS00900	3.72812	0.000186111	13	protein_coding	NE	czcD, zitB; cobalt-zinc-cadmium efflux system protein		// zinc ion transmembrane transport // transmembrane transport // cation transport // plasma membrane // membrane // transporter activity // zinc ion transmembrane transporter activity // cation transmembrane transporter activity //
USA300FPR3757	SAUSA300_RS00905=SAUSA300_RS00905	1.72044	0.0296274	2	protein_coding	NE
USA300FPR3757	SAUSA300_RS00910=SAUSA300_RS00910	3.44846	0.0139778	8	protein_coding	NE
USA300FPR3757	SAUSA300_RS00915=SAUSA300_RS00915	4.20797	1.92907e-06	17	protein_coding	NE	ABC.SN.A; NitT/TauT family transport system ATP-binding protein		// // // ATP binding // nucleotide binding //
USA300FPR3757	SAUSA300_RS00920=SAUSA300_RS00920	3.39833	6.43558e-06	22	protein_coding	NE	ABC.SN.S; NitT/TauT family transport system substrate-binding protein		// transmembrane transport // // transmembrane transporter activity // metal ion binding // transporter activity //
USA300FPR3757	SAUSA300_RS00925=SAUSA300_RS00925	1.41612	0.00308601	21	protein_coding	NE	ABC.SN.P; NitT/TauT family transport system permease protein		// nickel cation transport // transmembrane transport // membrane // plasma membrane // transmembrane transporter activity // transporter activity //
USA300FPR3757	SAUSA300_RS00930=SAUSA300_RS00930	3.66698	4.79321e-06	20	protein_coding	NE			// fatty acid beta-oxidation using acyl-CoA dehydrogenase // cytoplasm // plasma membrane // acyl-CoA dehydrogenase activity // oxidoreductase activity, acting on the CH-CH group of donors, with a flavin as acceptor // flavin adenine dinucleotide binding // oxidoreductase activity, acting on the CH-CH group of donors //
USA300FPR3757	SAUSA300_RS00935=SAUSA300_RS00935	2.11706	0.102177	4	protein_coding	NE
USA300FPR3757	SAUSA300_RS00940=SAUSA300_RS00940	2.4843	4.07943e-05	20	protein_coding	NE	FDH; formate dehydrogenase [EC:1.17.1.9]	Glyoxylate and dicarboxylate metabolism, Methane metabolism, Metabolic pathways, Microbial metabolism in diverse environments, Carbon metabolism	// amino acid metabolic process // formate catabolic process // formate dehydrogenase complex // cytoplasm // oxidoreductase activity, acting on CH-OH group of donors // D-lactate dehydrogenase activity // phosphoglycerate dehydrogenase activity // NAD binding // oxidoreductase activity, acting on the CH-OH group of donors, NAD or NADP as acceptor // oxidoreductase activity // formate dehydrogena…
USA300FPR3757	SAUSA300_RS00945=SAUSA300_RS00945	1.47623	0.0471426	15	protein_coding	NE			// transmembrane transport // plasma membrane // membrane // transporter activity // transmembrane transporter activity //
USA300FPR3757	SAUSA300_RS00950=SAUSA300_RS00950	2.09652	9.59873e-06	133	protein_coding	NE			// organic substance biosynthetic process // amide biosynthetic process // organonitrogen compound biosynthetic process // lipid metabolic process // fatty acid metabolic process // secondary metabolite biosynthetic process // amino acid activation for nonribosomal peptide biosynthetic process // cytosol // cytoplasm // acyltransferase activity // oxidoreductase activity // phosphopantetheine bin…
USA300FPR3757	SAUSA300_RS00955=SAUSA300_RS00955	2.7286	0.000699747	10	protein_coding	NE			// protein phosphopantetheinylation // lysine biosynthetic process via aminoadipic acid // cytosol // transferase activity // holo-[acyl-carrier-protein] synthase activity // magnesium ion binding //
USA300FPR3757	SAUSA300_RS00960=SAUSA300_RS00960	2.91008	0.0281313	16	protein_coding	NE	yagU; putative membrane protein		// // membrane // //
USA300FPR3757	SAUSA300_RS00965=argB	3.24861	4.7967e-05	27	protein_coding	NE	argB; acetylglutamate kinase [EC:2.7.2.8]	Arginine biosynthesis, Metabolic pathways, Biosynthesis of secondary metabolites, 2-Oxocarboxylic acid metabolism, Biosynthesis of amino acids	// arginine biosynthetic process via ornithine // phosphorylation // amino acid biosynthetic process // arginine biosynthetic process // cytoplasm // arginine binding // transferase activity // kinase activity // ATP binding // acetylglutamate kinase activity // nucleotide binding //
USA300FPR3757	SAUSA300_RS00970=argJ	2.32168	1.51813e-06	29	protein_coding	NE	argJ; glutamate N-acetyltransferase / amino-acid N-acetyltransferase [EC:2.3.1.35 2.3.1.1]	Arginine biosynthesis, Metabolic pathways, Biosynthesis of secondary metabolites, 2-Oxocarboxylic acid metabolism, Biosynthesis of amino acids	// amino acid biosynthetic process // metabolic process // ornithine biosynthetic process // arginine biosynthetic process // cytoplasm // methione N-acyltransferase activity // acyltransferase activity // transferase activity // glutamate N-acetyltransferase activity // acetyl-CoA:L-glutamate N-acetyltransferase activity // catalytic activity //
USA300FPR3757	SAUSA300_RS00975=SAUSA300_RS00975	0.679651	0.00496162	28	protein_coding	NE	argC; N-acetyl-gamma-glutamyl-phosphate reductase [EC:1.2.1.38]	Arginine biosynthesis, Metabolic pathways, Biosynthesis of secondary metabolites, 2-Oxocarboxylic acid metabolism, Biosynthesis of amino acids	// amino acid biosynthetic process // arginine biosynthetic process // cytoplasm // NADP+ binding // NAD binding // protein dimerization activity // oxidoreductase activity, acting on the aldehyde or oxo group of donors, NAD or NADP as acceptor // oxidoreductase activity // N-acetyl-gamma-glutamyl-phosphate reductase activity //
USA300FPR3757	SAUSA300_RS00980=rocD	2.36938	2.83468e-05	32	protein_coding	NE	rocD, OAT; ornithine--oxo-acid transaminase [EC:2.6.1.13]	Arginine and proline metabolism, Metabolic pathways, Biosynthesis of secondary metabolites	// arginine biosynthetic process // L-proline biosynthetic process // amino acid biosynthetic process // proline biosynthetic process // arginine metabolic process // cytoplasm // ornithine(lysine) transaminase activity // identical protein binding // pyridoxal phosphate binding // transferase activity // transaminase activity // ornithine-oxo-acid transaminase activity // catalytic activity //
USA300FPR3757	SAUSA300_RS00985=brnQ	2.24185	7.6023e-05	34	protein_coding	NE	TC.LIVCS; branched-chain amino acid:cation transporter, LIVCS family		// organic anion transport // L-amino acid transport // valine transport // L-valine transmembrane transport // L-alpha-amino acid transmembrane transport // cation transmembrane transport // leucine transport // isoleucine transport // branched-chain amino acid transport // amino acid transport // membrane // plasma membrane // branched-chain amino acid transmembrane transporter activity // L-le…
USA300FPR3757	SAUSA300_RS00990=SAUSA300_RS00990	0.403062	0.0569409	13	protein_coding	NE			// // cytosol // //
USA300FPR3757	SAUSA300_RS00995=SAUSA300_RS00995	2.75907	0.000448486	44	protein_coding	NE			// menaquinone biosynthetic process // cytosol // intracellular anatomical structure // lyase activity // metal ion binding // thiamine pyrophosphate binding // carboxy-lyase activity // catalytic activity // magnesium ion binding //
USA300FPR3757	SAUSA300_RS01000=SAUSA300_RS01000	-1.03748	0.332283	2	protein_coding	NE
USA300FPR3757	SAUSA300_RS01005=SAUSA300_RS01005	1.53976	0.000304082	47	protein_coding	NE	ptsG, glcA, glcB; glucose PTS system EIICBA or EIICB component [EC:2.7.1.199]	Glycolysis / Gluconeogenesis, Amino sugar and nucleotide sugar metabolism, Metabolic pathways, Phosphotransferase system (PTS)	// glucose transmembrane transport // phosphorylation // phosphoenolpyruvate-dependent sugar phosphotransferase system // carbohydrate transport // membrane // plasma membrane // protein-phosphocysteine-sugar phosphotransferase activity // transferase activity // kinase activity // protein-N(PI)-phosphohistidine-sugar phosphotransferase activity // glucose transmembrane transporter activity //
USA300FPR3757	SAUSA300_RS01010=SAUSA300_RS01010	1.65243	0.00514223	25	protein_coding	NE	K09963; uncharacterized protein		// // // catalytic activity //
USA300FPR3757	SAUSA300_RS01015=murQ	1.71469	0.015919	17	protein_coding	NE	murQ; N-acetylmuramic acid 6-phosphate etherase [EC:4.2.1.126]	Amino sugar and nucleotide sugar metabolism, Metabolic pathways	// peptidoglycan turnover // amino sugar metabolic process // carbohydrate derivative metabolic process // N-acetylmuramic acid catabolic process // amino sugar catabolic process // carbohydrate metabolic process // // ether hydrolase activity // carbohydrate derivative binding // carbon-oxygen lyase activity // lyase activity //
USA300FPR3757	SAUSA300_RS01020=SAUSA300_RS01020	1.82194	0.000416024	33	protein_coding	NE	scrA, sacP, sacX, ptsS; sucrose PTS system EIIBCA or EIIBC component [EC:2.7.1.211]	Starch and sucrose metabolism, Phosphotransferase system (PTS)	// peptidoglycan turnover // carbohydrate transmembrane transport // phosphorylation // phosphoenolpyruvate-dependent sugar phosphotransferase system // carbohydrate transport // membrane // plasma membrane // transporter activity // protein-phosphocysteine-sugar phosphotransferase activity // protein-phosphocysteine-N-acetylmuramate phosphotransferase system transporter activity // transferase a…
USA300FPR3757	SAUSA300_RS01025=SAUSA300_RS01025	2.13705	0.0403934	11	protein_coding	NE			// DNA-templated transcription // carbohydrate derivative metabolic process // regulation of DNA-templated transcription // cytosol // DNA binding // carbohydrate derivative binding // DNA-binding transcription factor activity //
USA300FPR3757	SAUSA300_RS01030=SAUSA300_RS01030	0.816222	0.403534	6	protein_coding	NE			// // membrane // //
USA300FPR3757	SAUSA300_RS01035=SAUSA300_RS01035	-0.371393	0.452085	46	protein_coding	NE	hsdR; type I restriction enzyme, R subunit [EC:3.1.21.3]		// nucleic acid phosphodiester bond hydrolysis // DNA restriction-modification system // DNA modification // // nuclease activity // hydrolase activity // type I site-specific deoxyribonuclease activity // ATP binding // endonuclease activity // DNA binding // nucleotide binding //
USA300FPR3757	SAUSA300_RS01040=SAUSA300_RS01040	1.79094	0.0220184	8	protein_coding	NE
USA300FPR3757	SAUSA300_RS01045=SAUSA300_RS01045	1.90374	0.00422957	14	protein_coding	NE
USA300FPR3757	SAUSA300_RS01050=SAUSA300_RS01050	1.54985	0.0182228	15	protein_coding	NE
USA300FPR3757	SAUSA300_RS01055=SAUSA300_RS01055	1.08735	0.0247255	30	protein_coding	NE	ddpD; peptide/nickel transport system ATP-binding protein, ddpF; peptide/nickel transport system ATP-binding protein	Quorum sensing	// peptide transport // ATP-binding cassette (ABC) transporter complex, substrate-binding subunit-containing // ATP hydrolysis activity // ATP binding // nucleotide binding //
USA300FPR3757	SAUSA300_RS01060=SAUSA300_RS01060	2.14409	0.000811465	31	protein_coding	NE	ABC.PE.P; peptide/nickel transport system permease protein	Quorum sensing	// nickel cation transport // transmembrane transport // membrane // plasma membrane // transmembrane transporter activity //
USA300FPR3757	SAUSA300_RS01065=SAUSA300_RS01065	2.51968	0.0004807	21	protein_coding	NE	ABC.PE.P1; peptide/nickel transport system permease protein	Quorum sensing	// nickel cation transport // transmembrane transport // membrane // plasma membrane // //
USA300FPR3757	SAUSA300_RS01070=SAUSA300_RS01070	0.929967	0.0026851	29	protein_coding	NE	ABC.PE.S; peptide/nickel transport system substrate-binding protein	Quorum sensing	// anion transmembrane transport // peptide transport // outer membrane-bounded periplasmic space // peptide transmembrane transporter activity //
USA300FPR3757	SAUSA300_RS01075=ggt	2.35062	8.53908e-05	42	protein_coding	NE	ggt; gamma-glutamyltranspeptidase / glutathione hydrolase [EC:2.3.2.2 3.4.19.13]	Taurine and hypotaurine metabolism, Cyanoamino acid metabolism, Glutathione metabolism, Metabolic pathways	// glutathione biosynthetic process // glutathione metabolic process // protein phosphopantetheinylation // glutathione catabolic process // proteolysis // // hydrolase activity // leukotriene C4 gamma-glutamyl transferase activity // hypoglycin A gamma-glutamyl transpeptidase activity // glutathione hydrolase activity // acyltransferase activity // transferase activity //
USA300FPR3757	SAUSA300_RS01080=SAUSA300_RS01080	2.41273	0.00623637	15	protein_coding	NE			// // membrane // plasma membrane // //
USA300FPR3757	SAUSA300_RS01085=SAUSA300_RS01085	2.58039	0.00183189	14	protein_coding	NE	acpD, azoR; FMN-dependent NADH-azoreductase [EC:1.7.1.17]		// electron transport chain // // oxidoreductase activity, acting on NAD(P)H, quinone or similar compound as acceptor // oxidoreductase activity, acting on NAD(P)H, NAD(P) as acceptor // FMN binding // electron transfer activity // oxidoreductase activity, acting on other nitrogenous compounds as donors // oxidoreductase activity //
USA300FPR3757	SAUSA300_RS01090=SAUSA300_RS01090	2.7566	3.27451e-05	16	protein_coding	NE	lytH; peptidoglycan LD-endopeptidase LytH [EC:3.4.-.-]		// proteolysis // membrane // peptidase activity // metallopeptidase activity // metalloendopeptidase activity //
USA300FPR3757	SAUSA300_RS01095=ugpC	2.14437	0.000265123	14	protein_coding	NE	msmX, msmK, malK, sugC, ggtA, msiK; multiple sugar transport system ATP-binding protein	ABC transporters	// carbohydrate transport // transmembrane transport // ATP-binding cassette (ABC) transporter complex, substrate-binding subunit-containing // ABC-type transporter activity // ATP hydrolysis activity // ATP binding // nucleotide binding // transporter activity //
USA300FPR3757	SAUSA300_RS01100=SAUSA300_RS01100	3.02132	0.00019383	24	protein_coding	NE	cycB, ganO; arabinogalactan oligomer / maltooligosaccharide transport system substrate-binding protein	ABC transporters	// maltodextrin transmembrane transport // maltose transport // carbohydrate transmembrane transport // carbohydrate transport // ATP-binding cassette (ABC) transporter complex, substrate-binding subunit-containing // plasma membrane // maltose binding // carbohydrate transmembrane transporter activity //
USA300FPR3757	SAUSA300_RS01105=SAUSA300_RS01105	2.42167	3.01254e-05	32	protein_coding	NE	ganP; arabinogalactan oligomer / maltooligosaccharide transport system permease protein	ABC transporters	// nickel cation transport // maltose transmembrane transport // maltodextrin transmembrane transport // transmembrane transport // maltose transport complex // membrane // plasma membrane // ABC-type maltose transporter activity //
USA300FPR3757	SAUSA300_RS01110=SAUSA300_RS01110	2.52679	0.00446025	19	protein_coding	NE	ganQ; arabinogalactan oligomer / maltooligosaccharide transport system permease protein	ABC transporters	// nickel cation transport // maltose transmembrane transport // transmembrane transport // maltodextrin transmembrane transport // maltose transport // membrane // plasma membrane // ABC-type maltose transporter activity //
USA300FPR3757	SAUSA300_RS01115=SAUSA300_RS01115	2.54522	0.000239397	16	protein_coding	NE			// // // nucleotide binding // oxidoreductase activity //
USA300FPR3757	SAUSA300_RS01120=SAUSA300_RS01120	1.74798	0.00164905	23	protein_coding	NE			// // // nucleotide binding // oxidoreductase activity //
USA300FPR3757	SAUSA300_RS01125=SAUSA300_RS01125	2.44332	2.78231e-05	29	protein_coding	NE
USA300FPR3757	SAUSA300_RS01130=SAUSA300_RS01130	0.510311	0.327768	5	protein_coding	NE			// C-terminal protein methylation // membrane // protein C-terminal S-isoprenylcysteine carboxyl O-methyltransferase activity //
USA300FPR3757	SAUSA300_RS01135=uhpT	1.89756	0.00136152	23	protein_coding	NE	uhpT; MFS transporter, OPA family, hexose phosphate transport protein UhpT	Two-component system	// glucose-6-phosphate transport // phosphate ion transmembrane transport // transmembrane transport // plasma membrane // membrane // glucose 6-phosphate:inorganic phosphate antiporter activity // transmembrane transporter activity // transporter activity //
USA300FPR3757	SAUSA300_RS01140=SAUSA300_RS01140	2.83014	0.00229668	16	protein_coding	NE	yesN; two-component system, response regulator YesN	Two-component system	// regulation of DNA-templated transcription // phosphorelay signal transduction system // cytoplasm // sequence-specific DNA binding // DNA-binding transcription factor activity // DNA binding //
USA300FPR3757	SAUSA300_RS01145=SAUSA300_RS01145	2.5686	2.11331e-06	41	protein_coding	NE			// peptidyl-histidine phosphorylation // phosphorylation // phosphorelay signal transduction system // membrane // plasma membrane // transferase activity // kinase activity // ATP binding // protein histidine kinase activity // nucleotide binding // phosphorelay sensor kinase activity //
USA300FPR3757	SAUSA300_RS01150=SAUSA300_RS01150	3.21286	2.41941e-06	22	protein_coding	NE	afuA, fbpA; iron(III) transport system substrate-binding protein	ABC transporters
USA300FPR3757	SAUSA300_RS01155=pflB	2.4388	8.51406e-07	45	protein_coding	NE	E2.3.1.54, pflD; formate C-acetyltransferase [EC:2.3.1.54]	Pyruvate metabolism, Propanoate metabolism, Butanoate metabolism, Metabolic pathways, Microbial metabolism in diverse environments	// threonine catabolic process // glucose metabolic process // carbohydrate metabolic process // cytosol // cytoplasm // acyltransferase activity // transferase activity // formate C-acetyltransferase activity // catalytic activity //
USA300FPR3757	SAUSA300_RS01160=pflA	0.964271	0.0364509	19	protein_coding	NE	pflA, pflC, pflE; pyruvate formate lyase activating enzyme [EC:1.97.1.4]		// glucose metabolic process // carbohydrate metabolic process // cytoplasm // 4 iron, 4 sulfur cluster binding // iron-sulfur cluster binding // metal ion binding // [formate-C-acetyltransferase]-activating enzyme activity // oxidoreductase activity // catalytic activity //
USA300FPR3757	SAUSA300_RS01170=SAUSA300_RS01170	1.50124	0.00175984	36	protein_coding	NE	E3.1.4.46, glpQ, ugpQ; glycerophosphoryl diester phosphodiesterase [EC:3.1.4.46]	Glycerophospholipid metabolism	// lipid metabolic process // membrane // phosphoric diester hydrolase activity //
USA300FPR3757	SAUSA300_RS01175=SAUSA300_RS01175	-2.35825	0.292648	5	protein_coding	NE	scn, scin; staphylococcal complement inhibitor	Staphylococcus aureus infection	// // extracellular region // //
USA300FPR3757	SAUSA300_RS01180=coa	0.944328	0.180389	39	protein_coding	NE
USA300FPR3757	SAUSA300_RS01185=SAUSA300_RS01185	3.29774	0.0030112	4	protein_coding	NE			// // membrane // //
USA300FPR3757	SAUSA300_RS01195=SAUSA300_RS01195	1.58659	0.011465	38	protein_coding	NE	fadA, fadI; acetyl-CoA acyltransferase [EC:2.3.1.16]	Fatty acid degradation, Valine, leucine and isoleucine degradation, Geraniol degradation, Benzoate degradation, alpha-Linolenic acid metabolism, Metabolic pathways, Biosynthesis of secondary metabolites, Microbial metabolism in diverse environments, Fatty acid metabolism	// phenylacetate catabolic process // fatty acid beta-oxidation // membrane // acetyl-CoA C-acetyltransferase activity // acetyl-CoA C-acyltransferase activity // acyltransferase activity, transferring groups other than amino-acyl groups // acyltransferase activity // transferase activity //
USA300FPR3757	SAUSA300_RS01200=SAUSA300_RS01200	1.64575	0.00486995	48	protein_coding	NE	fadN; 3-hydroxyacyl-CoA dehydrogenase [EC:1.1.1.35]	Fatty acid degradation, Benzoate degradation, Butanoate metabolism, Metabolic pathways, Microbial metabolism in diverse environments, Carbon metabolism, Fatty acid metabolism	// monocarboxylic acid metabolic process // lipid catabolic process // fatty acid beta-oxidation // fatty acid metabolic process // lipid metabolic process // // 3-hydroxybutyryl-CoA dehydrogenase activity // oxidoreductase activity, acting on the CH-OH group of donors, NAD or NADP as acceptor // NAD+ binding // phosphogluconate dehydrogenase (decarboxylating) activity // enoyl-CoA hydratase acti…
USA300FPR3757	SAUSA300_RS01205=SAUSA300_RS01205	3.09691	0.000767605	30	protein_coding	NE	GCDH, gcdH; glutaryl-CoA dehydrogenase [EC:1.3.8.6]	Fatty acid degradation, Lysine degradation, Benzoate degradation, Tryptophan metabolism, Metabolic pathways, Biosynthesis of secondary metabolites, Microbial metabolism in diverse environments	// // // flavin adenine dinucleotide binding // oxidoreductase activity, acting on the CH-CH group of donors // oxidoreductase activity //
USA300FPR3757	SAUSA300_RS01210=SAUSA300_RS01210	0.44109	0.0625411	48	protein_coding	NE	ACSL, fadD; long-chain acyl-CoA synthetase [EC:6.2.1.3]	Fatty acid biosynthesis, Fatty acid degradation, Metabolic pathways, Fatty acid metabolism, Quorum sensing	// lipid metabolic process // fatty acid metabolic process // // ligase activity // CoA-ligase activity //
USA300FPR3757	SAUSA300_RS01215=SAUSA300_RS01215	1.81463	0.00785606	40	protein_coding	NE	pct; propionate CoA-transferase [EC:2.8.3.1]	Pyruvate metabolism, Propanoate metabolism, Styrene degradation, Metabolic pathways, Microbial metabolism in diverse environments	// ketone body catabolic process // // transferase activity // CoA-transferase activity //
USA300FPR3757	SAUSA300_RS01220=SAUSA300_RS01220	3.06445	1.37899e-05	11	protein_coding	NE	prsW; protease PrsW [EC:3.4.-.-]		// proteolysis // membrane // peptidase activity //
USA300FPR3757	SAUSA300_RS01225=SAUSA300_RS01225	1.08311	0.122183	27	protein_coding	NE	ABC.PE.S; peptide/nickel transport system substrate-binding protein	Quorum sensing	// anion transmembrane transport // nickel cation transport // ion transport // transmembrane transport // peptide transport // cellular anatomical entity // outer membrane-bounded periplasmic space // periplasmic space // membrane // plasma membrane // ATP-binding cassette (ABC) transporter complex // peptide transmembrane transporter activity //
USA300FPR3757	SAUSA300_RS01230=SAUSA300_RS01230	3.65407	3.46797e-06	12	protein_coding	NE
USA300FPR3757	SAUSA300_RS01235=SAUSA300_RS01235	-1.86276	0.238678	3	protein_coding	NE			// // membrane // //
USA300FPR3757	SAUSA300_RS01240=SAUSA300_RS01240	1.10936	0.0321402	27	protein_coding	NE	hmp, YHB1; nitric oxide dioxygenase [EC:1.14.12.17]		// response to nitrosative stress // cellular response to nitrosative stress // nitric oxide catabolic process // oxygen transport // intracellular anatomical structure // oxygen binding // FAD binding // metal ion binding // heme binding // oxidoreductase activity // nitric oxide dioxygenase activity // oxygen carrier activity //
USA300FPR3757	SAUSA300_RS01245=SAUSA300_RS01245	1.79764	0.0323739	2	protein_coding	NE
USA300FPR3757	SAUSA300_RS01250=SAUSA300_RS01250	4.0495	5.58298e-06	16	protein_coding	NE	LDH, ldh; L-lactate dehydrogenase [EC:1.1.1.27]	Glycolysis / Gluconeogenesis, Cysteine and methionine metabolism, Pyruvate metabolism, Propanoate metabolism, Metabolic pathways, Biosynthesis of secondary metabolites, Microbial metabolism in diverse environments	// glycolytic process // carboxylic acid metabolic process // carbohydrate metabolic process // cytoplasm // oxidoreductase activity, acting on the CH-OH group of donors, NAD or NADP as acceptor // oxidoreductase activity // L-lactate dehydrogenase activity // catalytic activity //
USA300FPR3757	SAUSA300_RS01260=SAUSA300_RS01260	3.66629	0.00248057	36	protein_coding	NE	malX; maltose/glucose PTS system EIICB component [EC:2.7.1.199 2.7.1.208]	Glycolysis / Gluconeogenesis, Starch and sucrose metabolism, Amino sugar and nucleotide sugar metabolism, Metabolic pathways, Phosphotransferase system (PTS)	// carbohydrate transmembrane transport // phosphorylation // phosphoenolpyruvate-dependent sugar phosphotransferase system // carbohydrate transport // membrane // plasma membrane // protein-phosphocysteine-sugar phosphotransferase activity // D-glucosamine PTS permease activity // transferase activity // kinase activity // protein-N(PI)-phosphohistidine-sugar phosphotransferase activity //
USA300FPR3757	SAUSA300_RS01265=SAUSA300_RS01265	0.96763	0.0137528	25	protein_coding	NE	rihA; pyrimidine-specific ribonucleoside hydrolase [EC:3.2.-.-]		// nucleobase-containing compound metabolic process // organonitrogen compound metabolic process // metabolic process // purine nucleoside catabolic process // cytosol // uridine nucleosidase activity // hydrolase activity // hydrolase activity, acting on glycosyl bonds // hydrolase activity, hydrolyzing N-glycosyl compounds // purine nucleosidase activity //
USA300FPR3757	SAUSA300_RS01270=SAUSA300_RS01270	6.56453	0.00468181	4	protein_coding	NE
USA300FPR3757	SAUSA300_RS01275=SAUSA300_RS01275	2.11785	0.0184322	24	protein_coding	NE			// carbohydrate transmembrane transport // phosphoenolpyruvate-dependent sugar phosphotransferase system // regulation of DNA-templated transcription // // protein-N(PI)-phosphohistidine-sugar phosphotransferase activity //
USA300FPR3757	SAUSA300_RS01280=SAUSA300_RS01280	1.92483	0.0720545	5	protein_coding	NE	gatA, sgcA; galactitol PTS system EIIA component [EC:2.7.1.200]	Galactose metabolism, Metabolic pathways, Phosphotransferase system (PTS)	// phosphoenolpyruvate-dependent sugar phosphotransferase system // plasma membrane // protein-phosphocysteine-sugar phosphotransferase activity // transferase activity // transporter activity //
USA300FPR3757	SAUSA300_RS01285=SAUSA300_RS01285	2.76777	0.00677197	3	protein_coding	NE	gatB, sgcB; galactitol PTS system EIIB component [EC:2.7.1.200]	Galactose metabolism, Metabolic pathways, Phosphotransferase system (PTS)	// carbohydrate transmembrane transport // phosphoenolpyruvate-dependent sugar phosphotransferase system // // transferase activity // protein-N(PI)-phosphohistidine-sugar phosphotransferase activity // transporter activity //
USA300FPR3757	SAUSA300_RS01290=SAUSA300_RS01290	3.53689	0.00196982	25	protein_coding	NE	gatC, sgcC; galactitol PTS system EIIC component	Galactose metabolism, Metabolic pathways, Phosphotransferase system (PTS)	// carbohydrate transport // galactitol transmembrane transport // phosphoenolpyruvate-dependent sugar phosphotransferase system // cellular anatomical entity // membrane // plasma membrane // protein-phosphocysteine-galactitol-phosphotransferase system transporter activity // galactitol transmembrane transporter activity // transporter activity //
USA300FPR3757	SAUSA300_RS01295=SAUSA300_RS01295	3.28293	0.000524477	11	protein_coding	NE	SORD, gutB; L-iditol 2-dehydrogenase [EC:1.1.1.14]	Pentose and glucuronate interconversions, Fructose and mannose metabolism, Metabolic pathways	// // // (R,R)-butanediol dehydrogenase activity // metal ion binding // oxidoreductase activity // zinc ion binding //
USA300FPR3757	SAUSA300_RS01300=SAUSA300_RS01300	3.95736	0.00677197	3	protein_coding	NE			// // membrane // //
USA300FPR3757	SAUSA300_RS01305=SAUSA300_RS01305	2.44638	0.0197664	21	protein_coding	NE	SORD, gutB; L-iditol 2-dehydrogenase [EC:1.1.1.14]	Pentose and glucuronate interconversions, Fructose and mannose metabolism, Metabolic pathways	// // // metal ion binding // oxidoreductase activity // zinc ion binding //
USA300FPR3757	SAUSA300_RS01310=SAUSA300_RS01310	2.33996	0.0298292	12	protein_coding	NE	tarI; D-ribitol-5-phosphate cytidylyltransferase [EC:2.7.7.40]	Pentose and glucuronate interconversions, Metabolic pathways	// poly(ribitol phosphate) teichoic acid biosynthetic process // cell wall organization // teichoic acid biosynthetic process // isoprenoid biosynthetic process // // cytidylyltransferase activity // 2-C-methyl-D-erythritol 4-phosphate cytidylyltransferase activity // D-ribitol-5-phosphate cytidylyltransferase activity // nucleotidyltransferase activity // transferase activity // catalytic activi…
USA300FPR3757	SAUSA300_RS01315=SAUSA300_RS01315	2.66366	0.000388009	21	protein_coding	NE	tarJ; ribitol-5-phosphate 2-dehydrogenase (NADP+) [EC:1.1.1.405]	Pentose and glucuronate interconversions, Metabolic pathways	// poly(ribitol phosphate) teichoic acid biosynthetic process // cell wall organization // teichoic acid biosynthetic process // // zinc ion binding // ribitol-5-phosphate 2-dehydrogenase activity // metal ion binding // oxidoreductase activity //
USA300FPR3757	SAUSA300_RS01320=SAUSA300_RS01320	-0.303754	0.24056	31	protein_coding	NE	tarL; CDP-ribitol ribitolphosphotransferase / teichoic acid ribitol-phosphate polymerase [EC:2.7.8.14 2.7.8.47]		// cell wall organization // teichoic acid biosynthetic process // membrane // plasma membrane // CDP-ribitol ribitolphosphotransferase activity // CDP-glycerol glycerophosphotransferase activity // transferase activity //
USA300FPR3757	SAUSA300_RS01325=SAUSA300_RS01325	-1.99455	0.0616934	23	protein_coding	E	tarF; teichoic acid glycerol-phosphate transferase [EC:2.7.8.45]		// cell wall organization // teichoic acid biosynthetic process // membrane // plasma membrane // CDP-glycerol glycerophosphotransferase activity // glycosyltransferase activity // transferase activity //
USA300FPR3757	SAUSA300_RS01330=SAUSA300_RS01330	-16.6824	9.60291e-05	7	protein_coding	E	tarI; D-ribitol-5-phosphate cytidylyltransferase [EC:2.7.7.40]	Pentose and glucuronate interconversions, Metabolic pathways	// poly(ribitol phosphate) teichoic acid biosynthetic process // cell wall organization // teichoic acid biosynthetic process // isoprenoid biosynthetic process // // cytidylyltransferase activity // 2-C-methyl-D-erythritol 4-phosphate cytidylyltransferase activity // D-ribitol-5-phosphate cytidylyltransferase activity // nucleotidyltransferase activity // transferase activity // catalytic activi…
USA300FPR3757	SAUSA300_RS01335=SAUSA300_RS01335	-13.5381	1.32583e-09	22	protein_coding	E	tarJ; ribitol-5-phosphate 2-dehydrogenase (NADP+) [EC:1.1.1.405]	Pentose and glucuronate interconversions, Metabolic pathways	// poly(ribitol phosphate) teichoic acid biosynthetic process // cell wall organization // teichoic acid biosynthetic process // // zinc ion binding // ribitol-5-phosphate 2-dehydrogenase activity // metal ion binding // oxidoreductase activity //
USA300FPR3757	SAUSA300_RS01340=SAUSA300_RS01340	-9.57233	8.21412e-10	33	protein_coding	NE	tarL; CDP-ribitol ribitolphosphotransferase / teichoic acid ribitol-phosphate polymerase [EC:2.7.8.14 2.7.8.47]		// cell wall organization // teichoic acid biosynthetic process // membrane // plasma membrane // CDP-ribitol ribitolphosphotransferase activity // CDP-glycerol glycerophosphotransferase activity // transferase activity //
USA300FPR3757	SAUSA300_RS01345=SAUSA300_RS01345	-2.0014	0.125136	24	protein_coding	NE	tarS; poly(ribitol-phosphate) beta-N-acetylglucosaminyltransferase [EC:2.4.1.355]		// // // glycosyltransferase activity //
USA300FPR3757	SAUSA300_RS01350=scdA	-1.81203	0.49792	10	protein_coding	NE	ytfE, scdA; regulator of cell morphogenesis and NO signaling		// response to nitrosative stress // protein repair // response to oxidative stress // cytoplasm // metal ion binding //
USA300FPR3757	SAUSA300_RS01355=SAUSA300_RS01355	1.10362	0.238321	31	protein_coding	NE	lytS; two-component system, LytTR family, sensor histidine kinase LytS [EC:2.7.13.3]	Two-component system	// cell wall organization // peptidyl-histidine phosphorylation // phosphorylation // phosphorelay signal transduction system // membrane // plasma membrane // hydrolase activity // transferase activity // kinase activity // ATP binding // protein histidine kinase activity // nucleotide binding // phosphorelay sensor kinase activity //
USA300FPR3757	SAUSA300_RS01360=SAUSA300_RS01360	0.862809	0.0897683	14	protein_coding	NE	lytT, lytR; two-component system, LytTR family, response regulator LytT	Two-component system	// positive regulation of DNA-templated transcription // regulation of DNA-templated transcription // phosphorelay signal transduction system // protein-DNA complex // cytosol // cytoplasm // DNA-binding transcription activator activity // transcription cis-regulatory region binding // phosphorelay response regulator activity // DNA binding //
USA300FPR3757	SAUSA300_RS01365=lrgA	0.824741	0.0653641	12	protein_coding	NE	lrgA; holin-like protein	Two-component system	// programmed cell death // cytolysis // membrane // plasma membrane // //
USA300FPR3757	SAUSA300_RS01370=lrgB	0.902752	0.105454	22	protein_coding	NE	lrgB; holin-like protein LrgB	Two-component system	// regulation of single-species biofilm formation on inanimate substrate // programmed cell death // cytolysis // membrane // plasma membrane // //
USA300FPR3757	SAUSA300_RS01375=SAUSA300_RS01375	0.455828	0.353246	17	protein_coding	NE	yydK; GntR family transcriptional regulator, transcriptional regulator of bglA		// DNA-templated transcription // negative regulation of DNA-templated transcription // regulation of DNA-templated transcription // // transaminase activity // DNA-binding transcription factor activity // DNA binding //
USA300FPR3757	SAUSA300_RS01380=SAUSA300_RS01380	2.1111	0.00946351	12	protein_coding	NE	bglFa; beta-glucoside PTS system EIIA component [EC:2.7.1.-]		// carbohydrate transmembrane transport // phosphorylation // phosphoenolpyruvate-dependent sugar phosphotransferase system // membrane // plasma membrane // protein-phosphocysteine-sugar phosphotransferase activity // transferase activity // kinase activity // protein-N(PI)-phosphohistidine-sugar phosphotransferase activity //
USA300FPR3757	SAUSA300_RS01385=SAUSA300_RS01385	3.38921	0.0282883	28	protein_coding	NE	E3.2.1.86B, bglA; 6-phospho-beta-glucosidase [EC:3.2.1.86]	Glycolysis / Gluconeogenesis, Starch and sucrose metabolism	// carbohydrate catabolic process // glycosyl compound metabolic process // metabolic process // carbohydrate metabolic process // cytosol // methyl beta-D-glucoside 6-phosphate glucohydrolase activity // hydrolase activity, acting on glycosyl bonds // hydrolase activity // 6-phospho-beta-glucosidase activity // beta-glucosidase activity // hydrolase activity, hydrolyzing O-glycosyl compounds //
USA300FPR3757	SAUSA300_RS01395=SAUSA300_RS01395	1.39439	0.00258221	14	protein_coding	NE			// ubiquinone biosynthetic process // // methyltransferase activity //
USA300FPR3757	SAUSA300_RS01400=SAUSA300_RS01400	3.47372	0.228541	3	protein_coding	NE
USA300FPR3757	SAUSA300_RS01405=rbsK	1.79026	0.0664066	24	protein_coding	NE	rbsK, RBKS; ribokinase [EC:2.7.1.15]	Pentose phosphate pathway, Metabolic pathways	// carbohydrate phosphorylation // D-ribose catabolic process // phosphorylation // D-ribose metabolic process // carbohydrate metabolic process // cytosol // cytoplasm // transferase activity, transferring phosphorus-containing groups // metal ion binding // carbohydrate kinase activity // phosphotransferase activity, alcohol group as acceptor // transferase activity // kinase activity // ATP bi…
USA300FPR3757	SAUSA300_RS01410=rbsD	2.20439	0.0690067	12	protein_coding	NE	rbsD; D-ribose pyranase [EC:5.4.99.62]	ABC transporters	// D-ribose catabolic process // monosaccharide metabolic process // carbohydrate metabolic process // cytosol // cytoplasm // D-ribose pyranase activity // intramolecular transferase activity // monosaccharide binding // intramolecular lyase activity // isomerase activity //
USA300FPR3757	SAUSA300_RS01415=rbsU	3.58941	0.0115849	22	protein_coding	NE	rbsU; putative ribose uptake protein		// carbohydrate transmembrane transport // plasma membrane // membrane // transporter activity // carbohydrate transmembrane transporter activity //
USA300FPR3757	SAUSA300_RS01420=SAUSA300_RS01420	2.76354	0.00115633	27	protein_coding	NE	lacI, galR; LacI family transcriptional regulator		// regulation of DNA-templated transcription // // DNA-binding transcription factor activity // transcription cis-regulatory region binding // DNA binding //
USA300FPR3757	SAUSA300_RS01430=SAUSA300_RS01430	2.92392	0.0220184	2	protein_coding	NE
USA300FPR3757	SAUSA300_RS01435=SAUSA300_RS01435	2.85519	0.0228415	11	pseudogene	NE
USA300FPR3757	SAUSA300_RS01440=SAUSA300_RS01440	0.478333	0.158073	30	protein_coding	NE			// transmembrane transport // plasma membrane // membrane // transmembrane transporter activity // transporter activity //
USA300FPR3757	SAUSA300_RS01445=SAUSA300_RS01445	2.43201	0.0194579	20	protein_coding	NE	yxeI; penicillin V amidase [EC:3.5.1.11]		// // // hydrolase activity //
USA300FPR3757	SAUSA300_RS01450=lytM	1.94914	0.0435852	22	protein_coding	NE	lytM; lysostaphin [EC:3.4.24.75]		// cell wall organization // peptide catabolic process // proteolysis // extracellular region // cobalt ion binding // metal ion binding // manganese ion binding // hydrolase activity // nickel cation binding // zinc ion binding // metallopeptidase activity // peptidase activity // metalloendopeptidase activity //
USA300FPR3757	SAUSA300_RS01455=SAUSA300_RS01455	4.14776	0.000579718	15	protein_coding	NE	ABC-2.A; ABC-2 type transport system ATP-binding protein		// transmembrane transport // plasma membrane // transmembrane transporter activity // ATP hydrolysis activity // ATP binding // nucleotide binding //
USA300FPR3757	SAUSA300_RS01460=SAUSA300_RS01460	3.29034	0.089043	19	protein_coding	NE	ABC-2.P; ABC-2 type transport system permease protein		// transmembrane transport // plasma membrane // membrane // transporter activity // transmembrane transporter activity //
USA300FPR3757	SAUSA300_RS01465=SAUSA300_RS01465	1.32055	0.171542	20	protein_coding	NE	ABC-2.P; ABC-2 type transport system permease protein		// // membrane // //
USA300FPR3757	SAUSA300_RS01470=SAUSA300_RS01470	-0.323089	0.358704	16	protein_coding	NE			// // membrane // //
USA300FPR3757	SAUSA300_RS01475=SAUSA300_RS01475	0.841262	0.168644	8	protein_coding	NE			// // membrane // //
USA300FPR3757	SAUSA300_RS01480=SAUSA300_RS01480	3.52668	0.292648	5	protein_coding	NE			// // membrane // //
USA300FPR3757	SAUSA300_RS01485=SAUSA300_RS01485	4.3737	0.00104024	27	protein_coding	NE
USA300FPR3757	SAUSA300_RS01490=esxA	1.77793	0.0220184	9	protein_coding	NE			// // extracellular region // //
USA300FPR3757	SAUSA300_RS01495=esaA	1.16814	0.00134475	29	protein_coding	NE			// // membrane // plasma membrane // //
USA300FPR3757	SAUSA300_RS01500=essA	4.90965	0.000767605	5	protein_coding	NE			// // plasma membrane // membrane // //
USA300FPR3757	SAUSA300_RS01505=esaB	5.86861	0.00677197	3	protein_coding	NE			// // cytoplasm // //
USA300FPR3757	SAUSA300_RS01510=essB	0.928125	0.135947	18	protein_coding	NE			// // membrane // plasma membrane // //
USA300FPR3757	SAUSA300_RS01515=essC	1.33326	0.0135171	85	protein_coding	NE	ftsK, spoIIIE; DNA segregation ATPase FtsK/SpoIIIE, S-DNA-T family		// // membrane // plasma membrane // ATP binding // DNA binding // nucleotide binding //
USA300FPR3757	SAUSA300_RS01520=esaC	2.57004	0.00258355	5	protein_coding	NE
USA300FPR3757	SAUSA300_RS01525=esxB	5.53072	0.000106321	8	protein_coding	NE			// // extracellular region // //
USA300FPR3757	SAUSA300_RS01530=SAUSA300_RS01530	4.54548	0.0159639	13	protein_coding	NE			// // extracellular region // //
USA300FPR3757	SAUSA300_RS01535=SAUSA300_RS01535	-3.46322	0.478393	2	protein_coding	NE
USA300FPR3757	SAUSA300_RS01540=SAUSA300_RS01540	-0.850326	0.0635368	28	protein_coding	NE			// // membrane // plasma membrane // extracellular region // //
USA300FPR3757	SAUSA300_RS01545=SAUSA300_RS01545	-4.85991	0.0194687	7	protein_coding	NE
USA300FPR3757	SAUSA300_RS01550=SAUSA300_RS01550	5.55057	0.0163622	6	protein_coding	NE
USA300FPR3757	SAUSA300_RS01555=SAUSA300_RS01555	1.00088	0.28885	7	protein_coding	NE
USA300FPR3757	SAUSA300_RS01560=SAUSA300_RS01560	0.374655	0.49792	2	protein_coding	NE			// // membrane // //
USA300FPR3757	SAUSA300_RS01565=SAUSA300_RS01565	-4.02587	0.0870903	4	protein_coding	NE			// // cytoplasm // //
USA300FPR3757	SAUSA300_RS01570=SAUSA300_RS01570	2.5514	0.0316408	8	protein_coding	NE
USA300FPR3757	SAUSA300_RS01575=SAUSA300_RS01575	-1.04376	0.0658145	6	pseudogene	NE
USA300FPR3757	SAUSA300_RS01580=SAUSA300_RS01580	-0.529019	0.194778	5	protein_coding	NE
USA300FPR3757	SAUSA300_RS01585=SAUSA300_RS01585	1.16196	0.111689	13	protein_coding	NE			// // membrane // //
USA300FPR3757	SAUSA300_RS01590=SAUSA300_RS01590	1.44759	0.322394	9	protein_coding	NE
USA300FPR3757	SAUSA300_RS01595=SAUSA300_RS01595	-3.31113	0.0267893	8	protein_coding	NE
USA300FPR3757	SAUSA300_RS01600=SAUSA300_RS01600	-2.57311	0.183042	7	protein_coding	NE
USA300FPR3757	SAUSA300_RS01605=SAUSA300_RS01605	-0.0732304	0.161385	7	protein_coding	NE
USA300FPR3757	SAUSA300_RS01610=SAUSA300_RS01610	-2.90226	0.0644335	9	protein_coding	NE
USA300FPR3757	SAUSA300_RS01615=SAUSA300_RS01615	-1.30308	0.105136	5	protein_coding	NE
USA300FPR3757	SAUSA300_RS01620=SAUSA300_RS01620	4.76739	0.292648	5	protein_coding	NE			// // membrane // //
USA300FPR3757	SAUSA300_RS01625=SAUSA300_RS01625	2.64028	0.000448486	15	protein_coding	NE			// formate transport // transmembrane transport // nitrite transport // plasma membrane // membrane // transporter activity // formate transmembrane transporter activity // transmembrane transporter activity // high-affinity secondary active nitrite transmembrane transporter activity //
USA300FPR3757	SAUSA300_RS01630=brnQ	2.46559	0.00104024	37	protein_coding	NE	TC.LIVCS; branched-chain amino acid:cation transporter, LIVCS family		// organic anion transport // L-amino acid transport // valine transport // L-valine transmembrane transport // L-alpha-amino acid transmembrane transport // cation transmembrane transport // leucine transport // isoleucine transport // branched-chain amino acid transport // amino acid transport // membrane // plasma membrane // branched-chain amino acid transmembrane transporter activity // L-le…
USA300FPR3757	SAUSA300_RS01635=SAUSA300_RS01635	2.5805	0.00806938	15	protein_coding	NE			// // cell outer membrane // //
USA300FPR3757	SAUSA300_RS01645=SAUSA300_RS01645	7.16681	3.0015e-05	13	protein_coding	NE	ABC.CD.P; putative ABC transport system permease protein		// // membrane // transporter activity //
USA300FPR3757	SAUSA300_RS01650=SAUSA300_RS01650	2.11564	0.0372646	13	protein_coding	NE	ABC.CD.A; putative ABC transport system ATP-binding protein		// transmembrane transport // membrane // plasma membrane // transmembrane transporter activity // ATP hydrolysis activity // ATP binding // nucleotide binding // transporter activity //
USA300FPR3757	SAUSA300_RS01655=SAUSA300_RS01655	1.6635	0.0220184	20	protein_coding	NE			// carbohydrate transport // carbohydrate transmembrane transport // phosphoenolpyruvate-dependent sugar phosphotransferase system // plasma membrane // membrane // transferase activity // protein-N(PI)-phosphohistidine-sugar phosphotransferase activity //
USA300FPR3757	SAUSA300_RS01660=SAUSA300_RS01660	3.17786	0.235399	15	protein_coding	NE	psuK; pseudouridine kinase [EC:2.7.1.83]	Pyrimidine metabolism, Metabolic pathways	// phosphorylation // // transferase activity, transferring phosphorus-containing groups // pseudouridine kinase activity // carbohydrate kinase activity // phosphotransferase activity, alcohol group as acceptor // transferase activity // kinase activity //
USA300FPR3757	SAUSA300_RS01665=SAUSA300_RS01665	3.08172	0.00124541	20	protein_coding	NE	psuG; pseudouridylate synthase [EC:4.2.1.70]	Pyrimidine metabolism, Metabolic pathways	// nucleobase catabolic process // metabolic process // pseudouridine synthesis // // metal ion binding // lyase activity // hydrolase activity, acting on glycosyl bonds // hydrolase activity // pseudouridylate synthase activity //
USA300FPR3757	SAUSA300_RS01670=SAUSA300_RS01670	2.32549	0.00219689	19	protein_coding	NE			// nucleoside transmembrane transport // uridine transport // cytidine transport // plasma membrane // membrane // transporter activity // symporter activity // nucleoside:proton symporter activity // uridine transmembrane transporter activity // cytidine transmembrane transporter activity // nucleoside transmembrane transporter activity //
USA300FPR3757	SAUSA300_RS01675=SAUSA300_RS01675	-0.179658	0.197759	35	protein_coding	NE	TC.SSS; solute:Na+ symporter, SSS family		// sodium ion transport // transmembrane transport // membrane // symporter activity // transmembrane transporter activity //
USA300FPR3757	SAUSA300_RS01680=SAUSA300_RS01680	2.45143	0.00121119	15	protein_coding	NE	E4.1.3.3, nanA, NPL; N-acetylneuraminate lyase [EC:4.1.3.3]	Amino sugar and nucleotide sugar metabolism, Metabolic pathways	// N-acetylneuraminate catabolic process // carbohydrate metabolic process // cytosol // cytoplasm // lyase activity // N-acetylneuraminate lyase activity // catalytic activity //
USA300FPR3757	SAUSA300_RS01685=SAUSA300_RS01685	4.31575	0.000116672	15	protein_coding	NE
USA300FPR3757	SAUSA300_RS01690=SAUSA300_RS01690	1.76614	0.0536766	16	protein_coding	NE			// DNA-templated transcription // carbohydrate derivative metabolic process // regulation of DNA-templated transcription // cytosol // DNA binding // carbohydrate derivative binding // DNA-binding transcription factor activity //
USA300FPR3757	SAUSA300_RS01695=SAUSA300_RS01695	1.95909	0.0108998	12	protein_coding	NE	nanE; N-acylglucosamine-6-phosphate 2-epimerase [EC:5.1.3.9]	Amino sugar and nucleotide sugar metabolism, Metabolic pathways	// N-acetylmannosamine catabolic process // N-acetylneuraminate catabolic process // N-acetylmannosamine metabolic process // carbohydrate metabolic process // cytosol // racemase and epimerase activity, acting on carbohydrates and derivatives // N-acylmannosamine-6-phosphate 2-epimerase activity // N-acylglucosamine-6-phosphate 2-epimerase activity // isomerase activity // catalytic activity //
USA300FPR3757	SAUSA300_RS01700=SAUSA300_RS01700	3.55563	8.58974e-05	31	protein_coding	NE			// // membrane // transporter activity //
USA300FPR3757	SAUSA300_RS01705=lip2	1.91958	0.00254638	48	protein_coding	NE	lip, TGL2; triacylglycerol lipase [EC:3.1.1.3]	Glycerolipid metabolism, Metabolic pathways	// lipid catabolic process // lipid metabolic process // extracellular region // hydrolase activity // triglyceride lipase activity //
USA300FPR3757	SAUSA300_RS01710=SAUSA300_RS01710	1.75016	0.176653	22	protein_coding	NE			// catabolic process // // short-chain carboxylesterase activity // hydrolase activity //
USA300FPR3757	SAUSA300_RS01715=SAUSA300_RS01715	3.54466	0.000481669	40	protein_coding	NE			// // // oxidoreductase activity // FMN binding // catalytic activity //
USA300FPR3757	SAUSA300_RS01720=SAUSA300_RS01720	-3.72967	0.49792	2	protein_coding	NE
USA300FPR3757	SAUSA300_RS01725=SAUSA300_RS01725	2.76293	0.000269803	20	protein_coding	NE			// // cytosol // oxidoreductase activity, acting on paired donors, with incorporation or reduction of molecular oxygen //
USA300FPR3757	SAUSA300_RS01730=SAUSA300_RS01730	2.67588	0.0480512	10	protein_coding	NE			// protein lipoylation // glycine decarboxylation via glycine cleavage system // cytoplasm // cytosol // //
USA300FPR3757	SAUSA300_RS01735=SAUSA300_RS01735	0.378376	0.066224	13	protein_coding	NE			// metabolic process // // hydrolase activity, acting on glycosyl bonds //
USA300FPR3757	SAUSA300_RS01740=SAUSA300_RS01740	0.912976	0.492558	21	protein_coding	NE			// macromolecule metabolic process // // transferase activity //
USA300FPR3757	SAUSA300_RS01745=SAUSA300_RS01745	4.8663	0.000156011	15	protein_coding	NE	lplA, lplJ, lipL1; lipoate---protein ligase [EC:6.3.1.20]	Lipoic acid metabolism, Metabolic pathways, Biosynthesis of cofactors	// protein modification process // protein phosphopantetheinylation // protein lipoylation // cytoplasm // lipoate-protein ligase activity // lipoyltransferase activity // ligase activity // ATP binding // nucleotide binding //
USA300FPR3757	SAUSA300_RS01750=SAUSA300_RS01750	-0.0501862	0.127338	13	protein_coding	NE			// steroid biosynthetic process // // oxidoreductase activity // oxidoreductase activity, acting on the CH-OH group of donors, NAD or NADP as acceptor // 3-beta-hydroxy-delta5-steroid dehydrogenase activity //
USA300FPR3757	SAUSA300_RS01755=SAUSA300_RS01755	3.19582	8.46128e-05	32	protein_coding	NE	ulaA, sgaT; ascorbate PTS system EIIC component	Ascorbate and aldarate metabolism, Metabolic pathways, Microbial metabolism in diverse environments, Phosphotransferase system (PTS)	// phosphoenolpyruvate-dependent sugar phosphotransferase system // plasma membrane // membrane // //
USA300FPR3757	SAUSA300_RS01760=SAUSA300_RS01760	2.01232	0.0434107	7	protein_coding	NE	ulaB, sgaB; ascorbate PTS system EIIB component [EC:2.7.1.194]	Ascorbate and aldarate metabolism, Metabolic pathways, Microbial metabolism in diverse environments, Phosphotransferase system (PTS)	// carbohydrate transmembrane transport // phosphoenolpyruvate-dependent sugar phosphotransferase system // // transporter activity // transferase activity // protein-N(PI)-phosphohistidine-sugar phosphotransferase activity //
USA300FPR3757	SAUSA300_RS01765=SAUSA300_RS01765	1.87391	0.0278766	8	protein_coding	NE	ulaC, sgaA; ascorbate PTS system EIIA or EIIAB component [EC:2.7.1.194]	Ascorbate and aldarate metabolism, Metabolic pathways, Microbial metabolism in diverse environments, Phosphotransferase system (PTS)	// // // transporter activity //
USA300FPR3757	SAUSA300_RS01770=SAUSA300_RS01770	1.10407	0.000263084	46	protein_coding	NE	manR; activator of the mannose operon, transcriptional antiterminator		// carbohydrate transmembrane transport // phosphoenolpyruvate-dependent sugar phosphotransferase system // regulation of DNA-templated transcription // // transferase activity // protein-N(PI)-phosphohistidine-sugar phosphotransferase activity //
USA300FPR3757	SAUSA300_RS01775=mepR	3.93027	0.185241	3	protein_coding	NE	mepR; MarR family transcriptional regulator, repressor for mepA		// regulation of DNA-templated transcription // // transcription cis-regulatory region binding // DNA-binding transcription factor activity //
USA300FPR3757	SAUSA300_RS01780=mepA	2.88274	0.000360492	15	protein_coding	NE	mepA; multidrug efflux pump		// xenobiotic transport // transmembrane transport // response to antibiotic // membrane // plasma membrane // xenobiotic transmembrane transporter activity // antiporter activity //
USA300FPR3757	SAUSA300_RS01785=SAUSA300_RS01785	3.33788	0.0221518	6	protein_coding	NE
USA300FPR3757	SAUSA300_RS01790=glpT	2.01037	0.0008726	32	protein_coding	NE	glpT; MFS transporter, OPA family, glycerol-3-phosphate transporter		// glucose-6-phosphate transport // phosphate ion transmembrane transport // transmembrane transport // glycerol-3-phosphate transmembrane transport // plasma membrane // membrane // glucose 6-phosphate:inorganic phosphate antiporter activity // transmembrane transporter activity // glycerol-3-phosphate transmembrane transporter activity // transporter activity //
USA300FPR3757	SAUSA300_RS01795=SAUSA300_RS01795	3.25604	0.00271819	20	protein_coding	NE
USA300FPR3757	SAUSA300_RS01800=SAUSA300_RS01800	2.63776	0.0140108	28	protein_coding	NE			// // cytosol // oxidoreductase activity, acting on paired donors, with incorporation or reduction of molecular oxygen //
USA300FPR3757	SAUSA300_RS01805=SAUSA300_RS01805	-0.0724058	0.16647	13	protein_coding	NE	ssuE; FMN reductase [EC:1.5.1.38]	Riboflavin metabolism, Sulfur metabolism, Metabolic pathways	// // // oxidoreductase activity //
USA300FPR3757	SAUSA300_RS01810=SAUSA300_RS01810	3.83695	0.000600268	18	protein_coding	NE			// // membrane // plasma membrane // //
USA300FPR3757	SAUSA300_RS01815=SAUSA300_RS01815	4.12154	0.00387209	5	protein_coding	NE
USA300FPR3757	SAUSA300_RS01820=SAUSA300_RS01820	1.69355	0.00566388	7	protein_coding	NE	rimL; ribosomal-protein-serine acetyltransferase [EC:2.3.1.-]		// N-terminal peptidyl-serine acetylation // cytoplasm // acetyltransferase activity // peptide-serine-alpha-N-acetyltransferase activity // transferase activity // peptide-alanine-alpha-N-acetyltransferase activity // N-acetyltransferase activity //
USA300FPR3757	SAUSA300_RS01825=SAUSA300_RS01825	0.679339	0.158874	11	protein_coding	NE	efeO; iron uptake system component EfeO		// iron ion transport // membrane // plasma membrane // //
USA300FPR3757	SAUSA300_RS01830=efeB	3.41651	0.0003645	29	protein_coding	NE	efeB; deferrochelatase/peroxidase EfeB [EC:1.11.1.-]		// cellular oxidant detoxification // iron import into cell // cytosol // membrane // ferrochelatase activity // lyase activity // metal ion binding // oxidoreductase activity // heme binding // peroxidase activity //
USA300FPR3757	SAUSA300_RS01835=SAUSA300_RS01835	3.78495	2.51776e-05	17	protein_coding	NE	FTR, FTH1, efeU; high-affinity iron transporter		// iron ion transmembrane transport // high-affinity iron permease complex // membrane // plasma membrane // transporter activity // ferrous iron transmembrane transporter activity // iron ion transmembrane transporter activity //
USA300FPR3757	SAUSA300_RS01840=tatC	2.20238	0.145235	22	protein_coding	NE	tatC; sec-independent protein translocase protein TatC	Protein export, Bacterial secretion system	// intracellular protein transmembrane transport // protein transport by the Tat complex // protein transport // TAT protein transport complex // membrane // plasma membrane // proton motive force dependent protein transmembrane transporter activity // protein transmembrane transporter activity //
USA300FPR3757	SAUSA300_RS01845=SAUSA300_RS01845	-0.803575	0.168644	8	protein_coding	NE	tatA; sec-independent protein translocase protein TatA	Protein export, Bacterial secretion system	// protein transport by the Tat complex // protein transport // TAT protein transport complex // membrane // plasma membrane // protein transmembrane transporter activity //
USA300FPR3757	SAUSA300_RS01850=SAUSA300_RS01850	2.29936	0.0400052	5	protein_coding	NE
USA300FPR3757	SAUSA300_RS01855=SAUSA300_RS01855	3.62938	0.00901823	3	protein_coding	NE	K07729; putative transcriptional regulator		// // // DNA binding //
USA300FPR3757	SAUSA300_RS01860=SAUSA300_RS01860	1.99955	0.00997359	7	protein_coding	NE			// // plasma membrane // membrane // //
USA300FPR3757	SAUSA300_RS01865=SAUSA300_RS01865	0.0383452	0.478393	6	protein_coding	NE	ABC-2.A; ABC-2 type transport system ATP-binding protein		// // // ATP binding // nucleotide binding // transporter activity //
USA300FPR3757	SAUSA300_RS01870=SAUSA300_RS01870	3.10992	0.00227781	11	protein_coding	NE			// // membrane // //
USA300FPR3757	SAUSA300_RS01875=SAUSA300_RS01875	2.28755	0.000815207	23	protein_coding	NE			// // membrane // //
USA300FPR3757	SAUSA300_RS01885=SAUSA300_RS01885	1.65165	0.0186578	18	protein_coding	NE	ACAT, atoB; acetyl-CoA C-acetyltransferase [EC:2.3.1.9]	Fatty acid degradation, Synthesis and degradation of ketone bodies, Valine, leucine and isoleucine degradation, Lysine degradation, Benzoate degradation, Tryptophan metabolism, Pyruvate metabolism, Glyoxylate and dicarboxylate metabolism, Propanoate metabolism, Butanoate metabolism, Terpenoid backbone biosynthesis, Metabolic pathways, Biosynthesis of secondary metabolites, Microbial metabolism in…	// fatty acid beta-oxidation // cytoplasm // acyltransferase activity, transferring groups other than amino-acyl groups // acyltransferase activity // transferase activity // acetyl-CoA C-acyltransferase activity // acetyl-CoA C-acetyltransferase activity //
USA300FPR3757	SAUSA300_RS01890=SAUSA300_RS01890	0.633136	0.0696124	21	protein_coding	NE			// tryptophan catabolic process to kynurenine // // arylformamidase activity //
USA300FPR3757	SAUSA300_RS01895=metE	0.0188345	0.065065	48	protein_coding	NE	metE; 5-methyltetrahydropteroyltriglutamate--homocysteine methyltransferase [EC:2.1.1.14]	Cysteine and methionine metabolism, Selenocompound metabolism, Metabolic pathways, Biosynthesis of secondary metabolites, Biosynthesis of amino acids	// homocysteine metabolic process // methylation // methionine biosynthetic process // amino acid biosynthetic process // cytosol // extracellular region // S-methyltransferase activity // metal ion binding // transferase activity // methionine synthase activity // zinc ion binding // methyltransferase activity // 5-methyltetrahydropteroyltriglutamate-homocysteine S-methyltransferase activity //
USA300FPR3757	SAUSA300_RS01900=SAUSA300_RS01900	0.937586	0.181469	46	protein_coding	NE	yitJ; methionine synthase / methylenetetrahydrofolate reductase(NADPH) [EC:2.1.1.13 1.5.1.20]	Cysteine and methionine metabolism, Selenocompound metabolism, One carbon pool by folate, Metabolic pathways, Biosynthesis of secondary metabolites, Microbial metabolism in diverse environments, Biosynthesis of amino acids	// tetrahydrofolate interconversion // methionine biosynthetic process // methylation // methionine metabolic process // cytosol // methylenetetrahydrofolate reductase NADH activity // methylenetetrahydrofolate reductase NADPH activity // oxidoreductase activity // methionine synthase activity // metal ion binding // transferase activity // methyltransferase activity // methylenetetrahydrofolate …
USA300FPR3757	SAUSA300_RS01905=SAUSA300_RS01905	1.5071	0.0793562	29	protein_coding	NE	metC; cysteine-S-conjugate beta-lyase [EC:4.4.1.13]	Cysteine and methionine metabolism, Selenocompound metabolism, Metabolic pathways, Biosynthesis of secondary metabolites, Biosynthesis of amino acids	// cysteine biosynthetic process via cystathionine // transsulfuration // methionine biosynthetic process // cytoplasm // carbon-sulfur lyase activity // cystathionine beta-lyase activity // pyridoxal phosphate binding // cystathionine gamma-lyase activity // cystathionine gamma-synthase activity // catalytic activity //
USA300FPR3757	SAUSA300_RS01910=SAUSA300_RS01910	3.56801	2.17977e-05	34	protein_coding	NE	metB; cystathionine gamma-synthase [EC:2.5.1.48]	Cysteine and methionine metabolism, Selenocompound metabolism, Sulfur metabolism, Metabolic pathways, Biosynthesis of secondary metabolites, Biosynthesis of amino acids	// cysteine biosynthetic process via cystathionine // transsulfuration // methionine biosynthetic process // cytoplasm // carbon-sulfur lyase activity // cystathionine beta-lyase activity // pyridoxal phosphate binding // cystathionine gamma-lyase activity // cystathionine gamma-synthase activity // catalytic activity //
USA300FPR3757	SAUSA300_RS01915=SAUSA300_RS01915	0.632435	0.321024	11	protein_coding	NE	parB, spo0J; ParB family transcriptional regulator, chromosome partitioning protein		// positive regulation of sporulation resulting in formation of a cellular spore // chromosome segregation // chromosome // DNA binding //
USA300FPR3757	SAUSA300_RS01920=SAUSA300_RS01920	-2.24193	0.0150508	9	protein_coding	NE	ybiO; moderate conductance mechanosensitive channel		// cellular response to osmotic stress // transmembrane transport // ion transmembrane transport // plasma membrane // membrane // transporter activity // mechanosensitive ion channel activity //
USA300FPR3757	SAUSA300_RS01925=SAUSA300_RS01925	-12.7303	0.00677197	3	protein_coding	NE
USA300FPR3757	SAUSA300_RS01930=ychF	0.610393	0.461318	16	protein_coding	NE	ychF; ribosome-binding ATPase		// // cytoplasm // ribonucleoside triphosphate phosphatase activity // ribosomal large subunit binding // ribosome binding // ATP hydrolysis activity // GTP binding // ATP binding // nucleotide binding //
USA300FPR3757	SAUSA300_RS01935=SAUSA300_RS01935	-0.102112	0.213171	3	protein_coding	NE
USA300FPR3757	SAUSA300_RS01940=SAUSA300_RS01940	-29.7302	0.000269803	6	protein_coding	E	RP-S6, MRPS6, rpsF; small subunit ribosomal protein S6	Ribosome	// translation // ribonucleoprotein complex // cytosolic small ribosomal subunit // ribosome // small ribosomal subunit rRNA binding // rRNA binding // structural constituent of ribosome // RNA binding //
USA300FPR3757	SAUSA300_RS01945=ssb	-25.9776	0.00146602	11	protein_coding	E	ssb; single-strand DNA-binding protein	DNA replication, Mismatch repair, Homologous recombination	// positive regulation of helicase activity // cellular response to DNA damage stimulus // DNA recombination // DNA repair // DNA replication // nucleoid // single-stranded DNA binding // DNA binding //
USA300FPR3757	SAUSA300_RS01950=rpsR	-38.7686	0.00677197	3	protein_coding	E	RP-S18, MRPS18, rpsR; small subunit ribosomal protein S18	Ribosome	// translation // ribonucleoprotein complex // cytosolic small ribosomal subunit // ribosome // small ribosomal subunit rRNA binding // rRNA binding // structural constituent of ribosome // RNA binding //
USA300FPR3757	SAUSA300_RS01955=SAUSA300_RS01955	2.19924	0.00486995	15	protein_coding	NE
USA300FPR3757	SAUSA300_RS01965=SAUSA300_RS01965	-0.940749	1	1	protein_coding	NE			// DNA integration // DNA recombination // // DNA binding //
USA300FPR3757	SAUSA300_RS01970=SAUSA300_RS01970	0.800586	0.18434	9	protein_coding	NE			// // extracellular region // //
USA300FPR3757	SAUSA300_RS01975=SAUSA300_RS01975	0.862754	0.114107	10	protein_coding	NE			// // membrane // //
USA300FPR3757	SAUSA300_RS01980=SAUSA300_RS01980	1.32162	0.0842048	5	protein_coding	NE
USA300FPR3757	SAUSA300_RS01985=SAUSA300_RS01985	1.99672	0.149846	5	protein_coding	NE			// // // DNA binding //
USA300FPR3757	SAUSA300_RS01990=SAUSA300_RS01990	1.35636	0.00869638	4	protein_coding	NE			// // plasma membrane // membrane // //
USA300FPR3757	SAUSA300_RS01995=SAUSA300_RS01995	2.38739	0.0673022	7	protein_coding	NE
USA300FPR3757	SAUSA300_RS02000=SAUSA300_RS02000	4.57759	7.6294e-05	9	protein_coding	NE	PGAM, gpmA; 2,3-bisphosphoglycerate-dependent phosphoglycerate mutase [EC:5.4.2.11]	Glycolysis / Gluconeogenesis, Glycine, serine and threonine metabolism, Methane metabolism, Metabolic pathways, Biosynthesis of secondary metabolites, Microbial metabolism in diverse environments, Carbon metabolism, Biosynthesis of amino acids	// // cytoplasm // phosphatase activity // intramolecular transferase activity, phosphotransferases // catalytic activity //
USA300FPR3757	SAUSA300_RS02005=SAUSA300_RS02005	0.925545	0.0175879	16	protein_coding	NE			// // membrane // //
USA300FPR3757	SAUSA300_RS02010=SAUSA300_RS02010	1.162	0.234959	11	protein_coding	NE
USA300FPR3757	SAUSA300_RS02015=SAUSA300_RS02015	2.0075	0.086618	8	protein_coding	NE
USA300FPR3757	SAUSA300_RS02020=ahpF	0.717871	0.308133	37	protein_coding	NE	ahpF; NADH-dependent peroxiredoxin subunit F [EC:1.8.1.-]		// response to stimulus // cellular oxidant detoxification // cell redox homeostasis // response to reactive oxygen species // cytosol // oxidoreductase activity, acting on a sulfur group of donors, NAD(P) as acceptor // thioredoxin-disulfide reductase activity // NAD binding // flavin adenine dinucleotide binding // oxidoreductase activity // protein-disulfide reductase activity // alkyl hydrope…
USA300FPR3757	SAUSA300_RS02025=ahpC	0.0660662	0.461318	16	protein_coding	NE	ahpC; NADH-dependent peroxiredoxin subunit C [EC:1.11.1.26]		// hydrogen peroxide catabolic process // siderophore-dependent iron import into cell // cellular oxidant detoxification // cell redox homeostasis // response to oxidative stress // cytosol // cytoplasm // NADH-dependent peroxiredoxin activity // thioredoxin peroxidase activity // peroxiredoxin activity // oxidoreductase activity // antioxidant activity // peroxidase activity //
USA300FPR3757	SAUSA300_RS02030=SAUSA300_RS02030	2.69519	0.000827894	15	protein_coding	NE	nfrA1; FMN reductase (NADPH) [EC:1.5.1.38]	Riboflavin metabolism, Metabolic pathways	// // // oxidoreductase activity //
USA300FPR3757	SAUSA300_RS02035=SAUSA300_RS02035	2.22036	9.50765e-05	29	protein_coding	NE	K06956; uncharacterized protein		// L-cystine transport // transmembrane transport // plasma membrane // membrane // transmembrane transporter activity // cysteine transmembrane transporter activity // L-cystine transmembrane transporter activity // symporter activity //
USA300FPR3757	SAUSA300_RS02040=SAUSA300_RS02040	-1.37812	0.347922	3	protein_coding	NE
USA300FPR3757	SAUSA300_RS02045=SAUSA300_RS02045	1.79376	0.000831286	20	protein_coding	NE
USA300FPR3757	SAUSA300_RS02050=SAUSA300_RS02050	1.91462	0.00400896	19	protein_coding	NE
USA300FPR3757	SAUSA300_RS02055=SAUSA300_RS02055	2.54161	0.0057745	6	protein_coding	NE
USA300FPR3757	SAUSA300_RS02060=xpt	-3.34603	0.0190756	9	protein_coding	NE	xpt; xanthine phosphoribosyltransferase [EC:2.4.2.22]	Purine metabolism, Metabolic pathways, Biosynthesis of secondary metabolites	// xanthine metabolic process // purine-containing compound salvage // XMP salvage // nucleoside metabolic process // purine ribonucleoside salvage // cytoplasm // pentosyltransferase activity // glycosyltransferase activity // transferase activity // xanthine phosphoribosyltransferase activity //
USA300FPR3757	SAUSA300_RS02065=SAUSA300_RS02065	-4.87836	5.9683e-05	24	protein_coding	NE	pbuX; xanthine permease		// nucleobase transport // transmembrane transport // xanthine transport // plasma membrane // membrane // nucleobase transmembrane transporter activity // xanthine transmembrane transporter activity // transmembrane transporter activity //
USA300FPR3757	SAUSA300_RS02070=guaB	-16.6339	1.48827e-11	31	protein_coding	NE	IMPDH, guaB; IMP dehydrogenase [EC:1.1.1.205]	Purine metabolism, Metabolic pathways, Biosynthesis of secondary metabolites	// GTP biosynthetic process // GMP biosynthetic process // purine nucleotide biosynthetic process // cytoplasm // nucleotide binding // metal ion binding // oxidoreductase activity // IMP dehydrogenase activity // catalytic activity //
USA300FPR3757	SAUSA300_RS02075=guaA	-15.2442	2.06071e-11	36	protein_coding	NE	guaA, GMPS; GMP synthase (glutamine-hydrolysing) [EC:6.3.5.2]	Purine metabolism, Metabolic pathways	// nitrogen compound metabolic process // small molecule metabolic process // primary metabolic process // glutamine metabolic process // GMP biosynthetic process // purine nucleotide biosynthetic process // cytosol // ligase activity // pyrophosphatase activity // ATP binding // GMP synthase (glutamine-hydrolyzing) activity // GMP synthase activity // nucleotide binding //
USA300FPR3757	SAUSA300_RS02080=SAUSA300_RS02080	0.770303	0.19882	12	protein_coding	NE
USA300FPR3757	SAUSA300_RS02085=SAUSA300_RS02085	-0.064584	0.443201	9	protein_coding	NE			// // // DNA binding //
USA300FPR3757	SAUSA300_RS02090=SAUSA300_RS02090	1.32832	0.217701	6	protein_coding	NE			// transposition, DNA-mediated // // transposase activity // DNA binding //
USA300FPR3757	SAUSA300_RS02095=SAUSA300_RS02095	1.38241	0.0559819	5	protein_coding	NE
USA300FPR3757	SAUSA300_RS02100=SAUSA300_RS02100	2.24392	0.00437514	11	protein_coding	NE	K08987; putative membrane protein		// // membrane // //
USA300FPR3757	SAUSA300_RS02105=SAUSA300_RS02105	2.29147	0.000844734	24	protein_coding	NE
USA300FPR3757	SAUSA300_RS02110=SAUSA300_RS02110	0.931108	0.262978	4	protein_coding	NE	ssl1; superantigen-like protein 1		// proteolysis // extracellular region // hydrolase activity // peptidase activity //
USA300FPR3757	SAUSA300_RS02115=SAUSA300_RS02115	1.25026	0.108863	13	protein_coding	NE			// // extracellular region // //
USA300FPR3757	SAUSA300_RS02120=SAUSA300_RS02120	1.62283	0.00807165	24	protein_coding	NE			// // extracellular region // //
USA300FPR3757	SAUSA300_RS02125=SAUSA300_RS02125	4.30677	1	1	protein_coding	NE
USA300FPR3757	SAUSA300_RS02130=SAUSA300_RS02130	0.814054	0.290206	23	protein_coding	NE			// // extracellular region // //
USA300FPR3757	SAUSA300_RS02135=SAUSA300_RS02135	1.04663	0.0471426	6	protein_coding	NE	ssl5_11; superantigen-like protein 5/11	Staphylococcus aureus infection	// // extracellular region // //
USA300FPR3757	SAUSA300_RS02145=SAUSA300_RS02145	-2.73209	0.442452	5	protein_coding	NE	ssl5_11; superantigen-like protein 5/11	Staphylococcus aureus infection	// // extracellular region // //
USA300FPR3757	SAUSA300_RS02150=SAUSA300_RS02150	4.35993	0.0494609	3	protein_coding	NE	ssl7, set1; superantigen-like protein 7	Staphylococcus aureus infection	// // extracellular region // //
USA300FPR3757	SAUSA300_RS02155=SAUSA300_RS02155	1.11301	0.117959	9	protein_coding	NE			// // extracellular region // //
USA300FPR3757	SAUSA300_RS02160=SAUSA300_RS02160	0.109329	0.420179	6	protein_coding	NE			// // extracellular region // //
USA300FPR3757	SAUSA300_RS02165=SAUSA300_RS02165	-0.110984	0.490414	4	protein_coding	NE			// // extracellular region // //
USA300FPR3757	SAUSA300_RS02170=SAUSA300_RS02170	6.00899	0.000838217	5	protein_coding	NE
USA300FPR3757	SAUSA300_RS02175=SAUSA300_RS02175	3.16489	0.000141503	37	protein_coding	NE	hsdM; type I restriction enzyme M protein [EC:2.1.1.72]
USA300FPR3757	SAUSA300_RS02180=SAUSA300_RS02180	0.42669	0.00336603	15	protein_coding	NE	hsdS; type I restriction enzyme, S subunit [EC:3.1.21.3]		// DNA restriction-modification system // DNA modification // // DNA binding //
USA300FPR3757	SAUSA300_RS02185=SAUSA300_RS02185	0.666065	0.322394	7	protein_coding	NE	ssl5_11; superantigen-like protein 5/11	Staphylococcus aureus infection	// // extracellular region // //
USA300FPR3757	SAUSA300_RS02190=SAUSA300_RS02190	2.64285	0.00227781	26	protein_coding	NE
USA300FPR3757	SAUSA300_RS02195=spn	2.89179	0.0296274	2	protein_coding	NE
USA300FPR3757	SAUSA300_RS02200=lpl1	0.147659	0.488127	10	protein_coding	NE
USA300FPR3757	SAUSA300_RS02205=lpl2	1.56149	0.0157933	11	protein_coding	NE
USA300FPR3757	SAUSA300_RS02210=SAUSA300_RS02210	3.30228	0.0015015	10	pseudogene	NE
USA300FPR3757	SAUSA300_RS02215=lpl4	3.22249	0.00171068	10	protein_coding	NE
USA300FPR3757	SAUSA300_RS02220=lpl5	4.02462	0.00270528	9	protein_coding	NE
USA300FPR3757	SAUSA300_RS02225=lpl6	-0.312084	0.231413	14	protein_coding	NE
USA300FPR3757	SAUSA300_RS02230=lpl7	1.92537	0.0346761	11	protein_coding	NE
USA300FPR3757	SAUSA300_RS02235=lpl8	0.915222	0.0220184	9	protein_coding	NE			// // membrane // plasma membrane // //
USA300FPR3757	SAUSA300_RS02240=lpl9	0.458016	0.18256	15	protein_coding	NE			// // membrane // plasma membrane // //
USA300FPR3757	SAUSA300_RS02245=lpl10	0.737603	0.16647	7	protein_coding	NE			// // membrane // plasma membrane // //
USA300FPR3757	SAUSA300_RS02250=SAUSA300_RS02250	-0.417813	0.378408	12	protein_coding	NE
USA300FPR3757	SAUSA300_RS02255=SAUSA300_RS02255	3.07261	0.0270281	2	protein_coding	NE
USA300FPR3757	SAUSA300_RS02260=SAUSA300_RS02260	-0.571741	0.228541	6	protein_coding	NE
USA300FPR3757	SAUSA300_RS02265=SAUSA300_RS02265	-1.46122	0.292648	3	protein_coding	NE			// // membrane // //
USA300FPR3757	SAUSA300_RS02270=SAUSA300_RS02270	1.9864	0.0129567	16	protein_coding	NE
USA300FPR3757	SAUSA300_RS02280=SAUSA300_RS02280	-3.48782	0.0145151	20	protein_coding	E	ndhF; NAD(P)H-quinone oxidoreductase subunit 5 [EC:7.1.1.2]	Oxidative phosphorylation, Metabolic pathways	// ATP synthesis coupled electron transport // electron transport coupled proton transport // ion transport // positive regulation of membrane potential // aerobic electron transport chain // plasma membrane // membrane // NADH dehydrogenase (ubiquinone) activity // NADH dehydrogenase activity // antiporter activity // oxidoreductase activity //
USA300FPR3757	SAUSA300_RS02285=SAUSA300_RS02285	-5.04151	8.8933e-05	56	protein_coding	E	K09822; uncharacterized protein		// // membrane // plasma membrane // zinc ion binding // metal ion binding //
USA300FPR3757	SAUSA300_RS02290=SAUSA300_RS02290	-3.22076	0.00484114	5	protein_coding	NE
USA300FPR3757	SAUSA300_RS02300=SAUSA300_RS02300	0.907611	0.319222	13	protein_coding	NE			// // membrane // //
USA300FPR3757	SAUSA300_RS02305=SAUSA300_RS02305	-0.601173	0.456144	12	protein_coding	NE	yvaK; carboxylesterase [EC:3.1.1.1]		// lipid metabolic process // membrane // carboxylic ester hydrolase activity // lipase activity //
USA300FPR3757	SAUSA300_RS02310=SAUSA300_RS02310	3.42333	0.185241	3	protein_coding	NE
USA300FPR3757	SAUSA300_RS02315=SAUSA300_RS02315	-4.90416	0.000764108	20	protein_coding	NE	TC.NSS; neurotransmitter:Na+ symporter, NSS family		// transmembrane transport // membrane // transporter activity // symporter activity //
USA300FPR3757	SAUSA300_RS02320=SAUSA300_RS02320	1.82141	0.327975	15	protein_coding	NE	mccA; cystathionine beta-synthase (O-acetyl-L-serine) [EC:2.5.1.134]	Cysteine and methionine metabolism, Metabolic pathways, Biosynthesis of amino acids	// cysteine biosynthetic process // cysteine biosynthetic process from serine // cytoplasm // transferase activity, transferring alkyl or aryl (other than methyl) groups // cystathionine beta-synthase activity // L-cysteine desulfhydrase activity // pyridoxal phosphate binding // cysteine synthase activity //
USA300FPR3757	SAUSA300_RS02325=SAUSA300_RS02325	3.82741	8.24772e-05	19	protein_coding	NE	mccB; cystathionine gamma-lyase / homocysteine desulfhydrase [EC:4.4.1.1 4.4.1.2]	Glycine, serine and threonine metabolism, Cysteine and methionine metabolism, Sulfur metabolism, Metabolic pathways, Biosynthesis of secondary metabolites, Biosynthesis of amino acids	// transsulfuration // cysteine biosynthetic process via cystathionine // cytoplasm // carbon-sulfur lyase activity // pyridoxal phosphate binding // cystathionine gamma-lyase activity // cystathionine gamma-synthase activity // catalytic activity //
USA300FPR3757	SAUSA300_RS02330=SAUSA300_RS02330	1.78684	0.0335345	13	protein_coding	NE	metN; D-methionine transport system ATP-binding protein	ABC transporters	// D-methionine transport // amino acid transmembrane transport // transmembrane transport // methionine transport // amino acid transport // membrane // plasma membrane // ABC-type D-methionine transporter activity // ABC-type amino acid transporter activity // ATPase-coupled transmembrane transporter activity // ATP hydrolysis activity // ATP binding // nucleotide binding //
USA300FPR3757	SAUSA300_RS02335=SAUSA300_RS02335	4.00384	0.00531308	12	protein_coding	NE	metI; D-methionine transport system permease protein	ABC transporters	// nickel cation transport // amino acid transport // transmembrane transport // D-methionine transport // membrane // plasma membrane // transporter activity //
USA300FPR3757	SAUSA300_RS02340=gmpC	1.5726	0.107156	9	protein_coding	NE	metQ; D-methionine transport system substrate-binding protein	ABC transporters	// // membrane // transporter activity //
USA300FPR3757	SAUSA300_RS02345=aaa	4.69834	0.000829273	16	protein_coding	NE	sle1; N-acetylmuramoyl-L-alanine amidase [EC:3.5.1.28]		// division septum assembly // cell wall organization // cell division // defense response to bacterium // cytolysis // metabolic process // cell cycle // cell surface // extracellular region // lytic endotransglycosylase activity // hydrolase activity // N-acetylmuramoyl-L-alanine amidase activity // catalytic activity //
USA300FPR3757	SAUSA300_RS02350=SAUSA300_RS02350	3.03639	0.0870903	4	protein_coding	NE			// // membrane // //
USA300FPR3757	SAUSA300_RS02355=SAUSA300_RS02355	0.315119	0.301936	6	protein_coding	NE			// // cytosol // 8-oxo-7,8-dihydroguanosine triphosphate pyrophosphatase activity // hydrolase activity //
USA300FPR3757	SAUSA300_RS02360=SAUSA300_RS02360	0.237103	0.265593	13	protein_coding	NE			// N-terminal peptidyl-alanine acetylation // N-terminal protein amino acid acetylation // protein acetyltransferase complex // acetyltransferase activity // acyltransferase activity, transferring groups other than amino-acyl groups // peptide-alanine-alpha-N-acetyltransferase activity // N-acetyltransferase activity // peptide alpha-N-acetyltransferase activity //
USA300FPR3757	SAUSA300_RS02365=SAUSA300_RS02365	3.24047	0.014504	17	protein_coding	NE			// // membrane // //
USA300FPR3757	SAUSA300_RS02370=SAUSA300_RS02370	2.0926	0.188648	20	protein_coding	NE			// // membrane // //
USA300FPR3757	SAUSA300_RS02375=SAUSA300_RS02375	2.11239	0.231318	17	protein_coding	NE			// DNA-templated transcription // regulation of DNA-templated transcription // protein-DNA complex // DNA binding // cis-regulatory region sequence-specific DNA binding // DNA-binding transcription factor activity //
USA300FPR3757	SAUSA300_RS02380=gltB	1.2478	0.0231777	66	protein_coding	NE	gltB; glutamate synthase (NADPH) large chain [EC:1.4.1.13]	Alanine, aspartate and glutamate metabolism, Nitrogen metabolism, Metabolic pathways, Biosynthesis of secondary metabolites, Microbial metabolism in diverse environments, Biosynthesis of amino acids	// amino acid biosynthetic process // glutamine metabolic process // ammonia assimilation cycle // nitrogen compound metabolic process // glutamate biosynthetic process // cytoplasm // metal ion binding // 3 iron, 4 sulfur cluster binding // iron-sulfur cluster binding // oxidoreductase activity, acting on the CH-NH2 group of donors // oxidoreductase activity // glutamate synthase activity // glu…
USA300FPR3757	SAUSA300_RS02385=SAUSA300_RS02385	1.44722	0.0161005	28	protein_coding	NE	gltD; glutamate synthase (NADPH) small chain [EC:1.4.1.13]	Alanine, aspartate and glutamate metabolism, Nitrogen metabolism, Metabolic pathways, Biosynthesis of secondary metabolites, Microbial metabolism in diverse environments, Biosynthesis of amino acids	// amino acid biosynthetic process // glutamate biosynthetic process // // iron-sulfur cluster binding // oxidoreductase activity, acting on the CH-NH2 group of donors, NAD or NADP as acceptor // oxidoreductase activity //
USA300FPR3757	SAUSA300_RS02390=SAUSA300_RS02390	-10.8016	0.000838217	5	tRNA		tRNA-Ser; tRNA Ser	Aminoacyl-tRNA biosynthesis	// translation //
USA300FPR3757	SAUSA300_RS02395=treP	2.61365	0.00308601	30	protein_coding	NE	treB, treP; trehalose PTS system EIIBC or EIIBCA component [EC:2.7.1.201]	Starch and sucrose metabolism, Phosphotransferase system (PTS)	// carbohydrate transmembrane transport // phosphorylation // trehalose transport // phosphoenolpyruvate-dependent sugar phosphotransferase system // carbohydrate transport // membrane // plasma membrane // protein-phosphocysteine-sugar phosphotransferase activity // protein-phosphocysteine-trehalose phosphotransferase system transporter activity // transferase activity // kinase activity // treh…
USA300FPR3757	SAUSA300_RS02400=treC	0.207314	0.279951	23	protein_coding	NE	treC; trehalose-6-phosphate hydrolase [EC:3.2.1.93]	Starch and sucrose metabolism, Metabolic pathways	// metabolic process // oligosaccharide catabolic process // trehalose catabolic process // carbohydrate metabolic process // cytoplasm // hydrolase activity, acting on glycosyl bonds // alpha-amylase activity // alpha,alpha-phosphotrehalase activity // catalytic activity //
USA300FPR3757	SAUSA300_RS02405=treR	1.23757	0.370768	8	protein_coding	NE	treR2, treR; GntR family transcriptional regulator, trehalose operon transcriptional repressor		// DNA-templated transcription // regulation of DNA-templated transcription // // transaminase activity // DNA-binding transcription factor activity // DNA binding //
USA300FPR3757	SAUSA300_RS02410=SAUSA300_RS02410		1	0	protein_coding	NE
USA300FPR3757	SAUSA300_RS02415=SAUSA300_RS02415	-0.466776	0.416768	9	protein_coding	NE			// // // acetyltransferase activity // N-acetyltransferase activity //
USA300FPR3757	SAUSA300_RS02420=dnaX	-28.362	2.94188e-11	28	protein_coding	E	dnaX; DNA polymerase III subunit gamma/tau [EC:2.7.7.7]	DNA replication, Mismatch repair, Homologous recombination	// DNA biosynthetic process // DNA-templated DNA replication // DNA replication // DNA polymerase III complex // nucleotidyltransferase activity // transferase activity // ATP binding // DNA-directed DNA polymerase activity // DNA binding // nucleotide binding //
USA300FPR3757	SAUSA300_RS02425=SAUSA300_RS02425	-21.6188	0.00227781	4	protein_coding	NE	ebfC; nucleoid-associated protein EbfC		// // bacterial nucleoid // cytosol // nucleoid // cytoplasm // DNA binding //
USA300FPR3757	SAUSA300_RS02430=recR	-6.09282	0.11039	16	protein_coding	NE	recR; recombination protein RecR	Homologous recombination	// cellular response to DNA damage stimulus // DNA recombination // DNA repair // // metal ion binding // DNA binding //
USA300FPR3757	SAUSA300_RS02435=SAUSA300_RS02435	0.761241	0.193904	2	protein_coding	NE
USA300FPR3757	SAUSA300_RS02440=SAUSA300_RS02440	-16.1462	1.61041e-11	69	rRNA		16SrRNA, rrs; 16S ribosomal RNA	Ribosome	// translation // ribonucleoprotein complex // ribosome // structural constituent of ribosome //
USA300FPR3757	SAUSA300_RS02445=SAUSA300_RS02445	-16.237	2.98539e-11	146	rRNA		23SrRNA, rrl; 23S ribosomal RNA	Ribosome	// translation // ribonucleoprotein complex // ribosome // structural constituent of ribosome //
USA300FPR3757	SAUSA300_RS02450=rrf	-16.2697	0.00440579	7	rRNA		5SrRNA, rrf; 5S ribosomal RNA	Ribosome	// translation // ribonucleoprotein complex // ribosome // structural constituent of ribosome //
USA300FPR3757	SAUSA300_RS02455=SAUSA300_RS02455	1.16707	0.0220257	24	protein_coding	NE			// // // catalytic activity //
USA300FPR3757	SAUSA300_RS02460=SAUSA300_RS02460	-31.6726	9.60291e-05	7	protein_coding	E	tmk, DTYMK; dTMP kinase [EC:2.7.4.9]	Pyrimidine metabolism, Metabolic pathways	// nucleoside monophosphate phosphorylation // phosphorylation // nucleotide biosynthetic process // dTTP biosynthetic process // dTDP biosynthetic process // dUDP biosynthetic process // cytosol // cytoplasm // transferase activity // kinase activity // uridylate kinase activity // ATP binding // thymidylate kinase activity // nucleotide binding //
USA300FPR3757	SAUSA300_RS02465=SAUSA300_RS02465	-20.8644	0.000106321	8	protein_coding	NE
USA300FPR3757	SAUSA300_RS02475=SAUSA300_RS02475	-26.5155	1.72984e-05	10	protein_coding	E	holB; DNA polymerase III subunit delta' [EC:2.7.7.7]	DNA replication, Mismatch repair, Homologous recombination	// DNA biosynthetic process // DNA-templated DNA replication // DNA replication // DNA polymerase III complex // nucleotidyltransferase activity // transferase activity // DNA-directed DNA polymerase activity // DNA binding //
USA300FPR3757	SAUSA300_RS02480=SAUSA300_RS02480	-4.01606	0.21501	11	protein_coding	NE			// // cytoplasm // //
USA300FPR3757	SAUSA300_RS02485=yabA	3.77649	0.0870903	4	protein_coding	NE			// DNA replication // // //
USA300FPR3757	SAUSA300_RS02490=SAUSA300_RS02490	0.372142	0.350916	10	protein_coding	NE			// nitrogen compound metabolic process // organic substance metabolic process // cytosol // S-adenosylmethionine-dependent methyltransferase activity // methyltransferase activity //
USA300FPR3757	SAUSA300_RS02495=SAUSA300_RS02495	1.76275	0.0870903	4	protein_coding	NE	K07461; putative endonuclease
USA300FPR3757	SAUSA300_RS02500=rsmI	0.549291	0.0366561	16	protein_coding	NE	rsmI; 16S rRNA (cytidine1402-2'-O)-methyltransferase [EC:2.1.1.198]		// methylation // rRNA processing // enzyme-directed rRNA 2'-O-methylation // cytoplasm // rRNA (cytosine-2'-O-)-methyltransferase activity // transferase activity // methyltransferase activity //
USA300FPR3757	SAUSA300_RS02510=metG	-27.3212	1.17748e-11	39	protein_coding	E	MARS, metG; methionyl-tRNA synthetase [EC:6.1.1.10]	Selenocompound metabolism, Aminoacyl-tRNA biosynthesis, Metabolic pathways	// methionyl-tRNA aminoacylation // tRNA aminoacylation for protein translation // translation // cytoplasm // ligase activity // ATP binding // methionine-tRNA ligase activity // aminoacyl-tRNA ligase activity // RNA binding // nucleotide binding // tRNA binding //
USA300FPR3757	SAUSA300_RS02515=SAUSA300_RS02515	-14.3829	1.2408e-06	17	protein_coding	NE	tatD; TatD DNase family protein [EC:3.1.21.-]		// DNA metabolic process // DNA catabolic process // cytosol // endodeoxyribonuclease activity, producing 5'-phosphomonoesters // hydrolase activity, acting on ester bonds // deoxyribonuclease activity //
USA300FPR3757	SAUSA300_RS02520=rnmV	-2.83927	0.0660621	8	protein_coding	NE	rnmV; ribonuclease M5 [EC:3.1.26.8]		// RNA phosphodiester bond hydrolysis, endonucleolytic // nucleic acid phosphodiester bond hydrolysis // ribosome biogenesis // rRNA processing // cytoplasm // metal ion binding // ribonuclease M5 activity // rRNA binding // hydrolase activity // endonuclease activity // nuclease activity // RNA binding //
USA300FPR3757	SAUSA300_RS02525=rsmA	-4.78596	0.0030632	17	protein_coding	NE	ksgA; 16S rRNA (adenine1518-N6/adenine1519-N6)-dimethyltransferase [EC:2.1.1.182]		// methylation // rRNA methylation // rRNA processing // rRNA modification // cytosol // cytoplasm // rRNA (adenine) methyltransferase activity // 16S rRNA (adenine(1518)-N(6)/adenine(1519)-N(6))-dimethyltransferase activity // transferase activity // rRNA methyltransferase activity // methyltransferase activity // RNA binding // rRNA (adenine-N6,N6-)-dimethyltransferase activity //
USA300FPR3757	SAUSA300_RS02530=SAUSA300_RS02530	-3.52843	0.0870903	4	protein_coding	NE			// regulation of DNA-templated transcription // // //
USA300FPR3757	SAUSA300_RS02535=SAUSA300_RS02535	2.72046	0.00100581	12	protein_coding	NE	ispE; 4-diphosphocytidyl-2-C-methyl-D-erythritol kinase [EC:2.7.1.148]	Terpenoid backbone biosynthesis, Metabolic pathways, Biosynthesis of secondary metabolites	// phosphorylation // terpenoid biosynthetic process // // 4-(cytidine 5'-diphospho)-2-C-methyl-D-erythritol kinase activity // transferase activity // kinase activity // ATP binding // nucleotide binding //
USA300FPR3757	SAUSA300_RS02540=purR	4.22488	1.47923e-05	15	protein_coding	NE	purR; purine operon repressor		// negative regulation of purine nucleobase metabolic process // negative regulation of DNA-templated transcription // nucleoside metabolic process // regulation of DNA-templated transcription // // guanine phosphoribosyltransferase activity // hypoxanthine phosphoribosyltransferase activity // DNA binding //
USA300FPR3757	SAUSA300_RS02545=SAUSA300_RS02545	5.46593	8.24772e-05	9	protein_coding	NE	ridA, tdcF, RIDA; 2-iminobutanoate/2-iminopropanoate deaminase [EC:3.5.99.10]		// organonitrogen compound catabolic process // cytosol // deaminase activity //
USA300FPR3757	SAUSA300_RS02550=spoVG	2.76773	0.00356831	5	protein_coding	NE	spoVG; stage V sporulation protein G		// cell septum assembly // division septum assembly // cell division // sporulation resulting in formation of a cellular spore // cell cycle // // //
USA300FPR3757	SAUSA300_RS02555=SAUSA300_RS02555	-7.0699	1	1	protein_coding	NE
USA300FPR3757	SAUSA300_RS02560=glmU	-1.57437	0.057124	17	protein_coding	E	glmU; bifunctional UDP-N-acetylglucosamine pyrophosphorylase / glucosamine-1-phosphate N-acetyltransferase [EC:2.7.7.23 2.3.1.157]	Amino sugar and nucleotide sugar metabolism, O-Antigen nucleotide sugar biosynthesis, Metabolic pathways	// cell wall organization // peptidoglycan biosynthetic process // lipid A biosynthetic process // lipopolysaccharide biosynthetic process // biosynthetic process // regulation of cell shape // metabolic process // UDP-N-acetylglucosamine biosynthetic process // cell morphogenesis // cytoplasm // metal ion binding // glucosamine-1-phosphate N-acetyltransferase activity // nucleotidyltransferase a…
USA300FPR3757	SAUSA300_RS02565=SAUSA300_RS02565	-22.3939	1.38538e-06	18	protein_coding	E	PRPS, prsA; ribose-phosphate pyrophosphokinase [EC:2.7.6.1]	Pentose phosphate pathway, Purine metabolism, Metabolic pathways, Biosynthesis of secondary metabolites, Microbial metabolism in diverse environments, Carbon metabolism, Biosynthesis of amino acids	// organic substance metabolic process // purine nucleotide biosynthetic process // cellular biosynthetic process // phosphorylation // nucleotide biosynthetic process // ribonucleoside monophosphate biosynthetic process // nucleoside metabolic process // 5-phosphoribose 1-diphosphate biosynthetic process // ribose phosphate diphosphokinase complex // cytoplasm // hypoxanthine phosphoribosyltrans…
USA300FPR3757	SAUSA300_RS02575=SAUSA300_RS02575	-2.48761	0.028736	12	protein_coding	NE	RP-L25, rplY; large subunit ribosomal protein L25	Ribosome	// translation // ribonucleoprotein complex // cytosolic large ribosomal subunit // ribosome // rRNA binding // 5S rRNA binding // structural constituent of ribosome // RNA binding //
USA300FPR3757	SAUSA300_RS02580=SAUSA300_RS02580	-12.6648	0.00467217	7	protein_coding	E	PTH1, pth, spoVC; peptidyl-tRNA hydrolase, PTH1 family [EC:3.1.1.29]		// translation // cytoplasm // hydrolase activity // aminoacyl-tRNA hydrolase activity //
USA300FPR3757	SAUSA300_RS02585=mfd	0.45544	0.0991802	59	protein_coding	NE	mfd; transcription-repair coupling factor (superfamily II helicase) [EC:3.6.4.-]	Nucleotide excision repair	// regulation of DNA-templated transcription // transcription-coupled nucleotide-excision repair, DNA damage recognition // cellular response to DNA damage stimulus // DNA repair // cytoplasm // RNA polymerase core enzyme binding // DNA translocase activity // hydrolase activity // ATP binding // helicase activity // damaged DNA binding // DNA binding // nucleic acid binding // nucleotide binding…
USA300FPR3757	SAUSA300_RS02590=SAUSA300_RS02590	1.12902	0.0933588	19	protein_coding	NE	TC.PST; polysaccharide transporter, PST family		// // membrane // plasma membrane // //
USA300FPR3757	SAUSA300_RS02595=SAUSA300_RS02595	-5.00613	0.407155	20	protein_coding	NE	yabN; tetrapyrrole methylase family protein / MazG family protein		// dUTP catabolic process // dTTP catabolic process // dATP catabolic process // UTP catabolic process // TTP catabolic process // dGTP catabolic process // // nucleoside triphosphate diphosphatase activity // methyltransferase activity //
USA300FPR3757	SAUSA300_RS02600=SAUSA300_RS02600	-24.2382	1	1	protein_coding	NE			// // // RNA binding //
USA300FPR3757	SAUSA300_RS02605=SAUSA300_RS02605	-1.41525	0.388969	2	protein_coding	E	divIC, divA; cell division protein DivIC		// cell division // membrane // //
USA300FPR3757	SAUSA300_RS02610=SAUSA300_RS02610	-11.2126	3.68693e-05	8	protein_coding	NE	K07571; S1 RNA binding domain protein		// translation // cytosolic small ribosomal subunit // structural constituent of ribosome // mRNA binding // nucleic acid binding //
USA300FPR3757	SAUSA300_RS02615=tilS	-19.7726	5.36924e-07	13	protein_coding	E	tilS, mesJ; tRNA(Ile)-lysidine synthase [EC:6.3.4.19]		// tRNA processing // tRNA modification // cytoplasm // ligase activity, forming carbon-nitrogen bonds // ligase activity // ATP binding // nucleotide binding //
USA300FPR3757	SAUSA300_RS02620=hpt	-12.7856	0.00467217	7	protein_coding	NE	hprT, hpt, HPRT1; hypoxanthine phosphoribosyltransferase [EC:2.4.2.8]	Purine metabolism, Metabolic pathways, Biosynthesis of secondary metabolites	// hypoxanthine metabolic process // GMP salvage // guanine salvage // adenine salvage // IMP salvage // nucleoside metabolic process // purine ribonucleoside salvage // cytosol // cytoplasm // magnesium ion binding // guanine phosphoribosyltransferase activity // metal ion binding // glycosyltransferase activity // transferase activity // hypoxanthine phosphoribosyltransferase activity // nucleo…
USA300FPR3757	SAUSA300_RS02625=SAUSA300_RS02625	-3.35941	0.00607691	39	protein_coding	NE	ftsH, hflB; cell division protease FtsH [EC:3.4.24.-]		// protein catabolic process // proteolysis // membrane // plasma membrane // metal ion binding // ATP hydrolysis activity // hydrolase activity // zinc ion binding // metallopeptidase activity // peptidase activity // ATP binding // metalloendopeptidase activity // ATP-dependent peptidase activity // nucleotide binding //
USA300FPR3757	SAUSA300_RS02630=hslO	0.0308489	0.239897	13	protein_coding	NE	hslO; molecular chaperone Hsp33		// protein refolding // protein folding // cytoplasm // protein folding chaperone // unfolded protein binding //
USA300FPR3757	SAUSA300_RS02635=cysK	1.32909	0.270545	24	protein_coding	NE	cysK; cysteine synthase [EC:2.5.1.47]	Cysteine and methionine metabolism, Sulfur metabolism, Metabolic pathways, Biosynthesis of secondary metabolites, Microbial metabolism in diverse environments, Carbon metabolism, Biosynthesis of amino acids	// cysteine biosynthetic process // amino acid biosynthetic process // cysteine biosynthetic process from serine // cytoplasm // transferase activity, transferring alkyl or aryl (other than methyl) groups // L-cysteine desulfhydrase activity // pyridoxal phosphate binding // transferase activity // cysteine synthase activity //
USA300FPR3757	SAUSA300_RS02640=folP	1.68107	0.262546	11	protein_coding	E	folP; dihydropteroate synthase [EC:2.5.1.15]	Folate biosynthesis, Metabolic pathways, Biosynthesis of cofactors	// folic acid biosynthetic process // tetrahydrofolate biosynthetic process // cellular metabolic process // pteridine-containing compound metabolic process // folic acid-containing compound biosynthetic process // mitochondrial envelope // cytosol // metal ion binding // transferase activity // dihydropteroate synthase activity //
USA300FPR3757	SAUSA300_RS02645=folB	-0.606119	0.327768	5	protein_coding	NE	folB; 7,8-dihydroneopterin aldolase/epimerase/oxygenase [EC:4.1.2.25 5.1.99.8 1.13.11.81]	Folate biosynthesis, Metabolic pathways, Biosynthesis of cofactors	// folic acid biosynthetic process // tetrahydrofolate biosynthetic process // folic acid-containing compound metabolic process // cytoplasm // catalytic activity // isomerase activity // lyase activity // dihydroneopterin aldolase activity //
USA300FPR3757	SAUSA300_RS02650=folK	-5.48894	0.0401484	14	protein_coding	E	folK; 2-amino-4-hydroxy-6-hydroxymethyldihydropteridine diphosphokinase [EC:2.7.6.3]	Folate biosynthesis, Metabolic pathways, Biosynthesis of cofactors	// folic acid biosynthetic process // tetrahydrofolate biosynthetic process // phosphorylation // folic acid-containing compound biosynthetic process // // nucleotide binding // ATP binding // transferase activity // kinase activity // 2-amino-4-hydroxy-6-hydroxymethyldihydropteridine diphosphokinase activity //
USA300FPR3757	SAUSA300_RS02655=SAUSA300_RS02655	-32.0551	1	1	protein_coding	NE
USA300FPR3757	SAUSA300_RS02660=lysS	-35.1494	3.62125e-10	23	protein_coding	E	KARS, lysS; lysyl-tRNA synthetase, class II [EC:6.1.1.6]	Aminoacyl-tRNA biosynthesis	// lysyl-tRNA aminoacylation // tRNA aminoacylation for protein translation // translation // cytosol // cytoplasm // transferase activity // magnesium ion binding // tRNA binding // metal ion binding // ligase activity // ATP binding // lysine-tRNA ligase activity // aminoacyl-tRNA ligase activity // nucleic acid binding // nucleotide binding //
USA300FPR3757	SAUSA300_RS02665=rrf	-16.8355	3.68693e-05	8	rRNA		5SrRNA, rrf; 5S ribosomal RNA	Ribosome	// translation // ribonucleoprotein complex // ribosome // structural constituent of ribosome //
USA300FPR3757	SAUSA300_RS02670=SAUSA300_RS02670	-18.5815	2.82909e-06	11	tRNA		tRNA-Ala; tRNA Ala	Aminoacyl-tRNA biosynthesis	// translation //
USA300FPR3757	SAUSA300_RS02675=SAUSA300_RS02675	-15.4501	4.9459e-11	70	rRNA		16SrRNA, rrs; 16S ribosomal RNA	Ribosome	// translation // ribonucleoprotein complex // ribosome // structural constituent of ribosome //
USA300FPR3757	SAUSA300_RS02680=SAUSA300_RS02680	-17.6074	0.000767605	5	tRNA		tRNA-Ile; tRNA Ile	Aminoacyl-tRNA biosynthesis	// translation //
USA300FPR3757	SAUSA300_RS02685=SAUSA300_RS02685	-15.6139	2.98539e-11	143	rRNA		23SrRNA, rrl; 23S ribosomal RNA	Ribosome	// translation // ribonucleoprotein complex // ribosome // structural constituent of ribosome //
USA300FPR3757	SAUSA300_RS02690=rrf	-19.7815	0.00387209	7	rRNA		5SrRNA, rrf; 5S ribosomal RNA	Ribosome	// translation // ribonucleoprotein complex // ribosome // structural constituent of ribosome //
USA300FPR3757	SAUSA300_RS02695=SAUSA300_RS02695	0.514924	0.448222	29	protein_coding	NE	K00375; GntR family transcriptional regulator / MocR family aminotransferase		// DNA-templated transcription // biosynthetic process // regulation of DNA-templated transcription // // DNA binding // transaminase activity // pyridoxal phosphate binding // catalytic activity // DNA-binding transcription factor activity //
USA300FPR3757	SAUSA300_RS02700=pdxS	-0.00491575	0.228541	13	protein_coding	NE	pdxS, pdx1; pyridoxal 5'-phosphate synthase pdxS subunit [EC:4.3.3.6]	Vitamin B6 metabolism, Metabolic pathways, Biosynthesis of cofactors	// pyridoxine biosynthetic process // amino acid metabolic process // pyridoxal phosphate biosynthetic process // vitamin B6 biosynthetic process // // amine-lyase activity // pyridoxal 5'-phosphate synthase (glutamine hydrolysing) activity // lyase activity // catalytic activity //
USA300FPR3757	SAUSA300_RS02705=pdxT	-1.27842	0.364454	8	protein_coding	NE	pdxT, pdx2; pyridoxal 5'-phosphate synthase pdxT subunit [EC:4.3.3.6]	Vitamin B6 metabolism, Metabolic pathways, Biosynthesis of cofactors	// glutamine catabolic process // pyridoxal phosphate biosynthetic process // vitamin B6 biosynthetic process // pyridoxine metabolic process // glutamine metabolic process // glutaminase complex // cytosol // pyridoxal 5'-phosphate synthase (glutamine hydrolysing) activity // lyase activity // hydrolase activity // glutaminase activity //
USA300FPR3757	SAUSA300_RS02710=SAUSA300_RS02710	1.27856	0.154449	20	protein_coding	NE	nupC; nucleoside transport protein		// nucleoside transmembrane transport // uridine transport // cytidine transport // plasma membrane // membrane // symporter activity // nucleoside:proton symporter activity // uridine transmembrane transporter activity // cytidine transmembrane transporter activity // nucleoside transmembrane transporter activity //
USA300FPR3757	SAUSA300_RS02715=SAUSA300_RS02715	0.0690009	0.49792	3	protein_coding	NE	ctsR; transcriptional regulator of stress and heat shock response		// stress response to cadmium ion // stress response to copper ion // regulation of DNA-templated transcription // // DNA binding //
USA300FPR3757	SAUSA300_RS02720=SAUSA300_RS02720	0.644444	0.389696	9	protein_coding	NE	mcsA; protein arginine kinase activator		// stress response to cadmium ion // stress response to copper ion // // cobalt ion binding // metal ion binding // cadmium ion binding // zinc ion binding // copper ion binding // DNA binding //
USA300FPR3757	SAUSA300_RS02725=SAUSA300_RS02725	0.0544554	0.49792	20	protein_coding	NE	mcsB; protein arginine kinase [EC:2.7.14.1]		// phosphocreatine biosynthetic process // protein phosphorylation // stress response to cadmium ion // stress response to copper ion // phosphorylation // // creatine kinase activity // protein kinase activity // phosphotransferase activity, nitrogenous group as acceptor // transferase activity, transferring phosphorus-containing groups // transferase activity // kinase activity // ATP binding /…
USA300FPR3757	SAUSA300_RS02730=SAUSA300_RS02730	0.00936143	0.334799	41	protein_coding	NE	clpC; ATP-dependent Clp protease ATP-binding subunit ClpC		// stress response to cadmium ion // stress response to copper ion // // ATP hydrolysis activity // ATP binding // nucleotide binding //
USA300FPR3757	SAUSA300_RS02740=radA	-0.535385	0.387168	22	protein_coding	NE	radA, sms; DNA repair protein RadA/Sms		// cellular response to DNA damage stimulus // DNA repair // recombinational repair // cytosol // ATP-dependent DNA damage sensor activity // hydrolase activity // metal ion binding // ATP-dependent activity, acting on DNA // ATP binding // damaged DNA binding // DNA binding // nucleotide binding //
USA300FPR3757	SAUSA300_RS02745=SAUSA300_RS02745	0.890239	0.173922	13	protein_coding	NE			// // membrane // cell wall // //
USA300FPR3757	SAUSA300_RS02750=SAUSA300_RS02750	-28.4022	1.69669e-08	27	protein_coding	E	gltX; nondiscriminating glutamyl-tRNA synthetase [EC:6.1.1.24]	Aminoacyl-tRNA biosynthesis, Metabolic pathways, Biosynthesis of cofactors	// tRNA aminoacylation // glutamyl-tRNA aminoacylation // tRNA aminoacylation for protein translation // translation // cellular anatomical entity // cytosol // cytoplasm // ligase activity // zinc ion binding // ATP binding // glutamate-tRNA ligase activity // aminoacyl-tRNA ligase activity // nucleotide binding // tRNA binding //
USA300FPR3757	SAUSA300_RS02755=cysE	-22.9285	6.43558e-06	10	protein_coding	E	cysE; serine O-acetyltransferase [EC:2.3.1.30]	Cysteine and methionine metabolism, Sulfur metabolism, Metabolic pathways, Biosynthesis of secondary metabolites, Microbial metabolism in diverse environments, Carbon metabolism, Biosynthesis of amino acids	// cysteine biosynthetic process // cysteine biosynthetic process from serine // cytosol // cytoplasm // serine O-acyltransferase activity // acyltransferase activity // transferase activity // serine O-acetyltransferase activity //
USA300FPR3757	SAUSA300_RS02760=SAUSA300_RS02760	-29.1428	7.11028e-10	22	protein_coding	E	CARS, cysS; cysteinyl-tRNA synthetase [EC:6.1.1.16]	Aminoacyl-tRNA biosynthesis	// cysteinyl-tRNA aminoacylation // tRNA aminoacylation for protein translation // translation // cytosol // cytoplasm // zinc ion binding // metal ion binding // ligase activity // ATP binding // cysteine-tRNA ligase activity // aminoacyl-tRNA ligase activity // nucleotide binding //
USA300FPR3757	SAUSA300_RS02765=SAUSA300_RS02765	-17.783	0.00356594	6	protein_coding	NE	K11145; ribonuclease III family protein [EC:3.1.26.-]		// RNA phosphodiester bond hydrolysis, endonucleolytic // RNA phosphodiester bond hydrolysis // nucleic acid phosphodiester bond hydrolysis // ribosome biogenesis // RNA processing // rRNA processing // cytoplasm // rRNA binding // hydrolase activity // ribonuclease III activity // endonuclease activity // nuclease activity // RNA binding //
USA300FPR3757	SAUSA300_RS02770=rlmB	0.673717	0.412524	12	protein_coding	NE	rlmB; 23S rRNA (guanosine2251-2'-O)-methyltransferase [EC:2.1.1.185]		// RNA methylation // RNA processing // enzyme-directed rRNA 2'-O-methylation // cytoplasm // cytosol // rRNA (guanosine-2'-O-)-methyltransferase activity // RNA methyltransferase activity // methyltransferase activity // RNA binding //
USA300FPR3757	SAUSA300_RS02775=SAUSA300_RS02775	1.90609	0.0309745	7	protein_coding	NE	K06962; uncharacterized protein
USA300FPR3757	SAUSA300_RS02780=SAUSA300_RS02780	3.90077	0.000115393	8	protein_coding	NE	sigH; RNA polymerase sporulation-specific sigma factor		// regulation of DNA-templated transcription // DNA-templated transcription initiation // // DNA-binding transcription factor activity // DNA binding //
USA300FPR3757	SAUSA300_RS02785=secE	-11.3663	0.00677197	3	protein_coding	E	secE; preprotein translocase subunit SecE	Quorum sensing, Protein export, Bacterial secretion system	// intracellular protein transmembrane transport // protein transport by the Sec complex // protein transport // protein secretion // intracellular protein transport // protein targeting // membrane // plasma membrane // protein transmembrane transporter activity // protein-transporting ATPase activity //
USA300FPR3757	SAUSA300_RS02790=nusG	-1.69364	0.174804	11	protein_coding	E	nusG; transcription termination/antitermination protein NusG		// transcription elongation-coupled chromatin remodeling // DNA-templated transcription elongation // regulation of DNA-templated transcription elongation // transcription antitermination // regulation of DNA-templated transcription // DNA-templated transcription termination // cytosol // //
USA300FPR3757	SAUSA300_RS02795=rplK	-33.0815	9.16419e-06	14	protein_coding	E	RP-L11, MRPL11, rplK; large subunit ribosomal protein L11	Ribosome	// translation // ribosomal large subunit assembly // ribonucleoprotein complex // large ribosomal subunit // cytosolic large ribosomal subunit // ribosome // large ribosomal subunit rRNA binding // rRNA binding // structural constituent of ribosome // RNA binding //
USA300FPR3757	SAUSA300_RS02800=rplA	-23.8343	2.34911e-07	14	protein_coding	NE	RP-L1, MRPL1, rplA; large subunit ribosomal protein L1	Ribosome	// regulation of translation // translation // maturation of LSU-rRNA // ribonucleoprotein complex // cytosolic large ribosomal subunit // large ribosomal subunit // ribosome // rRNA binding // structural constituent of ribosome // RNA binding // tRNA binding //
USA300FPR3757	SAUSA300_RS02805=SAUSA300_RS02805	-37.1348	0.000767605	5	protein_coding	E	RP-L10, MRPL10, rplJ; large subunit ribosomal protein L10	Ribosome	// ribosome biogenesis // translation // ribonucleoprotein complex // large ribosomal subunit // cytosolic large ribosomal subunit // ribosome // large ribosomal subunit rRNA binding // rRNA binding // structural constituent of ribosome // RNA binding //
USA300FPR3757	SAUSA300_RS02810=rplL	-35.2028	0.00677197	3	protein_coding	NE	RP-L7, MRPL12, rplL; large subunit ribosomal protein L7/L12	Ribosome	// translation // ribonucleoprotein complex // cytosolic large ribosomal subunit // ribosome // mRNA binding // structural constituent of ribosome //
USA300FPR3757	SAUSA300_RS02815=SAUSA300_RS02815	-5.15606	0.0385961	13	protein_coding	NE	rsmC; 16S rRNA (guanine1207-N2)-methyltransferase [EC:2.1.1.172]		// nitrogen compound metabolic process // organic substance metabolic process // cytoplasm // S-adenosylmethionine-dependent methyltransferase activity // methyltransferase activity //
USA300FPR3757	SAUSA300_RS02820=rpoB	-21.3022	1.31585e-14	70	protein_coding	E	rpoB; DNA-directed RNA polymerase subunit beta [EC:2.7.7.6]	RNA polymerase	// DNA-templated transcription // DNA-directed RNA polymerase complex // ribonucleoside binding // nucleotidyltransferase activity // transferase activity // DNA-directed 5'-3' RNA polymerase activity // DNA binding //
USA300FPR3757	SAUSA300_RS02825=rpoC	-23.115	2.30595e-16	76	protein_coding	E	rpoC; DNA-directed RNA polymerase subunit beta' [EC:2.7.7.6]	RNA polymerase	// DNA-templated transcription // DNA-directed RNA polymerase complex // metal ion binding // zinc ion binding // magnesium ion binding // nucleotidyltransferase activity // transferase activity // DNA-directed 5'-3' RNA polymerase activity // DNA binding //
USA300FPR3757	SAUSA300_RS02830=SAUSA300_RS02830	-40.137	0.0220184	2	protein_coding	E	RP-L7A, rplGB; large subunit ribosomal protein L7A	Ribosome	// // ribonucleoprotein complex // ribosome // //
USA300FPR3757	SAUSA300_RS02835=rpsL	-36.9217	6.43558e-06	10	protein_coding	E	RP-S12, MRPS12, rpsL; small subunit ribosomal protein S12	Ribosome	// translation // ribonucleoprotein complex // small ribosomal subunit // ribosome // rRNA binding // structural constituent of ribosome // RNA binding // tRNA binding //
USA300FPR3757	SAUSA300_RS02840=rpsG	-43.6429	9.60291e-05	7	protein_coding	E	RP-S7, MRPS7, rpsG; small subunit ribosomal protein S7	Ribosome	// translation // ribosomal small subunit assembly // ribonucleoprotein complex // cytosolic small ribosomal subunit // small ribosomal subunit // ribosome // rRNA binding // structural constituent of ribosome // mRNA binding // RNA binding // tRNA binding //
USA300FPR3757	SAUSA300_RS02845=fusA	-23.9085	6.0435e-08	39	protein_coding	E	fusA, GFM, EFG; elongation factor G		// ribosome disassembly // translational elongation // translation // cytosol // cytoplasm // GTP binding // protein binding // GTPase activity // translation elongation factor activity // nucleotide binding //
USA300FPR3757	SAUSA300_RS02850=tuf	-30.2279	1.11121e-10	25	protein_coding	E	tuf, TUFM; elongation factor Tu		// translational elongation // translation // cytoplasm // GTP binding // GTPase activity // translation elongation factor activity // nucleotide binding //
USA300FPR3757	SAUSA300_RS02855=SAUSA300_RS02855	4.51565	1.30584e-05	26	protein_coding	NE			// // // catalytic activity // hydrolase activity //
USA300FPR3757	SAUSA300_RS02860=SAUSA300_RS02860	3.25679	0.00677197	14	protein_coding	NE	kbl, GCAT; glycine C-acetyltransferase [EC:2.3.1.29]	Glycine, serine and threonine metabolism, Metabolic pathways	// biotin biosynthetic process // biosynthetic process // // 8-amino-7-oxononanoate synthase activity // pyridoxal phosphate binding // transferase activity // catalytic activity //
USA300FPR3757	SAUSA300_RS02865=hchA	4.56861	0.000112623	22	protein_coding	NE	hchA; D-lactate dehydratase / protein deglycase [EC:4.2.1.130 3.5.1.124]	Pyruvate metabolism, Metabolic pathways, Microbial metabolism in diverse environments	// lactate biosynthetic process // methylglyoxal catabolic process to D-lactate via S-lactoyl-glutathione // protein repair // protein deglycation // cellular response to DNA damage stimulus // regulation of DNA-templated transcription // DNA repair // cytoplasm // glyoxalase III activity // hydrolase activity, acting on carbon-nitrogen (but not peptide) bonds, in linear amides // thiolester hydr…
USA300FPR3757	SAUSA300_RS02870=SAUSA300_RS02870	0.0168109	0.177265	26	protein_coding	NE	araB; L-ribulokinase [EC:2.7.1.16]	Pentose and glucuronate interconversions, Metabolic pathways	// pentose metabolic process // carbohydrate phosphorylation // L-arabinose catabolic process to xylulose 5-phosphate // arabinose catabolic process // phosphorylation // carbohydrate metabolic process // cytoplasm // D-ribulokinase activity // phosphotransferase activity, alcohol group as acceptor // transferase activity // kinase activity // ribulokinase activity // ATP binding // nucleotide bi…
USA300FPR3757	SAUSA300_RS02875=SAUSA300_RS02875	1.8383	0.0278766	18	protein_coding	NE			// threonine catabolic process // // L-threonine 3-dehydrogenase activity // catalytic activity //
USA300FPR3757	SAUSA300_RS02880=SAUSA300_RS02880	-3.39223	0.0202724	15	protein_coding	E	E2.6.1.42, ilvE; branched-chain amino acid aminotransferase [EC:2.6.1.42]	Cysteine and methionine metabolism, Valine, leucine and isoleucine degradation, Valine, leucine and isoleucine biosynthesis, Pantothenate and CoA biosynthesis, Metabolic pathways, Biosynthesis of secondary metabolites, 2-Oxocarboxylic acid metabolism, Biosynthesis of amino acids, Biosynthesis of cofactors	// valine biosynthetic process // leucine biosynthetic process // isoleucine biosynthetic process // branched-chain amino acid biosynthetic process // branched-chain amino acid metabolic process // amino acid biosynthetic process // // L-leucine:2-oxoglutarate aminotransferase activity // L-isoleucine transaminase activity // L-valine transaminase activity // L-leucine transaminase activity // tr…
USA300FPR3757	SAUSA300_RS02885=SAUSA300_RS02885	-0.631308	0.498314	14	protein_coding	NE	gph; phosphoglycolate phosphatase [EC:3.1.3.18]	Glyoxylate and dicarboxylate metabolism, Metabolic pathways, Biosynthesis of secondary metabolites	// dephosphorylation // DNA repair // cytosol // hydrolase activity // phosphoglycolate phosphatase activity //
USA300FPR3757	SAUSA300_RS02890=SAUSA300_RS02890	-5.7669	0.0673022	15	protein_coding	NE	dck; deoxyadenosine/deoxycytidine kinase [EC:2.7.1.76 2.7.1.74]	Purine metabolism, Pyrimidine metabolism, Metabolic pathways	// nucleotide metabolic process // cellular biosynthetic process // organic substance biosynthetic process // deoxyribonucleoside monophosphate biosynthetic process // nucleobase-containing compound metabolic process // cytoplasm // deoxynucleoside kinase activity // nucleotide binding // ATP binding //
USA300FPR3757	SAUSA300_RS02895=SAUSA300_RS02895	1.68398	0.18434	10	protein_coding	NE	dgk; deoxyguanosine kinase [EC:2.7.1.113]	Purine metabolism	// nucleotide metabolic process // cellular biosynthetic process // organic substance biosynthetic process // deoxyribonucleoside monophosphate biosynthetic process // nucleobase-containing compound metabolic process // cytoplasm // deoxynucleoside kinase activity // nucleotide binding // ATP binding //
USA300FPR3757	SAUSA300_RS02900=SAUSA300_RS02900	2.80474	0.0480512	10	protein_coding	NE	tadA; tRNA(adenine34) deaminase [EC:3.5.4.33]		// tRNA processing // tRNA wobble adenosine to inosine editing // tRNA-specific adenosine-34 deaminase complex // tRNA-specific adenosine-34 deaminase activity // metal ion binding // hydrolase activity // zinc ion binding // tRNA-specific adenosine deaminase activity // catalytic activity //
USA300FPR3757	SAUSA300_RS02905=SAUSA300_RS02905	-1.23829	0.334437	10	protein_coding	NE			// dephosphorylation // cytosol // phosphatase activity // magnesium ion binding // hydrolase activity //
USA300FPR3757	SAUSA300_RS02910=SAUSA300_RS02910	-4.74696	0.0717965	6	protein_coding	NE			// // cytosol // FMN reductase (NADPH) activity // oxidoreductase activity // FMN binding //
USA300FPR3757	SAUSA300_RS02915=sdrC	1.01866	0.00638638	32	protein_coding	NE	sdrC_D_E; serine-aspartate repeat-containing protein C/D/E	Staphylococcus aureus infection	// cell adhesion // cell wall // extracellular region // //
USA300FPR3757	SAUSA300_RS02920=sdrD	1.8398	0.00677197	44	protein_coding	NE	sdrC_D_E; serine-aspartate repeat-containing protein C/D/E	Staphylococcus aureus infection	// cell adhesion // cell wall // extracellular region // //
USA300FPR3757	SAUSA300_RS02925=sdrE	0.566623	0.0524244	45	protein_coding	NE	sdrC_D_E; serine-aspartate repeat-containing protein C/D/E	Staphylococcus aureus infection
USA300FPR3757	SAUSA300_RS02930=SAUSA300_RS02930	1.94957	0.49792	16	protein_coding	NE	tagE; poly(glycerol-phosphate) alpha-glucosyltransferase [EC:2.4.1.52]		// // // glycosyltransferase activity //
USA300FPR3757	SAUSA300_RS02935=SAUSA300_RS02935	3.65341	0.00116148	26	protein_coding	NE	tagE; poly(glycerol-phosphate) alpha-glucosyltransferase [EC:2.4.1.52]		// // // glycosyltransferase activity //
USA300FPR3757	SAUSA300_RS02940=SAUSA300_RS02940	-8.12132	0.000575448	18	protein_coding	E	folE2; GTP cyclohydrolase IB [EC:3.5.4.16]	Folate biosynthesis, Metabolic pathways, Biosynthesis of cofactors	// 7,8-dihydroneopterin 3'-triphosphate biosynthetic process // // hydrolase activity // GTP cyclohydrolase I activity // GTP cyclohydrolase activity //
USA300FPR3757	SAUSA300_RS02945=bshB2	-10.3065	0.00806938	15	protein_coding	NE	bshB2; N-acetylglucosamine malate deacetylase 2 [EC:3.5.1.-]		// // // hydrolase activity, acting on carbon-nitrogen (but not peptide) bonds, in linear amides //
USA300FPR3757	SAUSA300_RS02950=SAUSA300_RS02950	-2.26217	0.0720545	5	protein_coding	NE
USA300FPR3757	SAUSA300_RS02955=nagB	2.82414	0.0517259	14	protein_coding	NE	nagB, GNPDA; glucosamine-6-phosphate deaminase [EC:3.5.99.6]	Amino sugar and nucleotide sugar metabolism, Metabolic pathways	// UDP-N-acetylglucosamine biosynthetic process // N-acetylglucosamine catabolic process // glucosamine catabolic process // N-acetylneuraminate catabolic process // N-acetylglucosamine metabolic process // carbohydrate metabolic process // cytoplasm // cytosol // identical protein binding // hydrolase activity // glucosamine-6-phosphate deaminase activity //
USA300FPR3757	SAUSA300_RS02960=hxlA	3.69169	0.0220184	10	protein_coding	NE	hxlA; 3-hexulose-6-phosphate synthase [EC:4.1.2.43]	Pentose phosphate pathway, Methane metabolism, Metabolic pathways, Microbial metabolism in diverse environments, Carbon metabolism, Biosynthesis of amino acids	// formaldehyde assimilation via ribulose monophosphate cycle // one-carbon metabolic process // 'de novo' pyrimidine nucleobase biosynthetic process // carbohydrate metabolic process // cytosol // hexulose-6-phosphate synthase activity // lyase activity // orotidine-5'-phosphate decarboxylase activity // catalytic activity //
USA300FPR3757	SAUSA300_RS02965=hxlB	0.994359	0.232165	7	protein_coding	NE	hxlB; 6-phospho-3-hexuloisomerase [EC:5.3.1.27]	Pentose phosphate pathway, Methane metabolism, Metabolic pathways, Microbial metabolism in diverse environments, Carbon metabolism, Biosynthesis of amino acids	// carbohydrate derivative metabolic process // // carbohydrate derivative binding // isomerase activity //
USA300FPR3757	SAUSA300_RS02970=SAUSA300_RS02970	3.45902	0.000568785	13	protein_coding	NE	gph; phosphoglycolate phosphatase [EC:3.1.3.18]	Glyoxylate and dicarboxylate metabolism, Metabolic pathways, Biosynthesis of secondary metabolites	// dephosphorylation // DNA repair // cytosol // hydrolase activity // phosphoglycolate phosphatase activity //
USA300FPR3757	SAUSA300_RS02975=SAUSA300_RS02975	1.41218	0.208045	24	protein_coding	NE	proP; MFS transporter, MHS family, proline/betaine transporter		// transmembrane transport // plasma membrane // membrane // transmembrane transporter activity //
USA300FPR3757	SAUSA300_RS02985=SAUSA300_RS02985	1.68831	0.0543711	26	protein_coding	NE			// fatty acid metabolic process // lipid metabolic process // // ligase activity // medium-chain fatty acid-CoA ligase activity //
USA300FPR3757	SAUSA300_RS02990=SAUSA300_RS02990	0.294275	0.0660621	30	protein_coding	NE	ACAT, atoB; acetyl-CoA C-acetyltransferase [EC:2.3.1.9]	Fatty acid degradation, Synthesis and degradation of ketone bodies, Valine, leucine and isoleucine degradation, Lysine degradation, Benzoate degradation, Tryptophan metabolism, Pyruvate metabolism, Glyoxylate and dicarboxylate metabolism, Propanoate metabolism, Butanoate metabolism, Terpenoid backbone biosynthesis, Metabolic pathways, Biosynthesis of secondary metabolites, Microbial metabolism in…	// phenylacetate catabolic process // fatty acid beta-oxidation // // acetyl-CoA C-acyltransferase activity // acyltransferase activity, transferring groups other than amino-acyl groups // acyltransferase activity // transferase activity //
USA300FPR3757	SAUSA300_RS02995=SAUSA300_RS02995	1.73079	0.262258	8	protein_coding	NE
USA300FPR3757	SAUSA300_RS03000=SAUSA300_RS03000	3.81212	0.0559819	5	protein_coding	NE
USA300FPR3757	SAUSA300_RS03005=SAUSA300_RS03005	2.56283	0.083981	4	protein_coding	NE
USA300FPR3757	SAUSA300_RS03010=thiD	1.94637	0.0692169	15	protein_coding	NE	pdxK, pdxY; pyridoxine kinase [EC:2.7.1.35]	Vitamin B6 metabolism, Metabolic pathways, Biosynthesis of cofactors	// phosphorylation // thiamine biosynthetic process // cytoplasm // cytosol // hydroxymethylpyrimidine kinase activity // transferase activity // kinase activity // phosphomethylpyrimidine kinase activity //
USA300FPR3757	SAUSA300_RS03015=SAUSA300_RS03015	5.6947	1.53021e-06	16	protein_coding	NE	UNG, UDG; uracil-DNA glycosylase [EC:3.2.2.27]	Base excision repair	// nucleic acid metabolic process // base-excision repair, AP site formation via deaminated base removal // cellular response to DNA damage stimulus // base-excision repair // DNA repair // mitochondrion // nucleus // cytoplasm // hydrolase activity, hydrolyzing N-glycosyl compounds // hydrolase activity // uracil DNA N-glycosylase activity //
USA300FPR3757	SAUSA300_RS03020=SAUSA300_RS03020	3.94554	0.00176212	11	protein_coding	NE
USA300FPR3757	SAUSA300_RS03025=SAUSA300_RS03025	-0.189121	0.49792	2	protein_coding	NE			// // membrane // plasma membrane // //
USA300FPR3757	SAUSA300_RS03030=SAUSA300_RS03030	1.43935	0.0165207	26	protein_coding	NE			// transmembrane transport // membrane // plasma membrane // transporter activity // transmembrane transporter activity // antiporter activity // L-amino acid transmembrane transporter activity //
USA300FPR3757	SAUSA300_RS03035=SAUSA300_RS03035	1.46533	0.161385	7	protein_coding	NE			// succinate transport // plasma membrane // membrane // //
USA300FPR3757	SAUSA300_RS03040=SAUSA300_RS03040	1.23729	0.140522	12	protein_coding	NE			// transmembrane transport // succinate transport // plasma membrane // membrane // transmembrane transporter activity //
USA300FPR3757	SAUSA300_RS03045=SAUSA300_RS03045	-4.48316	0.0295923	15	protein_coding	E	hemQ; hydrogen peroxide-dependent heme synthase [EC:1.3.98.5]	Porphyrin and chlorophyll metabolism, Metabolic pathways, Biosynthesis of secondary metabolites, Biosynthesis of cofactors	// heme biosynthetic process // cellular oxidant detoxification // // heme binding // metal ion binding // oxidoreductase activity // peroxidase activity //
USA300FPR3757	SAUSA300_RS03050=pta	-6.35541	0.19778	16	protein_coding	E	E2.3.1.8, pta; phosphate acetyltransferase [EC:2.3.1.8]	Taurine and hypotaurine metabolism, Pyruvate metabolism, Propanoate metabolism, Methane metabolism, Metabolic pathways, Microbial metabolism in diverse environments, Carbon metabolism	// acetyl-CoA biosynthetic process // // acyltransferase activity // transferase activity // acetyltransferase activity // phosphate acetyltransferase activity //
USA300FPR3757	SAUSA300_RS03055=SAUSA300_RS03055	-1.37799	0.298709	11	protein_coding	E	lipL; octanoyl-[GcvH]:protein N-octanoyltransferase [EC:2.3.1.204]	Lipoic acid metabolism, Metabolic pathways, Biosynthesis of cofactors	// protein modification process // protein lipoylation // lipoate biosynthetic process // // acyltransferase activity // transferase activity // octanoyltransferase activity //
USA300FPR3757	SAUSA300_RS03060=mvk	-10.8858	1.34524e-05	14	protein_coding	E	E2.7.1.36, MVK, mvaK1; mevalonate kinase [EC:2.7.1.36]	Terpenoid backbone biosynthesis, Metabolic pathways, Biosynthesis of secondary metabolites	// lipid metabolic process // isopentenyl diphosphate biosynthetic process, mevalonate pathway // phosphorylation // sterol metabolic process // isoprenoid biosynthetic process // cytosol // cytoplasm // transferase activity // kinase activity // ATP binding // mevalonate kinase activity // nucleotide binding //
USA300FPR3757	SAUSA300_RS03065=mvaD	-14.0082	1.02111e-07	17	protein_coding	E	MVD, mvaD; diphosphomevalonate decarboxylase [EC:4.1.1.33]	Terpenoid backbone biosynthesis, Metabolic pathways, Biosynthesis of secondary metabolites	// phosphorylation // lipid metabolic process // isopentenyl diphosphate biosynthetic process, mevalonate pathway // isoprenoid biosynthetic process // cytosol // transferase activity // kinase activity // nucleotide binding // carboxy-lyase activity // lyase activity // ATP binding // diphosphomevalonate decarboxylase activity //
USA300FPR3757	SAUSA300_RS03070=SAUSA300_RS03070	-7.09774	0.0144056	16	protein_coding	E	E2.7.4.2, mvaK2; phosphomevalonate kinase [EC:2.7.4.2]	Terpenoid backbone biosynthesis, Metabolic pathways, Biosynthesis of secondary metabolites	// isopentenyl diphosphate biosynthetic process, mevalonate pathway // farnesyl diphosphate biosynthetic process, mevalonate pathway // phosphorylation // // nucleotide binding // transferase activity // kinase activity // ATP binding // phosphomevalonate kinase activity //
USA300FPR3757	SAUSA300_RS03075=SAUSA300_RS03075	-4.33321	0.0291464	8	protein_coding	NE
USA300FPR3757	SAUSA300_RS03080=SAUSA300_RS03080	1.36272	0.0366705	22	protein_coding	NE	rclA; probable pyridine nucleotide-disulfide oxidoreductase		// cellular oxidant detoxification // cell redox homeostasis // response to oxygen radical // cytoplasm // thioredoxin-disulfide reductase activity // nucleotide binding // flavin adenine dinucleotide binding // oxidoreductase activity, acting on a sulfur group of donors, NAD(P) as acceptor // oxidoreductase activity, acting on a sulfur group of donors // oxidoreductase activity //
USA300FPR3757	SAUSA300_RS03085=SAUSA300_RS03085	3.56433	0.0009151	5	protein_coding	NE			// regulation of DNA-templated transcription // cytosol // DNA-binding transcription factor activity //
USA300FPR3757	SAUSA300_RS03090=SAUSA300_RS03090	9.30103	1	1	protein_coding	NE
USA300FPR3757	SAUSA300_RS03095=SAUSA300_RS03095	1.85299	0.49792	20	protein_coding	NE			// // membrane // //
USA300FPR3757	SAUSA300_RS03100=SAUSA300_RS03100	8.546	0.000112623	9	protein_coding	NE			// // membrane // //
USA300FPR3757	SAUSA300_RS03105=SAUSA300_RS03105	-0.447964	0.356977	8	protein_coding	NE			// // membrane // //
USA300FPR3757	SAUSA300_RS03110=SAUSA300_RS03110	2.64395	0.0685166	9	protein_coding	NE			// // membrane // //
USA300FPR3757	SAUSA300_RS03115=SAUSA300_RS03115	-0.000128573	0.364198	7	protein_coding	NE
USA300FPR3757	SAUSA300_RS03120=SAUSA300_RS03120	7.23147	1	1	protein_coding	NE
USA300FPR3757	SAUSA300_RS03125=SAUSA300_RS03125	4.80132	0.0120851	6	protein_coding	NE			// // membrane // //
USA300FPR3757	SAUSA300_RS03130=SAUSA300_RS03130	2.42308	0.0650922	7	protein_coding	NE			// // membrane // //
USA300FPR3757	SAUSA300_RS03135=SAUSA300_RS03135	-5.06408	0.0103693	4	protein_coding	NE
USA300FPR3757	SAUSA300_RS03140=SAUSA300_RS03140	1.74712	0.395091	6	protein_coding	NE			// // membrane // //
USA300FPR3757	SAUSA300_RS03145=SAUSA300_RS03145	-1.71558	0.350896	9	protein_coding	NE			// // membrane // //
USA300FPR3757	SAUSA300_RS03150=SAUSA300_RS03150	3.41226	0.0033362	8	protein_coding	NE			// // membrane // //
USA300FPR3757	SAUSA300_RS03155=SAUSA300_RS03155	2.90707	1	1	protein_coding	NE
USA300FPR3757	SAUSA300_RS03160=SAUSA300_RS03160	2.78678	0.0181941	10	protein_coding	NE			// // membrane // //
USA300FPR3757	SAUSA300_RS03165=SAUSA300_RS03165	0.661081	0.481288	15	protein_coding	NE	iolS; myo-inositol catabolism protein IolS [EC:1.1.1.-]		// // cytosol // D-threo-aldose 1-dehydrogenase activity // oxidoreductase activity //
USA300FPR3757	SAUSA300_RS03170=SAUSA300_RS03170	5.34329	0.000335786	11	protein_coding	NE			// // // oxidoreductase activity //
USA300FPR3757	SAUSA300_RS03175=SAUSA300_RS03175	1.12039	0.0269857	3	protein_coding	NE			// // // acetyltransferase activity // N-acetyltransferase activity //
USA300FPR3757	SAUSA300_RS03180=SAUSA300_RS03180	0.889729	0.193177	18	protein_coding	NE	K06885; uncharacterized protein		// dGTP catabolic process // // dGTPase activity //
USA300FPR3757	SAUSA300_RS03185=SAUSA300_RS03185	1.31416	0.17173	7	protein_coding	NE
USA300FPR3757	SAUSA300_RS03190=adhP	3.05793	0.174157	18	protein_coding	NE	adhP; alcohol dehydrogenase, propanol-preferring [EC:1.1.1.1]	Glycolysis / Gluconeogenesis, Fatty acid degradation, Tyrosine metabolism, Chloroalkane and chloroalkene degradation, Naphthalene degradation, Metabolic pathways, Biosynthesis of secondary metabolites, Microbial metabolism in diverse environments, Degradation of aromatic compounds	// acetaldehyde catabolic process // // alcohol dehydrogenase [NAD(P)+] activity // oxidoreductase activity, acting on the CH-OH group of donors, NAD or NADP as acceptor // metal ion binding // oxidoreductase activity // zinc ion binding // alcohol dehydrogenase (NAD+) activity //
USA300FPR3757	SAUSA300_RS03195=SAUSA300_RS03195		1	0	protein_coding	NE			// // membrane // //
USA300FPR3757	SAUSA300_RS03200=SAUSA300_RS03200	-22.17	1	1	protein_coding	NE
USA300FPR3757	SAUSA300_RS03205=SAUSA300_RS03205	-35.2394	5.36924e-07	13	protein_coding	E	RARS, argS; arginyl-tRNA synthetase [EC:6.1.1.19]	Aminoacyl-tRNA biosynthesis	// arginyl-tRNA aminoacylation // tRNA aminoacylation for protein translation // translation // cytoplasm // ligase activity // ATP binding // arginine-tRNA ligase activity // aminoacyl-tRNA ligase activity // nucleotide binding //
USA300FPR3757	SAUSA300_RS03210=SAUSA300_RS03210	-2.10297	0.0774157	11	protein_coding	NE	K07457; endonuclease III related protein		// nucleic acid phosphodiester bond hydrolysis // base-excision repair // DNA repair // // endonuclease activity // catalytic activity //
USA300FPR3757	SAUSA300_RS03215=SAUSA300_RS03215	1.49615	0.17173	15	protein_coding	NE	ABC.FEV.S; iron complex transport system substrate-binding protein		// // // transporter activity //
USA300FPR3757	SAUSA300_RS03220=SAUSA300_RS03220	2.94445	0.0019557	11	protein_coding	NE	ABC.FEV.P; iron complex transport system permease protein		// transmembrane transport // siderophore-dependent iron import into cell // membrane // plasma membrane // transporter activity // transmembrane transporter activity //
USA300FPR3757	SAUSA300_RS03225=SAUSA300_RS03225	3.81321	0.00478173	8	protein_coding	NE	K07025; putative hydrolase of the HAD superfamily		// riboflavin biosynthetic process // dephosphorylation // // phosphatase activity // hydrolase activity //
USA300FPR3757	SAUSA300_RS03230=SAUSA300_RS03230	3.77153	0.0241153	16	protein_coding	NE			// // // hydrolase activity //
USA300FPR3757	SAUSA300_RS03235=SAUSA300_RS03235	1.23573	0.194778	5	protein_coding	NE
USA300FPR3757	SAUSA300_RS03240=SAUSA300_RS03240	0.600366	0.303863	11	protein_coding	NE			// // plasma membrane // membrane // //
USA300FPR3757	SAUSA300_RS03245=SAUSA300_RS03245	-3.94779	0.0455783	7	protein_coding	NE			// // // catalytic activity //
USA300FPR3757	SAUSA300_RS03250=SAUSA300_RS03250	-4.63015	1	1	protein_coding	NE			// regulation of DNA-templated transcription // cytoplasm // transcription cis-regulatory region binding // metal ion binding // DNA binding //
USA300FPR3757	SAUSA300_RS03255=SAUSA300_RS03255	0.96237	0.337359	8	protein_coding	NE	TC.BAT2; bacterial/archaeal transporter family-2 protein	Quorum sensing	// // plasma membrane // membrane // //
USA300FPR3757	SAUSA300_RS03260=SAUSA300_RS03260	0	1	0	protein_coding	NE
USA300FPR3757	SAUSA300_RS03265=SAUSA300_RS03265	0	1	0	protein_coding	NE
USA300FPR3757	SAUSA300_RS03270=SAUSA300_RS03270	0	1	0	protein_coding	NE			// DNA integration // DNA recombination // // DNA binding //
USA300FPR3757	SAUSA300_RS03275=SAUSA300_RS03275	0	1	0	protein_coding	NE	mnhA, mrpA; multicomponent Na+:H+ antiporter subunit A		// transmembrane transport // ion transport // membrane // plasma membrane // antiporter activity // transporter activity //
USA300FPR3757	SAUSA300_RS03280=SAUSA300_RS03280		1	0	protein_coding	NE	mnhB, mrpB; multicomponent Na+:H+ antiporter subunit B		// transmembrane transport // ion transport // membrane // plasma membrane // antiporter activity // transporter activity //
USA300FPR3757	SAUSA300_RS03285=SAUSA300_RS03285	4.01344	0.235017	5	protein_coding	NE	mnhC, mrpC; multicomponent Na+:H+ antiporter subunit C		// transmembrane transport // ion transport // membrane // plasma membrane // antiporter activity // transporter activity //
USA300FPR3757	SAUSA300_RS03290=SAUSA300_RS03290	2.05982	0.0354029	20	protein_coding	NE	mnhD, mrpD; multicomponent Na+:H+ antiporter subunit D		// transmembrane transport // ATP synthesis coupled electron transport // ion transport // membrane // plasma membrane // antiporter activity // NADH dehydrogenase (ubiquinone) activity // transporter activity //
USA300FPR3757	SAUSA300_RS03295=SAUSA300_RS03295	1.93761	0.0870903	5	protein_coding	NE	mnhE, mrpE; multicomponent Na+:H+ antiporter subunit E		// cation transmembrane transport // transmembrane transport // cation transport // ion transport // membrane // plasma membrane // antiporter activity // cation transmembrane transporter activity // transporter activity //
USA300FPR3757	SAUSA300_RS03300=SAUSA300_RS03300	3.68192	0.403534	2	protein_coding	NE	mnhF, mrpF; multicomponent Na+:H+ antiporter subunit F
USA300FPR3757	SAUSA300_RS03305=SAUSA300_RS03305	-1.11448	0.304307	3	protein_coding	NE	mnhG, mrpG; multicomponent Na+:H+ antiporter subunit G		// sodium ion transmembrane transport // proton transmembrane transport // inorganic cation transmembrane transport // ion transport // membrane // plasma membrane // sodium:proton antiporter activity // antiporter activity // monovalent cation:proton antiporter activity // transporter activity //
USA300FPR3757	SAUSA300_RS03310=SAUSA300_RS03310	2.95762	0.0155428	29	protein_coding	NE	nhaK; monovalent cation/hydrogen antiporter		// sodium ion transport // anion transmembrane transport // proton transmembrane transport // sodium ion import across plasma membrane // potassium ion transmembrane transport // transmembrane transport // regulation of intracellular pH // cation transport // membrane // plasma membrane // transporter activity // potassium:proton antiporter activity // sodium:proton antiporter activity // solute:…
USA300FPR3757	SAUSA300_RS03315=SAUSA300_RS03315	-3.15184	0.456144	13	protein_coding	NE	mntC; manganese transport system substrate-binding protein	ABC transporters	// metal ion transport // cell adhesion // // metal ion binding // transporter activity //
USA300FPR3757	SAUSA300_RS03320=SAUSA300_RS03320	-2.24623	0.196857	13	protein_coding	NE	mntB; manganese transport system permease protein	ABC transporters	// transmembrane transport // response to zinc ion // ATP-binding cassette (ABC) transporter complex // membrane // plasma membrane // ATPase-coupled transmembrane transporter activity // transporter activity //
USA300FPR3757	SAUSA300_RS03325=SAUSA300_RS03325	0.561211	0.0218374	13	protein_coding	NE	mntA; manganese transport system ATP-binding protein [EC:7.2.2.5]	ABC transporters	// transmembrane transport // ATP-binding cassette (ABC) transporter complex // ATPase-coupled transmembrane transporter activity // ATP hydrolysis activity // ATP binding // nucleotide binding //
USA300FPR3757	SAUSA300_RS03330=SAUSA300_RS03330	8.86033	0.0130027	9	protein_coding	NE	troR; DtxR family transcriptional regulator, Mn-dependent transcriptional regulator		// DNA-templated transcription // negative regulation of DNA-templated transcription // regulation of DNA-templated transcription // // DNA-binding transcription repressor activity // transcription cis-regulatory region binding // protein dimerization activity // transition metal ion binding // DNA-binding transcription factor activity // DNA binding //
USA300FPR3757	SAUSA300_RS03335=SAUSA300_RS03335	1.36122	0.227077	13	protein_coding	NE			// // membrane // //
USA300FPR3757	SAUSA300_RS03340=SAUSA300_RS03340	1.41451	0.108863	13	protein_coding	E	tagA, tarA; N-acetylglucosaminyldiphosphoundecaprenol N-acetyl-beta-D-mannosaminyltransferase [EC:2.4.1.187]		// cell wall organization // teichoic acid biosynthetic process // biosynthetic process // // hexosyltransferase activity // N-acetylglucosaminyldiphosphoundecaprenol N-acetyl-beta-D-mannosaminyltransferase activity // glycosyltransferase activity // transferase activity //
USA300FPR3757	SAUSA300_RS03345=tagH	-13.9421	2.82909e-06	11	protein_coding	E	tagH; teichoic acid transport system ATP-binding protein [EC:7.5.2.4]	ABC transporters	// transmembrane transport // teichoic acid transport // membrane // plasma membrane // ABC-type transporter activity // ATP hydrolysis activity // ABC-type teichoic acid transporter activity // ATP binding // nucleotide binding // transporter activity //
USA300FPR3757	SAUSA300_RS03350=tagG	-17.4191	1.2408e-06	12	protein_coding	E	tagG; teichoic acid transport system permease protein	ABC transporters	// transmembrane transport // lipopolysaccharide transport // ATP-binding cassette (ABC) transporter complex // membrane // plasma membrane // ABC-type transporter activity //
USA300FPR3757	SAUSA300_RS03355=SAUSA300_RS03355	-9.77691	5.87669e-06	16	protein_coding	E	tagB, tarB; teichoic acid glycerol-phosphate primase [EC:2.7.8.44]		// cell wall organization // teichoic acid biosynthetic process // membrane // plasma membrane // CDP-glycerol glycerophosphotransferase activity // transferase activity //
USA300FPR3757	SAUSA300_RS03360=SAUSA300_RS03360	0.0234117	0.391387	11	protein_coding	NE			// extracellular polysaccharide biosynthetic process // single-species biofilm formation // cell wall organization // teichoic acid biosynthetic process // regulation of cell shape // // glycosyltransferase activity // transferase activity //
USA300FPR3757	SAUSA300_RS03365=tagD	-7.76599	0.00677197	3	protein_coding	E	tagD; glycerol-3-phosphate cytidylyltransferase [EC:2.7.7.39]	Glycerophospholipid metabolism	// cell wall organization // teichoic acid biosynthetic process // biosynthetic process // cytoplasm // glycerol-3-phosphate cytidylyltransferase activity // metal ion binding // nucleotidyltransferase activity // transferase activity // catalytic activity //
USA300FPR3757	SAUSA300_RS03370=SAUSA300_RS03370	3.99651	0.0027559	28	protein_coding	NE	dacC, dacA, dacD; serine-type D-Ala-D-Ala carboxypeptidase (penicillin-binding protein 5/6) [EC:3.4.16.4]	Peptidoglycan biosynthesis, Metabolic pathways	// peptidoglycan biosynthetic process // regulation of cell shape // cell wall organization // proteolysis // membrane // peptidase activity // serine-type D-Ala-D-Ala carboxypeptidase activity // carboxypeptidase activity // endopeptidase activity //
USA300FPR3757	SAUSA300_RS03375=SAUSA300_RS03375	3.04274	0.00906471	20	protein_coding	NE	abcA, bmrA; ATP-binding cassette, subfamily B, bacterial AbcA/BmrA [EC:7.6.2.2]	beta-Lactam resistance, ABC transporters	// anion transmembrane transport // transmembrane transport // lipid transport // plasma membrane // membrane // ABC-type transporter activity // ATPase-coupled transmembrane transporter activity // ATPase-coupled lipid transmembrane transporter activity // ATP hydrolysis activity // ATP binding // nucleotide binding //
USA300FPR3757	SAUSA300_RS03380=SAUSA300_RS03380	4.17604	0.00159821	19	protein_coding	NE	yxjA, nupG; purine nucleoside transport protein		// nucleoside transmembrane transport // uridine transport // cytidine transport // plasma membrane // membrane // symporter activity // nucleoside:proton symporter activity // uridine transmembrane transporter activity // cytidine transmembrane transporter activity // nucleoside transmembrane transporter activity //
USA300FPR3757	SAUSA300_RS03385=SAUSA300_RS03385		1	0	protein_coding	NE
USA300FPR3757	SAUSA300_RS03390=SAUSA300_RS03390	-2.52271	0.102884	13	protein_coding	NE			// // plasma membrane // membrane // //
USA300FPR3757	SAUSA300_RS03395=SAUSA300_RS03395	3.31486	0.00775628	9	protein_coding	NE	ABC.FEV.A; iron complex transport system ATP-binding protein [EC:7.2.2.-]		// // // ATP hydrolysis activity // ATP binding // nucleotide binding //
USA300FPR3757	SAUSA300_RS03400=SAUSA300_RS03400	2.92926	0.0316408	17	protein_coding	NE	ABC.FEV.P; iron complex transport system permease protein		// transmembrane transport // siderophore-dependent iron import into cell // membrane // plasma membrane // transmembrane transporter activity //
USA300FPR3757	SAUSA300_RS03405=SAUSA300_RS03405	2.07387	0.0425387	17	protein_coding	NE	ABC.FEV.P; iron complex transport system permease protein		// transmembrane transport // siderophore-dependent iron import into cell // membrane // plasma membrane // transmembrane transporter activity //
USA300FPR3757	SAUSA300_RS03410=dhaK	3.27791	0.0137528	13	protein_coding	NE	dhaK; phosphoenolpyruvate---glycerone phosphotransferase subunit DhaK [EC:2.7.1.121]	Glycerolipid metabolism, Metabolic pathways	// glycerol catabolic process // phosphorylation // glycerol metabolic process // cytosol // glycerone kinase activity //
USA300FPR3757	SAUSA300_RS03415=dhaL	5.35697	0.00440579	7	protein_coding	NE	dhaL; phosphoenolpyruvate---glycerone phosphotransferase subunit DhaL [EC:2.7.1.121]	Glycerolipid metabolism, Metabolic pathways	// glycerol catabolic process // phosphorylation // glycerol metabolic process // cytosol // transferase activity, transferring phosphorus-containing groups // glycerone kinase activity //
USA300FPR3757	SAUSA300_RS03420=SAUSA300_RS03420	2.00603	0.0702895	7	protein_coding	NE	dhaM; phosphoenolpyruvate---glycerone phosphotransferase subunit DhaM [EC:2.7.1.121]	Glycerolipid metabolism, Metabolic pathways	// glycerol catabolic process // phosphorylation // phosphoenolpyruvate-dependent sugar phosphotransferase system // membrane // transferase activity // phosphoenolpyruvate-glycerone phosphotransferase activity // transporter activity //
USA300FPR3757	SAUSA300_RS03425=SAUSA300_RS03425	-23.8911	0.000282776	8	protein_coding	E
USA300FPR3757	SAUSA300_RS03430=SAUSA300_RS03430	6.86531	0.00114944	13	protein_coding	NE			// // membrane // //
USA300FPR3757	SAUSA300_RS03435=SAUSA300_RS03435	3.44343	0.0544519	20	protein_coding	NE			// catabolic process // membrane // short-chain carboxylesterase activity // hydrolase activity //
USA300FPR3757	SAUSA300_RS03445=SAUSA300_RS03445	1.66362	0.0392807	2	protein_coding	NE
USA300FPR3757	SAUSA300_RS03450=SAUSA300_RS03450	1.87439	0.162623	12	protein_coding	NE			// // // acetyltransferase activity // N-acetyltransferase activity //
USA300FPR3757	SAUSA300_RS03455=SAUSA300_RS03455	7.64725	9.16419e-06	12	protein_coding	NE			// // // catalytic activity //
USA300FPR3757	SAUSA300_RS03460=SAUSA300_RS03460	0.646309	0.288515	8	protein_coding	NE	graR; two-component system, OmpR family, response regulator protein GraR	Cationic antimicrobial peptide (CAMP) resistance, Two-component system	// positive regulation of DNA-templated transcription // response to antibiotic // regulation of DNA-templated transcription // phosphorelay signal transduction system // protein-DNA complex // cytosol // cytoplasm // DNA-binding transcription activator activity // transcription cis-regulatory region binding // DNA-binding transcription factor activity // phosphorelay response regulator activity …
USA300FPR3757	SAUSA300_RS03465=SAUSA300_RS03465	1.833	0.0638296	8	protein_coding	NE	graS; two-component system, OmpR family, sensor histidine kinase GraS [EC:2.7.13.3]	Cationic antimicrobial peptide (CAMP) resistance, Two-component system	// response to antibiotic // peptidyl-histidine phosphorylation // phosphorylation // signal transduction // phosphorelay signal transduction system // membrane // plasma membrane // transferase activity, transferring phosphorus-containing groups // transferase activity // kinase activity // ATP binding // protein histidine kinase activity // nucleotide binding // phosphorelay sensor kinase activ…
USA300FPR3757	SAUSA300_RS03470=SAUSA300_RS03470	7.2072	0.0686449	14	protein_coding	NE	vraF; cationic antimicrobial peptide transport system ATP-binding protein	Cationic antimicrobial peptide (CAMP) resistance, ABC transporters, Two-component system, Staphylococcus aureus infection	// transmembrane transport // membrane // plasma membrane // transmembrane transporter activity // ATP binding // nucleotide binding //
USA300FPR3757	SAUSA300_RS03475=SAUSA300_RS03475	0.166112	0.158114	22	protein_coding	NE	vraG; cationic antimicrobial peptide transport system permease protein	Cationic antimicrobial peptide (CAMP) resistance, ABC transporters, Two-component system, Staphylococcus aureus infection	// transmembrane transport // plasma membrane // membrane // transporter activity //
USA300FPR3757	SAUSA300_RS03480=SAUSA300_RS03480	2.89543	1	1	protein_coding	NE	K07220; uncharacterized protein
USA300FPR3757	SAUSA300_RS03485=SAUSA300_RS03485	5.19451	0.0428279	13	protein_coding	NE	TC.PIT; inorganic phosphate transporter, PiT family		// phosphate ion transmembrane transport // phosphate ion transport // cellular anatomical entity // membrane // plasma membrane // inorganic phosphate transmembrane transporter activity //
USA300FPR3757	SAUSA300_RS03490=SAUSA300_RS03490	4.44672	0.0273338	19	protein_coding	NE			// cell wall organization // defense response to bacterium // cytolysis // metabolic process // // lytic endotransglycosylase activity // hydrolase activity // N-acetylmuramoyl-L-alanine amidase activity // catalytic activity //
USA300FPR3757	SAUSA300_RS03495=SAUSA300_RS03495	4.47004	0.000964434	8	protein_coding	NE	K06890; uncharacterized protein		// // membrane // //
USA300FPR3757	SAUSA300_RS03500=SAUSA300_RS03500	4.58851	0.00776613	23	pseudogene	NE			// DNA-templated transcription // regulation of DNA-templated transcription // // DNA binding // sequence-specific DNA binding // DNA-binding transcription factor activity //
USA300FPR3757	SAUSA300_RS03505=sarX		1	0	protein_coding	NE			// regulation of DNA-templated transcription // cytoplasm // DNA binding //
USA300FPR3757	SAUSA300_RS03510=SAUSA300_RS03510	0.111062	0.49792	13	protein_coding	NE			// regulation of DNA-templated transcription // cytosol // cytoplasm // DNA binding //
USA300FPR3757	SAUSA300_RS03515=SAUSA300_RS03515	0.453093	0.400916	7	protein_coding	NE	K09705; uncharacterized protein
USA300FPR3757	SAUSA300_RS03520=SAUSA300_RS03520	6.39275	1	1	protein_coding	NE
USA300FPR3757	SAUSA300_RS03525=SAUSA300_RS03525	-1.33332	0.5	7	protein_coding	NE	K09145; uncharacterized protein
USA300FPR3757	SAUSA300_RS03530=SAUSA300_RS03530	1.3819	0.365013	15	protein_coding	NE			// DNA-templated transcription // regulation of DNA-templated transcription // // DNA binding // transcription cis-regulatory region binding // DNA-binding transcription factor activity //
USA300FPR3757	SAUSA300_RS03540=SAUSA300_RS03540	-5.67494	0.00254044	20	protein_coding	NE			// carbohydrate transmembrane transport // proton transmembrane transport // transmembrane transport // carbohydrate transport // plasma membrane // membrane // transmembrane transporter activity // carbohydrate:proton symporter activity //
USA300FPR3757	SAUSA300_RS03545=SAUSA300_RS03545	-4.03916	0.0315379	5	protein_coding	NE	K09793; uncharacterized protein		// // membrane // //
USA300FPR3757	SAUSA300_RS03550=SAUSA300_RS03550	0.211888	0.394048	10	protein_coding	NE			// // membrane // //
USA300FPR3757	SAUSA300_RS03555=SAUSA300_RS03555	2.20976	0.185241	3	protein_coding	NE			// N-terminal protein amino acid acetylation // protein acetyltransferase complex // acetyltransferase activity // N-acetyltransferase activity // peptide alpha-N-acetyltransferase activity //
USA300FPR3757	SAUSA300_RS03560=SAUSA300_RS03560	-0.529026	0.432118	3	protein_coding	NE
USA300FPR3757	SAUSA300_RS03565=SAUSA300_RS03565	3.56687	0.114891	5	protein_coding	NE
USA300FPR3757	SAUSA300_RS03570=SAUSA300_RS03570	1.77216	0.424596	7	protein_coding	NE			// // // acetyltransferase activity // N-acetyltransferase activity //
USA300FPR3757	SAUSA300_RS03575=SAUSA300_RS03575	2.00776	0.162466	13	protein_coding	NE			// cytokinin biosynthetic process // cytosol // hydrolase activity, hydrolyzing N-glycosyl compounds // hydrolase activity //
USA300FPR3757	SAUSA300_RS03580=SAUSA300_RS03580	5.41219	0.063546	12	protein_coding	NE	K09768; uncharacterized protein
USA300FPR3757	SAUSA300_RS03585=SAUSA300_RS03585	-0.177136	0.396503	9	protein_coding	NE
USA300FPR3757	SAUSA300_RS03590=SAUSA300_RS03590	2.38996	0.0187531	17	protein_coding	NE	bacA; undecaprenyl-diphosphatase [EC:3.6.1.27]	Peptidoglycan biosynthesis	// cell wall organization // response to antibiotic // dephosphorylation // peptidoglycan biosynthetic process // regulation of cell shape // membrane // plasma membrane // undecaprenyl-diphosphatase activity // hydrolase activity //
USA300FPR3757	SAUSA300_RS03595=SAUSA300_RS03595	0.443606	0.100134	20	protein_coding	NE	cydD; ATP-binding cassette, subfamily C, bacterial CydD	ABC transporters	// peptide transport // transmembrane transport // oligopeptide transmembrane transport // membrane // ABC-type transporter activity // ATPase-coupled transmembrane transporter activity // ATP hydrolysis activity // ABC-type oligopeptide transporter activity // ATP binding // nucleotide binding //
USA300FPR3757	SAUSA300_RS03600=SAUSA300_RS03600	1.57165	0.301936	15	protein_coding	NE	cydC; ATP-binding cassette, subfamily C, bacterial CydC	ABC transporters	// iron ion transport // transmembrane transport // plasma membrane // membrane // ABC-type transporter activity // siderophore-iron transmembrane transporter activity // ATPase-coupled transmembrane transporter activity // ATP binding // nucleotide binding //
USA300FPR3757	SAUSA300_RS03605=SAUSA300_RS03605	-0.444336	0.469267	7	protein_coding	NE	mgrA; MarR family transcriptional regulator, multiple gene regulator MgrA		// regulation of DNA-templated transcription // cytoplasm // transcription cis-regulatory region binding // DNA-binding transcription factor activity // DNA binding //
USA300FPR3757	SAUSA300_RS03610=SAUSA300_RS03610	3.43068	0.00411875	16	protein_coding	NE
USA300FPR3757	SAUSA300_RS03615=SAUSA300_RS03615	1.8789	0.13296	12	protein_coding	NE			// // cytosol // D-threo-aldose 1-dehydrogenase activity // oxidoreductase activity //
USA300FPR3757	SAUSA300_RS03620=SAUSA300_RS03620	-3.17887	0.0518787	2	protein_coding	NE			// // membrane // //
USA300FPR3757	SAUSA300_RS03625=SAUSA300_RS03625	2.89629	0.0865026	32	protein_coding	NE			// transmembrane transport // plasma membrane // membrane // transmembrane transporter activity //
USA300FPR3757	SAUSA300_RS03630=SAUSA300_RS03630	-1.44142	0.217542	20	protein_coding	NE	phrB; deoxyribodipyrimidine photo-lyase [EC:4.1.99.3]		// cellular response to stimulus // response to light stimulus // // FAD binding // DNA binding // lyase activity // deoxyribodipyrimidine photo-lyase activity //
USA300FPR3757	SAUSA300_RS03635=SAUSA300_RS03635	-3.68961	0.228541	3	protein_coding	NE			// // membrane // //
USA300FPR3757	SAUSA300_RS03640=SAUSA300_RS03640	-0.490018	0.357157	10	protein_coding	NE			// // membrane // //
USA300FPR3757	SAUSA300_RS03645=SAUSA300_RS03645	3.7215	0.00677197	3	protein_coding	NE	K06934; uncharacterized protein
USA300FPR3757	SAUSA300_RS03650=norA	3.20707	0.019683	19	protein_coding	NE	norA; MFS transporter, DHA1 family, quinolone resistance protein		// xenobiotic transport // transmembrane transport // cellular anatomical entity // plasma membrane // membrane // xenobiotic transmembrane transporter activity // transmembrane transporter activity //
USA300FPR3757	SAUSA300_RS03655=SAUSA300_RS03655	-2.69483	0.0501693	5	protein_coding	NE			// // membrane // //
USA300FPR3757	SAUSA300_RS03660=ybaK	0.989796	0.327975	7	protein_coding	NE	ybaK, ebsC; Cys-tRNA(Pro)/Cys-tRNA(Cys) deacylase [EC:3.1.1.-]		// aminoacyl-tRNA metabolism involved in translational fidelity // translation // // lyase activity // aminoacyl-tRNA editing activity //
USA300FPR3757	SAUSA300_RS03665=SAUSA300_RS03665	3.34166	0.0355388	5	protein_coding	NE	fruR2, fruR; DeoR family transcriptional regulator, fructose operon transcriptional repressor		// DNA-templated transcription // lactose metabolic process // regulation of DNA-templated transcription // // DNA-binding transcription factor activity // DNA binding //
USA300FPR3757	SAUSA300_RS03670=pfkB	0.335203	0.49792	11	protein_coding	NE	fruK; 1-phosphofructokinase [EC:2.7.1.56]	Fructose and mannose metabolism, Metabolic pathways, Phosphotransferase system (PTS)	// D-tagatose 6-phosphate catabolic process // carbohydrate phosphorylation // phosphorylation // lactose metabolic process // carbohydrate metabolic process // cytosol // transferase activity, transferring phosphorus-containing groups // phosphofructokinase activity // carbohydrate kinase activity // phosphotransferase activity, alcohol group as acceptor // transferase activity // kinase activit…
USA300FPR3757	SAUSA300_RS03675=SAUSA300_RS03675	0.351476	0.0847207	38	protein_coding	NE	fruA; fructose PTS system EIIBC or EIIC component [EC:2.7.1.202]	Fructose and mannose metabolism, Metabolic pathways, Microbial metabolism in diverse environments, Phosphotransferase system (PTS)	// proton transmembrane transport // carbohydrate transmembrane transport // fructose transmembrane transport // phosphoenolpyruvate-dependent sugar phosphotransferase system // carbohydrate transport // membrane // plasma membrane // protein-phosphocysteine-sugar phosphotransferase activity // protein-N(PI)-phosphohistidine-fructose phosphotransferase system transporter activity // transferase a…
USA300FPR3757	SAUSA300_RS03685=nagA	0.960896	0.354993	15	protein_coding	NE	nagA, AMDHD2; N-acetylglucosamine-6-phosphate deacetylase [EC:3.5.1.25]	Amino sugar and nucleotide sugar metabolism, Metabolic pathways	// amino sugar metabolic process // N-acetylglucosamine catabolic process // N-acetylglucosamine metabolic process // carbohydrate metabolic process // // N-acetylgalactosamine-6-phosphate deacetylase activity // metal ion binding // hydrolase activity, acting on carbon-nitrogen (but not peptide) bonds // hydrolase activity // N-acetylglucosamine-6-phosphate deacetylase activity //
USA300FPR3757	SAUSA300_RS03690=SAUSA300_RS03690	0.691577	0.184942	22	protein_coding	NE			// // cellular anatomical entity // membrane // flavin adenine dinucleotide binding //
USA300FPR3757	SAUSA300_RS03695=SAUSA300_RS03695	3.56471	0.00116195	10	protein_coding	NE			// // // D-threo-aldose 1-dehydrogenase activity // oxidoreductase activity //
USA300FPR3757	SAUSA300_RS03700=SAUSA300_RS03700	2.69533	0.00543889	14	protein_coding	NE	gtrB, csbB; polyisoprenyl-phosphate glycosyltransferase [EC:2.4.-.-]		// // plasma membrane // membrane // //
USA300FPR3757	SAUSA300_RS03705=SAUSA300_RS03705	0.139551	0.272035	12	protein_coding	NE	saeS; two-component system, OmpR family, sensor histidine kinase SaeS [EC:2.7.13.3]	Two-component system	// osmosensory signaling via phosphorelay pathway // activation of protein kinase activity // protein autophosphorylation // peptidyl-histidine phosphorylation // phosphorylation // signal transduction // phosphorelay signal transduction system // membrane // plasma membrane // protein kinase activator activity // phosphorelay response regulator activity // histidine phosphotransfer kinase activi…
USA300FPR3757	SAUSA300_RS03710=SAUSA300_RS03710	4.62544	0.00140737	15	protein_coding	NE	saeR; two-component system, OmpR family, response regulator SaeR	Two-component system	// positive regulation of DNA-templated transcription // response to stimulus // regulation of DNA-templated transcription // phosphorelay signal transduction system // protein-DNA complex // cytosol // cytoplasm // DNA-binding transcription activator activity // transcription cis-regulatory region binding // DNA-binding transcription factor activity // phosphorelay response regulator activity //…
USA300FPR3757	SAUSA300_RS03715=SAUSA300_RS03715	-0.242908	0.477056	8	protein_coding	NE	doxD; thiosulfate dehydrogenase (quinone) large subunit [EC:1.8.5.2]	Sulfur metabolism, Metabolic pathways, Microbial metabolism in diverse environments	// // membrane // //
USA300FPR3757	SAUSA300_RS03720=SAUSA300_RS03720	1.71271	0.366154	4	protein_coding	NE
USA300FPR3757	SAUSA300_RS03725=SAUSA300_RS03725	-2.92181	0.03807	8	protein_coding	NE			// // membrane // //
USA300FPR3757	SAUSA300_RS03730=queE	1.07793	0.217542	22	protein_coding	NE	queE; 7-carboxy-7-deazaguanine synthase [EC:4.3.99.3]	Folate biosynthesis, Metabolic pathways	// queuosine biosynthetic process // // S-adenosyl-L-methionine binding // 4 iron, 4 sulfur cluster binding // iron-sulfur cluster binding // metal ion binding // carbon-nitrogen lyase activity // lyase activity // catalytic activity // magnesium ion binding //
USA300FPR3757	SAUSA300_RS03735=queD	5.02678	0.127338	11	protein_coding	NE	queD, ptpS, PTS; 6-pyruvoyltetrahydropterin/6-carboxytetrahydropterin synthase [EC:4.2.3.12 4.1.2.50]	Folate biosynthesis, Metabolic pathways, Biosynthesis of cofactors	// tetrahydrobiopterin biosynthetic process // queuosine biosynthetic process // // 6-carboxy-5,6,7,8-tetrahydropterin synthase activity // 6-pyruvoyltetrahydropterin synthase activity // metal ion binding // lyase activity //
USA300FPR3757	SAUSA300_RS03740=queC	-0.578951	0.413116	8	protein_coding	NE	queC; 7-cyano-7-deazaguanine synthase [EC:6.3.4.20]	Folate biosynthesis, Metabolic pathways	// queuosine biosynthetic process // // ligase activity, forming carbon-nitrogen bonds // zinc ion binding // metal ion binding // ligase activity // ATP binding // nucleotide binding //
USA300FPR3757	SAUSA300_RS03745=SAUSA300_RS03745	6.46971	0.00270528	9	protein_coding	NE	pabA; para-aminobenzoate synthetase component II [EC:2.6.1.85]	Folate biosynthesis, Biosynthesis of cofactors	// organic substance metabolic process // glutamine metabolic process // tryptophan biosynthetic process // anthranilate synthase complex // lyase activity // transferase activity // anthranilate synthase activity //
USA300FPR3757	SAUSA300_RS03750=SAUSA300_RS03750	5.24875	0.000506921	13	protein_coding	NE	pabB; para-aminobenzoate synthetase component I [EC:2.6.1.85]	Folate biosynthesis, Biosynthesis of cofactors	// cellular biosynthetic process // para-aminobenzoic acid biosynthetic process // tetrahydrofolate biosynthetic process // biosynthetic process // cytoplasm // 4-amino-4-deoxychorismate synthase activity //
USA300FPR3757	SAUSA300_RS03755=SAUSA300_RS03755	2.61871	0.18434	9	protein_coding	NE	pabC; 4-amino-4-deoxychorismate lyase [EC:4.1.3.38]	Folate biosynthesis, Biosynthesis of cofactors	// carboxylic acid metabolic process // branched-chain amino acid biosynthetic process // cytosol // branched-chain-amino-acid transaminase activity // catalytic activity //
USA300FPR3757	SAUSA300_RS03760=SAUSA300_RS03760	0.960866	0.140522	6	protein_coding	NE			// // membrane // //
USA300FPR3757	SAUSA300_RS03765=SAUSA300_RS03765	0.85187	0.319222	13	protein_coding	NE			// // // hydrolase activity // ATP binding // nucleotide binding //
USA300FPR3757	SAUSA300_RS03770=SAUSA300_RS03770	2.60577	0.0271234	18	protein_coding	NE			// // // hydrolase activity // ATP binding // nucleotide binding //
USA300FPR3757	SAUSA300_RS03775=ltaS	2.83351	0.00371435	31	protein_coding	E	ltaS; lipoteichoic acid synthase [EC:2.7.8.20]	Glycerolipid metabolism, Metabolic pathways	// cell wall organization // lipoteichoic acid biosynthetic process // membrane // plasma membrane // extracellular region // metal ion binding // transferase activity // sulfuric ester hydrolase activity // catalytic activity //
USA300FPR3757	SAUSA300_RS03785=SAUSA300_RS03785	1.14829	0.0139735	26	protein_coding	NE	uup; ABC transport system ATP-binding/permease protein		// // // ATP hydrolysis activity // ATP binding // DNA binding // nucleotide binding //
USA300FPR3757	SAUSA300_RS03790=recQ	3.40831	0.00411809	18	protein_coding	NE	recQ; ATP-dependent DNA helicase RecQ [EC:3.6.4.12]	RNA degradation	// cellular metabolic process // DNA duplex unwinding // SOS response // DNA recombination // DNA repair // DNA replication // replisome // single-stranded DNA-dependent ATP-dependent DNA helicase complex // bacterial nucleoid // cytoplasm // chromosome // ATP hydrolysis activity // 3'-5' DNA helicase activity // DNA helicase activity // single-stranded DNA helicase activity // zinc ion binding /…
USA300FPR3757	SAUSA300_RS03795=SAUSA300_RS03795	0.352817	0.283568	18	protein_coding	NE	opuA; osmoprotectant transport system ATP-binding protein [EC:7.6.2.9]	ABC transporters	// // // ATP hydrolysis activity // ATP binding // nucleotide binding //
USA300FPR3757	SAUSA300_RS03800=SAUSA300_RS03800	3.98424	0.000126443	23	protein_coding	NE	opuC; osmoprotectant transport system substrate-binding protein, opuBD; osmoprotectant transport system permease protein	ABC transporters	// nickel cation transport // glycine betaine transport // nitrogen compound transport // transmembrane transport // ATP-binding cassette (ABC) transporter complex // membrane // plasma membrane // transmembrane transporter activity // transporter activity //
USA300FPR3757	SAUSA300_RS03805=hisC	3.22529	0.116756	18	protein_coding	NE	hisC; histidinol-phosphate aminotransferase [EC:2.6.1.9]	Histidine metabolism, Tyrosine metabolism, Phenylalanine metabolism, Phenylalanine, tyrosine and tryptophan biosynthesis, Novobiocin biosynthesis, Metabolic pathways, Biosynthesis of secondary metabolites, Biosynthesis of amino acids	// biosynthetic process // amino acid biosynthetic process // histidine biosynthetic process // // pyridoxal phosphate binding // transferase activity // transaminase activity // histidinol-phosphate transaminase activity // catalytic activity //
USA300FPR3757	SAUSA300_RS03810=SAUSA300_RS03810	3.30565	0.0174441	7	protein_coding	NE			// pyrimidine deoxyribonucleotide catabolic process // dephosphorylation // deoxyribonucleotide catabolic process // // 5'-nucleotidase activity //
USA300FPR3757	SAUSA300_RS03815=SAUSA300_RS03815	-0.604737	0.303418	16	protein_coding	NE			// phosphorylation // phospholipid biosynthetic process // lipid metabolic process // // diacylglycerol kinase activity // metal ion binding // transferase activity // kinase activity // ATP binding // NAD+ kinase activity // nucleotide binding //
USA300FPR3757	SAUSA300_RS03820=SAUSA300_RS03820	4.44744	0.0220184	2	protein_coding	NE
USA300FPR3757	SAUSA300_RS03825=SAUSA300_RS03825	-0.750567	0.0339967	30	protein_coding	NE	TC.POT; proton-dependent oligopeptide transporter, POT family		// anion transmembrane transport // transmembrane transport // peptide transport // oligopeptide transport // plasma membrane // membrane // peptide transmembrane transporter activity // dipeptide transmembrane transporter activity // tripeptide transmembrane transporter activity // oligopeptide transmembrane transporter activity // peptide:proton symporter activity // transmembrane transporter a…
USA300FPR3757	SAUSA300_RS03830=queF	0.799611	0.272788	11	protein_coding	NE	queF; 7-cyano-7-deazaguanine reductase [EC:1.7.1.13]	Folate biosynthesis, Metabolic pathways	// queuosine biosynthetic process // cytoplasm // oxidoreductase activity, acting on other nitrogenous compounds as donors, with NAD or NADP as acceptor // preQ1 synthase activity // oxidoreductase activity //
USA300FPR3757	SAUSA300_RS03835=SAUSA300_RS03835	-1.47922	0.0501693	17	protein_coding	NE			// // membrane // //
USA300FPR3757	SAUSA300_RS03840=nrdI	-22.334	0.000269803	6	protein_coding	E	nrdI; protein involved in ribonucleotide reduction		// protein modification process // // FMN binding //
USA300FPR3757	SAUSA300_RS03845=nrdE	-11.913	3.64169e-06	31	protein_coding	E	E1.17.4.1A, nrdA, nrdE; ribonucleoside-diphosphate reductase alpha chain [EC:1.17.4.1]	Purine metabolism, Pyrimidine metabolism, Metabolic pathways	// metabolic process // deoxyribonucleotide biosynthetic process // DNA replication // ribonucleoside-diphosphate reductase complex // catalytic activity // oxidoreductase activity // ATP binding // ribonucleoside-diphosphate reductase activity, thioredoxin disulfide as acceptor //
USA300FPR3757	SAUSA300_RS03850=nrdF	-27.0218	1.47923e-05	9	protein_coding	E	E1.17.4.1B, nrdB, nrdF; ribonucleoside-diphosphate reductase beta chain [EC:1.17.4.1]	Purine metabolism, Pyrimidine metabolism, Metabolic pathways	// DNA replication // deoxyribonucleotide biosynthetic process // ribonucleoside-diphosphate reductase complex // oxidoreductase activity // ribonucleoside-diphosphate reductase activity, thioredoxin disulfide as acceptor //
USA300FPR3757	SAUSA300_RS03860=SAUSA300_RS03860	2.68682	0.0494609	3	protein_coding	NE
USA300FPR3757	SAUSA300_RS03865=SAUSA300_RS03865	2.4577	0.194778	14	protein_coding	NE	ABC.FEV.P; iron complex transport system permease protein		// transmembrane transport // siderophore-dependent iron import into cell // membrane // plasma membrane // transmembrane transporter activity //
USA300FPR3757	SAUSA300_RS03870=SAUSA300_RS03870	-0.942478	0.350896	9	protein_coding	NE	ABC.FEV.P; iron complex transport system permease protein		// transmembrane transport // siderophore-dependent iron import into cell // membrane // plasma membrane // transmembrane transporter activity //
USA300FPR3757	SAUSA300_RS03875=SAUSA300_RS03875	1.17328	0.346474	4	protein_coding	NE	ABC.FEV.A; iron complex transport system ATP-binding protein [EC:7.2.2.-]		// // // ATP binding // nucleotide binding //
USA300FPR3757	SAUSA300_RS03880=SAUSA300_RS03880	0.447784	0.49792	10	protein_coding	NE	ABC.FEV.S; iron complex transport system substrate-binding protein		// iron ion transport // outer membrane-bounded periplasmic space // //
USA300FPR3757	SAUSA300_RS03885=SAUSA300_RS03885	-1.71011	0.134743	6	protein_coding	NE			// protein import into mitochondrial intermembrane space // mitochondrial intermembrane space // metal ion binding // zinc ion binding //
USA300FPR3757	SAUSA300_RS03890=SAUSA300_RS03890	-24.591	2.04426e-07	19	protein_coding	E	murB; UDP-N-acetylmuramate dehydrogenase [EC:1.3.1.98]	Amino sugar and nucleotide sugar metabolism, Peptidoglycan biosynthesis, Metabolic pathways	// cell wall organization // cell division // peptidoglycan biosynthetic process // regulation of cell shape // cell cycle // cytosol // cytoplasm // FAD binding // flavin adenine dinucleotide binding // oxidoreductase activity // UDP-N-acetylmuramate dehydrogenase activity //
USA300FPR3757	SAUSA300_RS03895=SAUSA300_RS03895	-0.570437	0.161269	9	protein_coding	NE
USA300FPR3757	SAUSA300_RS03900=SAUSA300_RS03900	2.67939	0.0221518	6	protein_coding	NE
USA300FPR3757	SAUSA300_RS03905=ytxJ	-0.562946	0.405312	5	protein_coding	NE
USA300FPR3757	SAUSA300_RS03910=SAUSA300_RS03910	3.07031	0.0539184	12	protein_coding	NE	glxK, garK; glycerate 2-kinase [EC:2.7.1.165]	Glycine, serine and threonine metabolism, Glycerolipid metabolism, Glyoxylate and dicarboxylate metabolism, Metabolic pathways, Biosynthesis of secondary metabolites, Microbial metabolism in diverse environments	// phosphorylation // organic acid phosphorylation // // kinase activity // transferase activity // glycerate kinase activity //
USA300FPR3757	SAUSA300_RS03915=pepT	0.727105	0.113875	31	protein_coding	NE	pepT; tripeptide aminopeptidase [EC:3.4.11.4]		// peptide catabolic process // peptide metabolic process // proteolysis // cytosol // cytoplasm // metal ion binding // tripeptide aminopeptidase activity // hydrolase activity // zinc ion binding // metallopeptidase activity // peptidase activity // aminopeptidase activity //
USA300FPR3757	SAUSA300_RS03920=SAUSA300_RS03920	2.30792	0.0958152	8	protein_coding	NE			// succinate transport // plasma membrane // membrane // //
USA300FPR3757	SAUSA300_RS03925=SAUSA300_RS03925	0.802409	0.346511	11	protein_coding	NE			// transmembrane transport // membrane // cytoplasm // transmembrane transporter activity //
USA300FPR3757	SAUSA300_RS03930=SAUSA300_RS03930	0.906079	0.292648	12	protein_coding	NE			// negative regulation of bacterial-type flagellum-dependent cell motility // cell adhesion involved in single-species biofilm formation // cell wall organization // peptidyl-histidine phosphorylation // phosphorelay signal transduction system // membrane // plasma membrane // diguanylate cyclase activity // protein histidine kinase activity // phosphorelay sensor kinase activity //
USA300FPR3757	SAUSA300_RS03935=SAUSA300_RS03935	-10.4923	0.00423964	13	protein_coding	E	wecA, tagO, rfe; UDP-GlcNAc:undecaprenyl-phosphate/decaprenyl-phosphate GlcNAc-1-phosphate transferase [EC:2.7.8.33 2.7.8.35]	Metabolic pathways	// cell wall organization // cell wall macromolecule biosynthetic process // lipopolysaccharide biosynthetic process // plasma membrane // membrane // transferase activity // phosphotransferase activity, for other substituted phosphate groups // phospho-N-acetylmuramoyl-pentapeptide-transferase activity //
USA300FPR3757	SAUSA300_RS03940=SAUSA300_RS03940	1.18498	0.205222	8	protein_coding	NE			// regulation of translational initiation // negative regulation of protein phosphorylation // positive regulation of translational initiation in response to starvation // GCN2-mediated signaling // negative regulation of protein kinase activity // polysome // ribosome binding // protein kinase inhibitor activity // polysome binding //
USA300FPR3757	SAUSA300_RS03945=SAUSA300_RS03945	1.1315	0.207348	10	protein_coding	NE			// // // lipid binding //
USA300FPR3757	SAUSA300_RS03950=SAUSA300_RS03950	-2.04623	0.192866	13	protein_coding	NE	comFA; competence protein ComFA		// DNA recombination // double-strand break repair // DNA replication initiation // DNA unwinding involved in DNA replication // // 3'-5' DNA helicase activity // hydrolase activity // ATP binding // DNA binding //
USA300FPR3757	SAUSA300_RS03955=SAUSA300_RS03955	10.4644	0.0120851	6	protein_coding	NE	comFC; competence protein ComFC		// nucleoside metabolic process // // hypoxanthine phosphoribosyltransferase activity // guanine phosphoribosyltransferase activity //
USA300FPR3757	SAUSA300_RS03960=raiA	0.305209	0.496354	9	protein_coding	NE			// negative regulation of translational elongation // primary metabolic process // regulation of translation // cytosolic small ribosomal subunit // cytoplasm // ribosomal small subunit binding // ribosome binding //
USA300FPR3757	SAUSA300_RS03965=secA	-16.4316	1.88249e-07	27	protein_coding	E	secA; preprotein translocase subunit SecA [EC:7.4.2.8]	Quorum sensing, Protein export, Bacterial secretion system	// intracellular protein transmembrane transport // protein transport by the Sec complex // protein import // protein transport // intracellular protein transport // protein targeting // cell envelope Sec protein transport complex // membrane // plasma membrane // cytosol // cytoplasm // protein-exporting ATPase activity // metal ion binding // ABC-type protein transporter activity // ATP binding…
USA300FPR3757	SAUSA300_RS03970=SAUSA300_RS03970	-7.04913	0.49792	4	protein_coding	NE
USA300FPR3757	SAUSA300_RS03975=SAUSA300_RS03975	-7.27697	0.00115488	15	protein_coding	E
USA300FPR3757	SAUSA300_RS03980=SAUSA300_RS03980	6.27864	1	1	protein_coding	NE
USA300FPR3757	SAUSA300_RS03985=SAUSA300_RS03985	0.905098	0.0599567	16	protein_coding	NE			// cell wall organization // defense response to bacterium // cytolysis // metabolic process // // hydrolase activity // N-acetylmuramoyl-L-alanine amidase activity // catalytic activity //
USA300FPR3757	SAUSA300_RS03990=SAUSA300_RS03990	-1.70679	0.159291	8	protein_coding	NE	K07023; putative hydrolases of HD superfamily		// // // hydrolase activity // nucleotide binding // metal ion binding //
USA300FPR3757	SAUSA300_RS03995=SAUSA300_RS03995	-2.78147	0.156166	5	protein_coding	NE			// // membrane // //
USA300FPR3757	SAUSA300_RS04000=uvrB	2.35163	0.174387	29	protein_coding	NE	uvrB; excinuclease ABC subunit B	Nucleotide excision repair	// nucleotide-excision repair // excinuclease repair complex // ATP hydrolysis activity // hydrolase activity // ATP binding // DNA binding //
USA300FPR3757	SAUSA300_RS04005=uvrA	0.94243	0.284468	41	protein_coding	NE	uvrA; excinuclease ABC subunit A	Nucleotide excision repair	// nucleic acid phosphodiester bond hydrolysis // SOS response // cellular response to DNA damage stimulus // nucleotide-excision repair // DNA repair // excinuclease repair complex // cytoplasm // catalytic activity // metal ion binding // ATP hydrolysis activity // excinuclease ABC activity // zinc ion binding // ATP binding // nuclease activity // DNA binding // nucleotide binding //
USA300FPR3757	SAUSA300_RS04010=SAUSA300_RS04010	-0.856377	0.349293	17	protein_coding	NE	hprK, ptsK; HPr kinase/phosphorylase [EC:2.7.11.- 2.7.4.-]		// phosphorylation // metabolic process // protein phosphorylation // regulation of carbohydrate metabolic process // carbohydrate metabolic process // phosphorelay signal transduction system // cytosol // protein serine/threonine/tyrosine kinase activity // magnesium ion binding // metal ion binding // transferase activity // kinase activity // ATP binding // protein serine/threonine kinase acti…
USA300FPR3757	SAUSA300_RS04015=SAUSA300_RS04015	-1.5958	0.30455	14	protein_coding	NE	lgt, umpA; phosphatidylglycerol---prolipoprotein diacylglyceryl transferase [EC:2.5.1.145]		// protein phosphopantetheinylation // lipoprotein biosynthetic process // membrane // plasma membrane // phosphatidylglycerol-prolipoprotein diacylglyceryl transferase activity // transferase activity //
USA300FPR3757	SAUSA300_RS04020=SAUSA300_RS04020	-5.03522	0.0628257	13	protein_coding	NE			// // // transferase activity //
USA300FPR3757	SAUSA300_RS04025=SAUSA300_RS04025	2.81338	0.49792	13	protein_coding	NE
USA300FPR3757	SAUSA300_RS04030=trxB	-8.11051	0.0247255	11	protein_coding	E	trxB, TRR; thioredoxin reductase (NADPH) [EC:1.8.1.9]	Selenocompound metabolism	// cell redox homeostasis // removal of superoxide radicals // cytoplasm // oxidoreductase activity // thioredoxin-disulfide reductase activity //
USA300FPR3757	SAUSA300_RS04040=rapZ	0.817478	0.0599567	10	protein_coding	NE	rapZ; RNase adapter protein RapZ		// // // GTP binding // ATP binding // nucleotide binding //
USA300FPR3757	SAUSA300_RS04045=SAUSA300_RS04045	-0.290421	0.0972769	14	protein_coding	NE			// regulation of cell shape // cytoplasm // LPPG:FO 2-phospho-L-lactate transferase activity //
USA300FPR3757	SAUSA300_RS04050=whiA	-3.78953	0.34911	7	protein_coding	NE	whiA; cell division protein WhiA		// cell division // cell cycle // regulation of sporulation // // DNA binding //
USA300FPR3757	SAUSA300_RS04060=clpP	-9.28814	0.00403963	10	protein_coding	NE	clpP, CLPP; ATP-dependent Clp protease, protease subunit [EC:3.4.21.92]		// protein quality control for misfolded or incompletely synthesized proteins // proteolysis // endopeptidase Clp complex // cytoplasm // ATPase binding // ATP-dependent peptidase activity // hydrolase activity // serine-type peptidase activity // peptidase activity // serine-type endopeptidase activity //
USA300FPR3757	SAUSA300_RS04065=SAUSA300_RS04065	2.27422	0.0653641	12	protein_coding	NE	K07071; uncharacterized protein		// // // catalytic activity //
USA300FPR3757	SAUSA300_RS04070=SAUSA300_RS04070	3.73202	0.154449	11	protein_coding	NE			// // membrane // //
USA300FPR3757	SAUSA300_RS04075=SAUSA300_RS04075	-11.7201	0.000600268	19	protein_coding	NE	cggR; central glycolytic genes regulator		// // // carbohydrate binding //
USA300FPR3757	SAUSA300_RS04080=gap	-9.092	0.000106293	14	protein_coding	E	GAPDH, gapA; glyceraldehyde 3-phosphate dehydrogenase [EC:1.2.1.12]	Glycolysis / Gluconeogenesis, Metabolic pathways, Biosynthesis of secondary metabolites, Microbial metabolism in diverse environments, Carbon metabolism, Biosynthesis of amino acids	// glucose metabolic process // // glyceraldehyde-3-phosphate dehydrogenase (NAD+) (phosphorylating) activity // nucleotide binding // NAD binding // NADP binding // oxidoreductase activity, acting on the aldehyde or oxo group of donors, NAD or NADP as acceptor // oxidoreductase activity //
USA300FPR3757	SAUSA300_RS04085=SAUSA300_RS04085	-5.11019	0.0202817	19	protein_coding	E	PGK, pgk; phosphoglycerate kinase [EC:2.7.2.3]	Glycolysis / Gluconeogenesis, Metabolic pathways, Biosynthesis of secondary metabolites, Microbial metabolism in diverse environments, Carbon metabolism, Biosynthesis of amino acids	// positive regulation of oxidative phosphorylation // gluconeogenesis // phosphorylation // glycolytic process // cytosol // cytoplasm // ADP binding // transferase activity // kinase activity // ATP binding // phosphoglycerate kinase activity // nucleotide binding //
USA300FPR3757	SAUSA300_RS04090=SAUSA300_RS04090	-0.46998	0.327975	7	protein_coding	E	TPI, tpiA; triosephosphate isomerase (TIM) [EC:5.3.1.1]	Glycolysis / Gluconeogenesis, Fructose and mannose metabolism, Inositol phosphate metabolism, Metabolic pathways, Biosynthesis of secondary metabolites, Microbial metabolism in diverse environments, Carbon metabolism, Biosynthesis of amino acids	// glyceraldehyde-3-phosphate biosynthetic process // glycerol catabolic process // glycolytic process // gluconeogenesis // cytosol // cytoplasm // isomerase activity // triose-phosphate isomerase activity // catalytic activity //
USA300FPR3757	SAUSA300_RS04095=SAUSA300_RS04095	-0.731974	0.469267	25	protein_coding	NE	gpmI; 2,3-bisphosphoglycerate-independent phosphoglycerate mutase [EC:5.4.2.12]	Glycolysis / Gluconeogenesis, Glycine, serine and threonine metabolism, Methane metabolism, Metabolic pathways, Biosynthesis of secondary metabolites, Microbial metabolism in diverse environments, Carbon metabolism, Biosynthesis of amino acids	// cellular carbohydrate metabolic process // glycolytic process // glucose catabolic process // cytosol // cytoplasm // metal ion binding // 2,3-bisphosphoglycerate-independent phosphoglycerate mutase activity // manganese ion binding // isomerase activity // phosphoglycerate mutase activity // catalytic activity //
USA300FPR3757	SAUSA300_RS04100=eno	-19.2297	9.57968e-07	17	protein_coding	E	ENO, eno; enolase [EC:4.2.1.11]	Glycolysis / Gluconeogenesis, Methane metabolism, Metabolic pathways, Biosynthesis of secondary metabolites, Microbial metabolism in diverse environments, Carbon metabolism, Biosynthesis of amino acids, RNA degradation	// regulation of vacuole fusion, non-autophagic // glycolytic process // cell surface // cytoplasm // extracellular region // phosphopyruvate hydratase complex // metal ion binding // laminin binding // lyase activity // collagen binding // protein binding // phosphopyruvate hydratase activity // magnesium ion binding //
USA300FPR3757	SAUSA300_RS04105=SAUSA300_RS04105	-3.58796	0.49792	2	protein_coding	NE			// // membrane // //
USA300FPR3757	SAUSA300_RS04110=secG	4.6507	0.0220184	2	protein_coding	NE	secG; preprotein translocase subunit SecG	Quorum sensing, Protein export, Bacterial secretion system	// intracellular protein transmembrane transport // protein transport by the Sec complex // protein transport // protein secretion // membrane // plasma membrane // protein-transporting ATPase activity //
USA300FPR3757	SAUSA300_RS04115=SAUSA300_RS04115	-6.98019	0.000437624	11	protein_coding	NE	yvaK; carboxylesterase [EC:3.1.1.1]		// lipid metabolic process // membrane // methyl indole-3-acetate esterase activity // carboxylic ester hydrolase activity // hydrolase activity // lipase activity //
USA300FPR3757	SAUSA300_RS04120=rnr	-7.99052	7.80557e-07	38	protein_coding	NE	rnr, vacB; ribonuclease R [EC:3.1.13.1]	RNA degradation	// RNA phosphodiester bond hydrolysis, exonucleolytic // RNA phosphodiester bond hydrolysis // nucleic acid phosphodiester bond hydrolysis // RNA metabolic process // cytosol // cytoplasm // hydrolase activity // exoribonuclease II activity // ribonuclease activity // exonuclease activity // nuclease activity // RNA binding // nucleic acid binding //
USA300FPR3757	SAUSA300_RS04125=smpB	-9.3695	0.0041335	7	protein_coding	E	smpB; SsrA-binding protein		// trans-translation-dependent protein tagging // trans-translation // cytosol // cytoplasm // RNA binding //
USA300FPR3757	SAUSA300_RS04135=SAUSA300_RS04135	-6.23727	0.0315379	5	protein_coding	E
USA300FPR3757	SAUSA300_RS04140=SAUSA300_RS04140	1.75499	0.166473	4	protein_coding	NE
USA300FPR3757	SAUSA300_RS04145=SAUSA300_RS04145	2.42402	0.28885	7	protein_coding	NE
USA300FPR3757	SAUSA300_RS04150=SAUSA300_RS04150	5.9807	1	1	protein_coding	NE
USA300FPR3757	SAUSA300_RS04155=SAUSA300_RS04155	12.3667	0.0220184	2	protein_coding	NE			// // membrane // //
USA300FPR3757	SAUSA300_RS04160=SAUSA300_RS04160	3.584	0.0305287	8	protein_coding	NE			// // // acetyltransferase activity // acyltransferase activity, transferring groups other than amino-acyl groups // N-acetyltransferase activity //
USA300FPR3757	SAUSA300_RS04165=clfA	1.37384	0.11039	55	protein_coding	NE	clfA; clumping factor A	Staphylococcus aureus infection	// aggregation of unicellular organisms // cell adhesion // cell wall // extracellular region // fibrinogen binding // fibronectin binding //
USA300FPR3757	SAUSA300_RS04170=vwb	4.21807	0.144376	12	protein_coding	NE
USA300FPR3757	SAUSA300_RS04175=emp	0.371443	0.309617	18	protein_coding	NE			// // cell surface // //
USA300FPR3757	SAUSA300_RS04180=SAUSA300_RS04180	-1.01419	0.388969	2	protein_coding	NE
USA300FPR3757	SAUSA300_RS04185=SAUSA300_RS04185	-0.901058	0.49792	6	protein_coding	NE	nuc; micrococcal nuclease [EC:3.1.31.1]		// nucleic acid phosphodiester bond hydrolysis // RNA catabolic process // membrane // cytoplasm // hydrolase activity // nuclease activity // nucleic acid binding //
USA300FPR3757	SAUSA300_RS04190=SAUSA300_RS04190	1.78507	0.49792	2	protein_coding	NE	cspA; cold shock protein		// negative regulation of termination of DNA-templated transcription // transcription antitermination // regulation of gene expression // cytosol // cytoplasm // RNA binding // transcription antitermination factor activity, RNA binding // nucleic acid binding //
USA300FPR3757	SAUSA300_RS04195=SAUSA300_RS04195	6.91426	0.370768	8	protein_coding	NE
USA300FPR3757	SAUSA300_RS04200=SAUSA300_RS04200	0.422412	0.49792	2	protein_coding	NE
USA300FPR3757	SAUSA300_RS04205=SAUSA300_RS04205	2.34457	0.335445	11	protein_coding	NE
USA300FPR3757	SAUSA300_RS04210=SAUSA300_RS04210		1	0	protein_coding	NE			// // membrane // //
USA300FPR3757	SAUSA300_RS04215=SAUSA300_RS04215	1.42336	0.49792	4	protein_coding	NE			// // membrane // //
USA300FPR3757	SAUSA300_RS04220=SAUSA300_RS04220	4.69423	0.21731	5	protein_coding	NE
USA300FPR3757	SAUSA300_RS04225=SAUSA300_RS04225	0.122514	0.49792	2	protein_coding	NE
USA300FPR3757	SAUSA300_RS04230=SAUSA300_RS04230	1.76824	0.327975	7	protein_coding	NE			// // cytoplasm // phosphatase activity // intramolecular transferase activity, phosphotransferases //
USA300FPR3757	SAUSA300_RS04235=SAUSA300_RS04235	-0.0865414	0.205222	7	protein_coding	NE	lysE, argO; L-lysine exporter family protein LysE/ArgO		// amino acid transmembrane transport // L-arginine transmembrane transport // amino acid transport // membrane // plasma membrane // amino acid transmembrane transporter activity // L-arginine transmembrane transporter activity //
USA300FPR3757	SAUSA300_RS04240=SAUSA300_RS04240	2.52993	0.0156057	3	protein_coding	NE			// // // acetyltransferase activity // N-acetyltransferase activity //
USA300FPR3757	SAUSA300_RS04245=SAUSA300_RS04245	-1.88199	0.145235	6	protein_coding	NE	osmC, ohr; lipoyl-dependent peroxiredoxin [EC:1.11.1.28]		// response to oxidative stress // // //
USA300FPR3757	SAUSA300_RS04250=SAUSA300_RS04250	-0.470938	0.445118	6	protein_coding	NE	aroD; 3-dehydroquinate dehydratase I [EC:4.2.1.10]	Phenylalanine, tyrosine and tryptophan biosynthesis, Metabolic pathways, Biosynthesis of secondary metabolites, Biosynthesis of amino acids	// 3,4-dihydroxybenzoate biosynthetic process // chorismate biosynthetic process // aromatic amino acid family biosynthetic process // amino acid biosynthetic process // // lyase activity // 3-dehydroquinate dehydratase activity // catalytic activity //
USA300FPR3757	SAUSA300_RS04255=SAUSA300_RS04255	6.6276	0.235017	5	protein_coding	NE			// // // oxidoreductase activity //
USA300FPR3757	SAUSA300_RS04260=SAUSA300_RS04260	0.68883	0.284154	11	protein_coding	NE			// cell redox homeostasis // cellular response to oxidative stress // cytoplasm // cytosol // oxidoreductase activity // protein-disulfide reductase (NAD(P)) activity // oxidoreductase activity, acting on a sulfur group of donors, disulfide as acceptor // protein-disulfide reductase activity // thioredoxin-disulfide reductase activity //
USA300FPR3757	SAUSA300_RS04265=SAUSA300_RS04265	4.43614	0.0746397	4	protein_coding	NE	arsC; arsenate reductase (glutaredoxin) [EC:1.20.4.1]		// // cytosol // //
USA300FPR3757	SAUSA300_RS04270=gcvH	2.40173	0.0264215	6	protein_coding	NE	gcvH, GCSH; glycine cleavage system H protein	Glycine, serine and threonine metabolism, Glyoxylate and dicarboxylate metabolism, Metabolic pathways, Biosynthesis of secondary metabolites, Carbon metabolism	// protein lipoylation // glycine decarboxylation via glycine cleavage system // cytoplasm // cytosol // glycine cleavage complex // //
USA300FPR3757	SAUSA300_RS04275=SAUSA300_RS04275		1	0	protein_coding	NE
USA300FPR3757	SAUSA300_RS04280=SAUSA300_RS04280	8.88696	0.000124595	12	protein_coding	NE
USA300FPR3757	SAUSA300_RS04290=SAUSA300_RS04290	0.726916	0.453013	6	protein_coding	NE	yusF; toprim domain protein
USA300FPR3757	SAUSA300_RS04295=SAUSA300_RS04295	2.35964	0.319707	2	protein_coding	NE			// cell redox homeostasis // cellular response to oxidative stress // cytosol // protein-disulfide reductase (NAD(P)) activity // oxidoreductase activity, acting on a sulfur group of donors, disulfide as acceptor // protein-disulfide reductase activity // thioredoxin-disulfide reductase activity //
USA300FPR3757	SAUSA300_RS04300=SAUSA300_RS04300	0.798978	0.0246033	14	protein_coding	NE	metN; D-methionine transport system ATP-binding protein	ABC transporters	// D-methionine transport // amino acid transmembrane transport // amino acid transport // membrane // plasma membrane // ABC-type D-methionine transporter activity // ABC-type amino acid transporter activity // ATP hydrolysis activity // ATP binding // nucleotide binding // transporter activity //
USA300FPR3757	SAUSA300_RS04305=SAUSA300_RS04305	2.90948	0.0127918	11	protein_coding	NE	metI; D-methionine transport system permease protein	ABC transporters	// nickel cation transport // amino acid transport // transmembrane transport // D-methionine transport // membrane // plasma membrane // transporter activity //
USA300FPR3757	SAUSA300_RS04310=SAUSA300_RS04310	5.84588	0.178972	8	protein_coding	NE	metQ; D-methionine transport system substrate-binding protein	ABC transporters	// // membrane // transporter activity //
USA300FPR3757	SAUSA300_RS04315=SAUSA300_RS04315	-1.31696	0.425964	22	protein_coding	NE
USA300FPR3757	SAUSA300_RS04320=sek	-4.7719	0.0128574	6	protein_coding	NE	se; staphylococcal enterotoxin	Staphylococcus aureus infection
USA300FPR3757	SAUSA300_RS04325=seq	-1.17707	0.228305	8	protein_coding	NE	se; staphylococcal enterotoxin	Staphylococcus aureus infection
USA300FPR3757	SAUSA300_RS04330=SAUSA300_RS04330	-4.86842	0.00296001	8	protein_coding	NE
USA300FPR3757	SAUSA300_RS04335=SAUSA300_RS04335	-15.2467	0.0220184	2	protein_coding	E
USA300FPR3757	SAUSA300_RS04340=SAUSA300_RS04340	7.65218	1	1	protein_coding	NE
USA300FPR3757	SAUSA300_RS04345=SAUSA300_RS04345	2.05258	0.213171	4	protein_coding	NE
USA300FPR3757	SAUSA300_RS04350=SAUSA300_RS04350	-4.44368	0.228541	3	protein_coding	NE
USA300FPR3757	SAUSA300_RS04355=SAUSA300_RS04355	15.4272	0.00677197	3	protein_coding	NE
USA300FPR3757	SAUSA300_RS04360=SAUSA300_RS04360	-1.842	1	1	protein_coding	NE
USA300FPR3757	SAUSA300_RS04365=SAUSA300_RS04365	3.03214	0.153397	26	protein_coding	NE	K06919; putative DNA primase/helicase
USA300FPR3757	SAUSA300_RS04370=SAUSA300_RS04370	4.54775	0.00227781	4	protein_coding	NE
USA300FPR3757	SAUSA300_RS04375=SAUSA300_RS04375		1	0	protein_coding	NE
USA300FPR3757	SAUSA300_RS04380=SAUSA300_RS04380	1.25012	0.377645	13	protein_coding	NE
USA300FPR3757	SAUSA300_RS04385=SAUSA300_RS04385	0.113441	0.49792	3	protein_coding	NE
USA300FPR3757	SAUSA300_RS04390=SAUSA300_RS04390	5.21617	0.0224816	10	protein_coding	NE
USA300FPR3757	SAUSA300_RS04395=SAUSA300_RS04395	-7.79995	0.0315379	5	protein_coding	NE
USA300FPR3757	SAUSA300_RS04400=SAUSA300_RS04400	0.468872	1	1	protein_coding	NE
USA300FPR3757	SAUSA300_RS04405=SAUSA300_RS04405	7.08079	0.000713152	16	protein_coding	NE	K08974; putative membrane protein		// // membrane // //
USA300FPR3757	SAUSA300_RS04410=sufC	-7.67912	0.0268805	7	protein_coding	E	sufC; Fe-S cluster assembly ATP-binding protein		// // // ATP hydrolysis activity // ATP binding // nucleotide binding //
USA300FPR3757	SAUSA300_RS04415=sufD	-5.65976	0.000767605	16	protein_coding	E	sufD; Fe-S cluster assembly protein SufD		// iron-sulfur cluster assembly // // //
USA300FPR3757	SAUSA300_RS04420=SAUSA300_RS04420	-6.75413	0.0140913	19	protein_coding	E	sufS; cysteine desulfurase / selenocysteine lyase [EC:2.8.1.7 4.4.1.16]	Selenocompound metabolism, Metabolic pathways	// cysteine metabolic process // // cysteine desulfurase activity // pyridoxal phosphate binding // transferase activity // transaminase activity // catalytic activity //
USA300FPR3757	SAUSA300_RS04425=SAUSA300_RS04425	3.23837	0.0165049	9	protein_coding	E	iscU, nifU; nitrogen fixation protein NifU and related proteins		// protein maturation by iron-sulfur cluster transfer // iron-sulfur cluster assembly // cellular iron ion homeostasis // cytoplasm // 4 iron, 4 sulfur cluster binding // 2 iron, 2 sulfur cluster binding // iron-sulfur cluster binding // iron-sulfur transferase activity // ferrous iron binding // iron ion binding //
USA300FPR3757	SAUSA300_RS04430=sufB	-6.652	0.0027692	21	protein_coding	E	sufB; Fe-S cluster assembly protein SufB		// iron-sulfur cluster assembly // // //
USA300FPR3757	SAUSA300_RS04435=SAUSA300_RS04435		1	0	protein_coding	NE
USA300FPR3757	SAUSA300_RS04440=SAUSA300_RS04440	1.38647	0.445118	6	protein_coding	NE			// // membrane // //
USA300FPR3757	SAUSA300_RS04445=SAUSA300_RS04445	1.33973	0.498223	12	protein_coding	NE	tlyC; putative hemolysin		// // membrane // plasma membrane // //
USA300FPR3757	SAUSA300_RS04450=SAUSA300_RS04450	0.0734533	0.0501693	19	protein_coding	NE	ncd2, npd; nitronate monooxygenase [EC:1.13.12.16]	Nitrogen metabolism, Metabolic pathways	// response to toxic substance // // nucleotide binding // nitronate monooxygenase activity // oxidoreductase activity // monooxygenase activity // catalytic activity //
USA300FPR3757	SAUSA300_RS04455=SAUSA300_RS04455	3.89153	0.0673022	7	protein_coding	NE
USA300FPR3757	SAUSA300_RS04460=SAUSA300_RS04460	8.8626	4.89007e-05	12	protein_coding	NE
USA300FPR3757	SAUSA300_RS04465=SAUSA300_RS04465	3.31601	0.179792	9	protein_coding	NE	K07090; uncharacterized protein		// // membrane // plasma membrane // transporter activity //
USA300FPR3757	SAUSA300_RS04470=SAUSA300_RS04470	-1.21037	0.434896	18	protein_coding	NE			// dephosphorylation // nucleotide catabolic process // outer membrane-bounded periplasmic space // UDP-sugar diphosphatase activity // 5'-nucleotidase activity // hydrolase activity // nucleotide binding //
USA300FPR3757	SAUSA300_RS04475=lipA	4.3335	0.292648	15	protein_coding	NE	lipA, LIAS, LIP1, LIP5; lipoyl synthase [EC:2.8.1.8]	Lipoic acid metabolism, Metabolic pathways, Biosynthesis of cofactors	// protein lipoylation // lipoate biosynthetic process // mitochondrion // cytoplasm // sulfurtransferase activity // 4 iron, 4 sulfur cluster binding // iron-sulfur cluster binding // metal ion binding // lipoate synthase activity // transferase activity // catalytic activity //
USA300FPR3757	SAUSA300_RS04480=SAUSA300_RS04480	3.47372	0.228541	3	protein_coding	NE
USA300FPR3757	SAUSA300_RS04485=SAUSA300_RS04485	9.92686	0.0220184	2	protein_coding	NE
USA300FPR3757	SAUSA300_RS04490=SAUSA300_RS04490	3.16751	0.00677197	7	protein_coding	NE			// RNA phosphodiester bond hydrolysis // nucleic acid phosphodiester bond hydrolysis // toxin-antitoxin complex // ribonuclease activity // nuclease activity // hydrolase activity //
USA300FPR3757	SAUSA300_RS04495=SAUSA300_RS04495	3.78239	0.0230064	17	protein_coding	NE	E3.1.3.41; 4-nitrophenyl phosphatase [EC:3.1.3.41]	Aminobenzoate degradation, Microbial metabolism in diverse environments	// dephosphorylation // // phosphatase activity // metal ion binding // hydrolase activity //
USA300FPR3757	SAUSA300_RS04500=SAUSA300_RS04500	3.05709	0.0489308	13	protein_coding	NE	gyaR, GOR1; glyoxylate reductase [EC:1.1.1.26]	Glyoxylate and dicarboxylate metabolism, Metabolic pathways, Biosynthesis of secondary metabolites, Microbial metabolism in diverse environments	// // cytosol // oxidoreductase activity, acting on CH-OH group of donors // NAD binding // glyoxylate reductase (NADP+) activity // hydroxypyruvate reductase activity // oxidoreductase activity, acting on the CH-OH group of donors, NAD or NADP as acceptor // oxidoreductase activity //
USA300FPR3757	SAUSA300_RS04505=SAUSA300_RS04505	-4.44368	1	1	protein_coding	NE
USA300FPR3757	SAUSA300_RS04510=SAUSA300_RS04510	-24.642	0.0220184	2	protein_coding	NE			// // membrane // //
USA300FPR3757	SAUSA300_RS04515=dltA	-16.7604	5.23928e-06	30	protein_coding	E	dltA; D-alanine--poly(phosphoribitol) ligase subunit 1 [EC:6.1.1.13]	D-Alanine metabolism, Metabolic pathways, Cationic antimicrobial peptide (CAMP) resistance, Two-component system, Staphylococcus aureus infection	// lipoteichoic acid biosynthetic process // cytoplasm // D-alanine [D-alanyl carrier protein] ligase activity // ligase activity // ATP binding // nucleotide binding //
USA300FPR3757	SAUSA300_RS04520=dltB	-22.7355	1.04182e-08	18	protein_coding	NE	dltB; membrane protein involved in D-alanine export	Cationic antimicrobial peptide (CAMP) resistance, Two-component system, Staphylococcus aureus infection	// lipoteichoic acid biosynthetic process // plasma membrane // membrane // transferase activity // acyltransferase activity //
USA300FPR3757	SAUSA300_RS04525=dltC	-17.734	0.0870903	4	protein_coding	NE	dltC; D-alanine--poly(phosphoribitol) ligase subunit 2 [EC:6.1.1.13]	D-Alanine metabolism, Metabolic pathways, Cationic antimicrobial peptide (CAMP) resistance, Two-component system, Staphylococcus aureus infection	// cell wall organization // teichoic acid D-alanylation // lipoteichoic acid biosynthetic process // teichoic acid biosynthetic process // cytoplasm // D-alanyl carrier activity //
USA300FPR3757	SAUSA300_RS04530=dltD	-8.1399	0.0019214	22	protein_coding	NE	dltD; D-alanine transfer protein	Cationic antimicrobial peptide (CAMP) resistance, Two-component system, Staphylococcus aureus infection	// lipoteichoic acid biosynthetic process // membrane // plasma membrane // //
USA300FPR3757	SAUSA300_RS04535=SAUSA300_RS04535	-2.72014	0.16647	7	protein_coding	NE			// protein maturation by iron-sulfur cluster transfer // iron-sulfur cluster assembly // cytoplasm // 4 iron, 4 sulfur cluster binding // iron-sulfur cluster binding // iron ion binding //
USA300FPR3757	SAUSA300_RS04540=SAUSA300_RS04540	2.08352	0.49792	5	protein_coding	NE
USA300FPR3757	SAUSA300_RS04545=SAUSA300_RS04545	3.11526	0.309808	27	protein_coding	NE	ndh; NADH:ubiquinone reductase (H+-translocating) [EC:7.1.1.2]	Oxidative phosphorylation	// NADH oxidation // // NADH dehydrogenase activity // oxidoreductase activity //
USA300FPR3757	SAUSA300_RS04550=SAUSA300_RS04550	4.29592	0.0631231	6	protein_coding	NE
USA300FPR3757	SAUSA300_RS04555=SAUSA300_RS04555	-3.43351	0.448222	8	protein_coding	NE	iscA; iron-sulfur cluster assembly protein		// iron-sulfur cluster assembly // protein maturation by iron-sulfur cluster transfer // cytoplasm // 2 iron, 2 sulfur cluster binding // iron-sulfur cluster binding // structural molecule activity //
USA300FPR3757	SAUSA300_RS04560=SAUSA300_RS04560	-0.662949	0.32341	13	protein_coding	NE	ndh; NADH:ubiquinone reductase (H+-translocating) [EC:7.1.1.2]	Oxidative phosphorylation	// aerobic electron transport chain // membrane // plasma membrane // NADH dehydrogenase (quinone) activity // oxidoreductase activity // NAD(P)H dehydrogenase (quinone) activity //
USA300FPR3757	SAUSA300_RS04565=SAUSA300_RS04565	-0.568601	0.474142	24	protein_coding	NE	CARP, pepA; leucyl aminopeptidase [EC:3.4.11.1]	Glutathione metabolism, Metabolic pathways	// protein metabolic process // proteolysis // cytoplasm // metal ion binding // metalloaminopeptidase activity // manganese ion binding // hydrolase activity // peptidase activity // aminopeptidase activity //
USA300FPR3757	SAUSA300_RS04570=SAUSA300_RS04570	5.02251	0.00266095	19	protein_coding	NE	yuiF; putative amino acid transporter		// // plasma membrane // membrane // transporter activity //
USA300FPR3757	SAUSA300_RS04575=SAUSA300_RS04575	2.58095	0.205222	8	protein_coding	NE			// // cytosol // 1,4-dihydroxy-2-naphthoyl-CoA thioesterase activity // CoA hydrolase activity //
USA300FPR3757	SAUSA300_RS04580=SAUSA300_RS04580	2.74751	0.191872	20	protein_coding	NE			// cellular biosynthetic process // organonitrogen compound biosynthetic process // // oxidoreductase activity //
USA300FPR3757	SAUSA300_RS04585=SAUSA300_RS04585	-3.26657	0.0315379	4	protein_coding	NE	mnhG, mrpG; multicomponent Na+:H+ antiporter subunit G		// sodium ion transmembrane transport // proton transmembrane transport // inorganic cation transmembrane transport // sodium ion transport // ion transport // membrane // plasma membrane // sodium:proton antiporter activity // antiporter activity // monovalent cation:proton antiporter activity // transporter activity //
USA300FPR3757	SAUSA300_RS04590=SAUSA300_RS04590	-13.4042	0.0870903	4	protein_coding	NE	mnhF, mrpF; multicomponent Na+:H+ antiporter subunit F		// proton transmembrane transport // sodium ion transmembrane transport // ion transmembrane transport // sodium ion transport // ion transport // membrane // plasma membrane // sodium:proton antiporter activity // antiporter activity // ion transmembrane transporter activity // transporter activity //
USA300FPR3757	SAUSA300_RS04595=SAUSA300_RS04595	-3.05665	0.262258	8	protein_coding	NE	mnhE, mrpE; multicomponent Na+:H+ antiporter subunit E		// proton transmembrane transport // sodium ion transport // cation transport // ion transport // membrane // plasma membrane // antiporter activity // cation transmembrane transporter activity // transporter activity //
USA300FPR3757	SAUSA300_RS04600=SAUSA300_RS04600	-7.64564	2.2357e-05	25	protein_coding	NE	mnhD, mrpD; multicomponent Na+:H+ antiporter subunit D		// proton transmembrane transport // anion transmembrane transport // potassium ion transmembrane transport // transmembrane transport // ATP synthesis coupled electron transport // sodium ion transport // cation transport // ion transport // membrane // plasma membrane // potassium:proton antiporter activity // antiporter activity // NADH dehydrogenase (ubiquinone) activity //
USA300FPR3757	SAUSA300_RS04605=SAUSA300_RS04605	-4.66463	0.145235	6	protein_coding	NE	mnhC, mrpC; multicomponent Na+:H+ antiporter subunit C		// proton transmembrane transport // cation transmembrane transport // transmembrane transport // sodium ion transport // cation transport // ion transport // membrane // plasma membrane // antiporter activity // cation transmembrane transporter activity // transporter activity //
USA300FPR3757	SAUSA300_RS04610=SAUSA300_RS04610	-4.877	0.0870903	4	protein_coding	NE	mnhB, mrpB; multicomponent Na+:H+ antiporter subunit B		// proton transmembrane transport // cation transmembrane transport // transmembrane transport // sodium ion transport // cation transport // ion transport // membrane // plasma membrane // antiporter activity // cation transmembrane transporter activity // transporter activity //
USA300FPR3757	SAUSA300_RS04615=SAUSA300_RS04615	-10.279	3.63502e-05	38	protein_coding	NE	mnhA, mrpA; multicomponent Na+:H+ antiporter subunit A		// inorganic cation transmembrane transport // proton transmembrane transport // transmembrane transport // ATP synthesis coupled electron transport // cellular monovalent inorganic cation homeostasis // sodium ion transport // ion transport // membrane // plasma membrane // monovalent cation:proton antiporter activity // antiporter activity // NADH dehydrogenase (ubiquinone) activity // transpor…
USA300FPR3757	SAUSA300_RS04620=SAUSA300_RS04620	5.43645	0.00604749	8	protein_coding	NE	kapB; kinase-associated protein B	Two-component system
USA300FPR3757	SAUSA300_RS04625=SAUSA300_RS04625	2.81319	0.127338	11	protein_coding	NE	PPIB, ppiB; peptidyl-prolyl cis-trans isomerase B (cyclophilin B) [EC:5.2.1.8]		// protein peptidyl-prolyl isomerization // // isomerase activity // peptidyl-prolyl cis-trans isomerase activity //
USA300FPR3757	SAUSA300_RS04630=SAUSA300_RS04630	-1.58068	0.224904	6	protein_coding	NE	GSP13; general stress protein 13		// translation // cytosolic small ribosomal subunit // RNA binding // structural constituent of ribosome // mRNA binding // nucleic acid binding //
USA300FPR3757	SAUSA300_RS04635=SAUSA300_RS04635	3.85819	0.105916	23	protein_coding	NE			// // // oxidoreductase activity // FMN binding // catalytic activity //
USA300FPR3757	SAUSA300_RS04640=SAUSA300_RS04640	-0.0963344	0.217542	22	protein_coding	NE	rocD, OAT; ornithine--oxo-acid transaminase [EC:2.6.1.13]	Arginine and proline metabolism, Metabolic pathways, Biosynthesis of secondary metabolites	// L-proline biosynthetic process // amino acid biosynthetic process // proline biosynthetic process // cytoplasm // ornithine(lysine) transaminase activity // identical protein binding // pyridoxal phosphate binding // transferase activity // transaminase activity // ornithine-oxo-acid transaminase activity // catalytic activity //
USA300FPR3757	SAUSA300_RS04645=SAUSA300_RS04645	3.61518	0.0149398	20	protein_coding	NE	gudB, rocG; glutamate dehydrogenase [EC:1.4.1.2]	Arginine biosynthesis, Alanine, aspartate and glutamate metabolism, Taurine and hypotaurine metabolism, Nitrogen metabolism, Metabolic pathways, Microbial metabolism in diverse environments	// carboxylic acid metabolic process // glutamate catabolic process // amino acid metabolic process // // glutamate dehydrogenase [NAD(P)+] activity // glutamate dehydrogenase (NAD+) activity // nucleotide binding // oxidoreductase activity, acting on the CH-NH2 group of donors, NAD or NADP as acceptor // oxidoreductase activity //
USA300FPR3757	SAUSA300_RS04655=SAUSA300_RS04655	-0.575152	0.283696	16	protein_coding	NE	E3.1.4.46, glpQ, ugpQ; glycerophosphoryl diester phosphodiesterase [EC:3.1.4.46]	Glycerophospholipid metabolism	// lipid metabolic process // // phosphoric diester hydrolase activity //
USA300FPR3757	SAUSA300_RS04660=argH	3.22775	0.0316408	17	protein_coding	NE	argH, ASL; argininosuccinate lyase [EC:4.3.2.1]	Arginine biosynthesis, Alanine, aspartate and glutamate metabolism, Metabolic pathways, Biosynthesis of secondary metabolites, Biosynthesis of amino acids	// arginine biosynthetic process via ornithine // amino acid biosynthetic process // arginine biosynthetic process // cytosol // cytoplasm // lyase activity // argininosuccinate lyase activity // catalytic activity //
USA300FPR3757	SAUSA300_RS04665=SAUSA300_RS04665	6.56544	0.00597365	22	protein_coding	NE	argG, ASS1; argininosuccinate synthase [EC:6.3.4.5]	Arginine biosynthesis, Alanine, aspartate and glutamate metabolism, Metabolic pathways, Biosynthesis of secondary metabolites, Biosynthesis of amino acids	// amino acid biosynthetic process // arginine biosynthetic process // argininosuccinate metabolic process // urea cycle // cytoplasm // ligase activity // ATP binding // argininosuccinate synthase activity // nucleotide binding //
USA300FPR3757	SAUSA300_RS04670=SAUSA300_RS04670	-12.269	2.78496e-06	16	protein_coding	E	GPI, pgi; glucose-6-phosphate isomerase [EC:5.3.1.9]	Glycolysis / Gluconeogenesis, Pentose phosphate pathway, Starch and sucrose metabolism, Amino sugar and nucleotide sugar metabolism, Metabolic pathways, Biosynthesis of secondary metabolites, Microbial metabolism in diverse environments, Carbon metabolism	// carbohydrate derivative metabolic process // glucose 6-phosphate metabolic process // glycolytic process // gluconeogenesis // cytosol // cytoplasm // carbohydrate derivative binding // monosaccharide binding // intramolecular transferase activity // isomerase activity // glucose-6-phosphate isomerase activity //
USA300FPR3757	SAUSA300_RS04675=SAUSA300_RS04675	-1.05258	0.49814	10	protein_coding	NE			// // plasma membrane // membrane // //
USA300FPR3757	SAUSA300_RS04680=lepB	-0.208998	0.0388904	11	protein_coding	NE	lepB; signal peptidase I [EC:3.4.21.89]	Protein export	// signal peptide processing // proteolysis // plasma membrane // membrane // serine-type endopeptidase activity // hydrolase activity // serine-type peptidase activity // peptidase activity //
USA300FPR3757	SAUSA300_RS04685=lepB	-3.62973	0.0599185	7	protein_coding	E	lepB; signal peptidase I [EC:3.4.21.89]	Protein export	// proteolysis // signal peptide processing // plasma membrane // membrane // serine-type endopeptidase activity // hydrolase activity // serine-type peptidase activity // peptidase activity //
USA300FPR3757	SAUSA300_RS04690=addB	-4.29331	0.0031973	51	protein_coding	E	addB; ATP-dependent helicase/nuclease subunit B [EC:3.1.-.- 3.6.4.12]		// recombinational repair // nucleic acid phosphodiester bond hydrolysis // DNA duplex unwinding // cellular response to DNA damage stimulus // DNA repair // double-strand break repair via homologous recombination // DNA helicase complex // cytosol // ATP hydrolysis activity // DNA helicase activity // 3'-5' DNA helicase activity // 5'-3' exonuclease activity // double-stranded DNA binding // 4 i…
USA300FPR3757	SAUSA300_RS04695=addA	-4.31088	2.91758e-05	50	protein_coding	E	addA; ATP-dependent helicase/nuclease subunit A [EC:3.1.-.- 3.6.4.12]		// recombinational repair // double-strand break repair via homologous recombination // nucleic acid phosphodiester bond hydrolysis // DNA duplex unwinding // cellular response to DNA damage stimulus // double-strand break repair // DNA repair // DNA helicase complex // cytosol // ATP hydrolysis activity // DNA helicase activity // 3'-5' DNA helicase activity // 3'-5' exonuclease activity // doub…
USA300FPR3757	SAUSA300_RS04700=SAUSA300_RS04700	0.502723	0.5	13	protein_coding	NE			// // // acetylpyruvate hydrolase activity // hydrolase activity // metal ion binding // catalytic activity //
USA300FPR3757	SAUSA300_RS04705=SAUSA300_RS04705	3.17302	0.228541	3	protein_coding	NE			// // membrane // plasma membrane // //
USA300FPR3757	SAUSA300_RS04710=SAUSA300_RS04710	0.0943773	0.452085	25	protein_coding	NE	cdr; CoA-disulfide reductase [EC:1.8.1.14]		// protein phosphopantetheinylation // cell redox homeostasis // // NADP binding // flavin adenine dinucleotide binding // CoA-disulfide reductase activity // oxidoreductase activity // protein disulfide isomerase activity //
USA300FPR3757	SAUSA300_RS04715=SAUSA300_RS04715	-1.09845	0.360736	14	protein_coding	NE	ycsE, yitU, ywtE; 5-amino-6-(5-phospho-D-ribitylamino)uracil phosphatase [EC:3.1.3.104]	Riboflavin metabolism, Metabolic pathways, Biosynthesis of secondary metabolites, Biosynthesis of cofactors	// dephosphorylation // cytosol // phosphatase activity // magnesium ion binding // hydrolase activity //
USA300FPR3757	SAUSA300_RS04720=SAUSA300_RS04720	2.17822	0.198164	6	protein_coding	NE
USA300FPR3757	SAUSA300_RS04725=SAUSA300_RS04725	-2.05628	0.397827	24	protein_coding	NE			// cellular polysaccharide biosynthetic process // lipopolysaccharide biosynthetic process // membrane // acyltransferase activity // acyltransferase activity, transferring groups other than amino-acyl groups //
USA300FPR3757	SAUSA300_RS04730=clpB	-1.43483	0.0865966	36	protein_coding	NE	clpB; ATP-dependent Clp protease ATP-binding subunit ClpB		// cellular response to heat // protein refolding // response to heat // proteolysis // cytoplasm // ATP hydrolysis activity // peptidase activity // ATP binding // nucleotide binding //
USA300FPR3757	SAUSA300_RS04735=SAUSA300_RS04735	2.64104	0.309617	9	protein_coding	NE			// DNA-templated transcription // regulation of DNA-templated transcription // // DNA binding // transcription cis-regulatory region binding // DNA-binding transcription factor activity //
USA300FPR3757	SAUSA300_RS04740=SAUSA300_RS04740	-1.44882	0.205016	6	protein_coding	NE	leuA, IMS; 2-isopropylmalate synthase [EC:2.3.3.13]	Valine, leucine and isoleucine biosynthesis, Pyruvate metabolism, Metabolic pathways, Biosynthesis of secondary metabolites, 2-Oxocarboxylic acid metabolism, Biosynthesis of amino acids	// cellular biosynthetic process // oxoacid metabolic process // organonitrogen compound biosynthetic process // leucine biosynthetic process // carboxylic acid metabolic process // cytosol // acyltransferase activity, acyl groups converted into alkyl on transfer // acyltransferase activity // transferase activity // 2-isopropylmalate synthase activity // catalytic activity //
USA300FPR3757	SAUSA300_RS04745=SAUSA300_RS04745	-1.39176	0.356977	8	protein_coding	NE			// regulation of translational fidelity // tRNA threonylcarbamoyladenosine modification // cytoplasm // nucleotidyltransferase activity // double-stranded RNA binding // tRNA binding //
USA300FPR3757	SAUSA300_RS04750=SAUSA300_RS04750	3.38817	0.235017	5	protein_coding	NE			// // plasma membrane // membrane // //
USA300FPR3757	SAUSA300_RS04755=SAUSA300_RS04755	-1.56317	0.385355	8	protein_coding	NE
USA300FPR3757	SAUSA300_RS04760=SAUSA300_RS04760	6.36655	0.00227781	4	protein_coding	NE	eap, map; protein Map	Staphylococcus aureus infection
USA300FPR3757	SAUSA300_RS04765=SAUSA300_RS04765	1.88374	0.114891	5	protein_coding	NE			// // membrane // //
USA300FPR3757	SAUSA300_RS04770=SAUSA300_RS04770	-17.0081	0.000269803	13	protein_coding	E	fabH; 3-oxoacyl-[acyl-carrier-protein] synthase III [EC:2.3.1.180]	Fatty acid biosynthesis, Metabolic pathways, Fatty acid metabolism	// metabolic process // fatty acid biosynthetic process // fatty acid metabolic process // lipid metabolic process // cytoplasm // beta-ketoacyl-acyl-carrier-protein synthase III activity // acyltransferase activity // transferase activity // 3-oxoacyl-[acyl-carrier-protein] synthase activity // catalytic activity //
USA300FPR3757	SAUSA300_RS04775=fabF	-17.1277	1.00783e-07	20	protein_coding	E	fabF, OXSM, CEM1; 3-oxoacyl-[acyl-carrier-protein] synthase II [EC:2.3.1.179]	Fatty acid biosynthesis, Biotin metabolism, Metabolic pathways, Fatty acid metabolism, Biosynthesis of cofactors	// fatty acid metabolic process // lipid metabolic process // fatty acid biosynthetic process // cytosol // 3-oxoacyl-[acyl-carrier-protein] synthase activity // acyltransferase activity, transferring groups other than amino-acyl groups // acyltransferase activity // transferase activity //
USA300FPR3757	SAUSA300_RS04780=SAUSA300_RS04780	19.4229	0.00677197	3	pseudogene	NE			// // membrane // //
USA300FPR3757	SAUSA300_RS04785=SAUSA300_RS04785	3.49637	0.0559819	15	protein_coding	NE	oppB; oligopeptide transport system permease protein	beta-Lactam resistance, ABC transporters, Quorum sensing	// nickel cation transport // transmembrane transport // membrane // plasma membrane // transmembrane transporter activity //
USA300FPR3757	SAUSA300_RS04790=SAUSA300_RS04790	1.85337	0.390409	14	protein_coding	NE	oppC; oligopeptide transport system permease protein	beta-Lactam resistance, ABC transporters, Quorum sensing	// nickel cation transport // transmembrane transport // membrane // plasma membrane // //
USA300FPR3757	SAUSA300_RS04795=SAUSA300_RS04795	2.29867	0.190333	22	protein_coding	NE	oppD; oligopeptide transport system ATP-binding protein	beta-Lactam resistance, ABC transporters, Quorum sensing	// transmembrane transport // peptide transport // ATP-binding cassette (ABC) transporter complex, substrate-binding subunit-containing // plasma membrane // transmembrane transporter activity // ATP hydrolysis activity // ATP binding // nucleotide binding //
USA300FPR3757	SAUSA300_RS04800=SAUSA300_RS04800	-4.44447	0.0522466	21	protein_coding	NE	oppF; oligopeptide transport system ATP-binding protein	beta-Lactam resistance, ABC transporters, Quorum sensing	// peptide transport // ATP-binding cassette (ABC) transporter complex, substrate-binding subunit-containing // ATP hydrolysis activity // ATP binding // nucleotide binding //
USA300FPR3757	SAUSA300_RS04805=SAUSA300_RS04805	0.0648463	0.328409	33	protein_coding	NE	oppA, mppA; oligopeptide transport system substrate-binding protein	beta-Lactam resistance, ABC transporters, Quorum sensing	// anion transmembrane transport // transmembrane transport // peptide transport // cellular anatomical entity // outer membrane-bounded periplasmic space // periplasmic space // ATP-binding cassette (ABC) transporter complex // peptide transmembrane transporter activity //
USA300FPR3757	SAUSA300_RS04810=SAUSA300_RS04810	0.122513	0.291206	24	protein_coding	NE	ABC.PE.S; peptide/nickel transport system substrate-binding protein	Quorum sensing	// anion transmembrane transport // transmembrane transport // peptide transport // cellular anatomical entity // outer membrane-bounded periplasmic space // periplasmic space // ATP-binding cassette (ABC) transporter complex // peptide transmembrane transporter activity //
USA300FPR3757	SAUSA300_RS04815=SAUSA300_RS04815	-0.394338	0.49792	12	protein_coding	NE	ddpD; peptide/nickel transport system ATP-binding protein	Quorum sensing	// peptide transport // ATP-binding cassette (ABC) transporter complex, substrate-binding subunit-containing // ATP hydrolysis activity // ATP binding // nucleotide binding //
USA300FPR3757	SAUSA300_RS04820=SAUSA300_RS04820	2.53256	0.341546	12	protein_coding	NE	ddpF; peptide/nickel transport system ATP-binding protein	Quorum sensing	// peptide transport // ATP-binding cassette (ABC) transporter complex, substrate-binding subunit-containing // ATP hydrolysis activity // ATP binding // nucleotide binding //
USA300FPR3757	SAUSA300_RS04825=SAUSA300_RS04825	1.16489	0.205222	11	protein_coding	NE	ABC.PE.P; peptide/nickel transport system permease protein	Quorum sensing	// nickel cation transport // transmembrane transport // membrane // plasma membrane // transmembrane transporter activity //
USA300FPR3757	SAUSA300_RS04830=SAUSA300_RS04830	7.34949	0.00196454	12	protein_coding	NE	ABC.PE.P1; peptide/nickel transport system permease protein	Quorum sensing	// nickel cation transport // transmembrane transport // membrane // plasma membrane // //
USA300FPR3757	SAUSA300_RS04835=trpS	-25.126	5.33708e-09	19	protein_coding	E	WARS, trpS; tryptophanyl-tRNA synthetase [EC:6.1.1.2]	Aminoacyl-tRNA biosynthesis	// tryptophanyl-tRNA aminoacylation // tRNA aminoacylation for protein translation // translation // cytosol // cytoplasm // ligase activity // ATP binding // tryptophan-tRNA ligase activity // aminoacyl-tRNA ligase activity // nucleotide binding //
USA300FPR3757	SAUSA300_RS04840=spxA	-3.12252	0.0563313	8	protein_coding	E	spxA; regulatory protein spx		// negative regulation of DNA-templated transcription // regulation of DNA-templated transcription // cytosol // cytoplasm // //
USA300FPR3757	SAUSA300_RS04845=mecA	-2.82714	0.00176626	7	protein_coding	NE	mecA1_2; adapter protein MecA 1/2		// // // protein-macromolecule adaptor activity //
USA300FPR3757	SAUSA300_RS04850=SAUSA300_RS04850	3.38578	0.0569409	7	protein_coding	NE	coiA; competence protein CoiA
USA300FPR3757	SAUSA300_RS04855=pepF	1.56705	0.0477972	21	protein_coding	NE	pepF, pepB; oligoendopeptidase F [EC:3.4.24.-]		// peptide metabolic process // proteolysis // signal peptide processing // cytosol // metal ion binding // hydrolase activity // metallopeptidase activity // peptidase activity // metalloendopeptidase activity //
USA300FPR3757	SAUSA300_RS04860=SAUSA300_RS04860	0.199963	0.266031	16	protein_coding	NE			// // cytoplasm // //
USA300FPR3757	SAUSA300_RS04865=SAUSA300_RS04865	-1.60242	0.0673022	7	protein_coding	NE	glbN; hemoglobin		// cellular oxidant detoxification // cell redox homeostasis // cellular response to oxidative stress // oxygen transport // cytoplasm // thioredoxin peroxidase activity // heme binding // oxygen binding //
USA300FPR3757	SAUSA300_RS04870=SAUSA300_RS04870	3.12883	0.327975	7	protein_coding	NE
USA300FPR3757	SAUSA300_RS04875=SAUSA300_RS04875	-7.04536	0.0953444	3	protein_coding	NE
USA300FPR3757	SAUSA300_RS04880=SAUSA300_RS04880	-5.11744	0.012551	8	protein_coding	NE	E2.7.6.5X; putative GTP pyrophosphokinase [EC:2.7.6.5]	Purine metabolism, Metabolic pathways	// guanosine tetraphosphate biosynthetic process // response to starvation // phosphorylation // guanosine tetraphosphate metabolic process // plasma membrane // cell wall // kinase activity // guanosine-3',5'-bis(diphosphate) 3'-diphosphatase activity // GTP diphosphokinase activity //
USA300FPR3757	SAUSA300_RS04885=SAUSA300_RS04885	-10.6201	0.000211127	13	protein_coding	E	ppnK, NADK; NAD+ kinase [EC:2.7.1.23]	Nicotinate and nicotinamide metabolism, Metabolic pathways, Biosynthesis of cofactors	// NAD metabolic process // phosphorylation // NADP biosynthetic process // cytoplasm // NAD binding // metal ion binding // transferase activity // kinase activity // ATP binding // NAD+ kinase activity // nucleotide binding //
USA300FPR3757	SAUSA300_RS04890=SAUSA300_RS04890	-3.97065	0.0276972	17	protein_coding	NE	rluD; 23S rRNA pseudouridine1911/1915/1917 synthase [EC:5.4.99.23]		// ncRNA processing // RNA modification // pseudouridine synthesis // enzyme-directed rRNA pseudouridine synthesis // cytosol // catalytic activity, acting on RNA // pseudouridine synthase activity // RNA binding //
USA300FPR3757	SAUSA300_RS04895=mgtE	1.65543	0.0243778	15	protein_coding	NE	mgtE; magnesium transporter		// magnesium ion transmembrane transport // cation transmembrane transport // magnesium ion transport // cation transport // membrane // plasma membrane // metal ion binding // magnesium ion transmembrane transporter activity // cation transmembrane transporter activity // transporter activity //
USA300FPR3757	SAUSA300_RS04900=SAUSA300_RS04900	3.85157	0.0128574	21	protein_coding	NE	TC.KEF; monovalent cation:H+ antiporter-2, CPA2 family		// proton transmembrane transport // cation transmembrane transport // transmembrane transport // potassium ion transport // cation transport // membrane // solute:proton antiporter activity // antiporter activity // cation transmembrane transporter activity //
USA300FPR3757	SAUSA300_RS04905=fabI	-29.7409	4.03494e-05	8	protein_coding	E	fabI; enoyl-[acyl-carrier protein] reductase I [EC:1.3.1.9 1.3.1.10]	Fatty acid biosynthesis, Biotin metabolism, Metabolic pathways, Biosynthesis of secondary metabolites, Fatty acid metabolism, Biosynthesis of cofactors	// protein homotetramerization // fatty acid elongation // fatty acid biosynthetic process // fatty acid metabolic process // lipid metabolic process // // identical protein binding // NADP binding // enoyl-[acyl-carrier-protein] reductase (NADPH, A-specific) activity // oxidoreductase activity // enoyl-[acyl-carrier-protein] reductase (NADH) activity //
USA300FPR3757	SAUSA300_RS04910=SAUSA300_RS04910	1.42686	0.262978	15	protein_coding	NE			// transmembrane transport // membrane // plasma membrane // transporter activity //
USA300FPR3757	SAUSA300_RS04915=SAUSA300_RS04915	0.0650099	0.347959	19	protein_coding	NE	TC.AGCS; alanine or glycine:cation symporter, AGCS family		// organic acid transmembrane transport // amino acid transmembrane transport // amino acid transport // transmembrane transport // alanine transport // sodium ion transport // membrane // plasma membrane // transporter activity // amino acid:sodium symporter activity // alanine:sodium symporter activity // symporter activity //
USA300FPR3757	SAUSA300_RS04920=SAUSA300_RS04920	6.0416	0.000669493	9	protein_coding	NE
USA300FPR3757	SAUSA300_RS04925=SAUSA300_RS04925	5.04641	0.356108	7	protein_coding	NE			// // // hydrolase activity, acting on ester bonds // hydrolase activity //
USA300FPR3757	SAUSA300_RS04930=SAUSA300_RS04930	-1.70101	0.202259	22	protein_coding	NE			// lipid transport // lipoteichoic acid biosynthetic process // transmembrane transport // membrane // plasma membrane // antiporter activity // transmembrane transporter activity //
USA300FPR3757	SAUSA300_RS04935=SAUSA300_RS04935	-1.17549	0.340832	19	protein_coding	E	ugtP; processive 1,2-diacylglycerol beta-glucosyltransferase [EC:2.4.1.315]	Glycerolipid metabolism, Metabolic pathways	// lipoteichoic acid biosynthetic process // glycolipid biosynthetic process // enterobacterial common antigen biosynthetic process // lipid metabolic process // carbohydrate metabolic process // membrane // plasma membrane // UDP-glucosyltransferase activity // 1,2-diacylglycerol 3-glucosyltransferase activity // hexosyltransferase activity // glycosyltransferase activity // transferase activity…
USA300FPR3757	SAUSA300_RS04940=SAUSA300_RS04940	-21.5008	1.04182e-08	18	protein_coding	E	murE; UDP-N-acetylmuramoyl-L-alanyl-D-glutamate-L-lysine ligase [EC:6.3.2.7]	Peptidoglycan biosynthesis, Metabolic pathways	// cell wall organization // cell division // peptidoglycan biosynthetic process // biosynthetic process // regulation of cell shape // cell cycle // cytoplasm // magnesium ion binding // UDP-N-acetylmuramoyl-L-alanyl-D-glutamate-L-lysine ligase activity // acid-amino acid ligase activity // ligase activity // ATP binding // nucleotide binding //
USA300FPR3757	SAUSA300_RS04945=SAUSA300_RS04945	-23.8242	9.60291e-05	7	protein_coding	NE
USA300FPR3757	SAUSA300_RS04950=SAUSA300_RS04950	1.11943	0.319707	25	protein_coding	NE	prfC; peptide chain release factor 3		// regulation of translational termination // translational termination // translation // cytosol // cytoplasm // translation release factor activity, codon specific // translation release factor activity, codon nonspecific // GTP binding // GTPase activity // nucleotide binding //
USA300FPR3757	SAUSA300_RS04955=SAUSA300_RS04955	0.690491	0.431186	13	protein_coding	E			// // plasma membrane // membrane // //
USA300FPR3757	SAUSA300_RS04960=SAUSA300_RS04960	0.635649	0.290206	23	protein_coding	NE			// proteolysis // membrane // plasma membrane // hydrolase activity // serine-type peptidase activity // peptidase activity // serine-type endopeptidase activity //
USA300FPR3757	SAUSA300_RS04965=SAUSA300_RS04965	-7.32757	0.000935064	20	protein_coding	NE			// potassium ion transport // ion transport // cation transmembrane transport // transmembrane transport // cation transport // membrane // cation transmembrane transporter activity //
USA300FPR3757	SAUSA300_RS04970=SAUSA300_RS04970	-0.433044	0.101736	17	protein_coding	NE			// nucleotide catabolic process // outer membrane-bounded periplasmic space // hydrolase activity // nucleotide binding //
USA300FPR3757	SAUSA300_RS04975=SAUSA300_RS04975	-31.3169	3.68693e-05	8	tRNA		tRNA-Ser; tRNA Ser	Aminoacyl-tRNA biosynthesis	// translation //
USA300FPR3757	SAUSA300_RS04980=SAUSA300_RS04980	-39.1625	0.000767605	5	tRNA		tRNA-Asn; tRNA Asn	Aminoacyl-tRNA biosynthesis	// translation //
USA300FPR3757	SAUSA300_RS04985=SAUSA300_RS04985	3.36133	0.150877	6	protein_coding	NE	comK; competence protein ComK	Quorum sensing	// establishment of competence for transformation // // //
USA300FPR3757	SAUSA300_RS04990=SAUSA300_RS04990		1	0	protein_coding	NE
USA300FPR3757	SAUSA300_RS04995=SAUSA300_RS04995	-1.63868	0.325449	6	protein_coding	NE	lplA, lplJ, lipL1; lipoate---protein ligase [EC:6.3.1.20]	Lipoic acid metabolism, Metabolic pathways, Biosynthesis of cofactors	// protein modification process // protein phosphopantetheinylation // protein lipoylation // cytoplasm // lipoyltransferase activity // lipoate-protein ligase activity // ligase activity // transferase activity // ATP binding // nucleotide binding //
USA300FPR3757	SAUSA300_RS05000=SAUSA300_RS05000	14.6565	0.0220184	2	protein_coding	NE
USA300FPR3757	SAUSA300_RS05005=SAUSA300_RS05005	4.28845	0.0315379	5	protein_coding	NE	K07052; uncharacterized protein		// protein processing // CAAX-box protein maturation // CAAX-box protein processing // cellular anatomical entity // membrane // endopeptidase activity // metalloendopeptidase activity //
USA300FPR3757	SAUSA300_RS05010=SAUSA300_RS05010	0.700772	0.176934	3	pseudogene	NE
USA300FPR3757	SAUSA300_RS05015=SAUSA300_RS05015	-2.08489	0.478393	2	protein_coding	NE
USA300FPR3757	SAUSA300_RS05020=SAUSA300_RS05020	-0.481499	0.417704	12	protein_coding	NE			// // membrane // //
USA300FPR3757	SAUSA300_RS05025=SAUSA300_RS05025	1.35156	0.110056	6	protein_coding	NE
USA300FPR3757	SAUSA300_RS05030=SAUSA300_RS05030	-0.482918	0.49792	6	protein_coding	NE	ABC.CD.A; putative ABC transport system ATP-binding protein		// // // ATP hydrolysis activity // ATP binding // nucleotide binding // transporter activity //
USA300FPR3757	SAUSA300_RS05040=SAUSA300_RS05040	-4.97581	1	1	protein_coding	NE
USA300FPR3757	SAUSA300_RS05045=SAUSA300_RS05045	0.0142335	0.49792	8	protein_coding	NE	tarM; poly(ribitol-phosphate) alpha-N-acetylglucosaminyltransferase [EC:2.4.1.70]
USA300FPR3757	SAUSA300_RS05050=SAUSA300_RS05050	4.24243	0.292648	5	protein_coding	NE	K15977; putative oxidoreductase		// // plasma membrane // membrane // //
USA300FPR3757	SAUSA300_RS05055=SAUSA300_RS05055	-0.0229609	0.47534	10	protein_coding	NE	ABC.FEV.S; iron complex transport system substrate-binding protein		// // outer membrane-bounded periplasmic space // //
USA300FPR3757	SAUSA300_RS05060=SAUSA300_RS05060	1.82487	0.238678	3	protein_coding	NE
USA300FPR3757	SAUSA300_RS05065=SAUSA300_RS05065	-0.987922	0.49792	4	protein_coding	NE			// // membrane // //
USA300FPR3757	SAUSA300_RS05070=SAUSA300_RS05070	-1.0457	0.269354	5	protein_coding	NE			// // // acetyltransferase activity // N-acetyltransferase activity //
USA300FPR3757	SAUSA300_RS05075=SAUSA300_RS05075	-0.448307	0.409704	25	protein_coding	E	menA; 1,4-dihydroxy-2-naphthoate polyprenyltransferase [EC:2.5.1.74]	Ubiquinone and other terpenoid-quinone biosynthesis, Metabolic pathways, Biosynthesis of secondary metabolites, Biosynthesis of cofactors	// quinone biosynthetic process // vitamin K biosynthetic process // ubiquinone biosynthetic process via 3,4-dihydroxy-5-polyprenylbenzoate // menaquinone biosynthetic process // cellular anatomical entity // membrane // plasma membrane // 1,4-dihydroxy-2-naphthoate octaprenyltransferase activity // transferase activity, transferring alkyl or aryl (other than methyl) groups // transferase activit…
USA300FPR3757	SAUSA300_RS05080=SAUSA300_RS05080	-3.19249	0.0388904	14	protein_coding	NE	menF; menaquinone-specific isochorismate synthase [EC:5.4.4.2]	Ubiquinone and other terpenoid-quinone biosynthesis, Metabolic pathways, Biosynthesis of secondary metabolites, Biosynthesis of cofactors	// cellular biosynthetic process // salicylic acid biosynthetic process // biosynthetic process // // isomerase activity // isochorismate synthase activity //
USA300FPR3757	SAUSA300_RS05085=menD	-1.53502	0.0369583	28	protein_coding	NE	menD; 2-succinyl-5-enolpyruvyl-6-hydroxy-3-cyclohexene-1-carboxylate synthase [EC:2.2.1.9]	Ubiquinone and other terpenoid-quinone biosynthesis, Metabolic pathways, Biosynthesis of secondary metabolites, Biosynthesis of cofactors	// menaquinone biosynthetic process // // manganese ion binding // magnesium ion binding // 2-succinyl-5-enolpyruvyl-6-hydroxy-3-cyclohexene-1-carboxylic-acid synthase activity // metal ion binding // thiamine pyrophosphate binding // transferase activity // catalytic activity //
USA300FPR3757	SAUSA300_RS05090=menH	-6.035	0.0340079	14	protein_coding	NE	menH; 2-succinyl-6-hydroxy-2,4-cyclohexadiene-1-carboxylate synthase [EC:4.2.99.20]	Ubiquinone and other terpenoid-quinone biosynthesis, Metabolic pathways, Biosynthesis of secondary metabolites, Biosynthesis of cofactors	// menaquinone biosynthetic process // // 2-succinyl-6-hydroxy-2,4-cyclohexadiene-1-carboxylate synthase activity // lyase activity // hydrolase activity //
USA300FPR3757	SAUSA300_RS05095=menB	-4.52527	0.0111476	15	protein_coding	NE	menB; naphthoate synthase [EC:4.1.3.36]	Ubiquinone and other terpenoid-quinone biosynthesis, Metabolic pathways, Biosynthesis of secondary metabolites, Biosynthesis of cofactors	// menaquinone biosynthetic process // cytosol // isomerase activity // lyase activity // 1,4-dihydroxy-2-naphthoyl-CoA synthase activity // catalytic activity //
USA300FPR3757	SAUSA300_RS05100=sspC	-4.50157	0.0308945	6	protein_coding	NE	sspC; staphostatin B		// negative regulation of endopeptidase activity // negative regulation of peptidase activity // cytoplasm // peptidase inhibitor activity // cysteine-type endopeptidase inhibitor activity // endopeptidase inhibitor activity //
USA300FPR3757	SAUSA300_RS05105=sspB	-2.05841	0.168424	20	protein_coding	NE	sspB; staphopain B [EC:3.4.22.-]		// proteolysis // extracellular region // hydrolase activity // cysteine-type peptidase activity // peptidase activity //
USA300FPR3757	SAUSA300_RS05110=sspA	-1.39905	0.342628	40	protein_coding	NE	sspA; glutamyl endopeptidase [EC:3.4.21.19]	Quorum sensing	// proteolysis // extracellular region // hydrolase activity // serine-type peptidase activity // peptidase activity // serine-type endopeptidase activity //
USA300FPR3757	SAUSA300_RS05115=SAUSA300_RS05115	-0.513281	0.421819	27	protein_coding	NE	patA; aminotransferase [EC:2.6.1.-]	Lysine biosynthesis, Metabolic pathways, Biosynthesis of secondary metabolites, Biosynthesis of amino acids	// amino acid metabolic process // biosynthetic process // // pyridoxal phosphate binding // transferase activity // transaminase activity // catalytic activity //
USA300FPR3757	SAUSA300_RS05120=SAUSA300_RS05120	4.7734	0.0220184	13	protein_coding	NE			// // membrane // acyltransferase activity, transferring groups other than amino-acyl groups //
USA300FPR3757	SAUSA300_RS05125=SAUSA300_RS05125	5.94401	1	1	protein_coding	NE	slyA; MarR family transcriptional regulator, transcriptional regulator for hemolysin		// regulation of DNA-templated transcription // // transcription cis-regulatory region binding // DNA-binding transcription factor activity //
USA300FPR3757	SAUSA300_RS05130=SAUSA300_RS05130	0.617266	1	1	protein_coding	NE
USA300FPR3757	SAUSA300_RS05135=SAUSA300_RS05135	-2.08943	0.150877	64	protein_coding	NE	atl; bifunctional autolysin [EC:3.5.1.28 3.2.1.96]		// cell wall organization // peptidoglycan catabolic process // metabolic process // extracellular region // mannosyl-glycoprotein endo-beta-N-acetylglucosaminidase activity // hydrolase activity // N-acetylmuramoyl-L-alanine amidase activity // amidase activity // catalytic activity //
USA300FPR3757	SAUSA300_RS05140=SAUSA300_RS05140	-1.63568	0.5	9	protein_coding	NE			// UDP-N-acetylglucosamine biosynthetic process // // acetyltransferase activity // glucosamine 6-phosphate N-acetyltransferase activity // acyltransferase activity, transferring groups other than amino-acyl groups // acyltransferase activity // transferase activity // N-acetyltransferase activity //
USA300FPR3757	SAUSA300_RS05145=SAUSA300_RS05145	-3.07769	0.00874073	7	protein_coding	NE
USA300FPR3757	SAUSA300_RS05150=SAUSA300_RS05150	-6.50615	0.00215041	26	protein_coding	NE	tagT_U_V; polyisoprenyl-teichoic acid--peptidoglycan teichoic acid transferase [EC:2.7.8.-]
USA300FPR3757	SAUSA300_RS05155=fmtA	2.32062	0.0655397	19	protein_coding	NE	fmtA; teichoic acid D-alanine hydrolase [EC:3.1.1.103]		// cell wall organization // response to antibiotic // membrane // plasma membrane // hydrolase activity //
USA300FPR3757	SAUSA300_RS05160=qoxD	-3.34074	0.0143481	3	protein_coding	NE	qoxD; cytochrome aa3-600 menaquinol oxidase subunit IV [EC:7.1.1.5]	Oxidative phosphorylation, Metabolic pathways	// aerobic electron transport chain // electron transport coupled proton transport // aerobic respiration // ATP synthesis coupled electron transport // cytochrome o ubiquinol oxidase complex // membrane // plasma membrane // oxidoreduction-driven active transmembrane transporter activity // proton transmembrane transporter activity // cytochrome bo3 ubiquinol oxidase activity // electron transfe…
USA300FPR3757	SAUSA300_RS05165=qoxC	-5.90812	0.000879022	13	protein_coding	NE	qoxC; cytochrome aa3-600 menaquinol oxidase subunit III [EC:7.1.1.5]	Oxidative phosphorylation, Metabolic pathways	// electron transport coupled proton transport // aerobic respiration // ATP synthesis coupled electron transport // respiratory electron transport chain // aerobic electron transport chain // cytochrome o ubiquinol oxidase complex // membrane // plasma membrane // oxidoreduction-driven active transmembrane transporter activity // cytochrome bo3 ubiquinol oxidase activity // electron transfer act…
USA300FPR3757	SAUSA300_RS05170=qoxB	-8.81136	5.36924e-07	44	protein_coding	NE	qoxB; cytochrome aa3-600 menaquinol oxidase subunit I [EC:7.1.1.5]	Oxidative phosphorylation, Metabolic pathways	// proton transmembrane transport // respiratory electron transport chain // electron transport coupled proton transport // aerobic respiration // ion transport // oxidative phosphorylation // respirasome // membrane // plasma membrane // cytochrome-c oxidase activity // metal ion binding // heme binding // oxidoreductase activity, acting on diphenols and related substances as donors, oxygen as a…
USA300FPR3757	SAUSA300_RS05175=qoxA	-8.42235	8.14497e-05	24	protein_coding	NE	qoxA; cytochrome aa3-600 menaquinol oxidase subunit II [EC:7.1.1.5]	Oxidative phosphorylation, Metabolic pathways	// proton transmembrane transport // ATP synthesis coupled electron transport // electron transport chain // respirasome // membrane // cytochrome o ubiquinol oxidase complex // plasma membrane // oxidoreductase activity, acting on diphenols and related substances as donors, oxygen as acceptor // oxidoreductase activity // cytochrome bo3 ubiquinol oxidase activity // copper ion binding // cytochr…
USA300FPR3757	SAUSA300_RS05180=SAUSA300_RS05180	-2.74785	1	1	protein_coding	NE
USA300FPR3757	SAUSA300_RS05185=SAUSA300_RS05185	-3.22619	0.188648	8	protein_coding	NE
USA300FPR3757	SAUSA300_RS05190=folD	-2.96844	0.0575464	10	protein_coding	NE	folD; methylenetetrahydrofolate dehydrogenase (NADP+) / methenyltetrahydrofolate cyclohydrolase [EC:1.5.1.5 3.5.4.9]	One carbon pool by folate, Metabolic pathways, Microbial metabolism in diverse environments, Carbon metabolism, Biosynthesis of cofactors	// tetrahydrofolate metabolic process // tetrahydrofolate interconversion // methionine biosynthetic process // amino acid biosynthetic process // metabolic process // one-carbon metabolic process // purine nucleotide biosynthetic process // histidine biosynthetic process // cytosol // methylenetetrahydrofolate dehydrogenase [NAD(P)+] activity // hydrolase activity // oxidoreductase activity // m…
USA300FPR3757	SAUSA300_RS05195=purE	-17.5548	0.012551	8	protein_coding	NE	purE; 5-(carboxyamino)imidazole ribonucleotide mutase [EC:5.4.99.18]	Purine metabolism, Metabolic pathways, Biosynthesis of secondary metabolites	// 'de novo' IMP biosynthetic process // purine nucleotide biosynthetic process // // catalytic activity // 5-(carboxyamino)imidazole ribonucleotide mutase activity // isomerase activity // lyase activity //
USA300FPR3757	SAUSA300_RS05200=purK	-14.6269	1.99997e-05	13	protein_coding	NE	purK; 5-(carboxyamino)imidazole ribonucleotide synthase [EC:6.3.4.18]	Purine metabolism, Metabolic pathways, Biosynthesis of secondary metabolites	// 'de novo' IMP biosynthetic process // purine nucleotide biosynthetic process // cytosol // NAD binding // metal ion binding // 5-(carboxyamino)imidazole ribonucleotide synthase activity // ligase activity // lyase activity // ATP binding // phosphoribosylaminoimidazole carboxylase activity // nucleotide binding //
USA300FPR3757	SAUSA300_RS05205=SAUSA300_RS05205	-6.35319	0.00641419	7	protein_coding	NE	purC; phosphoribosylaminoimidazole-succinocarboxamide synthase [EC:6.3.2.6]	Purine metabolism, Metabolic pathways, Biosynthesis of secondary metabolites	// cobalamin biosynthetic process // 'de novo' IMP biosynthetic process // purine nucleotide biosynthetic process // cytosol // ligase activity // ATP binding // phosphoribosylaminoimidazolesuccinocarboxamide synthase activity // nucleotide binding //
USA300FPR3757	SAUSA300_RS05210=purS	-11.6327	1	1	protein_coding	NE	purS; phosphoribosylformylglycinamidine synthase subunit PurS [EC:6.3.5.3]	Purine metabolism, Metabolic pathways, Biosynthesis of secondary metabolites	// 'de novo' IMP biosynthetic process // purine nucleotide biosynthetic process // cytoplasm // ligase activity // ATP binding // phosphoribosylformylglycinamidine synthase activity // nucleotide binding //
USA300FPR3757	SAUSA300_RS05215=purQ	-11.2387	0.000161773	8	protein_coding	NE	purQ; phosphoribosylformylglycinamidine synthase subunit PurQ / glutaminase [EC:6.3.5.3 3.5.1.2]	Arginine biosynthesis, Purine metabolism, Alanine, aspartate and glutamate metabolism, D-Glutamine and D-glutamate metabolism, Metabolic pathways, Biosynthesis of secondary metabolites	// glutamine metabolic process // 'de novo' IMP biosynthetic process // purine nucleotide biosynthetic process // cytoplasm // ligase activity // hydrolase activity // ATP binding // phosphoribosylformylglycinamidine synthase activity // glutaminase activity // nucleotide binding //
USA300FPR3757	SAUSA300_RS05220=purL	-12.918	2.03208e-08	29	protein_coding	NE	purL; phosphoribosylformylglycinamidine synthase subunit PurL [EC:6.3.5.3]	Purine metabolism, Metabolic pathways, Biosynthesis of secondary metabolites	// 'de novo' IMP biosynthetic process // purine nucleotide biosynthetic process // cytoplasm // magnesium ion binding // metal ion binding // ligase activity // ATP binding // phosphoribosylformylglycinamidine synthase activity // nucleotide binding //
USA300FPR3757	SAUSA300_RS05225=SAUSA300_RS05225	-8.71917	0.0019557	18	protein_coding	NE	purF, PPAT; amidophosphoribosyltransferase [EC:2.4.2.14]	Purine metabolism, Alanine, aspartate and glutamate metabolism, Metabolic pathways, Biosynthesis of secondary metabolites	// nucleoside metabolic process // purine nucleobase biosynthetic process // glutamine metabolic process // 'de novo' IMP biosynthetic process // purine nucleotide biosynthetic process // // hypoxanthine phosphoribosyltransferase activity // guanine phosphoribosyltransferase activity // metal ion binding // glycosyltransferase activity // transferase activity // amidophosphoribosyltransferase act…
USA300FPR3757	SAUSA300_RS05230=SAUSA300_RS05230	-15.0562	0.0120851	6	protein_coding	NE	purM; phosphoribosylformylglycinamidine cyclo-ligase [EC:6.3.3.1]	Purine metabolism, Metabolic pathways, Biosynthesis of secondary metabolites	// adenine biosynthetic process // 'de novo' IMP biosynthetic process // purine nucleotide biosynthetic process // cytosol // cytoplasm // phosphoribosylamine-glycine ligase activity // ligase activity // ATP binding // phosphoribosylformylglycinamidine cyclo-ligase activity // nucleotide binding //
USA300FPR3757	SAUSA300_RS05235=purN	-13.7975	0.00602831	7	protein_coding	NE	purN; phosphoribosylglycinamide formyltransferase 1 [EC:2.1.2.2]	Purine metabolism, One carbon pool by folate, Metabolic pathways, Biosynthesis of secondary metabolites	// biosynthetic process // 'de novo' IMP biosynthetic process // purine nucleotide biosynthetic process // cytoplasm // cytosol // hydroxymethyl-, formyl- and related transferase activity // transferase activity // phosphoribosylglycinamide formyltransferase activity //
USA300FPR3757	SAUSA300_RS05240=purH	-11.0517	2.91226e-05	20	protein_coding	NE	purH; phosphoribosylaminoimidazolecarboxamide formyltransferase / IMP cyclohydrolase [EC:2.1.2.3 3.5.4.10]	Purine metabolism, One carbon pool by folate, Metabolic pathways, Biosynthesis of secondary metabolites	// metabolic process // 'de novo' IMP biosynthetic process // purine nucleotide biosynthetic process // cytosol // hydrolase activity // transferase activity // phosphoribosylaminoimidazolecarboxamide formyltransferase activity // IMP cyclohydrolase activity // catalytic activity //
USA300FPR3757	SAUSA300_RS05245=SAUSA300_RS05245	-9.47906	0.000103745	18	protein_coding	NE	purD; phosphoribosylamine---glycine ligase [EC:6.3.4.13]	Purine metabolism, Metabolic pathways, Biosynthesis of secondary metabolites	// purine nucleobase biosynthetic process // 'de novo' IMP biosynthetic process // purine nucleotide biosynthetic process // // catalytic activity // metal ion binding // ligase activity // ATP binding // phosphoribosylamine-glycine ligase activity // nucleotide binding //
USA300FPR3757	SAUSA300_RS05250=SAUSA300_RS05250	-3.05216	0.0894842	11	protein_coding	NE	ecfT; energy-coupling factor transport system permease protein	ABC transporters	// // cellular anatomical entity // plasma membrane // membrane // //
USA300FPR3757	SAUSA300_RS05255=SAUSA300_RS05255	0.226697	0.431186	24	protein_coding	NE	ecfA; energy-coupling factor transport system ATP-binding protein [EC:7.-.-.-]		// transmembrane transport // membrane // plasma membrane // transmembrane transporter activity // ATP hydrolysis activity // ATP binding // nucleotide binding //
USA300FPR3757	SAUSA300_RS05260=SAUSA300_RS05260	-2.4143	0.229722	11	protein_coding	NE	ykoE; energy-coupling factor transport system permease protein		// // membrane // //
USA300FPR3757	SAUSA300_RS05265=SAUSA300_RS05265	1.86626	0.0313831	3	protein_coding	NE
USA300FPR3757	SAUSA300_RS05270=SAUSA300_RS05270	-2.35164	0.251723	2	protein_coding	NE
USA300FPR3757	SAUSA300_RS05275=SAUSA300_RS05275	-1.39615	0.468097	12	protein_coding	NE			// // membrane // //
USA300FPR3757	SAUSA300_RS05280=SAUSA300_RS05280	-3.63552	0.0669529	12	protein_coding	NE	rlmI; 23S rRNA (cytosine1962-C5)-methyltransferase [EC:2.1.1.191]		// methylation // // transferase activity // methyltransferase activity // RNA binding //
USA300FPR3757	SAUSA300_RS05285=SAUSA300_RS05285	1.89246	0.0961909	5	protein_coding	NE
USA300FPR3757	SAUSA300_RS05290=SAUSA300_RS05290	-0.497733	0.332283	2	protein_coding	NE	ptsH; phosphocarrier protein HPr	Phosphotransferase system (PTS)	// phosphoenolpyruvate-dependent sugar phosphotransferase system // cytoplasm // //
USA300FPR3757	SAUSA300_RS05295=ptsP	1.25589	0.0464914	27	protein_coding	NE	ptsI; phosphoenolpyruvate-protein phosphotransferase (PTS system enzyme I) [EC:2.7.3.9]	Phosphotransferase system (PTS)	// phosphorylation // phosphoenolpyruvate-dependent sugar phosphotransferase system // carbohydrate transport // cytoplasm // metal ion binding // transferase activity, transferring phosphorus-containing groups // transferase activity // kinase activity // phosphoenolpyruvate-protein phosphotransferase activity // catalytic activity //
USA300FPR3757	SAUSA300_RS05300=SAUSA300_RS05300	1.43747	0.202433	5	protein_coding	NE			// cell redox homeostasis // electron transport chain // // glutathione oxidoreductase activity // protein-disulfide reductase activity // electron transfer activity //
USA300FPR3757	SAUSA300_RS05305=SAUSA300_RS05305	-2.9155	0.448222	21	protein_coding	NE	cydA; cytochrome bd ubiquinol oxidase subunit I [EC:7.1.1.7]	Oxidative phosphorylation, Two-component system	// aerobic electron transport chain // plasma membrane // cytochrome complex // membrane // metal ion binding // heme binding // oxidoreductase activity, acting on diphenols and related substances as donors, oxygen as acceptor // electron transfer activity //
USA300FPR3757	SAUSA300_RS05310=SAUSA300_RS05310	4.91451	0.00775628	15	protein_coding	NE	cydB; cytochrome bd ubiquinol oxidase subunit II [EC:7.1.1.7]	Oxidative phosphorylation, Two-component system	// // plasma membrane // membrane // oxidoreductase activity //
USA300FPR3757	SAUSA300_RS05315=SAUSA300_RS05315	-1.9303	0.0529716	5	protein_coding	NE	trkA, ktrA; trk system potassium uptake protein		// cation transmembrane transport // potassium ion transport // // transporter activity // cation transmembrane transporter activity //
USA300FPR3757	SAUSA300_RS05325=SAUSA300_RS05325	-10.4912	0.000628126	28	protein_coding	E	rnj; ribonuclease J [EC:3.1.-.-]	RNA degradation	// RNA phosphodiester bond hydrolysis, exonucleolytic // RNA phosphodiester bond hydrolysis, endonucleolytic // RNA phosphodiester bond hydrolysis // mRNA processing // RNA processing // rRNA processing // cytoplasm // metal ion binding // hydrolase activity // zinc ion binding // 5'-3' exoribonuclease activity // exonuclease activity // endoribonuclease activity // endonuclease activity // nucle…
USA300FPR3757	SAUSA300_RS05330=SAUSA300_RS05330		1	0	protein_coding	E			// DNA-templated transcription // DNA-directed RNA polymerase complex // transferase activity // nucleotidyltransferase activity // DNA binding // DNA-directed 5'-3' RNA polymerase activity //
USA300FPR3757	SAUSA300_RS05335=SAUSA300_RS05335	-29.6073	0.0220184	2	protein_coding	NE
USA300FPR3757	SAUSA300_RS05340=SAUSA300_RS05340	-12.0946	0.012381	9	protein_coding	E	PDF, def; peptide deformylase [EC:3.5.1.88]		// co-translational protein modification // N-terminal protein amino acid modification // peptidyl-methionine modification // translation // // metal ion binding // peptide deformylase activity // hydrolase activity //
USA300FPR3757	SAUSA300_RS05345=SAUSA300_RS05345	2.81573	0.0433041	2	protein_coding	NE
USA300FPR3757	SAUSA300_RS05350=pdhA	-15.5637	2.71428e-09	21	protein_coding	NE	PDHA, pdhA; pyruvate dehydrogenase E1 component alpha subunit [EC:1.2.4.1]	Glycolysis / Gluconeogenesis, Citrate cycle (TCA cycle), Pyruvate metabolism, Metabolic pathways, Biosynthesis of secondary metabolites, Microbial metabolism in diverse environments, Carbon metabolism	// acetyl-CoA biosynthetic process from pyruvate // glycolytic process // // oxidoreductase activity, acting on the aldehyde or oxo group of donors, disulfide as acceptor // oxidoreductase activity // pyruvate dehydrogenase (acetyl-transferring) activity //
USA300FPR3757	SAUSA300_RS05355=SAUSA300_RS05355	-9.70759	2.55927e-06	22	protein_coding	NE	PDHB, pdhB; pyruvate dehydrogenase E1 component beta subunit [EC:1.2.4.1]	Glycolysis / Gluconeogenesis, Citrate cycle (TCA cycle), Pyruvate metabolism, Metabolic pathways, Biosynthesis of secondary metabolites, Microbial metabolism in diverse environments, Carbon metabolism	// // // oxidoreductase activity // pyruvate dehydrogenase (acetyl-transferring) activity // catalytic activity //
USA300FPR3757	SAUSA300_RS05360=SAUSA300_RS05360	-7.99242	8.53908e-05	27	protein_coding	NE	DLAT, aceF, pdhC; pyruvate dehydrogenase E2 component (dihydrolipoamide acetyltransferase) [EC:2.3.1.12]	Glycolysis / Gluconeogenesis, Citrate cycle (TCA cycle), Pyruvate metabolism, Metabolic pathways, Biosynthesis of secondary metabolites, Microbial metabolism in diverse environments, Carbon metabolism	// tricarboxylic acid cycle // cytosol // cytoplasm // dihydrolipoyllysine-residue succinyltransferase activity // acyltransferase activity // transferase activity //
USA300FPR3757	SAUSA300_RS05365=lpdA	-8.33286	1.6789e-05	26	protein_coding	NE	DLD, lpd, pdhD; dihydrolipoamide dehydrogenase [EC:1.8.1.4]	Glycolysis / Gluconeogenesis, Citrate cycle (TCA cycle), Glycine, serine and threonine metabolism, Valine, leucine and isoleucine degradation, Lysine degradation, Tryptophan metabolism, Pyruvate metabolism, Glyoxylate and dicarboxylate metabolism, Propanoate metabolism, Metabolic pathways, Biosynthesis of secondary metabolites, Microbial metabolism in diverse environments, Carbon metabolism, Bios…	// cell redox homeostasis // membrane // nucleotide binding // NAD(P)H dehydrogenase (quinone) activity // flavin adenine dinucleotide binding // oxidoreductase activity, acting on a sulfur group of donors, NAD(P) as acceptor // oxidoreductase activity // dihydrolipoyl dehydrogenase activity //
USA300FPR3757	SAUSA300_RS05370=SAUSA300_RS05370	-3.51029	0.0392807	2	protein_coding	NE
USA300FPR3757	SAUSA300_RS05375=SAUSA300_RS05375	0.771914	0.439194	7	protein_coding	NE			// regulation of DNA-templated transcription // // DNA-binding transcription factor activity // DNA binding //
USA300FPR3757	SAUSA300_RS05380=SAUSA300_RS05380	-1.88951	0.025513	14	protein_coding	NE	potA; spermidine/putrescine transport system ATP-binding protein [EC:7.6.2.11]	ABC transporters	// spermidine transmembrane transport // polyamine transmembrane transport // transmembrane transport // putrescine transport // polyamine transport // ATP-binding cassette (ABC) transporter complex // membrane // plasma membrane // transmembrane transporter activity // ATP hydrolysis activity // ABC-type putrescine transporter activity // ABC-type polyamine transporter activity // ATP binding //…
USA300FPR3757	SAUSA300_RS05385=SAUSA300_RS05385	-1.13097	0.173922	13	protein_coding	NE	potB; spermidine/putrescine transport system permease protein	ABC transporters	// nickel cation transport // transmembrane transport // membrane // plasma membrane // //
USA300FPR3757	SAUSA300_RS05390=SAUSA300_RS05390	-0.439941	0.36982	5	protein_coding	NE	potC; spermidine/putrescine transport system permease protein	ABC transporters	// nickel cation transport // transmembrane transport // membrane // plasma membrane // //
USA300FPR3757	SAUSA300_RS05395=SAUSA300_RS05395	-1.61904	0.205222	11	protein_coding	NE	potD; spermidine/putrescine transport system substrate-binding protein	ABC transporters	// polyamine transport // periplasmic space // polyamine binding //
USA300FPR3757	SAUSA300_RS05400=SAUSA300_RS05400	-2.80266	0.0103941	17	protein_coding	NE			// // membrane // //
USA300FPR3757	SAUSA300_RS05405=SAUSA300_RS05405	-6.40711	0.0220184	2	protein_coding	NE			// // membrane // //
USA300FPR3757	SAUSA300_RS05410=SAUSA300_RS05410	0.56622	0.318294	17	protein_coding	NE	mntH; manganese transport protein		// manganese ion transmembrane transport // cellular response to iron ion // cadmium ion transmembrane transport // transmembrane transport // metal ion transport // ion transport // membrane // plasma membrane // metal ion binding // uniporter activity // cadmium ion transmembrane transporter activity // proton transmembrane transporter activity // manganese ion transmembrane transporter activit…
USA300FPR3757	SAUSA300_RS05415=SAUSA300_RS05415	4.72245	0.239879	12	protein_coding	NE
USA300FPR3757	SAUSA300_RS05420=SAUSA300_RS05420	1.93482	0.0326756	18	protein_coding	NE	E3.1.3.25, IMPA, suhB; myo-inositol-1(or 4)-monophosphatase [EC:3.1.3.25]	Streptomycin biosynthesis, Inositol phosphate metabolism, Metabolic pathways, Biosynthesis of secondary metabolites	// inositol phosphate dephosphorylation // signal transduction // inositol metabolic process // // metal ion binding // inositol monophosphate 1-phosphatase activity //
USA300FPR3757	SAUSA300_RS05425=SAUSA300_RS05425	-2.79483	1	1	protein_coding	NE
USA300FPR3757	SAUSA300_RS05430=typA	-1.26836	0.0989436	30	protein_coding	NE	typA, bipA; GTP-binding protein		// ribosome biogenesis // ribosomal large subunit assembly // translation // cytoplasm // ribonucleoprotein complex // cytosol // rRNA binding // tRNA binding // hydrolase activity // RNA binding // ribosome binding // nucleotide binding // GTP binding // GTPase activity //
USA300FPR3757	SAUSA300_RS05435=SAUSA300_RS05435	4.79573	0.228541	3	protein_coding	NE
USA300FPR3757	SAUSA300_RS05440=SAUSA300_RS05440	0.469351	0.26835	8	protein_coding	NE
USA300FPR3757	SAUSA300_RS05445=SAUSA300_RS05445	6.88582	0.00677197	3	protein_coding	NE
USA300FPR3757	SAUSA300_RS05450=SAUSA300_RS05450	-27.484	5.33708e-09	19	protein_coding	E	ftsW, spoVE; cell division protein FtsW		// lipid-linked peptidoglycan transport // regulation of cell shape // cell division // plasma membrane // cell division site // membrane // lipid-linked peptidoglycan transporter activity //
USA300FPR3757	SAUSA300_RS05455=SAUSA300_RS05455	0.130351	0.417184	56	protein_coding	NE	PC, pyc; pyruvate carboxylase [EC:6.4.1.1]	Citrate cycle (TCA cycle), Pyruvate metabolism, Metabolic pathways, Microbial metabolism in diverse environments, Carbon metabolism, Biosynthesis of amino acids	// gluconeogenesis // pyruvate metabolic process // cytoplasm // metal ion binding // ligase activity // biotin binding // ATP binding // pyruvate carboxylase activity // catalytic activity // nucleotide binding //
USA300FPR3757	SAUSA300_RS05460=SAUSA300_RS05460	-7.95915	0.0517259	14	protein_coding	NE	COX15, ctaA; heme a synthase [EC:1.17.99.9]	Oxidative phosphorylation, Porphyrin and chlorophyll metabolism, Metabolic pathways, Biosynthesis of secondary metabolites, Biosynthesis of cofactors, Two-component system	// heme A biosynthetic process // heme biosynthetic process // membrane // plasma membrane // metal ion binding // oxidoreductase activity, acting on NAD(P)H, heme protein as acceptor // monooxygenase activity // oxidoreductase activity, acting on the CH-CH group of donors // oxidoreductase activity //
USA300FPR3757	SAUSA300_RS05465=SAUSA300_RS05465	-8.91714	1.13472e-05	12	protein_coding	NE	COX10, ctaB, cyoE; heme o synthase [EC:2.5.1.141]	Oxidative phosphorylation, Porphyrin and chlorophyll metabolism, Metabolic pathways, Biosynthesis of secondary metabolites, Biosynthesis of cofactors	// heme O biosynthetic process // cellular respiration // heme biosynthetic process // membrane // plasma membrane // transferase activity, transferring alkyl or aryl (other than methyl) groups // transferase activity // protoheme IX farnesyltransferase activity // farnesyltranstransferase activity //
USA300FPR3757	SAUSA300_RS05470=SAUSA300_RS05470	-8.62836	0.385355	8	protein_coding	NE	K08976; putative membrane protein		// proton transmembrane transport // respiratory electron transport chain // membrane // cytochrome-c oxidase activity //
USA300FPR3757	SAUSA300_RS05480=SAUSA300_RS05480	-2.76636	0.433449	15	protein_coding	NE
USA300FPR3757	SAUSA300_RS05485=SAUSA300_RS05485	2.28875	0.228541	3	protein_coding	NE
USA300FPR3757	SAUSA300_RS05490=SAUSA300_RS05490	4.92408	0.0033823	18	protein_coding	NE	E3.1.4.46, glpQ, ugpQ; glycerophosphoryl diester phosphodiesterase [EC:3.1.4.46]	Glycerophospholipid metabolism	// lipid metabolic process // membrane // hydrolase activity // glycerophosphodiester phosphodiesterase activity // phosphoric diester hydrolase activity //
USA300FPR3757	SAUSA300_RS05495=SAUSA300_RS05495	-4.84568	0.228541	3	protein_coding	NE			// // cytoplasm // //
USA300FPR3757	SAUSA300_RS05500=SAUSA300_RS05500	-3.62858	0.0520904	11	protein_coding	NE
USA300FPR3757	SAUSA300_RS05505=rsmD	-4.1951	0.0174152	6	protein_coding	NE	rsmD; 16S rRNA (guanine966-N2)-methyltransferase [EC:2.1.1.171]		// nitrogen compound metabolic process // cellular macromolecule metabolic process // primary metabolic process // macromolecule modification // methylation // rRNA methylation // // transferase activity // methyltransferase activity // nucleic acid binding //
USA300FPR3757	SAUSA300_RS05510=coaD	-21.3338	9.60291e-05	7	protein_coding	E	E2.7.7.3A, coaD, kdtB; pantetheine-phosphate adenylyltransferase [EC:2.7.7.3]	Pantothenate and CoA biosynthesis, Metabolic pathways, Biosynthesis of cofactors	// coenzyme A biosynthetic process // biosynthetic process // cytoplasm // nucleotidyltransferase activity // transferase activity // ATP binding // pantetheine-phosphate adenylyltransferase activity // catalytic activity // nucleotide binding //
USA300FPR3757	SAUSA300_RS05515=SAUSA300_RS05515	2.03774	0.235013	17	protein_coding	NE			// tRNA processing // tRNA modification // cytoplasm // ligase activity, forming carbon-nitrogen bonds // ligase activity // ATP binding // RNA binding // nucleotide binding // tRNA binding //
USA300FPR3757	SAUSA300_RS05520=SAUSA300_RS05520	-10.6677	1.0429e-05	10	protein_coding	NE	K07040; uncharacterized protein
USA300FPR3757	SAUSA300_RS05530=rpmF	-0.434487	0.406948	3	protein_coding	NE	RP-L32, MRPL32, rpmF; large subunit ribosomal protein L32	Ribosome
USA300FPR3757	SAUSA300_RS05535=isdB	0.685628	0.292146	35	protein_coding	NE			// heme transport // cell wall // extracellular region // metal ion binding // heme transmembrane transporter activity //
USA300FPR3757	SAUSA300_RS05540=isdA	-2.94477	0.1508	17	protein_coding	NE	isdA; iron-regulated surface determinant protein A	Staphylococcus aureus infection	// // cell wall // extracellular region // metal ion binding //
USA300FPR3757	SAUSA300_RS05545=isdC	-0.0618969	0.377645	13	protein_coding	NE			// heme transport // peptidoglycan-based cell wall // cell wall // extracellular region // metal ion binding // hemoglobin binding //
USA300FPR3757	SAUSA300_RS05550=SAUSA300_RS05550	-5.54115	0.00241987	9	protein_coding	NE			// // membrane // //
USA300FPR3757	SAUSA300_RS05555=isdE	-5.06736	0.0345278	16	protein_coding	NE	ABC.FEV.S; iron complex transport system substrate-binding protein		// heme transport // membrane // plasma membrane // metal ion binding // heme binding //
USA300FPR3757	SAUSA300_RS05560=SAUSA300_RS05560	-1.48001	0.498314	16	protein_coding	NE	ABC.FEV.P; iron complex transport system permease protein		// transmembrane transport // siderophore-dependent iron import into cell // membrane // plasma membrane // transmembrane transporter activity //
USA300FPR3757	SAUSA300_RS05565=srtB	-8.93254	0.0220184	2	protein_coding	NE	srtB; sortase B [EC:3.4.22.71]		// // membrane // plasma membrane // hydrolase activity //
USA300FPR3757	SAUSA300_RS05570=isdG	5.64902	1	1	protein_coding	NE	isdG, isdI; heme oxygenase (staphylobilin-producing) [EC:1.14.99.48]	Porphyrin and chlorophyll metabolism, Biosynthesis of secondary metabolites	// heme catabolic process // iron import into cell // cytoplasm // heme binding // oxidoreductase activity, acting on paired donors, with incorporation or reduction of molecular oxygen // iron ion binding // metal ion binding // oxidoreductase activity // monooxygenase activity // heme oxygenase (decyclizing) activity //
USA300FPR3757	SAUSA300_RS05575=SAUSA300_RS05575	3.83267	0.228541	3	protein_coding	NE
USA300FPR3757	SAUSA300_RS05580=SAUSA300_RS05580	0.833893	0.237576	9	protein_coding	NE	spoU; RNA methyltransferase, TrmH family		// RNA processing // RNA methylation // cytoplasm // RNA methyltransferase activity // methyltransferase activity // RNA binding //
USA300FPR3757	SAUSA300_RS05585=pheS	-30.2924	6.43558e-06	10	protein_coding	E	FARSA, pheS; phenylalanyl-tRNA synthetase alpha chain [EC:6.1.1.20]	Aminoacyl-tRNA biosynthesis	// tRNA aminoacylation // phenylalanyl-tRNA aminoacylation // translation // cytoplasm // transferase activity // magnesium ion binding // metal ion binding // ligase activity // ATP binding // phenylalanine-tRNA ligase activity // aminoacyl-tRNA ligase activity // nucleotide binding // tRNA binding //
USA300FPR3757	SAUSA300_RS05590=SAUSA300_RS05590	-32.2793	2.45085e-12	34	protein_coding	E	FARSB, pheT; phenylalanyl-tRNA synthetase beta chain [EC:6.1.1.20]	Aminoacyl-tRNA biosynthesis	// phenylalanyl-tRNA aminoacylation // translation // phenylalanine-tRNA ligase complex // cytoplasm // transferase activity // metal ion binding // ligase activity // ATP binding // phenylalanine-tRNA ligase activity // aminoacyl-tRNA ligase activity // RNA binding // magnesium ion binding // nucleotide binding // tRNA binding //
USA300FPR3757	SAUSA300_RS05595=SAUSA300_RS05595	1.00367	0.39811	13	protein_coding	NE	rnhC; ribonuclease HIII [EC:3.1.26.4]	DNA replication	// primary metabolic process // macromolecule metabolic process // RNA catabolic process // RNA phosphodiester bond hydrolysis, endonucleolytic // nucleic acid phosphodiester bond hydrolysis // DNA replication, removal of RNA primer // RNA metabolic process // mismatch repair // ribonuclease H2 complex // cytoplasm // magnesium ion binding // metal ion binding // hydrolase activity // RNA-DNA hyb…
USA300FPR3757	SAUSA300_RS05600=zapA	3.7215	0.228541	3	protein_coding	NE	zapA; cell division protein ZapA		// FtsZ-dependent cytokinesis // septin ring assembly // division septum assembly // cell division site // cell septum // cytosol // //
USA300FPR3757	SAUSA300_RS05605=SAUSA300_RS05605	2.85741	0.228541	3	protein_coding	NE			// toxin biosynthetic process // membrane // //
USA300FPR3757	SAUSA300_RS05610=polX	-0.609469	0.145235	17	protein_coding	NE	polX, dpx; DNA polymerase (family X)		// DNA replication // DNA metabolic process // cellular response to DNA damage stimulus // DNA biosynthetic process // DNA repair // cytoplasm // transferase activity // nucleotidyltransferase activity // DNA-directed DNA polymerase activity // catalytic activity // DNA binding //
USA300FPR3757	SAUSA300_RS05615=SAUSA300_RS05615	-7.45689	9.83584e-05	16	protein_coding	NE	mutS2; DNA mismatch repair protein MutS2	Mismatch repair	// nucleic acid phosphodiester bond hydrolysis // negative regulation of DNA recombination // mismatch repair // mismatch repair complex // ATP-dependent DNA damage sensor activity // double-stranded DNA binding // mismatched DNA binding // ATP hydrolysis activity // hydrolase activity // ATP-dependent activity, acting on DNA // ATP binding // endonuclease activity // nuclease activity // damaged…
USA300FPR3757	SAUSA300_RS05620=trxA	-2.93011	0.126194	5	protein_coding	NE	trxA; thioredoxin 1		// cell redox homeostasis // cellular response to oxidative stress // glycerol ether metabolic process // cytoplasm // cytosol // oxidoreductase activity // protein-disulfide reductase (NAD(P)) activity // oxidoreductase activity, acting on a sulfur group of donors, disulfide as acceptor // protein-disulfide reductase activity // thioredoxin-disulfide reductase activity //
USA300FPR3757	SAUSA300_RS05625=SAUSA300_RS05625	2.58967	0.49792	4	protein_coding	NE
USA300FPR3757	SAUSA300_RS05630=uvrC	-1.51647	0.1322	28	protein_coding	NE	uvrC; excinuclease ABC subunit C	Nucleotide excision repair	// nucleotide-excision repair // nucleic acid phosphodiester bond hydrolysis // SOS response // cellular response to DNA damage stimulus // DNA repair // excinuclease repair complex // cytoplasm // DNA binding // excinuclease ABC activity // nuclease activity //
USA300FPR3757	SAUSA300_RS05635=SAUSA300_RS05635	-0.255365	0.188648	8	protein_coding	NE	sdhC, frdC; succinate dehydrogenase / fumarate reductase, cytochrome b subunit	Citrate cycle (TCA cycle), Oxidative phosphorylation, Butanoate metabolism, Metabolic pathways, Biosynthesis of secondary metabolites, Microbial metabolism in diverse environments, Carbon metabolism	// // membrane // metal ion binding // oxidoreductase activity, acting on the CH-CH group of donors //
USA300FPR3757	SAUSA300_RS05640=sdhA	-1.85009	0.0633304	36	protein_coding	NE	sdhA, frdA; succinate dehydrogenase / fumarate reductase, flavoprotein subunit [EC:1.3.5.1 1.3.5.4]	Citrate cycle (TCA cycle), Oxidative phosphorylation, Butanoate metabolism, Metabolic pathways, Biosynthesis of secondary metabolites, Microbial metabolism in diverse environments, Carbon metabolism	// metabolic process // electron transport chain // anaerobic respiration // membrane // plasma membrane // flavin adenine dinucleotide binding // oxidoreductase activity // electron transfer activity // succinate dehydrogenase activity //
USA300FPR3757	SAUSA300_RS05645=sdhB	-5.67278	0.0810342	22	protein_coding	NE	sdhB, frdB; succinate dehydrogenase / fumarate reductase, iron-sulfur subunit [EC:1.3.5.1 1.3.5.4]	Citrate cycle (TCA cycle), Oxidative phosphorylation, Butanoate metabolism, Metabolic pathways, Biosynthesis of secondary metabolites, Microbial metabolism in diverse environments, Carbon metabolism	// respiratory electron transport chain // aerobic respiration // tricarboxylic acid cycle // plasma membrane // 2 iron, 2 sulfur cluster binding // 4 iron, 4 sulfur cluster binding // metal ion binding // 3 iron, 4 sulfur cluster binding // iron-sulfur cluster binding // oxidoreductase activity // electron transfer activity //
USA300FPR3757	SAUSA300_RS05650=racE	-17.1443	2.40023e-06	15	protein_coding	E	murI; glutamate racemase [EC:5.1.1.3]	D-Glutamine and D-glutamate metabolism, Metabolic pathways	// cell wall organization // peptidoglycan biosynthetic process // regulation of cell shape // nitrogen compound metabolic process // // amino-acid racemase activity // racemase activity, acting on amino acids and derivatives // racemase and epimerase activity, acting on amino acids and derivatives // isomerase activity // glutamate racemase activity //
USA300FPR3757	SAUSA300_RS05655=SAUSA300_RS05655	-2.50361	0.370768	8	protein_coding	NE	rdgB; XTP/dITP diphosphohydrolase [EC:3.6.1.66]	Purine metabolism, Metabolic pathways	// nucleobase-containing small molecule biosynthetic process // nucleoside phosphate catabolic process // purine nucleoside triphosphate catabolic process // nucleoside triphosphate catabolic process // nucleotide metabolic process // cytoplasm // cytosol // ITP diphosphatase activity // XTP diphosphatase activity // dITP diphosphatase activity // nucleoside triphosphate diphosphatase activity //…
USA300FPR3757	SAUSA300_RS05660=SAUSA300_RS05660	2.84861	0.135814	7	protein_coding	NE	K07095; uncharacterized protein		// // cellular anatomical entity // metal ion binding // hydrolase activity // zinc ion binding //
USA300FPR3757	SAUSA300_RS05665=SAUSA300_RS05665	-5.546	0.20401	3	protein_coding	NE
USA300FPR3757	SAUSA300_RS05670=ecb	-1.11812	0.327691	3	protein_coding	NE			// // extracellular region // extracellular space // complement binding //
USA300FPR3757	SAUSA300_RS05675=SAUSA300_RS05675	-2.19669	1	1	protein_coding	NE
USA300FPR3757	SAUSA300_RS05680=SAUSA300_RS05680	6.08115	0.0220184	2	protein_coding	NE	flr, flipr; FPRL1 inhibitory protein	Staphylococcus aureus infection	// // extracellular region // //
USA300FPR3757	SAUSA300_RS05685=SAUSA300_RS05685	5.73552	0.0074642	3	protein_coding	NE			// // membrane // //
USA300FPR3757	SAUSA300_RS05690=efb	1.909	0.238678	3	protein_coding	NE	fib, efb; fibrinogen-binding protein	Staphylococcus aureus infection	// negative regulation of blood coagulation in another organism // extracellular region // extracellular space // protein binding // complement binding //
USA300FPR3757	SAUSA300_RS05695=scb	-1.5818	0.0565324	2	protein_coding	NE	scn, scin; staphylococcal complement inhibitor	Staphylococcus aureus infection	// // extracellular region // //
USA300FPR3757	SAUSA300_RS05705=SAUSA300_RS05705	3.4946	0.0356413	2	protein_coding	NE			// // membrane // //
USA300FPR3757	SAUSA300_RS05715=SAUSA300_RS05715	2.71512	1	1	protein_coding	NE
USA300FPR3757	SAUSA300_RS05720=SAUSA300_RS05720	-3.06324	0.145235	16	protein_coding	NE	hlyII; hemolysin II		// modulation of process of another organism // cytolysis in another organism // hemolysis in another organism // cytolysis // extracellular region // toxin activity //
USA300FPR3757	SAUSA300_RS05725=SAUSA300_RS05725	4.30351	1	1	protein_coding	NE			// // membrane // //
USA300FPR3757	SAUSA300_RS05730=SAUSA300_RS05730	4.30351	0.0220184	3	protein_coding	NE
USA300FPR3757	SAUSA300_RS05740=SAUSA300_RS05740	-4.40674	0.145235	6	protein_coding	NE			// // extracellular region // //
USA300FPR3757	SAUSA300_RS05745=SAUSA300_RS05745	1.85908	0.127338	11	protein_coding	NE			// // extracellular region // //
USA300FPR3757	SAUSA300_RS05750=SAUSA300_RS05750	2.62178	0.0772661	8	protein_coding	NE			// // extracellular region // //
USA300FPR3757	SAUSA300_RS05755=argF	-2.10923	0.49792	8	protein_coding	NE	OTC, argF, argI; ornithine carbamoyltransferase [EC:2.1.3.3]	Arginine biosynthesis, Metabolic pathways, Biosynthesis of secondary metabolites, Biosynthesis of amino acids	// arginine biosynthetic process via ornithine // citrulline biosynthetic process // amino acid biosynthetic process // ornithine metabolic process // arginine biosynthetic process // amino acid metabolic process // cytoplasm // carboxyl- or carbamoyltransferase activity // transferase activity // amino acid binding // ornithine carbamoyltransferase activity //
USA300FPR3757	SAUSA300_RS05760=arcC	-3.78799	0.0220184	12	protein_coding	NE	arcC; carbamate kinase [EC:2.7.2.2]	Arginine biosynthesis, Purine metabolism, Nitrogen metabolism, Metabolic pathways, Microbial metabolism in diverse environments, Carbon metabolism	// carbamoyl phosphate catabolic process // arginine deiminase pathway // phosphorylation // arginine metabolic process // cytosol // cytoplasm // transferase activity // kinase activity // carbamate kinase activity // ATP binding // nucleotide binding //
USA300FPR3757	SAUSA300_RS05765=SAUSA300_RS05765	-2.57671	0.483986	25	protein_coding	NE			// // plasma membrane // membrane // //
USA300FPR3757	SAUSA300_RS05770=SAUSA300_RS05770	-2.79483	0.00677197	3	protein_coding	NE			// // membrane // //
USA300FPR3757	SAUSA300_RS05775=SAUSA300_RS05775	-4.34482	0.0945361	15	protein_coding	NE	eta; exfoliative toxin A/B	Staphylococcus aureus infection	// cation transmembrane transport // transmembrane transport // plasma membrane // membrane // cation efflux transmembrane transporter activity //
USA300FPR3757	SAUSA300_RS05780=SAUSA300_RS05780	-0.803186	0.332283	2	protein_coding	NE
USA300FPR3757	SAUSA300_RS05785=SAUSA300_RS05785	-26.8426	0.000767605	5	tRNA		tRNA-Arg; tRNA Arg	Aminoacyl-tRNA biosynthesis	// translation //
USA300FPR3757	SAUSA300_RS05790=SAUSA300_RS05790	0.940597	1	1	protein_coding	NE	psmB; phenol-soluble modulin beta	Quorum sensing	// // extracellular region // //
USA300FPR3757	SAUSA300_RS05795=SAUSA300_RS05795		1	0	protein_coding	NE	psmB; phenol-soluble modulin beta	Quorum sensing	// // extracellular region // //
USA300FPR3757	SAUSA300_RS05800=SAUSA300_RS05800	4.47358	0.113729	4	protein_coding	NE	K07025; putative hydrolase of the HAD superfamily		// dephosphorylation // // 5'-nucleotidase activity // hydrolase activity //
USA300FPR3757	SAUSA300_RS05805=SAUSA300_RS05805	-1.12654	0.205016	4	protein_coding	NE			// // // acetyltransferase activity // acyltransferase activity, transferring groups other than amino-acyl groups // acyltransferase activity // transferase activity // N-acetyltransferase activity //
USA300FPR3757	SAUSA300_RS05810=bshC	-3.57373	0.403534	23	protein_coding	NE	bshC; bacillithiol synthase
USA300FPR3757	SAUSA300_RS05815=mraZ	-15.0526	0.00135043	6	protein_coding	NE	mraZ; MraZ protein		// negative regulation of DNA-templated transcription initiation // regulation of DNA-templated transcription // nucleoid // cytoplasm // DNA-binding transcription factor activity // DNA binding // transcription cis-regulatory region binding //
USA300FPR3757	SAUSA300_RS05820=rsmH	-14.4273	0.00845399	18	protein_coding	NE	mraW, rsmH; 16S rRNA (cytosine1402-N4)-methyltransferase [EC:2.1.1.199]		// rRNA base methylation // methylation // rRNA processing // cytoplasm // rRNA (cytosine-N4-)-methyltransferase activity // transferase activity // methyltransferase activity //
USA300FPR3757	SAUSA300_RS05825=ftsL	-20.9082	0.012381	9	protein_coding	E			// FtsZ-dependent cytokinesis // cell division // cell cycle // cell division site // membrane // plasma membrane // //
USA300FPR3757	SAUSA300_RS05830=SAUSA300_RS05830	-21.3398	2.38464e-11	35	protein_coding	E	pbpA; penicillin-binding protein 1 [EC:3.4.-.-]	Peptidoglycan biosynthesis, Metabolic pathways, beta-Lactam resistance	// cell wall organization // plasma membrane // membrane // penicillin binding //
USA300FPR3757	SAUSA300_RS05835=SAUSA300_RS05835	-22.9773	0.000106293	11	protein_coding	E	mraY; phospho-N-acetylmuramoyl-pentapeptide-transferase [EC:2.7.8.13]	Peptidoglycan biosynthesis, Metabolic pathways, Vancomycin resistance	// cell wall macromolecule biosynthetic process // cell wall organization // cell division // peptidoglycan biosynthetic process // regulation of cell shape // cell cycle // membrane // plasma membrane // metal ion binding // phosphotransferase activity, for other substituted phosphate groups // UDP-N-acetylmuramoyl-L-alanyl-D-glutamyl-meso-2,6-diaminopimelyl-D-alanyl-D-alanine:undecaprenyl-phosp…
USA300FPR3757	SAUSA300_RS05840=SAUSA300_RS05840	-30.0836	1.02111e-07	15	protein_coding	E	murD; UDP-N-acetylmuramoylalanine--D-glutamate ligase [EC:6.3.2.9]	D-Glutamine and D-glutamate metabolism, Peptidoglycan biosynthesis, Metabolic pathways	// cell wall organization // cell division // peptidoglycan biosynthetic process // biosynthetic process // regulation of cell shape // cell cycle // cytoplasm // acid-amino acid ligase activity // ligase activity // UDP-N-acetylmuramoylalanine-D-glutamate ligase activity // ATP binding // nucleotide binding //
USA300FPR3757	SAUSA300_RS05845=SAUSA300_RS05845	-24.7395	5.23509e-08	16	protein_coding	E	ftsQ; cell division protein FtsQ		// FtsZ-dependent cytokinesis // cell division // cell cycle // cell division site // membrane // plasma membrane // //
USA300FPR3757	SAUSA300_RS05850=ftsA	-29.8168	1.47923e-05	9	protein_coding	E	ftsA; cell division protein FtsA		// FtsZ-dependent cytokinesis // cell division // cell cycle // cell division site // membrane // cytoplasmic side of plasma membrane // plasma membrane // //
USA300FPR3757	SAUSA300_RS05855=ftsZ	-28.1369	5.23509e-08	16	protein_coding	E	ftsZ; cell division protein FtsZ		// cell septum assembly // protein polymerization // FtsZ-dependent cytokinesis // division septum assembly // cell division // cell cycle // cell division site // cytoplasm // GTP binding // GTPase activity // nucleotide binding //
USA300FPR3757	SAUSA300_RS05860=pgeF	0.110865	0.233674	10	protein_coding	NE	yfiH; polyphenol oxidase [EC:1.10.3.-]		// // // transferase activity // metal ion binding // adenosine deaminase activity // S-methyl-5-thioadenosine phosphorylase activity // purine-nucleoside phosphorylase activity // copper ion binding //
USA300FPR3757	SAUSA300_RS05865=SAUSA300_RS05865	2.6595	0.124538	6	protein_coding	NE	yggS, PROSC; PLP dependent protein		// // intracellular anatomical structure // pyridoxal phosphate binding //
USA300FPR3757	SAUSA300_RS05870=SAUSA300_RS05870	0.611927	0.350916	10	protein_coding	NE	sepF; cell division inhibitor SepF		// FtsZ-dependent cytokinesis // division septum assembly // cell septum assembly // cell division // cell cycle // cytoplasm // //
USA300FPR3757	SAUSA300_RS05875=SAUSA300_RS05875	4.98658	0.327975	7	protein_coding	NE	yggT; YggT family protein		// // membrane // //
USA300FPR3757	SAUSA300_RS05880=SAUSA300_RS05880	-5.31234	0.0498916	8	protein_coding	NE			// // // RNA binding //
USA300FPR3757	SAUSA300_RS05885=SAUSA300_RS05885	-9.41314	0.0546086	7	protein_coding	NE	divIVA; cell division initiation protein		// cell division // cell cycle // cytoplasm // //
USA300FPR3757	SAUSA300_RS05890=ileS	-26.9742	1.11121e-10	37	protein_coding	E	IARS, ileS; isoleucyl-tRNA synthetase [EC:6.1.1.5]	Aminoacyl-tRNA biosynthesis	// aminoacyl-tRNA metabolism involved in translational fidelity // isoleucyl-tRNA aminoacylation // tRNA aminoacylation for protein translation // translation // cytosol // cytoplasm // zinc ion binding // metal ion binding // ligase activity // ATP binding // isoleucine-tRNA ligase activity // aminoacyl-tRNA ligase activity // aminoacyl-tRNA editing activity // nucleotide binding // tRNA binding…
USA300FPR3757	SAUSA300_RS05895=SAUSA300_RS05895	-0.425417	0.368395	12	protein_coding	NE	catE; catechol 2,3-dioxygenase [EC:1.13.11.2]	Benzoate degradation, Xylene degradation, Styrene degradation, Metabolic pathways, Microbial metabolism in diverse environments, Degradation of aromatic compounds
USA300FPR3757	SAUSA300_RS05900=SAUSA300_RS05900	0.0615449	0.49792	2	pseudogene	NE
USA300FPR3757	SAUSA300_RS05905=lspA	-5.72029	0.292648	5	protein_coding	NE	lspA; signal peptidase II [EC:3.4.23.36]	Protein export	// proteolysis // membrane // plasma membrane // hydrolase activity // peptidase activity // aspartic-type endopeptidase activity //
USA300FPR3757	SAUSA300_RS05910=SAUSA300_RS05910	-9.36731	0.0153798	13	protein_coding	NE	rluD; 23S rRNA pseudouridine1911/1915/1917 synthase [EC:5.4.99.23]		// RNA modification // pseudouridine synthesis // enzyme-directed rRNA pseudouridine synthesis // cytosol // rRNA pseudouridine synthase activity // isomerase activity // pseudouridine synthase activity // RNA binding //
USA300FPR3757	SAUSA300_RS05915=pyrR	-5.38297	0.0501693	5	protein_coding	NE	pyrR; pyrimidine operon attenuation protein / uracil phosphoribosyltransferase [EC:2.4.2.9]	Pyrimidine metabolism, Metabolic pathways	// nucleoside metabolic process // DNA-templated transcription termination // // glycosyltransferase activity // transferase activity // uracil phosphoribosyltransferase activity // RNA binding //
USA300FPR3757	SAUSA300_RS05920=SAUSA300_RS05920	-8.84555	8.82594e-05	22	protein_coding	NE	uraA, pyrP; uracil permease		// nucleobase transport // transmembrane transport // plasma membrane // membrane // nucleobase transmembrane transporter activity // transmembrane transporter activity // uracil transmembrane transporter activity // transporter activity //
USA300FPR3757	SAUSA300_RS05925=SAUSA300_RS05925	-6.2698	0.0267893	8	protein_coding	NE	pyrB, PYR2; aspartate carbamoyltransferase catalytic subunit [EC:2.1.3.2]	Pyrimidine metabolism, Alanine, aspartate and glutamate metabolism, Metabolic pathways, Biosynthesis of cofactors	// nitrogen compound metabolic process // 'de novo' UMP biosynthetic process // pyrimidine ribonucleotide biosynthetic process // amino acid metabolic process // pyrimidine nucleotide biosynthetic process // 'de novo' pyrimidine nucleobase biosynthetic process // cytosol // cytoplasm // carboxyl- or carbamoyltransferase activity // transferase activity // amino acid binding // aspartate carbamoyl…
USA300FPR3757	SAUSA300_RS05930=SAUSA300_RS05930	-7.13732	0.00227781	20	protein_coding	NE	URA4, pyrC; dihydroorotase [EC:3.5.2.3]	Pyrimidine metabolism, Metabolic pathways, Biosynthesis of cofactors	// organonitrogen compound metabolic process // 'de novo' UMP biosynthetic process // pyrimidine nucleotide biosynthetic process // purine nucleobase catabolic process // cytoplasm // metal ion binding // hydrolase activity, acting on carbon-nitrogen (but not peptide) bonds, in cyclic amides // hydrolase activity, acting on carbon-nitrogen (but not peptide) bonds // hydrolase activity // zinc ion…
USA300FPR3757	SAUSA300_RS05935=carA	0.782998	0.0680921	17	protein_coding	NE	carA, CPA1; carbamoyl-phosphate synthase small subunit [EC:6.3.5.5]	Pyrimidine metabolism, Alanine, aspartate and glutamate metabolism, Metabolic pathways, Biosynthesis of cofactors	// nitrogen compound metabolic process // 'de novo' UMP biosynthetic process // amino acid biosynthetic process // glutamine metabolic process // arginine biosynthetic process // pyrimidine nucleotide biosynthetic process // 'de novo' pyrimidine nucleobase biosynthetic process // urea cycle // cytoplasm // carbamoyl-phosphate synthase complex // ligase activity // ATP binding // carbamoyl-phospha…
USA300FPR3757	SAUSA300_RS05940=carB	-5.20571	0.000415537	49	protein_coding	E	carB, CPA2; carbamoyl-phosphate synthase large subunit [EC:6.3.5.5]	Pyrimidine metabolism, Alanine, aspartate and glutamate metabolism, Metabolic pathways, Biosynthesis of cofactors	// glutamine metabolic process // 'de novo' UMP biosynthetic process // amino acid biosynthetic process // nitrogen compound metabolic process // arginine biosynthetic process // pyrimidine nucleotide biosynthetic process // urea cycle // cytoplasm // catalytic activity // metal ion binding // ligase activity // ATP binding // carbamoyl-phosphate synthase (glutamine-hydrolyzing) activity // carba…
USA300FPR3757	SAUSA300_RS05945=pyrF	-8.37691	0.0480512	10	protein_coding	NE	pyrF; orotidine-5'-phosphate decarboxylase [EC:4.1.1.23]	Pyrimidine metabolism, Metabolic pathways, Biosynthesis of cofactors	// 'de novo' UMP biosynthetic process // pyrimidine nucleotide biosynthetic process // 'de novo' pyrimidine nucleobase biosynthetic process // cytosol // carboxy-lyase activity // lyase activity // orotidine-5'-phosphate decarboxylase activity // catalytic activity //
USA300FPR3757	SAUSA300_RS05950=SAUSA300_RS05950	-6.27109	0.145235	6	protein_coding	NE	pyrE; orotate phosphoribosyltransferase [EC:2.4.2.10]	Pyrimidine metabolism, Metabolic pathways, Biosynthesis of cofactors	// pyrimidine nucleobase biosynthetic process // UMP biosynthetic process // 'de novo' UMP biosynthetic process // nucleoside metabolic process // pyrimidine nucleotide biosynthetic process // // guanine phosphoribosyltransferase activity // hypoxanthine phosphoribosyltransferase activity // glycosyltransferase activity // transferase activity // orotate phosphoribosyltransferase activity // magn…
USA300FPR3757	SAUSA300_RS05955=SAUSA300_RS05955	-5.14663	0.49792	2	protein_coding	NE
USA300FPR3757	SAUSA300_RS05960=SAUSA300_RS05960	-0.954907	0.483986	8	protein_coding	NE
USA300FPR3757	SAUSA300_RS05965=SAUSA300_RS05965	-4.68373	0.0388904	17	protein_coding	NE			// translation // ribosome-associated ubiquitin-dependent protein catabolic process // rescue of stalled ribosome // RQC complex // RNA binding // ribosomal large subunit binding // tRNA binding //
USA300FPR3757	SAUSA300_RS05970=gmk	-33.7155	0.000269803	6	protein_coding	E	E2.7.4.8, gmk; guanylate kinase [EC:2.7.4.8]	Purine metabolism, Metabolic pathways	// GDP metabolic process // GMP metabolic process // phosphorylation // purine nucleotide metabolic process // cytosol // cytoplasm // transferase activity // kinase activity // ATP binding // guanylate kinase activity // nucleotide binding //
USA300FPR3757	SAUSA300_RS05975=SAUSA300_RS05975	-19.5207	0.0870903	4	protein_coding	NE	rpoZ; DNA-directed RNA polymerase subunit omega [EC:2.7.7.6]	RNA polymerase	// DNA-templated transcription // DNA-directed RNA polymerase complex // nucleotidyltransferase activity // transferase activity // DNA-directed 5'-3' RNA polymerase activity // DNA binding //
USA300FPR3757	SAUSA300_RS05980=coaBC	-19.3373	0.00012897	11	protein_coding	E	coaBC, dfp; phosphopantothenoylcysteine decarboxylase / phosphopantothenate---cysteine ligase [EC:4.1.1.36 6.3.2.5]	Pantothenate and CoA biosynthesis, Metabolic pathways, Biosynthesis of cofactors	// metabolic process // pantothenate catabolic process // coenzyme A biosynthetic process // phosphopantothenoylcysteine decarboxylase complex // metal ion binding // ligase activity // carboxy-lyase activity // lyase activity // FMN binding // phosphopantothenoylcysteine decarboxylase activity // phosphopantothenate--cysteine ligase activity // catalytic activity //
USA300FPR3757	SAUSA300_RS05985=priA	-1.43199	0.225482	30	protein_coding	E	priA; primosomal protein N' (replication factor Y) (superfamily II helicase) [EC:3.6.4.-]	Homologous recombination	// DNA duplex unwinding // DNA recombination // double-strand break repair // DNA replication initiation // DNA replication, synthesis of RNA primer // DNA unwinding involved in DNA replication // DNA replication // primosome complex // DNA helicase activity // metal ion binding // 3'-5' DNA helicase activity // hydrolase activity // zinc ion binding // ATP binding // helicase activity // DNA bin…
USA300FPR3757	SAUSA300_RS05990=SAUSA300_RS05990	-1.52866	0.49792	10	protein_coding	NE
USA300FPR3757	SAUSA300_RS05995=SAUSA300_RS05995	-0.796798	0.304307	3	protein_coding	NE			// // membrane // //
USA300FPR3757	SAUSA300_RS06000=SAUSA300_RS06000	-9.89239	0.00677197	3	protein_coding	NE	PDF, def; peptide deformylase [EC:3.5.1.88]		// co-translational protein modification // N-terminal protein amino acid modification // peptidyl-methionine modification // translation // // peptide deformylase activity // hydrolase activity //
USA300FPR3757	SAUSA300_RS06005=SAUSA300_RS06005	-6.29805	0.000828282	17	protein_coding	NE	MTFMT, fmt; methionyl-tRNA formyltransferase [EC:2.1.2.9]	One carbon pool by folate, Aminoacyl-tRNA biosynthesis	// charged-tRNA amino acid modification // conversion of methionyl-tRNA to N-formyl-methionyl-tRNA // biosynthetic process // translational initiation // translation // cytosol // hydroxymethyl-, formyl- and related transferase activity // transferase activity // methionyl-tRNA formyltransferase activity // catalytic activity //
USA300FPR3757	SAUSA300_RS06010=rsmB	-5.1725	0.202874	14	protein_coding	NE	rsmB, sun; 16S rRNA (cytosine967-C5)-methyltransferase [EC:2.1.1.176]		// RNA methylation // rRNA base methylation // methylation // rRNA processing // regulation of DNA-templated transcription // cytosol // cytoplasm // transferase activity // rRNA (cytosine-C5-)-methyltransferase activity // rRNA methyltransferase activity // methyltransferase activity // RNA binding //
USA300FPR3757	SAUSA300_RS06015=rlmN	-6.09161	0.00363762	12	protein_coding	NE	rlmN; 23S rRNA (adenine2503-C2)-methyltransferase [EC:2.1.1.192]		// rRNA base methylation // response to antibiotic // methylation // tRNA methylation // tRNA processing // rRNA processing // cytoplasm // rRNA binding // tRNA (adenine-C2-)-methyltransferase activity // tRNA binding // rRNA (adenine-C2-)-methyltransferase activity // 4 iron, 4 sulfur cluster binding // iron-sulfur cluster binding // metal ion binding // transferase activity // rRNA methyltransf…
USA300FPR3757	SAUSA300_RS06020=SAUSA300_RS06020	3.97066	0.00874073	7	protein_coding	NE	prpC, phpP; PPM family protein phosphatase [EC:3.1.3.16]		// protein dephosphorylation // // phosphatase activity // protein serine/threonine phosphatase activity //
USA300FPR3757	SAUSA300_RS06025=pknB	-6.01631	0.0710405	26	protein_coding	NE	prkC, stkP; eukaryotic-like serine/threonine-protein kinase [EC:2.7.11.1]		// peptidyl-serine phosphorylation // protein phosphorylation // cytosol // membrane // protein serine/threonine/tyrosine kinase activity // nucleotide binding // protein serine/threonine kinase activity // protein serine kinase activity // ATP binding // protein kinase activity //
USA300FPR3757	SAUSA300_RS06030=rsgA	-6.86178	0.0650922	7	protein_coding	E	rsgA, engC; ribosome biogenesis GTPase / thiamine phosphate phosphatase [EC:3.6.1.- 3.1.3.100]	Thiamine metabolism, Metabolic pathways	// ribosomal small subunit biogenesis // ribosome biogenesis // cytoplasm // metal ion binding // rRNA binding // hydrolase activity // GTP binding // GTPase activity // RNA binding // nucleotide binding //
USA300FPR3757	SAUSA300_RS06035=SAUSA300_RS06035	-9.62645	0.000760907	9	protein_coding	E	rpe, RPE; ribulose-phosphate 3-epimerase [EC:5.1.3.1]	Pentose phosphate pathway, Pentose and glucuronate interconversions, Metabolic pathways, Biosynthesis of secondary metabolites, Microbial metabolism in diverse environments, Carbon metabolism, Biosynthesis of amino acids	// cellular carbohydrate metabolic process // pentose catabolic process // pentose-phosphate shunt, non-oxidative branch // pentose-phosphate shunt // carbohydrate metabolic process // cytosol // metal ion binding // racemase and epimerase activity, acting on carbohydrates and derivatives // isomerase activity // D-ribulose-phosphate 3-epimerase activity // catalytic activity //
USA300FPR3757	SAUSA300_RS06040=SAUSA300_RS06040	-2.30779	0.0870903	5	protein_coding	E	thiN, TPK1, THI80; thiamine pyrophosphokinase [EC:2.7.6.2]	Thiamine metabolism, Metabolic pathways, Biosynthesis of cofactors	// thiamine-containing compound metabolic process // phosphorylation // thiamine diphosphate biosynthetic process // thiamine metabolic process // // transferase activity // kinase activity // nucleotide binding // thiamine binding // ATP binding // thiamine diphosphokinase activity //
USA300FPR3757	SAUSA300_RS06045=SAUSA300_RS06045	-9.45679	0.0220184	2	protein_coding	NE	RP-L28, MRPL28, rpmB; large subunit ribosomal protein L28	Ribosome	// translation // ribonucleoprotein complex // ribosome // structural constituent of ribosome //
USA300FPR3757	SAUSA300_RS06050=SAUSA300_RS06050		1	0	protein_coding	NE
USA300FPR3757	SAUSA300_RS06055=SAUSA300_RS06055	-5.10639	0.177222	16	protein_coding	NE	K07030; uncharacterized protein		// phosphorylation // glycerol metabolic process // // glycerone kinase activity //
USA300FPR3757	SAUSA300_RS06060=recG	-4.03844	0.0845697	26	protein_coding	NE	recG; ATP-dependent DNA helicase RecG [EC:3.6.4.12]	Homologous recombination	// DNA duplex unwinding // RNA secondary structure unwinding // cellular response to DNA damage stimulus // DNA recombination // DNA repair // cytoplasm // ATP hydrolysis activity // DNA helicase activity // hydrolase activity // ATP binding // helicase activity // RNA helicase activity // DNA binding // nucleic acid binding // nucleotide binding //
USA300FPR3757	SAUSA300_RS06065=fapR	-31.6948	0.00227781	4	protein_coding	NE			// negative regulation of DNA-templated transcription // negative regulation of fatty acid biosynthetic process // fatty acid biosynthetic process // fatty acid metabolic process // lipid metabolic process // // metal ion binding // DNA-binding transcription factor activity // DNA binding //
USA300FPR3757	SAUSA300_RS06070=plsX	-20.5739	3.68693e-05	8	protein_coding	E	plsX; phosphate acyltransferase [EC:2.3.1.274]	Glycerolipid metabolism, Metabolic pathways, Biosynthesis of secondary metabolites	// phospholipid biosynthetic process // phospholipid metabolic process // fatty acid biosynthetic process // lipid metabolic process // cytoplasm // phosphate:acyl-[acyl carrier protein] acyltransferase activity // acyltransferase activity, transferring groups other than amino-acyl groups // transferase activity // catalytic activity //
USA300FPR3757	SAUSA300_RS06075=fabD	-26.955	6.43558e-06	10	protein_coding	E	fabD, MCAT, MCT1; [acyl-carrier-protein] S-malonyltransferase [EC:2.3.1.39]	Fatty acid biosynthesis, Metabolic pathways, Biosynthesis of secondary metabolites, Fatty acid metabolism	// lipid metabolic process // fatty acid metabolic process // fatty acid biosynthetic process // cytosol // S-malonyltransferase activity // acyltransferase activity // transferase activity // [acyl-carrier-protein] S-malonyltransferase activity //
USA300FPR3757	SAUSA300_RS06080=fabG	-10.2358	0.00227781	4	protein_coding	E	fabG, OAR1; 3-oxoacyl-[acyl-carrier protein] reductase [EC:1.1.1.100]	Fatty acid biosynthesis, Biotin metabolism, Metabolic pathways, Biosynthesis of secondary metabolites, Fatty acid metabolism, Biosynthesis of cofactors	// fatty acid metabolic process // lipid metabolic process // fatty acid elongation // fatty acid biosynthetic process // // oxidoreductase activity, acting on the CH-OH group of donors, NAD or NADP as acceptor // NAD binding // oxidoreductase activity // 3-oxoacyl-[acyl-carrier-protein] reductase (NADPH) activity // nucleotide binding //
USA300FPR3757	SAUSA300_RS06090=SAUSA300_RS06090	-17.1995	0.0220184	2	protein_coding	E	acpP; acyl carrier protein	Metabolic pathways, Biosynthesis of secondary metabolites	// lipid A biosynthetic process // fatty acid biosynthetic process // fatty acid metabolic process // lipid metabolic process // cytosol // cytoplasm // phosphopantetheine binding // acyl carrier activity // acyl binding //
USA300FPR3757	SAUSA300_RS06095=SAUSA300_RS06095	-15.0239	0.0120851	6	protein_coding	NE	rnc, DROSHA, RNT1; ribonuclease III [EC:3.1.26.3]		// regulation of gene expression // RNA phosphodiester bond hydrolysis // nucleic acid phosphodiester bond hydrolysis // RNA phosphodiester bond hydrolysis, endonucleolytic // rRNA catabolic process // tRNA processing // mRNA processing // RNA processing // rRNA processing // cytoplasm // metal ion binding // rRNA binding // hydrolase activity // ribonuclease III activity // endonuclease activity…
USA300FPR3757	SAUSA300_RS06100=smc	-21.9175	2.77372e-07	23	protein_coding	NE	smc; chromosome segregation protein		// chromosome organization // chromosome condensation // sister chromatid cohesion // chromosome segregation // DNA replication // cytoplasm // chromosome // ATP hydrolysis activity // ATP binding // DNA binding // nucleotide binding //
USA300FPR3757	SAUSA300_RS06105=ftsY	-19.1176	4.05774e-06	12	protein_coding	E	ftsY; fused signal recognition particle receptor	Quorum sensing, Protein export, Bacterial secretion system	// protein targeting // SRP-dependent cotranslational protein targeting to membrane // protein targeting to membrane // membrane // plasma membrane // cytoplasm // signal recognition particle binding // GTP binding // GTPase activity // nucleotide binding //
USA300FPR3757	SAUSA300_RS06110=SAUSA300_RS06110	-17.35	0.00677197	3	protein_coding	NE	K09787; uncharacterized protein
USA300FPR3757	SAUSA300_RS06115=ffh	-29.9359	1.02111e-07	15	protein_coding	E	SRP54, ffh; signal recognition particle subunit SRP54 [EC:3.6.5.4]	Quorum sensing, Protein export, Bacterial secretion system	// SRP-dependent cotranslational protein targeting to membrane // protein targeting to membrane // ribonucleoprotein complex // signal recognition particle // cytoplasm // 7S RNA binding // GTP binding // GTPase activity // RNA binding // nucleotide binding //
USA300FPR3757	SAUSA300_RS06120=rpsP	-20.9376	0.0220184	2	protein_coding	E	RP-S16, MRPS16, rpsP; small subunit ribosomal protein S16	Ribosome	// translation // intracellular organelle // cytoplasm // ribonucleoprotein complex // small ribosomal subunit // ribosome // structural constituent of ribosome //
USA300FPR3757	SAUSA300_RS06125=rimM	-18.4776	0.000269803	6	protein_coding	E	rimM; 16S rRNA processing protein RimM		// ribosomal small subunit biogenesis // ribosome biogenesis // rRNA processing // ribosome // cytoplasm // ribosome binding //
USA300FPR3757	SAUSA300_RS06130=trmD	-16.3027	1.00791e-06	17	protein_coding	E	trmD; tRNA (guanine37-N1)-methyltransferase [EC:2.1.1.228]		// tRNA modification // tRNA N1-guanine methylation // methylation // tRNA processing // cytosol // cytoplasm // tRNA (guanine(37)-N(1))-methyltransferase activity // 2-C-methyl-D-erythritol 4-phosphate cytidylyltransferase activity // transferase activity // tRNA (guanine-N1-)-methyltransferase activity // methyltransferase activity //
USA300FPR3757	SAUSA300_RS06135=rplS	-31.5648	0.00467217	7	protein_coding	E	RP-L19, MRPL19, rplS; large subunit ribosomal protein L19	Ribosome	// translation // ribonucleoprotein complex // cytosolic large ribosomal subunit // ribosome // structural constituent of ribosome //
USA300FPR3757	SAUSA300_RS06145=SAUSA300_RS06145	0.411091	0.104714	25	protein_coding	NE			// // membrane // //
USA300FPR3757	SAUSA300_RS06150=ylqF	-17.5119	0.00160093	5	protein_coding	E	rbgA; ribosome biogenesis GTPase A		// translation // ribosome biogenesis // cytoplasm // GTP binding // GTPase activity // nucleotide binding //
USA300FPR3757	SAUSA300_RS06155=SAUSA300_RS06155	-1.00029	0.146336	11	protein_coding	NE	rnhB; ribonuclease HII [EC:3.1.26.4]	DNA replication	// primary metabolic process // macromolecule metabolic process // RNA catabolic process // RNA phosphodiester bond hydrolysis, endonucleolytic // nucleic acid phosphodiester bond hydrolysis // DNA replication, removal of RNA primer // mismatch repair // ribonuclease H2 complex // cytoplasm // manganese ion binding // metal ion binding // hydrolase activity // RNA-DNA hybrid ribonuclease activity…
USA300FPR3757	SAUSA300_RS06160=sucC	-5.30627	0.0025153	16	protein_coding	E	sucC; succinyl-CoA synthetase beta subunit [EC:6.2.1.5]	Citrate cycle (TCA cycle), Propanoate metabolism, C5-Branched dibasic acid metabolism, Metabolic pathways, Biosynthesis of secondary metabolites, Microbial metabolism in diverse environments, Carbon metabolism	// succinyl-CoA metabolic process // tricarboxylic acid cycle // cytoplasm // succinate-CoA ligase complex // cytosol // magnesium ion binding // metal ion binding // ligase activity // ATP binding // succinate-CoA ligase (ADP-forming) activity // catalytic activity // nucleotide binding //
USA300FPR3757	SAUSA300_RS06165=sucD	-3.80524	0.303418	16	protein_coding	NE	sucD; succinyl-CoA synthetase alpha subunit [EC:6.2.1.5]	Citrate cycle (TCA cycle), Propanoate metabolism, C5-Branched dibasic acid metabolism, Metabolic pathways, Biosynthesis of secondary metabolites, Microbial metabolism in diverse environments, Carbon metabolism	// nucleoside triphosphate biosynthetic process // succinate metabolic process // succinyl-CoA metabolic process // tricarboxylic acid cycle // succinate-CoA ligase complex (ADP-forming) // cytosol // succinate-CoA ligase (GDP-forming) activity // nucleoside diphosphate kinase activity // ligase activity // succinate-CoA ligase (ADP-forming) activity // catalytic activity // nucleotide binding //
USA300FPR3757	SAUSA300_RS06170=SAUSA300_RS06170	0.246052	0.461679	7	protein_coding	NE			// cell wall organization // extracellular region // lytic endotransglycosylase activity // hydrolase activity //
USA300FPR3757	SAUSA300_RS06175=fmhC	-2.506	0.376105	10	protein_coding	NE			// cell wall organization // regulation of cell shape // peptidoglycan biosynthetic process // protein phosphopantetheinylation // cell wall macromolecule biosynthetic process // cytoplasm // acyltransferase activity // aminoacyltransferase activity // nucleotide binding //
USA300FPR3757	SAUSA300_RS06180=dprA	-9.05413	0.00218456	12	protein_coding	NE	smf; DNA processing protein		// DNA-mediated transformation // // //
USA300FPR3757	SAUSA300_RS06185=topA	-10.9085	0.000118367	32	protein_coding	NE	topA; DNA topoisomerase I [EC:5.6.2.1]		// DNA topological change // chromosome // metal ion binding // isomerase activity // DNA topoisomerase type I (single strand cut, ATP-independent) activity // DNA topoisomerase activity // DNA binding //
USA300FPR3757	SAUSA300_RS06190=SAUSA300_RS06190	-2.8096	0.421772	22	protein_coding	NE	trmFO, gid; methylenetetrahydrofolate--tRNA-(uracil-5-)-methyltransferase [EC:2.1.1.74]		// methylation // tRNA methylation // tRNA processing // tRNA wobble uridine modification // cytosol // cytoplasm // 5,10-methylenetetrahydrofolate-dependent tRNA (m5U54) methyltransferase activity // flavin adenine dinucleotide binding // methylenetetrahydrofolate-tRNA-(uracil-5-)-methyltransferase (FADH2-oxidizing) activity // transferase activity // methyltransferase activity //
USA300FPR3757	SAUSA300_RS06195=xerC	1.41285	0.49792	10	protein_coding	NE	xerC; integrase/recombinase XerC		// transposition, DNA-mediated // cell division // DNA integration // chromosome segregation // cell cycle // DNA recombination // cytoplasm // tyrosine-based site-specific recombinase activity // DNA binding //
USA300FPR3757	SAUSA300_RS06200=hslV	-7.75051	0.479025	4	protein_coding	NE	hslV, clpQ; ATP-dependent HslUV protease, peptidase subunit HslV [EC:3.4.25.2]		// protein catabolic process // proteolysis involved in protein catabolic process // metabolic process // proteolysis // HslUV protease complex // proteasome core complex // cytoplasm // metal ion binding // hydrolase activity // peptidase activity // threonine-type endopeptidase activity // catalytic activity //
USA300FPR3757	SAUSA300_RS06205=hslU	-11.9538	0.000111185	17	protein_coding	NE	hslU; ATP-dependent HslUV protease ATP-binding subunit HslU		// proteolysis involved in protein catabolic process // positive regulation of proteasomal protein catabolic process // protein unfolding // proteolysis // HslUV protease complex // cytoplasm // proteasome-activating activity // peptidase activity // ATP hydrolysis activity // ATP binding // nucleotide binding //
USA300FPR3757	SAUSA300_RS06210=codY	-22.4881	0.00227781	4	protein_coding	NE	codY; transcriptional pleiotropic repressor		// negative regulation of DNA-templated transcription // regulation of DNA-templated transcription // cytoplasm // GTP binding // DNA-binding transcription factor activity // DNA binding // nucleotide binding //
USA300FPR3757	SAUSA300_RS06215=SAUSA300_RS06215	-3.30382	1	1	protein_coding	NE
USA300FPR3757	SAUSA300_RS06220=rpsB	-23.3266	0.000269803	10	protein_coding	E	RP-S2, MRPS2, rpsB; small subunit ribosomal protein S2	Ribosome
USA300FPR3757	SAUSA300_RS06225=SAUSA300_RS06225		1	0	protein_coding	NE
USA300FPR3757	SAUSA300_RS06230=SAUSA300_RS06230	-32.1043	3.68693e-05	8	protein_coding	E	tsf, TSFM; elongation factor Ts		// translational elongation // translation // cellular anatomical entity // cytoplasm // translation elongation factor activity //
USA300FPR3757	SAUSA300_RS06235=SAUSA300_RS06235	-19.603	1.47923e-05	9	protein_coding	E	pyrH; uridylate kinase [EC:2.7.4.22]	Pyrimidine metabolism, Metabolic pathways, Biosynthesis of cofactors	// nucleoside monophosphate phosphorylation // UDP biosynthetic process // 'de novo' CTP biosynthetic process // phosphorylation // metabolic process // pyrimidine nucleotide biosynthetic process // cytosol // cytoplasm // UMP kinase activity // transferase activity // kinase activity // uridylate kinase activity // ATP binding // catalytic activity // nucleotide binding //
USA300FPR3757	SAUSA300_RS06240=frr	-5.4901	0.0220184	6	protein_coding	E	frr, MRRF, RRF; ribosome recycling factor		// translational termination // translation // cytoplasmic translational termination // cytosol // cytoplasm // ribosomal large subunit binding //
USA300FPR3757	SAUSA300_RS06245=SAUSA300_RS06245	-31.7703	1.47923e-05	9	protein_coding	E	uppS; undecaprenyl diphosphate synthase [EC:2.5.1.31]	Peptidoglycan biosynthesis, Terpenoid backbone biosynthesis, Biosynthesis of secondary metabolites	// polyprenol biosynthetic process // cytosol // manganese ion binding // di-trans,poly-cis-decaprenylcistransferase activity // metal ion binding // transferase activity, transferring alkyl or aryl (other than methyl) groups // transferase activity // prenyltransferase activity // polyprenyltransferase activity // magnesium ion binding //
USA300FPR3757	SAUSA300_RS06250=SAUSA300_RS06250	-31.0827	1.47923e-05	9	protein_coding	E	E2.7.7.41, CDS1, CDS2, cdsA; phosphatidate cytidylyltransferase [EC:2.7.7.41]	Glycerophospholipid metabolism, Metabolic pathways, Biosynthesis of secondary metabolites	// phospholipid biosynthetic process // CDP-diacylglycerol biosynthetic process // phosphatidylglycerol biosynthetic process // plasma membrane // membrane // nucleotidyltransferase activity // transferase activity, transferring phosphorus-containing groups // transferase activity // phosphatidate cytidylyltransferase activity //
USA300FPR3757	SAUSA300_RS06255=rseP	-28.308	1.02111e-07	15	protein_coding	NE	rseP; regulator of sigma E protease [EC:3.4.24.-]		// proteolysis // membrane // plasma membrane // metal ion binding // hydrolase activity // metallopeptidase activity // peptidase activity // metalloendopeptidase activity //
USA300FPR3757	SAUSA300_RS06260=SAUSA300_RS06260	-28.001	3.62125e-10	23	protein_coding	E	PARS, proS; prolyl-tRNA synthetase [EC:6.1.1.15]	Aminoacyl-tRNA biosynthesis	// aminoacyl-tRNA metabolism involved in translational fidelity // prolyl-tRNA aminoacylation // tRNA aminoacylation for protein translation // translation // cytosol // cytoplasm // transferase activity // ligase activity // ATP binding // proline-tRNA ligase activity // aminoacyl-tRNA ligase activity // aminoacyl-tRNA editing activity // nucleotide binding //
USA300FPR3757	SAUSA300_RS06265=SAUSA300_RS06265	-24.9905	2.93892e-11	57	protein_coding	E	polC; DNA polymerase III subunit alpha, Gram-positive type [EC:2.7.7.7]	DNA replication, Mismatch repair, Homologous recombination	// DNA-templated DNA replication // nucleic acid phosphodiester bond hydrolysis // DNA biosynthetic process // DNA replication // cytoplasm // hydrolase activity // nucleotidyltransferase activity // transferase activity // 3'-5' exonuclease activity // exonuclease activity // nuclease activity // DNA-directed DNA polymerase activity // catalytic activity // DNA binding // nucleic acid binding //
USA300FPR3757	SAUSA300_RS06270=rimP	-19.1865	6.43558e-06	10	protein_coding	NE	rimP; ribosome maturation factor RimP		// ribosomal small subunit biogenesis // ribosome biogenesis // translation // ribosomal small subunit assembly // cytosol // cytoplasm // //
USA300FPR3757	SAUSA300_RS06275=nusA	-18.714	2.82909e-06	11	protein_coding	E	nusA; transcription termination/antitermination protein NusA		// transcription antitermination // regulation of termination of DNA-templated transcription // regulation of DNA-templated transcription // DNA-templated transcription termination // cytosol // cytoplasm // RNA binding // DNA-binding transcription factor activity // nucleic acid binding //
USA300FPR3757	SAUSA300_RS06280=SAUSA300_RS06280	-21.2657	0.000767605	5	protein_coding	NE	ylxR; uncharacterized protein
USA300FPR3757	SAUSA300_RS06285=SAUSA300_RS06285	-19.4585	0.0220184	2	protein_coding	NE			// // cytosolic large ribosomal subunit // structural constituent of ribosome // RNA binding //
USA300FPR3757	SAUSA300_RS06290=infB	-16.6431	2.11046e-09	23	protein_coding	E	infB, MTIF2; translation initiation factor IF-2		// translational initiation // translation // cytoplasm // GTP binding // GTPase activity // translation initiation factor activity // nucleotide binding //
USA300FPR3757	SAUSA300_RS06295=rbfA	-12.5078	0.0220184	2	protein_coding	NE	rbfA; ribosome-binding factor A		// maturation of SSU-rRNA // ribosome biogenesis // rRNA processing // cytosol // cytoplasm // ribosomal small subunit binding //
USA300FPR3757	SAUSA300_RS06300=truB	-8.17694	0.0480512	10	protein_coding	NE	truB, PUS4, TRUB1; tRNA pseudouridine55 synthase [EC:5.4.99.25]		// ncRNA processing // tRNA pseudouridine synthesis // mRNA pseudouridine synthesis // RNA modification // tRNA processing // tRNA modification // RNA processing // pseudouridine synthesis // mitochondrion // catalytic activity, acting on RNA // tRNA pseudouridine synthase activity // isomerase activity // pseudouridine synthase activity // RNA binding //
USA300FPR3757	SAUSA300_RS06305=ribF	-2.2844	0.127338	11	protein_coding	E	ribF; riboflavin kinase / FMN adenylyltransferase [EC:2.7.1.26 2.7.7.2]	Riboflavin metabolism, Metabolic pathways, Biosynthesis of secondary metabolites, Biosynthesis of cofactors	// riboflavin metabolic process // phosphorylation // FMN biosynthetic process // riboflavin biosynthetic process // FAD biosynthetic process // // nucleotidyltransferase activity // transferase activity // kinase activity // riboflavin kinase activity // ATP binding // FMN adenylyltransferase activity // nucleotide binding //
USA300FPR3757	SAUSA300_RS06310=rpsO	-26.4055	0.000269803	6	protein_coding	NE	RP-S15, MRPS15, rpsO; small subunit ribosomal protein S15	Ribosome	// translation // intracellular organelle // cytoplasm // ribonucleoprotein complex // cytosolic small ribosomal subunit // ribosome // rRNA binding // structural constituent of ribosome // RNA binding //
USA300FPR3757	SAUSA300_RS06315=pnp	-10.311	0.0110777	28	protein_coding	NE	pnp, PNPT1; polyribonucleotide nucleotidyltransferase [EC:2.7.7.8]	RNA degradation	// RNA phosphodiester bond hydrolysis, exonucleolytic // RNA catabolic process // mRNA catabolic process // RNA processing // cytosol // cytoplasm // magnesium ion binding // 3'-5'-exoribonuclease activity // metal ion binding // nucleotidyltransferase activity // transferase activity // polyribonucleotide nucleotidyltransferase activity // RNA binding // nucleic acid binding //
USA300FPR3757	SAUSA300_RS06320=SAUSA300_RS06320	-14.8547	1.23768e-05	20	protein_coding	NE	rnj; ribonuclease J [EC:3.1.-.-]	RNA degradation	// RNA phosphodiester bond hydrolysis, exonucleolytic // RNA phosphodiester bond hydrolysis, endonucleolytic // RNA phosphodiester bond hydrolysis // mRNA processing // RNA processing // rRNA processing // cytoplasm // metal ion binding // hydrolase activity // zinc ion binding // 5'-3' exoribonuclease activity // exonuclease activity // endoribonuclease activity // endonuclease activity // nucle…
USA300FPR3757	SAUSA300_RS06325=SAUSA300_RS06325	-3.7771	0.105136	27	protein_coding	NE	ftsK, spoIIIE; DNA segregation ATPase FtsK/SpoIIIE, S-DNA-T family		// chromosome segregation // membrane // ATP binding // DNA binding // nucleotide binding //
USA300FPR3757	SAUSA300_RS06330=SAUSA300_RS06330	4.56466	0.166473	12	protein_coding	NE	K03710; GntR family transcriptional regulator		// DNA-templated transcription // negative regulation of DNA-templated transcription // regulation of DNA-templated transcription // // transaminase activity // DNA-binding transcription factor activity // DNA binding //
USA300FPR3757	SAUSA300_RS06335=SAUSA300_RS06335	-4.14764	0.217542	10	protein_coding	NE			// // // metal ion binding //
USA300FPR3757	SAUSA300_RS06340=SAUSA300_RS06340	-1.89602	0.164082	19	protein_coding	NE			// // // metal ion binding //
USA300FPR3757	SAUSA300_RS06345=SAUSA300_RS06345	3.96093	0.00677197	7	protein_coding	NE	fabG, OAR1; 3-oxoacyl-[acyl-carrier protein] reductase [EC:1.1.1.100]	Fatty acid biosynthesis, Biotin metabolism, Metabolic pathways, Biosynthesis of secondary metabolites, Fatty acid metabolism, Biosynthesis of cofactors	// // // oxidoreductase activity //
USA300FPR3757	SAUSA300_RS06350=SAUSA300_RS06350	-6.19866	0.0621494	10	protein_coding	NE
USA300FPR3757	SAUSA300_RS06355=SAUSA300_RS06355	-11.3358	0.0120851	6	protein_coding	NE			// // membrane // DNA binding //
USA300FPR3757	SAUSA300_RS06360=pgsA	-3.09175	0.327975	7	protein_coding	E	pgsA, PGS1; CDP-diacylglycerol---glycerol-3-phosphate 3-phosphatidyltransferase [EC:2.7.8.5]	Glycerophospholipid metabolism, Metabolic pathways	// phosphatidylglycerol biosynthetic process // glycerophospholipid biosynthetic process // phospholipid biosynthetic process // lipid metabolic process // membrane // phosphotransferase activity, for other substituted phosphate groups // transferase activity // CDP-diacylglycerol-glycerol-3-phosphate 3-phosphatidyltransferase activity //
USA300FPR3757	SAUSA300_RS06365=SAUSA300_RS06365	-1.4695	0.390409	14	protein_coding	NE
USA300FPR3757	SAUSA300_RS06370=recA	-14.3645	8.82594e-05	15	protein_coding	NE	recA; recombination protein RecA	Homologous recombination	// SOS response // cellular response to DNA damage stimulus // DNA recombination // DNA repair // DNA metabolic process // cytosol // cytoplasm // ATP-dependent DNA damage sensor activity // ATP-dependent activity, acting on DNA // ATP binding // single-stranded DNA binding // damaged DNA binding // DNA binding // nucleotide binding //
USA300FPR3757	SAUSA300_RS06375=rny	-6.94005	0.000332598	19	protein_coding	NE	rny; ribonucrease Y [EC:3.1.-.-]	RNA degradation	// RNA phosphodiester bond hydrolysis, endonucleolytic // nucleic acid phosphodiester bond hydrolysis // mRNA catabolic process // nucleolus // membrane // plasma membrane // endoribonuclease activity // hydrolase activity // endonuclease activity // nuclease activity // RNA binding // nucleic acid binding //
USA300FPR3757	SAUSA300_RS06380=SAUSA300_RS06380	-5.32381	0.106135	2	protein_coding	NE
USA300FPR3757	SAUSA300_RS06385=SAUSA300_RS06385	-2.96371	0.0499838	10	protein_coding	NE	ymdB; 2',3'-cyclic-nucleotide 2'-phosphodiesterase [EC:3.1.4.16]	Purine metabolism, Pyrimidine metabolism	// // // metal ion binding // 2',3'-cyclic-nucleotide 3'-phosphodiesterase activity //
USA300FPR3757	SAUSA300_RS06390=SAUSA300_RS06390	-1.17944	0.197666	27	protein_coding	NE	korA, oorA, oforA; 2-oxoglutarate/2-oxoacid ferredoxin oxidoreductase subunit alpha [EC:1.2.7.3 1.2.7.11]	Glycolysis / Gluconeogenesis, Citrate cycle (TCA cycle), Pyruvate metabolism, Butanoate metabolism, Metabolic pathways, Biosynthesis of secondary metabolites, Microbial metabolism in diverse environments, Carbon metabolism	// response to oxidative stress // // oxidoreductase activity, acting on the aldehyde or oxo group of donors // oxidoreductase activity // catalytic activity //
USA300FPR3757	SAUSA300_RS06395=SAUSA300_RS06395	-3.94208	0.1907	16	protein_coding	NE	korB, oorB, oforB; 2-oxoglutarate/2-oxoacid ferredoxin oxidoreductase subunit beta [EC:1.2.7.3 1.2.7.11]	Glycolysis / Gluconeogenesis, Citrate cycle (TCA cycle), Pyruvate metabolism, Butanoate metabolism, Metabolic pathways, Biosynthesis of secondary metabolites, Microbial metabolism in diverse environments, Carbon metabolism	// // // thiamine pyrophosphate binding // catalytic activity //
USA300FPR3757	SAUSA300_RS06400=SAUSA300_RS06400	5.47165	0.0315379	5	protein_coding	NE			// // cytosol // //
USA300FPR3757	SAUSA300_RS06405=miaB	2.1719	0.429631	12	protein_coding	NE	miaB; tRNA-2-methylthio-N6-dimethylallyladenosine synthase [EC:2.8.4.3]		// tRNA methylthiolation // tRNA processing // tRNA modification // cytosol // cytoplasm // methylthiotransferase activity // N6-isopentenyladenosine methylthiotransferase activity // 4 iron, 4 sulfur cluster binding // iron-sulfur cluster binding // metal ion binding // transferase activity // catalytic activity //
USA300FPR3757	SAUSA300_RS06410=SAUSA300_RS06410	2.13146	0.228541	3	protein_coding	NE
USA300FPR3757	SAUSA300_RS06415=thiW	-9.39791	0.0305287	8	protein_coding	NE			// // membrane // transporter activity //
USA300FPR3757	SAUSA300_RS06420=mutS	-4.33062	0.0975952	25	protein_coding	NE	mutS; DNA mismatch repair protein MutS	Mismatch repair	// regulation of DNA recombination // cellular response to DNA damage stimulus // mismatch repair // DNA repair // cytosol // mismatch repair complex // ATP-dependent DNA damage sensor activity // double-stranded DNA binding // ADP binding // identical protein binding // adenine/cytosine mispair binding // DNA binding, bending // mismatched DNA binding // ATP-dependent activity, acting on DNA // …
USA300FPR3757	SAUSA300_RS06425=mutL	-7.78114	0.00565392	21	protein_coding	NE	mutL; DNA mismatch repair protein MutL	Mismatch repair	// cellular response to DNA damage stimulus // mismatch repair // DNA repair // mismatch repair complex // ATP-dependent DNA damage sensor activity // mismatched DNA binding // ATP hydrolysis activity // ATP binding // single-stranded DNA binding //
USA300FPR3757	SAUSA300_RS06430=SAUSA300_RS06430	-8.39172	0.0163622	6	protein_coding	NE	glpP; glycerol uptake operon antiterminator		// transcription antitermination // regulation of DNA-templated transcription // glycerol metabolic process // // catalytic activity // transcription antitermination factor activity, RNA binding // RNA binding //
USA300FPR3757	SAUSA300_RS06435=SAUSA300_RS06435	2.68693	0.0870903	17	protein_coding	NE	GLPF; glycerol uptake facilitator protein		// glycerol transmembrane transport // transmembrane transport // plasma membrane // membrane // glycerol channel activity // channel activity //
USA300FPR3757	SAUSA300_RS06440=glpK	1.34336	0.413116	18	protein_coding	NE	glpK, GK; glycerol kinase [EC:2.7.1.30]	Glycerolipid metabolism, Metabolic pathways	// glycerol catabolic process // phosphorylation // glycerol-3-phosphate metabolic process // glycerol metabolic process // carbohydrate metabolic process // cytosol // phosphotransferase activity, alcohol group as acceptor // transferase activity // kinase activity // ATP binding // glycerol kinase activity // nucleotide binding //
USA300FPR3757	SAUSA300_RS06445=SAUSA300_RS06445	0.871204	0.169364	17	protein_coding	NE	glpA, glpD; glycerol-3-phosphate dehydrogenase [EC:1.1.5.3]	Glycerophospholipid metabolism, Biosynthesis of secondary metabolites	// organic substance metabolic process // glycerol-3-phosphate catabolic process // glycerol catabolic process // glycerol-3-phosphate metabolic process // glycerol metabolic process // glycerol-3-phosphate dehydrogenase complex // cytoplasm // glycerol-3-phosphate dehydrogenase [NAD(P)+] activity // sn-glycerol-3-phosphate:ubiquinone-8 oxidoreductase activity // sn-glycerol-3-phosphate:ubiquinon…
USA300FPR3757	SAUSA300_RS06450=SAUSA300_RS06450	-3.03803	0.49792	6	protein_coding	NE			// lipid metabolic process // membrane // hydrolase activity // lipase activity //
USA300FPR3757	SAUSA300_RS06455=miaA	-2.30307	0.273581	14	protein_coding	NE	miaA, TRIT1; tRNA dimethylallyltransferase [EC:2.5.1.75]	Metabolic pathways, Biosynthesis of secondary metabolites	// tRNA processing // tRNA modification // // transferase activity, transferring alkyl or aryl (other than methyl) groups // tRNA dimethylallyltransferase activity // transferase activity // ATP binding // nucleotide binding //
USA300FPR3757	SAUSA300_RS06460=hfq	-17.3201	0.001328	5	protein_coding	NE	hfq; host factor-I protein	Quorum sensing, RNA degradation	// regulation of translation, ncRNA-mediated // regulation of RNA stability // regulation of DNA-templated transcription // cytosol // RNA binding //
USA300FPR3757	SAUSA300_RS06465=SAUSA300_RS06465	-7.75938	0.000767605	5	protein_coding	NE	gpx, btuE, bsaA; glutathione peroxidase [EC:1.11.1.9]	Glutathione metabolism, Arachidonic acid metabolism, Metabolic pathways	// cellular response to oxidative stress // cellular oxidant detoxification // response to oxidative stress // cytosol // mitochondrion // oxidoreductase activity // glutathione peroxidase activity // peroxidase activity //
USA300FPR3757	SAUSA300_RS06470=hflX	-0.571673	0.456144	9	protein_coding	NE	hflX; GTPase		// // cytoplasm // metal ion binding // ribosome binding // GTP binding // GTPase activity // nucleotide binding //
USA300FPR3757	SAUSA300_RS06475=SAUSA300_RS06475	-0.797302	0.124202	16	protein_coding	NE			// // // cystathionine gamma-lyase activity // cystathionine gamma-synthase activity // catalytic activity //
USA300FPR3757	SAUSA300_RS06480=SAUSA300_RS06480	-32.2808	0.00677197	3	protein_coding	NE	glnR; MerR family transcriptional regulator, glutamine synthetase repressor		// regulation of DNA-templated transcription // // DNA binding //
USA300FPR3757	SAUSA300_RS06485=glnA	-23.845	4.42799e-08	23	protein_coding	E	glnA, GLUL; glutamine synthetase [EC:6.3.1.2]	Arginine biosynthesis, Alanine, aspartate and glutamate metabolism, Glyoxylate and dicarboxylate metabolism, Nitrogen metabolism, Metabolic pathways, Microbial metabolism in diverse environments, Biosynthesis of amino acids, Two-component system	// polyamine catabolic process // nitrogen compound metabolic process // glutamine biosynthetic process // // transcription factor binding // ligase activity // ATP binding // glutamate-ammonia ligase activity // catalytic activity // nucleotide binding //
USA300FPR3757	SAUSA300_RS06490=SAUSA300_RS06490		1	0	protein_coding	NE			// // // DNA binding //
USA300FPR3757	SAUSA300_RS06495=SAUSA300_RS06495	4.42656	1	1	protein_coding	NE
USA300FPR3757	SAUSA300_RS06500=SAUSA300_RS06500	-7.22995	0.49792	2	protein_coding	NE
USA300FPR3757	SAUSA300_RS06505=SAUSA300_RS06505	3.5527	1	1	protein_coding	NE			// // membrane // //
USA300FPR3757	SAUSA300_RS06510=SAUSA300_RS06510	2.14222	0.228541	3	protein_coding	NE			// // // DNA binding //
USA300FPR3757	SAUSA300_RS06515=SAUSA300_RS06515	7.6317	0.0220184	2	protein_coding	NE
USA300FPR3757	SAUSA300_RS06520=SAUSA300_RS06520	5.41411	1	1	protein_coding	NE
USA300FPR3757	SAUSA300_RS06525=SAUSA300_RS06525	1.96087	1	1	protein_coding	NE
USA300FPR3757	SAUSA300_RS06530=SAUSA300_RS06530	-6.22703	0.429054	6	pseudogene	NE
USA300FPR3757	SAUSA300_RS06535=SAUSA300_RS06535	-13.0654	0.0220184	2	protein_coding	NE
USA300FPR3757	SAUSA300_RS06540=SAUSA300_RS06540	-9.60346	0.00677197	3	protein_coding	NE
USA300FPR3757	SAUSA300_RS06550=SAUSA300_RS06550	-2.80977	0.00677197	3	protein_coding	NE
USA300FPR3757	SAUSA300_RS06555=SAUSA300_RS06555	0	1	0	protein_coding	NE
USA300FPR3757	SAUSA300_RS06565=SAUSA300_RS06565	-0.960259	0.250337	3	protein_coding	NE
USA300FPR3757	SAUSA300_RS06570=SAUSA300_RS06570	0.0766977	0.493711	2	protein_coding	NE
USA300FPR3757	SAUSA300_RS06575=SAUSA300_RS06575	1.65422	0.0983634	2	protein_coding	NE
USA300FPR3757	SAUSA300_RS06580=SAUSA300_RS06580		1	0	protein_coding	NE
USA300FPR3757	SAUSA300_RS06585=SAUSA300_RS06585	-5.52413	0.0139269	10	protein_coding	NE	ltaE; threonine aldolase [EC:4.1.2.48]	Glycine, serine and threonine metabolism, Metabolic pathways, Biosynthesis of secondary metabolites, Microbial metabolism in diverse environments, Biosynthesis of amino acids	// amino acid metabolic process // // lyase activity // catalytic activity //
USA300FPR3757	SAUSA300_RS06590=SAUSA300_RS06590		1	0	protein_coding	NE
USA300FPR3757	SAUSA300_RS06595=cls	-3.94499	0.262249	19	protein_coding	NE	clsA_B; cardiolipin synthase A/B [EC:2.7.8.-]	Glycerophospholipid metabolism, Metabolic pathways	// cardiolipin biosynthetic process // phospholipid biosynthetic process // lipid metabolic process // membrane // plasma membrane // phosphotransferase activity, for other substituted phosphate groups // transferase activity // cardiolipin synthase activity // catalytic activity //
USA300FPR3757	SAUSA300_RS06600=SAUSA300_RS06600	0.794057	0.191872	6	protein_coding	NE	ABC-2.A; ABC-2 type transport system ATP-binding protein		// // // ATP hydrolysis activity // ATP binding // nucleotide binding //
USA300FPR3757	SAUSA300_RS06605=SAUSA300_RS06605	-3.58775	0.49792	4	protein_coding	NE	ABC-2.P; ABC-2 type transport system permease protein		// transmembrane transport // ATP-binding cassette (ABC) transporter complex // membrane // transporter activity // ABC-type transporter activity //
USA300FPR3757	SAUSA300_RS06610=SAUSA300_RS06610	-2.92982	0.0110537	3	protein_coding	NE	desK; two-component system, NarL family, sensor histidine kinase DesK [EC:2.7.13.3]	Two-component system	// peptidyl-histidine phosphorylation // phosphorylation // phosphorelay signal transduction system // plasma membrane // membrane // protein histidine kinase activity // protein dimerization activity // kinase activity // phosphorelay sensor kinase activity //
USA300FPR3757	SAUSA300_RS06615=SAUSA300_RS06615	2.10269	0.377919	5	protein_coding	NE	desR; two-component system, NarL family, response regulator DesR	Two-component system	// positive regulation of DNA-templated transcription // regulation of DNA-templated transcription // phosphorelay signal transduction system // cytosol // protein-DNA complex // transcription cis-regulatory region binding // DNA-binding transcription activator activity // phosphorelay response regulator activity // DNA binding //
USA300FPR3757	SAUSA300_RS06620=SAUSA300_RS06620	-23.2493	1	1	protein_coding	NE			// // membrane // //
USA300FPR3757	SAUSA300_RS06625=SAUSA300_RS06625	3.02641	0.110056	6	protein_coding	NE	nuc; micrococcal nuclease [EC:3.1.31.1]		// nucleic acid phosphodiester bond hydrolysis // RNA catabolic process // membrane // cytoplasm // nuclease activity // nucleic acid binding //
USA300FPR3757	SAUSA300_RS06630=SAUSA300_RS06630	-5.22044	0.405848	8	protein_coding	NE
USA300FPR3757	SAUSA300_RS06635=SAUSA300_RS06635	-9.71987	0.0025153	4	protein_coding	NE
USA300FPR3757	SAUSA300_RS06640=SAUSA300_RS06640	-6.51994	0.0599567	20	protein_coding	NE	lysC; aspartate kinase [EC:2.7.2.4]	Glycine, serine and threonine metabolism, Monobactam biosynthesis, Cysteine and methionine metabolism, Lysine biosynthesis, Metabolic pathways, Biosynthesis of secondary metabolites, Microbial metabolism in diverse environments, 2-Oxocarboxylic acid metabolism, Biosynthesis of amino acids	// diaminopimelate biosynthetic process // lysine biosynthetic process // homoserine biosynthetic process // phosphorylation // lysine biosynthetic process via diaminopimelate // threonine biosynthetic process // amino acid biosynthetic process // cytosol // cytoplasm // ATP binding // nucleotide binding // transferase activity // kinase activity // aspartate kinase activity //
USA300FPR3757	SAUSA300_RS06645=SAUSA300_RS06645	-0.336869	0.461679	12	protein_coding	NE	hom; homoserine dehydrogenase [EC:1.1.1.3]	Glycine, serine and threonine metabolism, Cysteine and methionine metabolism, Lysine biosynthesis, Metabolic pathways, Biosynthesis of secondary metabolites, Microbial metabolism in diverse environments, Biosynthesis of amino acids	// isoleucine biosynthetic process // threonine biosynthetic process // methionine biosynthetic process // branched-chain amino acid biosynthetic process // amino acid biosynthetic process // amino acid metabolic process // // NADP binding // oxidoreductase activity // homoserine dehydrogenase activity //
USA300FPR3757	SAUSA300_RS06650=SAUSA300_RS06650	-9.21689	0.00574471	13	protein_coding	NE	thrC; threonine synthase [EC:4.2.3.1]	Glycine, serine and threonine metabolism, Vitamin B6 metabolism, Metabolic pathways, Biosynthesis of secondary metabolites, Microbial metabolism in diverse environments, Biosynthesis of amino acids	// cysteine biosynthetic process // threonine biosynthetic process // amino acid biosynthetic process // amino acid metabolic process // cytoplasm // L-threonine ammonia-lyase activity // pyridoxal phosphate binding // lyase activity // threonine synthase activity //
USA300FPR3757	SAUSA300_RS06655=SAUSA300_RS06655	5.74403	0.149403	10	protein_coding	NE	thrB; homoserine kinase [EC:2.7.1.39]	Glycine, serine and threonine metabolism, Metabolic pathways, Biosynthesis of secondary metabolites, Microbial metabolism in diverse environments, Biosynthesis of amino acids	// phosphorylation // homoserine metabolic process // threonine biosynthetic process // methionine biosynthetic process // amino acid biosynthetic process // threonine metabolic process // cytosol // cytoplasm // transferase activity // kinase activity // ATP binding // homoserine kinase activity // nucleotide binding //
USA300FPR3757	SAUSA300_RS06660=SAUSA300_RS06660	-0.837356	0.292967	7	protein_coding	NE			// dephosphorylation // cytosol // phosphatase activity // magnesium ion binding // hydrolase activity //
USA300FPR3757	SAUSA300_RS06665=SAUSA300_RS06665	-10.5069	0.0163622	6	protein_coding	NE
USA300FPR3757	SAUSA300_RS06670=SAUSA300_RS06670	-21.1361	0.0220184	2	protein_coding	NE
USA300FPR3757	SAUSA300_RS06675=SAUSA300_RS06675	-9.98796	0.116743	11	protein_coding	NE	TC.AAT; amino acid transporter, AAT family		// transmembrane transport // amino acid transport // amino acid transmembrane transport // membrane // transporter activity // amino acid transmembrane transporter activity //
USA300FPR3757	SAUSA300_RS06680=SAUSA300_RS06680	-2.46823	0.236501	24	protein_coding	NE	katE, CAT, catB, srpA; catalase [EC:1.11.1.6]	Tryptophan metabolism, Glyoxylate and dicarboxylate metabolism, Metabolic pathways, Biosynthesis of secondary metabolites, Carbon metabolism	// cellular oxidant detoxification // hydrogen peroxide catabolic process // response to hydrogen peroxide // response to oxidative stress // cytoplasm // metal ion binding // heme binding // oxidoreductase activity // peroxidase activity // catalase activity //
USA300FPR3757	SAUSA300_RS06685=rpmG	-11.0814	0.0289502	3	protein_coding	NE	RP-L33, MRPL33, rpmG; large subunit ribosomal protein L33	Ribosome	// translation // intracellular organelle // cytoplasm // ribonucleoprotein complex // ribosome // structural constituent of ribosome //
USA300FPR3757	SAUSA300_RS06690=rpsN	-2.46594	1	1	protein_coding	NE	RP-S14, MRPS14, rpsN; small subunit ribosomal protein S14	Ribosome	// translation // intracellular organelle // cytoplasm // ribonucleoprotein complex // small ribosomal subunit // ribosome // rRNA binding // structural constituent of ribosome // RNA binding //
USA300FPR3757	SAUSA300_RS06695=guaC	-4.60026	0.145235	10	protein_coding	NE	E1.7.1.7, guaC; GMP reductase [EC:1.7.1.7]	Purine metabolism, Metabolic pathways	// purine ribonucleotide interconversion // purine nucleotide metabolic process // cytosol // GMP reductase complex // oxidoreductase activity // GMP reductase activity // catalytic activity //
USA300FPR3757	SAUSA300_RS06700=SAUSA300_RS06700	-15.7732	0.0667178	2	protein_coding	NE
USA300FPR3757	SAUSA300_RS06705=SAUSA300_RS06705	1.85713	0.461318	6	protein_coding	NE
USA300FPR3757	SAUSA300_RS06710=lexA	-5.62154	0.0278766	8	protein_coding	E	lexA; repressor LexA [EC:3.4.21.88]		// negative regulation of DNA-templated transcription // SOS response // cellular response to DNA damage stimulus // proteolysis // regulation of DNA-templated transcription // DNA repair // DNA replication // // hydrolase activity // serine-type endopeptidase activity // DNA binding //
USA300FPR3757	SAUSA300_RS06715=SAUSA300_RS06715	0.0589289	0.49792	2	protein_coding	NE			// // membrane // //
USA300FPR3757	SAUSA300_RS06720=SAUSA300_RS06720	-9.35992	1	1	protein_coding	NE			// // cytoplasm // //
USA300FPR3757	SAUSA300_RS06725=tkt	-12.1051	0.00478278	26	protein_coding	E	E2.2.1.1, tktA, tktB; transketolase [EC:2.2.1.1]	Pentose phosphate pathway, Metabolic pathways, Biosynthesis of secondary metabolites, Microbial metabolism in diverse environments, Carbon metabolism, Biosynthesis of amino acids	// DNA recombination // reductive pentose-phosphate cycle // pentose-phosphate shunt // cytosol // transketolase or transaldolase activity // metal ion binding // transferase activity // transketolase activity // catalytic activity //
USA300FPR3757	SAUSA300_RS06730=SAUSA300_RS06730	-6.98866	0.228541	3	protein_coding	E	K09976; uncharacterized protein		// // membrane // plasma membrane // //
USA300FPR3757	SAUSA300_RS06735=SAUSA300_RS06735		1	0	protein_coding	NE
USA300FPR3757	SAUSA300_RS06740=SAUSA300_RS06740	-1.33796	0.327975	7	protein_coding	NE			// // membrane // //
USA300FPR3757	SAUSA300_RS06745=SAUSA300_RS06745	-5.65031	0.110143	8	protein_coding	NE	sbcD, mre11; DNA repair protein SbcD/Mre11		// DNA replication termination // nucleic acid phosphodiester bond hydrolysis // SOS response // cellular response to DNA damage stimulus // DNA recombination // DNA repair // DNA replication // DNA metabolic process // // exodeoxyribonuclease activity // DNA binding // hydrolase activity // 3'-5' exonuclease activity // exonuclease activity // endonuclease activity // nuclease activity //
USA300FPR3757	SAUSA300_RS06750=SAUSA300_RS06750	-3.1239	0.0300344	14	protein_coding	NE	sbcC, rad50; DNA repair protein SbcC/Rad50
USA300FPR3757	SAUSA300_RS06755=mscL	-5.45692	0.213171	3	protein_coding	NE	mscL; large conductance mechanosensitive channel		// ion transmembrane transport // cellular water homeostasis // ion transport // membrane // plasma membrane // mechanosensitive ion channel activity // transporter activity //
USA300FPR3757	SAUSA300_RS06760=SAUSA300_RS06760	-2.57485	0.060225	25	protein_coding	NE	opuD, betL; glycine betaine transporter		// nitrogen compound transport // transmembrane transport // membrane // plasma membrane // transmembrane transporter activity // transporter activity //
USA300FPR3757	SAUSA300_RS06765=acnA	-2.5569	0.0234984	42	protein_coding	E	ACO, acnA; aconitate hydratase [EC:4.2.1.3]	Citrate cycle (TCA cycle), Glyoxylate and dicarboxylate metabolism, Metabolic pathways, Biosynthesis of secondary metabolites, Microbial metabolism in diverse environments, Carbon metabolism, 2-Oxocarboxylic acid metabolism, Biosynthesis of amino acids	// citrate metabolic process // tricarboxylic acid cycle // cytosol // iron-responsive element binding // metal ion binding // RNA binding // 2-methylisocitrate dehydratase activity // citrate dehydratase activity // 4 iron, 4 sulfur cluster binding // iron-sulfur cluster binding // lyase activity // aconitate hydratase activity //
USA300FPR3757	SAUSA300_RS06770=SAUSA300_RS06770	-5.47543	0.000269803	6	protein_coding	NE	ybgC; acyl-CoA thioester hydrolase [EC:3.1.2.-]		// // // acyl-CoA hydrolase activity // hydrolase activity //
USA300FPR3757	SAUSA300_RS06775=SAUSA300_RS06775	-3.69861	0.0315379	5	protein_coding	NE
USA300FPR3757	SAUSA300_RS06780=plsY	-17.0374	4.03494e-05	8	protein_coding	E	plsY; acyl phosphate:glycerol-3-phosphate acyltransferase [EC:2.3.1.275]	Glycerolipid metabolism, Glycerophospholipid metabolism, Metabolic pathways, Biosynthesis of secondary metabolites	// phospholipid biosynthetic process // phospholipid metabolic process // lipid metabolic process // membrane // plasma membrane // acyl-phosphate glycerol-3-phosphate acyltransferase activity // transferase activity //
USA300FPR3757	SAUSA300_RS06785=parE	-20.9214	4.92559e-08	16	protein_coding	E	parE; topoisomerase IV subunit B [EC:5.6.2.2]		// chromosome segregation // DNA topological change // nucleoid // chromosome // metal ion binding // isomerase activity // ATP binding // DNA topoisomerase type II (double strand cut, ATP-hydrolyzing) activity // DNA topoisomerase activity // DNA binding // nucleotide binding //
USA300FPR3757	SAUSA300_RS06790=parC	-22.4599	4.41882e-06	15	protein_coding	E	parC; topoisomerase IV subunit A [EC:5.6.2.2]		// chromosome segregation // response to antibiotic // DNA topological change // DNA metabolic process // cytoplasm // extrinsic component of plasma membrane // DNA topoisomerase type II (double strand cut, ATP-hydrolyzing) complex // membrane // plasma membrane // chromosome // isomerase activity // ATP binding // DNA topoisomerase type II (double strand cut, ATP-hydrolyzing) activity // DNA top…
USA300FPR3757	SAUSA300_RS06800=SAUSA300_RS06800	0.294696	0.207735	15	protein_coding	NE	TC.AGCS; alanine or glycine:cation symporter, AGCS family		// organic acid transmembrane transport // amino acid transmembrane transport // amino acid transport // transmembrane transport // alanine transport // sodium ion transport // membrane // plasma membrane // amino acid:sodium symporter activity // alanine:sodium symporter activity // symporter activity // transporter activity //
USA300FPR3757	SAUSA300_RS06805=SAUSA300_RS06805	-2.76659	0.292648	5	protein_coding	NE	glcT; transcriptional antiterminator		// positive regulation of DNA-templated transcription // regulation of DNA-templated transcription // // RNA binding //
USA300FPR3757	SAUSA300_RS06810=SAUSA300_RS06810	18.925	1	1	protein_coding	NE			// // membrane // //
USA300FPR3757	SAUSA300_RS06815=SAUSA300_RS06815	-7.39897	0.0219171	18	protein_coding	NE			// transmembrane transport // membrane // plasma membrane // transporter activity //
USA300FPR3757	SAUSA300_RS06820=mprF	0.502582	0.442028	26	protein_coding	NE	mprF, fmtC; phosphatidylglycerol lysyltransferase [EC:2.3.2.3]	Cationic antimicrobial peptide (CAMP) resistance, Two-component system, Staphylococcus aureus infection	// protein phosphopantetheinylation // phospholipid homeostasis // response to antibiotic // lipid metabolic process // membrane // plasma membrane // aminoacyltransferase activity // lysyltransferase activity // transferase activity //
USA300FPR3757	SAUSA300_RS06825=msrA	4.84492	0.188648	8	protein_coding	NE	msrA; peptide-methionine (S)-S-oxide reductase [EC:1.8.4.11]		// protein modification process // cellular response to oxidative stress // cytoplasm // L-methionine:thioredoxin-disulfide S-oxidoreductase activity // L-methionine-(S)-S-oxide reductase activity // oxidoreductase activity // peptide-methionine (S)-S-oxide reductase activity //
USA300FPR3757	SAUSA300_RS06830=SAUSA300_RS06830	-2.76727	0.0539184	12	protein_coding	NE	tagT_U_V; polyisoprenyl-teichoic acid--peptidoglycan teichoic acid transferase [EC:2.7.8.-]		// // membrane // plasma membrane // //
USA300FPR3757	SAUSA300_RS06835=SAUSA300_RS06835	8.64169	0.00677197	3	protein_coding	NE	praC, xylH; 4-oxalocrotonate tautomerase [EC:5.3.2.6]	Benzoate degradation, Xylene degradation, Metabolic pathways, Microbial metabolism in diverse environments, Degradation of aromatic compounds	// cellular aromatic compound metabolic process // // isomerase activity //
USA300FPR3757	SAUSA300_RS06840=SAUSA300_RS06840	-4.00081	0.0864935	13	protein_coding	NE	umuC; DNA polymerase V		// error-prone translesion synthesis // translesion synthesis // SOS response // DNA repair // // DNA-directed DNA polymerase activity // damaged DNA binding //
USA300FPR3757	SAUSA300_RS06845=SAUSA300_RS06845	0.296732	0.336857	17	protein_coding	NE	tyrA2; prephenate dehydrogenase [EC:1.3.1.12]	Phenylalanine, tyrosine and tryptophan biosynthesis, Novobiocin biosynthesis, Metabolic pathways, Biosynthesis of secondary metabolites, Biosynthesis of amino acids	// aromatic amino acid family biosynthetic process // amino acid biosynthetic process // tyrosine biosynthetic process // // NAD+ binding // oxidoreductase activity // prephenate dehydrogenase (NAD+) activity // prephenate dehydrogenase (NADP+) activity //
USA300FPR3757	SAUSA300_RS06850=SAUSA300_RS06850	-5.59767	0.370686	9	protein_coding	NE			// proteolysis // // peptidase activity // hydrolase activity // metal ion binding // aminopeptidase activity //
USA300FPR3757	SAUSA300_RS06855=SAUSA300_RS06855	-3.17821	0.0501693	19	protein_coding	NE	trpE; anthranilate synthase component I [EC:4.1.3.27]	Phenylalanine, tyrosine and tryptophan biosynthesis, Metabolic pathways, Biosynthesis of secondary metabolites, Biosynthesis of amino acids, Quorum sensing	// cellular biosynthetic process // biosynthetic process // tryptophan biosynthetic process // anthranilate synthase complex // lyase activity // anthranilate synthase activity //
USA300FPR3757	SAUSA300_RS06860=SAUSA300_RS06860	0.596264	0.376105	10	protein_coding	NE	trpG; anthranilate synthase component II [EC:4.1.3.27]	Phenylalanine, tyrosine and tryptophan biosynthesis, Metabolic pathways, Biosynthesis of secondary metabolites, Biosynthesis of amino acids, Quorum sensing	// organic substance metabolic process // glutamine metabolic process // tryptophan biosynthetic process // anthranilate synthase complex // //
USA300FPR3757	SAUSA300_RS06865=trpD	-0.641564	0.313204	17	protein_coding	NE	trpD; anthranilate phosphoribosyltransferase [EC:2.4.2.18]	Phenylalanine, tyrosine and tryptophan biosynthesis, Metabolic pathways, Biosynthesis of secondary metabolites, Biosynthesis of amino acids	// aromatic amino acid family biosynthetic process // amino acid biosynthetic process // tryptophan biosynthetic process // cytosol // magnesium ion binding // metal ion binding // glycosyltransferase activity // transferase activity // anthranilate phosphoribosyltransferase activity //
USA300FPR3757	SAUSA300_RS06870=trpC	-0.32265	0.444293	10	protein_coding	NE	trpC; indole-3-glycerol phosphate synthase [EC:4.1.1.48]	Phenylalanine, tyrosine and tryptophan biosynthesis, Metabolic pathways, Biosynthesis of secondary metabolites, Biosynthesis of amino acids	// aromatic amino acid family biosynthetic process // amino acid biosynthetic process // tryptophan metabolic process // tryptophan biosynthetic process // // carbon-carbon lyase activity // phosphoribosylanthranilate isomerase activity // carboxy-lyase activity // lyase activity // indole-3-glycerol-phosphate synthase activity // catalytic activity //
USA300FPR3757	SAUSA300_RS06875=SAUSA300_RS06875	3.54086	0.0435852	8	protein_coding	NE	trpF; phosphoribosylanthranilate isomerase [EC:5.3.1.24]	Phenylalanine, tyrosine and tryptophan biosynthesis, Metabolic pathways, Biosynthesis of secondary metabolites, Biosynthesis of amino acids	// aromatic amino acid family biosynthetic process // amino acid biosynthetic process // tryptophan metabolic process // tryptophan biosynthetic process // // isomerase activity // phosphoribosylanthranilate isomerase activity // catalytic activity //
USA300FPR3757	SAUSA300_RS06880=trpB	-2.5609	0.173922	13	protein_coding	NE	trpB; tryptophan synthase beta chain [EC:4.2.1.20]	Glycine, serine and threonine metabolism, Phenylalanine, tyrosine and tryptophan biosynthesis, Metabolic pathways, Biosynthesis of secondary metabolites, Biosynthesis of amino acids	// aromatic amino acid family biosynthetic process // amino acid biosynthetic process // tryptophan metabolic process // tryptophan biosynthetic process // cytoplasm // lyase activity // tryptophan synthase activity //
USA300FPR3757	SAUSA300_RS06885=SAUSA300_RS06885	0.102207	0.461679	10	protein_coding	NE	trpA; tryptophan synthase alpha chain [EC:4.2.1.20]	Glycine, serine and threonine metabolism, Phenylalanine, tyrosine and tryptophan biosynthesis, Metabolic pathways, Biosynthesis of secondary metabolites, Biosynthesis of amino acids	// aromatic amino acid family biosynthetic process // amino acid biosynthetic process // tryptophan metabolic process // tryptophan biosynthetic process // cytosol // lyase activity // tryptophan synthase activity // catalytic activity //
USA300FPR3757	SAUSA300_RS06890=femA	-9.48193	2.98486e-05	15	protein_coding	E	femA; peptidoglycan pentaglycine glycine transferase (the second and third glycine) [EC:2.3.2.17]	Peptidoglycan biosynthesis, Metabolic pathways	// protein phosphopantetheinylation // cell wall organization // response to antibiotic // cell wall macromolecule biosynthetic process // peptidoglycan biosynthetic process // regulation of cell shape // cytoplasm // aminoacyltransferase activity // acyltransferase activity // transferase activity // nucleotide binding //
USA300FPR3757	SAUSA300_RS06895=femB	-12.1908	6.20295e-06	18	protein_coding	E	femB; peptidoglycan pentaglycine glycine transferase (the fourth and fifth glycine) [EC:2.3.2.18]	Peptidoglycan biosynthesis, Metabolic pathways	// protein phosphopantetheinylation // cell wall organization // response to antibiotic // cell wall macromolecule biosynthetic process // peptidoglycan biosynthetic process // regulation of cell shape // cytoplasm // aminoacyltransferase activity // acyltransferase activity // transferase activity //
USA300FPR3757	SAUSA300_RS06900=SAUSA300_RS06900	-0.988248	0.201728	16	protein_coding	NE			// dephosphorylation // cytosol // phosphatase activity // magnesium ion binding // hydrolase activity //
USA300FPR3757	SAUSA300_RS06905=SAUSA300_RS06905	2.88775	0.292648	5	protein_coding	NE			// // // zinc ion binding //
USA300FPR3757	SAUSA300_RS06910=SAUSA300_RS06910	-5.21746	0.0815831	10	protein_coding	NE	ddpF; peptide/nickel transport system ATP-binding protein	Quorum sensing	// transmembrane transport // nickel cation transmembrane transport // nickel cation transport // ion transport // membrane // plasma membrane // transmembrane transporter activity // ABC-type nickel transporter activity // ATP binding // nucleotide binding // transporter activity //
USA300FPR3757	SAUSA300_RS06915=SAUSA300_RS06915	2.62534	0.18434	10	protein_coding	NE	ddpD; peptide/nickel transport system ATP-binding protein	Quorum sensing	// transmembrane transport // nickel cation transmembrane transport // nickel cation transport // ion transport // membrane // plasma membrane // transmembrane transporter activity // ABC-type nickel transporter activity // ATP binding // nucleotide binding // transporter activity //
USA300FPR3757	SAUSA300_RS06920=SAUSA300_RS06920	-1.79147	0.414534	19	protein_coding	NE	ABC.PE.P1; peptide/nickel transport system permease protein	Quorum sensing	// nickel cation transport // ion transport // transmembrane transport // membrane // plasma membrane // transporter activity //
USA300FPR3757	SAUSA300_RS06925=SAUSA300_RS06925	-2.78152	0.283568	14	protein_coding	NE	ABC.PE.P; peptide/nickel transport system permease protein	Quorum sensing	// nickel cation transport // ion transport // transmembrane transport // membrane // plasma membrane // transmembrane transporter activity // transporter activity //
USA300FPR3757	SAUSA300_RS06930=SAUSA300_RS06930		1	0	protein_coding	NE			// // membrane // //
USA300FPR3757	SAUSA300_RS06935=SAUSA300_RS06935	-6.14619	1	1	protein_coding	NE			// // membrane // //
USA300FPR3757	SAUSA300_RS06940=pepF	-2.59948	0.49792	23	protein_coding	NE			// peptide metabolic process // proteolysis // signal peptide processing // cytosol // metal ion binding // hydrolase activity // metallopeptidase activity // peptidase activity // metalloendopeptidase activity //
USA300FPR3757	SAUSA300_RS06945=phoU	3.86379	0.0650922	7	protein_coding	NE	phoU; phosphate transport system protein		// negative regulation of phosphate metabolic process // cellular phosphate ion homeostasis // phosphate ion transport // cytoplasm // //
USA300FPR3757	SAUSA300_RS06950=SAUSA300_RS06950	-6.81019	0.301106	7	protein_coding	NE	pstB; phosphate transport system ATP-binding protein [EC:7.3.2.1]	ABC transporters	// phosphate ion transmembrane transport // phosphate ion transport // membrane // plasma membrane // ATP hydrolysis activity // ATPase-coupled phosphate ion transmembrane transporter activity // ATP binding // inorganic phosphate transmembrane transporter activity // nucleotide binding //
USA300FPR3757	SAUSA300_RS06955=pstA	-0.513463	0.0815801	13	protein_coding	NE	pstA; phosphate transport system permease protein	ABC transporters	// nickel cation transport // transmembrane transport // phosphate ion transmembrane transport // membrane // plasma membrane // inorganic phosphate transmembrane transporter activity //
USA300FPR3757	SAUSA300_RS06960=pstC	-0.313737	0.118916	17	protein_coding	NE	pstC; phosphate transport system permease protein	ABC transporters	// nickel cation transport // transmembrane transport // phosphate ion transport // membrane // plasma membrane // inorganic phosphate transmembrane transporter activity //
USA300FPR3757	SAUSA300_RS06965=SAUSA300_RS06965	4.80134	0.0413236	7	protein_coding	NE	pstS; phosphate transport system substrate-binding protein	ABC transporters, Two-component system
USA300FPR3757	SAUSA300_RS06980=cvfB	-7.09342	0.0276972	17	protein_coding	NE	K00243; uncharacterized protein
USA300FPR3757	SAUSA300_RS06985=SAUSA300_RS06985	-8.67922	0.00138446	16	protein_coding	NE			// // // ATP binding // nucleotide binding // transporter activity //
USA300FPR3757	SAUSA300_RS06990=SAUSA300_RS06990	1.7355	0.385355	19	protein_coding	NE	lysC; aspartate kinase [EC:2.7.2.4]	Glycine, serine and threonine metabolism, Monobactam biosynthesis, Cysteine and methionine metabolism, Lysine biosynthesis, Metabolic pathways, Biosynthesis of secondary metabolites, Microbial metabolism in diverse environments, 2-Oxocarboxylic acid metabolism, Biosynthesis of amino acids	// diaminopimelate biosynthetic process // lysine biosynthetic process // homoserine biosynthetic process // phosphorylation // lysine biosynthetic process via diaminopimelate // threonine biosynthetic process // amino acid biosynthetic process // cytosol // cytoplasm // ATP binding // nucleotide binding // transferase activity // kinase activity // aspartate kinase activity //
USA300FPR3757	SAUSA300_RS06995=SAUSA300_RS06995	-9.92872	0.18434	8	protein_coding	NE	asd; aspartate-semialdehyde dehydrogenase [EC:1.2.1.11]	Glycine, serine and threonine metabolism, Monobactam biosynthesis, Cysteine and methionine metabolism, Lysine biosynthesis, Metabolic pathways, Biosynthesis of secondary metabolites, Microbial metabolism in diverse environments, 2-Oxocarboxylic acid metabolism, Biosynthesis of amino acids	// 'de novo' L-methionine biosynthetic process // diaminopimelate biosynthetic process // isoleucine biosynthetic process // lysine biosynthetic process via diaminopimelate // threonine biosynthetic process // methionine biosynthetic process // lysine biosynthetic process // amino acid biosynthetic process // // NAD binding // NADP binding // protein dimerization activity // oxidoreductase activi…
USA300FPR3757	SAUSA300_RS07000=SAUSA300_RS07000	-0.914251	0.231413	15	protein_coding	NE	dapA; 4-hydroxy-tetrahydrodipicolinate synthase [EC:4.3.3.7]	Monobactam biosynthesis, Lysine biosynthesis, Metabolic pathways, Biosynthesis of secondary metabolites, Microbial metabolism in diverse environments, Biosynthesis of amino acids	// diaminopimelate biosynthetic process // lysine biosynthetic process via diaminopimelate // lysine biosynthetic process // amino acid biosynthetic process // cytosol // cytoplasm // lyase activity // 4-hydroxy-tetrahydrodipicolinate synthase activity // catalytic activity //
USA300FPR3757	SAUSA300_RS07005=SAUSA300_RS07005	-11.1322	0.00551102	13	protein_coding	NE	dapB; 4-hydroxy-tetrahydrodipicolinate reductase [EC:1.17.1.8]	Monobactam biosynthesis, Lysine biosynthesis, Metabolic pathways, Biosynthesis of secondary metabolites, Microbial metabolism in diverse environments, Biosynthesis of amino acids	// diaminopimelate biosynthetic process // lysine biosynthetic process via diaminopimelate // lysine biosynthetic process // amino acid biosynthetic process // cytosol // cytoplasm // NAD binding // NADP binding // oxidoreductase activity, acting on CH or CH2 groups, NAD or NADP as acceptor // oxidoreductase activity // 4-hydroxy-tetrahydrodipicolinate reductase //
USA300FPR3757	SAUSA300_RS07010=dapD	-8.21814	0.00305594	11	protein_coding	NE	dapH, dapD; tetrahydrodipicolinate N-acetyltransferase [EC:2.3.1.89]	Lysine biosynthesis, Metabolic pathways, Biosynthesis of secondary metabolites, Biosynthesis of amino acids	// diaminopimelate biosynthetic process // lysine biosynthetic process via diaminopimelate // lysine biosynthetic process // amino acid biosynthetic process // // acetyltransferase activity // tetrahydrodipicolinate N-acetyltransferase activity // acyltransferase activity // transferase activity //
USA300FPR3757	SAUSA300_RS07015=SAUSA300_RS07015	-2.81245	0.115543	21	protein_coding	NE			// // // catalytic activity // hydrolase activity //
USA300FPR3757	SAUSA300_RS07020=SAUSA300_RS07020	-5.97709	0.0961336	16	protein_coding	NE	alr; alanine racemase [EC:5.1.1.1]	D-Alanine metabolism, Metabolic pathways, Vancomycin resistance	// peptidoglycan biosynthetic process // D-alanine biosynthetic process // alanine metabolic process // cytosol // pyridoxal phosphate binding // isomerase activity // alanine racemase activity // catalytic activity //
USA300FPR3757	SAUSA300_RS07025=lysA	-4.45502	0.115303	16	protein_coding	NE	lysA; diaminopimelate decarboxylase [EC:4.1.1.20]	Lysine biosynthesis, Metabolic pathways, Biosynthesis of secondary metabolites, Microbial metabolism in diverse environments, Biosynthesis of amino acids	// lysine biosynthetic process via diaminopimelate // lysine biosynthetic process // amino acid biosynthetic process // // pyridoxal phosphate binding // carboxy-lyase activity // lyase activity // diaminopimelate decarboxylase activity // catalytic activity //
USA300FPR3757	SAUSA300_RS07030=msa	-0.296575	0.49792	4	protein_coding	NE			// // membrane // plasma membrane // //
USA300FPR3757	SAUSA300_RS07035=SAUSA300_RS07035	0.777334	0.347922	3	protein_coding	NE	cspA; cold shock protein		// negative regulation of termination of DNA-templated transcription // transcription antitermination // regulation of gene expression // cytosol // cytoplasm // RNA binding // transcription antitermination factor activity, RNA binding // nucleic acid binding //
USA300FPR3757	SAUSA300_RS07045=SAUSA300_RS07045	-4.44368	0.0170039	3	protein_coding	NE
USA300FPR3757	SAUSA300_RS07050=SAUSA300_RS07050	-3.45402	0.251723	2	protein_coding	NE	acyP; acylphosphatase [EC:3.6.1.7]	Pyruvate metabolism, Aminobenzoate degradation, Metabolic pathways, Microbial metabolism in diverse environments	// protein maturation // // carboxyl- or carbamoyltransferase activity // zinc ion binding // hydrolase activity // acylphosphatase activity //
USA300FPR3757	SAUSA300_RS07055=SAUSA300_RS07055	-6.92882	0.102271	8	protein_coding	NE			// // membrane // //
USA300FPR3757	SAUSA300_RS07060=SAUSA300_RS07060	0.708468	0.0870903	12	protein_coding	NE
USA300FPR3757	SAUSA300_RS07075=brnQ	-2.57855	0.0808465	19	protein_coding	NE	TC.LIVCS; branched-chain amino acid:cation transporter, LIVCS family		// organic anion transport // L-amino acid transport // valine transport // L-valine transmembrane transport // L-alpha-amino acid transmembrane transport // cation transmembrane transport // leucine transport // isoleucine transport // branched-chain amino acid transport // amino acid transport // membrane // plasma membrane // branched-chain amino acid transmembrane transporter activity // L-le…
USA300FPR3757	SAUSA300_RS07080=SAUSA300_RS07080	-5.52181	0.00216119	15	protein_coding	NE
USA300FPR3757	SAUSA300_RS07085=SAUSA300_RS07085	-4.86358	0.0247255	11	protein_coding	NE	norQ; nitric oxide reductase NorQ protein		// // // ATP hydrolysis activity // ATP binding // nucleotide binding //
USA300FPR3757	SAUSA300_RS07090=SAUSA300_RS07090	-2.01761	1	1	protein_coding	NE
USA300FPR3757	SAUSA300_RS07095=SAUSA300_RS07095	-1.55869	0.202874	14	protein_coding	NE
USA300FPR3757	SAUSA300_RS07100=sucB	-6.22537	0.00677197	13	protein_coding	NE	DLST, sucB; 2-oxoglutarate dehydrogenase E2 component (dihydrolipoamide succinyltransferase) [EC:2.3.1.61]	Citrate cycle (TCA cycle), Lysine degradation, Tryptophan metabolism, Metabolic pathways, Biosynthesis of secondary metabolites, Microbial metabolism in diverse environments, Carbon metabolism	// protein phosphopantetheinylation // L-lysine catabolic process to acetyl-CoA via saccharopine // tricarboxylic acid cycle // cytosol // oxoglutarate dehydrogenase complex // acyltransferase activity // transferase activity // dihydrolipoyllysine-residue succinyltransferase activity //
USA300FPR3757	SAUSA300_RS07105=SAUSA300_RS07105	-5.56977	0.00260921	40	protein_coding	NE	OGDH, sucA; 2-oxoglutarate dehydrogenase E1 component [EC:1.2.4.2]	Citrate cycle (TCA cycle), Metabolic pathways, Biosynthesis of secondary metabolites, Microbial metabolism in diverse environments, Carbon metabolism	// tricarboxylic acid cycle // glycolytic process // oxoglutarate dehydrogenase complex // cytosol // thiamine pyrophosphate binding // oxidoreductase activity, acting on the aldehyde or oxo group of donors, disulfide as acceptor // oxidoreductase activity // oxoglutarate dehydrogenase (succinyl-transferring) activity //
USA300FPR3757	SAUSA300_RS07110=arlS	-3.24088	0.015087	14	protein_coding	NE	arlS; two-component system, OmpR family, sensor histidine kinase ArlS [EC:2.7.13.3]	Two-component system	// protein autophosphorylation // peptidyl-histidine phosphorylation // phosphorylation // signal transduction // proteolysis // phosphorelay signal transduction system // membrane // plasma membrane // histidine phosphotransfer kinase activity // transferase activity, transferring phosphorus-containing groups // transferase activity // kinase activity // serine-type peptidase activity // ATP bin…
USA300FPR3757	SAUSA300_RS07115=arlR	2.61798	0.439194	7	protein_coding	NE	arlR; two-component system, OmpR family, response regulator ArlR	Two-component system	// positive regulation of DNA-templated transcription // regulation of DNA-templated transcription // phosphorelay signal transduction system // protein-DNA complex // cytosol // cytoplasm // DNA-binding transcription activator activity // transcription cis-regulatory region binding // DNA-binding transcription factor activity // phosphorelay response regulator activity // DNA binding //
USA300FPR3757	SAUSA300_RS07120=SAUSA300_RS07120	2.79974	1	1	protein_coding	NE
USA300FPR3757	SAUSA300_RS07125=SAUSA300_RS07125	-4.38319	0.0611059	3	protein_coding	NE
USA300FPR3757	SAUSA300_RS07130=tnpA	0.859571	0.133046	10	protein_coding	NE	K07491; putative transposase
USA300FPR3757	SAUSA300_RS07135=SAUSA300_RS07135	-5.50334	0.0120851	6	protein_coding	NE	bcrC; undecaprenyl-diphosphatase [EC:3.6.1.27]	Peptidoglycan biosynthesis	// // membrane // //
USA300FPR3757	SAUSA300_RS07140=SAUSA300_RS07140	-22.5163	3.45088e-05	13	protein_coding	E	murG; UDP-N-acetylglucosamine--N-acetylmuramyl-(pentapeptide) pyrophosphoryl-undecaprenol N-acetylglucosamine transferase [EC:2.4.1.227]	Peptidoglycan biosynthesis, Metabolic pathways, Vancomycin resistance	// carbohydrate derivative biosynthetic process // cell wall organization // cell division // lipid glycosylation // peptidoglycan biosynthetic process // regulation of cell shape // cell cycle // carbohydrate metabolic process // membrane // plasma membrane // UDP-N-acetyl-D-glucosamine:N-acetylmuramoyl-L-alanyl-D-glutamyl-meso-2,6-diaminopimelyl-D-alanyl-D-alanine-diphosphoundecaprenol 4-beta-N…
USA300FPR3757	SAUSA300_RS07145=SAUSA300_RS07145	-20.3935	0.0120851	6	protein_coding	NE			// // // acetyltransferase activity // acyltransferase activity, transferring groups other than amino-acyl groups // N-acetyltransferase activity //
USA300FPR3757	SAUSA300_RS07150=SAUSA300_RS07150	-1.30101	0.366087	14	protein_coding	NE	E3.4.21.102, prc, ctpA; carboxyl-terminal processing protease [EC:3.4.21.102]		// signal transduction // proteolysis // outer membrane-bounded periplasmic space // plasma membrane // membrane // metalloendopeptidase activity // hydrolase activity // serine-type peptidase activity // peptidase activity // endopeptidase activity //
USA300FPR3757	SAUSA300_RS07160=SAUSA300_RS07160	-1.842	0.228541	3	protein_coding	NE
USA300FPR3757	SAUSA300_RS07165=SAUSA300_RS07165	-5.31091	0.228305	8	protein_coding	NE	crr; sugar PTS system EIIA component [EC:2.7.1.-]	Glycolysis / Gluconeogenesis, Starch and sucrose metabolism, Amino sugar and nucleotide sugar metabolism, Metabolic pathways, Phosphotransferase system (PTS)	// phosphorylation // phosphoenolpyruvate-dependent sugar phosphotransferase system // extrinsic component of cytoplasmic side of plasma membrane // transferase activity // kinase activity // transporter activity //
USA300FPR3757	SAUSA300_RS07170=msrB	-3.8417	0.0173791	9	protein_coding	NE	msrB; peptide-methionine (R)-S-oxide reductase [EC:1.8.4.12]		// cellular response to oxidative stress // protein repair // response to oxidative stress // cytoplasm // peptide-methionine (R)-S-oxide reductase activity // oxidoreductase activity, acting on a sulfur group of donors, disulfide as acceptor // oxidoreductase activity //
USA300FPR3757	SAUSA300_RS07175=msrA	-1.42587	0.321493	16	protein_coding	NE	msrA; peptide-methionine (S)-S-oxide reductase [EC:1.8.4.11]		// protein modification process // cellular response to oxidative stress // cytoplasm // L-methionine:thioredoxin-disulfide S-oxidoreductase activity // L-methionine-(S)-S-oxide reductase activity // oxidoreductase activity // peptide-methionine (S)-S-oxide reductase activity //
USA300FPR3757	SAUSA300_RS07180=fakB2	-3.28702	0.309617	9	protein_coding	NE			// // // lipid binding //
USA300FPR3757	SAUSA300_RS07185=SAUSA300_RS07185	-11.5573	0.00058116	9	protein_coding	E	DHFR, folA; dihydrofolate reductase [EC:1.5.1.3]	One carbon pool by folate, Folate biosynthesis, Metabolic pathways, Biosynthesis of cofactors	// folic acid metabolic process // dihydrofolate metabolic process // tetrahydrofolate biosynthetic process // one-carbon metabolic process // glycine biosynthetic process // cytosol // NADP binding // oxidoreductase activity // dihydrofolate reductase activity //
USA300FPR3757	SAUSA300_RS07190=SAUSA300_RS07190	-19.5368	2.54955e-07	14	protein_coding	E	thyA, TYMS; thymidylate synthase [EC:2.1.1.45]	Pyrimidine metabolism, One carbon pool by folate, Metabolic pathways	// methylation // nucleotide biosynthetic process // dTTP biosynthetic process // dTMP biosynthetic process // cytosol // cytoplasm // catalytic activity // transferase activity, transferring one-carbon groups // transferase activity // methyltransferase activity // thymidylate synthase activity //
USA300FPR3757	SAUSA300_RS07195=SAUSA300_RS07195	-2.31842	0.49792	4	protein_coding	NE
USA300FPR3757	SAUSA300_RS07200=SAUSA300_RS07200	-3.07599	0.02453	20	protein_coding	NE			// // // oxidoreductase activity //
USA300FPR3757	SAUSA300_RS07205=SAUSA300_RS07205	-5.26192	0.0220184	3	protein_coding	NE
USA300FPR3757	SAUSA300_RS07210=SAUSA300_RS07210	-7.92352	1	1	protein_coding	NE
USA300FPR3757	SAUSA300_RS07215=SAUSA300_RS07215	-1.29401	0.364198	7	protein_coding	NE	yhhQ; queuosine precursor transporter		// queuosine salvage // transmembrane transport // membrane // plasma membrane // transmembrane transporter activity //
[truncated: 1,503 more rows]
