# Supplementary material for: The genetic landscape of antibiotic sensitivity in Staphylococcus aureus
Source: Sci Adv. 2026 May 8;12(19):eaeb9875. doi: 10.1126/sciadv.aeb9875 (PMC13162198; doi:10.1126/sciadv.aeb9875)
Supplement: Supplementary file 2 — Tables S1 to S21 [file sciadv.aeb9875_tables_s1_to_s21.zip › Table S11 JE2 gene relative fitness in antibiotics (Zabx) quantified by NCT crRNAs.xlsx]

## Sheet: Table S11
chr	locus tag=gene	Z_dapt0.25_WLC938_NCT	Padj_NCT	number of NCT crRNAs	Z_vanc1_WLC1097_NCT	Padj_NCT	number of NCT crRNAs	gene_biotype	Coe_essentiality	ko	KEGG pathway	GO
USA300FPR3757	4.5S	-4.20868	0.244493	13	-10.289	0.000157657	13	sRNA	N/A
USA300FPR3757	6S	10.1553	0.211734	6	-3.49441	0.319101	5	sRNA	N/A
USA300FPR3757	RNAseP	-3.75844	0.49907	8	-14.1342	0.0266493	7	sRNA	N/A
USA300FPR3757	SAUSA300_RS00010=dnaA	3.51206	0.000202088	32	2.38434	0.0131577	31	protein_coding	E	dnaA; chromosomal replication initiator protein	Two-component system	// regulation of DNA replication // DNA replication initiation // DNA replication // plasma membrane // cytoplasm // sequence-specific DNA binding // ATP binding // DNA replication origin binding // DNA binding // nucleotide binding //
USA300FPR3757	SAUSA300_RS00015=dnaN	1.86531	0.0074005	32	1.43014	0.181231	32	protein_coding	E	dnaN; DNA polymerase III subunit beta [EC:2.7.7.7]	DNA replication, Mismatch repair, Homologous recombination	// DNA strand elongation involved in DNA replication // nucleic acid phosphodiester bond hydrolysis // DNA biosynthetic process // DNA replication // DNA polymerase III complex // cytoplasm // nucleotidyltransferase activity // transferase activity // 3'-5' exonuclease activity // DNA-directed DNA polymerase activity // DNA binding //
USA300FPR3757	SAUSA300_RS00020=yaaA	-2.31646	0.38335	11	4.28549	0.182889	10	protein_coding	NE	ybcJ; ribosome-associated protein		// // // RNA binding //
USA300FPR3757	SAUSA300_RS00025=recF	1.84467	0.120879	33	-1.39253	0.312405	33	protein_coding	NE	recF; DNA replication and repair protein RecF	Homologous recombination	// SOS response // cellular response to DNA damage stimulus // double-strand break repair // DNA repair // DNA replication // DNA synthesis involved in DNA repair // cytoplasm // ATP binding // single-stranded DNA binding // DNA binding // nucleotide binding //
USA300FPR3757	SAUSA300_RS00030=gyrB	-2.95394	0.35891	76	-2.71058	0.0685195	77	protein_coding	E	gyrB; DNA gyrase subunit B [EC:5.6.2.2]		// chromosome segregation // DNA topological change // DNA-templated DNA replication // nucleoid // cytoplasm // chromosome // metal ion binding // isomerase activity // ATP binding // DNA topoisomerase type II (double strand cut, ATP-hydrolyzing) activity // DNA topoisomerase activity // DNA binding // nucleotide binding //
USA300FPR3757	SAUSA300_RS00035=gyrA	-0.619394	0.180984	84	-3.73339	0.000749901	84	protein_coding	E	gyrA; DNA gyrase subunit A [EC:5.6.2.2]		// DNA-templated DNA replication // response to antibiotic // DNA topological change // DNA metabolic process // DNA topoisomerase type II (double strand cut, ATP-hydrolyzing) complex // cytoplasm // chromosome // DNA negative supercoiling activity // isomerase activity // ATP binding // DNA topoisomerase type II (double strand cut, ATP-hydrolyzing) activity // DNA topoisomerase activity // DNA b…
USA300FPR3757	SAUSA300_RS00040=SAUSA300_RS00040	1.89102	0.0421148	34	0.138496	0.0510895	33	protein_coding	NE	nnrD; ADP-dependent NAD(P)H-hydrate dehydratase [EC:4.2.1.136]		// metabolite repair // nicotinamide nucleotide metabolic process // // hydro-lyase activity // NADPHX epimerase activity // NADHX epimerase activity // ADP-dependent NAD(P)H-hydrate dehydratase activity // lyase activity // ATP binding // nucleotide binding //
USA300FPR3757	SAUSA300_RS00045=hutH	2.1695	0.0066784	59	0.690819	0.0915475	58	protein_coding	NE	hutH, HAL; histidine ammonia-lyase [EC:4.3.1.3]	Histidine metabolism, Metabolic pathways	// histidine catabolic process to glutamate and formate // histidine catabolic process to glutamate and formamide // histidine catabolic process // histidine metabolic process // cytoplasm // ammonia-lyase activity // lyase activity // histidine ammonia-lyase activity // catalytic activity //
USA300FPR3757	SAUSA300_RS00050=serS	1.05187	0.0625359	45	2.28058	0.00244947	45	protein_coding	E	SARS, serS; seryl-tRNA synthetase [EC:6.1.1.11]	Aminoacyl-tRNA biosynthesis	// selenocysteine biosynthetic process // selenocysteinyl-tRNA(Sec) biosynthetic process // seryl-tRNA aminoacylation // tRNA aminoacylation for protein translation // translation // cytoplasm // transferase activity // ligase activity // ATP binding // serine-tRNA ligase activity // aminoacyl-tRNA ligase activity // nucleotide binding //
USA300FPR3757	SAUSA300_RS00055=SAUSA300_RS00055	3.06552	0.0066784	34	2.8523	0.0123057	33	protein_coding	NE			// // plasma membrane // membrane // efflux transmembrane transporter activity // L-valine transmembrane transporter activity //
USA300FPR3757	SAUSA300_RS00060=SAUSA300_RS00060	-0.384057	0.45468	14	1.30793	0.310522	14	protein_coding	NE			// // membrane // //
USA300FPR3757	SAUSA300_RS00065=SAUSA300_RS00065	1.34761	0.00854468	51	3.30923	0.00577361	50	protein_coding	NE	metX; homoserine O-acetyltransferase/O-succinyltransferase [EC:2.3.1.31 2.3.1.46]	Cysteine and methionine metabolism, Sulfur metabolism, Metabolic pathways, Biosynthesis of secondary metabolites, Biosynthesis of amino acids	// homoserine metabolic process // methionine biosynthetic process // biosynthetic process // // acyltransferase activity, transferring groups other than amino-acyl groups // transferase activity // homoserine O-acetyltransferase activity //
USA300FPR3757	SAUSA300_RS00070=SAUSA300_RS00070	0.491224	0.172274	27	3.21506	0.0180659	27	protein_coding	NE			// // membrane // //
USA300FPR3757	SAUSA300_RS00075=gdpP	1.14065	0.238254	63	-1.24312	0.382755	63	protein_coding	NE	gdpP; cyclic-di-AMP phosphodiesterase [EC:3.1.4.59]		// polyphosphate catabolic process // plasma membrane // cytoplasm // membrane // cyclic-di-AMP phosphodiesterase activity // metal ion binding // hydrolase activity // exopolyphosphatase activity // nucleic acid binding //
USA300FPR3757	SAUSA300_RS00080=rplI	-2.44216	0.112295	15	-5.6801	0.0117995	15	protein_coding	NE	RP-L9, MRPL9, rplI; large subunit ribosomal protein L9	Ribosome	// translation // ribonucleoprotein complex // cytosolic large ribosomal subunit // ribosome // rRNA binding // structural constituent of ribosome // RNA binding //
USA300FPR3757	SAUSA300_RS00085=dnaB	-0.908533	0.457587	46	-0.29359	0.340348	47	protein_coding	E	dnaB; replicative DNA helicase [EC:3.6.4.12]	DNA replication	// DNA replication, synthesis of RNA primer // DNA unwinding involved in DNA replication // DNA replication // primosome complex // cytosol // ATP hydrolysis activity // hydrolase activity // ATP binding // helicase activity // DNA helicase activity // DNA binding // nucleotide binding //
USA300FPR3757	SAUSA300_RS00090=SAUSA300_RS00090	0.463544	0.170776	58	3.11845	0.00477786	58	protein_coding	NE	purA, ADSS; adenylosuccinate synthase [EC:6.3.4.4]	Purine metabolism, Alanine, aspartate and glutamate metabolism, Metabolic pathways, Biosynthesis of cofactors	// IMP metabolic process // 'de novo' AMP biosynthetic process // purine nucleotide biosynthetic process // cytoplasm // metal ion binding // ligase activity // GTP binding // adenylosuccinate synthase activity // magnesium ion binding // nucleotide binding //
USA300FPR3757	SAUSA300_RS00095=SAUSA300_RS00095	2.79542	0.0745499	10	4.66925	0.0381711	10	tRNA		tRNA-Glu; tRNA Glu	Aminoacyl-tRNA biosynthesis	// translation //
USA300FPR3757	SAUSA300_RS00100=SAUSA300_RS00100	1.73693	0.19403	13	3.36048	0.0328681	13	tRNA		tRNA-Asp; tRNA Asp	Aminoacyl-tRNA biosynthesis	// translation //
USA300FPR3757	SAUSA300_RS00105=SAUSA300_RS00105	-0.7102	0.390642	19	20.991	3.16382e-05	20	protein_coding	E	vicR; two-component system, OmpR family, response regulator VicR	Two-component system	// positive regulation of DNA-templated transcription // regulation of DNA-templated transcription // phosphorelay signal transduction system // protein-DNA complex // cytosol // cytoplasm // DNA-binding transcription activator activity // transcription cis-regulatory region binding // DNA-binding transcription factor activity // phosphorelay response regulator activity // DNA binding //
USA300FPR3757	SAUSA300_RS00110=walK	1.62043	0.167651	56	18.1654	9.86942e-12	57	protein_coding	E	vicK; two-component system, OmpR family, sensor histidine kinase VicK [EC:2.7.13.3]	Two-component system	// regulation of DNA-templated transcription // activation of protein kinase activity // osmosensory signaling via phosphorelay pathway // peptidyl-histidine phosphorylation // phosphorylation // signal transduction // phosphorelay signal transduction system // membrane // plasma membrane // metal ion binding // protein kinase activator activity // phosphorelay response regulator activity // tran…
USA300FPR3757	SAUSA300_RS00115=SAUSA300_RS00115	0.691746	0.0820557	41	17.4623	5.90562e-09	41	protein_coding	NE
USA300FPR3757	SAUSA300_RS00120=SAUSA300_RS00120	1.08824	0.307165	25	18.8559	1.63398e-07	26	protein_coding	NE			// regulation of single-species biofilm formation on inanimate substrate // membrane // //
USA300FPR3757	SAUSA300_RS00125=SAUSA300_RS00125	-0.0297553	0.362235	32	2.87645	0.107653	32	protein_coding	NE			// // // hydrolase activity //
USA300FPR3757	SAUSA300_RS00130=adsA	0.89982	0.161626	92	0.456626	0.442453	91	protein_coding	NE			// dephosphorylation // nucleotide catabolic process // outer membrane-bounded periplasmic space // cellular anatomical entity // cell wall // extracellular region // nucleotidase activity // UDP-sugar diphosphatase activity // 5'-nucleotidase activity // metal ion binding // hydrolase activity, acting on ester bonds // hydrolase activity // nucleotide binding //
USA300FPR3757	SAUSA300_RS00135=rlmH	1.20254	0.338298	24	2.27532	0.14454	23	protein_coding	NE	rlmH; 23S rRNA (pseudouridine1915-N3)-methyltransferase [EC:2.1.1.177]		// rRNA methylation // methylation // rRNA processing // cytoplasm // rRNA (pseudouridine-N3-)-methyltransferase activity // transferase activity // methyltransferase activity //
USA300FPR3757	SAUSA300_RS00140=SAUSA300_RS00140	2.063	0.0377584	40	2.77835	0.00369896	41	protein_coding	NE
USA300FPR3757	SAUSA300_RS00145=SAUSA300_RS00145	1.10623	0.13629	24	2.74818	0.0118775	25	protein_coding	NE	K07498; putative transposase
USA300FPR3757	SAUSA300_RS00155=SAUSA300_RS00155	1.35069	0.0655047	30	2.54958	0.00615562	29	protein_coding	NE	E3.1.4.46, glpQ, ugpQ; glycerophosphoryl diester phosphodiesterase [EC:3.1.4.46]	Glycerophospholipid metabolism
USA300FPR3757	SAUSA300_RS00160=SAUSA300_RS00160	0.00597856	0.302236	13	0.399352	0.219845	13	protein_coding	NE
USA300FPR3757	SAUSA300_RS00165=mecA	1.70875	0.0139356	69	1.45898	0.242882	69	protein_coding	NE	mecA; penicillin-binding protein 2 prime [EC:3.4.16.4]	Peptidoglycan biosynthesis, Metabolic pathways, beta-Lactam resistance
USA300FPR3757	SAUSA300_RS00170=SAUSA300_RS00170	2.74323	0.00715368	18	3.43016	0.00244947	18	protein_coding	NE	mecR1; methicillin resistance protein	beta-Lactam resistance
USA300FPR3757	SAUSA300_RS00175=SAUSA300_RS00175	1.87419	0.353967	8	3.65815	0.0635349	8	protein_coding	NE
USA300FPR3757	SAUSA300_RS00180=SAUSA300_RS00180	2.21063	0.00582441	37	4.01958	5.27332e-05	37	pseudogene	NE
USA300FPR3757	SAUSA300_RS00185=SAUSA300_RS00185	2.66717	0.0492655	10	4.49444	0.0105359	10	protein_coding	NE
USA300FPR3757	SAUSA300_RS00190=SAUSA300_RS00190	-1.75785	0.308918	10	-6.56106	0.0642532	10	protein_coding	NE
USA300FPR3757	SAUSA300_RS00195=SAUSA300_RS00195	-0.533842	0.175961	14	0.410753	0.498341	14	protein_coding	NE
USA300FPR3757	SAUSA300_RS00200=SAUSA300_RS00200	-0.483245	0.115229	40	-2.89942	0.0711596	40	protein_coding	NE	spoIVCA; site-specific DNA recombinase
USA300FPR3757	SAUSA300_RS00205=SAUSA300_RS00205	-0.298809	0.321754	32	0.773808	0.0335558	31	protein_coding	NE
USA300FPR3757	SAUSA300_RS00210=SAUSA300_RS00210	1.06482	0.150981	59	-1.07331	0.476772	58	protein_coding	NE
USA300FPR3757	SAUSA300_RS00215=SAUSA300_RS00215	0.750313	0.483691	11	4.46391	0.0564566	11	protein_coding	NE
USA300FPR3757	SAUSA300_RS00220=SAUSA300_RS00220	-0.92616	0.187643	26	4.02375	0.00936011	26	protein_coding	NE
USA300FPR3757	SAUSA300_RS00225=SAUSA300_RS00225	-0.209418	0.476359	38	2.02827	0.0198193	38	protein_coding	NE	recG; ATP-dependent DNA helicase RecG [EC:3.6.4.12]	Homologous recombination
USA300FPR3757	SAUSA300_RS00235=cstB	1.67073	0.0382473	43	1.40856	0.0882193	44	pseudogene	NE	gloB, gloC, HAGH; hydroxyacylglutathione hydrolase [EC:3.1.2.6]	Pyruvate metabolism, Metabolic pathways
USA300FPR3757	SAUSA300_RS00240=SAUSA300_RS00240	0.381545	0.306118	10	4.92265	0.142256	10	protein_coding	NE	mcrA; 5-methylcytosine-specific restriction enzyme A [EC:3.1.21.-]
USA300FPR3757	SAUSA300_RS00245=SAUSA300_RS00245	1.32771	0.0742458	18	5.17737	0.00482359	18	protein_coding	NE
USA300FPR3757	SAUSA300_RS00250=SAUSA300_RS00250	3.10615	0.00437543	19	3.44347	0.0915475	20	protein_coding	NE	K07454; putative restriction endonuclease
USA300FPR3757	SAUSA300_RS00255=SAUSA300_RS00255	1.64349	0.18216	4	4.55024	0.116672	4	protein_coding	NE
USA300FPR3757	SAUSA300_RS00260=SAUSA300_RS00260	3.27029	0.0311726	9	-0.229707	0.465964	8	protein_coding	NE
USA300FPR3757	SAUSA300_RS00265=SAUSA300_RS00265	1.57461	0.119748	10	6.27205	0.00071641	10	protein_coding	NE
USA300FPR3757	SAUSA300_RS00270=SAUSA300_RS00270	2.59242	0.102912	23	3.77503	0.0491392	22	protein_coding	NE
USA300FPR3757	SAUSA300_RS00275=SAUSA300_RS00275	3.24023	0.0998919	11	4.26709	0.0342306	11	protein_coding	NE	speG, SAT; diamine N-acetyltransferase [EC:2.3.1.57]	Arginine and proline metabolism, Metabolic pathways
USA300FPR3757	SAUSA300_RS00280=SAUSA300_RS00280	-0.0441248	0.40539	59	0.270733	0.26291	59	protein_coding	NE	E1.1.1.1, adh; alcohol dehydrogenase [EC:1.1.1.1]	Glycolysis / Gluconeogenesis, Fatty acid degradation, Tyrosine metabolism, Chloroalkane and chloroalkene degradation, Naphthalene degradation, Metabolic pathways, Biosynthesis of secondary metabolites, Microbial metabolism in diverse environments, Degradation of aromatic compounds
USA300FPR3757	SAUSA300_RS00285=SAUSA300_RS00285	0.267203	0.462076	7	2.50558	0.0154434	7	protein_coding	NE
USA300FPR3757	SAUSA300_RS00290=SAUSA300_RS00290	2.65434	0.0447793	10	3.42528	0.0444296	10	protein_coding	NE
USA300FPR3757	SAUSA300_RS00295=SAUSA300_RS00295	2.23778	0.0989409	8	2.25779	0.401006	8	protein_coding	NE
USA300FPR3757	SAUSA300_RS00300=SAUSA300_RS00300	1.03167	0.353967	13	1.71539	0.273967	13	protein_coding	NE
USA300FPR3757	SAUSA300_RS00305=SAUSA300_RS00305	0.317301	0.312109	24	-0.784615	0.206729	24	pseudogene	NE	K07497; putative transposase
USA300FPR3757	SAUSA300_RS00310=arcC	-0.563957	0.469196	41	-1.21364	0.0703785	39	protein_coding	NE	arcC; carbamate kinase [EC:2.7.2.2]	Arginine biosynthesis, Purine metabolism, Nitrogen metabolism, Metabolic pathways, Microbial metabolism in diverse environments, Carbon metabolism
USA300FPR3757	SAUSA300_RS00315=argF	0.705177	0.338298	38	-0.593366	0.115806	39	protein_coding	NE	OTC, argF, argI; ornithine carbamoyltransferase [EC:2.1.3.3]	Arginine biosynthesis, Metabolic pathways, Biosynthesis of secondary metabolites, Biosynthesis of amino acids
USA300FPR3757	SAUSA300_RS00320=SAUSA300_RS00320	3.38466	0.0152633	14	4.78185	0.00458914	13	protein_coding	NE	arcR; CRP/FNR family transcriptional regulator, arginine deiminase pathway regulator
USA300FPR3757	SAUSA300_RS00325=arcD	0.761727	0.161589	71	-2.14097	0.313129	69	protein_coding	NE	arcD, lysl, lysP; arginine:ornithine antiporter / lysine permease
USA300FPR3757	SAUSA300_RS00330=arcA	1.44888	0.305754	31	-0.476941	0.297056	32	protein_coding	NE	arcA; arginine deiminase [EC:3.5.3.6]	Arginine biosynthesis, Metabolic pathways, Biosynthesis of secondary metabolites
USA300FPR3757	SAUSA300_RS00335=SAUSA300_RS00335	1.46149	0.478952	9	-2.57188	0.498341	7	protein_coding	NE	argR, ahrC; transcriptional regulator of arginine metabolism
USA300FPR3757	SAUSA300_RS00340=SAUSA300_RS00340	-0.300256	0.307111	8	4.97534	0.0017968	9	protein_coding	NE
USA300FPR3757	SAUSA300_RS00355=SAUSA300_RS00355	1.68506	0.0486961	38	1.47673	0.0719134	35	protein_coding	NE
USA300FPR3757	SAUSA300_RS00360=SAUSA300_RS00360	0.201014	0.496033	28	2.44728	0.0456223	27	protein_coding	NE
USA300FPR3757	SAUSA300_RS00365=SAUSA300_RS00365	-2.21938	0.353285	22	-1.13056	0.388748	22	protein_coding	NE
USA300FPR3757	SAUSA300_RS00370=SAUSA300_RS00370	0.0375932	0.378046	50	-1.71361	0.420056	49	protein_coding	NE	ABC.PE.S; peptide/nickel transport system substrate-binding protein	Quorum sensing
USA300FPR3757	SAUSA300_RS00375=SAUSA300_RS00375	1.41029	0.0589492	36	2.12854	0.0270061	37	protein_coding	NE	ABC.PE.P; peptide/nickel transport system permease protein	Quorum sensing
USA300FPR3757	SAUSA300_RS00380=SAUSA300_RS00380	4.82016	1.93448e-05	38	0.72703	0.324573	36	protein_coding	NE	ABC.PE.P1; peptide/nickel transport system permease protein	Quorum sensing
USA300FPR3757	SAUSA300_RS00385=SAUSA300_RS00385	0.123419	0.159467	29	-5.2883	0.163872	28	protein_coding	NE	ddpD; peptide/nickel transport system ATP-binding protein	Quorum sensing
USA300FPR3757	SAUSA300_RS00390=SAUSA300_RS00390	-0.652602	0.223759	21	-1.21427	0.146349	21	protein_coding	NE	ddpF; peptide/nickel transport system ATP-binding protein	Quorum sensing
USA300FPR3757	SAUSA300_RS00395=SAUSA300_RS00395	0.166639	0.198687	86	0.0428226	0.217358	85	protein_coding	NE	copB; P-type Cu2+ transporter [EC:7.2.2.9]
USA300FPR3757	SAUSA300_RS00400=SAUSA300_RS00400	-0.349014	0.479748	22	-0.241719	0.498341	22	protein_coding	NE
USA300FPR3757	SAUSA300_RS00405=SAUSA300_RS00405	1.10625	0.211358	2	6.1641	0.0332818	2	protein_coding	NE			// // membrane // //
USA300FPR3757	SAUSA300_RS00410=SAUSA300_RS00410	5.44958	1	1	4.08357	1	1	protein_coding	NE
USA300FPR3757	SAUSA300_RS00415=SAUSA300_RS00415	0.737902	0.154159	34	3.78126	0.0160263	35	protein_coding	NE
USA300FPR3757	SAUSA300_RS00420=SAUSA300_RS00420	-1.29183	0.469196	8	2.81493	0.12961	9	protein_coding	NE			// tRNA processing // tRNA dihydrouridine synthesis // // RNA binding // flavin adenine dinucleotide binding // tRNA dihydrouridine synthase activity // oxidoreductase activity // catalytic activity //
USA300FPR3757	SAUSA300_RS00425=SAUSA300_RS00425	3.65995	1	1	-0.159354	1	1	protein_coding	NE
USA300FPR3757	SAUSA300_RS00430=SAUSA300_RS00430	3.07174	0.024953	35	3.58632	0.0156075	36	protein_coding	NE	K07090; uncharacterized protein		// // membrane // plasma membrane // transporter activity //
USA300FPR3757	SAUSA300_RS00435=cstR	1.51454	0.355273	14	-0.061892	0.218148	13	protein_coding	NE			// negative regulation of DNA-templated transcription // negative regulation of cellular macromolecule biosynthetic process // regulation of DNA-templated transcription // // metal ion binding // DNA binding //
USA300FPR3757	SAUSA300_RS00440=cstA	2.42825	0.169448	41	2.24196	0.0128006	40	protein_coding	NE
USA300FPR3757	SAUSA300_RS00445=cstB	1.92117	0.00212186	56	-2.83851	0.158997	55	protein_coding	NE			// hydrogen sulfide metabolic process // glutathione metabolic process // // hydrolase activity // sulfur dioxygenase activity // hydrolase activity, acting on ester bonds //
USA300FPR3757	SAUSA300_RS00455=SAUSA300_RS00455	-3.37609	0.467781	6	-5.95835	0.498341	6	protein_coding	NE
USA300FPR3757	SAUSA300_RS00460=SAUSA300_RS00460	1.60909	0.256395	38	1.94944	0.0208052	38	protein_coding	NE			// tRNA processing // tRNA dihydrouridine synthesis // // RNA binding // flavin adenine dinucleotide binding // tRNA dihydrouridine synthase activity // oxidoreductase activity // catalytic activity //
USA300FPR3757	SAUSA300_RS00465=SAUSA300_RS00465	4.38043	0.039186	6	5.17627	0.0236548	6	protein_coding	NE			// // membrane // //
USA300FPR3757	SAUSA300_RS00470=SAUSA300_RS00470	-0.384324	0.330046	8	5.51914	0.0466135	9	protein_coding	NE
USA300FPR3757	SAUSA300_RS00475=SAUSA300_RS00475	0.474538	0.117917	43	-1.10092	0.229109	42	protein_coding	NE			// transmembrane transport // plasma membrane // membrane // transporter activity // transmembrane transporter activity //
USA300FPR3757	SAUSA300_RS00480=SAUSA300_RS00480	3.32487	0.190213	11	7.6937	0.021337	11	protein_coding	NE
USA300FPR3757	SAUSA300_RS00485=SAUSA300_RS00485	-0.990457	0.491728	18	2.52486	0.0520316	18	protein_coding	NE			// DNA-templated transcription // regulation of DNA-templated transcription // // DNA binding // transcription cis-regulatory region binding // DNA-binding transcription factor activity //
USA300FPR3757	SAUSA300_RS00490=SAUSA300_RS00490	1.21624	0.19142	14	5.52487	0.000444019	15	protein_coding	NE
USA300FPR3757	SAUSA300_RS00495=SAUSA300_RS00495	2.00842	0.0546759	18	2.6419	0.0520316	18	protein_coding	NE			// DNA-templated transcription // regulation of DNA-templated transcription // // DNA binding // transcription cis-regulatory region binding // DNA-binding transcription factor activity //
USA300FPR3757	SAUSA300_RS00500=SAUSA300_RS00500	1.89714	0.0209673	23	2.98175	0.0190056	23	protein_coding	NE			// // membrane // //
USA300FPR3757	SAUSA300_RS00505=SAUSA300_RS00505	1.68817	0.152167	83	1.26076	0.0127854	79	protein_coding	NE			// // // RNA binding //
USA300FPR3757	SAUSA300_RS00510=SAUSA300_RS00510	0.609009	0.305366	21	1.887	0.0439251	21	protein_coding	NE			// // membrane // //
USA300FPR3757	SAUSA300_RS00515=SAUSA300_RS00515	-1.05909	0.302666	43	0.864162	0.191837	43	protein_coding	NE	plc; 1-phosphatidylinositol phosphodiesterase [EC:4.6.1.13]	Inositol phosphate metabolism, Metabolic pathways	// lipid catabolic process // signal transduction // lipid metabolic process // extracellular region // lyase activity // hydrolase activity // phosphoric diester hydrolase activity // phosphatidylinositol diacylglycerol-lyase activity //
USA300FPR3757	SAUSA300_RS00520=SAUSA300_RS00520	2.20437	0.103736	27	1.90781	0.0017968	26	protein_coding	NE			// // membrane // plasma membrane // //
USA300FPR3757	SAUSA300_RS00525=SAUSA300_RS00525	2.3714	0.0571148	28	1.89567	0.102784	28	protein_coding	NE			// // membrane // plasma membrane // //
USA300FPR3757	SAUSA300_RS00530=SAUSA300_RS00530	1.64864	0.152167	33	0.139794	0.101056	32	protein_coding	NE			// // membrane // plasma membrane // //
USA300FPR3757	SAUSA300_RS00535=SAUSA300_RS00535	0.349786	0.398922	34	1.38937	0.0235955	33	protein_coding	NE			// // membrane // plasma membrane // //
USA300FPR3757	SAUSA300_RS00540=SAUSA300_RS00540	1.44258	0.0636956	53	1.69322	0.00886141	53	protein_coding	NE			// DNA-templated transcription // methylglyoxal catabolic process to D-lactate via S-lactoyl-glutathione // regulation of DNA-templated transcription // // sequence-specific DNA binding // glyoxalase III activity // DNA-binding transcription factor activity // DNA binding //
USA300FPR3757	SAUSA300_RS00545=SAUSA300_RS00545	2.64866	0.00715368	46	1.95859	0.247624	46	protein_coding	NE			// // // catalytic activity // hydrolase activity //
USA300FPR3757	SAUSA300_RS00550=SAUSA300_RS00550	0.552513	0.0471557	82	-0.693666	0.18707	80	protein_coding	NE	norB, norC; MFS transporter, DHA2 family, multidrug resistance protein		// transmembrane transport // plasma membrane // membrane // transporter activity // transmembrane transporter activity //
USA300FPR3757	SAUSA300_RS00555=SAUSA300_RS00555	1.50172	0.038537	59	2.70927	0.000281835	58	protein_coding	NE	yjbB; phosphate:Na+ symporter		// inorganic ion transmembrane transport // phosphate ion transmembrane transport // sodium ion transmembrane transport // sodium-dependent phosphate transport // plasma membrane // membrane // secondary active transmembrane transporter activity // transporter activity // phosphate ion transmembrane transporter activity // sodium:phosphate symporter activity //
USA300FPR3757	SAUSA300_RS00560=SAUSA300_RS00560	1.87169	0.0507131	61	0.533946	0.255229	61	protein_coding	NE	ohyA, sph; oleate hydratase [EC:4.2.1.53]		// fatty acid metabolic process // // FAD binding // oleate hydratase activity //
USA300FPR3757	SAUSA300_RS00565=SAUSA300_RS00565	2.85097	0.0039363	22	4.48367	1.45593e-05	22	protein_coding	NE			// // membrane // transporter activity //
USA300FPR3757	SAUSA300_RS00570=SAUSA300_RS00570	0.551608	0.0284533	52	1.26175	0.061309	51	protein_coding	NE	norG; GntR family transcriptional regulator, regulator for abcA and norABC		// alpha-amino acid metabolic process // biosynthetic process // regulation of DNA-templated transcription // // pyridoxal phosphate binding // transferase activity // transaminase activity // catalytic activity // DNA-binding transcription factor activity // DNA binding //
USA300FPR3757	SAUSA300_RS00575=SAUSA300_RS00575	0.978703	0.432661	17	3.51578	0.0915475	17	protein_coding	NE			// response to toxic substance // membrane // //
USA300FPR3757	SAUSA300_RS00580=SAUSA300_RS00580	-0.95159	0.287525	62	-0.669868	0.24392	62	protein_coding	NE	lctP; lactate permease		// proton transmembrane transport // lactate transmembrane transport // lactate transport // plasma membrane // membrane // solute:proton symporter activity // lactate transmembrane transporter activity // transporter activity //
USA300FPR3757	SAUSA300_RS00585=spa	1.34861	0.0146011	43	0.725597	0.146349	43	protein_coding	NE	spa; immunoglobulin G-binding protein A	Staphylococcus aureus infection	// // cell wall // extracellular region // immunoglobulin binding // IgG binding //
USA300FPR3757	SAUSA300_RS00590=sarS	2.92765	0.0633839	4	11.0025	0.00466107	4	protein_coding	NE			// regulation of DNA-templated transcription // cytoplasm // transcription cis-regulatory region binding // DNA-binding transcription factor activity // DNA binding //
USA300FPR3757	SAUSA300_RS00595=sirC	3.71186	0.0284533	36	-0.163693	0.442125	35	protein_coding	NE	ABC.FEV.P; iron complex transport system permease protein		// transmembrane transport // siderophore-dependent iron import into cell // membrane // plasma membrane // transmembrane transporter activity //
USA300FPR3757	SAUSA300_RS00600=sirB	2.53861	0.0315477	43	-0.885757	0.486579	42	protein_coding	NE	ABC.FEV.P; iron complex transport system permease protein		// transmembrane transport // siderophore-dependent iron import into cell // membrane // plasma membrane // transmembrane transporter activity //
USA300FPR3757	SAUSA300_RS00605=sirA	1.88599	0.0315477	33	-0.302602	0.438745	33	protein_coding	NE	ABC.FEV.S; iron complex transport system substrate-binding protein		// // outer membrane-bounded periplasmic space // //
USA300FPR3757	SAUSA300_RS00610=sbnA	0.93326	0.0853776	40	0.195052	0.291885	40	protein_coding	NE	sbnA; N-(2-amino-2-carboxyethyl)-L-glutamate synthase [EC:2.5.1.140]	Biosynthesis of various secondary metabolites - part 3, Metabolic pathways, Biosynthesis of secondary metabolites	// cysteine biosynthetic process // cysteine biosynthetic process from serine // cytoplasm // transferase activity, transferring alkyl or aryl (other than methyl) groups // L-cysteine desulfhydrase activity // transferase activity // pyridoxal phosphate binding // cysteine synthase activity //
USA300FPR3757	SAUSA300_RS00615=sbnB	0.180319	0.140624	39	-1.1811	0.121131	40	protein_coding	NE	sbnB; N-[(2S)-2-amino-2-carboxyethyl]-L-glutamate dehydrogenase [EC:1.5.1.51]	Biosynthesis of various secondary metabolites - part 3, Metabolic pathways, Biosynthesis of secondary metabolites	// siderophore biosynthetic process // arginine catabolic process // cytoplasm // oxidoreductase activity // oxidoreductase activity, acting on the CH-NH2 group of donors, NAD or NADP as acceptor //
USA300FPR3757	SAUSA300_RS00620=sbnC	2.05393	0.00461836	55	0.241549	0.228393	55	protein_coding	NE	sbnC; staphyloferrin B synthase [EC:6.3.2.56]	Biosynthesis of various secondary metabolites - part 3, Metabolic pathways, Biosynthesis of secondary metabolites	// organonitrogen compound biosynthetic process // cellular biosynthetic process // siderophore biosynthetic process // // acid-amino acid ligase activity // ligase activity // ATP binding // nucleotide binding //
USA300FPR3757	SAUSA300_RS00625=sbnD	2.26501	0.0305186	61	0.572016	0.0872948	60	protein_coding	NE	sbnD; MFS transporter, DHA1 family, staphyloferrin B biosynthesis exporter		// xenobiotic transmembrane transport // transmembrane transport // cellular anatomical entity // plasma membrane // membrane // transmembrane transporter activity //
USA300FPR3757	SAUSA300_RS00630=sbnE	0.157629	0.107844	48	-0.468545	0.459014	48	protein_coding	NE	sbnE; L-2,3-diaminopropanoate---citrate ligase [EC:6.3.2.54]	Biosynthesis of various secondary metabolites - part 3, Metabolic pathways, Biosynthesis of secondary metabolites	// organonitrogen compound biosynthetic process // cellular biosynthetic process // siderophore biosynthetic process // // acid-amino acid ligase activity // ligase activity // ATP binding // nucleotide binding //
USA300FPR3757	SAUSA300_RS00635=sbnF	-0.54133	0.49907	56	-2.4266	0.424228	56	protein_coding	NE	sbnF; 2-[(L-alanin-3-ylcarbamoyl)methyl]-3-(2-aminoethylcarbamoyl)-2-hydroxypropanoate synthase [EC:6.3.2.55]	Biosynthesis of various secondary metabolites - part 3, Metabolic pathways, Biosynthesis of secondary metabolites	// organonitrogen compound biosynthetic process // cellular biosynthetic process // siderophore biosynthetic process // // acid-amino acid ligase activity // ligase activity // ATP binding // nucleotide binding //
USA300FPR3757	SAUSA300_RS00640=sbnG	3.44708	0.102783	35	1.42355	0.0493418	33	protein_coding	NE	sbnG; staphyloferrin B biosynthesis citrate synthase		// carbohydrate metabolic process // cytoplasm // metal ion binding // aldehyde-lyase activity // catalytic activity //
USA300FPR3757	SAUSA300_RS00645=sbnH	-0.522766	0.49907	45	-0.806627	0.498341	43	protein_coding	NE	sbnH; 2-[(L-alanin-3-ylcarbamoyl)methyl]-2-hydroxybutanedioate decarboxylase [EC:4.1.1.117]	Biosynthesis of various secondary metabolites - part 3, Metabolic pathways, Biosynthesis of secondary metabolites	// siderophore biosynthetic process // lysine biosynthetic process via diaminopimelate // polyamine biosynthetic process // // carboxy-lyase activity // lyase activity // diaminopimelate decarboxylase activity // catalytic activity //
USA300FPR3757	SAUSA300_RS00650=sbnI	1.89988	0.0219793	34	-0.782913	0.198479	33	protein_coding	NE	sbnI; L-serine kinase (ATP) / ParB family transcriptional regulator, heme-responsive regulator [EC:2.7.1.225]	Biosynthesis of various secondary metabolites - part 3, Metabolic pathways, Biosynthesis of secondary metabolites	// siderophore biosynthetic process // phosphorylation // positive regulation of sporulation resulting in formation of a cellular spore // chromosome segregation // chromosome // phosphotransferase activity, alcohol group as acceptor // transferase activity // kinase activity // ATP binding // DNA binding // nucleotide binding //
USA300FPR3757	SAUSA300_RS00660=SAUSA300_RS00660	3.35023	0.00582441	17	7.51467	1.36729e-05	18	protein_coding	NE			// // membrane // //
USA300FPR3757	SAUSA300_RS00665=SAUSA300_RS00665	2.30879	0.128225	23	2.96224	0.0539417	23	protein_coding	NE			// // membrane // transporter activity //
USA300FPR3757	SAUSA300_RS00670=SAUSA300_RS00670	-0.0160359	0.430861	46	2.82487	0.0205477	46	protein_coding	NE	butA, budC; meso-butanediol dehydrogenase / (S,S)-butanediol dehydrogenase / diacetyl reductase [EC:1.1.1.- 1.1.1.76 1.1.1.304]	Butanoate metabolism	// acetoin catabolic process // // diacetyl reductase ((S)-acetoin forming) activity // acetoin dehydrogenase activity // oxidoreductase activity //
USA300FPR3757	SAUSA300_RS00675=SAUSA300_RS00675	3.87054	0.162501	4	1.70147	0.498341	4	protein_coding	NE
USA300FPR3757	SAUSA300_RS00680=SAUSA300_RS00680	0.874639	0.0690201	35	1.97549	0.199292	35	protein_coding	NE	galE, GALE; UDP-glucose 4-epimerase [EC:5.1.3.2]	Galactose metabolism, Amino sugar and nucleotide sugar metabolism, O-Antigen nucleotide sugar biosynthesis, Metabolic pathways	// // // catalytic activity //
USA300FPR3757	SAUSA300_RS00685=SAUSA300_RS00685	0.683708	0.30888	37	-0.0832772	0.273122	36	protein_coding	NE			// polysaccharide metabolic process // membrane // phosphotransferase activity, for other substituted phosphate groups //
USA300FPR3757	SAUSA300_RS00690=SAUSA300_RS00690	3.18278	0.0001936	36	0.906568	0.134027	35	protein_coding	NE			// // // glycosyltransferase activity //
USA300FPR3757	SAUSA300_RS00695=SAUSA300_RS00695	1.04407	0.0384879	40	2.70102	0.00417135	41	protein_coding	NE			// // membrane // //
USA300FPR3757	SAUSA300_RS00700=SAUSA300_RS00700	0.916358	0.0616418	40	3.2063	0.000396471	40	protein_coding	NE	TC.PST; polysaccharide transporter, PST family		// // plasma membrane // membrane // //
USA300FPR3757	SAUSA300_RS00705=SAUSA300_RS00705	0.996537	0.49907	29	1.26937	0.0505725	29	protein_coding	NE	SOD2; superoxide dismutase, Fe-Mn family [EC:1.15.1.1]		// removal of superoxide radicals // superoxide metabolic process // // metal ion binding // oxidoreductase activity // superoxide dismutase activity //
USA300FPR3757	SAUSA300_RS00710=sasD	0.39919	0.287759	22	3.60136	0.00271641	22	protein_coding	NE			// // extracellular region // //
USA300FPR3757	SAUSA300_RS00715=SAUSA300_RS00715	1.50213	0.24146	18	2.017	0.0118775	18	protein_coding	NE			// DNA-templated transcription // negative regulation of DNA-templated transcription // regulation of DNA-templated transcription // // DNA binding // transaminase activity // DNA-binding transcription factor activity //
USA300FPR3757	SAUSA300_RS00725=deoD	3.65277	0.0125111	33	-0.78097	0.249544	32	protein_coding	NE	deoD; purine-nucleoside phosphorylase [EC:2.4.2.1]	Purine metabolism, Pyrimidine metabolism, Nicotinate and nicotinamide metabolism, Metabolic pathways, Biosynthesis of secondary metabolites	// purine nucleoside catabolic process // nucleoside catabolic process // purine nucleoside metabolic process // nucleoside metabolic process // nucleobase-containing compound metabolic process // cytosol // pentosyltransferase activity // glycosyltransferase activity // transferase activity // purine-nucleoside phosphorylase activity // catalytic activity //
USA300FPR3757	SAUSA300_RS00730=tet(38)	1.08118	0.0726065	40	2.38256	0.0679944	40	protein_coding	NE	tetB; MFS transporter, DHA2 family, metal-tetracycline-proton antiporter		// transmembrane transport // plasma membrane // membrane // transporter activity // transmembrane transporter activity //
USA300FPR3757	SAUSA300_RS00735=deoC	1.36243	0.131177	26	-1.48191	0.388662	25	protein_coding	NE	deoC, DERA; deoxyribose-phosphate aldolase [EC:4.1.2.4]	Pentose phosphate pathway, Metabolic pathways	// deoxyribose phosphate catabolic process // carbohydrate catabolic process // deoxyribonucleotide catabolic process // cytoplasm // lyase activity // deoxyribose-phosphate aldolase activity // catalytic activity //
USA300FPR3757	SAUSA300_RS00740=deoB	-0.0373928	0.141785	52	-2.32994	0.401006	52	protein_coding	NE	deoB; phosphopentomutase [EC:5.4.2.7]	Pentose phosphate pathway, Purine metabolism, Metabolic pathways	// deoxyribonucleotide catabolic process // nucleotide catabolic process // cellular metabolic compound salvage // nucleotide metabolic process // 5-phosphoribose 1-diphosphate biosynthetic process // cytosol // cytoplasm // manganese ion binding // metal ion binding // isomerase activity // phosphopentomutase activity // catalytic activity // magnesium ion binding //
USA300FPR3757	SAUSA300_RS00745=phnE	1.08837	0.105372	40	1.07116	0.225541	40	protein_coding	NE	phnE; phosphonate transport system permease protein	ABC transporters	// nickel cation transport // transmembrane transport // organic phosphonate transport // membrane // plasma membrane // ABC-type phosphonate transporter activity //
USA300FPR3757	SAUSA300_RS00750=phnE	0.710357	0.0923756	33	1.27935	0.0894448	33	protein_coding	NE	phnE; phosphonate transport system permease protein	ABC transporters	// nickel cation transport // transmembrane transport // organic phosphonate transport // ATP-binding cassette (ABC) transporter complex // membrane // plasma membrane // ABC-type phosphonate transporter activity //
USA300FPR3757	SAUSA300_RS00755=phnC	-0.332128	0.476017	29	1.32225	0.0467029	29	protein_coding	NE	phnC; phosphonate transport system ATP-binding protein [EC:7.3.2.2]	ABC transporters	// anion transmembrane transport // organic phosphonate transport // membrane // plasma membrane // ATP hydrolysis activity // ABC-type phosphonate transporter activity // ATP binding // nucleotide binding // transporter activity //
USA300FPR3757	SAUSA300_RS00760=SAUSA300_RS00760	1.32378	0.072171	23	1.26587	0.28324	23	protein_coding	NE	phnD; phosphonate transport system substrate-binding protein	ABC transporters	// transmembrane transport // membrane // plasma membrane // ATP-binding cassette (ABC) transporter complex // transmembrane transporter activity // transporter activity //
USA300FPR3757	SAUSA300_RS00765=SAUSA300_RS00765	0.222278	0.19403	63	-0.681227	0.397368	61	protein_coding	NE
USA300FPR3757	SAUSA300_RS00770=SAUSA300_RS00770	1.27451	0.139917	50	-0.749618	0.288896	50	protein_coding	NE			// dephosphorylation // nucleotide catabolic process // outer membrane-bounded periplasmic space // cellular anatomical entity // nucleotidase activity // metal ion binding // hydrolase activity, acting on ester bonds // hydrolase activity // nucleotide binding //
USA300FPR3757	SAUSA300_RS00775=SAUSA300_RS00775	6.52818	0.072171	5	6.62226	0.00218466	5	protein_coding	NE
USA300FPR3757	SAUSA300_RS00790=SAUSA300_RS00790	6.09082	0.00133328	11	4.16952	0.121672	9	protein_coding	NE			// // membrane // //
USA300FPR3757	SAUSA300_RS00800=adhE	1.10852	0.0377584	91	0.180629	0.413333	91	protein_coding	NE	adhE; acetaldehyde dehydrogenase / alcohol dehydrogenase [EC:1.2.1.10 1.1.1.1]	Glycolysis / Gluconeogenesis, Fatty acid degradation, Tyrosine metabolism, Pyruvate metabolism, Chloroalkane and chloroalkene degradation, Naphthalene degradation, Butanoate metabolism, Metabolic pathways, Biosynthesis of secondary metabolites, Microbial metabolism in diverse environments, Degradation of aromatic compounds	// carbon utilization // alcohol metabolic process // membrane // cytosol // oxidoreductase activity, acting on the CH-OH group of donors, NAD or NADP as acceptor // oxidoreductase activity, acting on the aldehyde or oxo group of donors, NAD or NADP as acceptor // metal ion binding // oxidoreductase activity // acetaldehyde dehydrogenase (acetylating) activity // alcohol dehydrogenase (NAD+) acti…
USA300FPR3757	SAUSA300_RS00805=capA	1.19673	0.0334849	20	2.66505	0.0264257	20	protein_coding	NE			// polysaccharide biosynthetic process // carbohydrate transmembrane transport // peptidyl-tyrosine phosphorylation // proton transmembrane transport // polysaccharide transport // lipopolysaccharide biosynthetic process // plasma membrane // membrane // carbohydrate:proton symporter activity // protein tyrosine kinase activity //
USA300FPR3757	SAUSA300_RS00810=SAUSA300_RS00810	3.22944	0.00349745	21	0.530531	0.438745	21	protein_coding	NE			// protein phosphorylation // phosphorylation // peptidyl-tyrosine phosphorylation // extracellular polysaccharide biosynthetic process // // protein serine/threonine/tyrosine kinase activity // transmembrane receptor protein tyrosine kinase activity // kinase activity // transferase activity // protein tyrosine kinase activity // ATP binding // nucleotide binding // non-membrane spanning protein…
USA300FPR3757	SAUSA300_RS00815=SAUSA300_RS00815	0.00678298	0.488859	22	-2.37489	0.363601	23	protein_coding	NE	E3.1.3.48; protein-tyrosine phosphatase [EC:3.1.3.48]	Two-component system	// protein dephosphorylation // peptidyl-tyrosine dephosphorylation // // hydrolase activity // phosphoprotein phosphatase activity // manganese ion binding // protein tyrosine phosphatase activity // catalytic activity //
USA300FPR3757	SAUSA300_RS00820=SAUSA300_RS00820	-1.06081	0.469196	72	0.53724	0.14488	73	pseudogene	NE			// // membrane // //
USA300FPR3757	SAUSA300_RS00825=SAUSA300_RS00825	0.167674	0.387892	31	0.915986	0.187866	31	protein_coding	NE	pseB, wbjB; UDP-N-acetylglucosamine 4,6-dehydratase/5-epimerase [EC:4.2.1.115 5.1.3.-]	Amino sugar and nucleotide sugar metabolism, O-Antigen nucleotide sugar biosynthesis, Metabolic pathways
USA300FPR3757	SAUSA300_RS00830=SAUSA300_RS00830	0.355082	0.0970832	40	1.14882	0.123391	41	protein_coding	NE	wbjC; UDP-2-acetamido-2,6-beta-L-arabino-hexul-4-ose reductase [EC:1.1.1.367]	O-Antigen nucleotide sugar biosynthesis, Metabolic pathways	// // // catalytic activity //
USA300FPR3757	SAUSA300_RS00835=wecB	-0.0396684	0.447043	35	0.100072	0.453134	34	protein_coding	NE	wbjD; UDP-N-acetyl-L-fucosamine synthase [EC:5.1.3.28]	O-Antigen nucleotide sugar biosynthesis, Metabolic pathways	// // // catalytic activity // isomerase activity // UDP-N-acetylglucosamine 2-epimerase activity //
USA300FPR3757	SAUSA300_RS00840=SAUSA300_RS00840	-3.27849	0.229059	33	-4.73393	0.115478	32	protein_coding	NE	catB; chloramphenicol O-acetyltransferase type B [EC:2.3.1.28]		// // // transferase activity //
USA300FPR3757	SAUSA300_RS00845=SAUSA300_RS00845	3.66223	0.00779701	35	0.748423	0.150536	33	protein_coding	NE			// // // glycosyltransferase activity //
USA300FPR3757	SAUSA300_RS00850=SAUSA300_RS00850	1.96319	0.0107615	44	2.04826	0.0749345	45	protein_coding	NE			// // membrane // //
USA300FPR3757	SAUSA300_RS00855=SAUSA300_RS00855	2.33827	0.027526	33	4.26814	0.000436679	33	protein_coding	NE			// // membrane // //
USA300FPR3757	SAUSA300_RS00860=SAUSA300_RS00860	-0.896603	0.41351	43	-0.77153	0.390345	43	protein_coding	NE			// // // glycosyltransferase activity // transferase activity //
USA300FPR3757	SAUSA300_RS00865=SAUSA300_RS00865	-2.12577	0.178565	16	-1.12473	0.497187	16	protein_coding	NE	wbqP; O-antigen biosynthesis protein WbqP		// polysaccharide metabolic process // membrane // phosphotransferase activity, for other substituted phosphate groups //
USA300FPR3757	SAUSA300_RS00870=capN	-1.12191	0.329036	24	5.43892	0.0291744	26	protein_coding	NE	galE, GALE; UDP-glucose 4-epimerase [EC:5.1.3.2]	Galactose metabolism, Amino sugar and nucleotide sugar metabolism, O-Antigen nucleotide sugar biosynthesis, Metabolic pathways	// // // isomerase activity // UDP-glucose 4-epimerase activity // catalytic activity //
USA300FPR3757	SAUSA300_RS00875=SAUSA300_RS00875	0.872493	0.360642	43	1.9511	0.0207406	44	protein_coding	NE	wecC; UDP-N-acetyl-D-mannosaminuronic acid dehydrogenase [EC:1.1.1.336]	Amino sugar and nucleotide sugar metabolism, O-Antigen nucleotide sugar biosynthesis, Metabolic pathways, Two-component system	// polysaccharide biosynthetic process // // NAD binding // oxidoreductase activity, acting on the CH-CH group of donors, NAD or NADP as acceptor // oxidoreductase activity, acting on the CH-OH group of donors, NAD or NADP as acceptor // oxidoreductase activity //
USA300FPR3757	SAUSA300_RS00880=wecB	-0.152358	0.381089	46	-0.042274	0.416505	45	protein_coding	NE	wecB; UDP-N-acetylglucosamine 2-epimerase (non-hydrolysing) [EC:5.1.3.14]	Amino sugar and nucleotide sugar metabolism, O-Antigen nucleotide sugar biosynthesis, Metabolic pathways, Two-component system	// // // catalytic activity // isomerase activity // UDP-N-acetylglucosamine 2-epimerase activity //
USA300FPR3757	SAUSA300_RS00885=isdI	0.888855	0.18216	14	3.63584	0.028602	14	protein_coding	NE	isdG, isdI; heme oxygenase (staphylobilin-producing) [EC:1.14.99.48]	Porphyrin and chlorophyll metabolism, Biosynthesis of secondary metabolites	// heme catabolic process // iron import into cell // cytoplasm // heme binding // oxidoreductase activity, acting on paired donors, with incorporation or reduction of molecular oxygen // iron ion binding // metal ion binding // oxidoreductase activity // monooxygenase activity // heme oxygenase (decyclizing) activity //
USA300FPR3757	SAUSA300_RS00890=SAUSA300_RS00890	3.63536	0.00349745	11	2.51497	0.0413904	11	protein_coding	NE	K09790; uncharacterized protein		// // plasma membrane // membrane // //
USA300FPR3757	SAUSA300_RS00895=SAUSA300_RS00895	1.15616	0.0816348	60	1.0263	0.362719	60	protein_coding	NE	ALDH; aldehyde dehydrogenase (NAD+) [EC:1.2.1.3]	Glycolysis / Gluconeogenesis, Ascorbate and aldarate metabolism, Fatty acid degradation, Valine, leucine and isoleucine degradation, Lysine degradation, Arginine and proline metabolism, Histidine metabolism, Tryptophan metabolism, beta-Alanine metabolism, Glycerolipid metabolism, Pyruvate metabolism, Chloroalkane and chloroalkene degradation, Pantothenate and CoA biosynthesis, Metabolic pathways,…	// // // glyceraldehyde-3-phosphate dehydrogenase (NAD+) (non-phosphorylating) activity // oxidoreductase activity, acting on the aldehyde or oxo group of donors, NAD or NADP as acceptor // oxidoreductase activity // aldehyde dehydrogenase (NAD+) activity //
USA300FPR3757	SAUSA300_RS00900=SAUSA300_RS00900	0.23158	0.410312	34	2.68588	0.102407	34	protein_coding	NE	czcD, zitB; cobalt-zinc-cadmium efflux system protein		// zinc ion transmembrane transport // transmembrane transport // cation transport // plasma membrane // membrane // transporter activity // zinc ion transmembrane transporter activity // cation transmembrane transporter activity //
USA300FPR3757	SAUSA300_RS00905=SAUSA300_RS00905	1.97491	0.211734	10	3.91474	0.0703723	10	protein_coding	NE
USA300FPR3757	SAUSA300_RS00910=SAUSA300_RS00910	2.4372	0.0927955	12	3.51635	0.0817149	12	protein_coding	NE
USA300FPR3757	SAUSA300_RS00915=SAUSA300_RS00915	2.3673	0.0334315	34	0.187859	0.371167	32	protein_coding	NE	ABC.SN.A; NitT/TauT family transport system ATP-binding protein		// // // ATP binding // nucleotide binding //
USA300FPR3757	SAUSA300_RS00920=SAUSA300_RS00920	1.28427	0.0484109	45	-0.217743	0.448919	44	protein_coding	NE	ABC.SN.S; NitT/TauT family transport system substrate-binding protein		// transmembrane transport // // transmembrane transporter activity // metal ion binding // transporter activity //
USA300FPR3757	SAUSA300_RS00925=SAUSA300_RS00925	-1.54268	0.463471	49	-1.79882	0.42855	50	protein_coding	NE	ABC.SN.P; NitT/TauT family transport system permease protein		// nickel cation transport // transmembrane transport // membrane // plasma membrane // transmembrane transporter activity // transporter activity //
USA300FPR3757	SAUSA300_RS00930=SAUSA300_RS00930	0.25761	0.151811	37	1.49179	0.261197	36	protein_coding	NE			// fatty acid beta-oxidation using acyl-CoA dehydrogenase // cytoplasm // plasma membrane // acyl-CoA dehydrogenase activity // oxidoreductase activity, acting on the CH-CH group of donors, with a flavin as acceptor // flavin adenine dinucleotide binding // oxidoreductase activity, acting on the CH-CH group of donors //
USA300FPR3757	SAUSA300_RS00935=SAUSA300_RS00935	0.524222	0.488859	10	4.89315	0.0097517	10	protein_coding	NE
USA300FPR3757	SAUSA300_RS00940=SAUSA300_RS00940	-0.573496	0.299245	34	-0.834979	0.49033	34	protein_coding	NE	FDH; formate dehydrogenase [EC:1.17.1.9]	Glyoxylate and dicarboxylate metabolism, Methane metabolism, Metabolic pathways, Microbial metabolism in diverse environments, Carbon metabolism	// amino acid metabolic process // formate catabolic process // formate dehydrogenase complex // cytoplasm // oxidoreductase activity, acting on CH-OH group of donors // D-lactate dehydrogenase activity // phosphoglycerate dehydrogenase activity // NAD binding // oxidoreductase activity, acting on the CH-OH group of donors, NAD or NADP as acceptor // oxidoreductase activity // formate dehydrogena…
USA300FPR3757	SAUSA300_RS00945=SAUSA300_RS00945	2.73709	0.0066784	59	0.774439	0.0318797	57	protein_coding	NE			// transmembrane transport // plasma membrane // membrane // transporter activity // transmembrane transporter activity //
USA300FPR3757	SAUSA300_RS00950=SAUSA300_RS00950	0.628422	0.0816348	232	0.0640226	0.154253	232	protein_coding	NE			// organic substance biosynthetic process // amide biosynthetic process // organonitrogen compound biosynthetic process // lipid metabolic process // fatty acid metabolic process // secondary metabolite biosynthetic process // amino acid activation for nonribosomal peptide biosynthetic process // cytosol // cytoplasm // acyltransferase activity // oxidoreductase activity // phosphopantetheine bin…
USA300FPR3757	SAUSA300_RS00955=SAUSA300_RS00955	0.441744	0.457587	25	2.16621	0.0181467	25	protein_coding	NE			// protein phosphopantetheinylation // lysine biosynthetic process via aminoadipic acid // cytosol // transferase activity // holo-[acyl-carrier-protein] synthase activity // magnesium ion binding //
USA300FPR3757	SAUSA300_RS00960=SAUSA300_RS00960	-0.200879	0.331856	26	2.74483	0.0176752	25	protein_coding	NE	yagU; putative membrane protein		// // membrane // //
USA300FPR3757	SAUSA300_RS00965=argB	1.3922	0.296071	27	3.39719	0.00926297	27	protein_coding	NE	argB; acetylglutamate kinase [EC:2.7.2.8]	Arginine biosynthesis, Metabolic pathways, Biosynthesis of secondary metabolites, 2-Oxocarboxylic acid metabolism, Biosynthesis of amino acids	// arginine biosynthetic process via ornithine // phosphorylation // amino acid biosynthetic process // arginine biosynthetic process // cytoplasm // arginine binding // transferase activity // kinase activity // ATP binding // acetylglutamate kinase activity // nucleotide binding //
USA300FPR3757	SAUSA300_RS00970=argJ	0.725166	0.197168	53	-1.3094	0.469203	52	protein_coding	NE	argJ; glutamate N-acetyltransferase / amino-acid N-acetyltransferase [EC:2.3.1.35 2.3.1.1]	Arginine biosynthesis, Metabolic pathways, Biosynthesis of secondary metabolites, 2-Oxocarboxylic acid metabolism, Biosynthesis of amino acids	// amino acid biosynthetic process // metabolic process // ornithine biosynthetic process // arginine biosynthetic process // cytoplasm // methione N-acyltransferase activity // acyltransferase activity // transferase activity // glutamate N-acetyltransferase activity // acetyl-CoA:L-glutamate N-acetyltransferase activity // catalytic activity //
USA300FPR3757	SAUSA300_RS00975=SAUSA300_RS00975	0.381728	0.156407	29	-2.9023	0.0809634	29	protein_coding	NE	argC; N-acetyl-gamma-glutamyl-phosphate reductase [EC:1.2.1.38]	Arginine biosynthesis, Metabolic pathways, Biosynthesis of secondary metabolites, 2-Oxocarboxylic acid metabolism, Biosynthesis of amino acids	// amino acid biosynthetic process // arginine biosynthetic process // cytoplasm // NADP+ binding // NAD binding // protein dimerization activity // oxidoreductase activity, acting on the aldehyde or oxo group of donors, NAD or NADP as acceptor // oxidoreductase activity // N-acetyl-gamma-glutamyl-phosphate reductase activity //
USA300FPR3757	SAUSA300_RS00980=rocD	2.26504	0.1911	48	-0.525724	0.471518	48	protein_coding	NE	rocD, OAT; ornithine--oxo-acid transaminase [EC:2.6.1.13]	Arginine and proline metabolism, Metabolic pathways, Biosynthesis of secondary metabolites	// arginine biosynthetic process // L-proline biosynthetic process // amino acid biosynthetic process // proline biosynthetic process // arginine metabolic process // cytoplasm // ornithine(lysine) transaminase activity // identical protein binding // pyridoxal phosphate binding // transferase activity // transaminase activity // ornithine-oxo-acid transaminase activity // catalytic activity //
USA300FPR3757	SAUSA300_RS00985=brnQ	2.12166	0.00603691	47	2.60887	0.0665069	45	protein_coding	NE	TC.LIVCS; branched-chain amino acid:cation transporter, LIVCS family		// organic anion transport // L-amino acid transport // valine transport // L-valine transmembrane transport // L-alpha-amino acid transmembrane transport // cation transmembrane transport // leucine transport // isoleucine transport // branched-chain amino acid transport // amino acid transport // membrane // plasma membrane // branched-chain amino acid transmembrane transporter activity // L-le…
USA300FPR3757	SAUSA300_RS00990=SAUSA300_RS00990	-0.862352	0.49907	14	3.59797	0.0456223	14	protein_coding	NE			// // cytosol // //
USA300FPR3757	SAUSA300_RS00995=SAUSA300_RS00995	0.993314	0.119019	53	-1.34738	0.2489	54	protein_coding	NE			// menaquinone biosynthetic process // cytosol // intracellular anatomical structure // lyase activity // metal ion binding // thiamine pyrophosphate binding // carboxy-lyase activity // catalytic activity // magnesium ion binding //
USA300FPR3757	SAUSA300_RS01000=SAUSA300_RS01000	2.42166	0.199997	7	-0.702219	0.359469	8	protein_coding	NE
USA300FPR3757	SAUSA300_RS01005=SAUSA300_RS01005	1.21119	0.0276255	87	0.69526	0.121069	88	protein_coding	NE	ptsG, glcA, glcB; glucose PTS system EIICBA or EIICB component [EC:2.7.1.199]	Glycolysis / Gluconeogenesis, Amino sugar and nucleotide sugar metabolism, Metabolic pathways, Phosphotransferase system (PTS)	// glucose transmembrane transport // phosphorylation // phosphoenolpyruvate-dependent sugar phosphotransferase system // carbohydrate transport // membrane // plasma membrane // protein-phosphocysteine-sugar phosphotransferase activity // transferase activity // kinase activity // protein-N(PI)-phosphohistidine-sugar phosphotransferase activity // glucose transmembrane transporter activity //
USA300FPR3757	SAUSA300_RS01010=SAUSA300_RS01010	0.344026	0.0402804	30	1.84502	0.194897	31	protein_coding	NE	K09963; uncharacterized protein		// // // catalytic activity //
USA300FPR3757	SAUSA300_RS01015=murQ	2.50884	0.0111756	41	3.14129	0.00786172	40	protein_coding	NE	murQ; N-acetylmuramic acid 6-phosphate etherase [EC:4.2.1.126]	Amino sugar and nucleotide sugar metabolism, Metabolic pathways	// peptidoglycan turnover // amino sugar metabolic process // carbohydrate derivative metabolic process // N-acetylmuramic acid catabolic process // amino sugar catabolic process // carbohydrate metabolic process // // ether hydrolase activity // carbohydrate derivative binding // carbon-oxygen lyase activity // lyase activity //
USA300FPR3757	SAUSA300_RS01020=SAUSA300_RS01020	-0.19749	0.261437	91	0.816647	0.0271799	91	protein_coding	NE	scrA, sacP, sacX, ptsS; sucrose PTS system EIIBCA or EIIBC component [EC:2.7.1.211]	Starch and sucrose metabolism, Phosphotransferase system (PTS)	// peptidoglycan turnover // carbohydrate transmembrane transport // phosphorylation // phosphoenolpyruvate-dependent sugar phosphotransferase system // carbohydrate transport // membrane // plasma membrane // transporter activity // protein-phosphocysteine-sugar phosphotransferase activity // protein-phosphocysteine-N-acetylmuramate phosphotransferase system transporter activity // transferase a…
USA300FPR3757	SAUSA300_RS01025=SAUSA300_RS01025	2.06388	0.125587	26	4.39459	0.00634057	26	protein_coding	NE			// DNA-templated transcription // carbohydrate derivative metabolic process // regulation of DNA-templated transcription // cytosol // DNA binding // carbohydrate derivative binding // DNA-binding transcription factor activity //
USA300FPR3757	SAUSA300_RS01030=SAUSA300_RS01030	-1.74849	0.19419	6	5.18412	0.0190056	6	protein_coding	NE			// // membrane // //
USA300FPR3757	SAUSA300_RS01035=SAUSA300_RS01035	-0.203836	0.18481	68	1.5743	0.0381904	69	protein_coding	NE	hsdR; type I restriction enzyme, R subunit [EC:3.1.21.3]		// nucleic acid phosphodiester bond hydrolysis // DNA restriction-modification system // DNA modification // // nuclease activity // hydrolase activity // type I site-specific deoxyribonuclease activity // ATP binding // endonuclease activity // DNA binding // nucleotide binding //
USA300FPR3757	SAUSA300_RS01040=SAUSA300_RS01040	1.90711	0.0583661	20	4.15309	0.0118775	21	protein_coding	NE
USA300FPR3757	SAUSA300_RS01045=SAUSA300_RS01045	2.60357	0.0358806	31	1.86795	0.00939021	30	protein_coding	NE
USA300FPR3757	SAUSA300_RS01050=SAUSA300_RS01050	2.23015	0.00144617	28	0.90463	0.112306	28	protein_coding	NE
USA300FPR3757	SAUSA300_RS01055=SAUSA300_RS01055	0.298105	0.0744904	47	-1.79026	0.42855	46	protein_coding	NE	ddpD; peptide/nickel transport system ATP-binding protein, ddpF; peptide/nickel transport system ATP-binding protein	Quorum sensing	// peptide transport // ATP-binding cassette (ABC) transporter complex, substrate-binding subunit-containing // ATP hydrolysis activity // ATP binding // nucleotide binding //
USA300FPR3757	SAUSA300_RS01060=SAUSA300_RS01060	1.69176	0.174257	47	1.42473	0.0659215	45	protein_coding	NE	ABC.PE.P; peptide/nickel transport system permease protein	Quorum sensing	// nickel cation transport // transmembrane transport // membrane // plasma membrane // transmembrane transporter activity //
USA300FPR3757	SAUSA300_RS01065=SAUSA300_RS01065	1.04755	0.104993	43	-0.421944	0.37247	41	protein_coding	NE	ABC.PE.P1; peptide/nickel transport system permease protein	Quorum sensing	// nickel cation transport // transmembrane transport // membrane // plasma membrane // //
USA300FPR3757	SAUSA300_RS01070=SAUSA300_RS01070	1.05567	0.159143	56	2.32347	0.0373108	56	protein_coding	NE	ABC.PE.S; peptide/nickel transport system substrate-binding protein	Quorum sensing	// anion transmembrane transport // peptide transport // outer membrane-bounded periplasmic space // peptide transmembrane transporter activity //
USA300FPR3757	SAUSA300_RS01075=ggt	-0.457727	0.324957	91	-1.17409	0.318789	89	protein_coding	NE	ggt; gamma-glutamyltranspeptidase / glutathione hydrolase [EC:2.3.2.2 3.4.19.13]	Taurine and hypotaurine metabolism, Cyanoamino acid metabolism, Glutathione metabolism, Metabolic pathways	// glutathione biosynthetic process // glutathione metabolic process // protein phosphopantetheinylation // glutathione catabolic process // proteolysis // // hydrolase activity // leukotriene C4 gamma-glutamyl transferase activity // hypoglycin A gamma-glutamyl transpeptidase activity // glutathione hydrolase activity // acyltransferase activity // transferase activity //
USA300FPR3757	SAUSA300_RS01080=SAUSA300_RS01080	1.06081	0.0595283	21	1.68872	0.310867	21	protein_coding	NE			// // membrane // plasma membrane // //
USA300FPR3757	SAUSA300_RS01085=SAUSA300_RS01085	-0.173012	0.157121	22	-4.70026	0.0226044	22	protein_coding	NE	acpD, azoR; FMN-dependent NADH-azoreductase [EC:1.7.1.17]		// electron transport chain // // oxidoreductase activity, acting on NAD(P)H, quinone or similar compound as acceptor // oxidoreductase activity, acting on NAD(P)H, NAD(P) as acceptor // FMN binding // electron transfer activity // oxidoreductase activity, acting on other nitrogenous compounds as donors // oxidoreductase activity //
USA300FPR3757	SAUSA300_RS01090=SAUSA300_RS01090	3.79699	0.00809196	33	-0.641068	0.341221	32	protein_coding	NE	lytH; peptidoglycan LD-endopeptidase LytH [EC:3.4.-.-]		// proteolysis // membrane // peptidase activity // metallopeptidase activity // metalloendopeptidase activity //
USA300FPR3757	SAUSA300_RS01095=ugpC	1.61533	0.0450476	43	0.625701	0.116416	43	protein_coding	NE	msmX, msmK, malK, sugC, ggtA, msiK; multiple sugar transport system ATP-binding protein	ABC transporters	// carbohydrate transport // transmembrane transport // ATP-binding cassette (ABC) transporter complex, substrate-binding subunit-containing // ABC-type transporter activity // ATP hydrolysis activity // ATP binding // nucleotide binding // transporter activity //
USA300FPR3757	SAUSA300_RS01100=SAUSA300_RS01100	0.443752	0.188283	48	-0.420447	0.386073	46	protein_coding	NE	cycB, ganO; arabinogalactan oligomer / maltooligosaccharide transport system substrate-binding protein	ABC transporters	// maltodextrin transmembrane transport // maltose transport // carbohydrate transmembrane transport // carbohydrate transport // ATP-binding cassette (ABC) transporter complex, substrate-binding subunit-containing // plasma membrane // maltose binding // carbohydrate transmembrane transporter activity //
USA300FPR3757	SAUSA300_RS01105=SAUSA300_RS01105	1.7216	0.0246864	57	0.665618	0.075346	58	protein_coding	NE	ganP; arabinogalactan oligomer / maltooligosaccharide transport system permease protein	ABC transporters	// nickel cation transport // maltose transmembrane transport // maltodextrin transmembrane transport // transmembrane transport // maltose transport complex // membrane // plasma membrane // ABC-type maltose transporter activity //
USA300FPR3757	SAUSA300_RS01110=SAUSA300_RS01110	-2.78452	0.400834	32	-2.6184	0.387606	32	protein_coding	NE	ganQ; arabinogalactan oligomer / maltooligosaccharide transport system permease protein	ABC transporters	// nickel cation transport // maltose transmembrane transport // transmembrane transport // maltodextrin transmembrane transport // maltose transport // membrane // plasma membrane // ABC-type maltose transporter activity //
USA300FPR3757	SAUSA300_RS01115=SAUSA300_RS01115	0.711076	0.364626	61	-1.0782	0.498341	61	protein_coding	NE			// // // nucleotide binding // oxidoreductase activity //
USA300FPR3757	SAUSA300_RS01120=SAUSA300_RS01120	-1.004	0.49907	45	-1.42041	0.310867	45	protein_coding	NE			// // // nucleotide binding // oxidoreductase activity //
USA300FPR3757	SAUSA300_RS01125=SAUSA300_RS01125	0.466046	0.148956	32	0.775094	0.124342	31	protein_coding	NE
USA300FPR3757	SAUSA300_RS01130=SAUSA300_RS01130	3.0507	0.00952505	14	2.43417	0.0190056	15	protein_coding	NE			// C-terminal protein methylation // membrane // protein C-terminal S-isoprenylcysteine carboxyl O-methyltransferase activity //
USA300FPR3757	SAUSA300_RS01135=uhpT	-0.105599	0.353967	86	-1.18128	0.461561	86	protein_coding	NE	uhpT; MFS transporter, OPA family, hexose phosphate transport protein UhpT	Two-component system	// glucose-6-phosphate transport // phosphate ion transmembrane transport // transmembrane transport // plasma membrane // membrane // glucose 6-phosphate:inorganic phosphate antiporter activity // transmembrane transporter activity // transporter activity //
USA300FPR3757	SAUSA300_RS01140=SAUSA300_RS01140	0.794153	0.24146	18	-0.0934232	0.199332	17	protein_coding	NE	yesN; two-component system, response regulator YesN	Two-component system	// regulation of DNA-templated transcription // phosphorelay signal transduction system // cytoplasm // sequence-specific DNA binding // DNA-binding transcription factor activity // DNA binding //
USA300FPR3757	SAUSA300_RS01145=SAUSA300_RS01145	2.78197	0.00349745	30	1.01088	0.0126431	28	protein_coding	NE			// peptidyl-histidine phosphorylation // phosphorylation // phosphorelay signal transduction system // membrane // plasma membrane // transferase activity // kinase activity // ATP binding // protein histidine kinase activity // nucleotide binding // phosphorelay sensor kinase activity //
USA300FPR3757	SAUSA300_RS01150=SAUSA300_RS01150	0.0115479	0.433477	20	0.374969	0.0448088	20	protein_coding	NE	afuA, fbpA; iron(III) transport system substrate-binding protein	ABC transporters
USA300FPR3757	SAUSA300_RS01155=pflB	0.699299	0.120879	73	-0.331996	0.302033	74	protein_coding	NE	E2.3.1.54, pflD; formate C-acetyltransferase [EC:2.3.1.54]	Pyruvate metabolism, Propanoate metabolism, Butanoate metabolism, Metabolic pathways, Microbial metabolism in diverse environments	// threonine catabolic process // glucose metabolic process // carbohydrate metabolic process // cytosol // cytoplasm // acyltransferase activity // transferase activity // formate C-acetyltransferase activity // catalytic activity //
USA300FPR3757	SAUSA300_RS01160=pflA	1.65732	0.00854468	33	-1.70759	0.451088	33	protein_coding	NE	pflA, pflC, pflE; pyruvate formate lyase activating enzyme [EC:1.97.1.4]		// glucose metabolic process // carbohydrate metabolic process // cytoplasm // 4 iron, 4 sulfur cluster binding // iron-sulfur cluster binding // metal ion binding // [formate-C-acetyltransferase]-activating enzyme activity // oxidoreductase activity // catalytic activity //
USA300FPR3757	SAUSA300_RS01170=SAUSA300_RS01170	1.00327	0.0895694	42	1.39128	0.0828756	41	protein_coding	NE	E3.1.4.46, glpQ, ugpQ; glycerophosphoryl diester phosphodiesterase [EC:3.1.4.46]	Glycerophospholipid metabolism	// lipid metabolic process // membrane // phosphoric diester hydrolase activity //
USA300FPR3757	SAUSA300_RS01175=SAUSA300_RS01175	0.456958	0.373756	5	3.34994	0.0533506	5	protein_coding	NE	scn, scin; staphylococcal complement inhibitor	Staphylococcus aureus infection	// // extracellular region // //
USA300FPR3757	SAUSA300_RS01180=coa	1.2427	0.0921108	67	-1.28755	0.351695	64	protein_coding	NE
USA300FPR3757	SAUSA300_RS01185=SAUSA300_RS01185	1.12295	0.334178	2	1.46279	0.0760221	2	protein_coding	NE			// // membrane // //
USA300FPR3757	SAUSA300_RS01195=SAUSA300_RS01195	0.744205	0.026496	52	-1.73096	0.187535	53	protein_coding	NE	fadA, fadI; acetyl-CoA acyltransferase [EC:2.3.1.16]	Fatty acid degradation, Valine, leucine and isoleucine degradation, Geraniol degradation, Benzoate degradation, alpha-Linolenic acid metabolism, Metabolic pathways, Biosynthesis of secondary metabolites, Microbial metabolism in diverse environments, Fatty acid metabolism	// phenylacetate catabolic process // fatty acid beta-oxidation // membrane // acetyl-CoA C-acetyltransferase activity // acetyl-CoA C-acyltransferase activity // acyltransferase activity, transferring groups other than amino-acyl groups // acyltransferase activity // transferase activity //
USA300FPR3757	SAUSA300_RS01200=SAUSA300_RS01200	3.1928	0.0276039	76	-0.47829	0.258219	73	protein_coding	NE	fadN; 3-hydroxyacyl-CoA dehydrogenase [EC:1.1.1.35]	Fatty acid degradation, Benzoate degradation, Butanoate metabolism, Metabolic pathways, Microbial metabolism in diverse environments, Carbon metabolism, Fatty acid metabolism	// monocarboxylic acid metabolic process // lipid catabolic process // fatty acid beta-oxidation // fatty acid metabolic process // lipid metabolic process // // 3-hydroxybutyryl-CoA dehydrogenase activity // oxidoreductase activity, acting on the CH-OH group of donors, NAD or NADP as acceptor // NAD+ binding // phosphogluconate dehydrogenase (decarboxylating) activity // enoyl-CoA hydratase acti…
USA300FPR3757	SAUSA300_RS01205=SAUSA300_RS01205	-1.36607	0.429158	52	-5.50834	0.0257935	52	protein_coding	NE	GCDH, gcdH; glutaryl-CoA dehydrogenase [EC:1.3.8.6]	Fatty acid degradation, Lysine degradation, Benzoate degradation, Tryptophan metabolism, Metabolic pathways, Biosynthesis of secondary metabolites, Microbial metabolism in diverse environments	// // // flavin adenine dinucleotide binding // oxidoreductase activity, acting on the CH-CH group of donors // oxidoreductase activity //
USA300FPR3757	SAUSA300_RS01210=SAUSA300_RS01210	-3.36908	0.417246	43	-4.3658	0.149199	44	protein_coding	NE	ACSL, fadD; long-chain acyl-CoA synthetase [EC:6.2.1.3]	Fatty acid biosynthesis, Fatty acid degradation, Metabolic pathways, Fatty acid metabolism, Quorum sensing	// lipid metabolic process // fatty acid metabolic process // // ligase activity // CoA-ligase activity //
USA300FPR3757	SAUSA300_RS01215=SAUSA300_RS01215	1.18882	0.110193	48	-0.72459	0.498989	46	protein_coding	NE	pct; propionate CoA-transferase [EC:2.8.3.1]	Pyruvate metabolism, Propanoate metabolism, Styrene degradation, Metabolic pathways, Microbial metabolism in diverse environments	// ketone body catabolic process // // transferase activity // CoA-transferase activity //
USA300FPR3757	SAUSA300_RS01220=SAUSA300_RS01220	-1.0575	0.187643	55	-3.54454	0.0448088	52	protein_coding	NE	prsW; protease PrsW [EC:3.4.-.-]		// proteolysis // membrane // peptidase activity //
USA300FPR3757	SAUSA300_RS01225=SAUSA300_RS01225	1.58474	0.0504552	27	1.06477	0.227132	27	protein_coding	NE	ABC.PE.S; peptide/nickel transport system substrate-binding protein	Quorum sensing	// anion transmembrane transport // nickel cation transport // ion transport // transmembrane transport // peptide transport // cellular anatomical entity // outer membrane-bounded periplasmic space // periplasmic space // membrane // plasma membrane // ATP-binding cassette (ABC) transporter complex // peptide transmembrane transporter activity //
USA300FPR3757	SAUSA300_RS01230=SAUSA300_RS01230	0.932785	0.330046	12	-5.17253	0.160928	11	protein_coding	NE
USA300FPR3757	SAUSA300_RS01235=SAUSA300_RS01235	-4.94322	0.0450476	6	-3.2904	0.0209848	6	protein_coding	NE			// // membrane // //
USA300FPR3757	SAUSA300_RS01240=SAUSA300_RS01240	-0.101197	0.290333	33	-0.68299	0.469203	33	protein_coding	NE	hmp, YHB1; nitric oxide dioxygenase [EC:1.14.12.17]		// response to nitrosative stress // cellular response to nitrosative stress // nitric oxide catabolic process // oxygen transport // intracellular anatomical structure // oxygen binding // FAD binding // metal ion binding // heme binding // oxidoreductase activity // nitric oxide dioxygenase activity // oxygen carrier activity //
USA300FPR3757	SAUSA300_RS01245=SAUSA300_RS01245	2.80222	1	1	11.9293	1	1	protein_coding	NE
USA300FPR3757	SAUSA300_RS01250=SAUSA300_RS01250	0.842726	0.0283079	35	-3.94232	0.0244074	35	protein_coding	NE	LDH, ldh; L-lactate dehydrogenase [EC:1.1.1.27]	Glycolysis / Gluconeogenesis, Cysteine and methionine metabolism, Pyruvate metabolism, Propanoate metabolism, Metabolic pathways, Biosynthesis of secondary metabolites, Microbial metabolism in diverse environments	// glycolytic process // carboxylic acid metabolic process // carbohydrate metabolic process // cytoplasm // oxidoreductase activity, acting on the CH-OH group of donors, NAD or NADP as acceptor // oxidoreductase activity // L-lactate dehydrogenase activity // catalytic activity //
USA300FPR3757	SAUSA300_RS01260=SAUSA300_RS01260	0.323473	0.137948	75	-5.74364	0.0332818	71	protein_coding	NE	malX; maltose/glucose PTS system EIICB component [EC:2.7.1.199 2.7.1.208]	Glycolysis / Gluconeogenesis, Starch and sucrose metabolism, Amino sugar and nucleotide sugar metabolism, Metabolic pathways, Phosphotransferase system (PTS)	// carbohydrate transmembrane transport // phosphorylation // phosphoenolpyruvate-dependent sugar phosphotransferase system // carbohydrate transport // membrane // plasma membrane // protein-phosphocysteine-sugar phosphotransferase activity // D-glucosamine PTS permease activity // transferase activity // kinase activity // protein-N(PI)-phosphohistidine-sugar phosphotransferase activity //
USA300FPR3757	SAUSA300_RS01265=SAUSA300_RS01265	-4.81053	0.454883	37	-3.87491	0.392076	37	protein_coding	NE	rihA; pyrimidine-specific ribonucleoside hydrolase [EC:3.2.-.-]		// nucleobase-containing compound metabolic process // organonitrogen compound metabolic process // metabolic process // purine nucleoside catabolic process // cytosol // uridine nucleosidase activity // hydrolase activity // hydrolase activity, acting on glycosyl bonds // hydrolase activity, hydrolyzing N-glycosyl compounds // purine nucleosidase activity //
USA300FPR3757	SAUSA300_RS01270=SAUSA300_RS01270	3.92525	0.054068	6	-2.28059	0.186356	6	protein_coding	NE
USA300FPR3757	SAUSA300_RS01275=SAUSA300_RS01275	1.46792	0.107953	44	-2.78384	0.469873	44	protein_coding	NE			// carbohydrate transmembrane transport // phosphoenolpyruvate-dependent sugar phosphotransferase system // regulation of DNA-templated transcription // // protein-N(PI)-phosphohistidine-sugar phosphotransferase activity //
USA300FPR3757	SAUSA300_RS01280=SAUSA300_RS01280	-1.21077	0.207711	11	1.24276	0.303979	12	protein_coding	NE	gatA, sgcA; galactitol PTS system EIIA component [EC:2.7.1.200]	Galactose metabolism, Metabolic pathways, Phosphotransferase system (PTS)	// phosphoenolpyruvate-dependent sugar phosphotransferase system // plasma membrane // protein-phosphocysteine-sugar phosphotransferase activity // transferase activity // transporter activity //
USA300FPR3757	SAUSA300_RS01285=SAUSA300_RS01285	2.66323	0.475076	10	-0.262049	0.498341	9	protein_coding	NE	gatB, sgcB; galactitol PTS system EIIB component [EC:2.7.1.200]	Galactose metabolism, Metabolic pathways, Phosphotransferase system (PTS)	// carbohydrate transmembrane transport // phosphoenolpyruvate-dependent sugar phosphotransferase system // // transferase activity // protein-N(PI)-phosphohistidine-sugar phosphotransferase activity // transporter activity //
USA300FPR3757	SAUSA300_RS01290=SAUSA300_RS01290	1.3336	0.170935	54	-3.37311	0.230123	55	protein_coding	NE	gatC, sgcC; galactitol PTS system EIIC component	Galactose metabolism, Metabolic pathways, Phosphotransferase system (PTS)	// carbohydrate transport // galactitol transmembrane transport // phosphoenolpyruvate-dependent sugar phosphotransferase system // cellular anatomical entity // membrane // plasma membrane // protein-phosphocysteine-galactitol-phosphotransferase system transporter activity // galactitol transmembrane transporter activity // transporter activity //
USA300FPR3757	SAUSA300_RS01295=SAUSA300_RS01295	-0.812794	0.49907	41	-4.06178	0.0453502	41	protein_coding	NE	SORD, gutB; L-iditol 2-dehydrogenase [EC:1.1.1.14]	Pentose and glucuronate interconversions, Fructose and mannose metabolism, Metabolic pathways	// // // (R,R)-butanediol dehydrogenase activity // metal ion binding // oxidoreductase activity // zinc ion binding //
USA300FPR3757	SAUSA300_RS01300=SAUSA300_RS01300	-2.63328	0.483691	8	-9.07751	0.00396402	8	protein_coding	NE			// // membrane // //
USA300FPR3757	SAUSA300_RS01305=SAUSA300_RS01305	-2.16854	0.49907	40	-1.42207	0.126239	40	protein_coding	NE	SORD, gutB; L-iditol 2-dehydrogenase [EC:1.1.1.14]	Pentose and glucuronate interconversions, Fructose and mannose metabolism, Metabolic pathways	// // // metal ion binding // oxidoreductase activity // zinc ion binding //
USA300FPR3757	SAUSA300_RS01310=SAUSA300_RS01310	2.30855	0.431408	28	-1.44749	0.295578	28	protein_coding	NE	tarI; D-ribitol-5-phosphate cytidylyltransferase [EC:2.7.7.40]	Pentose and glucuronate interconversions, Metabolic pathways	// poly(ribitol phosphate) teichoic acid biosynthetic process // cell wall organization // teichoic acid biosynthetic process // isoprenoid biosynthetic process // // cytidylyltransferase activity // 2-C-methyl-D-erythritol 4-phosphate cytidylyltransferase activity // D-ribitol-5-phosphate cytidylyltransferase activity // nucleotidyltransferase activity // transferase activity // catalytic activi…
USA300FPR3757	SAUSA300_RS01315=SAUSA300_RS01315	0.127751	0.49907	33	1.17508	0.0255134	32	protein_coding	NE	tarJ; ribitol-5-phosphate 2-dehydrogenase (NADP+) [EC:1.1.1.405]	Pentose and glucuronate interconversions, Metabolic pathways	// poly(ribitol phosphate) teichoic acid biosynthetic process // cell wall organization // teichoic acid biosynthetic process // // zinc ion binding // ribitol-5-phosphate 2-dehydrogenase activity // metal ion binding // oxidoreductase activity //
USA300FPR3757	SAUSA300_RS01320=SAUSA300_RS01320	0.184515	0.222553	46	0.668572	0.360465	47	protein_coding	NE	tarL; CDP-ribitol ribitolphosphotransferase / teichoic acid ribitol-phosphate polymerase [EC:2.7.8.14 2.7.8.47]		// cell wall organization // teichoic acid biosynthetic process // membrane // plasma membrane // CDP-ribitol ribitolphosphotransferase activity // CDP-glycerol glycerophosphotransferase activity // transferase activity //
USA300FPR3757	SAUSA300_RS01325=SAUSA300_RS01325	-1.06096	0.497882	32	-1.75148	0.380896	31	protein_coding	E	tarF; teichoic acid glycerol-phosphate transferase [EC:2.7.8.45]		// cell wall organization // teichoic acid biosynthetic process // membrane // plasma membrane // CDP-glycerol glycerophosphotransferase activity // glycosyltransferase activity // transferase activity //
USA300FPR3757	SAUSA300_RS01330=SAUSA300_RS01330	-4.44745	0.18216	14	1.65355	0.255295	14	protein_coding	E	tarI; D-ribitol-5-phosphate cytidylyltransferase [EC:2.7.7.40]	Pentose and glucuronate interconversions, Metabolic pathways	// poly(ribitol phosphate) teichoic acid biosynthetic process // cell wall organization // teichoic acid biosynthetic process // isoprenoid biosynthetic process // // cytidylyltransferase activity // 2-C-methyl-D-erythritol 4-phosphate cytidylyltransferase activity // D-ribitol-5-phosphate cytidylyltransferase activity // nucleotidyltransferase activity // transferase activity // catalytic activi…
USA300FPR3757	SAUSA300_RS01335=SAUSA300_RS01335	-1.21279	0.192367	31	1.30059	0.377344	32	protein_coding	E	tarJ; ribitol-5-phosphate 2-dehydrogenase (NADP+) [EC:1.1.1.405]	Pentose and glucuronate interconversions, Metabolic pathways	// poly(ribitol phosphate) teichoic acid biosynthetic process // cell wall organization // teichoic acid biosynthetic process // // zinc ion binding // ribitol-5-phosphate 2-dehydrogenase activity // metal ion binding // oxidoreductase activity //
USA300FPR3757	SAUSA300_RS01340=SAUSA300_RS01340	0.200027	0.302236	36	-1.98692	0.343739	36	protein_coding	NE	tarL; CDP-ribitol ribitolphosphotransferase / teichoic acid ribitol-phosphate polymerase [EC:2.7.8.14 2.7.8.47]		// cell wall organization // teichoic acid biosynthetic process // membrane // plasma membrane // CDP-ribitol ribitolphosphotransferase activity // CDP-glycerol glycerophosphotransferase activity // transferase activity //
USA300FPR3757	SAUSA300_RS01345=SAUSA300_RS01345	-3.19552	0.120879	33	-5.74563	0.0341244	34	protein_coding	NE	tarS; poly(ribitol-phosphate) beta-N-acetylglucosaminyltransferase [EC:2.4.1.355]		// // // glycosyltransferase activity //
USA300FPR3757	SAUSA300_RS01350=scdA	-3.44395	0.379283	16	-4.68664	0.214374	15	protein_coding	NE	ytfE, scdA; regulator of cell morphogenesis and NO signaling		// response to nitrosative stress // protein repair // response to oxidative stress // cytoplasm // metal ion binding //
USA300FPR3757	SAUSA300_RS01355=SAUSA300_RS01355	0.343244	0.27251	47	0.224304	0.187866	46	protein_coding	NE	lytS; two-component system, LytTR family, sensor histidine kinase LytS [EC:2.7.13.3]	Two-component system	// cell wall organization // peptidyl-histidine phosphorylation // phosphorylation // phosphorelay signal transduction system // membrane // plasma membrane // hydrolase activity // transferase activity // kinase activity // ATP binding // protein histidine kinase activity // nucleotide binding // phosphorelay sensor kinase activity //
USA300FPR3757	SAUSA300_RS01360=SAUSA300_RS01360	-0.207421	0.455226	18	1.33155	0.416424	19	protein_coding	NE	lytT, lytR; two-component system, LytTR family, response regulator LytT	Two-component system	// positive regulation of DNA-templated transcription // regulation of DNA-templated transcription // phosphorelay signal transduction system // protein-DNA complex // cytosol // cytoplasm // DNA-binding transcription activator activity // transcription cis-regulatory region binding // phosphorelay response regulator activity // DNA binding //
USA300FPR3757	SAUSA300_RS01365=lrgA	3.1145	0.0210634	16	7.13358	0.000157657	15	protein_coding	NE	lrgA; holin-like protein	Two-component system	// programmed cell death // cytolysis // membrane // plasma membrane // //
USA300FPR3757	SAUSA300_RS01370=lrgB	-0.64966	0.474333	29	1.77076	0.137709	29	protein_coding	NE	lrgB; holin-like protein LrgB	Two-component system	// regulation of single-species biofilm formation on inanimate substrate // programmed cell death // cytolysis // membrane // plasma membrane // //
USA300FPR3757	SAUSA300_RS01375=SAUSA300_RS01375	2.52358	0.0906587	18	2.8334	0.0294012	17	protein_coding	NE	yydK; GntR family transcriptional regulator, transcriptional regulator of bglA		// DNA-templated transcription // negative regulation of DNA-templated transcription // regulation of DNA-templated transcription // // transaminase activity // DNA-binding transcription factor activity // DNA binding //
USA300FPR3757	SAUSA300_RS01380=SAUSA300_RS01380	2.68023	0.142004	25	0.0643928	0.214374	22	protein_coding	NE	bglFa; beta-glucoside PTS system EIIA component [EC:2.7.1.-]		// carbohydrate transmembrane transport // phosphorylation // phosphoenolpyruvate-dependent sugar phosphotransferase system // membrane // plasma membrane // protein-phosphocysteine-sugar phosphotransferase activity // transferase activity // kinase activity // protein-N(PI)-phosphohistidine-sugar phosphotransferase activity //
USA300FPR3757	SAUSA300_RS01385=SAUSA300_RS01385	-0.00745868	0.450748	58	-3.12405	0.248234	52	protein_coding	NE	E3.2.1.86B, bglA; 6-phospho-beta-glucosidase [EC:3.2.1.86]	Glycolysis / Gluconeogenesis, Starch and sucrose metabolism	// carbohydrate catabolic process // glycosyl compound metabolic process // metabolic process // carbohydrate metabolic process // cytosol // methyl beta-D-glucoside 6-phosphate glucohydrolase activity // hydrolase activity, acting on glycosyl bonds // hydrolase activity // 6-phospho-beta-glucosidase activity // beta-glucosidase activity // hydrolase activity, hydrolyzing O-glycosyl compounds //
USA300FPR3757	SAUSA300_RS01395=SAUSA300_RS01395	5.06272	0.0377584	21	-2.23485	0.174258	21	protein_coding	NE			// ubiquinone biosynthetic process // // methyltransferase activity //
USA300FPR3757	SAUSA300_RS01400=SAUSA300_RS01400	-0.0265563	0.35891	5	3.03982	0.112147	4	protein_coding	NE
USA300FPR3757	SAUSA300_RS01405=rbsK	1.4721	0.0908072	26	-5.47812	0.0136701	26	protein_coding	NE	rbsK, RBKS; ribokinase [EC:2.7.1.15]	Pentose phosphate pathway, Metabolic pathways	// carbohydrate phosphorylation // D-ribose catabolic process // phosphorylation // D-ribose metabolic process // carbohydrate metabolic process // cytosol // cytoplasm // transferase activity, transferring phosphorus-containing groups // metal ion binding // carbohydrate kinase activity // phosphotransferase activity, alcohol group as acceptor // transferase activity // kinase activity // ATP bi…
USA300FPR3757	SAUSA300_RS01410=rbsD	3.88995	0.00492855	7	1.51999	0.336076	7	protein_coding	NE	rbsD; D-ribose pyranase [EC:5.4.99.62]	ABC transporters	// D-ribose catabolic process // monosaccharide metabolic process // carbohydrate metabolic process // cytosol // cytoplasm // D-ribose pyranase activity // intramolecular transferase activity // monosaccharide binding // intramolecular lyase activity // isomerase activity //
USA300FPR3757	SAUSA300_RS01415=rbsU	-0.145257	0.478952	44	-0.051232	0.485532	44	protein_coding	NE	rbsU; putative ribose uptake protein		// carbohydrate transmembrane transport // plasma membrane // membrane // transporter activity // carbohydrate transmembrane transporter activity //
USA300FPR3757	SAUSA300_RS01420=SAUSA300_RS01420	-1.21716	0.211674	28	-2.58684	0.0723789	29	protein_coding	NE	lacI, galR; LacI family transcriptional regulator		// regulation of DNA-templated transcription // // DNA-binding transcription factor activity // transcription cis-regulatory region binding // DNA binding //
USA300FPR3757	SAUSA300_RS01430=SAUSA300_RS01430	10.5391	0.00606496	9	-0.557895	0.304869	5	protein_coding	NE
USA300FPR3757	SAUSA300_RS01435=SAUSA300_RS01435	1.19736	0.473071	6	5.04532	0.00139726	6	pseudogene	NE
USA300FPR3757	SAUSA300_RS01440=SAUSA300_RS01440	0.94203	0.290333	47	0.205349	0.387774	46	protein_coding	NE			// transmembrane transport // plasma membrane // membrane // transmembrane transporter activity // transporter activity //
USA300FPR3757	SAUSA300_RS01445=SAUSA300_RS01445	3.82119	0.0757906	35	-3.67784	0.0221209	33	protein_coding	NE	yxeI; penicillin V amidase [EC:3.5.1.11]		// // // hydrolase activity //
USA300FPR3757	SAUSA300_RS01450=lytM	-3.74554	0.153405	37	3.83924	0.00466107	40	protein_coding	NE	lytM; lysostaphin [EC:3.4.24.75]		// cell wall organization // peptide catabolic process // proteolysis // extracellular region // cobalt ion binding // metal ion binding // manganese ion binding // hydrolase activity // nickel cation binding // zinc ion binding // metallopeptidase activity // peptidase activity // metalloendopeptidase activity //
USA300FPR3757	SAUSA300_RS01455=SAUSA300_RS01455	0.434547	0.375253	16	3.42136	0.0878953	18	protein_coding	NE	ABC-2.A; ABC-2 type transport system ATP-binding protein		// transmembrane transport // plasma membrane // transmembrane transporter activity // ATP hydrolysis activity // ATP binding // nucleotide binding //
USA300FPR3757	SAUSA300_RS01460=SAUSA300_RS01460	0.892865	0.307111	16	6.89693	0.0562239	16	protein_coding	NE	ABC-2.P; ABC-2 type transport system permease protein		// transmembrane transport // plasma membrane // membrane // transporter activity // transmembrane transporter activity //
USA300FPR3757	SAUSA300_RS01465=SAUSA300_RS01465	0.738436	0.144613	30	5.24473	0.00400272	29	protein_coding	NE	ABC-2.P; ABC-2 type transport system permease protein		// // membrane // //
USA300FPR3757	SAUSA300_RS01470=SAUSA300_RS01470	-0.934652	0.366062	30	1.89923	0.0544309	28	protein_coding	NE			// // membrane // //
USA300FPR3757	SAUSA300_RS01475=SAUSA300_RS01475	0.602663	0.401023	21	1.90961	0.28033	20	protein_coding	NE			// // membrane // //
USA300FPR3757	SAUSA300_RS01480=SAUSA300_RS01480	5.83798	0.0434618	15	0.829391	0.35948	12	protein_coding	NE			// // membrane // //
USA300FPR3757	SAUSA300_RS01485=SAUSA300_RS01485	-0.401468	0.387995	23	0.512606	0.0855241	22	protein_coding	NE
USA300FPR3757	SAUSA300_RS01490=esxA	8.77776	0.0706356	10	-1.81103	0.38322	8	protein_coding	NE			// // extracellular region // //
USA300FPR3757	SAUSA300_RS01495=esaA	-1.70959	0.291079	59	-1.27598	0.459014	60	protein_coding	NE			// // membrane // plasma membrane // //
USA300FPR3757	SAUSA300_RS01500=essA	5.98609	0.25978	12	-1.12454	0.183852	11	protein_coding	NE			// // plasma membrane // membrane // //
USA300FPR3757	SAUSA300_RS01505=esaB	3.88691	0.357206	9	-5.98426	0.000640796	7	protein_coding	NE			// // cytoplasm // //
USA300FPR3757	SAUSA300_RS01510=essB	-0.981836	0.275319	24	-2.62301	0.156547	24	protein_coding	NE			// // membrane // plasma membrane // //
USA300FPR3757	SAUSA300_RS01515=essC	2.25955	0.0871883	99	-0.429219	0.40857	92	protein_coding	NE	ftsK, spoIIIE; DNA segregation ATPase FtsK/SpoIIIE, S-DNA-T family		// // membrane // plasma membrane // ATP binding // DNA binding // nucleotide binding //
USA300FPR3757	SAUSA300_RS01520=esaC	-0.601918	0.181883	16	-5.53282	0.048194	15	protein_coding	NE
USA300FPR3757	SAUSA300_RS01525=esxB	2.94404	0.280688	16	-5.4492	0.137709	14	protein_coding	NE			// // extracellular region // //
USA300FPR3757	SAUSA300_RS01530=SAUSA300_RS01530	-2.61779	0.114309	20	-0.735581	0.386893	18	protein_coding	NE			// // extracellular region // //
USA300FPR3757	SAUSA300_RS01535=SAUSA300_RS01535	-2.80318	0.178565	19	-6.65729	0.0251392	19	protein_coding	NE
USA300FPR3757	SAUSA300_RS01540=SAUSA300_RS01540	-1.24684	0.49907	79	-2.72636	0.352483	78	protein_coding	NE			// // membrane // plasma membrane // extracellular region // //
USA300FPR3757	SAUSA300_RS01545=SAUSA300_RS01545	3.18301	0.156604	16	0.57753	0.498341	14	protein_coding	NE
USA300FPR3757	SAUSA300_RS01550=SAUSA300_RS01550	3.25276	0.0954327	15	3.52028	0.0368986	14	protein_coding	NE
USA300FPR3757	SAUSA300_RS01555=SAUSA300_RS01555	3.18576	0.0242122	16	4.46609	0.00574577	15	protein_coding	NE
USA300FPR3757	SAUSA300_RS01560=SAUSA300_RS01560	6.16994	0.0210634	7	-4.91472	0.121026	5	protein_coding	NE			// // membrane // //
USA300FPR3757	SAUSA300_RS01565=SAUSA300_RS01565	1.77279	0.207711	15	3.16518	0.0876302	17	protein_coding	NE			// // cytoplasm // //
USA300FPR3757	SAUSA300_RS01570=SAUSA300_RS01570	-5.09952	0.119042	16	-1.95833	0.120969	16	protein_coding	NE
USA300FPR3757	SAUSA300_RS01575=SAUSA300_RS01575	0.167171	0.435687	19	-1.58504	0.120169	17	pseudogene	NE
USA300FPR3757	SAUSA300_RS01580=SAUSA300_RS01580	-4.09626	0.039186	15	0.891775	0.477117	16	protein_coding	NE
USA300FPR3757	SAUSA300_RS01585=SAUSA300_RS01585	-0.103865	0.361807	17	0.114475	0.15931	16	protein_coding	NE			// // membrane // //
USA300FPR3757	SAUSA300_RS01590=SAUSA300_RS01590	0.485432	0.366596	15	-3.83158	0.184375	13	protein_coding	NE
USA300FPR3757	SAUSA300_RS01595=SAUSA300_RS01595	1.99298	0.248757	20	5.23288	0.00096693	18	protein_coding	NE
USA300FPR3757	SAUSA300_RS01600=SAUSA300_RS01600	-0.0929389	0.469196	21	1.26036	0.159811	20	protein_coding	NE
USA300FPR3757	SAUSA300_RS01605=SAUSA300_RS01605	1.405	0.0583661	20	-4.20871	0.00871336	20	protein_coding	NE
USA300FPR3757	SAUSA300_RS01610=SAUSA300_RS01610	-2.10773	0.364245	16	1.94572	0.403517	14	protein_coding	NE
USA300FPR3757	SAUSA300_RS01615=SAUSA300_RS01615	5.11298	0.0163584	7	4.47973	0.0855776	7	protein_coding	NE
USA300FPR3757	SAUSA300_RS01620=SAUSA300_RS01620	-0.304538	0.465961	17	-0.974793	0.498341	16	protein_coding	NE			// // membrane // //
USA300FPR3757	SAUSA300_RS01625=SAUSA300_RS01625	-0.177067	0.49907	24	-2.81631	0.165813	25	protein_coding	NE			// formate transport // transmembrane transport // nitrite transport // plasma membrane // membrane // transporter activity // formate transmembrane transporter activity // transmembrane transporter activity // high-affinity secondary active nitrite transmembrane transporter activity //
USA300FPR3757	SAUSA300_RS01630=brnQ	-0.844207	0.412209	45	0.667645	0.49276	45	protein_coding	NE	TC.LIVCS; branched-chain amino acid:cation transporter, LIVCS family		// organic anion transport // L-amino acid transport // valine transport // L-valine transmembrane transport // L-alpha-amino acid transmembrane transport // cation transmembrane transport // leucine transport // isoleucine transport // branched-chain amino acid transport // amino acid transport // membrane // plasma membrane // branched-chain amino acid transmembrane transporter activity // L-le…
USA300FPR3757	SAUSA300_RS01635=SAUSA300_RS01635	-2.19888	0.344431	24	-1.50456	0.469873	22	protein_coding	NE			// // cell outer membrane // //
USA300FPR3757	SAUSA300_RS01645=SAUSA300_RS01645	-4.73639	0.229419	31	-2.33568	0.292582	30	protein_coding	NE	ABC.CD.P; putative ABC transport system permease protein		// // membrane // transporter activity //
USA300FPR3757	SAUSA300_RS01650=SAUSA300_RS01650	0.720382	0.212873	23	2.88353	0.008079	23	protein_coding	NE	ABC.CD.A; putative ABC transport system ATP-binding protein		// transmembrane transport // membrane // plasma membrane // transmembrane transporter activity // ATP hydrolysis activity // ATP binding // nucleotide binding // transporter activity //
USA300FPR3757	SAUSA300_RS01655=SAUSA300_RS01655	-0.948184	0.337009	54	-2.75888	0.452946	55	protein_coding	NE			// carbohydrate transport // carbohydrate transmembrane transport // phosphoenolpyruvate-dependent sugar phosphotransferase system // plasma membrane // membrane // transferase activity // protein-N(PI)-phosphohistidine-sugar phosphotransferase activity //
USA300FPR3757	SAUSA300_RS01660=SAUSA300_RS01660	1.13573	0.302236	38	0.481749	0.476953	40	protein_coding	NE	psuK; pseudouridine kinase [EC:2.7.1.83]	Pyrimidine metabolism, Metabolic pathways	// phosphorylation // // transferase activity, transferring phosphorus-containing groups // pseudouridine kinase activity // carbohydrate kinase activity // phosphotransferase activity, alcohol group as acceptor // transferase activity // kinase activity //
USA300FPR3757	SAUSA300_RS01665=SAUSA300_RS01665	-3.56215	0.407835	42	-3.58811	0.16261	41	protein_coding	NE	psuG; pseudouridylate synthase [EC:4.2.1.70]	Pyrimidine metabolism, Metabolic pathways	// nucleobase catabolic process // metabolic process // pseudouridine synthesis // // metal ion binding // lyase activity // hydrolase activity, acting on glycosyl bonds // hydrolase activity // pseudouridylate synthase activity //
USA300FPR3757	SAUSA300_RS01670=SAUSA300_RS01670	2.31004	0.017998	46	0.697577	0.210705	44	protein_coding	NE			// nucleoside transmembrane transport // uridine transport // cytidine transport // plasma membrane // membrane // transporter activity // symporter activity // nucleoside:proton symporter activity // uridine transmembrane transporter activity // cytidine transmembrane transporter activity // nucleoside transmembrane transporter activity //
USA300FPR3757	SAUSA300_RS01675=SAUSA300_RS01675	-1.25629	0.416379	54	1.25065	0.116672	54	protein_coding	NE	TC.SSS; solute:Na+ symporter, SSS family		// sodium ion transport // transmembrane transport // membrane // symporter activity // transmembrane transporter activity //
USA300FPR3757	SAUSA300_RS01680=SAUSA300_RS01680	-1.54378	0.453233	27	0.474275	0.23237	27	protein_coding	NE	E4.1.3.3, nanA, NPL; N-acetylneuraminate lyase [EC:4.1.3.3]	Amino sugar and nucleotide sugar metabolism, Metabolic pathways	// N-acetylneuraminate catabolic process // carbohydrate metabolic process // cytosol // cytoplasm // lyase activity // N-acetylneuraminate lyase activity // catalytic activity //
USA300FPR3757	SAUSA300_RS01685=SAUSA300_RS01685	-0.214075	0.381259	39	-0.42798	0.169558	37	protein_coding	NE
USA300FPR3757	SAUSA300_RS01690=SAUSA300_RS01690	-1.47698	0.226542	19	-1.05023	0.350192	19	protein_coding	NE			// DNA-templated transcription // carbohydrate derivative metabolic process // regulation of DNA-templated transcription // cytosol // DNA binding // carbohydrate derivative binding // DNA-binding transcription factor activity //
USA300FPR3757	SAUSA300_RS01695=SAUSA300_RS01695	-4.90321	0.287759	25	-1.28969	0.188246	25	protein_coding	NE	nanE; N-acylglucosamine-6-phosphate 2-epimerase [EC:5.1.3.9]	Amino sugar and nucleotide sugar metabolism, Metabolic pathways	// N-acetylmannosamine catabolic process // N-acetylneuraminate catabolic process // N-acetylmannosamine metabolic process // carbohydrate metabolic process // cytosol // racemase and epimerase activity, acting on carbohydrates and derivatives // N-acylmannosamine-6-phosphate 2-epimerase activity // N-acylglucosamine-6-phosphate 2-epimerase activity // isomerase activity // catalytic activity //
USA300FPR3757	SAUSA300_RS01700=SAUSA300_RS01700	-1.36246	0.304777	49	-2.96219	0.42088	47	protein_coding	NE			// // membrane // transporter activity //
USA300FPR3757	SAUSA300_RS01705=lip2	1.0473	0.0590566	83	-2.17776	0.457589	83	protein_coding	NE	lip, TGL2; triacylglycerol lipase [EC:3.1.1.3]	Glycerolipid metabolism, Metabolic pathways	// lipid catabolic process // lipid metabolic process // extracellular region // hydrolase activity // triglyceride lipase activity //
USA300FPR3757	SAUSA300_RS01710=SAUSA300_RS01710	1.31066	0.390642	19	-1.46999	0.292074	19	protein_coding	NE			// catabolic process // // short-chain carboxylesterase activity // hydrolase activity //
USA300FPR3757	SAUSA300_RS01715=SAUSA300_RS01715	2.37686	0.304398	38	-0.936572	0.387606	37	protein_coding	NE			// // // oxidoreductase activity // FMN binding // catalytic activity //
USA300FPR3757	SAUSA300_RS01720=SAUSA300_RS01720	3.4645	0.0744904	4	-3.38356	0.498341	4	protein_coding	NE
USA300FPR3757	SAUSA300_RS01725=SAUSA300_RS01725	-0.999121	0.271875	40	-1.06096	0.14488	39	protein_coding	NE			// // cytosol // oxidoreductase activity, acting on paired donors, with incorporation or reduction of molecular oxygen //
USA300FPR3757	SAUSA300_RS01730=SAUSA300_RS01730	0.348785	0.486104	14	-2.21577	0.208756	13	protein_coding	NE			// protein lipoylation // glycine decarboxylation via glycine cleavage system // cytoplasm // cytosol // //
USA300FPR3757	SAUSA300_RS01735=SAUSA300_RS01735	1.00756	0.373816	24	1.09066	0.266381	25	protein_coding	NE			// metabolic process // // hydrolase activity, acting on glycosyl bonds //
USA300FPR3757	SAUSA300_RS01740=SAUSA300_RS01740	1.59586	0.103736	33	0.0980888	0.483435	34	protein_coding	NE			// macromolecule metabolic process // // transferase activity //
USA300FPR3757	SAUSA300_RS01745=SAUSA300_RS01745	0.567931	0.0251919	36	-0.577062	0.498341	37	protein_coding	NE	lplA, lplJ, lipL1; lipoate---protein ligase [EC:6.3.1.20]	Lipoic acid metabolism, Metabolic pathways, Biosynthesis of cofactors	// protein modification process // protein phosphopantetheinylation // protein lipoylation // cytoplasm // lipoate-protein ligase activity // lipoyltransferase activity // ligase activity // ATP binding // nucleotide binding //
USA300FPR3757	SAUSA300_RS01750=SAUSA300_RS01750	2.34759	0.0794406	35	-0.344521	0.336076	33	protein_coding	NE			// steroid biosynthetic process // // oxidoreductase activity // oxidoreductase activity, acting on the CH-OH group of donors, NAD or NADP as acceptor // 3-beta-hydroxy-delta5-steroid dehydrogenase activity //
USA300FPR3757	SAUSA300_RS01755=SAUSA300_RS01755	-0.377738	0.196456	54	-0.451075	0.477174	51	protein_coding	NE	ulaA, sgaT; ascorbate PTS system EIIC component	Ascorbate and aldarate metabolism, Metabolic pathways, Microbial metabolism in diverse environments, Phosphotransferase system (PTS)	// phosphoenolpyruvate-dependent sugar phosphotransferase system // plasma membrane // membrane // //
USA300FPR3757	SAUSA300_RS01760=SAUSA300_RS01760	0.836708	0.432661	11	1.79712	0.0727779	10	protein_coding	NE	ulaB, sgaB; ascorbate PTS system EIIB component [EC:2.7.1.194]	Ascorbate and aldarate metabolism, Metabolic pathways, Microbial metabolism in diverse environments, Phosphotransferase system (PTS)	// carbohydrate transmembrane transport // phosphoenolpyruvate-dependent sugar phosphotransferase system // // transporter activity // transferase activity // protein-N(PI)-phosphohistidine-sugar phosphotransferase activity //
USA300FPR3757	SAUSA300_RS01765=SAUSA300_RS01765	-1.52317	0.302236	12	-5.79572	0.029047	12	protein_coding	NE	ulaC, sgaA; ascorbate PTS system EIIA or EIIAB component [EC:2.7.1.194]	Ascorbate and aldarate metabolism, Metabolic pathways, Microbial metabolism in diverse environments, Phosphotransferase system (PTS)	// // // transporter activity //
USA300FPR3757	SAUSA300_RS01770=SAUSA300_RS01770	1.04296	0.206035	46	-1.99533	0.378229	45	protein_coding	NE	manR; activator of the mannose operon, transcriptional antiterminator		// carbohydrate transmembrane transport // phosphoenolpyruvate-dependent sugar phosphotransferase system // regulation of DNA-templated transcription // // transferase activity // protein-N(PI)-phosphohistidine-sugar phosphotransferase activity //
USA300FPR3757	SAUSA300_RS01775=mepR	2.81688	0.0612329	15	4.95119	0.00271641	15	protein_coding	NE	mepR; MarR family transcriptional regulator, repressor for mepA		// regulation of DNA-templated transcription // // transcription cis-regulatory region binding // DNA-binding transcription factor activity //
USA300FPR3757	SAUSA300_RS01780=mepA	1.16616	0.0583661	55	1.3791	0.0520316	55	protein_coding	NE	mepA; multidrug efflux pump		// xenobiotic transport // transmembrane transport // response to antibiotic // membrane // plasma membrane // xenobiotic transmembrane transporter activity // antiporter activity //
USA300FPR3757	SAUSA300_RS01785=SAUSA300_RS01785	2.92493	0.169448	20	-0.539986	0.221007	18	protein_coding	NE
USA300FPR3757	SAUSA300_RS01790=glpT	1.75526	0.306532	65	-0.276743	0.332807	61	protein_coding	NE	glpT; MFS transporter, OPA family, glycerol-3-phosphate transporter		// glucose-6-phosphate transport // phosphate ion transmembrane transport // transmembrane transport // glycerol-3-phosphate transmembrane transport // plasma membrane // membrane // glucose 6-phosphate:inorganic phosphate antiporter activity // transmembrane transporter activity // glycerol-3-phosphate transmembrane transporter activity // transporter activity //
USA300FPR3757	SAUSA300_RS01795=SAUSA300_RS01795	3.6591	0.0128085	32	-2.6992	0.498341	30	protein_coding	NE
USA300FPR3757	SAUSA300_RS01800=SAUSA300_RS01800	-0.511821	0.318833	42	-2.5947	0.258219	42	protein_coding	NE			// // cytosol // oxidoreductase activity, acting on paired donors, with incorporation or reduction of molecular oxygen //
USA300FPR3757	SAUSA300_RS01805=SAUSA300_RS01805	3.92057	0.0284533	19	-0.975127	0.144666	17	protein_coding	NE	ssuE; FMN reductase [EC:1.5.1.38]	Riboflavin metabolism, Sulfur metabolism, Metabolic pathways	// // // oxidoreductase activity //
USA300FPR3757	SAUSA300_RS01810=SAUSA300_RS01810	0.776179	0.172274	39	-0.239903	0.1017	38	protein_coding	NE			// // membrane // plasma membrane // //
USA300FPR3757	SAUSA300_RS01815=SAUSA300_RS01815	-4.22538	0.161727	25	-3.13689	0.366549	24	protein_coding	NE
USA300FPR3757	SAUSA300_RS01820=SAUSA300_RS01820	-3.87611	0.261437	28	-2.77805	0.0633312	27	protein_coding	NE	rimL; ribosomal-protein-serine acetyltransferase [EC:2.3.1.-]		// N-terminal peptidyl-serine acetylation // cytoplasm // acetyltransferase activity // peptide-serine-alpha-N-acetyltransferase activity // transferase activity // peptide-alanine-alpha-N-acetyltransferase activity // N-acetyltransferase activity //
USA300FPR3757	SAUSA300_RS01825=SAUSA300_RS01825	1.60345	0.210037	24	0.00267776	0.23158	23	protein_coding	NE	efeO; iron uptake system component EfeO		// iron ion transport // membrane // plasma membrane // //
USA300FPR3757	SAUSA300_RS01830=efeB	1.38257	0.13728	58	-4.64541	0.125836	57	protein_coding	NE	efeB; deferrochelatase/peroxidase EfeB [EC:1.11.1.-]		// cellular oxidant detoxification // iron import into cell // cytosol // membrane // ferrochelatase activity // lyase activity // metal ion binding // oxidoreductase activity // heme binding // peroxidase activity //
USA300FPR3757	SAUSA300_RS01835=SAUSA300_RS01835	-0.895525	0.302236	60	-5.07491	0.0289088	58	protein_coding	NE	FTR, FTH1, efeU; high-affinity iron transporter		// iron ion transmembrane transport // high-affinity iron permease complex // membrane // plasma membrane // transporter activity // ferrous iron transmembrane transporter activity // iron ion transmembrane transporter activity //
USA300FPR3757	SAUSA300_RS01840=tatC	0.190609	0.431408	16	1.92202	0.306146	16	protein_coding	NE	tatC; sec-independent protein translocase protein TatC	Protein export, Bacterial secretion system	// intracellular protein transmembrane transport // protein transport by the Tat complex // protein transport // TAT protein transport complex // membrane // plasma membrane // proton motive force dependent protein transmembrane transporter activity // protein transmembrane transporter activity //
USA300FPR3757	SAUSA300_RS01845=SAUSA300_RS01845	3.23318	0.0652166	8	1.58406	0.23158	8	protein_coding	NE	tatA; sec-independent protein translocase protein TatA	Protein export, Bacterial secretion system	// protein transport by the Tat complex // protein transport // TAT protein transport complex // membrane // plasma membrane // protein transmembrane transporter activity //
USA300FPR3757	SAUSA300_RS01850=SAUSA300_RS01850	1.13781	0.323701	13	4.23815	0.00960044	13	protein_coding	NE
USA300FPR3757	SAUSA300_RS01855=SAUSA300_RS01855	4.92623	0.00871677	10	1.8333	0.488743	10	protein_coding	NE	K07729; putative transcriptional regulator		// // // DNA binding //
USA300FPR3757	SAUSA300_RS01860=SAUSA300_RS01860	1.3398	0.161727	22	-3.4616	0.465964	22	protein_coding	NE			// // plasma membrane // membrane // //
USA300FPR3757	SAUSA300_RS01865=SAUSA300_RS01865	1.79011	0.152167	24	0.238925	0.370205	24	protein_coding	NE	ABC-2.A; ABC-2 type transport system ATP-binding protein		// // // ATP binding // nucleotide binding // transporter activity //
USA300FPR3757	SAUSA300_RS01870=SAUSA300_RS01870	0.119218	0.229128	22	-0.018954	0.0703723	23	protein_coding	NE			// // membrane // //
USA300FPR3757	SAUSA300_RS01875=SAUSA300_RS01875	6.21681	0.0284533	27	2.99717	0.041079	22	protein_coding	NE			// // membrane // //
USA300FPR3757	SAUSA300_RS01885=SAUSA300_RS01885	-4.16903	0.2568	53	-0.976601	0.290143	53	protein_coding	NE	ACAT, atoB; acetyl-CoA C-acetyltransferase [EC:2.3.1.9]	Fatty acid degradation, Synthesis and degradation of ketone bodies, Valine, leucine and isoleucine degradation, Lysine degradation, Benzoate degradation, Tryptophan metabolism, Pyruvate metabolism, Glyoxylate and dicarboxylate metabolism, Propanoate metabolism, Butanoate metabolism, Terpenoid backbone biosynthesis, Metabolic pathways, Biosynthesis of secondary metabolites, Microbial metabolism in…	// fatty acid beta-oxidation // cytoplasm // acyltransferase activity, transferring groups other than amino-acyl groups // acyltransferase activity // transferase activity // acetyl-CoA C-acyltransferase activity // acetyl-CoA C-acetyltransferase activity //
USA300FPR3757	SAUSA300_RS01890=SAUSA300_RS01890	0.158107	0.407835	32	-4.23677	0.227568	31	protein_coding	NE			// tryptophan catabolic process to kynurenine // // arylformamidase activity //
USA300FPR3757	SAUSA300_RS01895=metE	-0.0327678	0.302236	50	-0.864668	0.209755	50	protein_coding	NE	metE; 5-methyltetrahydropteroyltriglutamate--homocysteine methyltransferase [EC:2.1.1.14]	Cysteine and methionine metabolism, Selenocompound metabolism, Metabolic pathways, Biosynthesis of secondary metabolites, Biosynthesis of amino acids	// homocysteine metabolic process // methylation // methionine biosynthetic process // amino acid biosynthetic process // cytosol // extracellular region // S-methyltransferase activity // metal ion binding // transferase activity // methionine synthase activity // zinc ion binding // methyltransferase activity // 5-methyltetrahydropteroyltriglutamate-homocysteine S-methyltransferase activity //
USA300FPR3757	SAUSA300_RS01900=SAUSA300_RS01900	1.30404	0.388135	48	-2.13888	0.281031	47	protein_coding	NE	yitJ; methionine synthase / methylenetetrahydrofolate reductase(NADPH) [EC:2.1.1.13 1.5.1.20]	Cysteine and methionine metabolism, Selenocompound metabolism, One carbon pool by folate, Metabolic pathways, Biosynthesis of secondary metabolites, Microbial metabolism in diverse environments, Biosynthesis of amino acids	// tetrahydrofolate interconversion // methionine biosynthetic process // methylation // methionine metabolic process // cytosol // methylenetetrahydrofolate reductase NADH activity // methylenetetrahydrofolate reductase NADPH activity // oxidoreductase activity // methionine synthase activity // metal ion binding // transferase activity // methyltransferase activity // methylenetetrahydrofolate …
USA300FPR3757	SAUSA300_RS01905=SAUSA300_RS01905	-1.47882	0.422064	40	-1.97499	0.497921	40	protein_coding	NE	metC; cysteine-S-conjugate beta-lyase [EC:4.4.1.13]	Cysteine and methionine metabolism, Selenocompound metabolism, Metabolic pathways, Biosynthesis of secondary metabolites, Biosynthesis of amino acids	// cysteine biosynthetic process via cystathionine // transsulfuration // methionine biosynthetic process // cytoplasm // carbon-sulfur lyase activity // cystathionine beta-lyase activity // pyridoxal phosphate binding // cystathionine gamma-lyase activity // cystathionine gamma-synthase activity // catalytic activity //
USA300FPR3757	SAUSA300_RS01910=SAUSA300_RS01910	2.93305	0.0583661	28	0.798133	0.122725	26	protein_coding	NE	metB; cystathionine gamma-synthase [EC:2.5.1.48]	Cysteine and methionine metabolism, Selenocompound metabolism, Sulfur metabolism, Metabolic pathways, Biosynthesis of secondary metabolites, Biosynthesis of amino acids	// cysteine biosynthetic process via cystathionine // transsulfuration // methionine biosynthetic process // cytoplasm // carbon-sulfur lyase activity // cystathionine beta-lyase activity // pyridoxal phosphate binding // cystathionine gamma-lyase activity // cystathionine gamma-synthase activity // catalytic activity //
USA300FPR3757	SAUSA300_RS01915=SAUSA300_RS01915	0.607054	0.299245	24	-0.20405	0.237967	24	protein_coding	NE	parB, spo0J; ParB family transcriptional regulator, chromosome partitioning protein		// positive regulation of sporulation resulting in formation of a cellular spore // chromosome segregation // chromosome // DNA binding //
USA300FPR3757	SAUSA300_RS01920=SAUSA300_RS01920	-0.305059	0.469196	29	-0.0750415	0.469581	27	protein_coding	NE	ybiO; moderate conductance mechanosensitive channel		// cellular response to osmotic stress // transmembrane transport // ion transmembrane transport // plasma membrane // membrane // transporter activity // mechanosensitive ion channel activity //
USA300FPR3757	SAUSA300_RS01925=SAUSA300_RS01925	5.55918	0.0355584	9	-0.659693	0.363495	7	protein_coding	NE
USA300FPR3757	SAUSA300_RS01930=ychF	-1.6153	0.452229	36	-1.07209	0.149915	35	protein_coding	NE	ychF; ribosome-binding ATPase		// // cytoplasm // ribonucleoside triphosphate phosphatase activity // ribosomal large subunit binding // ribosome binding // ATP hydrolysis activity // GTP binding // ATP binding // nucleotide binding //
USA300FPR3757	SAUSA300_RS01935=SAUSA300_RS01935	-1.98327	0.224456	6	-1.40409	0.477117	6	protein_coding	NE
USA300FPR3757	SAUSA300_RS01940=SAUSA300_RS01940	3.06025	0.17374	8	2.02246	0.219845	8	protein_coding	E	RP-S6, MRPS6, rpsF; small subunit ribosomal protein S6	Ribosome	// translation // ribonucleoprotein complex // cytosolic small ribosomal subunit // ribosome // small ribosomal subunit rRNA binding // rRNA binding // structural constituent of ribosome // RNA binding //
USA300FPR3757	SAUSA300_RS01945=ssb	3.55178	0.0139723	20	5.48053	0.00251503	20	protein_coding	E	ssb; single-strand DNA-binding protein	DNA replication, Mismatch repair, Homologous recombination	// positive regulation of helicase activity // cellular response to DNA damage stimulus // DNA recombination // DNA repair // DNA replication // nucleoid // single-stranded DNA binding // DNA binding //
USA300FPR3757	SAUSA300_RS01950=rpsR	0.0441031	0.398596	9	6.47682	0.0105359	10	protein_coding	E	RP-S18, MRPS18, rpsR; small subunit ribosomal protein S18	Ribosome	// translation // ribonucleoprotein complex // cytosolic small ribosomal subunit // ribosome // small ribosomal subunit rRNA binding // rRNA binding // structural constituent of ribosome // RNA binding //
USA300FPR3757	SAUSA300_RS01955=SAUSA300_RS01955	-0.312474	0.30888	17	-0.91347	0.465964	17	protein_coding	NE
USA300FPR3757	SAUSA300_RS01965=SAUSA300_RS01965	2.38477	0.101772	10	-1.14344	0.264112	10	protein_coding	NE			// DNA integration // DNA recombination // // DNA binding //
USA300FPR3757	SAUSA300_RS01970=SAUSA300_RS01970	-0.0335426	0.488859	22	-0.881502	0.272095	22	protein_coding	NE			// // extracellular region // //
USA300FPR3757	SAUSA300_RS01975=SAUSA300_RS01975	-0.726918	0.375808	7	2.48293	0.125748	7	protein_coding	NE			// // membrane // //
USA300FPR3757	SAUSA300_RS01980=SAUSA300_RS01980	1.3858	0.188404	17	-0.156831	0.498341	17	protein_coding	NE
USA300FPR3757	SAUSA300_RS01985=SAUSA300_RS01985	1.42308	0.196456	9	-1.38437	0.5	9	protein_coding	NE			// // // DNA binding //
USA300FPR3757	SAUSA300_RS01990=SAUSA300_RS01990	-0.0667098	0.431408	28	-2.16667	0.396755	28	protein_coding	NE			// // plasma membrane // membrane // //
USA300FPR3757	SAUSA300_RS01995=SAUSA300_RS01995	2.82111	0.0367789	4	4.53545	0.112147	4	protein_coding	NE
USA300FPR3757	SAUSA300_RS02000=SAUSA300_RS02000	1.08696	0.132951	14	4.10074	0.00251503	14	protein_coding	NE	PGAM, gpmA; 2,3-bisphosphoglycerate-dependent phosphoglycerate mutase [EC:5.4.2.11]	Glycolysis / Gluconeogenesis, Glycine, serine and threonine metabolism, Methane metabolism, Metabolic pathways, Biosynthesis of secondary metabolites, Microbial metabolism in diverse environments, Carbon metabolism, Biosynthesis of amino acids	// // cytoplasm // phosphatase activity // intramolecular transferase activity, phosphotransferases // catalytic activity //
USA300FPR3757	SAUSA300_RS02005=SAUSA300_RS02005	1.91624	0.103736	8	5.11554	0.0204161	7	protein_coding	NE			// // membrane // //
USA300FPR3757	SAUSA300_RS02010=SAUSA300_RS02010	6.1496	0.072171	5	-0.466909	0.365113	4	protein_coding	NE
USA300FPR3757	SAUSA300_RS02015=SAUSA300_RS02015	4.97047	0.0583661	2	-2.88406	0.498341	2	protein_coding	NE
USA300FPR3757	SAUSA300_RS02020=ahpF	1.9464	0.0744904	59	-1.21538	0.459014	58	protein_coding	NE	ahpF; NADH-dependent peroxiredoxin subunit F [EC:1.8.1.-]		// response to stimulus // cellular oxidant detoxification // cell redox homeostasis // response to reactive oxygen species // cytosol // oxidoreductase activity, acting on a sulfur group of donors, NAD(P) as acceptor // thioredoxin-disulfide reductase activity // NAD binding // flavin adenine dinucleotide binding // oxidoreductase activity // protein-disulfide reductase activity // alkyl hydrope…
USA300FPR3757	SAUSA300_RS02025=ahpC	5.00334	0.0251919	17	-2.91912	0.336844	17	protein_coding	NE	ahpC; NADH-dependent peroxiredoxin subunit C [EC:1.11.1.26]		// hydrogen peroxide catabolic process // siderophore-dependent iron import into cell // cellular oxidant detoxification // cell redox homeostasis // response to oxidative stress // cytosol // cytoplasm // NADH-dependent peroxiredoxin activity // thioredoxin peroxidase activity // peroxiredoxin activity // oxidoreductase activity // antioxidant activity // peroxidase activity //
USA300FPR3757	SAUSA300_RS02030=SAUSA300_RS02030	-0.470279	0.211734	30	-1.48392	0.444661	30	protein_coding	NE	nfrA1; FMN reductase (NADPH) [EC:1.5.1.38]	Riboflavin metabolism, Metabolic pathways	// // // oxidoreductase activity //
USA300FPR3757	SAUSA300_RS02035=SAUSA300_RS02035	1.83936	0.131043	56	1.02199	0.274588	54	protein_coding	NE	K06956; uncharacterized protein		// L-cystine transport // transmembrane transport // plasma membrane // membrane // transmembrane transporter activity // cysteine transmembrane transporter activity // L-cystine transmembrane transporter activity // symporter activity //
USA300FPR3757	SAUSA300_RS02040=SAUSA300_RS02040	3.01803	0.0253203	8	4.08032	0.0732271	8	protein_coding	NE
USA300FPR3757	SAUSA300_RS02045=SAUSA300_RS02045	2.50649	0.00492855	13	0.563458	0.233147	13	protein_coding	NE
USA300FPR3757	SAUSA300_RS02050=SAUSA300_RS02050	3.14098	0.00809196	14	3.74344	0.0491392	14	protein_coding	NE
USA300FPR3757	SAUSA300_RS02055=SAUSA300_RS02055	3.01428	0.00349745	12	6.14018	0.000436679	12	protein_coding	NE
USA300FPR3757	SAUSA300_RS02060=xpt	0.437134	0.480916	28	-4.7948	0.0423684	26	protein_coding	NE	xpt; xanthine phosphoribosyltransferase [EC:2.4.2.22]	Purine metabolism, Metabolic pathways, Biosynthesis of secondary metabolites	// xanthine metabolic process // purine-containing compound salvage // XMP salvage // nucleoside metabolic process // purine ribonucleoside salvage // cytoplasm // pentosyltransferase activity // glycosyltransferase activity // transferase activity // xanthine phosphoribosyltransferase activity //
USA300FPR3757	SAUSA300_RS02065=SAUSA300_RS02065	1.22775	0.196456	65	-3.04056	0.130947	62	protein_coding	NE	pbuX; xanthine permease		// nucleobase transport // transmembrane transport // xanthine transport // plasma membrane // membrane // nucleobase transmembrane transporter activity // xanthine transmembrane transporter activity // transmembrane transporter activity //
USA300FPR3757	SAUSA300_RS02070=guaB	-0.257748	0.284783	61	-3.75833	0.0773626	58	protein_coding	NE	IMPDH, guaB; IMP dehydrogenase [EC:1.1.1.205]	Purine metabolism, Metabolic pathways, Biosynthesis of secondary metabolites	// GTP biosynthetic process // GMP biosynthetic process // purine nucleotide biosynthetic process // cytoplasm // nucleotide binding // metal ion binding // oxidoreductase activity // IMP dehydrogenase activity // catalytic activity //
USA300FPR3757	SAUSA300_RS02075=guaA	0.416367	0.180281	58	-3.23187	0.242882	58	protein_coding	NE	guaA, GMPS; GMP synthase (glutamine-hydrolysing) [EC:6.3.5.2]	Purine metabolism, Metabolic pathways	// nitrogen compound metabolic process // small molecule metabolic process // primary metabolic process // glutamine metabolic process // GMP biosynthetic process // purine nucleotide biosynthetic process // cytosol // ligase activity // pyrophosphatase activity // ATP binding // GMP synthase (glutamine-hydrolyzing) activity // GMP synthase activity // nucleotide binding //
USA300FPR3757	SAUSA300_RS02080=SAUSA300_RS02080	-0.118223	0.360421	13	0.497305	0.258219	13	protein_coding	NE
USA300FPR3757	SAUSA300_RS02085=SAUSA300_RS02085	5.94211	0.0450476	16	0.547998	0.473041	14	protein_coding	NE			// // // DNA binding //
USA300FPR3757	SAUSA300_RS02090=SAUSA300_RS02090	-0.134275	0.476359	4	0.880767	0.498341	4	protein_coding	NE			// transposition, DNA-mediated // // transposase activity // DNA binding //
USA300FPR3757	SAUSA300_RS02095=SAUSA300_RS02095	1.55426	0.219864	4	6.35535	0.00466107	4	protein_coding	NE
USA300FPR3757	SAUSA300_RS02100=SAUSA300_RS02100	3.34391	0.109437	11	5.42354	0.0342306	11	protein_coding	NE	K08987; putative membrane protein		// // membrane // //
USA300FPR3757	SAUSA300_RS02105=SAUSA300_RS02105	2.05359	0.0303901	33	4.23752	0.000755475	33	protein_coding	NE
USA300FPR3757	SAUSA300_RS02110=SAUSA300_RS02110	-0.111946	0.31826	22	-2.45327	0.39262	22	protein_coding	NE	ssl1; superantigen-like protein 1		// proteolysis // extracellular region // hydrolase activity // peptidase activity //
USA300FPR3757	SAUSA300_RS02115=SAUSA300_RS02115	3.26781	0.0307249	19	-0.145964	0.434469	17	protein_coding	NE			// // extracellular region // //
USA300FPR3757	SAUSA300_RS02120=SAUSA300_RS02120	2.82839	0.129241	25	-3.43354	0.0181467	24	protein_coding	NE			// // extracellular region // //
USA300FPR3757	SAUSA300_RS02125=SAUSA300_RS02125	-0.93793	0.431595	4	1.52878	0.498341	4	protein_coding	NE
USA300FPR3757	SAUSA300_RS02130=SAUSA300_RS02130	3.13225	0.287525	19	-1.23976	0.444391	15	protein_coding	NE			// // extracellular region // //
USA300FPR3757	SAUSA300_RS02135=SAUSA300_RS02135	0.828851	0.0773522	22	-3.73852	0.328306	22	protein_coding	NE	ssl5_11; superantigen-like protein 5/11	Staphylococcus aureus infection	// // extracellular region // //
USA300FPR3757	SAUSA300_RS02145=SAUSA300_RS02145	-1.70396	0.443452	24	0.453022	0.452946	23	protein_coding	NE	ssl5_11; superantigen-like protein 5/11	Staphylococcus aureus infection	// // extracellular region // //
USA300FPR3757	SAUSA300_RS02150=SAUSA300_RS02150	2.8083	0.279707	19	3.98063	0.0332818	21	protein_coding	NE	ssl7, set1; superantigen-like protein 7	Staphylococcus aureus infection	// // extracellular region // //
USA300FPR3757	SAUSA300_RS02155=SAUSA300_RS02155	-0.508543	0.349037	18	-1.62652	0.393288	18	protein_coding	NE			// // extracellular region // //
USA300FPR3757	SAUSA300_RS02160=SAUSA300_RS02160	-0.880434	0.167439	16	-4.49994	0.07463	16	protein_coding	NE			// // extracellular region // //
USA300FPR3757	SAUSA300_RS02165=SAUSA300_RS02165	4.57588	0.0103356	24	-1.6525	0.113326	22	protein_coding	NE			// // extracellular region // //
USA300FPR3757	SAUSA300_RS02170=SAUSA300_RS02170	1.94435	0.159141	9	2.07354	0.377344	9	protein_coding	NE
USA300FPR3757	SAUSA300_RS02175=SAUSA300_RS02175	0.0994097	0.261437	44	2.22738	0.0423684	44	protein_coding	NE	hsdM; type I restriction enzyme M protein [EC:2.1.1.72]
USA300FPR3757	SAUSA300_RS02180=SAUSA300_RS02180	1.20464	0.49907	43	-1.35185	0.065465	40	protein_coding	NE	hsdS; type I restriction enzyme, S subunit [EC:3.1.21.3]		// DNA restriction-modification system // DNA modification // // DNA binding //
USA300FPR3757	SAUSA300_RS02185=SAUSA300_RS02185	-0.910538	0.5	17	2.8413	0.498341	18	protein_coding	NE	ssl5_11; superantigen-like protein 5/11	Staphylococcus aureus infection	// // extracellular region // //
USA300FPR3757	SAUSA300_RS02190=SAUSA300_RS02190	1.2635	0.241349	45	0.656511	0.488605	42	protein_coding	NE
USA300FPR3757	SAUSA300_RS02195=spn	-0.160642	0.470829	10	2.97949	0.11228	9	protein_coding	NE
USA300FPR3757	SAUSA300_RS02200=lpl1	0.841163	0.403302	28	-0.112428	0.408785	28	protein_coding	NE
USA300FPR3757	SAUSA300_RS02205=lpl2	2.93997	0.199997	25	-0.608511	0.498341	26	protein_coding	NE
USA300FPR3757	SAUSA300_RS02210=SAUSA300_RS02210	-0.0391121	0.434577	26	-4.51311	0.0647315	24	pseudogene	NE
USA300FPR3757	SAUSA300_RS02215=lpl4	0.00212825	0.416354	21	1.36322	0.413333	22	protein_coding	NE
USA300FPR3757	SAUSA300_RS02220=lpl5	2.03167	0.307111	29	-2.41346	0.343837	26	protein_coding	NE
USA300FPR3757	SAUSA300_RS02225=lpl6	1.29773	0.198687	26	0.275328	0.284917	24	protein_coding	NE
USA300FPR3757	SAUSA300_RS02230=lpl7	-2.23903	0.401023	25	0.330742	0.402372	24	protein_coding	NE
USA300FPR3757	SAUSA300_RS02235=lpl8	0.241612	0.49907	24	2.17399	0.176361	28	protein_coding	NE			// // membrane // plasma membrane // //
USA300FPR3757	SAUSA300_RS02240=lpl9	-0.180554	0.439222	29	0.440928	0.262369	29	protein_coding	NE			// // membrane // plasma membrane // //
USA300FPR3757	SAUSA300_RS02245=lpl10	1.21532	0.396527	20	1.07135	0.110208	19	protein_coding	NE			// // membrane // plasma membrane // //
USA300FPR3757	SAUSA300_RS02250=SAUSA300_RS02250	-0.929921	0.392535	35	-0.417412	0.498341	33	protein_coding	NE
USA300FPR3757	SAUSA300_RS02255=SAUSA300_RS02255	-2.24928	0.229908	7	1.67556	0.244541	7	protein_coding	NE
USA300FPR3757	SAUSA300_RS02260=SAUSA300_RS02260	1.30638	0.245902	11	0.789196	0.421128	11	protein_coding	NE
USA300FPR3757	SAUSA300_RS02265=SAUSA300_RS02265	-0.170319	0.49907	10	8.46863	0.00532926	9	protein_coding	NE			// // membrane // //
USA300FPR3757	SAUSA300_RS02270=SAUSA300_RS02270	-4.25033	0.387892	37	-2.42099	0.336076	37	protein_coding	NE
USA300FPR3757	SAUSA300_RS02280=SAUSA300_RS02280	0.0486026	0.436348	56	0.754928	0.339292	57	protein_coding	E	ndhF; NAD(P)H-quinone oxidoreductase subunit 5 [EC:7.1.1.2]	Oxidative phosphorylation, Metabolic pathways	// ATP synthesis coupled electron transport // electron transport coupled proton transport // ion transport // positive regulation of membrane potential // aerobic electron transport chain // plasma membrane // membrane // NADH dehydrogenase (ubiquinone) activity // NADH dehydrogenase activity // antiporter activity // oxidoreductase activity //
USA300FPR3757	SAUSA300_RS02285=SAUSA300_RS02285	-0.498298	0.49907	90	-2.43155	0.323388	90	protein_coding	E	K09822; uncharacterized protein		// // membrane // plasma membrane // zinc ion binding // metal ion binding //
USA300FPR3757	SAUSA300_RS02290=SAUSA300_RS02290	7.39926	0.00319629	14	3.29586	0.00218466	11	protein_coding	NE
USA300FPR3757	SAUSA300_RS02300=SAUSA300_RS02300	0.964071	0.178565	24	-0.516817	0.205149	25	protein_coding	NE			// // membrane // //
USA300FPR3757	SAUSA300_RS02305=SAUSA300_RS02305	0.674504	0.368043	24	0.24572	0.465964	22	protein_coding	NE	yvaK; carboxylesterase [EC:3.1.1.1]		// lipid metabolic process // membrane // carboxylic ester hydrolase activity // lipase activity //
USA300FPR3757	SAUSA300_RS02310=SAUSA300_RS02310	3.08961	0.145035	10	-5.58264	0.374501	10	protein_coding	NE
USA300FPR3757	SAUSA300_RS02315=SAUSA300_RS02315	-4.26987	0.0321421	51	0.170527	0.360329	52	protein_coding	NE	TC.NSS; neurotransmitter:Na+ symporter, NSS family		// transmembrane transport // membrane // transporter activity // symporter activity //
USA300FPR3757	SAUSA300_RS02320=SAUSA300_RS02320	0.479786	0.072171	42	0.220026	0.493415	44	protein_coding	NE	mccA; cystathionine beta-synthase (O-acetyl-L-serine) [EC:2.5.1.134]	Cysteine and methionine metabolism, Metabolic pathways, Biosynthesis of amino acids	// cysteine biosynthetic process // cysteine biosynthetic process from serine // cytoplasm // transferase activity, transferring alkyl or aryl (other than methyl) groups // cystathionine beta-synthase activity // L-cysteine desulfhydrase activity // pyridoxal phosphate binding // cysteine synthase activity //
USA300FPR3757	SAUSA300_RS02325=SAUSA300_RS02325	0.429519	0.49907	30	1.80065	0.498341	30	protein_coding	NE	mccB; cystathionine gamma-lyase / homocysteine desulfhydrase [EC:4.4.1.1 4.4.1.2]	Glycine, serine and threonine metabolism, Cysteine and methionine metabolism, Sulfur metabolism, Metabolic pathways, Biosynthesis of secondary metabolites, Biosynthesis of amino acids	// transsulfuration // cysteine biosynthetic process via cystathionine // cytoplasm // carbon-sulfur lyase activity // pyridoxal phosphate binding // cystathionine gamma-lyase activity // cystathionine gamma-synthase activity // catalytic activity //
USA300FPR3757	SAUSA300_RS02330=SAUSA300_RS02330	-0.96964	0.302236	29	2.68645	0.352905	31	protein_coding	NE	metN; D-methionine transport system ATP-binding protein	ABC transporters	// D-methionine transport // amino acid transmembrane transport // transmembrane transport // methionine transport // amino acid transport // membrane // plasma membrane // ABC-type D-methionine transporter activity // ABC-type amino acid transporter activity // ATPase-coupled transmembrane transporter activity // ATP hydrolysis activity // ATP binding // nucleotide binding //
USA300FPR3757	SAUSA300_RS02335=SAUSA300_RS02335	0.596814	0.387892	31	-0.674257	0.442727	31	protein_coding	NE	metI; D-methionine transport system permease protein	ABC transporters	// nickel cation transport // amino acid transport // transmembrane transport // D-methionine transport // membrane // plasma membrane // transporter activity //
USA300FPR3757	SAUSA300_RS02340=gmpC	0.163157	0.384057	26	-1.5948	0.459014	23	protein_coding	NE	metQ; D-methionine transport system substrate-binding protein	ABC transporters	// // membrane // transporter activity //
USA300FPR3757	SAUSA300_RS02345=aaa	0.754937	0.387358	43	-3.93025	0.191288	42	protein_coding	NE	sle1; N-acetylmuramoyl-L-alanine amidase [EC:3.5.1.28]		// division septum assembly // cell wall organization // cell division // defense response to bacterium // cytolysis // metabolic process // cell cycle // cell surface // extracellular region // lytic endotransglycosylase activity // hydrolase activity // N-acetylmuramoyl-L-alanine amidase activity // catalytic activity //
USA300FPR3757	SAUSA300_RS02350=SAUSA300_RS02350	-4.80514	0.266912	10	-8.16609	0.055311	10	protein_coding	NE			// // membrane // //
USA300FPR3757	SAUSA300_RS02355=SAUSA300_RS02355	0.966861	0.5	17	-6.67144	0.0533506	14	protein_coding	NE			// // cytosol // 8-oxo-7,8-dihydroguanosine triphosphate pyrophosphatase activity // hydrolase activity //
USA300FPR3757	SAUSA300_RS02360=SAUSA300_RS02360	-0.77094	0.432889	22	-2.87941	0.0803294	23	protein_coding	NE			// N-terminal peptidyl-alanine acetylation // N-terminal protein amino acid acetylation // protein acetyltransferase complex // acetyltransferase activity // acyltransferase activity, transferring groups other than amino-acyl groups // peptide-alanine-alpha-N-acetyltransferase activity // N-acetyltransferase activity // peptide alpha-N-acetyltransferase activity //
USA300FPR3757	SAUSA300_RS02365=SAUSA300_RS02365	2.2444	0.367703	22	-0.512793	0.137411	23	protein_coding	NE			// // membrane // //
USA300FPR3757	SAUSA300_RS02370=SAUSA300_RS02370	-0.509849	0.416554	36	-3.36111	0.135763	36	protein_coding	NE			// // membrane // //
USA300FPR3757	SAUSA300_RS02375=SAUSA300_RS02375	1.01378	0.0583661	18	-0.174969	0.182748	18	protein_coding	NE			// DNA-templated transcription // regulation of DNA-templated transcription // protein-DNA complex // DNA binding // cis-regulatory region sequence-specific DNA binding // DNA-binding transcription factor activity //
USA300FPR3757	SAUSA300_RS02380=gltB	-1.95836	0.401023	158	-2.24492	0.302547	157	protein_coding	NE	gltB; glutamate synthase (NADPH) large chain [EC:1.4.1.13]	Alanine, aspartate and glutamate metabolism, Nitrogen metabolism, Metabolic pathways, Biosynthesis of secondary metabolites, Microbial metabolism in diverse environments, Biosynthesis of amino acids	// amino acid biosynthetic process // glutamine metabolic process // ammonia assimilation cycle // nitrogen compound metabolic process // glutamate biosynthetic process // cytoplasm // metal ion binding // 3 iron, 4 sulfur cluster binding // iron-sulfur cluster binding // oxidoreductase activity, acting on the CH-NH2 group of donors // oxidoreductase activity // glutamate synthase activity // glu…
USA300FPR3757	SAUSA300_RS02385=SAUSA300_RS02385	-0.234959	0.388373	59	-1.40608	0.355779	57	protein_coding	NE	gltD; glutamate synthase (NADPH) small chain [EC:1.4.1.13]	Alanine, aspartate and glutamate metabolism, Nitrogen metabolism, Metabolic pathways, Biosynthesis of secondary metabolites, Microbial metabolism in diverse environments, Biosynthesis of amino acids	// amino acid biosynthetic process // glutamate biosynthetic process // // iron-sulfur cluster binding // oxidoreductase activity, acting on the CH-NH2 group of donors, NAD or NADP as acceptor // oxidoreductase activity //
USA300FPR3757	SAUSA300_RS02390=SAUSA300_RS02390	-4.52311	0.167793	12	-4.11823	0.120221	13	tRNA		tRNA-Ser; tRNA Ser	Aminoacyl-tRNA biosynthesis	// translation //
USA300FPR3757	SAUSA300_RS02395=treP	-3.04248	0.407582	63	-3.78825	0.0703785	63	protein_coding	NE	treB, treP; trehalose PTS system EIIBC or EIIBCA component [EC:2.7.1.201]	Starch and sucrose metabolism, Phosphotransferase system (PTS)	// carbohydrate transmembrane transport // phosphorylation // trehalose transport // phosphoenolpyruvate-dependent sugar phosphotransferase system // carbohydrate transport // membrane // plasma membrane // protein-phosphocysteine-sugar phosphotransferase activity // protein-phosphocysteine-trehalose phosphotransferase system transporter activity // transferase activity // kinase activity // treh…
USA300FPR3757	SAUSA300_RS02400=treC	-0.0259872	0.27057	63	-1.13574	0.497314	65	protein_coding	NE	treC; trehalose-6-phosphate hydrolase [EC:3.2.1.93]	Starch and sucrose metabolism, Metabolic pathways	// metabolic process // oligosaccharide catabolic process // trehalose catabolic process // carbohydrate metabolic process // cytoplasm // hydrolase activity, acting on glycosyl bonds // alpha-amylase activity // alpha,alpha-phosphotrehalase activity // catalytic activity //
USA300FPR3757	SAUSA300_RS02405=treR	-4.35051	0.12713	26	-1.82396	0.343837	26	protein_coding	NE	treR2, treR; GntR family transcriptional regulator, trehalose operon transcriptional repressor		// DNA-templated transcription // regulation of DNA-templated transcription // // transaminase activity // DNA-binding transcription factor activity // DNA binding //
USA300FPR3757	SAUSA300_RS02410=SAUSA300_RS02410	1.67318	0.492464	4	2.40914	0.00822641	4	protein_coding	NE
USA300FPR3757	SAUSA300_RS02415=SAUSA300_RS02415	-1.82723	0.351005	17	2.36314	0.0828756	18	protein_coding	NE			// // // acetyltransferase activity // N-acetyltransferase activity //
USA300FPR3757	SAUSA300_RS02420=dnaX	-6.70728	0.0222951	31	-12.9786	7.2606e-08	29	protein_coding	E	dnaX; DNA polymerase III subunit gamma/tau [EC:2.7.7.7]	DNA replication, Mismatch repair, Homologous recombination	// DNA biosynthetic process // DNA-templated DNA replication // DNA replication // DNA polymerase III complex // nucleotidyltransferase activity // transferase activity // ATP binding // DNA-directed DNA polymerase activity // DNA binding // nucleotide binding //
USA300FPR3757	SAUSA300_RS02425=SAUSA300_RS02425	-1.51683	0.355273	10	-1.25521	0.264112	10	protein_coding	NE	ebfC; nucleoid-associated protein EbfC		// // bacterial nucleoid // cytosol // nucleoid // cytoplasm // DNA binding //
USA300FPR3757	SAUSA300_RS02430=recR	-0.431699	0.452142	24	-1.01074	0.477446	25	protein_coding	NE	recR; recombination protein RecR	Homologous recombination	// cellular response to DNA damage stimulus // DNA recombination // DNA repair // // metal ion binding // DNA binding //
USA300FPR3757	SAUSA300_RS02435=SAUSA300_RS02435	2.8569	0.458707	13	-2.79292	0.351419	13	protein_coding	NE
USA300FPR3757	SAUSA300_RS02440=SAUSA300_RS02440	1.27204	0.0102599	107	5.86098	0.00417135	114	rRNA		16SrRNA, rrs; 16S ribosomal RNA	Ribosome	// translation // ribonucleoprotein complex // ribosome // structural constituent of ribosome //
USA300FPR3757	SAUSA300_RS02445=SAUSA300_RS02445	2.29233	0.00485408	220	6.31449	7.91992e-06	220	rRNA		23SrRNA, rrl; 23S ribosomal RNA	Ribosome	// translation // ribonucleoprotein complex // ribosome // structural constituent of ribosome //
USA300FPR3757	SAUSA300_RS02450=rrf	1.81959	0.169448	4	8.08572	0.0271799	5	rRNA		5SrRNA, rrf; 5S ribosomal RNA	Ribosome	// translation // ribonucleoprotein complex // ribosome // structural constituent of ribosome //
USA300FPR3757	SAUSA300_RS02455=SAUSA300_RS02455	-1.20084	0.489734	35	-3.69369	0.0834186	34	protein_coding	NE			// // // catalytic activity //
USA300FPR3757	SAUSA300_RS02460=SAUSA300_RS02460	1.23959	0.408297	16	-8.57579	0.00262144	15	protein_coding	E	tmk, DTYMK; dTMP kinase [EC:2.7.4.9]	Pyrimidine metabolism, Metabolic pathways	// nucleoside monophosphate phosphorylation // phosphorylation // nucleotide biosynthetic process // dTTP biosynthetic process // dTDP biosynthetic process // dUDP biosynthetic process // cytosol // cytoplasm // transferase activity // kinase activity // uridylate kinase activity // ATP binding // thymidylate kinase activity // nucleotide binding //
USA300FPR3757	SAUSA300_RS02465=SAUSA300_RS02465	-3.75848	0.140075	15	-3.00089	0.294496	15	protein_coding	NE
USA300FPR3757	SAUSA300_RS02475=SAUSA300_RS02475	-0.296444	0.394199	18	-3.42235	0.442453	17	protein_coding	E	holB; DNA polymerase III subunit delta' [EC:2.7.7.7]	DNA replication, Mismatch repair, Homologous recombination	// DNA biosynthetic process // DNA-templated DNA replication // DNA replication // DNA polymerase III complex // nucleotidyltransferase activity // transferase activity // DNA-directed DNA polymerase activity // DNA binding //
USA300FPR3757	SAUSA300_RS02480=SAUSA300_RS02480	-2.17927	0.291079	31	-2.08344	0.385404	32	protein_coding	NE			// // cytoplasm // //
USA300FPR3757	SAUSA300_RS02485=yabA	-0.681508	0.443684	10	1.52824	0.258219	10	protein_coding	NE			// DNA replication // // //
USA300FPR3757	SAUSA300_RS02490=SAUSA300_RS02490	-2.75546	0.257538	19	-6.92808	0.0860511	19	protein_coding	NE			// nitrogen compound metabolic process // organic substance metabolic process // cytosol // S-adenosylmethionine-dependent methyltransferase activity // methyltransferase activity //
USA300FPR3757	SAUSA300_RS02495=SAUSA300_RS02495	0.339142	0.49907	10	-7.6908	0.11535	9	protein_coding	NE	K07461; putative endonuclease
USA300FPR3757	SAUSA300_RS02500=rsmI	0.419867	0.440507	21	-1.1326	0.143404	19	protein_coding	NE	rsmI; 16S rRNA (cytidine1402-2'-O)-methyltransferase [EC:2.1.1.198]		// methylation // rRNA processing // enzyme-directed rRNA 2'-O-methylation // cytoplasm // rRNA (cytosine-2'-O-)-methyltransferase activity // transferase activity // methyltransferase activity //
USA300FPR3757	SAUSA300_RS02510=metG	0.69289	0.27834	50	-2.25868	0.0915764	50	protein_coding	E	MARS, metG; methionyl-tRNA synthetase [EC:6.1.1.10]	Selenocompound metabolism, Aminoacyl-tRNA biosynthesis, Metabolic pathways	// methionyl-tRNA aminoacylation // tRNA aminoacylation for protein translation // translation // cytoplasm // ligase activity // ATP binding // methionine-tRNA ligase activity // aminoacyl-tRNA ligase activity // RNA binding // nucleotide binding // tRNA binding //
USA300FPR3757	SAUSA300_RS02515=SAUSA300_RS02515	-3.38109	0.168867	27	-6.28995	0.109973	28	protein_coding	NE	tatD; TatD DNase family protein [EC:3.1.21.-]		// DNA metabolic process // DNA catabolic process // cytosol // endodeoxyribonuclease activity, producing 5'-phosphomonoesters // hydrolase activity, acting on ester bonds // deoxyribonuclease activity //
USA300FPR3757	SAUSA300_RS02520=rnmV	-6.11322	0.109455	15	-5.87505	0.130004	15	protein_coding	NE	rnmV; ribonuclease M5 [EC:3.1.26.8]		// RNA phosphodiester bond hydrolysis, endonucleolytic // nucleic acid phosphodiester bond hydrolysis // ribosome biogenesis // rRNA processing // cytoplasm // metal ion binding // ribonuclease M5 activity // rRNA binding // hydrolase activity // endonuclease activity // nuclease activity // RNA binding //
USA300FPR3757	SAUSA300_RS02525=rsmA	-2.35961	0.425089	27	-0.515148	0.498341	26	protein_coding	NE	ksgA; 16S rRNA (adenine1518-N6/adenine1519-N6)-dimethyltransferase [EC:2.1.1.182]		// methylation // rRNA methylation // rRNA processing // rRNA modification // cytosol // cytoplasm // rRNA (adenine) methyltransferase activity // 16S rRNA (adenine(1518)-N(6)/adenine(1519)-N(6))-dimethyltransferase activity // transferase activity // rRNA methyltransferase activity // methyltransferase activity // RNA binding // rRNA (adenine-N6,N6-)-dimethyltransferase activity //
USA300FPR3757	SAUSA300_RS02530=SAUSA300_RS02530	-1.21994	0.341851	8	3.13898	0.121672	9	protein_coding	NE			// regulation of DNA-templated transcription // // //
USA300FPR3757	SAUSA300_RS02535=SAUSA300_RS02535	1.13746	0.178565	30	3.50086	0.144351	29	protein_coding	NE	ispE; 4-diphosphocytidyl-2-C-methyl-D-erythritol kinase [EC:2.7.1.148]	Terpenoid backbone biosynthesis, Metabolic pathways, Biosynthesis of secondary metabolites	// phosphorylation // terpenoid biosynthetic process // // 4-(cytidine 5'-diphospho)-2-C-methyl-D-erythritol kinase activity // transferase activity // kinase activity // ATP binding // nucleotide binding //
USA300FPR3757	SAUSA300_RS02540=purR	1.2656	0.261437	31	2.99474	0.0369809	31	protein_coding	NE	purR; purine operon repressor		// negative regulation of purine nucleobase metabolic process // negative regulation of DNA-templated transcription // nucleoside metabolic process // regulation of DNA-templated transcription // // guanine phosphoribosyltransferase activity // hypoxanthine phosphoribosyltransferase activity // DNA binding //
USA300FPR3757	SAUSA300_RS02545=SAUSA300_RS02545	-3.59489	0.0369983	13	0.104908	0.355583	12	protein_coding	NE	ridA, tdcF, RIDA; 2-iminobutanoate/2-iminopropanoate deaminase [EC:3.5.99.10]		// organonitrogen compound catabolic process // cytosol // deaminase activity //
USA300FPR3757	SAUSA300_RS02550=spoVG	-4.72001	0.178742	10	-1.50804	0.420056	9	protein_coding	NE	spoVG; stage V sporulation protein G		// cell septum assembly // division septum assembly // cell division // sporulation resulting in formation of a cellular spore // cell cycle // // //
USA300FPR3757	SAUSA300_RS02555=SAUSA300_RS02555		1	0		1	0	protein_coding	NE
USA300FPR3757	SAUSA300_RS02560=glmU	-2.02992	0.388373	59	-3.22588	0.0698394	60	protein_coding	E	glmU; bifunctional UDP-N-acetylglucosamine pyrophosphorylase / glucosamine-1-phosphate N-acetyltransferase [EC:2.7.7.23 2.3.1.157]	Amino sugar and nucleotide sugar metabolism, O-Antigen nucleotide sugar biosynthesis, Metabolic pathways	// cell wall organization // peptidoglycan biosynthetic process // lipid A biosynthetic process // lipopolysaccharide biosynthetic process // biosynthetic process // regulation of cell shape // metabolic process // UDP-N-acetylglucosamine biosynthetic process // cell morphogenesis // cytoplasm // metal ion binding // glucosamine-1-phosphate N-acetyltransferase activity // nucleotidyltransferase a…
USA300FPR3757	SAUSA300_RS02565=SAUSA300_RS02565	7.03367	0.0158653	17	0.88057	0.230146	16	protein_coding	E	PRPS, prsA; ribose-phosphate pyrophosphokinase [EC:2.7.6.1]	Pentose phosphate pathway, Purine metabolism, Metabolic pathways, Biosynthesis of secondary metabolites, Microbial metabolism in diverse environments, Carbon metabolism, Biosynthesis of amino acids	// organic substance metabolic process // purine nucleotide biosynthetic process // cellular biosynthetic process // phosphorylation // nucleotide biosynthetic process // ribonucleoside monophosphate biosynthetic process // nucleoside metabolic process // 5-phosphoribose 1-diphosphate biosynthetic process // ribose phosphate diphosphokinase complex // cytoplasm // hypoxanthine phosphoribosyltrans…
USA300FPR3757	SAUSA300_RS02575=SAUSA300_RS02575	0.670944	0.369981	19	-0.355573	0.447799	19	protein_coding	NE	RP-L25, rplY; large subunit ribosomal protein L25	Ribosome	// translation // ribonucleoprotein complex // cytosolic large ribosomal subunit // ribosome // rRNA binding // 5S rRNA binding // structural constituent of ribosome // RNA binding //
USA300FPR3757	SAUSA300_RS02580=SAUSA300_RS02580	1.37739	0.434651	16	7.63618	0.00251503	20	protein_coding	E	PTH1, pth, spoVC; peptidyl-tRNA hydrolase, PTH1 family [EC:3.1.1.29]		// translation // cytoplasm // hydrolase activity // aminoacyl-tRNA hydrolase activity //
USA300FPR3757	SAUSA300_RS02585=mfd	-0.809917	0.353967	80	0.191021	0.42158	79	protein_coding	NE	mfd; transcription-repair coupling factor (superfamily II helicase) [EC:3.6.4.-]	Nucleotide excision repair	// regulation of DNA-templated transcription // transcription-coupled nucleotide-excision repair, DNA damage recognition // cellular response to DNA damage stimulus // DNA repair // cytoplasm // RNA polymerase core enzyme binding // DNA translocase activity // hydrolase activity // ATP binding // helicase activity // damaged DNA binding // DNA binding // nucleic acid binding // nucleotide binding…
USA300FPR3757	SAUSA300_RS02590=SAUSA300_RS02590	0.429268	0.497882	46	5.44171	0.00155898	42	protein_coding	NE	TC.PST; polysaccharide transporter, PST family		// // membrane // plasma membrane // //
USA300FPR3757	SAUSA300_RS02595=SAUSA300_RS02595	-2.08774	0.344431	37	-2.09885	0.225578	35	protein_coding	NE	yabN; tetrapyrrole methylase family protein / MazG family protein		// dUTP catabolic process // dTTP catabolic process // dATP catabolic process // UTP catabolic process // TTP catabolic process // dGTP catabolic process // // nucleoside triphosphate diphosphatase activity // methyltransferase activity //
USA300FPR3757	SAUSA300_RS02600=SAUSA300_RS02600	-7.49236	0.0321421	10	-9.07246	2.77491e-05	10	protein_coding	NE			// // // RNA binding //
USA300FPR3757	SAUSA300_RS02605=SAUSA300_RS02605	-0.202128	0.441183	9	0.830247	0.483976	9	protein_coding	E	divIC, divA; cell division protein DivIC		// cell division // membrane // //
USA300FPR3757	SAUSA300_RS02610=SAUSA300_RS02610	0.40899	0.302236	10	2.48443	0.0899247	10	protein_coding	NE	K07571; S1 RNA binding domain protein		// translation // cytosolic small ribosomal subunit // structural constituent of ribosome // mRNA binding // nucleic acid binding //
USA300FPR3757	SAUSA300_RS02615=tilS	1.52983	0.395798	34	-1.10524	0.49088	33	protein_coding	E	tilS, mesJ; tRNA(Ile)-lysidine synthase [EC:6.3.4.19]		// tRNA processing // tRNA modification // cytoplasm // ligase activity, forming carbon-nitrogen bonds // ligase activity // ATP binding // nucleotide binding //
USA300FPR3757	SAUSA300_RS02620=hpt	-1.69241	0.30679	18	-8.17079	0.00271641	15	protein_coding	NE	hprT, hpt, HPRT1; hypoxanthine phosphoribosyltransferase [EC:2.4.2.8]	Purine metabolism, Metabolic pathways, Biosynthesis of secondary metabolites	// hypoxanthine metabolic process // GMP salvage // guanine salvage // adenine salvage // IMP salvage // nucleoside metabolic process // purine ribonucleoside salvage // cytosol // cytoplasm // magnesium ion binding // guanine phosphoribosyltransferase activity // metal ion binding // glycosyltransferase activity // transferase activity // hypoxanthine phosphoribosyltransferase activity // nucleo…
USA300FPR3757	SAUSA300_RS02625=SAUSA300_RS02625	2.24054	0.131878	50	-0.162905	0.423254	47	protein_coding	NE	ftsH, hflB; cell division protease FtsH [EC:3.4.24.-]		// protein catabolic process // proteolysis // membrane // plasma membrane // metal ion binding // ATP hydrolysis activity // hydrolase activity // zinc ion binding // metallopeptidase activity // peptidase activity // ATP binding // metalloendopeptidase activity // ATP-dependent peptidase activity // nucleotide binding //
USA300FPR3757	SAUSA300_RS02630=hslO	-1.70025	0.435572	33	-2.03781	0.126239	34	protein_coding	NE	hslO; molecular chaperone Hsp33		// protein refolding // protein folding // cytoplasm // protein folding chaperone // unfolded protein binding //
USA300FPR3757	SAUSA300_RS02635=cysK	-0.79162	0.157545	34	-0.809849	0.498341	35	protein_coding	NE	cysK; cysteine synthase [EC:2.5.1.47]	Cysteine and methionine metabolism, Sulfur metabolism, Metabolic pathways, Biosynthesis of secondary metabolites, Microbial metabolism in diverse environments, Carbon metabolism, Biosynthesis of amino acids	// cysteine biosynthetic process // amino acid biosynthetic process // cysteine biosynthetic process from serine // cytoplasm // transferase activity, transferring alkyl or aryl (other than methyl) groups // L-cysteine desulfhydrase activity // pyridoxal phosphate binding // transferase activity // cysteine synthase activity //
USA300FPR3757	SAUSA300_RS02640=folP	0.886281	0.373816	30	-1.41727	0.221043	27	protein_coding	E	folP; dihydropteroate synthase [EC:2.5.1.15]	Folate biosynthesis, Metabolic pathways, Biosynthesis of cofactors	// folic acid biosynthetic process // tetrahydrofolate biosynthetic process // cellular metabolic process // pteridine-containing compound metabolic process // folic acid-containing compound biosynthetic process // mitochondrial envelope // cytosol // metal ion binding // transferase activity // dihydropteroate synthase activity //
USA300FPR3757	SAUSA300_RS02645=folB	-4.60349	0.0937709	18	-3.02475	0.112147	17	protein_coding	NE	folB; 7,8-dihydroneopterin aldolase/epimerase/oxygenase [EC:4.1.2.25 5.1.99.8 1.13.11.81]	Folate biosynthesis, Metabolic pathways, Biosynthesis of cofactors	// folic acid biosynthetic process // tetrahydrofolate biosynthetic process // folic acid-containing compound metabolic process // cytoplasm // catalytic activity // isomerase activity // lyase activity // dihydroneopterin aldolase activity //
USA300FPR3757	SAUSA300_RS02650=folK	-8.44525	0.0089144	15	-0.972639	0.454871	14	protein_coding	E	folK; 2-amino-4-hydroxy-6-hydroxymethyldihydropteridine diphosphokinase [EC:2.7.6.3]	Folate biosynthesis, Metabolic pathways, Biosynthesis of cofactors	// folic acid biosynthetic process // tetrahydrofolate biosynthetic process // phosphorylation // folic acid-containing compound biosynthetic process // // nucleotide binding // ATP binding // transferase activity // kinase activity // 2-amino-4-hydroxy-6-hydroxymethyldihydropteridine diphosphokinase activity //
USA300FPR3757	SAUSA300_RS02655=SAUSA300_RS02655	8.59414	0.49907	2	12.7038	0.498341	2	protein_coding	NE
USA300FPR3757	SAUSA300_RS02660=lysS	-6.89304	0.00546028	32	4.10243	0.0306786	34	protein_coding	E	KARS, lysS; lysyl-tRNA synthetase, class II [EC:6.1.1.6]	Aminoacyl-tRNA biosynthesis	// lysyl-tRNA aminoacylation // tRNA aminoacylation for protein translation // translation // cytosol // cytoplasm // transferase activity // magnesium ion binding // tRNA binding // metal ion binding // ligase activity // ATP binding // lysine-tRNA ligase activity // aminoacyl-tRNA ligase activity // nucleic acid binding // nucleotide binding //
USA300FPR3757	SAUSA300_RS02665=rrf	-5.70233	0.299245	3	11.5187	0.0456223	5	rRNA		5SrRNA, rrf; 5S ribosomal RNA	Ribosome	// translation // ribonucleoprotein complex // ribosome // structural constituent of ribosome //
USA300FPR3757	SAUSA300_RS02670=SAUSA300_RS02670	2.43846	0.218522	6	2.31202	0.181158	6	tRNA		tRNA-Ala; tRNA Ala	Aminoacyl-tRNA biosynthesis	// translation //
USA300FPR3757	SAUSA300_RS02675=SAUSA300_RS02675	1.71988	0.0116182	108	5.49884	0.00871336	115	rRNA		16SrRNA, rrs; 16S ribosomal RNA	Ribosome	// translation // ribonucleoprotein complex // ribosome // structural constituent of ribosome //
USA300FPR3757	SAUSA300_RS02680=SAUSA300_RS02680	1.81634	0.379283	6	1.59166	0.477117	6	tRNA		tRNA-Ile; tRNA Ile	Aminoacyl-tRNA biosynthesis	// translation //
USA300FPR3757	SAUSA300_RS02685=SAUSA300_RS02685	2.15589	0.00463887	225	6.51118	4.32114e-06	226	rRNA		23SrRNA, rrl; 23S ribosomal RNA	Ribosome	// translation // ribonucleoprotein complex // ribosome // structural constituent of ribosome //
USA300FPR3757	SAUSA300_RS02690=rrf	2.66381	0.157121	4	10.5279	0.00466107	4	rRNA		5SrRNA, rrf; 5S ribosomal RNA	Ribosome	// translation // ribonucleoprotein complex // ribosome // structural constituent of ribosome //
USA300FPR3757	SAUSA300_RS02695=SAUSA300_RS02695	0.0968318	0.354489	27	4.06903	0.0365319	27	protein_coding	NE	K00375; GntR family transcriptional regulator / MocR family aminotransferase		// DNA-templated transcription // biosynthetic process // regulation of DNA-templated transcription // // DNA binding // transaminase activity // pyridoxal phosphate binding // catalytic activity // DNA-binding transcription factor activity //
USA300FPR3757	SAUSA300_RS02700=pdxS	-1.49321	0.42411	33	-6.2666	0.00440587	33	protein_coding	NE	pdxS, pdx1; pyridoxal 5'-phosphate synthase pdxS subunit [EC:4.3.3.6]	Vitamin B6 metabolism, Metabolic pathways, Biosynthesis of cofactors	// pyridoxine biosynthetic process // amino acid metabolic process // pyridoxal phosphate biosynthetic process // vitamin B6 biosynthetic process // // amine-lyase activity // pyridoxal 5'-phosphate synthase (glutamine hydrolysing) activity // lyase activity // catalytic activity //
USA300FPR3757	SAUSA300_RS02705=pdxT	-4.78495	0.375808	19	0.319039	0.176234	19	protein_coding	NE	pdxT, pdx2; pyridoxal 5'-phosphate synthase pdxT subunit [EC:4.3.3.6]	Vitamin B6 metabolism, Metabolic pathways, Biosynthesis of cofactors	// glutamine catabolic process // pyridoxal phosphate biosynthetic process // vitamin B6 biosynthetic process // pyridoxine metabolic process // glutamine metabolic process // glutaminase complex // cytosol // pyridoxal 5'-phosphate synthase (glutamine hydrolysing) activity // lyase activity // hydrolase activity // glutaminase activity //
USA300FPR3757	SAUSA300_RS02710=SAUSA300_RS02710	-0.0908725	0.30925	37	1.88945	0.00822641	36	protein_coding	NE	nupC; nucleoside transport protein		// nucleoside transmembrane transport // uridine transport // cytidine transport // plasma membrane // membrane // symporter activity // nucleoside:proton symporter activity // uridine transmembrane transporter activity // cytidine transmembrane transporter activity // nucleoside transmembrane transporter activity //
USA300FPR3757	SAUSA300_RS02715=SAUSA300_RS02715	-9.96433	0.0149642	12	-1.18214	0.405163	13	protein_coding	NE	ctsR; transcriptional regulator of stress and heat shock response		// stress response to cadmium ion // stress response to copper ion // regulation of DNA-templated transcription // // DNA binding //
USA300FPR3757	SAUSA300_RS02720=SAUSA300_RS02720	1.27094	0.35891	12	3.48198	0.051356	13	protein_coding	NE	mcsA; protein arginine kinase activator		// stress response to cadmium ion // stress response to copper ion // // cobalt ion binding // metal ion binding // cadmium ion binding // zinc ion binding // copper ion binding // DNA binding //
USA300FPR3757	SAUSA300_RS02725=SAUSA300_RS02725	3.1035	0.438035	24	5.55031	0.00390497	23	protein_coding	NE	mcsB; protein arginine kinase [EC:2.7.14.1]		// phosphocreatine biosynthetic process // protein phosphorylation // stress response to cadmium ion // stress response to copper ion // phosphorylation // // creatine kinase activity // protein kinase activity // phosphotransferase activity, nitrogenous group as acceptor // transferase activity, transferring phosphorus-containing groups // transferase activity // kinase activity // ATP binding /…
USA300FPR3757	SAUSA300_RS02730=SAUSA300_RS02730	0.369049	0.107321	61	0.54981	0.0953067	61	protein_coding	NE	clpC; ATP-dependent Clp protease ATP-binding subunit ClpC		// stress response to cadmium ion // stress response to copper ion // // ATP hydrolysis activity // ATP binding // nucleotide binding //
USA300FPR3757	SAUSA300_RS02740=radA	0.00817538	0.425089	52	-1.78656	0.268197	49	protein_coding	NE	radA, sms; DNA repair protein RadA/Sms		// cellular response to DNA damage stimulus // DNA repair // recombinational repair // cytosol // ATP-dependent DNA damage sensor activity // hydrolase activity // metal ion binding // ATP-dependent activity, acting on DNA // ATP binding // damaged DNA binding // DNA binding // nucleotide binding //
USA300FPR3757	SAUSA300_RS02745=SAUSA300_RS02745	-2.78952	0.266895	28	2.54287	0.0891581	28	protein_coding	NE			// // membrane // cell wall // //
USA300FPR3757	SAUSA300_RS02750=SAUSA300_RS02750	-1.77317	0.344813	31	0.122272	0.498341	30	protein_coding	E	gltX; nondiscriminating glutamyl-tRNA synthetase [EC:6.1.1.24]	Aminoacyl-tRNA biosynthesis, Metabolic pathways, Biosynthesis of cofactors	// tRNA aminoacylation // glutamyl-tRNA aminoacylation // tRNA aminoacylation for protein translation // translation // cellular anatomical entity // cytosol // cytoplasm // ligase activity // zinc ion binding // ATP binding // glutamate-tRNA ligase activity // aminoacyl-tRNA ligase activity // nucleotide binding // tRNA binding //
USA300FPR3757	SAUSA300_RS02755=cysE	-3.57155	0.147766	24	-8.41774	0.000129293	24	protein_coding	E	cysE; serine O-acetyltransferase [EC:2.3.1.30]	Cysteine and methionine metabolism, Sulfur metabolism, Metabolic pathways, Biosynthesis of secondary metabolites, Microbial metabolism in diverse environments, Carbon metabolism, Biosynthesis of amino acids	// cysteine biosynthetic process // cysteine biosynthetic process from serine // cytosol // cytoplasm // serine O-acyltransferase activity // acyltransferase activity // transferase activity // serine O-acetyltransferase activity //
USA300FPR3757	SAUSA300_RS02760=SAUSA300_RS02760	-1.24072	0.388135	39	2.28065	0.108298	40	protein_coding	E	CARS, cysS; cysteinyl-tRNA synthetase [EC:6.1.1.16]	Aminoacyl-tRNA biosynthesis	// cysteinyl-tRNA aminoacylation // tRNA aminoacylation for protein translation // translation // cytosol // cytoplasm // zinc ion binding // metal ion binding // ligase activity // ATP binding // cysteine-tRNA ligase activity // aminoacyl-tRNA ligase activity // nucleotide binding //
USA300FPR3757	SAUSA300_RS02765=SAUSA300_RS02765	-1.58062	0.495016	14	-1.74115	0.279133	13	protein_coding	NE	K11145; ribonuclease III family protein [EC:3.1.26.-]		// RNA phosphodiester bond hydrolysis, endonucleolytic // RNA phosphodiester bond hydrolysis // nucleic acid phosphodiester bond hydrolysis // ribosome biogenesis // RNA processing // rRNA processing // cytoplasm // rRNA binding // hydrolase activity // ribonuclease III activity // endonuclease activity // nuclease activity // RNA binding //
USA300FPR3757	SAUSA300_RS02770=rlmB	-2.13986	0.220887	26	-2.2392	0.280398	25	protein_coding	NE	rlmB; 23S rRNA (guanosine2251-2'-O)-methyltransferase [EC:2.1.1.185]		// RNA methylation // RNA processing // enzyme-directed rRNA 2'-O-methylation // cytoplasm // cytosol // rRNA (guanosine-2'-O-)-methyltransferase activity // RNA methyltransferase activity // methyltransferase activity // RNA binding //
USA300FPR3757	SAUSA300_RS02775=SAUSA300_RS02775	-1.78372	0.29469	13	3.97936	0.000979084	14	protein_coding	NE	K06962; uncharacterized protein
USA300FPR3757	SAUSA300_RS02780=SAUSA300_RS02780	-3.2687	0.387892	7	-0.854185	0.498341	6	protein_coding	NE	sigH; RNA polymerase sporulation-specific sigma factor		// regulation of DNA-templated transcription // DNA-templated transcription initiation // // DNA-binding transcription factor activity // DNA binding //
USA300FPR3757	SAUSA300_RS02785=secE	-9.21017	0.353967	5	-11.9795	0.00984427	4	protein_coding	E	secE; preprotein translocase subunit SecE	Quorum sensing, Protein export, Bacterial secretion system	// intracellular protein transmembrane transport // protein transport by the Sec complex // protein transport // protein secretion // intracellular protein transport // protein targeting // membrane // plasma membrane // protein transmembrane transporter activity // protein-transporting ATPase activity //
USA300FPR3757	SAUSA300_RS02790=nusG	-3.46384	0.480125	21	-5.06966	0.462214	21	protein_coding	E	nusG; transcription termination/antitermination protein NusG		// transcription elongation-coupled chromatin remodeling // DNA-templated transcription elongation // regulation of DNA-templated transcription elongation // transcription antitermination // regulation of DNA-templated transcription // DNA-templated transcription termination // cytosol // //
USA300FPR3757	SAUSA300_RS02795=rplK	-4.82086	0.302236	13	6.46441	0.192514	17	protein_coding	E	RP-L11, MRPL11, rplK; large subunit ribosomal protein L11	Ribosome	// translation // ribosomal large subunit assembly // ribonucleoprotein complex // large ribosomal subunit // cytosolic large ribosomal subunit // ribosome // large ribosomal subunit rRNA binding // rRNA binding // structural constituent of ribosome // RNA binding //
USA300FPR3757	SAUSA300_RS02800=rplA	-0.488629	0.381567	24	7.94907	0.000426125	25	protein_coding	NE	RP-L1, MRPL1, rplA; large subunit ribosomal protein L1	Ribosome	// regulation of translation // translation // maturation of LSU-rRNA // ribonucleoprotein complex // cytosolic large ribosomal subunit // large ribosomal subunit // ribosome // rRNA binding // structural constituent of ribosome // RNA binding // tRNA binding //
USA300FPR3757	SAUSA300_RS02805=SAUSA300_RS02805	-2.20525	0.318833	14	8.16634	0.0332818	16	protein_coding	E	RP-L10, MRPL10, rplJ; large subunit ribosomal protein L10	Ribosome	// ribosome biogenesis // translation // ribonucleoprotein complex // large ribosomal subunit // cytosolic large ribosomal subunit // ribosome // large ribosomal subunit rRNA binding // rRNA binding // structural constituent of ribosome // RNA binding //
USA300FPR3757	SAUSA300_RS02810=rplL	0.848515	0.373756	10	-4.08913	0.122564	10	protein_coding	NE	RP-L7, MRPL12, rplL; large subunit ribosomal protein L7/L12	Ribosome	// translation // ribonucleoprotein complex // cytosolic large ribosomal subunit // ribosome // mRNA binding // structural constituent of ribosome //
USA300FPR3757	SAUSA300_RS02815=SAUSA300_RS02815	0.887536	0.210133	19	-0.579814	0.350192	18	protein_coding	NE	rsmC; 16S rRNA (guanine1207-N2)-methyltransferase [EC:2.1.1.172]		// nitrogen compound metabolic process // organic substance metabolic process // cytoplasm // S-adenosylmethionine-dependent methyltransferase activity // methyltransferase activity //
USA300FPR3757	SAUSA300_RS02820=rpoB	0.398318	0.338298	100	12.7904	7.34789e-08	112	protein_coding	E	rpoB; DNA-directed RNA polymerase subunit beta [EC:2.7.7.6]	RNA polymerase	// DNA-templated transcription // DNA-directed RNA polymerase complex // ribonucleoside binding // nucleotidyltransferase activity // transferase activity // DNA-directed 5'-3' RNA polymerase activity // DNA binding //
USA300FPR3757	SAUSA300_RS02825=rpoC	-1.19592	0.49907	93	9.36342	1.2229e-05	102	protein_coding	E	rpoC; DNA-directed RNA polymerase subunit beta' [EC:2.7.7.6]	RNA polymerase	// DNA-templated transcription // DNA-directed RNA polymerase complex // metal ion binding // zinc ion binding // magnesium ion binding // nucleotidyltransferase activity // transferase activity // DNA-directed 5'-3' RNA polymerase activity // DNA binding //
USA300FPR3757	SAUSA300_RS02830=SAUSA300_RS02830	3.25322	0.072171	5	14.1658	0.00071641	6	protein_coding	E	RP-L7A, rplGB; large subunit ribosomal protein L7A	Ribosome	// // ribonucleoprotein complex // ribosome // //
USA300FPR3757	SAUSA300_RS02835=rpsL	-3.08589	0.364245	13	5.77213	0.0257935	14	protein_coding	E	RP-S12, MRPS12, rpsL; small subunit ribosomal protein S12	Ribosome	// translation // ribonucleoprotein complex // small ribosomal subunit // ribosome // rRNA binding // structural constituent of ribosome // RNA binding // tRNA binding //
USA300FPR3757	SAUSA300_RS02840=rpsG	-6.30675	0.131348	12	8.75284	0.1146	13	protein_coding	E	RP-S7, MRPS7, rpsG; small subunit ribosomal protein S7	Ribosome	// translation // ribosomal small subunit assembly // ribonucleoprotein complex // cytosolic small ribosomal subunit // small ribosomal subunit // ribosome // rRNA binding // structural constituent of ribosome // mRNA binding // RNA binding // tRNA binding //
USA300FPR3757	SAUSA300_RS02845=fusA	-1.46656	0.188303	62	2.38514	0.0401049	59	protein_coding	E	fusA, GFM, EFG; elongation factor G		// ribosome disassembly // translational elongation // translation // cytosol // cytoplasm // GTP binding // protein binding // GTPase activity // translation elongation factor activity // nucleotide binding //
USA300FPR3757	SAUSA300_RS02850=tuf	-3.66756	0.159307	34	1.93447	0.0671764	34	protein_coding	E	tuf, TUFM; elongation factor Tu		// translational elongation // translation // cytoplasm // GTP binding // GTPase activity // translation elongation factor activity // nucleotide binding //
USA300FPR3757	SAUSA300_RS02855=SAUSA300_RS02855	0.124246	0.302236	39	-2.7417	0.183524	38	protein_coding	NE			// // // catalytic activity // hydrolase activity //
USA300FPR3757	SAUSA300_RS02860=SAUSA300_RS02860	1.4317	0.375253	46	-2.21554	0.465964	41	protein_coding	NE	kbl, GCAT; glycine C-acetyltransferase [EC:2.3.1.29]	Glycine, serine and threonine metabolism, Metabolic pathways	// biotin biosynthetic process // biosynthetic process // // 8-amino-7-oxononanoate synthase activity // pyridoxal phosphate binding // transferase activity // catalytic activity //
USA300FPR3757	SAUSA300_RS02865=hchA	-1.97942	0.371352	27	-2.15226	0.169549	27	protein_coding	NE	hchA; D-lactate dehydratase / protein deglycase [EC:4.2.1.130 3.5.1.124]	Pyruvate metabolism, Metabolic pathways, Microbial metabolism in diverse environments	// lactate biosynthetic process // methylglyoxal catabolic process to D-lactate via S-lactoyl-glutathione // protein repair // protein deglycation // cellular response to DNA damage stimulus // regulation of DNA-templated transcription // DNA repair // cytoplasm // glyoxalase III activity // hydrolase activity, acting on carbon-nitrogen (but not peptide) bonds, in linear amides // thiolester hydr…
USA300FPR3757	SAUSA300_RS02870=SAUSA300_RS02870	-1.18486	0.469926	53	0.132098	0.409772	51	protein_coding	NE	araB; L-ribulokinase [EC:2.7.1.16]	Pentose and glucuronate interconversions, Metabolic pathways	// pentose metabolic process // carbohydrate phosphorylation // L-arabinose catabolic process to xylulose 5-phosphate // arabinose catabolic process // phosphorylation // carbohydrate metabolic process // cytoplasm // D-ribulokinase activity // phosphotransferase activity, alcohol group as acceptor // transferase activity // kinase activity // ribulokinase activity // ATP binding // nucleotide bi…
USA300FPR3757	SAUSA300_RS02875=SAUSA300_RS02875	-4.30444	0.335325	37	-3.44064	0.266561	38	protein_coding	NE			// threonine catabolic process // // L-threonine 3-dehydrogenase activity // catalytic activity //
USA300FPR3757	SAUSA300_RS02880=SAUSA300_RS02880	-3.9038	0.0744904	32	-0.319333	0.440459	32	protein_coding	E	E2.6.1.42, ilvE; branched-chain amino acid aminotransferase [EC:2.6.1.42]	Cysteine and methionine metabolism, Valine, leucine and isoleucine degradation, Valine, leucine and isoleucine biosynthesis, Pantothenate and CoA biosynthesis, Metabolic pathways, Biosynthesis of secondary metabolites, 2-Oxocarboxylic acid metabolism, Biosynthesis of amino acids, Biosynthesis of cofactors	// valine biosynthetic process // leucine biosynthetic process // isoleucine biosynthetic process // branched-chain amino acid biosynthetic process // branched-chain amino acid metabolic process // amino acid biosynthetic process // // L-leucine:2-oxoglutarate aminotransferase activity // L-isoleucine transaminase activity // L-valine transaminase activity // L-leucine transaminase activity // tr…
USA300FPR3757	SAUSA300_RS02885=SAUSA300_RS02885	-5.9123	0.0697623	20	-7.56658	0.0484864	20	protein_coding	NE	gph; phosphoglycolate phosphatase [EC:3.1.3.18]	Glyoxylate and dicarboxylate metabolism, Metabolic pathways, Biosynthesis of secondary metabolites	// dephosphorylation // DNA repair // cytosol // hydrolase activity // phosphoglycolate phosphatase activity //
USA300FPR3757	SAUSA300_RS02890=SAUSA300_RS02890	2.10572	0.391345	15	0.689457	0.454871	14	protein_coding	NE	dck; deoxyadenosine/deoxycytidine kinase [EC:2.7.1.76 2.7.1.74]	Purine metabolism, Pyrimidine metabolism, Metabolic pathways	// nucleotide metabolic process // cellular biosynthetic process // organic substance biosynthetic process // deoxyribonucleoside monophosphate biosynthetic process // nucleobase-containing compound metabolic process // cytoplasm // deoxynucleoside kinase activity // nucleotide binding // ATP binding //
USA300FPR3757	SAUSA300_RS02895=SAUSA300_RS02895	-1.34764	0.307111	5	6.6939	0.304869	5	protein_coding	NE	dgk; deoxyguanosine kinase [EC:2.7.1.113]	Purine metabolism	// nucleotide metabolic process // cellular biosynthetic process // organic substance biosynthetic process // deoxyribonucleoside monophosphate biosynthetic process // nucleobase-containing compound metabolic process // cytoplasm // deoxynucleoside kinase activity // nucleotide binding // ATP binding //
USA300FPR3757	SAUSA300_RS02900=SAUSA300_RS02900	-4.87261	0.190956	16	-4.1815	0.0160263	15	protein_coding	NE	tadA; tRNA(adenine34) deaminase [EC:3.5.4.33]		// tRNA processing // tRNA wobble adenosine to inosine editing // tRNA-specific adenosine-34 deaminase complex // tRNA-specific adenosine-34 deaminase activity // metal ion binding // hydrolase activity // zinc ion binding // tRNA-specific adenosine deaminase activity // catalytic activity //
USA300FPR3757	SAUSA300_RS02905=SAUSA300_RS02905	1.63789	0.31034	19	-1.52197	0.429335	17	protein_coding	NE			// dephosphorylation // cytosol // phosphatase activity // magnesium ion binding // hydrolase activity //
USA300FPR3757	SAUSA300_RS02910=SAUSA300_RS02910	-2.56548	0.469196	17	-3.2975	0.174829	16	protein_coding	NE			// // cytosol // FMN reductase (NADPH) activity // oxidoreductase activity // FMN binding //
USA300FPR3757	SAUSA300_RS02915=sdrC	-0.445556	0.410318	64	1.10337	0.0689656	62	protein_coding	NE	sdrC_D_E; serine-aspartate repeat-containing protein C/D/E	Staphylococcus aureus infection	// cell adhesion // cell wall // extracellular region // //
USA300FPR3757	SAUSA300_RS02920=sdrD	-1.00138	0.412887	107	-1.77735	0.272953	104	protein_coding	NE	sdrC_D_E; serine-aspartate repeat-containing protein C/D/E	Staphylococcus aureus infection	// cell adhesion // cell wall // extracellular region // //
USA300FPR3757	SAUSA300_RS02925=sdrE	-1.41331	0.211625	80	-3.02179	0.0490318	73	protein_coding	NE	sdrC_D_E; serine-aspartate repeat-containing protein C/D/E	Staphylococcus aureus infection
USA300FPR3757	SAUSA300_RS02930=SAUSA300_RS02930	-2.34357	0.132799	33	0.23148	0.498341	34	protein_coding	NE	tagE; poly(glycerol-phosphate) alpha-glucosyltransferase [EC:2.4.1.52]		// // // glycosyltransferase activity //
USA300FPR3757	SAUSA300_RS02935=SAUSA300_RS02935	0.0944455	0.371004	22	-3.94557	0.339741	21	protein_coding	NE	tagE; poly(glycerol-phosphate) alpha-glucosyltransferase [EC:2.4.1.52]		// // // glycosyltransferase activity //
USA300FPR3757	SAUSA300_RS02940=SAUSA300_RS02940	1.32188	0.373756	20	9.21986	0.000640796	19	protein_coding	E	folE2; GTP cyclohydrolase IB [EC:3.5.4.16]	Folate biosynthesis, Metabolic pathways, Biosynthesis of cofactors	// 7,8-dihydroneopterin 3'-triphosphate biosynthetic process // // hydrolase activity // GTP cyclohydrolase I activity // GTP cyclohydrolase activity //
USA300FPR3757	SAUSA300_RS02945=bshB2	-5.79057	0.0399528	15	3.55293	0.214374	15	protein_coding	NE	bshB2; N-acetylglucosamine malate deacetylase 2 [EC:3.5.1.-]		// // // hydrolase activity, acting on carbon-nitrogen (but not peptide) bonds, in linear amides //
USA300FPR3757	SAUSA300_RS02950=SAUSA300_RS02950	-2.21099	0.425089	13	2.18021	0.498341	12	protein_coding	NE
USA300FPR3757	SAUSA300_RS02955=nagB	2.06879	0.155286	12	-1.3923	0.498341	12	protein_coding	NE	nagB, GNPDA; glucosamine-6-phosphate deaminase [EC:3.5.99.6]	Amino sugar and nucleotide sugar metabolism, Metabolic pathways	// UDP-N-acetylglucosamine biosynthetic process // N-acetylglucosamine catabolic process // glucosamine catabolic process // N-acetylneuraminate catabolic process // N-acetylglucosamine metabolic process // carbohydrate metabolic process // cytoplasm // cytosol // identical protein binding // hydrolase activity // glucosamine-6-phosphate deaminase activity //
USA300FPR3757	SAUSA300_RS02960=hxlA	-1.93128	0.388135	20	0.782617	0.354574	20	protein_coding	NE	hxlA; 3-hexulose-6-phosphate synthase [EC:4.1.2.43]	Pentose phosphate pathway, Methane metabolism, Metabolic pathways, Microbial metabolism in diverse environments, Carbon metabolism, Biosynthesis of amino acids	// formaldehyde assimilation via ribulose monophosphate cycle // one-carbon metabolic process // 'de novo' pyrimidine nucleobase biosynthetic process // carbohydrate metabolic process // cytosol // hexulose-6-phosphate synthase activity // lyase activity // orotidine-5'-phosphate decarboxylase activity // catalytic activity //
USA300FPR3757	SAUSA300_RS02965=hxlB	-5.03553	0.119042	21	-2.31317	0.377344	22	protein_coding	NE	hxlB; 6-phospho-3-hexuloisomerase [EC:5.3.1.27]	Pentose phosphate pathway, Methane metabolism, Metabolic pathways, Microbial metabolism in diverse environments, Carbon metabolism, Biosynthesis of amino acids	// carbohydrate derivative metabolic process // // carbohydrate derivative binding // isomerase activity //
USA300FPR3757	SAUSA300_RS02970=SAUSA300_RS02970	-5.39825	0.0588478	22	-7.50517	0.292414	21	protein_coding	NE	gph; phosphoglycolate phosphatase [EC:3.1.3.18]	Glyoxylate and dicarboxylate metabolism, Metabolic pathways, Biosynthesis of secondary metabolites	// dephosphorylation // DNA repair // cytosol // hydrolase activity // phosphoglycolate phosphatase activity //
USA300FPR3757	SAUSA300_RS02975=SAUSA300_RS02975	-1.52103	0.341122	47	-6.29781	0.0097517	43	protein_coding	NE	proP; MFS transporter, MHS family, proline/betaine transporter		// transmembrane transport // plasma membrane // membrane // transmembrane transporter activity //
USA300FPR3757	SAUSA300_RS02985=SAUSA300_RS02985	-4.78562	0.0989409	30	-1.12896	0.497841	30	protein_coding	NE			// fatty acid metabolic process // lipid metabolic process // // ligase activity // medium-chain fatty acid-CoA ligase activity //
USA300FPR3757	SAUSA300_RS02990=SAUSA300_RS02990	2.26046	0.289792	49	-4.00445	0.120169	46	protein_coding	NE	ACAT, atoB; acetyl-CoA C-acetyltransferase [EC:2.3.1.9]	Fatty acid degradation, Synthesis and degradation of ketone bodies, Valine, leucine and isoleucine degradation, Lysine degradation, Benzoate degradation, Tryptophan metabolism, Pyruvate metabolism, Glyoxylate and dicarboxylate metabolism, Propanoate metabolism, Butanoate metabolism, Terpenoid backbone biosynthesis, Metabolic pathways, Biosynthesis of secondary metabolites, Microbial metabolism in…	// phenylacetate catabolic process // fatty acid beta-oxidation // // acetyl-CoA C-acyltransferase activity // acyltransferase activity, transferring groups other than amino-acyl groups // acyltransferase activity // transferase activity //
USA300FPR3757	SAUSA300_RS02995=SAUSA300_RS02995	1.69994	0.421025	17	-4.4363	0.145348	18	protein_coding	NE
USA300FPR3757	SAUSA300_RS03000=SAUSA300_RS03000	3.69718	0.0334315	7	-1.85883	0.342966	7	protein_coding	NE
USA300FPR3757	SAUSA300_RS03005=SAUSA300_RS03005	0.596215	0.49907	4	-4.26186	0.112147	4	protein_coding	NE
USA300FPR3757	SAUSA300_RS03010=thiD	1.03467	0.422734	36	-4.66352	0.095681	34	protein_coding	NE	pdxK, pdxY; pyridoxine kinase [EC:2.7.1.35]	Vitamin B6 metabolism, Metabolic pathways, Biosynthesis of cofactors	// phosphorylation // thiamine biosynthetic process // cytoplasm // cytosol // hydroxymethylpyrimidine kinase activity // transferase activity // kinase activity // phosphomethylpyrimidine kinase activity //
USA300FPR3757	SAUSA300_RS03015=SAUSA300_RS03015	-1.48057	0.496466	16	1.25719	0.320591	19	protein_coding	NE	UNG, UDG; uracil-DNA glycosylase [EC:3.2.2.27]	Base excision repair	// nucleic acid metabolic process // base-excision repair, AP site formation via deaminated base removal // cellular response to DNA damage stimulus // base-excision repair // DNA repair // mitochondrion // nucleus // cytoplasm // hydrolase activity, hydrolyzing N-glycosyl compounds // hydrolase activity // uracil DNA N-glycosylase activity //
USA300FPR3757	SAUSA300_RS03020=SAUSA300_RS03020	-0.60967	0.45613	10	0.913641	0.0703723	10	protein_coding	NE
USA300FPR3757	SAUSA300_RS03025=SAUSA300_RS03025	1.9043	0.143822	19	-1.06822	0.498341	17	protein_coding	NE			// // membrane // plasma membrane // //
USA300FPR3757	SAUSA300_RS03030=SAUSA300_RS03030	-1.74526	0.418481	51	2.14391	0.173367	52	protein_coding	NE			// transmembrane transport // membrane // plasma membrane // transporter activity // transmembrane transporter activity // antiporter activity // L-amino acid transmembrane transporter activity //
USA300FPR3757	SAUSA300_RS03035=SAUSA300_RS03035	-4.07134	0.207991	23	-3.79717	0.241587	22	protein_coding	NE			// succinate transport // plasma membrane // membrane // //
USA300FPR3757	SAUSA300_RS03040=SAUSA300_RS03040	2.9605	0.388778	24	1.61102	0.0539562	20	protein_coding	NE			// transmembrane transport // succinate transport // plasma membrane // membrane // transmembrane transporter activity //
USA300FPR3757	SAUSA300_RS03045=SAUSA300_RS03045	-3.09041	0.373756	20	-0.807592	0.449751	17	protein_coding	E	hemQ; hydrogen peroxide-dependent heme synthase [EC:1.3.98.5]	Porphyrin and chlorophyll metabolism, Metabolic pathways, Biosynthesis of secondary metabolites, Biosynthesis of cofactors	// heme biosynthetic process // cellular oxidant detoxification // // heme binding // metal ion binding // oxidoreductase activity // peroxidase activity //
USA300FPR3757	SAUSA300_RS03050=pta	0.512057	0.476359	27	2.22932	0.456441	26	protein_coding	E	E2.3.1.8, pta; phosphate acetyltransferase [EC:2.3.1.8]	Taurine and hypotaurine metabolism, Pyruvate metabolism, Propanoate metabolism, Methane metabolism, Metabolic pathways, Microbial metabolism in diverse environments, Carbon metabolism	// acetyl-CoA biosynthetic process // // acyltransferase activity // transferase activity // acetyltransferase activity // phosphate acetyltransferase activity //
USA300FPR3757	SAUSA300_RS03055=SAUSA300_RS03055	0.133066	0.336875	21	4.9693	0.0131454	21	protein_coding	E	lipL; octanoyl-[GcvH]:protein N-octanoyltransferase [EC:2.3.1.204]	Lipoic acid metabolism, Metabolic pathways, Biosynthesis of cofactors	// protein modification process // protein lipoylation // lipoate biosynthetic process // // acyltransferase activity // transferase activity // octanoyltransferase activity //
USA300FPR3757	SAUSA300_RS03060=mvk	-10.5417	0.0126263	32	12.6526	3.72472e-07	36	protein_coding	E	E2.7.1.36, MVK, mvaK1; mevalonate kinase [EC:2.7.1.36]	Terpenoid backbone biosynthesis, Metabolic pathways, Biosynthesis of secondary metabolites	// lipid metabolic process // isopentenyl diphosphate biosynthetic process, mevalonate pathway // phosphorylation // sterol metabolic process // isoprenoid biosynthetic process // cytosol // cytoplasm // transferase activity // kinase activity // ATP binding // mevalonate kinase activity // nucleotide binding //
USA300FPR3757	SAUSA300_RS03065=mvaD	-3.94505	0.334629	33	15.4214	9.23421e-07	37	protein_coding	E	MVD, mvaD; diphosphomevalonate decarboxylase [EC:4.1.1.33]	Terpenoid backbone biosynthesis, Metabolic pathways, Biosynthesis of secondary metabolites	// phosphorylation // lipid metabolic process // isopentenyl diphosphate biosynthetic process, mevalonate pathway // isoprenoid biosynthetic process // cytosol // transferase activity // kinase activity // nucleotide binding // carboxy-lyase activity // lyase activity // ATP binding // diphosphomevalonate decarboxylase activity //
USA300FPR3757	SAUSA300_RS03070=SAUSA300_RS03070	-0.310068	0.444853	31	6.26036	0.00639069	32	protein_coding	E	E2.7.4.2, mvaK2; phosphomevalonate kinase [EC:2.7.4.2]	Terpenoid backbone biosynthesis, Metabolic pathways, Biosynthesis of secondary metabolites	// isopentenyl diphosphate biosynthetic process, mevalonate pathway // farnesyl diphosphate biosynthetic process, mevalonate pathway // phosphorylation // // nucleotide binding // transferase activity // kinase activity // ATP binding // phosphomevalonate kinase activity //
USA300FPR3757	SAUSA300_RS03075=SAUSA300_RS03075	-3.65999	0.344431	5	-10.8482	0.319101	5	protein_coding	NE
USA300FPR3757	SAUSA300_RS03080=SAUSA300_RS03080	-1.54041	0.356853	33	-3.8373	0.12054	34	protein_coding	NE	rclA; probable pyridine nucleotide-disulfide oxidoreductase		// cellular oxidant detoxification // cell redox homeostasis // response to oxygen radical // cytoplasm // thioredoxin-disulfide reductase activity // nucleotide binding // flavin adenine dinucleotide binding // oxidoreductase activity, acting on a sulfur group of donors, NAD(P) as acceptor // oxidoreductase activity, acting on a sulfur group of donors // oxidoreductase activity //
USA300FPR3757	SAUSA300_RS03085=SAUSA300_RS03085	-8.1608	0.207711	9	0.943736	0.388479	9	protein_coding	NE			// regulation of DNA-templated transcription // cytosol // DNA-binding transcription factor activity //
USA300FPR3757	SAUSA300_RS03090=SAUSA300_RS03090	-1.01295	0.381089	3	5.90611	0.258219	3	protein_coding	NE
USA300FPR3757	SAUSA300_RS03095=SAUSA300_RS03095	-0.344651	0.353967	43	-1.39046	0.465964	39	protein_coding	NE			// // membrane // //
USA300FPR3757	SAUSA300_RS03100=SAUSA300_RS03100	9.03784	0.0196094	10	-2.76487	0.452153	7	protein_coding	NE			// // membrane // //
USA300FPR3757	SAUSA300_RS03105=SAUSA300_RS03105	4.03982	0.261437	15	1.6204	0.295578	14	protein_coding	NE			// // membrane // //
USA300FPR3757	SAUSA300_RS03110=SAUSA300_RS03110	5.06255	0.204565	7	2.97873	0.319101	5	protein_coding	NE			// // membrane // //
USA300FPR3757	SAUSA300_RS03115=SAUSA300_RS03115	-0.176028	0.450748	11	1.13071	0.498341	11	protein_coding	NE
USA300FPR3757	SAUSA300_RS03120=SAUSA300_RS03120	8.00007	0.439222	4	0.284002	0.49157	3	protein_coding	NE
USA300FPR3757	SAUSA300_RS03125=SAUSA300_RS03125	-1.18472	0.387892	7	6.70256	0.0432496	8	protein_coding	NE			// // membrane // //
USA300FPR3757	SAUSA300_RS03130=SAUSA300_RS03130	-5.05284	0.0421148	15	-4.20735	0.15775	14	protein_coding	NE			// // membrane // //
USA300FPR3757	SAUSA300_RS03135=SAUSA300_RS03135	0.910364	0.381528	7	8.15178	0.0114982	6	protein_coding	NE
USA300FPR3757	SAUSA300_RS03140=SAUSA300_RS03140	1.00979	0.381567	16	-2.92088	0.391238	13	protein_coding	NE			// // membrane // //
USA300FPR3757	SAUSA300_RS03145=SAUSA300_RS03145	1.97457	0.49907	8	-3.81115	0.367389	9	protein_coding	NE			// // membrane // //
USA300FPR3757	SAUSA300_RS03150=SAUSA300_RS03150	5.85032	0.0400713	12	-1.70243	0.498341	11	protein_coding	NE			// // membrane // //
USA300FPR3757	SAUSA300_RS03155=SAUSA300_RS03155	-3.29307	0.261437	8	-0.58511	0.498341	8	protein_coding	NE
USA300FPR3757	SAUSA300_RS03160=SAUSA300_RS03160	-1.75557	0.339661	12	3.08563	0.105639	12	protein_coding	NE			// // membrane // //
USA300FPR3757	SAUSA300_RS03165=SAUSA300_RS03165	-6.7229	0.0150727	25	-5.55327	0.0662007	25	protein_coding	NE	iolS; myo-inositol catabolism protein IolS [EC:1.1.1.-]		// // cytosol // D-threo-aldose 1-dehydrogenase activity // oxidoreductase activity //
USA300FPR3757	SAUSA300_RS03170=SAUSA300_RS03170	0.0377975	0.358066	13	1.36959	0.365113	13	protein_coding	NE			// // // oxidoreductase activity //
USA300FPR3757	SAUSA300_RS03175=SAUSA300_RS03175	1.53798	0.045647	11	2.72506	0.196618	10	protein_coding	NE			// // // acetyltransferase activity // N-acetyltransferase activity //
USA300FPR3757	SAUSA300_RS03180=SAUSA300_RS03180	1.14192	0.326598	31	-1.76125	0.0578396	33	protein_coding	NE	K06885; uncharacterized protein		// dGTP catabolic process // // dGTPase activity //
USA300FPR3757	SAUSA300_RS03185=SAUSA300_RS03185	2.06076	0.239171	20	-6.95685	0.00960935	19	protein_coding	NE
USA300FPR3757	SAUSA300_RS03190=adhP	1.70751	0.405874	34	-0.678597	0.386979	30	protein_coding	NE	adhP; alcohol dehydrogenase, propanol-preferring [EC:1.1.1.1]	Glycolysis / Gluconeogenesis, Fatty acid degradation, Tyrosine metabolism, Chloroalkane and chloroalkene degradation, Naphthalene degradation, Metabolic pathways, Biosynthesis of secondary metabolites, Microbial metabolism in diverse environments, Degradation of aromatic compounds	// acetaldehyde catabolic process // // alcohol dehydrogenase [NAD(P)+] activity // oxidoreductase activity, acting on the CH-OH group of donors, NAD or NADP as acceptor // metal ion binding // oxidoreductase activity // zinc ion binding // alcohol dehydrogenase (NAD+) activity //
USA300FPR3757	SAUSA300_RS03195=SAUSA300_RS03195	-15.5825	0.00349745	6	-2.94536	0.498341	6	protein_coding	NE			// // membrane // //
USA300FPR3757	SAUSA300_RS03200=SAUSA300_RS03200	-9.25286	0.00437543	9	-1.88819	0.388479	9	protein_coding	NE
USA300FPR3757	SAUSA300_RS03205=SAUSA300_RS03205	2.31442	0.354489	27	-0.588947	0.24172	24	protein_coding	E	RARS, argS; arginyl-tRNA synthetase [EC:6.1.1.19]	Aminoacyl-tRNA biosynthesis	// arginyl-tRNA aminoacylation // tRNA aminoacylation for protein translation // translation // cytoplasm // ligase activity // ATP binding // arginine-tRNA ligase activity // aminoacyl-tRNA ligase activity // nucleotide binding //
USA300FPR3757	SAUSA300_RS03210=SAUSA300_RS03210	-1.34025	0.344813	14	0.74131	0.377344	13	protein_coding	NE	K07457; endonuclease III related protein		// nucleic acid phosphodiester bond hydrolysis // base-excision repair // DNA repair // // endonuclease activity // catalytic activity //
USA300FPR3757	SAUSA300_RS03215=SAUSA300_RS03215	1.83254	0.49907	26	-0.819231	0.257149	26	protein_coding	NE	ABC.FEV.S; iron complex transport system substrate-binding protein		// // // transporter activity //
USA300FPR3757	SAUSA300_RS03220=SAUSA300_RS03220	-2.50868	0.414268	34	-2.61784	0.268197	34	protein_coding	NE	ABC.FEV.P; iron complex transport system permease protein		// transmembrane transport // siderophore-dependent iron import into cell // membrane // plasma membrane // transporter activity // transmembrane transporter activity //
USA300FPR3757	SAUSA300_RS03225=SAUSA300_RS03225	5.67615	0.00798938	15	0.401136	0.273967	12	protein_coding	NE	K07025; putative hydrolase of the HAD superfamily		// riboflavin biosynthetic process // dephosphorylation // // phosphatase activity // hydrolase activity //
USA300FPR3757	SAUSA300_RS03230=SAUSA300_RS03230	-3.82066	0.211734	15	2.70527	0.148846	15	protein_coding	NE			// // // hydrolase activity //
USA300FPR3757	SAUSA300_RS03235=SAUSA300_RS03235	-2.22674	0.432661	17	1.92441	0.0876302	17	protein_coding	NE
USA300FPR3757	SAUSA300_RS03240=SAUSA300_RS03240	1.64062	0.203717	14	16.8817	4.90071e-06	17	protein_coding	NE			// // plasma membrane // membrane // //
USA300FPR3757	SAUSA300_RS03245=SAUSA300_RS03245	3.47758	0.296979	25	2.605	0.0185801	23	protein_coding	NE			// // // catalytic activity //
USA300FPR3757	SAUSA300_RS03250=SAUSA300_RS03250	0.885971	0.49907	6	11.1556	0.0198751	6	protein_coding	NE			// regulation of DNA-templated transcription // cytoplasm // transcription cis-regulatory region binding // metal ion binding // DNA binding //
USA300FPR3757	SAUSA300_RS03255=SAUSA300_RS03255	2.12988	0.199864	20	-6.21362	0.0271799	19	protein_coding	NE	TC.BAT2; bacterial/archaeal transporter family-2 protein	Quorum sensing	// // plasma membrane // membrane // //
USA300FPR3757	SAUSA300_RS03260=SAUSA300_RS03260	0	1	0	0	1	0	protein_coding	NE
USA300FPR3757	SAUSA300_RS03265=SAUSA300_RS03265	0	1	0	0	1	0	protein_coding	NE
USA300FPR3757	SAUSA300_RS03270=SAUSA300_RS03270	0	1	0	0	1	0	protein_coding	NE			// DNA integration // DNA recombination // // DNA binding //
USA300FPR3757	SAUSA300_RS03275=SAUSA300_RS03275		1	0	0	1	0	protein_coding	NE	mnhA, mrpA; multicomponent Na+:H+ antiporter subunit A		// transmembrane transport // ion transport // membrane // plasma membrane // antiporter activity // transporter activity //
USA300FPR3757	SAUSA300_RS03280=SAUSA300_RS03280	-3.61812	0.0921108	2	-3.94938	0.0332818	2	protein_coding	NE	mnhB, mrpB; multicomponent Na+:H+ antiporter subunit B		// transmembrane transport // ion transport // membrane // plasma membrane // antiporter activity // transporter activity //
USA300FPR3757	SAUSA300_RS03285=SAUSA300_RS03285	2.2106	0.261437	15	3.15712	0.273967	12	protein_coding	NE	mnhC, mrpC; multicomponent Na+:H+ antiporter subunit C		// transmembrane transport // ion transport // membrane // plasma membrane // antiporter activity // transporter activity //
USA300FPR3757	SAUSA300_RS03290=SAUSA300_RS03290	1.48899	0.487928	44	-1.28154	0.468934	37	protein_coding	NE	mnhD, mrpD; multicomponent Na+:H+ antiporter subunit D		// transmembrane transport // ATP synthesis coupled electron transport // ion transport // membrane // plasma membrane // antiporter activity // NADH dehydrogenase (ubiquinone) activity // transporter activity //
USA300FPR3757	SAUSA300_RS03295=SAUSA300_RS03295	2.35702	0.49907	4	4.50347	0.258219	3	protein_coding	NE	mnhE, mrpE; multicomponent Na+:H+ antiporter subunit E		// cation transmembrane transport // transmembrane transport // cation transport // ion transport // membrane // plasma membrane // antiporter activity // cation transmembrane transporter activity // transporter activity //
USA300FPR3757	SAUSA300_RS03300=SAUSA300_RS03300	-0.246956	0.478952	8	3.62388	0.0580896	8	protein_coding	NE	mnhF, mrpF; multicomponent Na+:H+ antiporter subunit F
USA300FPR3757	SAUSA300_RS03305=SAUSA300_RS03305	4.77644	0.19142	9	-1.61757	0.432357	9	protein_coding	NE	mnhG, mrpG; multicomponent Na+:H+ antiporter subunit G		// sodium ion transmembrane transport // proton transmembrane transport // inorganic cation transmembrane transport // ion transport // membrane // plasma membrane // sodium:proton antiporter activity // antiporter activity // monovalent cation:proton antiporter activity // transporter activity //
USA300FPR3757	SAUSA300_RS03310=SAUSA300_RS03310	-6.83604	0.00856335	43	-4.45223	0.00271641	46	protein_coding	NE	nhaK; monovalent cation/hydrogen antiporter		// sodium ion transport // anion transmembrane transport // proton transmembrane transport // sodium ion import across plasma membrane // potassium ion transmembrane transport // transmembrane transport // regulation of intracellular pH // cation transport // membrane // plasma membrane // transporter activity // potassium:proton antiporter activity // sodium:proton antiporter activity // solute:…
USA300FPR3757	SAUSA300_RS03315=SAUSA300_RS03315	-4.12176	0.162501	24	-9.84743	0.00256026	22	protein_coding	NE	mntC; manganese transport system substrate-binding protein	ABC transporters	// metal ion transport // cell adhesion // // metal ion binding // transporter activity //
USA300FPR3757	SAUSA300_RS03320=SAUSA300_RS03320	-0.174054	0.441341	19	-3.71783	0.393969	17	protein_coding	NE	mntB; manganese transport system permease protein	ABC transporters	// transmembrane transport // response to zinc ion // ATP-binding cassette (ABC) transporter complex // membrane // plasma membrane // ATPase-coupled transmembrane transporter activity // transporter activity //
USA300FPR3757	SAUSA300_RS03325=SAUSA300_RS03325	-1.96526	0.35891	18	-10.9556	0.000517308	17	protein_coding	NE	mntA; manganese transport system ATP-binding protein [EC:7.2.2.5]	ABC transporters	// transmembrane transport // ATP-binding cassette (ABC) transporter complex // ATPase-coupled transmembrane transporter activity // ATP hydrolysis activity // ATP binding // nucleotide binding //
USA300FPR3757	SAUSA300_RS03330=SAUSA300_RS03330	16.1686	0.0217767	13	6.86564	0.423795	10	protein_coding	NE	troR; DtxR family transcriptional regulator, Mn-dependent transcriptional regulator		// DNA-templated transcription // negative regulation of DNA-templated transcription // regulation of DNA-templated transcription // // DNA-binding transcription repressor activity // transcription cis-regulatory region binding // protein dimerization activity // transition metal ion binding // DNA-binding transcription factor activity // DNA binding //
USA300FPR3757	SAUSA300_RS03335=SAUSA300_RS03335	-1.90666	0.49907	14	-5.01676	0.284382	12	protein_coding	NE			// // membrane // //
USA300FPR3757	SAUSA300_RS03340=SAUSA300_RS03340	4.30134	0.31034	19	-14.9329	0.000270936	15	protein_coding	E	tagA, tarA; N-acetylglucosaminyldiphosphoundecaprenol N-acetyl-beta-D-mannosaminyltransferase [EC:2.4.1.187]		// cell wall organization // teichoic acid biosynthetic process // biosynthetic process // // hexosyltransferase activity // N-acetylglucosaminyldiphosphoundecaprenol N-acetyl-beta-D-mannosaminyltransferase activity // glycosyltransferase activity // transferase activity //
USA300FPR3757	SAUSA300_RS03345=tagH	-0.6108	0.302236	16	8.85051	0.00147431	16	protein_coding	E	tagH; teichoic acid transport system ATP-binding protein [EC:7.5.2.4]	ABC transporters	// transmembrane transport // teichoic acid transport // membrane // plasma membrane // ABC-type transporter activity // ATP hydrolysis activity // ABC-type teichoic acid transporter activity // ATP binding // nucleotide binding // transporter activity //
USA300FPR3757	SAUSA300_RS03350=tagG	-4.60631	0.340198	23	-0.044315	0.382627	23	protein_coding	E	tagG; teichoic acid transport system permease protein	ABC transporters	// transmembrane transport // lipopolysaccharide transport // ATP-binding cassette (ABC) transporter complex // membrane // plasma membrane // ABC-type transporter activity //
USA300FPR3757	SAUSA300_RS03355=SAUSA300_RS03355	-0.137793	0.479607	23	-2.95967	0.409591	20	protein_coding	E	tagB, tarB; teichoic acid glycerol-phosphate primase [EC:2.7.8.44]		// cell wall organization // teichoic acid biosynthetic process // membrane // plasma membrane // CDP-glycerol glycerophosphotransferase activity // transferase activity //
USA300FPR3757	SAUSA300_RS03360=SAUSA300_RS03360	-2.66863	0.49907	27	-3.34798	0.167964	26	protein_coding	NE			// extracellular polysaccharide biosynthetic process // single-species biofilm formation // cell wall organization // teichoic acid biosynthetic process // regulation of cell shape // // glycosyltransferase activity // transferase activity //
USA300FPR3757	SAUSA300_RS03365=tagD	-5.54761	0.0816348	13	-7.53295	0.237967	13	protein_coding	E	tagD; glycerol-3-phosphate cytidylyltransferase [EC:2.7.7.39]	Glycerophospholipid metabolism	// cell wall organization // teichoic acid biosynthetic process // biosynthetic process // cytoplasm // glycerol-3-phosphate cytidylyltransferase activity // metal ion binding // nucleotidyltransferase activity // transferase activity // catalytic activity //
USA300FPR3757	SAUSA300_RS03370=SAUSA300_RS03370	-1.0428	0.416554	36	-1.42662	0.476524	33	protein_coding	NE	dacC, dacA, dacD; serine-type D-Ala-D-Ala carboxypeptidase (penicillin-binding protein 5/6) [EC:3.4.16.4]	Peptidoglycan biosynthesis, Metabolic pathways	// peptidoglycan biosynthetic process // regulation of cell shape // cell wall organization // proteolysis // membrane // peptidase activity // serine-type D-Ala-D-Ala carboxypeptidase activity // carboxypeptidase activity // endopeptidase activity //
USA300FPR3757	SAUSA300_RS03375=SAUSA300_RS03375	2.49636	0.127426	34	-3.11722	0.103871	32	protein_coding	NE	abcA, bmrA; ATP-binding cassette, subfamily B, bacterial AbcA/BmrA [EC:7.6.2.2]	beta-Lactam resistance, ABC transporters	// anion transmembrane transport // transmembrane transport // lipid transport // plasma membrane // membrane // ABC-type transporter activity // ATPase-coupled transmembrane transporter activity // ATPase-coupled lipid transmembrane transporter activity // ATP hydrolysis activity // ATP binding // nucleotide binding //
USA300FPR3757	SAUSA300_RS03380=SAUSA300_RS03380	-3.73624	0.27834	34	-4.22559	0.0332818	34	protein_coding	NE	yxjA, nupG; purine nucleoside transport protein		// nucleoside transmembrane transport // uridine transport // cytidine transport // plasma membrane // membrane // symporter activity // nucleoside:proton symporter activity // uridine transmembrane transporter activity // cytidine transmembrane transporter activity // nucleoside transmembrane transporter activity //
USA300FPR3757	SAUSA300_RS03385=SAUSA300_RS03385	-5.87409	0.353967	5	-7.87992	0.174829	4	protein_coding	NE
USA300FPR3757	SAUSA300_RS03390=SAUSA300_RS03390	1.2471	0.49907	19	-6.08343	0.0591385	17	protein_coding	NE			// // plasma membrane // membrane // //
USA300FPR3757	SAUSA300_RS03395=SAUSA300_RS03395	-1.04087	0.462068	31	-7.12842	0.00243	28	protein_coding	NE	ABC.FEV.A; iron complex transport system ATP-binding protein [EC:7.2.2.-]		// // // ATP hydrolysis activity // ATP binding // nucleotide binding //
USA300FPR3757	SAUSA300_RS03400=SAUSA300_RS03400	-1.78115	0.34684	27	-4.39783	0.00032583	28	protein_coding	NE	ABC.FEV.P; iron complex transport system permease protein		// transmembrane transport // siderophore-dependent iron import into cell // membrane // plasma membrane // transmembrane transporter activity //
USA300FPR3757	SAUSA300_RS03405=SAUSA300_RS03405	0.0532271	0.332729	34	-1.71915	0.270475	34	protein_coding	NE	ABC.FEV.P; iron complex transport system permease protein		// transmembrane transport // siderophore-dependent iron import into cell // membrane // plasma membrane // transmembrane transporter activity //
USA300FPR3757	SAUSA300_RS03410=dhaK	-0.496966	0.382328	31	-7.43004	0.0446167	28	protein_coding	NE	dhaK; phosphoenolpyruvate---glycerone phosphotransferase subunit DhaK [EC:2.7.1.121]	Glycerolipid metabolism, Metabolic pathways	// glycerol catabolic process // phosphorylation // glycerol metabolic process // cytosol // glycerone kinase activity //
USA300FPR3757	SAUSA300_RS03415=dhaL	0.722819	0.318833	24	-6.75664	0.00725229	24	protein_coding	NE	dhaL; phosphoenolpyruvate---glycerone phosphotransferase subunit DhaL [EC:2.7.1.121]	Glycerolipid metabolism, Metabolic pathways	// glycerol catabolic process // phosphorylation // glycerol metabolic process // cytosol // transferase activity, transferring phosphorus-containing groups // glycerone kinase activity //
USA300FPR3757	SAUSA300_RS03420=SAUSA300_RS03420	-2.99514	0.168867	17	-7.93927	0.0129384	17	protein_coding	NE	dhaM; phosphoenolpyruvate---glycerone phosphotransferase subunit DhaM [EC:2.7.1.121]	Glycerolipid metabolism, Metabolic pathways	// glycerol catabolic process // phosphorylation // phosphoenolpyruvate-dependent sugar phosphotransferase system // membrane // transferase activity // phosphoenolpyruvate-glycerone phosphotransferase activity // transporter activity //
USA300FPR3757	SAUSA300_RS03425=SAUSA300_RS03425	-5.03737	0.0355584	6	-6.90998	0.174829	6	protein_coding	E
USA300FPR3757	SAUSA300_RS03430=SAUSA300_RS03430	0.507081	0.236897	29	-3.18989	0.370877	28	protein_coding	NE			// // membrane // //
USA300FPR3757	SAUSA300_RS03435=SAUSA300_RS03435	-5.51252	0.0625849	17	-3.49576	0.206729	17	protein_coding	NE			// catabolic process // membrane // short-chain carboxylesterase activity // hydrolase activity //
USA300FPR3757	SAUSA300_RS03445=SAUSA300_RS03445	2.80408	0.309788	12	-4.40533	0.498341	12	protein_coding	NE
USA300FPR3757	SAUSA300_RS03450=SAUSA300_RS03450	-3.02552	0.49907	10	-9.45314	0.00170988	9	protein_coding	NE			// // // acetyltransferase activity // N-acetyltransferase activity //
USA300FPR3757	SAUSA300_RS03455=SAUSA300_RS03455	-3.495	0.125393	19	-11.3713	0.0136701	18	protein_coding	NE			// // // catalytic activity //
USA300FPR3757	SAUSA300_RS03460=SAUSA300_RS03460	-4.63226	0.0840621	13	-7.10124	0.255229	10	protein_coding	NE	graR; two-component system, OmpR family, response regulator protein GraR	Cationic antimicrobial peptide (CAMP) resistance, Two-component system	// positive regulation of DNA-templated transcription // response to antibiotic // regulation of DNA-templated transcription // phosphorelay signal transduction system // protein-DNA complex // cytosol // cytoplasm // DNA-binding transcription activator activity // transcription cis-regulatory region binding // DNA-binding transcription factor activity // phosphorelay response regulator activity …
USA300FPR3757	SAUSA300_RS03465=SAUSA300_RS03465	2.99211	0.0440984	17	-0.176914	0.498341	18	protein_coding	NE	graS; two-component system, OmpR family, sensor histidine kinase GraS [EC:2.7.13.3]	Cationic antimicrobial peptide (CAMP) resistance, Two-component system	// response to antibiotic // peptidyl-histidine phosphorylation // phosphorylation // signal transduction // phosphorelay signal transduction system // membrane // plasma membrane // transferase activity, transferring phosphorus-containing groups // transferase activity // kinase activity // ATP binding // protein histidine kinase activity // nucleotide binding // phosphorelay sensor kinase activ…
USA300FPR3757	SAUSA300_RS03470=SAUSA300_RS03470	-2.36258	0.199864	18	-4.09126	0.477117	16	protein_coding	NE	vraF; cationic antimicrobial peptide transport system ATP-binding protein	Cationic antimicrobial peptide (CAMP) resistance, ABC transporters, Two-component system, Staphylococcus aureus infection	// transmembrane transport // membrane // plasma membrane // transmembrane transporter activity // ATP binding // nucleotide binding //
USA300FPR3757	SAUSA300_RS03475=SAUSA300_RS03475	-4.443	0.336875	33	-6.17231	0.0094662	29	protein_coding	NE	vraG; cationic antimicrobial peptide transport system permease protein	Cationic antimicrobial peptide (CAMP) resistance, ABC transporters, Two-component system, Staphylococcus aureus infection	// transmembrane transport // plasma membrane // membrane // transporter activity //
USA300FPR3757	SAUSA300_RS03480=SAUSA300_RS03480	-4.77512	0.0846342	11	-1.84703	0.454871	9	protein_coding	NE	K07220; uncharacterized protein
USA300FPR3757	SAUSA300_RS03485=SAUSA300_RS03485	2.79649	0.117951	37	-2.72364	0.452946	33	protein_coding	NE	TC.PIT; inorganic phosphate transporter, PiT family		// phosphate ion transmembrane transport // phosphate ion transport // cellular anatomical entity // membrane // plasma membrane // inorganic phosphate transmembrane transporter activity //
USA300FPR3757	SAUSA300_RS03490=SAUSA300_RS03490	-1.34706	0.177278	30	-2.68683	0.243809	30	protein_coding	NE			// cell wall organization // defense response to bacterium // cytolysis // metabolic process // // lytic endotransglycosylase activity // hydrolase activity // N-acetylmuramoyl-L-alanine amidase activity // catalytic activity //
USA300FPR3757	SAUSA300_RS03495=SAUSA300_RS03495	-4.83032	0.0703598	16	-14.3168	0.000243975	12	protein_coding	NE	K06890; uncharacterized protein		// // membrane // //
USA300FPR3757	SAUSA300_RS03500=SAUSA300_RS03500	-2.51975	0.401023	28	-2.20493	0.300031	26	pseudogene	NE			// DNA-templated transcription // regulation of DNA-templated transcription // // DNA binding // sequence-specific DNA binding // DNA-binding transcription factor activity //
USA300FPR3757	SAUSA300_RS03505=sarX	-6.25435	0.34684	6	8.72144	0.00871336	7	protein_coding	NE			// regulation of DNA-templated transcription // cytoplasm // DNA binding //
USA300FPR3757	SAUSA300_RS03510=SAUSA300_RS03510	-3.57508	0.192367	22	-4.25497	0.181231	20	protein_coding	NE			// regulation of DNA-templated transcription // cytosol // cytoplasm // DNA binding //
USA300FPR3757	SAUSA300_RS03515=SAUSA300_RS03515	-2.27763	0.0491808	13	-4.19471	0.184375	13	protein_coding	NE	K09705; uncharacterized protein
USA300FPR3757	SAUSA300_RS03520=SAUSA300_RS03520	13.8064	0.49907	2	4.20436	1	1	protein_coding	NE
USA300FPR3757	SAUSA300_RS03525=SAUSA300_RS03525	-3.21901	0.199997	13	-2.89965	0.200764	12	protein_coding	NE	K09145; uncharacterized protein
USA300FPR3757	SAUSA300_RS03530=SAUSA300_RS03530	2.94338	0.0066784	16	-3.82664	0.437658	16	protein_coding	NE			// DNA-templated transcription // regulation of DNA-templated transcription // // DNA binding // transcription cis-regulatory region binding // DNA-binding transcription factor activity //
USA300FPR3757	SAUSA300_RS03540=SAUSA300_RS03540	-2.53535	0.0645278	35	-4.45303	0.0671764	36	protein_coding	NE			// carbohydrate transmembrane transport // proton transmembrane transport // transmembrane transport // carbohydrate transport // plasma membrane // membrane // transmembrane transporter activity // carbohydrate:proton symporter activity //
USA300FPR3757	SAUSA300_RS03545=SAUSA300_RS03545	-2.20674	0.313977	12	-7.44747	0.00118506	13	protein_coding	NE	K09793; uncharacterized protein		// // membrane // //
USA300FPR3757	SAUSA300_RS03550=SAUSA300_RS03550	1.75902	0.211674	11	5.78871	0.443131	11	protein_coding	NE			// // membrane // //
USA300FPR3757	SAUSA300_RS03555=SAUSA300_RS03555	-0.0545945	0.433182	8	-1.43158	0.363495	7	protein_coding	NE			// N-terminal protein amino acid acetylation // protein acetyltransferase complex // acetyltransferase activity // N-acetyltransferase activity // peptide alpha-N-acetyltransferase activity //
USA300FPR3757	SAUSA300_RS03560=SAUSA300_RS03560	-5.56222	0.0663598	8	-8.62924	0.35604	7	protein_coding	NE
USA300FPR3757	SAUSA300_RS03565=SAUSA300_RS03565	-6.81584	0.159141	9	-15.2547	0.0261227	8	protein_coding	NE
USA300FPR3757	SAUSA300_RS03570=SAUSA300_RS03570	3.53564	0.296094	14	12.4402	0.0094662	16	protein_coding	NE			// // // acetyltransferase activity // N-acetyltransferase activity //
USA300FPR3757	SAUSA300_RS03575=SAUSA300_RS03575	-5.63163	0.072171	21	-7.23877	0.0312846	20	protein_coding	NE			// cytokinin biosynthetic process // cytosol // hydrolase activity, hydrolyzing N-glycosyl compounds // hydrolase activity //
USA300FPR3757	SAUSA300_RS03580=SAUSA300_RS03580	-1.31986	0.398596	9	-5.37005	0.219845	8	protein_coding	NE	K09768; uncharacterized protein
USA300FPR3757	SAUSA300_RS03585=SAUSA300_RS03585	-0.971451	0.408635	9	-2.82846	0.477446	10	protein_coding	NE
USA300FPR3757	SAUSA300_RS03590=SAUSA300_RS03590	-5.77688	0.0377584	22	-2.84017	0.0316591	21	protein_coding	NE	bacA; undecaprenyl-diphosphatase [EC:3.6.1.27]	Peptidoglycan biosynthesis	// cell wall organization // response to antibiotic // dephosphorylation // peptidoglycan biosynthetic process // regulation of cell shape // membrane // plasma membrane // undecaprenyl-diphosphatase activity // hydrolase activity //
USA300FPR3757	SAUSA300_RS03595=SAUSA300_RS03595	-8.93767	0.386684	34	-7.17157	0.0536359	34	protein_coding	NE	cydD; ATP-binding cassette, subfamily C, bacterial CydD	ABC transporters	// peptide transport // transmembrane transport // oligopeptide transmembrane transport // membrane // ABC-type transporter activity // ATPase-coupled transmembrane transporter activity // ATP hydrolysis activity // ABC-type oligopeptide transporter activity // ATP binding // nucleotide binding //
USA300FPR3757	SAUSA300_RS03600=SAUSA300_RS03600	-0.962847	0.49907	37	-2.58775	0.187166	35	protein_coding	NE	cydC; ATP-binding cassette, subfamily C, bacterial CydC	ABC transporters	// iron ion transport // transmembrane transport // plasma membrane // membrane // ABC-type transporter activity // siderophore-iron transmembrane transporter activity // ATPase-coupled transmembrane transporter activity // ATP binding // nucleotide binding //
USA300FPR3757	SAUSA300_RS03605=SAUSA300_RS03605	-3.18227	0.397205	7	-3.70319	0.498341	7	protein_coding	NE	mgrA; MarR family transcriptional regulator, multiple gene regulator MgrA		// regulation of DNA-templated transcription // cytoplasm // transcription cis-regulatory region binding // DNA-binding transcription factor activity // DNA binding //
USA300FPR3757	SAUSA300_RS03610=SAUSA300_RS03610	-0.578551	0.351505	20	0.187213	0.227568	21	protein_coding	NE
USA300FPR3757	SAUSA300_RS03615=SAUSA300_RS03615	-1.31432	0.30888	19	3.70305	0.498341	21	protein_coding	NE			// // cytosol // D-threo-aldose 1-dehydrogenase activity // oxidoreductase activity //
USA300FPR3757	SAUSA300_RS03620=SAUSA300_RS03620	-2.36473	0.204565	7	-4.55493	0.088957	7	protein_coding	NE			// // membrane // //
USA300FPR3757	SAUSA300_RS03625=SAUSA300_RS03625	-0.872647	0.18481	46	-5.61577	0.0217792	44	protein_coding	NE			// transmembrane transport // plasma membrane // membrane // transmembrane transporter activity //
USA300FPR3757	SAUSA300_RS03630=SAUSA300_RS03630	0.649394	0.425013	32	-3.95873	0.217213	31	protein_coding	NE	phrB; deoxyribodipyrimidine photo-lyase [EC:4.1.99.3]		// cellular response to stimulus // response to light stimulus // // FAD binding // DNA binding // lyase activity // deoxyribodipyrimidine photo-lyase activity //
USA300FPR3757	SAUSA300_RS03635=SAUSA300_RS03635	-8.83164	0.119766	7	-3.87212	0.225927	8	protein_coding	NE			// // membrane // //
USA300FPR3757	SAUSA300_RS03640=SAUSA300_RS03640	0.555592	0.313977	12	-1.43847	0.279183	12	protein_coding	NE			// // membrane // //
USA300FPR3757	SAUSA300_RS03645=SAUSA300_RS03645	0.460733	0.341851	9	-1.03028	0.38322	9	protein_coding	NE	K06934; uncharacterized protein
USA300FPR3757	SAUSA300_RS03650=norA	0.503946	0.444549	39	-4.75638	0.428128	34	protein_coding	NE	norA; MFS transporter, DHA1 family, quinolone resistance protein		// xenobiotic transport // transmembrane transport // cellular anatomical entity // plasma membrane // membrane // xenobiotic transmembrane transporter activity // transmembrane transporter activity //
USA300FPR3757	SAUSA300_RS03655=SAUSA300_RS03655	2.19495	0.445446	11	-5.44563	0.0822793	9	protein_coding	NE			// // membrane // //
USA300FPR3757	SAUSA300_RS03660=ybaK	1.3881	0.206851	13	5.70301	0.0328796	14	protein_coding	NE	ybaK, ebsC; Cys-tRNA(Pro)/Cys-tRNA(Cys) deacylase [EC:3.1.1.-]		// aminoacyl-tRNA metabolism involved in translational fidelity // translation // // lyase activity // aminoacyl-tRNA editing activity //
USA300FPR3757	SAUSA300_RS03665=SAUSA300_RS03665	-5.45563	0.304398	17	1.22507	0.411673	19	protein_coding	NE	fruR2, fruR; DeoR family transcriptional regulator, fructose operon transcriptional repressor		// DNA-templated transcription // lactose metabolic process // regulation of DNA-templated transcription // // DNA-binding transcription factor activity // DNA binding //
USA300FPR3757	SAUSA300_RS03670=pfkB	-1.21964	0.411738	35	-11.7134	7.16171e-05	32	protein_coding	NE	fruK; 1-phosphofructokinase [EC:2.7.1.56]	Fructose and mannose metabolism, Metabolic pathways, Phosphotransferase system (PTS)	// D-tagatose 6-phosphate catabolic process // carbohydrate phosphorylation // phosphorylation // lactose metabolic process // carbohydrate metabolic process // cytosol // transferase activity, transferring phosphorus-containing groups // phosphofructokinase activity // carbohydrate kinase activity // phosphotransferase activity, alcohol group as acceptor // transferase activity // kinase activit…
USA300FPR3757	SAUSA300_RS03675=SAUSA300_RS03675	-0.185882	0.307165	65	-8.17555	0.00300055	60	protein_coding	NE	fruA; fructose PTS system EIIBC or EIIC component [EC:2.7.1.202]	Fructose and mannose metabolism, Metabolic pathways, Microbial metabolism in diverse environments, Phosphotransferase system (PTS)	// proton transmembrane transport // carbohydrate transmembrane transport // fructose transmembrane transport // phosphoenolpyruvate-dependent sugar phosphotransferase system // carbohydrate transport // membrane // plasma membrane // protein-phosphocysteine-sugar phosphotransferase activity // protein-N(PI)-phosphohistidine-fructose phosphotransferase system transporter activity // transferase a…
USA300FPR3757	SAUSA300_RS03685=nagA	-5.71652	0.0761921	36	-3.68789	0.447799	38	protein_coding	NE	nagA, AMDHD2; N-acetylglucosamine-6-phosphate deacetylase [EC:3.5.1.25]	Amino sugar and nucleotide sugar metabolism, Metabolic pathways	// amino sugar metabolic process // N-acetylglucosamine catabolic process // N-acetylglucosamine metabolic process // carbohydrate metabolic process // // N-acetylgalactosamine-6-phosphate deacetylase activity // metal ion binding // hydrolase activity, acting on carbon-nitrogen (but not peptide) bonds // hydrolase activity // N-acetylglucosamine-6-phosphate deacetylase activity //
USA300FPR3757	SAUSA300_RS03690=SAUSA300_RS03690	1.85018	0.202909	35	-0.0251822	0.290068	35	protein_coding	NE			// // cellular anatomical entity // membrane // flavin adenine dinucleotide binding //
USA300FPR3757	SAUSA300_RS03695=SAUSA300_RS03695	-5.42968	0.218522	17	2.19949	0.0383944	19	protein_coding	NE			// // // D-threo-aldose 1-dehydrogenase activity // oxidoreductase activity //
USA300FPR3757	SAUSA300_RS03700=SAUSA300_RS03700	-1.67334	0.368043	24	0.790623	0.376805	24	protein_coding	NE	gtrB, csbB; polyisoprenyl-phosphate glycosyltransferase [EC:2.4.-.-]		// // plasma membrane // membrane // //
USA300FPR3757	SAUSA300_RS03705=SAUSA300_RS03705	3.93127	0.0663598	16	4.03848	0.425183	17	protein_coding	NE	saeS; two-component system, OmpR family, sensor histidine kinase SaeS [EC:2.7.13.3]	Two-component system	// osmosensory signaling via phosphorelay pathway // activation of protein kinase activity // protein autophosphorylation // peptidyl-histidine phosphorylation // phosphorylation // signal transduction // phosphorelay signal transduction system // membrane // plasma membrane // protein kinase activator activity // phosphorelay response regulator activity // histidine phosphotransfer kinase activi…
USA300FPR3757	SAUSA300_RS03710=SAUSA300_RS03710	3.30856	0.252884	16	10.6383	0.000774464	17	protein_coding	NE	saeR; two-component system, OmpR family, response regulator SaeR	Two-component system	// positive regulation of DNA-templated transcription // response to stimulus // regulation of DNA-templated transcription // phosphorelay signal transduction system // protein-DNA complex // cytosol // cytoplasm // DNA-binding transcription activator activity // transcription cis-regulatory region binding // DNA-binding transcription factor activity // phosphorelay response regulator activity //…
USA300FPR3757	SAUSA300_RS03715=SAUSA300_RS03715	4.47358	0.402285	14	7.63267	0.0129384	13	protein_coding	NE	doxD; thiosulfate dehydrogenase (quinone) large subunit [EC:1.8.5.2]	Sulfur metabolism, Metabolic pathways, Microbial metabolism in diverse environments	// // membrane // //
USA300FPR3757	SAUSA300_RS03720=SAUSA300_RS03720	-0.215238	0.112688	11	2.04231	0.39262	11	protein_coding	NE
USA300FPR3757	SAUSA300_RS03725=SAUSA300_RS03725	-1.67095	0.302236	10	2.41744	0.120287	11	protein_coding	NE			// // membrane // //
USA300FPR3757	SAUSA300_RS03730=queE	-2.43577	0.294088	24	-4.54456	0.0834186	24	protein_coding	NE	queE; 7-carboxy-7-deazaguanine synthase [EC:4.3.99.3]	Folate biosynthesis, Metabolic pathways	// queuosine biosynthetic process // // S-adenosyl-L-methionine binding // 4 iron, 4 sulfur cluster binding // iron-sulfur cluster binding // metal ion binding // carbon-nitrogen lyase activity // lyase activity // catalytic activity // magnesium ion binding //
USA300FPR3757	SAUSA300_RS03735=queD	-0.57723	0.276835	13	-5.44644	0.00403917	12	protein_coding	NE	queD, ptpS, PTS; 6-pyruvoyltetrahydropterin/6-carboxytetrahydropterin synthase [EC:4.2.3.12 4.1.2.50]	Folate biosynthesis, Metabolic pathways, Biosynthesis of cofactors	// tetrahydrobiopterin biosynthetic process // queuosine biosynthetic process // // 6-carboxy-5,6,7,8-tetrahydropterin synthase activity // 6-pyruvoyltetrahydropterin synthase activity // metal ion binding // lyase activity //
USA300FPR3757	SAUSA300_RS03740=queC	-2.13185	0.475076	21	-5.79172	0.127739	20	protein_coding	NE	queC; 7-cyano-7-deazaguanine synthase [EC:6.3.4.20]	Folate biosynthesis, Metabolic pathways	// queuosine biosynthetic process // // ligase activity, forming carbon-nitrogen bonds // zinc ion binding // metal ion binding // ligase activity // ATP binding // nucleotide binding //
USA300FPR3757	SAUSA300_RS03745=SAUSA300_RS03745	3.9478	0.0221153	16	0.972334	0.319166	13	protein_coding	NE	pabA; para-aminobenzoate synthetase component II [EC:2.6.1.85]	Folate biosynthesis, Biosynthesis of cofactors	// organic substance metabolic process // glutamine metabolic process // tryptophan biosynthetic process // anthranilate synthase complex // lyase activity // transferase activity // anthranilate synthase activity //
USA300FPR3757	SAUSA300_RS03750=SAUSA300_RS03750	2.46604	0.0911321	30	1.77282	0.469581	27	protein_coding	NE	pabB; para-aminobenzoate synthetase component I [EC:2.6.1.85]	Folate biosynthesis, Biosynthesis of cofactors	// cellular biosynthetic process // para-aminobenzoic acid biosynthetic process // tetrahydrofolate biosynthetic process // biosynthetic process // cytoplasm // 4-amino-4-deoxychorismate synthase activity //
USA300FPR3757	SAUSA300_RS03755=SAUSA300_RS03755	1.71907	0.407933	11	-4.89422	0.245667	10	protein_coding	NE	pabC; 4-amino-4-deoxychorismate lyase [EC:4.1.3.38]	Folate biosynthesis, Biosynthesis of cofactors	// carboxylic acid metabolic process // branched-chain amino acid biosynthetic process // cytosol // branched-chain-amino-acid transaminase activity // catalytic activity //
USA300FPR3757	SAUSA300_RS03760=SAUSA300_RS03760	1.50433	0.0421148	3	-2.43577	0.208089	3	protein_coding	NE			// // membrane // //
USA300FPR3757	SAUSA300_RS03765=SAUSA300_RS03765	0.71451	0.323807	17	4.97491	0.0244612	17	protein_coding	NE			// // // hydrolase activity // ATP binding // nucleotide binding //
USA300FPR3757	SAUSA300_RS03770=SAUSA300_RS03770	-1.72498	0.438035	37	-1.16293	0.316296	35	protein_coding	NE			// // // hydrolase activity // ATP binding // nucleotide binding //
USA300FPR3757	SAUSA300_RS03775=ltaS	-0.616948	0.371922	45	-7.54673	0.0126749	43	protein_coding	E	ltaS; lipoteichoic acid synthase [EC:2.7.8.20]	Glycerolipid metabolism, Metabolic pathways	// cell wall organization // lipoteichoic acid biosynthetic process // membrane // plasma membrane // extracellular region // metal ion binding // transferase activity // sulfuric ester hydrolase activity // catalytic activity //
USA300FPR3757	SAUSA300_RS03785=SAUSA300_RS03785	-0.616317	0.49907	44	-5.54538	0.00590816	43	protein_coding	NE	uup; ABC transport system ATP-binding/permease protein		// // // ATP hydrolysis activity // ATP binding // DNA binding // nucleotide binding //
USA300FPR3757	SAUSA300_RS03790=recQ	-0.606643	0.352509	37	-1.67357	0.296127	34	protein_coding	NE	recQ; ATP-dependent DNA helicase RecQ [EC:3.6.4.12]	RNA degradation	// cellular metabolic process // DNA duplex unwinding // SOS response // DNA recombination // DNA repair // DNA replication // replisome // single-stranded DNA-dependent ATP-dependent DNA helicase complex // bacterial nucleoid // cytoplasm // chromosome // ATP hydrolysis activity // 3'-5' DNA helicase activity // DNA helicase activity // single-stranded DNA helicase activity // zinc ion binding /…
USA300FPR3757	SAUSA300_RS03795=SAUSA300_RS03795	-3.38379	0.478952	26	-0.379941	0.483976	25	protein_coding	NE	opuA; osmoprotectant transport system ATP-binding protein [EC:7.6.2.9]	ABC transporters	// // // ATP hydrolysis activity // ATP binding // nucleotide binding //
USA300FPR3757	SAUSA300_RS03800=SAUSA300_RS03800	-2.99666	0.18491	45	-4.61126	0.0606409	42	protein_coding	NE	opuC; osmoprotectant transport system substrate-binding protein, opuBD; osmoprotectant transport system permease protein	ABC transporters	// nickel cation transport // glycine betaine transport // nitrogen compound transport // transmembrane transport // ATP-binding cassette (ABC) transporter complex // membrane // plasma membrane // transmembrane transporter activity // transporter activity //
USA300FPR3757	SAUSA300_RS03805=hisC	-3.51585	0.495214	26	-3.56939	0.244129	24	protein_coding	NE	hisC; histidinol-phosphate aminotransferase [EC:2.6.1.9]	Histidine metabolism, Tyrosine metabolism, Phenylalanine metabolism, Phenylalanine, tyrosine and tryptophan biosynthesis, Novobiocin biosynthesis, Metabolic pathways, Biosynthesis of secondary metabolites, Biosynthesis of amino acids	// biosynthetic process // amino acid biosynthetic process // histidine biosynthetic process // // pyridoxal phosphate binding // transferase activity // transaminase activity // histidinol-phosphate transaminase activity // catalytic activity //
USA300FPR3757	SAUSA300_RS03810=SAUSA300_RS03810	5.47876	0.227323	13	-3.46175	0.255229	10	protein_coding	NE			// pyrimidine deoxyribonucleotide catabolic process // dephosphorylation // deoxyribonucleotide catabolic process // // 5'-nucleotidase activity //
USA300FPR3757	SAUSA300_RS03815=SAUSA300_RS03815	-0.741004	0.49907	26	-1.26441	0.498341	28	protein_coding	NE			// phosphorylation // phospholipid biosynthetic process // lipid metabolic process // // diacylglycerol kinase activity // metal ion binding // transferase activity // kinase activity // ATP binding // NAD+ kinase activity // nucleotide binding //
USA300FPR3757	SAUSA300_RS03820=SAUSA300_RS03820	-6.72751	0.302236	3	12.0107	0.00466107	4	protein_coding	NE
USA300FPR3757	SAUSA300_RS03825=SAUSA300_RS03825	0.237291	0.220898	49	-4.82942	0.108499	45	protein_coding	NE	TC.POT; proton-dependent oligopeptide transporter, POT family		// anion transmembrane transport // transmembrane transport // peptide transport // oligopeptide transport // plasma membrane // membrane // peptide transmembrane transporter activity // dipeptide transmembrane transporter activity // tripeptide transmembrane transporter activity // oligopeptide transmembrane transporter activity // peptide:proton symporter activity // transmembrane transporter a…
USA300FPR3757	SAUSA300_RS03830=queF	2.64711	0.289217	10	-2.18645	0.279183	12	protein_coding	NE	queF; 7-cyano-7-deazaguanine reductase [EC:1.7.1.13]	Folate biosynthesis, Metabolic pathways	// queuosine biosynthetic process // cytoplasm // oxidoreductase activity, acting on other nitrogenous compounds as donors, with NAD or NADP as acceptor // preQ1 synthase activity // oxidoreductase activity //
USA300FPR3757	SAUSA300_RS03835=SAUSA300_RS03835	2.2972	0.452142	19	0.469047	0.498341	17	protein_coding	NE			// // membrane // //
USA300FPR3757	SAUSA300_RS03840=nrdI	-9.35162	0.054068	11	-11.7617	0.0342306	11	protein_coding	E	nrdI; protein involved in ribonucleotide reduction		// protein modification process // // FMN binding //
USA300FPR3757	SAUSA300_RS03845=nrdE	-2.96738	0.266912	45	-5.00721	0.065421	43	protein_coding	E	E1.17.4.1A, nrdA, nrdE; ribonucleoside-diphosphate reductase alpha chain [EC:1.17.4.1]	Purine metabolism, Pyrimidine metabolism, Metabolic pathways	// metabolic process // deoxyribonucleotide biosynthetic process // DNA replication // ribonucleoside-diphosphate reductase complex // catalytic activity // oxidoreductase activity // ATP binding // ribonucleoside-diphosphate reductase activity, thioredoxin disulfide as acceptor //
USA300FPR3757	SAUSA300_RS03850=nrdF	-3.41702	0.0515456	19	3.0864	0.444228	23	protein_coding	E	E1.17.4.1B, nrdB, nrdF; ribonucleoside-diphosphate reductase beta chain [EC:1.17.4.1]	Purine metabolism, Pyrimidine metabolism, Metabolic pathways	// DNA replication // deoxyribonucleotide biosynthetic process // ribonucleoside-diphosphate reductase complex // oxidoreductase activity // ribonucleoside-diphosphate reductase activity, thioredoxin disulfide as acceptor //
USA300FPR3757	SAUSA300_RS03860=SAUSA300_RS03860	-8.06474	0.49907	2	-1.32856	0.498341	2	protein_coding	NE
USA300FPR3757	SAUSA300_RS03865=SAUSA300_RS03865	-1.64721	0.233125	24	-2.16103	0.462721	24	protein_coding	NE	ABC.FEV.P; iron complex transport system permease protein		// transmembrane transport // siderophore-dependent iron import into cell // membrane // plasma membrane // transmembrane transporter activity //
USA300FPR3757	SAUSA300_RS03870=SAUSA300_RS03870	-2.54901	0.162501	17	-3.11775	0.498341	18	protein_coding	NE	ABC.FEV.P; iron complex transport system permease protein		// transmembrane transport // siderophore-dependent iron import into cell // membrane // plasma membrane // transmembrane transporter activity //
USA300FPR3757	SAUSA300_RS03875=SAUSA300_RS03875	-3.75499	0.381528	13	-0.782431	0.441625	13	protein_coding	NE	ABC.FEV.A; iron complex transport system ATP-binding protein [EC:7.2.2.-]		// // // ATP binding // nucleotide binding //
USA300FPR3757	SAUSA300_RS03880=SAUSA300_RS03880	-1.29886	0.495612	25	-1.2015	0.472555	27	protein_coding	NE	ABC.FEV.S; iron complex transport system substrate-binding protein		// iron ion transport // outer membrane-bounded periplasmic space // //
USA300FPR3757	SAUSA300_RS03885=SAUSA300_RS03885	-4.67277	0.459837	6	-11.9546	0.319101	5	protein_coding	NE			// protein import into mitochondrial intermembrane space // mitochondrial intermembrane space // metal ion binding // zinc ion binding //
USA300FPR3757	SAUSA300_RS03890=SAUSA300_RS03890	-1.10297	0.469196	28	-4.90205	0.212977	24	protein_coding	E	murB; UDP-N-acetylmuramate dehydrogenase [EC:1.3.1.98]	Amino sugar and nucleotide sugar metabolism, Peptidoglycan biosynthesis, Metabolic pathways	// cell wall organization // cell division // peptidoglycan biosynthetic process // regulation of cell shape // cell cycle // cytosol // cytoplasm // FAD binding // flavin adenine dinucleotide binding // oxidoreductase activity // UDP-N-acetylmuramate dehydrogenase activity //
USA300FPR3757	SAUSA300_RS03895=SAUSA300_RS03895	3.04819	0.49907	7	10.5972	0.0154434	7	protein_coding	NE
USA300FPR3757	SAUSA300_RS03900=SAUSA300_RS03900	-2.82917	0.237846	11	-1.82794	0.255229	10	protein_coding	NE
USA300FPR3757	SAUSA300_RS03905=ytxJ	-2.63973	0.0701272	9	1.6051	0.444391	9	protein_coding	NE
USA300FPR3757	SAUSA300_RS03910=SAUSA300_RS03910	-4.43448	0.410318	36	-5.7626	0.0222496	34	protein_coding	NE	glxK, garK; glycerate 2-kinase [EC:2.7.1.165]	Glycine, serine and threonine metabolism, Glycerolipid metabolism, Glyoxylate and dicarboxylate metabolism, Metabolic pathways, Biosynthesis of secondary metabolites, Microbial metabolism in diverse environments	// phosphorylation // organic acid phosphorylation // // kinase activity // transferase activity // glycerate kinase activity //
USA300FPR3757	SAUSA300_RS03915=pepT	0.474274	0.483221	36	-9.37463	0.00105269	33	protein_coding	NE	pepT; tripeptide aminopeptidase [EC:3.4.11.4]		// peptide catabolic process // peptide metabolic process // proteolysis // cytosol // cytoplasm // metal ion binding // tripeptide aminopeptidase activity // hydrolase activity // zinc ion binding // metallopeptidase activity // peptidase activity // aminopeptidase activity //
USA300FPR3757	SAUSA300_RS03920=SAUSA300_RS03920	3.53463	0.42278	13	-6.93838	0.498341	11	protein_coding	NE			// succinate transport // plasma membrane // membrane // //
USA300FPR3757	SAUSA300_RS03925=SAUSA300_RS03925	6.67416	0.161727	16	-7.72664	0.453634	12	protein_coding	NE			// transmembrane transport // membrane // cytoplasm // transmembrane transporter activity //
USA300FPR3757	SAUSA300_RS03930=SAUSA300_RS03930	-2.57276	0.417382	14	-7.77481	0.0893061	11	protein_coding	NE			// negative regulation of bacterial-type flagellum-dependent cell motility // cell adhesion involved in single-species biofilm formation // cell wall organization // peptidyl-histidine phosphorylation // phosphorelay signal transduction system // membrane // plasma membrane // diguanylate cyclase activity // protein histidine kinase activity // phosphorelay sensor kinase activity //
USA300FPR3757	SAUSA300_RS03935=SAUSA300_RS03935	-9.77622	0.0074005	23	-13.2682	0.00026598	22	protein_coding	E	wecA, tagO, rfe; UDP-GlcNAc:undecaprenyl-phosphate/decaprenyl-phosphate GlcNAc-1-phosphate transferase [EC:2.7.8.33 2.7.8.35]	Metabolic pathways	// cell wall organization // cell wall macromolecule biosynthetic process // lipopolysaccharide biosynthetic process // plasma membrane // membrane // transferase activity // phosphotransferase activity, for other substituted phosphate groups // phospho-N-acetylmuramoyl-pentapeptide-transferase activity //
USA300FPR3757	SAUSA300_RS03940=SAUSA300_RS03940	1.72268	0.49907	12	4.35614	0.196785	12	protein_coding	NE			// regulation of translational initiation // negative regulation of protein phosphorylation // positive regulation of translational initiation in response to starvation // GCN2-mediated signaling // negative regulation of protein kinase activity // polysome // ribosome binding // protein kinase inhibitor activity // polysome binding //
USA300FPR3757	SAUSA300_RS03945=SAUSA300_RS03945	1.24608	0.354489	22	-6.84493	0.133382	20	protein_coding	NE			// // // lipid binding //
USA300FPR3757	SAUSA300_RS03950=SAUSA300_RS03950	-2.43173	0.364245	22	-7.64902	0.0809634	18	protein_coding	NE	comFA; competence protein ComFA		// DNA recombination // double-strand break repair // DNA replication initiation // DNA unwinding involved in DNA replication // // 3'-5' DNA helicase activity // hydrolase activity // ATP binding // DNA binding //
USA300FPR3757	SAUSA300_RS03955=SAUSA300_RS03955	-5.82902	0.103941	13	-0.130564	0.265432	11	protein_coding	NE	comFC; competence protein ComFC		// nucleoside metabolic process // // hypoxanthine phosphoribosyltransferase activity // guanine phosphoribosyltransferase activity //
USA300FPR3757	SAUSA300_RS03960=raiA	1.85239	0.370521	11	-1.07927	0.225927	9	protein_coding	NE			// negative regulation of translational elongation // primary metabolic process // regulation of translation // cytosolic small ribosomal subunit // cytoplasm // ribosomal small subunit binding // ribosome binding //
USA300FPR3757	SAUSA300_RS03965=secA	-1.85077	0.42987	56	-7.61293	0.00160253	54	protein_coding	E	secA; preprotein translocase subunit SecA [EC:7.4.2.8]	Quorum sensing, Protein export, Bacterial secretion system	// intracellular protein transmembrane transport // protein transport by the Sec complex // protein import // protein transport // intracellular protein transport // protein targeting // cell envelope Sec protein transport complex // membrane // plasma membrane // cytosol // cytoplasm // protein-exporting ATPase activity // metal ion binding // ABC-type protein transporter activity // ATP binding…
USA300FPR3757	SAUSA300_RS03970=SAUSA300_RS03970	2.97398	0.115217	5	-9.00995	0.174829	6	protein_coding	NE
USA300FPR3757	SAUSA300_RS03975=SAUSA300_RS03975	2.76847	0.152167	29	-0.687801	0.434065	23	protein_coding	E
USA300FPR3757	SAUSA300_RS03980=SAUSA300_RS03980	8.16698	0.119412	2	8.92532	0.258219	3	protein_coding	NE
USA300FPR3757	SAUSA300_RS03985=SAUSA300_RS03985	-7.24747	0.353967	18	-5.75851	0.0323628	17	protein_coding	NE			// cell wall organization // defense response to bacterium // cytolysis // metabolic process // // hydrolase activity // N-acetylmuramoyl-L-alanine amidase activity // catalytic activity //
USA300FPR3757	SAUSA300_RS03990=SAUSA300_RS03990	-3.97261	0.0663598	8	5.90264	0.0413904	8	protein_coding	NE	K07023; putative hydrolases of HD superfamily		// // // hydrolase activity // nucleotide binding // metal ion binding //
USA300FPR3757	SAUSA300_RS03995=SAUSA300_RS03995	2.50878	0.157121	4	16.1582	0.0444082	5	protein_coding	NE			// // membrane // //
USA300FPR3757	SAUSA300_RS04000=uvrB	-1.28298	0.478952	43	-6.4887	0.00106983	38	protein_coding	NE	uvrB; excinuclease ABC subunit B	Nucleotide excision repair	// nucleotide-excision repair // excinuclease repair complex // ATP hydrolysis activity // hydrolase activity // ATP binding // DNA binding //
USA300FPR3757	SAUSA300_RS04005=uvrA	-4.53039	0.176497	60	-3.94533	0.149915	59	protein_coding	NE	uvrA; excinuclease ABC subunit A	Nucleotide excision repair	// nucleic acid phosphodiester bond hydrolysis // SOS response // cellular response to DNA damage stimulus // nucleotide-excision repair // DNA repair // excinuclease repair complex // cytoplasm // catalytic activity // metal ion binding // ATP hydrolysis activity // excinuclease ABC activity // zinc ion binding // ATP binding // nuclease activity // DNA binding // nucleotide binding //
USA300FPR3757	SAUSA300_RS04010=SAUSA300_RS04010	-0.339773	0.418485	21	-3.88771	0.198479	22	protein_coding	NE	hprK, ptsK; HPr kinase/phosphorylase [EC:2.7.11.- 2.7.4.-]		// phosphorylation // metabolic process // protein phosphorylation // regulation of carbohydrate metabolic process // carbohydrate metabolic process // phosphorelay signal transduction system // cytosol // protein serine/threonine/tyrosine kinase activity // magnesium ion binding // metal ion binding // transferase activity // kinase activity // ATP binding // protein serine/threonine kinase acti…
USA300FPR3757	SAUSA300_RS04015=SAUSA300_RS04015	-6.13743	0.302236	25	-7.94229	0.001831	26	protein_coding	NE	lgt, umpA; phosphatidylglycerol---prolipoprotein diacylglyceryl transferase [EC:2.5.1.145]		// protein phosphopantetheinylation // lipoprotein biosynthetic process // membrane // plasma membrane // phosphatidylglycerol-prolipoprotein diacylglyceryl transferase activity // transferase activity //
USA300FPR3757	SAUSA300_RS04020=SAUSA300_RS04020	-2.46337	0.432661	17	-8.4892	0.00166908	16	protein_coding	NE			// // // transferase activity //
USA300FPR3757	SAUSA300_RS04025=SAUSA300_RS04025	-1.41856	0.440008	30	-6.83603	0.0287167	27	protein_coding	NE
USA300FPR3757	SAUSA300_RS04030=trxB	-1.51979	0.430554	29	-3.11924	0.110599	29	protein_coding	E	trxB, TRR; thioredoxin reductase (NADPH) [EC:1.8.1.9]	Selenocompound metabolism	// cell redox homeostasis // removal of superoxide radicals // cytoplasm // oxidoreductase activity // thioredoxin-disulfide reductase activity //
USA300FPR3757	SAUSA300_RS04040=rapZ	-1.92817	0.457587	17	-1.28889	0.425183	17	protein_coding	NE	rapZ; RNase adapter protein RapZ		// // // GTP binding // ATP binding // nucleotide binding //
USA300FPR3757	SAUSA300_RS04045=SAUSA300_RS04045	-2.54542	0.290333	33	-10.0771	0.000270936	29	protein_coding	NE			// regulation of cell shape // cytoplasm // LPPG:FO 2-phospho-L-lactate transferase activity //
USA300FPR3757	SAUSA300_RS04050=whiA	-7.0295	0.045647	15	-6.31761	0.0416728	16	protein_coding	NE	whiA; cell division protein WhiA		// cell division // cell cycle // regulation of sporulation // // DNA binding //
USA300FPR3757	SAUSA300_RS04060=clpP	-2.52765	0.49907	12	-1.83833	0.432318	11	protein_coding	NE	clpP, CLPP; ATP-dependent Clp protease, protease subunit [EC:3.4.21.92]		// protein quality control for misfolded or incompletely synthesized proteins // proteolysis // endopeptidase Clp complex // cytoplasm // ATPase binding // ATP-dependent peptidase activity // hydrolase activity // serine-type peptidase activity // peptidase activity // serine-type endopeptidase activity //
USA300FPR3757	SAUSA300_RS04065=SAUSA300_RS04065	0.538901	0.312109	27	-5.48548	0.23785	21	protein_coding	NE	K07071; uncharacterized protein		// // // catalytic activity //
USA300FPR3757	SAUSA300_RS04070=SAUSA300_RS04070	5.56524	0.0232459	10	0.0847882	0.377344	9	protein_coding	NE			// // membrane // //
USA300FPR3757	SAUSA300_RS04075=SAUSA300_RS04075	-1.94156	0.412209	27	-3.73896	0.112095	24	protein_coding	NE	cggR; central glycolytic genes regulator		// // // carbohydrate binding //
USA300FPR3757	SAUSA300_RS04080=gap	1.7285	0.16599	19	2.66276	0.0681237	18	protein_coding	E	GAPDH, gapA; glyceraldehyde 3-phosphate dehydrogenase [EC:1.2.1.12]	Glycolysis / Gluconeogenesis, Metabolic pathways, Biosynthesis of secondary metabolites, Microbial metabolism in diverse environments, Carbon metabolism, Biosynthesis of amino acids	// glucose metabolic process // // glyceraldehyde-3-phosphate dehydrogenase (NAD+) (phosphorylating) activity // nucleotide binding // NAD binding // NADP binding // oxidoreductase activity, acting on the aldehyde or oxo group of donors, NAD or NADP as acceptor // oxidoreductase activity //
USA300FPR3757	SAUSA300_RS04085=SAUSA300_RS04085	-1.79372	0.457345	30	-5.55478	0.137709	27	protein_coding	E	PGK, pgk; phosphoglycerate kinase [EC:2.7.2.3]	Glycolysis / Gluconeogenesis, Metabolic pathways, Biosynthesis of secondary metabolites, Microbial metabolism in diverse environments, Carbon metabolism, Biosynthesis of amino acids	// positive regulation of oxidative phosphorylation // gluconeogenesis // phosphorylation // glycolytic process // cytosol // cytoplasm // ADP binding // transferase activity // kinase activity // ATP binding // phosphoglycerate kinase activity // nucleotide binding //
USA300FPR3757	SAUSA300_RS04090=SAUSA300_RS04090	-3.62409	0.315441	21	-3.73236	0.328664	18	protein_coding	E	TPI, tpiA; triosephosphate isomerase (TIM) [EC:5.3.1.1]	Glycolysis / Gluconeogenesis, Fructose and mannose metabolism, Inositol phosphate metabolism, Metabolic pathways, Biosynthesis of secondary metabolites, Microbial metabolism in diverse environments, Carbon metabolism, Biosynthesis of amino acids	// glyceraldehyde-3-phosphate biosynthetic process // glycerol catabolic process // glycolytic process // gluconeogenesis // cytosol // cytoplasm // isomerase activity // triose-phosphate isomerase activity // catalytic activity //
USA300FPR3757	SAUSA300_RS04095=SAUSA300_RS04095	-4.02719	0.347635	45	-7.87998	0.0118775	45	protein_coding	NE	gpmI; 2,3-bisphosphoglycerate-independent phosphoglycerate mutase [EC:5.4.2.12]	Glycolysis / Gluconeogenesis, Glycine, serine and threonine metabolism, Methane metabolism, Metabolic pathways, Biosynthesis of secondary metabolites, Microbial metabolism in diverse environments, Carbon metabolism, Biosynthesis of amino acids	// cellular carbohydrate metabolic process // glycolytic process // glucose catabolic process // cytosol // cytoplasm // metal ion binding // 2,3-bisphosphoglycerate-independent phosphoglycerate mutase activity // manganese ion binding // isomerase activity // phosphoglycerate mutase activity // catalytic activity //
USA300FPR3757	SAUSA300_RS04100=eno	-0.499384	0.431404	41	-6.62466	0.00227378	38	protein_coding	E	ENO, eno; enolase [EC:4.2.1.11]	Glycolysis / Gluconeogenesis, Methane metabolism, Metabolic pathways, Biosynthesis of secondary metabolites, Microbial metabolism in diverse environments, Carbon metabolism, Biosynthesis of amino acids, RNA degradation	// regulation of vacuole fusion, non-autophagic // glycolytic process // cell surface // cytoplasm // extracellular region // phosphopyruvate hydratase complex // metal ion binding // laminin binding // lyase activity // collagen binding // protein binding // phosphopyruvate hydratase activity // magnesium ion binding //
USA300FPR3757	SAUSA300_RS04105=SAUSA300_RS04105	-10.3509	0.124317	10	-6.98914	0.0467029	10	protein_coding	NE			// // membrane // //
USA300FPR3757	SAUSA300_RS04110=secG	1.98022	0.429998	7	-0.940624	0.319101	5	protein_coding	NE	secG; preprotein translocase subunit SecG	Quorum sensing, Protein export, Bacterial secretion system	// intracellular protein transmembrane transport // protein transport by the Sec complex // protein transport // protein secretion // membrane // plasma membrane // protein-transporting ATPase activity //
USA300FPR3757	SAUSA300_RS04115=SAUSA300_RS04115	4.08518	0.175414	18	-4.11344	0.0612359	16	protein_coding	NE	yvaK; carboxylesterase [EC:3.1.1.1]		// lipid metabolic process // membrane // methyl indole-3-acetate esterase activity // carboxylic ester hydrolase activity // hydrolase activity // lipase activity //
USA300FPR3757	SAUSA300_RS04120=rnr	-2.96373	0.159275	49	-0.35125	0.246262	45	protein_coding	NE	rnr, vacB; ribonuclease R [EC:3.1.13.1]	RNA degradation	// RNA phosphodiester bond hydrolysis, exonucleolytic // RNA phosphodiester bond hydrolysis // nucleic acid phosphodiester bond hydrolysis // RNA metabolic process // cytosol // cytoplasm // hydrolase activity // exoribonuclease II activity // ribonuclease activity // exonuclease activity // nuclease activity // RNA binding // nucleic acid binding //
USA300FPR3757	SAUSA300_RS04125=smpB	-1.82048	0.49907	10	7.80492	0.000341909	11	protein_coding	E	smpB; SsrA-binding protein		// trans-translation-dependent protein tagging // trans-translation // cytosol // cytoplasm // RNA binding //
USA300FPR3757	SAUSA300_RS04135=SAUSA300_RS04135	0.286302	0.162501	9	0.759036	0.258219	8	protein_coding	E
USA300FPR3757	SAUSA300_RS04140=SAUSA300_RS04140	3.5217	0.0595283	11	-7.76028	0.219845	10	protein_coding	NE
USA300FPR3757	SAUSA300_RS04145=SAUSA300_RS04145	-4.3313	0.203717	9	-2.55854	0.359469	8	protein_coding	NE
USA300FPR3757	SAUSA300_RS04150=SAUSA300_RS04150	2.20475	0.49907	4	-3.28209	0.165839	3	protein_coding	NE
USA300FPR3757	SAUSA300_RS04155=SAUSA300_RS04155	-5.79151	0.132799	11	-8.79126	0.0097517	10	protein_coding	NE			// // membrane // //
USA300FPR3757	SAUSA300_RS04160=SAUSA300_RS04160	-0.440653	0.381528	14	-2.03248	0.0803294	14	protein_coding	NE			// // // acetyltransferase activity // acyltransferase activity, transferring groups other than amino-acyl groups // N-acetyltransferase activity //
USA300FPR3757	SAUSA300_RS04165=clfA	-4.88655	0.0733013	60	-3.88603	0.0803294	59	protein_coding	NE	clfA; clumping factor A	Staphylococcus aureus infection	// aggregation of unicellular organisms // cell adhesion // cell wall // extracellular region // fibrinogen binding // fibronectin binding //
USA300FPR3757	SAUSA300_RS04170=vwb	-4.31989	0.140075	22	-0.683864	0.438745	21	protein_coding	NE
USA300FPR3757	SAUSA300_RS04175=emp	2.10955	0.30925	16	-3.23554	0.10368	17	protein_coding	NE			// // cell surface // //
USA300FPR3757	SAUSA300_RS04180=SAUSA300_RS04180	2.57433	0.478952	13	-9.9913	0.00466107	11	protein_coding	NE
USA300FPR3757	SAUSA300_RS04185=SAUSA300_RS04185	-6.25582	0.131711	16	-9.69333	0.000568308	17	protein_coding	NE	nuc; micrococcal nuclease [EC:3.1.31.1]		// nucleic acid phosphodiester bond hydrolysis // RNA catabolic process // membrane // cytoplasm // hydrolase activity // nuclease activity // nucleic acid binding //
USA300FPR3757	SAUSA300_RS04190=SAUSA300_RS04190	3.97092	0.353967	8	-2.8229	0.328088	7	protein_coding	NE	cspA; cold shock protein		// negative regulation of termination of DNA-templated transcription // transcription antitermination // regulation of gene expression // cytosol // cytoplasm // RNA binding // transcription antitermination factor activity, RNA binding // nucleic acid binding //
USA300FPR3757	SAUSA300_RS04195=SAUSA300_RS04195	1.64593	0.353967	5	-13.2475	0.001831	5	protein_coding	NE
USA300FPR3757	SAUSA300_RS04200=SAUSA300_RS04200	-10.3604	0.0119869	8	-9.20197	0.00396402	8	protein_coding	NE
USA300FPR3757	SAUSA300_RS04205=SAUSA300_RS04205	-8.21559	0.19403	13	-3.39831	0.435168	12	protein_coding	NE
USA300FPR3757	SAUSA300_RS04210=SAUSA300_RS04210	2.77288	1	1	2.8018	0.498341	2	protein_coding	NE			// // membrane // //
USA300FPR3757	SAUSA300_RS04215=SAUSA300_RS04215	1.70064	0.103736	2	-7.74037	0.0332818	2	protein_coding	NE			// // membrane // //
USA300FPR3757	SAUSA300_RS04220=SAUSA300_RS04220	2.02455	0.127334	5	-8.33906	0.313346	5	protein_coding	NE
USA300FPR3757	SAUSA300_RS04225=SAUSA300_RS04225	-3.20964	0.0860451	8	9.30391	0.00106218	8	protein_coding	NE
USA300FPR3757	SAUSA300_RS04230=SAUSA300_RS04230	-5.74104	0.340198	23	-3.21266	0.116672	22	protein_coding	NE			// // cytoplasm // phosphatase activity // intramolecular transferase activity, phosphotransferases //
USA300FPR3757	SAUSA300_RS04235=SAUSA300_RS04235	-5.20079	0.27914	12	-8.99906	0.00474087	11	protein_coding	NE	lysE, argO; L-lysine exporter family protein LysE/ArgO		// amino acid transmembrane transport // L-arginine transmembrane transport // amino acid transport // membrane // plasma membrane // amino acid transmembrane transporter activity // L-arginine transmembrane transporter activity //
USA300FPR3757	SAUSA300_RS04240=SAUSA300_RS04240	4.57985	0.0377584	9	-6.01941	0.350192	7	protein_coding	NE			// // // acetyltransferase activity // N-acetyltransferase activity //
USA300FPR3757	SAUSA300_RS04245=SAUSA300_RS04245	-11.1381	0.426406	9	-10.9854	0.0192453	9	protein_coding	NE	osmC, ohr; lipoyl-dependent peroxiredoxin [EC:1.11.1.28]		// response to oxidative stress // // //
USA300FPR3757	SAUSA300_RS04250=SAUSA300_RS04250	-5.80303	0.304398	14	-11.2256	0.0097517	13	protein_coding	NE	aroD; 3-dehydroquinate dehydratase I [EC:4.2.1.10]	Phenylalanine, tyrosine and tryptophan biosynthesis, Metabolic pathways, Biosynthesis of secondary metabolites, Biosynthesis of amino acids	// 3,4-dihydroxybenzoate biosynthetic process // chorismate biosynthetic process // aromatic amino acid family biosynthetic process // amino acid biosynthetic process // // lyase activity // 3-dehydroquinate dehydratase activity // catalytic activity //
USA300FPR3757	SAUSA300_RS04255=SAUSA300_RS04255	3.06343	0.412209	12	-6.67459	0.187201	10	protein_coding	NE			// // // oxidoreductase activity //
USA300FPR3757	SAUSA300_RS04260=SAUSA300_RS04260	-3.32888	0.352177	9	-10.7076	0.0109383	9	protein_coding	NE			// cell redox homeostasis // cellular response to oxidative stress // cytoplasm // cytosol // oxidoreductase activity // protein-disulfide reductase (NAD(P)) activity // oxidoreductase activity, acting on a sulfur group of donors, disulfide as acceptor // protein-disulfide reductase activity // thioredoxin-disulfide reductase activity //
USA300FPR3757	SAUSA300_RS04265=SAUSA300_RS04265	1.24035	0.42423	8	4.13554	0.00962501	7	protein_coding	NE	arsC; arsenate reductase (glutaredoxin) [EC:1.20.4.1]		// // cytosol // //
USA300FPR3757	SAUSA300_RS04270=gcvH	1.45752	0.299245	10	-10.1004	0.0855776	7	protein_coding	NE	gcvH, GCSH; glycine cleavage system H protein	Glycine, serine and threonine metabolism, Glyoxylate and dicarboxylate metabolism, Metabolic pathways, Biosynthesis of secondary metabolites, Carbon metabolism	// protein lipoylation // glycine decarboxylation via glycine cleavage system // cytoplasm // cytosol // glycine cleavage complex // //
USA300FPR3757	SAUSA300_RS04275=SAUSA300_RS04275	-18.6901	1	1	10.0697	0.498341	2	protein_coding	NE
USA300FPR3757	SAUSA300_RS04280=SAUSA300_RS04280	5.61108	0.0377584	19	-3.99995	0.0749345	19	protein_coding	NE
USA300FPR3757	SAUSA300_RS04290=SAUSA300_RS04290	-7.47123	0.0663598	8	-3.28386	0.132982	8	protein_coding	NE	yusF; toprim domain protein
USA300FPR3757	SAUSA300_RS04295=SAUSA300_RS04295	-10.9357	0.0267496	7	-6.13731	0.135763	7	protein_coding	NE			// cell redox homeostasis // cellular response to oxidative stress // cytosol // protein-disulfide reductase (NAD(P)) activity // oxidoreductase activity, acting on a sulfur group of donors, disulfide as acceptor // protein-disulfide reductase activity // thioredoxin-disulfide reductase activity //
USA300FPR3757	SAUSA300_RS04300=SAUSA300_RS04300	-3.4659	0.402285	19	-7.49326	0.0749345	19	protein_coding	NE	metN; D-methionine transport system ATP-binding protein	ABC transporters	// D-methionine transport // amino acid transmembrane transport // amino acid transport // membrane // plasma membrane // ABC-type D-methionine transporter activity // ABC-type amino acid transporter activity // ATP hydrolysis activity // ATP binding // nucleotide binding // transporter activity //
USA300FPR3757	SAUSA300_RS04305=SAUSA300_RS04305	6.15404	0.0707093	17	1.73628	0.214395	17	protein_coding	NE	metI; D-methionine transport system permease protein	ABC transporters	// nickel cation transport // amino acid transport // transmembrane transport // D-methionine transport // membrane // plasma membrane // transporter activity //
USA300FPR3757	SAUSA300_RS04310=SAUSA300_RS04310	-0.630819	0.453233	13	-3.94027	0.219845	13	protein_coding	NE	metQ; D-methionine transport system substrate-binding protein	ABC transporters	// // membrane // transporter activity //
USA300FPR3757	SAUSA300_RS04315=SAUSA300_RS04315	-2.76492	0.461098	26	-4.53005	0.0659273	24	protein_coding	NE
USA300FPR3757	SAUSA300_RS04320=sek	3.85624	0.101772	15	6.54396	0.00776011	13	protein_coding	NE	se; staphylococcal enterotoxin	Staphylococcus aureus infection
USA300FPR3757	SAUSA300_RS04325=seq	-1.29165	0.0421148	15	-1.69124	0.19128	15	protein_coding	NE	se; staphylococcal enterotoxin	Staphylococcus aureus infection
USA300FPR3757	SAUSA300_RS04330=SAUSA300_RS04330	-8.89235	0.19764	11	-5.32654	0.219845	10	protein_coding	NE
USA300FPR3757	SAUSA300_RS04335=SAUSA300_RS04335	6.04118	0.152167	4	1.21983	0.33237	3	protein_coding	E
USA300FPR3757	SAUSA300_RS04340=SAUSA300_RS04340	-9.39145	0.0690182	8	-1.95682	0.377344	9	protein_coding	NE
USA300FPR3757	SAUSA300_RS04345=SAUSA300_RS04345	0.930753	0.483691	9	-0.0911943	0.498341	7	protein_coding	NE
USA300FPR3757	SAUSA300_RS04350=SAUSA300_RS04350	-3.40583	0.289792	3	-7.38059	0.112147	4	protein_coding	NE
USA300FPR3757	SAUSA300_RS04355=SAUSA300_RS04355	1.7086	0.455169	9	2.1421	0.219845	8	protein_coding	NE
USA300FPR3757	SAUSA300_RS04360=SAUSA300_RS04360	5.68226	0.449117	6	-7.33496	0.174829	6	protein_coding	NE
USA300FPR3757	SAUSA300_RS04365=SAUSA300_RS04365	-1.92033	0.49907	55	-6.76176	0.0547505	52	protein_coding	NE	K06919; putative DNA primase/helicase
USA300FPR3757	SAUSA300_RS04370=SAUSA300_RS04370	-3.37771	0.0956418	13	-7.86415	0.0101061	13	protein_coding	NE
USA300FPR3757	SAUSA300_RS04375=SAUSA300_RS04375	10.3038	0.0251919	3	-17.5053	1	1	protein_coding	NE
USA300FPR3757	SAUSA300_RS04380=SAUSA300_RS04380	-5.87389	0.0349291	27	-7.06731	0.022736	27	protein_coding	NE
USA300FPR3757	SAUSA300_RS04385=SAUSA300_RS04385	-2.8159	0.199997	11	-4.45844	0.075346	11	protein_coding	NE
USA300FPR3757	SAUSA300_RS04390=SAUSA300_RS04390	1.63137	0.227323	13	14.9967	0.0097517	13	protein_coding	NE
USA300FPR3757	SAUSA300_RS04395=SAUSA300_RS04395	2.52351	0.245902	10	-2.15966	0.150536	9	protein_coding	NE
USA300FPR3757	SAUSA300_RS04400=SAUSA300_RS04400	-0.671218	0.49907	4	-5.10516	0.498341	2	protein_coding	NE
USA300FPR3757	SAUSA300_RS04405=SAUSA300_RS04405	-2.77359	0.284783	26	-7.90772	0.01966	25	protein_coding	NE	K08974; putative membrane protein		// // membrane // //
USA300FPR3757	SAUSA300_RS04410=sufC	2.94779	0.157121	24	-5.93023	0.0520316	18	protein_coding	E	sufC; Fe-S cluster assembly ATP-binding protein		// // // ATP hydrolysis activity // ATP binding // nucleotide binding //
USA300FPR3757	SAUSA300_RS04415=sufD	0.900815	0.305754	31	-4.92158	0.123053	27	protein_coding	E	sufD; Fe-S cluster assembly protein SufD		// iron-sulfur cluster assembly // // //
USA300FPR3757	SAUSA300_RS04420=SAUSA300_RS04420	-4.04054	0.286193	33	-2.94874	0.498341	32	protein_coding	E	sufS; cysteine desulfurase / selenocysteine lyase [EC:2.8.1.7 4.4.1.16]	Selenocompound metabolism, Metabolic pathways	// cysteine metabolic process // // cysteine desulfurase activity // pyridoxal phosphate binding // transferase activity // transaminase activity // catalytic activity //
USA300FPR3757	SAUSA300_RS04425=SAUSA300_RS04425	-3.91805	0.49907	10	-12.6376	0.00742128	10	protein_coding	E	iscU, nifU; nitrogen fixation protein NifU and related proteins		// protein maturation by iron-sulfur cluster transfer // iron-sulfur cluster assembly // cellular iron ion homeostasis // cytoplasm // 4 iron, 4 sulfur cluster binding // 2 iron, 2 sulfur cluster binding // iron-sulfur cluster binding // iron-sulfur transferase activity // ferrous iron binding // iron ion binding //
USA300FPR3757	SAUSA300_RS04430=sufB	-2.87173	0.261386	37	-6.73689	0.00420818	35	protein_coding	E	sufB; Fe-S cluster assembly protein SufB		// iron-sulfur cluster assembly // // //
USA300FPR3757	SAUSA300_RS04435=SAUSA300_RS04435	-1.70876	0.30888	3	7.71088	0.319101	5	protein_coding	NE
USA300FPR3757	SAUSA300_RS04440=SAUSA300_RS04440	-5.07351	0.0251919	3	2.10882	0.268854	3	protein_coding	NE			// // membrane // //
USA300FPR3757	SAUSA300_RS04445=SAUSA300_RS04445	-4.30919	0.0616418	26	-2.31052	0.459799	27	protein_coding	NE	tlyC; putative hemolysin		// // membrane // plasma membrane // //
USA300FPR3757	SAUSA300_RS04450=SAUSA300_RS04450	-1.58806	0.373811	32	-4.99029	0.136302	31	protein_coding	NE	ncd2, npd; nitronate monooxygenase [EC:1.13.12.16]	Nitrogen metabolism, Metabolic pathways	// response to toxic substance // // nucleotide binding // nitronate monooxygenase activity // oxidoreductase activity // monooxygenase activity // catalytic activity //
USA300FPR3757	SAUSA300_RS04455=SAUSA300_RS04455	6.08872	1	1	-11.9771	1	1	protein_coding	NE
USA300FPR3757	SAUSA300_RS04460=SAUSA300_RS04460	-4.38616	0.106478	22	-0.977312	0.267202	20	protein_coding	NE
USA300FPR3757	SAUSA300_RS04465=SAUSA300_RS04465	-6.95167	0.00854468	22	-4.46858	0.0803294	21	protein_coding	NE	K07090; uncharacterized protein		// // membrane // plasma membrane // transporter activity //
USA300FPR3757	SAUSA300_RS04470=SAUSA300_RS04470	-0.342721	0.397139	31	-3.14403	0.167975	29	protein_coding	NE			// dephosphorylation // nucleotide catabolic process // outer membrane-bounded periplasmic space // UDP-sugar diphosphatase activity // 5'-nucleotidase activity // hydrolase activity // nucleotide binding //
USA300FPR3757	SAUSA300_RS04475=lipA	3.96278	0.353967	18	-0.69263	0.473041	18	protein_coding	NE	lipA, LIAS, LIP1, LIP5; lipoyl synthase [EC:2.8.1.8]	Lipoic acid metabolism, Metabolic pathways, Biosynthesis of cofactors	// protein lipoylation // lipoate biosynthetic process // mitochondrion // cytoplasm // sulfurtransferase activity // 4 iron, 4 sulfur cluster binding // iron-sulfur cluster binding // metal ion binding // lipoate synthase activity // transferase activity // catalytic activity //
USA300FPR3757	SAUSA300_RS04480=SAUSA300_RS04480	9.96381	0.0251919	3	14.0492	0.112147	4	protein_coding	NE
USA300FPR3757	SAUSA300_RS04485=SAUSA300_RS04485	1.16234	0.443684	8	-1.70516	0.382755	7	protein_coding	NE
USA300FPR3757	SAUSA300_RS04490=SAUSA300_RS04490	-4.99429	0.122396	7	-9.66774	0.0855776	7	protein_coding	NE			// RNA phosphodiester bond hydrolysis // nucleic acid phosphodiester bond hydrolysis // toxin-antitoxin complex // ribonuclease activity // nuclease activity // hydrolase activity //
USA300FPR3757	SAUSA300_RS04495=SAUSA300_RS04495	-2.62795	0.44244	23	-5.09493	0.0909596	23	protein_coding	NE	E3.1.3.41; 4-nitrophenyl phosphatase [EC:3.1.3.41]	Aminobenzoate degradation, Microbial metabolism in diverse environments	// dephosphorylation // // phosphatase activity // metal ion binding // hydrolase activity //
USA300FPR3757	SAUSA300_RS04500=SAUSA300_RS04500	-4.55991	0.353285	22	-11.0875	6.81951e-05	19	protein_coding	NE	gyaR, GOR1; glyoxylate reductase [EC:1.1.1.26]	Glyoxylate and dicarboxylate metabolism, Metabolic pathways, Biosynthesis of secondary metabolites, Microbial metabolism in diverse environments	// // cytosol // oxidoreductase activity, acting on CH-OH group of donors // NAD binding // glyoxylate reductase (NADP+) activity // hydroxypyruvate reductase activity // oxidoreductase activity, acting on the CH-OH group of donors, NAD or NADP as acceptor // oxidoreductase activity //
USA300FPR3757	SAUSA300_RS04505=SAUSA300_RS04505	0	1	0	0	1	0	protein_coding	NE
USA300FPR3757	SAUSA300_RS04510=SAUSA300_RS04510	3.6876	0.0583661	2	4.33651	0.055091	2	protein_coding	NE			// // membrane // //
USA300FPR3757	SAUSA300_RS04515=dltA	-2.89832	0.308266	42	-15.9763	3.72472e-07	38	protein_coding	E	dltA; D-alanine--poly(phosphoribitol) ligase subunit 1 [EC:6.1.1.13]	D-Alanine metabolism, Metabolic pathways, Cationic antimicrobial peptide (CAMP) resistance, Two-component system, Staphylococcus aureus infection	// lipoteichoic acid biosynthetic process // cytoplasm // D-alanine [D-alanyl carrier protein] ligase activity // ligase activity // ATP binding // nucleotide binding //
USA300FPR3757	SAUSA300_RS04520=dltB	0.585828	0.309932	29	-12.8699	9.67295e-06	27	protein_coding	NE	dltB; membrane protein involved in D-alanine export	Cationic antimicrobial peptide (CAMP) resistance, Two-component system, Staphylococcus aureus infection	// lipoteichoic acid biosynthetic process // plasma membrane // membrane // transferase activity // acyltransferase activity //
USA300FPR3757	SAUSA300_RS04525=dltC	3.55598	0.169448	4	-21.2688	0.00466107	4	protein_coding	NE	dltC; D-alanine--poly(phosphoribitol) ligase subunit 2 [EC:6.1.1.13]	D-Alanine metabolism, Metabolic pathways, Cationic antimicrobial peptide (CAMP) resistance, Two-component system, Staphylococcus aureus infection	// cell wall organization // teichoic acid D-alanylation // lipoteichoic acid biosynthetic process // teichoic acid biosynthetic process // cytoplasm // D-alanyl carrier activity //
USA300FPR3757	SAUSA300_RS04530=dltD	-2.33924	0.199864	28	-11.5725	1.68416e-05	27	protein_coding	NE	dltD; D-alanine transfer protein	Cationic antimicrobial peptide (CAMP) resistance, Two-component system, Staphylococcus aureus infection	// lipoteichoic acid biosynthetic process // membrane // plasma membrane // //
USA300FPR3757	SAUSA300_RS04535=SAUSA300_RS04535	-2.81321	0.0773522	9	-5.57518	0.121672	9	protein_coding	NE			// protein maturation by iron-sulfur cluster transfer // iron-sulfur cluster assembly // cytoplasm // 4 iron, 4 sulfur cluster binding // iron-sulfur cluster binding // iron ion binding //
USA300FPR3757	SAUSA300_RS04540=SAUSA300_RS04540	-2.29301	0.449117	8	-1.53314	0.333576	8	protein_coding	NE
USA300FPR3757	SAUSA300_RS04545=SAUSA300_RS04545	-4.02234	0.300659	35	-4.78123	0.07463	33	protein_coding	NE	ndh; NADH:ubiquinone reductase (H+-translocating) [EC:7.1.1.2]	Oxidative phosphorylation	// NADH oxidation // // NADH dehydrogenase activity // oxidoreductase activity //
USA300FPR3757	SAUSA300_RS04550=SAUSA300_RS04550	-1.58634	0.199997	11	-7.2714	0.0401049	11	protein_coding	NE
USA300FPR3757	SAUSA300_RS04555=SAUSA300_RS04555	-4.05992	0.178565	16	-5.68527	0.07463	16	protein_coding	NE	iscA; iron-sulfur cluster assembly protein		// iron-sulfur cluster assembly // protein maturation by iron-sulfur cluster transfer // cytoplasm // 2 iron, 2 sulfur cluster binding // iron-sulfur cluster binding // structural molecule activity //
USA300FPR3757	SAUSA300_RS04560=SAUSA300_RS04560	-1.25721	0.487928	39	-5.05345	0.0118775	36	protein_coding	NE	ndh; NADH:ubiquinone reductase (H+-translocating) [EC:7.1.1.2]	Oxidative phosphorylation	// aerobic electron transport chain // membrane // plasma membrane // NADH dehydrogenase (quinone) activity // oxidoreductase activity // NAD(P)H dehydrogenase (quinone) activity //
USA300FPR3757	SAUSA300_RS04565=SAUSA300_RS04565	-1.59651	0.242302	32	-4.203	0.0183092	32	protein_coding	NE	CARP, pepA; leucyl aminopeptidase [EC:3.4.11.1]	Glutathione metabolism, Metabolic pathways	// protein metabolic process // proteolysis // cytoplasm // metal ion binding // metalloaminopeptidase activity // manganese ion binding // hydrolase activity // peptidase activity // aminopeptidase activity //
USA300FPR3757	SAUSA300_RS04570=SAUSA300_RS04570	-0.798759	0.454683	34	-4.30082	0.0868795	33	protein_coding	NE	yuiF; putative amino acid transporter		// // plasma membrane // membrane // transporter activity //
USA300FPR3757	SAUSA300_RS04575=SAUSA300_RS04575	-3.58395	0.416825	11	0.924421	0.356672	10	protein_coding	NE			// // cytosol // 1,4-dihydroxy-2-naphthoyl-CoA thioesterase activity // CoA hydrolase activity //
USA300FPR3757	SAUSA300_RS04580=SAUSA300_RS04580	5.37666	0.243284	21	-4.73457	0.256403	19	protein_coding	NE			// cellular biosynthetic process // organonitrogen compound biosynthetic process // // oxidoreductase activity //
USA300FPR3757	SAUSA300_RS04585=SAUSA300_RS04585	-6.25125	0.0773522	9	-7.83985	0.0662007	10	protein_coding	NE	mnhG, mrpG; multicomponent Na+:H+ antiporter subunit G		// sodium ion transmembrane transport // proton transmembrane transport // inorganic cation transmembrane transport // sodium ion transport // ion transport // membrane // plasma membrane // sodium:proton antiporter activity // antiporter activity // monovalent cation:proton antiporter activity // transporter activity //
USA300FPR3757	SAUSA300_RS04590=SAUSA300_RS04590	-0.284167	0.425076	6	-3.07324	0.117587	7	protein_coding	NE	mnhF, mrpF; multicomponent Na+:H+ antiporter subunit F		// proton transmembrane transport // sodium ion transmembrane transport // ion transmembrane transport // sodium ion transport // ion transport // membrane // plasma membrane // sodium:proton antiporter activity // antiporter activity // ion transmembrane transporter activity // transporter activity //
USA300FPR3757	SAUSA300_RS04595=SAUSA300_RS04595	1.19343	0.45613	10	-0.400867	0.303979	12	protein_coding	NE	mnhE, mrpE; multicomponent Na+:H+ antiporter subunit E		// proton transmembrane transport // sodium ion transport // cation transport // ion transport // membrane // plasma membrane // antiporter activity // cation transmembrane transporter activity // transporter activity //
USA300FPR3757	SAUSA300_RS04600=SAUSA300_RS04600	-2.00978	0.115804	34	1.13076	0.48117	32	protein_coding	NE	mnhD, mrpD; multicomponent Na+:H+ antiporter subunit D		// proton transmembrane transport // anion transmembrane transport // potassium ion transmembrane transport // transmembrane transport // ATP synthesis coupled electron transport // sodium ion transport // cation transport // ion transport // membrane // plasma membrane // potassium:proton antiporter activity // antiporter activity // NADH dehydrogenase (ubiquinone) activity //
USA300FPR3757	SAUSA300_RS04605=SAUSA300_RS04605	-0.597333	0.35891	5	-13.8636	0.0456223	5	protein_coding	NE	mnhC, mrpC; multicomponent Na+:H+ antiporter subunit C		// proton transmembrane transport // cation transmembrane transport // transmembrane transport // sodium ion transport // cation transport // ion transport // membrane // plasma membrane // antiporter activity // cation transmembrane transporter activity // transporter activity //
USA300FPR3757	SAUSA300_RS04610=SAUSA300_RS04610	0.440603	0.35891	14	4.76006	0.0698394	15	protein_coding	NE	mnhB, mrpB; multicomponent Na+:H+ antiporter subunit B		// proton transmembrane transport // cation transmembrane transport // transmembrane transport // sodium ion transport // cation transport // ion transport // membrane // plasma membrane // antiporter activity // cation transmembrane transporter activity // transporter activity //
USA300FPR3757	SAUSA300_RS04615=SAUSA300_RS04615	1.53023	0.200712	61	2.61439	0.162848	59	protein_coding	NE	mnhA, mrpA; multicomponent Na+:H+ antiporter subunit A		// inorganic cation transmembrane transport // proton transmembrane transport // transmembrane transport // ATP synthesis coupled electron transport // cellular monovalent inorganic cation homeostasis // sodium ion transport // ion transport // membrane // plasma membrane // monovalent cation:proton antiporter activity // antiporter activity // NADH dehydrogenase (ubiquinone) activity // transpor…
USA300FPR3757	SAUSA300_RS04620=SAUSA300_RS04620	-2.82555	0.218522	6	-2.98158	0.498341	4	protein_coding	NE	kapB; kinase-associated protein B	Two-component system
USA300FPR3757	SAUSA300_RS04625=SAUSA300_RS04625	-6.60862	0.140075	22	-13.9301	6.66143e-05	21	protein_coding	NE	PPIB, ppiB; peptidyl-prolyl cis-trans isomerase B (cyclophilin B) [EC:5.2.1.8]		// protein peptidyl-prolyl isomerization // // isomerase activity // peptidyl-prolyl cis-trans isomerase activity //
USA300FPR3757	SAUSA300_RS04630=SAUSA300_RS04630	-6.28232	0.00565321	9	-11.2451	0.000929427	10	protein_coding	NE	GSP13; general stress protein 13		// translation // cytosolic small ribosomal subunit // RNA binding // structural constituent of ribosome // mRNA binding // nucleic acid binding //
USA300FPR3757	SAUSA300_RS04635=SAUSA300_RS04635	-5.37671	0.0663598	31	-11.2384	0.00939021	30	protein_coding	NE			// // // oxidoreductase activity // FMN binding // catalytic activity //
USA300FPR3757	SAUSA300_RS04640=SAUSA300_RS04640	-2.37665	0.422064	40	-2.20769	0.4708	38	protein_coding	NE	rocD, OAT; ornithine--oxo-acid transaminase [EC:2.6.1.13]	Arginine and proline metabolism, Metabolic pathways, Biosynthesis of secondary metabolites	// L-proline biosynthetic process // amino acid biosynthetic process // proline biosynthetic process // cytoplasm // ornithine(lysine) transaminase activity // identical protein binding // pyridoxal phosphate binding // transferase activity // transaminase activity // ornithine-oxo-acid transaminase activity // catalytic activity //
USA300FPR3757	SAUSA300_RS04645=SAUSA300_RS04645	-0.566497	0.402285	46	-6.21865	0.0204279	41	protein_coding	NE	gudB, rocG; glutamate dehydrogenase [EC:1.4.1.2]	Arginine biosynthesis, Alanine, aspartate and glutamate metabolism, Taurine and hypotaurine metabolism, Nitrogen metabolism, Metabolic pathways, Microbial metabolism in diverse environments	// carboxylic acid metabolic process // glutamate catabolic process // amino acid metabolic process // // glutamate dehydrogenase [NAD(P)+] activity // glutamate dehydrogenase (NAD+) activity // nucleotide binding // oxidoreductase activity, acting on the CH-NH2 group of donors, NAD or NADP as acceptor // oxidoreductase activity //
USA300FPR3757	SAUSA300_RS04655=SAUSA300_RS04655	-1.83041	0.35891	21	-5.84762	0.00637332	21	protein_coding	NE	E3.1.4.46, glpQ, ugpQ; glycerophosphoryl diester phosphodiesterase [EC:3.1.4.46]	Glycerophospholipid metabolism	// lipid metabolic process // // phosphoric diester hydrolase activity //
USA300FPR3757	SAUSA300_RS04660=argH	-7.56837	0.0158653	31	-4.36226	0.206729	31	protein_coding	NE	argH, ASL; argininosuccinate lyase [EC:4.3.2.1]	Arginine biosynthesis, Alanine, aspartate and glutamate metabolism, Metabolic pathways, Biosynthesis of secondary metabolites, Biosynthesis of amino acids	// arginine biosynthetic process via ornithine // amino acid biosynthetic process // arginine biosynthetic process // cytosol // cytoplasm // lyase activity // argininosuccinate lyase activity // catalytic activity //
USA300FPR3757	SAUSA300_RS04665=SAUSA300_RS04665	-6.19811	0.0906587	33	-7.29465	0.00796617	33	protein_coding	NE	argG, ASS1; argininosuccinate synthase [EC:6.3.4.5]	Arginine biosynthesis, Alanine, aspartate and glutamate metabolism, Metabolic pathways, Biosynthesis of secondary metabolites, Biosynthesis of amino acids	// amino acid biosynthetic process // arginine biosynthetic process // argininosuccinate metabolic process // urea cycle // cytoplasm // ligase activity // ATP binding // argininosuccinate synthase activity // nucleotide binding //
USA300FPR3757	SAUSA300_RS04670=SAUSA300_RS04670	-0.740222	0.418481	30	-7.64519	0.0017968	28	protein_coding	E	GPI, pgi; glucose-6-phosphate isomerase [EC:5.3.1.9]	Glycolysis / Gluconeogenesis, Pentose phosphate pathway, Starch and sucrose metabolism, Amino sugar and nucleotide sugar metabolism, Metabolic pathways, Biosynthesis of secondary metabolites, Microbial metabolism in diverse environments, Carbon metabolism	// carbohydrate derivative metabolic process // glucose 6-phosphate metabolic process // glycolytic process // gluconeogenesis // cytosol // cytoplasm // carbohydrate derivative binding // monosaccharide binding // intramolecular transferase activity // isomerase activity // glucose-6-phosphate isomerase activity //
USA300FPR3757	SAUSA300_RS04675=SAUSA300_RS04675	1.08835	0.157456	13	2.79115	0.374973	13	protein_coding	NE			// // plasma membrane // membrane // //
USA300FPR3757	SAUSA300_RS04680=lepB	3.03387	0.495612	13	-2.37294	0.0326787	12	protein_coding	NE	lepB; signal peptidase I [EC:3.4.21.89]	Protein export	// signal peptide processing // proteolysis // plasma membrane // membrane // serine-type endopeptidase activity // hydrolase activity // serine-type peptidase activity // peptidase activity //
USA300FPR3757	SAUSA300_RS04685=lepB	0.503159	0.155286	14	-3.79588	0.295578	14	protein_coding	E	lepB; signal peptidase I [EC:3.4.21.89]	Protein export	// proteolysis // signal peptide processing // plasma membrane // membrane // serine-type endopeptidase activity // hydrolase activity // serine-type peptidase activity // peptidase activity //
USA300FPR3757	SAUSA300_RS04690=addB	-7.02876	0.0126263	49	-2.37719	0.498341	49	protein_coding	E	addB; ATP-dependent helicase/nuclease subunit B [EC:3.1.-.- 3.6.4.12]		// recombinational repair // nucleic acid phosphodiester bond hydrolysis // DNA duplex unwinding // cellular response to DNA damage stimulus // DNA repair // double-strand break repair via homologous recombination // DNA helicase complex // cytosol // ATP hydrolysis activity // DNA helicase activity // 3'-5' DNA helicase activity // 5'-3' exonuclease activity // double-stranded DNA binding // 4 i…
USA300FPR3757	SAUSA300_RS04695=addA	-1.00049	0.427106	61	-5.31925	0.143676	57	protein_coding	E	addA; ATP-dependent helicase/nuclease subunit A [EC:3.1.-.- 3.6.4.12]		// recombinational repair // double-strand break repair via homologous recombination // nucleic acid phosphodiester bond hydrolysis // DNA duplex unwinding // cellular response to DNA damage stimulus // double-strand break repair // DNA repair // DNA helicase complex // cytosol // ATP hydrolysis activity // DNA helicase activity // 3'-5' DNA helicase activity // 3'-5' exonuclease activity // doub…
USA300FPR3757	SAUSA300_RS04700=SAUSA300_RS04700	-0.108548	0.239171	22	-2.26319	0.181231	23	protein_coding	NE			// // // acetylpyruvate hydrolase activity // hydrolase activity // metal ion binding // catalytic activity //
USA300FPR3757	SAUSA300_RS04705=SAUSA300_RS04705	-0.0417096	0.37485	11	1.70779	0.399983	9	protein_coding	NE			// // membrane // plasma membrane // //
USA300FPR3757	SAUSA300_RS04710=SAUSA300_RS04710	-0.23465	0.261437	31	-10.0795	0.000258697	28	protein_coding	NE	cdr; CoA-disulfide reductase [EC:1.8.1.14]		// protein phosphopantetheinylation // cell redox homeostasis // // NADP binding // flavin adenine dinucleotide binding // CoA-disulfide reductase activity // oxidoreductase activity // protein disulfide isomerase activity //
USA300FPR3757	SAUSA300_RS04715=SAUSA300_RS04715	0.0754342	0.369981	19	-4.63978	0.0547505	17	protein_coding	NE	ycsE, yitU, ywtE; 5-amino-6-(5-phospho-D-ribitylamino)uracil phosphatase [EC:3.1.3.104]	Riboflavin metabolism, Metabolic pathways, Biosynthesis of secondary metabolites, Biosynthesis of cofactors	// dephosphorylation // cytosol // phosphatase activity // magnesium ion binding // hydrolase activity //
USA300FPR3757	SAUSA300_RS04720=SAUSA300_RS04720	-2.41209	0.427167	14	-6.5692	0.0160263	15	protein_coding	NE
USA300FPR3757	SAUSA300_RS04725=SAUSA300_RS04725	0.154493	0.299245	42	-0.896771	0.285387	40	protein_coding	NE			// cellular polysaccharide biosynthetic process // lipopolysaccharide biosynthetic process // membrane // acyltransferase activity // acyltransferase activity, transferring groups other than amino-acyl groups //
USA300FPR3757	SAUSA300_RS04730=clpB	-3.02666	0.243284	55	-3.7972	0.114502	50	protein_coding	NE	clpB; ATP-dependent Clp protease ATP-binding subunit ClpB		// cellular response to heat // protein refolding // response to heat // proteolysis // cytoplasm // ATP hydrolysis activity // peptidase activity // ATP binding // nucleotide binding //
USA300FPR3757	SAUSA300_RS04735=SAUSA300_RS04735	0.458606	0.0989409	10	-3.63698	0.39387	9	protein_coding	NE			// DNA-templated transcription // regulation of DNA-templated transcription // // DNA binding // transcription cis-regulatory region binding // DNA-binding transcription factor activity //
USA300FPR3757	SAUSA300_RS04740=SAUSA300_RS04740	7.71476	0.0267649	13	-6.57593	0.00562633	11	protein_coding	NE	leuA, IMS; 2-isopropylmalate synthase [EC:2.3.3.13]	Valine, leucine and isoleucine biosynthesis, Pyruvate metabolism, Metabolic pathways, Biosynthesis of secondary metabolites, 2-Oxocarboxylic acid metabolism, Biosynthesis of amino acids	// cellular biosynthetic process // oxoacid metabolic process // organonitrogen compound biosynthetic process // leucine biosynthetic process // carboxylic acid metabolic process // cytosol // acyltransferase activity, acyl groups converted into alkyl on transfer // acyltransferase activity // transferase activity // 2-isopropylmalate synthase activity // catalytic activity //
USA300FPR3757	SAUSA300_RS04745=SAUSA300_RS04745	9.19119	0.0421148	9	-2.53486	0.219845	8	protein_coding	NE			// regulation of translational fidelity // tRNA threonylcarbamoyladenosine modification // cytoplasm // nucleotidyltransferase activity // double-stranded RNA binding // tRNA binding //
USA300FPR3757	SAUSA300_RS04750=SAUSA300_RS04750	1.0422	0.5	7	10.7039	0.0101061	10	protein_coding	NE			// // plasma membrane // membrane // //
USA300FPR3757	SAUSA300_RS04755=SAUSA300_RS04755	-9.65728	0.00349745	13	-0.177272	0.441625	13	protein_coding	NE
USA300FPR3757	SAUSA300_RS04760=SAUSA300_RS04760	1.1379	0.302236	14	-0.206911	0.28453	11	protein_coding	NE	eap, map; protein Map	Staphylococcus aureus infection
USA300FPR3757	SAUSA300_RS04765=SAUSA300_RS04765	-1.25635	0.391345	7	-0.118106	0.424228	7	protein_coding	NE			// // membrane // //
USA300FPR3757	SAUSA300_RS04770=SAUSA300_RS04770	-3.61532	0.452522	25	-7.71691	0.00372888	25	protein_coding	E	fabH; 3-oxoacyl-[acyl-carrier-protein] synthase III [EC:2.3.1.180]	Fatty acid biosynthesis, Metabolic pathways, Fatty acid metabolism	// metabolic process // fatty acid biosynthetic process // fatty acid metabolic process // lipid metabolic process // cytoplasm // beta-ketoacyl-acyl-carrier-protein synthase III activity // acyltransferase activity // transferase activity // 3-oxoacyl-[acyl-carrier-protein] synthase activity // catalytic activity //
USA300FPR3757	SAUSA300_RS04775=fabF	-6.17005	0.017998	54	-6.50238	0.00871336	51	protein_coding	E	fabF, OXSM, CEM1; 3-oxoacyl-[acyl-carrier-protein] synthase II [EC:2.3.1.179]	Fatty acid biosynthesis, Biotin metabolism, Metabolic pathways, Fatty acid metabolism, Biosynthesis of cofactors	// fatty acid metabolic process // lipid metabolic process // fatty acid biosynthetic process // cytosol // 3-oxoacyl-[acyl-carrier-protein] synthase activity // acyltransferase activity, transferring groups other than amino-acyl groups // acyltransferase activity // transferase activity //
USA300FPR3757	SAUSA300_RS04780=SAUSA300_RS04780	2.94523	0.470066	9	-5.35282	0.137717	9	pseudogene	NE			// // membrane // //
USA300FPR3757	SAUSA300_RS04785=SAUSA300_RS04785	1.47238	0.469196	21	-6.54025	0.0365319	19	protein_coding	NE	oppB; oligopeptide transport system permease protein	beta-Lactam resistance, ABC transporters, Quorum sensing	// nickel cation transport // transmembrane transport // membrane // plasma membrane // transmembrane transporter activity //
USA300FPR3757	SAUSA300_RS04790=SAUSA300_RS04790	0.395505	0.34684	27	-8.02183	0.0155589	26	protein_coding	NE	oppC; oligopeptide transport system permease protein	beta-Lactam resistance, ABC transporters, Quorum sensing	// nickel cation transport // transmembrane transport // membrane // plasma membrane // //
USA300FPR3757	SAUSA300_RS04795=SAUSA300_RS04795	1.24589	0.357206	18	-2.10445	0.17879	20	protein_coding	NE	oppD; oligopeptide transport system ATP-binding protein	beta-Lactam resistance, ABC transporters, Quorum sensing	// transmembrane transport // peptide transport // ATP-binding cassette (ABC) transporter complex, substrate-binding subunit-containing // plasma membrane // transmembrane transporter activity // ATP hydrolysis activity // ATP binding // nucleotide binding //
USA300FPR3757	SAUSA300_RS04800=SAUSA300_RS04800	3.22657	0.307111	17	-4.64429	0.0394166	14	protein_coding	NE	oppF; oligopeptide transport system ATP-binding protein	beta-Lactam resistance, ABC transporters, Quorum sensing	// peptide transport // ATP-binding cassette (ABC) transporter complex, substrate-binding subunit-containing // ATP hydrolysis activity // ATP binding // nucleotide binding //
USA300FPR3757	SAUSA300_RS04805=SAUSA300_RS04805	0.067069	0.497882	42	-1.28376	0.273967	39	protein_coding	NE	oppA, mppA; oligopeptide transport system substrate-binding protein	beta-Lactam resistance, ABC transporters, Quorum sensing	// anion transmembrane transport // transmembrane transport // peptide transport // cellular anatomical entity // outer membrane-bounded periplasmic space // periplasmic space // ATP-binding cassette (ABC) transporter complex // peptide transmembrane transporter activity //
USA300FPR3757	SAUSA300_RS04810=SAUSA300_RS04810	-3.52107	0.180281	46	-8.0119	0.00234096	43	protein_coding	NE	ABC.PE.S; peptide/nickel transport system substrate-binding protein	Quorum sensing	// anion transmembrane transport // transmembrane transport // peptide transport // cellular anatomical entity // outer membrane-bounded periplasmic space // periplasmic space // ATP-binding cassette (ABC) transporter complex // peptide transmembrane transporter activity //
USA300FPR3757	SAUSA300_RS04815=SAUSA300_RS04815	-3.73034	0.186973	19	-6.20586	0.0915764	19	protein_coding	NE	ddpD; peptide/nickel transport system ATP-binding protein	Quorum sensing	// peptide transport // ATP-binding cassette (ABC) transporter complex, substrate-binding subunit-containing // ATP hydrolysis activity // ATP binding // nucleotide binding //
USA300FPR3757	SAUSA300_RS04820=SAUSA300_RS04820	-3.01905	0.18736	20	-3.55695	0.0165443	18	protein_coding	NE	ddpF; peptide/nickel transport system ATP-binding protein	Quorum sensing	// peptide transport // ATP-binding cassette (ABC) transporter complex, substrate-binding subunit-containing // ATP hydrolysis activity // ATP binding // nucleotide binding //
USA300FPR3757	SAUSA300_RS04825=SAUSA300_RS04825	-3.24837	0.443684	21	-4.36969	0.0533506	22	protein_coding	NE	ABC.PE.P; peptide/nickel transport system permease protein	Quorum sensing	// nickel cation transport // transmembrane transport // membrane // plasma membrane // transmembrane transporter activity //
USA300FPR3757	SAUSA300_RS04830=SAUSA300_RS04830	-2.37295	0.447537	31	-8.74151	0.00126609	31	protein_coding	NE	ABC.PE.P1; peptide/nickel transport system permease protein	Quorum sensing	// nickel cation transport // transmembrane transport // membrane // plasma membrane // //
USA300FPR3757	SAUSA300_RS04835=trpS	-0.111668	0.0612329	22	-5.32101	0.0547505	21	protein_coding	E	WARS, trpS; tryptophanyl-tRNA synthetase [EC:6.1.1.2]	Aminoacyl-tRNA biosynthesis	// tryptophanyl-tRNA aminoacylation // tRNA aminoacylation for protein translation // translation // cytosol // cytoplasm // ligase activity // ATP binding // tryptophan-tRNA ligase activity // aminoacyl-tRNA ligase activity // nucleotide binding //
USA300FPR3757	SAUSA300_RS04840=spxA	-3.21926	0.491523	6	-3.0408	0.0455744	6	protein_coding	E	spxA; regulatory protein spx		// negative regulation of DNA-templated transcription // regulation of DNA-templated transcription // cytosol // cytoplasm // //
USA300FPR3757	SAUSA300_RS04845=mecA	-1.30521	0.143393	8	-1.23551	0.38322	9	protein_coding	NE	mecA1_2; adapter protein MecA 1/2		// // // protein-macromolecule adaptor activity //
USA300FPR3757	SAUSA300_RS04850=SAUSA300_RS04850	-4.73427	0.270772	11	-7.46343	0.0907543	12	protein_coding	NE	coiA; competence protein CoiA
USA300FPR3757	SAUSA300_RS04855=pepF	1.85729	0.249358	31	0.146783	0.111831	31	protein_coding	NE	pepF, pepB; oligoendopeptidase F [EC:3.4.24.-]		// peptide metabolic process // proteolysis // signal peptide processing // cytosol // metal ion binding // hydrolase activity // metallopeptidase activity // peptidase activity // metalloendopeptidase activity //
USA300FPR3757	SAUSA300_RS04860=SAUSA300_RS04860	-1.1432	0.211674	11	1.91185	0.498341	10	protein_coding	NE			// // cytoplasm // //
USA300FPR3757	SAUSA300_RS04865=SAUSA300_RS04865	-6.71093	0.159141	9	-1.97712	0.373971	9	protein_coding	NE	glbN; hemoglobin		// cellular oxidant detoxification // cell redox homeostasis // cellular response to oxidative stress // oxygen transport // cytoplasm // thioredoxin peroxidase activity // heme binding // oxygen binding //
USA300FPR3757	SAUSA300_RS04870=SAUSA300_RS04870	3.6681	0.244493	8	1.5077	0.219845	8	protein_coding	NE
USA300FPR3757	SAUSA300_RS04875=SAUSA300_RS04875	12.9419	0.0119869	4	16.8957	0.0202408	3	protein_coding	NE
USA300FPR3757	SAUSA300_RS04880=SAUSA300_RS04880	-1.19442	0.478952	17	-4.37996	0.0867119	15	protein_coding	NE	E2.7.6.5X; putative GTP pyrophosphokinase [EC:2.7.6.5]	Purine metabolism, Metabolic pathways	// guanosine tetraphosphate biosynthetic process // response to starvation // phosphorylation // guanosine tetraphosphate metabolic process // plasma membrane // cell wall // kinase activity // guanosine-3',5'-bis(diphosphate) 3'-diphosphatase activity // GTP diphosphokinase activity //
USA300FPR3757	SAUSA300_RS04885=SAUSA300_RS04885	-5.12504	0.202153	20	-0.890083	0.49033	20	protein_coding	E	ppnK, NADK; NAD+ kinase [EC:2.7.1.23]	Nicotinate and nicotinamide metabolism, Metabolic pathways, Biosynthesis of cofactors	// NAD metabolic process // phosphorylation // NADP biosynthetic process // cytoplasm // NAD binding // metal ion binding // transferase activity // kinase activity // ATP binding // NAD+ kinase activity // nucleotide binding //
USA300FPR3757	SAUSA300_RS04890=SAUSA300_RS04890	-3.07881	0.483504	12	1.64786	0.295578	14	protein_coding	NE	rluD; 23S rRNA pseudouridine1911/1915/1917 synthase [EC:5.4.99.23]		// ncRNA processing // RNA modification // pseudouridine synthesis // enzyme-directed rRNA pseudouridine synthesis // cytosol // catalytic activity, acting on RNA // pseudouridine synthase activity // RNA binding //
USA300FPR3757	SAUSA300_RS04895=mgtE	2.41698	0.107206	30	-7.4944	7.93052e-05	24	protein_coding	NE	mgtE; magnesium transporter		// magnesium ion transmembrane transport // cation transmembrane transport // magnesium ion transport // cation transport // membrane // plasma membrane // metal ion binding // magnesium ion transmembrane transporter activity // cation transmembrane transporter activity // transporter activity //
USA300FPR3757	SAUSA300_RS04900=SAUSA300_RS04900	0.664306	0.396527	36	-9.29173	0.00038176	31	protein_coding	NE	TC.KEF; monovalent cation:H+ antiporter-2, CPA2 family		// proton transmembrane transport // cation transmembrane transport // transmembrane transport // potassium ion transport // cation transport // membrane // solute:proton antiporter activity // antiporter activity // cation transmembrane transporter activity //
USA300FPR3757	SAUSA300_RS04905=fabI	-2.94782	0.280688	23	-2.74657	0.165813	25	protein_coding	E	fabI; enoyl-[acyl-carrier protein] reductase I [EC:1.3.1.9 1.3.1.10]	Fatty acid biosynthesis, Biotin metabolism, Metabolic pathways, Biosynthesis of secondary metabolites, Fatty acid metabolism, Biosynthesis of cofactors	// protein homotetramerization // fatty acid elongation // fatty acid biosynthetic process // fatty acid metabolic process // lipid metabolic process // // identical protein binding // NADP binding // enoyl-[acyl-carrier-protein] reductase (NADPH, A-specific) activity // oxidoreductase activity // enoyl-[acyl-carrier-protein] reductase (NADH) activity //
USA300FPR3757	SAUSA300_RS04910=SAUSA300_RS04910	-4.60388	0.495612	25	-11.7184	5.16053e-05	25	protein_coding	NE			// transmembrane transport // membrane // plasma membrane // transporter activity //
USA300FPR3757	SAUSA300_RS04915=SAUSA300_RS04915	-3.0378	0.321754	46	-3.09324	0.0570569	40	protein_coding	NE	TC.AGCS; alanine or glycine:cation symporter, AGCS family		// organic acid transmembrane transport // amino acid transmembrane transport // amino acid transport // transmembrane transport // alanine transport // sodium ion transport // membrane // plasma membrane // transporter activity // amino acid:sodium symporter activity // alanine:sodium symporter activity // symporter activity //
USA300FPR3757	SAUSA300_RS04920=SAUSA300_RS04920	-4.09738	0.42423	17	-7.92226	0.0252817	17	protein_coding	NE
USA300FPR3757	SAUSA300_RS04925=SAUSA300_RS04925	4.90845	0.414914	13	2.12392	0.309371	12	protein_coding	NE			// // // hydrolase activity, acting on ester bonds // hydrolase activity //
USA300FPR3757	SAUSA300_RS04930=SAUSA300_RS04930	-6.93845	0.0153694	30	-1.09618	0.161671	28	protein_coding	NE			// lipid transport // lipoteichoic acid biosynthetic process // transmembrane transport // membrane // plasma membrane // antiporter activity // transmembrane transporter activity //
USA300FPR3757	SAUSA300_RS04935=SAUSA300_RS04935	-9.5484	0.0645602	18	2.93632	0.276626	20	protein_coding	E	ugtP; processive 1,2-diacylglycerol beta-glucosyltransferase [EC:2.4.1.315]	Glycerolipid metabolism, Metabolic pathways	// lipoteichoic acid biosynthetic process // glycolipid biosynthetic process // enterobacterial common antigen biosynthetic process // lipid metabolic process // carbohydrate metabolic process // membrane // plasma membrane // UDP-glucosyltransferase activity // 1,2-diacylglycerol 3-glucosyltransferase activity // hexosyltransferase activity // glycosyltransferase activity // transferase activity…
USA300FPR3757	SAUSA300_RS04940=SAUSA300_RS04940	-5.89673	0.0797385	28	1.76501	0.137709	28	protein_coding	E	murE; UDP-N-acetylmuramoyl-L-alanyl-D-glutamate-L-lysine ligase [EC:6.3.2.7]	Peptidoglycan biosynthesis, Metabolic pathways	// cell wall organization // cell division // peptidoglycan biosynthetic process // biosynthetic process // regulation of cell shape // cell cycle // cytoplasm // magnesium ion binding // UDP-N-acetylmuramoyl-L-alanyl-D-glutamate-L-lysine ligase activity // acid-amino acid ligase activity // ligase activity // ATP binding // nucleotide binding //
USA300FPR3757	SAUSA300_RS04945=SAUSA300_RS04945	1.41655	0.474443	8	3.88285	0.35604	7	protein_coding	NE
USA300FPR3757	SAUSA300_RS04950=SAUSA300_RS04950	-0.118297	0.457587	34	-4.55721	0.00466107	30	protein_coding	NE	prfC; peptide chain release factor 3		// regulation of translational termination // translational termination // translation // cytosol // cytoplasm // translation release factor activity, codon specific // translation release factor activity, codon nonspecific // GTP binding // GTPase activity // nucleotide binding //
USA300FPR3757	SAUSA300_RS04955=SAUSA300_RS04955	3.46286	0.152167	25	4.38346	0.0270274	23	protein_coding	E			// // plasma membrane // membrane // //
USA300FPR3757	SAUSA300_RS04960=SAUSA300_RS04960	-3.9614	0.310105	38	-3.72934	0.0818123	38	protein_coding	NE			// proteolysis // membrane // plasma membrane // hydrolase activity // serine-type peptidase activity // peptidase activity // serine-type endopeptidase activity //
USA300FPR3757	SAUSA300_RS04965=SAUSA300_RS04965	-0.892457	0.461602	28	-2.7213	0.307697	27	protein_coding	NE			// potassium ion transport // ion transport // cation transmembrane transport // transmembrane transport // cation transport // membrane // cation transmembrane transporter activity //
USA300FPR3757	SAUSA300_RS04970=SAUSA300_RS04970	-1.08903	0.342583	28	-4.38221	0.424487	27	protein_coding	NE			// nucleotide catabolic process // outer membrane-bounded periplasmic space // hydrolase activity // nucleotide binding //
USA300FPR3757	SAUSA300_RS04975=SAUSA300_RS04975	-10.5883	0.27153	13	-17.7541	0.00111908	13	tRNA		tRNA-Ser; tRNA Ser	Aminoacyl-tRNA biosynthesis	// translation //
USA300FPR3757	SAUSA300_RS04980=SAUSA300_RS04980	4.04536	0.152167	4	-10.532	0.112147	4	tRNA		tRNA-Asn; tRNA Asn	Aminoacyl-tRNA biosynthesis	// translation //
USA300FPR3757	SAUSA300_RS04985=SAUSA300_RS04985	-5.98736	0.426406	9	0.756205	0.493713	10	protein_coding	NE	comK; competence protein ComK	Quorum sensing	// establishment of competence for transformation // // //
USA300FPR3757	SAUSA300_RS04990=SAUSA300_RS04990	-1.30768	0.365327	6	7.90393	0.0828756	7	protein_coding	NE
USA300FPR3757	SAUSA300_RS04995=SAUSA300_RS04995	-1.85937	0.32902	22	0.617284	0.219845	20	protein_coding	NE	lplA, lplJ, lipL1; lipoate---protein ligase [EC:6.3.1.20]	Lipoic acid metabolism, Metabolic pathways, Biosynthesis of cofactors	// protein modification process // protein phosphopantetheinylation // protein lipoylation // cytoplasm // lipoyltransferase activity // lipoate-protein ligase activity // ligase activity // transferase activity // ATP binding // nucleotide binding //
USA300FPR3757	SAUSA300_RS05000=SAUSA300_RS05000	-15.9693	0.0377584	6	-11.8819	0.0190056	6	protein_coding	NE
USA300FPR3757	SAUSA300_RS05005=SAUSA300_RS05005	-2.63569	0.302236	10	-11.3455	0.0192453	9	protein_coding	NE	K07052; uncharacterized protein		// protein processing // CAAX-box protein maturation // CAAX-box protein processing // cellular anatomical entity // membrane // endopeptidase activity // metalloendopeptidase activity //
USA300FPR3757	SAUSA300_RS05010=SAUSA300_RS05010	-5.32265	0.211734	6	-2.2233	0.191857	6	pseudogene	NE
USA300FPR3757	SAUSA300_RS05015=SAUSA300_RS05015	10.3038	0.0251919	3	-1.72175	0.498341	2	protein_coding	NE
USA300FPR3757	SAUSA300_RS05020=SAUSA300_RS05020	-3.18286	0.396599	28	-3.73966	0.0930366	26	protein_coding	NE			// // membrane // //
USA300FPR3757	SAUSA300_RS05025=SAUSA300_RS05025	0.153894	0.49907	4	-22.4264	0.00466107	4	protein_coding	NE
USA300FPR3757	SAUSA300_RS05030=SAUSA300_RS05030	-0.700526	0.49907	8	-9.51548	0.367389	9	protein_coding	NE	ABC.CD.A; putative ABC transport system ATP-binding protein		// // // ATP hydrolysis activity // ATP binding // nucleotide binding // transporter activity //
USA300FPR3757	SAUSA300_RS05040=SAUSA300_RS05040	3.00081	0.35891	5	-5.02267	0.258219	3	protein_coding	NE
USA300FPR3757	SAUSA300_RS05045=SAUSA300_RS05045	7.40936	0.182375	23	-9.18795	0.00106218	15	protein_coding	NE	tarM; poly(ribitol-phosphate) alpha-N-acetylglucosaminyltransferase [EC:2.4.1.70]
USA300FPR3757	SAUSA300_RS05050=SAUSA300_RS05050	-5.13208	0.453566	10	-6.03867	0.367389	9	protein_coding	NE	K15977; putative oxidoreductase		// // plasma membrane // membrane // //
USA300FPR3757	SAUSA300_RS05055=SAUSA300_RS05055	-4.26132	0.261386	22	-5.01799	0.19585	22	protein_coding	NE	ABC.FEV.S; iron complex transport system substrate-binding protein		// // outer membrane-bounded periplasmic space // //
USA300FPR3757	SAUSA300_RS05060=SAUSA300_RS05060	-3.66892	0.0226068	4	-5.48259	0.112147	4	protein_coding	NE
USA300FPR3757	SAUSA300_RS05065=SAUSA300_RS05065	-3.46694	0.122396	7	-8.14331	0.0855776	7	protein_coding	NE			// // membrane // //
USA300FPR3757	SAUSA300_RS05070=SAUSA300_RS05070	-2.04968	0.353967	12	-2.88389	0.279183	10	protein_coding	NE			// // // acetyltransferase activity // N-acetyltransferase activity //
USA300FPR3757	SAUSA300_RS05075=SAUSA300_RS05075	-1.8254	0.457587	24	-12.1809	0.0122855	21	protein_coding	E	menA; 1,4-dihydroxy-2-naphthoate polyprenyltransferase [EC:2.5.1.74]	Ubiquinone and other terpenoid-quinone biosynthesis, Metabolic pathways, Biosynthesis of secondary metabolites, Biosynthesis of cofactors	// quinone biosynthetic process // vitamin K biosynthetic process // ubiquinone biosynthetic process via 3,4-dihydroxy-5-polyprenylbenzoate // menaquinone biosynthetic process // cellular anatomical entity // membrane // plasma membrane // 1,4-dihydroxy-2-naphthoate octaprenyltransferase activity // transferase activity, transferring alkyl or aryl (other than methyl) groups // transferase activit…
USA300FPR3757	SAUSA300_RS05080=SAUSA300_RS05080	-5.0566	0.039316	25	-10.5726	0.000436679	23	protein_coding	NE	menF; menaquinone-specific isochorismate synthase [EC:5.4.4.2]	Ubiquinone and other terpenoid-quinone biosynthesis, Metabolic pathways, Biosynthesis of secondary metabolites, Biosynthesis of cofactors	// cellular biosynthetic process // salicylic acid biosynthetic process // biosynthetic process // // isomerase activity // isochorismate synthase activity //
USA300FPR3757	SAUSA300_RS05085=menD	-2.3353	0.288195	33	-4.91588	0.00992469	32	protein_coding	NE	menD; 2-succinyl-5-enolpyruvyl-6-hydroxy-3-cyclohexene-1-carboxylate synthase [EC:2.2.1.9]	Ubiquinone and other terpenoid-quinone biosynthesis, Metabolic pathways, Biosynthesis of secondary metabolites, Biosynthesis of cofactors	// menaquinone biosynthetic process // // manganese ion binding // magnesium ion binding // 2-succinyl-5-enolpyruvyl-6-hydroxy-3-cyclohexene-1-carboxylic-acid synthase activity // metal ion binding // thiamine pyrophosphate binding // transferase activity // catalytic activity //
USA300FPR3757	SAUSA300_RS05090=menH	-0.693297	0.325067	16	-8.39235	0.0117995	14	protein_coding	NE	menH; 2-succinyl-6-hydroxy-2,4-cyclohexadiene-1-carboxylate synthase [EC:4.2.99.20]	Ubiquinone and other terpenoid-quinone biosynthesis, Metabolic pathways, Biosynthesis of secondary metabolites, Biosynthesis of cofactors	// menaquinone biosynthetic process // // 2-succinyl-6-hydroxy-2,4-cyclohexadiene-1-carboxylate synthase activity // lyase activity // hydrolase activity //
USA300FPR3757	SAUSA300_RS05095=menB	-2.65652	0.0921108	30	-3.89287	0.0698394	27	protein_coding	NE	menB; naphthoate synthase [EC:4.1.3.36]	Ubiquinone and other terpenoid-quinone biosynthesis, Metabolic pathways, Biosynthesis of secondary metabolites, Biosynthesis of cofactors	// menaquinone biosynthetic process // cytosol // isomerase activity // lyase activity // 1,4-dihydroxy-2-naphthoyl-CoA synthase activity // catalytic activity //
USA300FPR3757	SAUSA300_RS05100=sspC	-1.87851	0.362777	8	4.50451	0.146349	9	protein_coding	NE	sspC; staphostatin B		// negative regulation of endopeptidase activity // negative regulation of peptidase activity // cytoplasm // peptidase inhibitor activity // cysteine-type endopeptidase inhibitor activity // endopeptidase inhibitor activity //
USA300FPR3757	SAUSA300_RS05105=sspB	2.98166	0.49907	16	2.42851	0.445273	16	protein_coding	NE	sspB; staphopain B [EC:3.4.22.-]		// proteolysis // extracellular region // hydrolase activity // cysteine-type peptidase activity // peptidase activity //
USA300FPR3757	SAUSA300_RS05110=sspA	-1.8595	0.472313	23	-6.27604	0.0152371	21	protein_coding	NE	sspA; glutamyl endopeptidase [EC:3.4.21.19]	Quorum sensing	// proteolysis // extracellular region // hydrolase activity // serine-type peptidase activity // peptidase activity // serine-type endopeptidase activity //
USA300FPR3757	SAUSA300_RS05115=SAUSA300_RS05115	-4.64022	0.348698	20	-7.07239	0.065465	20	protein_coding	NE	patA; aminotransferase [EC:2.6.1.-]	Lysine biosynthesis, Metabolic pathways, Biosynthesis of secondary metabolites, Biosynthesis of amino acids	// amino acid metabolic process // biosynthetic process // // pyridoxal phosphate binding // transferase activity // transaminase activity // catalytic activity //
USA300FPR3757	SAUSA300_RS05120=SAUSA300_RS05120	2.02916	0.222057	16	-0.704041	0.498341	16	protein_coding	NE			// // membrane // acyltransferase activity, transferring groups other than amino-acyl groups //
USA300FPR3757	SAUSA300_RS05125=SAUSA300_RS05125	-21.5108	0.072171	5	-14.6798	0.0198751	6	protein_coding	NE	slyA; MarR family transcriptional regulator, transcriptional regulator for hemolysin		// regulation of DNA-templated transcription // // transcription cis-regulatory region binding // DNA-binding transcription factor activity //
USA300FPR3757	SAUSA300_RS05130=SAUSA300_RS05130	-32.7527	1	1	-2.62183	1	1	protein_coding	NE
USA300FPR3757	SAUSA300_RS05135=SAUSA300_RS05135	-2.74317	0.454683	91	-5.28116	0.009973	94	protein_coding	NE	atl; bifunctional autolysin [EC:3.5.1.28 3.2.1.96]		// cell wall organization // peptidoglycan catabolic process // metabolic process // extracellular region // mannosyl-glycoprotein endo-beta-N-acetylglucosaminidase activity // hydrolase activity // N-acetylmuramoyl-L-alanine amidase activity // amidase activity // catalytic activity //
USA300FPR3757	SAUSA300_RS05140=SAUSA300_RS05140	2.36967	0.182375	8	5.86043	0.350192	7	protein_coding	NE			// UDP-N-acetylglucosamine biosynthetic process // // acetyltransferase activity // glucosamine 6-phosphate N-acetyltransferase activity // acyltransferase activity, transferring groups other than amino-acyl groups // acyltransferase activity // transferase activity // N-acetyltransferase activity //
USA300FPR3757	SAUSA300_RS05145=SAUSA300_RS05145	-7.46067	0.398596	9	-7.74508	0.000200354	9	protein_coding	NE
USA300FPR3757	SAUSA300_RS05150=SAUSA300_RS05150	-1.40598	0.481352	18	-3.42737	0.183804	20	protein_coding	NE	tagT_U_V; polyisoprenyl-teichoic acid--peptidoglycan teichoic acid transferase [EC:2.7.8.-]
USA300FPR3757	SAUSA300_RS05155=fmtA	3.22486	0.0453847	30	-3.86816	0.0507538	24	protein_coding	NE	fmtA; teichoic acid D-alanine hydrolase [EC:3.1.1.103]		// cell wall organization // response to antibiotic // membrane // plasma membrane // hydrolase activity //
USA300FPR3757	SAUSA300_RS05160=qoxD	-1.87093	0.395675	11	11.6701	0.0097517	13	protein_coding	NE	qoxD; cytochrome aa3-600 menaquinol oxidase subunit IV [EC:7.1.1.5]	Oxidative phosphorylation, Metabolic pathways	// aerobic electron transport chain // electron transport coupled proton transport // aerobic respiration // ATP synthesis coupled electron transport // cytochrome o ubiquinol oxidase complex // membrane // plasma membrane // oxidoreduction-driven active transmembrane transporter activity // proton transmembrane transporter activity // cytochrome bo3 ubiquinol oxidase activity // electron transfe…
USA300FPR3757	SAUSA300_RS05165=qoxC	3.21714	0.302236	23	6.94726	0.0103832	22	protein_coding	NE	qoxC; cytochrome aa3-600 menaquinol oxidase subunit III [EC:7.1.1.5]	Oxidative phosphorylation, Metabolic pathways	// electron transport coupled proton transport // aerobic respiration // ATP synthesis coupled electron transport // respiratory electron transport chain // aerobic electron transport chain // cytochrome o ubiquinol oxidase complex // membrane // plasma membrane // oxidoreduction-driven active transmembrane transporter activity // cytochrome bo3 ubiquinol oxidase activity // electron transfer act…
USA300FPR3757	SAUSA300_RS05170=qoxB	-5.97738	0.0883219	61	7.49895	0.000367782	65	protein_coding	NE	qoxB; cytochrome aa3-600 menaquinol oxidase subunit I [EC:7.1.1.5]	Oxidative phosphorylation, Metabolic pathways	// proton transmembrane transport // respiratory electron transport chain // electron transport coupled proton transport // aerobic respiration // ion transport // oxidative phosphorylation // respirasome // membrane // plasma membrane // cytochrome-c oxidase activity // metal ion binding // heme binding // oxidoreductase activity, acting on diphenols and related substances as donors, oxygen as a…
USA300FPR3757	SAUSA300_RS05175=qoxA	-2.85709	0.408901	22	6.8722	0.0137587	23	protein_coding	NE	qoxA; cytochrome aa3-600 menaquinol oxidase subunit II [EC:7.1.1.5]	Oxidative phosphorylation, Metabolic pathways	// proton transmembrane transport // ATP synthesis coupled electron transport // electron transport chain // respirasome // membrane // cytochrome o ubiquinol oxidase complex // plasma membrane // oxidoreductase activity, acting on diphenols and related substances as donors, oxygen as acceptor // oxidoreductase activity // cytochrome bo3 ubiquinol oxidase activity // copper ion binding // cytochr…
USA300FPR3757	SAUSA300_RS05180=SAUSA300_RS05180	2.53176	0.201085	4	-11.2775	0.0214683	4	protein_coding	NE
USA300FPR3757	SAUSA300_RS05185=SAUSA300_RS05185	-1.3839	0.425089	10	-7.93315	0.255229	10	protein_coding	NE
USA300FPR3757	SAUSA300_RS05190=folD	-2.40466	0.454683	27	-3.92537	0.169549	27	protein_coding	NE	folD; methylenetetrahydrofolate dehydrogenase (NADP+) / methenyltetrahydrofolate cyclohydrolase [EC:1.5.1.5 3.5.4.9]	One carbon pool by folate, Metabolic pathways, Microbial metabolism in diverse environments, Carbon metabolism, Biosynthesis of cofactors	// tetrahydrofolate metabolic process // tetrahydrofolate interconversion // methionine biosynthetic process // amino acid biosynthetic process // metabolic process // one-carbon metabolic process // purine nucleotide biosynthetic process // histidine biosynthetic process // cytosol // methylenetetrahydrofolate dehydrogenase [NAD(P)+] activity // hydrolase activity // oxidoreductase activity // m…
USA300FPR3757	SAUSA300_RS05195=purE	-3.07021	0.304398	14	14.4324	0.0155589	15	protein_coding	NE	purE; 5-(carboxyamino)imidazole ribonucleotide mutase [EC:5.4.99.18]	Purine metabolism, Metabolic pathways, Biosynthesis of secondary metabolites	// 'de novo' IMP biosynthetic process // purine nucleotide biosynthetic process // // catalytic activity // 5-(carboxyamino)imidazole ribonucleotide mutase activity // isomerase activity // lyase activity //
USA300FPR3757	SAUSA300_RS05200=purK	-10.6706	0.0377584	18	1.95783	0.250132	19	protein_coding	NE	purK; 5-(carboxyamino)imidazole ribonucleotide synthase [EC:6.3.4.18]	Purine metabolism, Metabolic pathways, Biosynthesis of secondary metabolites	// 'de novo' IMP biosynthetic process // purine nucleotide biosynthetic process // cytosol // NAD binding // metal ion binding // 5-(carboxyamino)imidazole ribonucleotide synthase activity // ligase activity // lyase activity // ATP binding // phosphoribosylaminoimidazole carboxylase activity // nucleotide binding //
USA300FPR3757	SAUSA300_RS05205=SAUSA300_RS05205	-6.47824	0.0989409	10	6.30456	0.39262	11	protein_coding	NE	purC; phosphoribosylaminoimidazole-succinocarboxamide synthase [EC:6.3.2.6]	Purine metabolism, Metabolic pathways, Biosynthesis of secondary metabolites	// cobalamin biosynthetic process // 'de novo' IMP biosynthetic process // purine nucleotide biosynthetic process // cytosol // ligase activity // ATP binding // phosphoribosylaminoimidazolesuccinocarboxamide synthase activity // nucleotide binding //
USA300FPR3757	SAUSA300_RS05210=purS	11.3195	0.072171	5	11.3459	0.0456223	5	protein_coding	NE	purS; phosphoribosylformylglycinamidine synthase subunit PurS [EC:6.3.5.3]	Purine metabolism, Metabolic pathways, Biosynthesis of secondary metabolites	// 'de novo' IMP biosynthetic process // purine nucleotide biosynthetic process // cytoplasm // ligase activity // ATP binding // phosphoribosylformylglycinamidine synthase activity // nucleotide binding //
USA300FPR3757	SAUSA300_RS05215=purQ	-0.533677	0.122396	22	3.8124	0.244129	21	protein_coding	NE	purQ; phosphoribosylformylglycinamidine synthase subunit PurQ / glutaminase [EC:6.3.5.3 3.5.1.2]	Arginine biosynthesis, Purine metabolism, Alanine, aspartate and glutamate metabolism, D-Glutamine and D-glutamate metabolism, Metabolic pathways, Biosynthesis of secondary metabolites	// glutamine metabolic process // 'de novo' IMP biosynthetic process // purine nucleotide biosynthetic process // cytoplasm // ligase activity // hydrolase activity // ATP binding // phosphoribosylformylglycinamidine synthase activity // glutaminase activity // nucleotide binding //
USA300FPR3757	SAUSA300_RS05220=purL	-1.36866	0.239461	59	4.73854	0.245182	55	protein_coding	NE	purL; phosphoribosylformylglycinamidine synthase subunit PurL [EC:6.3.5.3]	Purine metabolism, Metabolic pathways, Biosynthesis of secondary metabolites	// 'de novo' IMP biosynthetic process // purine nucleotide biosynthetic process // cytoplasm // magnesium ion binding // metal ion binding // ligase activity // ATP binding // phosphoribosylformylglycinamidine synthase activity // nucleotide binding //
USA300FPR3757	SAUSA300_RS05225=SAUSA300_RS05225	2.03112	0.478126	32	3.10824	0.258219	28	protein_coding	NE	purF, PPAT; amidophosphoribosyltransferase [EC:2.4.2.14]	Purine metabolism, Alanine, aspartate and glutamate metabolism, Metabolic pathways, Biosynthesis of secondary metabolites	// nucleoside metabolic process // purine nucleobase biosynthetic process // glutamine metabolic process // 'de novo' IMP biosynthetic process // purine nucleotide biosynthetic process // // hypoxanthine phosphoribosyltransferase activity // guanine phosphoribosyltransferase activity // metal ion binding // glycosyltransferase activity // transferase activity // amidophosphoribosyltransferase act…
USA300FPR3757	SAUSA300_RS05230=SAUSA300_RS05230	-7.53175	0.376219	24	4.81877	0.447799	25	protein_coding	NE	purM; phosphoribosylformylglycinamidine cyclo-ligase [EC:6.3.3.1]	Purine metabolism, Metabolic pathways, Biosynthesis of secondary metabolites	// adenine biosynthetic process // 'de novo' IMP biosynthetic process // purine nucleotide biosynthetic process // cytosol // cytoplasm // phosphoribosylamine-glycine ligase activity // ligase activity // ATP binding // phosphoribosylformylglycinamidine cyclo-ligase activity // nucleotide binding //
USA300FPR3757	SAUSA300_RS05235=purN	-10.2374	0.0450476	13	-3.98983	0.291245	14	protein_coding	NE	purN; phosphoribosylglycinamide formyltransferase 1 [EC:2.1.2.2]	Purine metabolism, One carbon pool by folate, Metabolic pathways, Biosynthesis of secondary metabolites	// biosynthetic process // 'de novo' IMP biosynthetic process // purine nucleotide biosynthetic process // cytoplasm // cytosol // hydroxymethyl-, formyl- and related transferase activity // transferase activity // phosphoribosylglycinamide formyltransferase activity //
USA300FPR3757	SAUSA300_RS05240=purH	2.5369	0.0987323	26	7.04925	0.00270126	28	protein_coding	NE	purH; phosphoribosylaminoimidazolecarboxamide formyltransferase / IMP cyclohydrolase [EC:2.1.2.3 3.5.4.10]	Purine metabolism, One carbon pool by folate, Metabolic pathways, Biosynthesis of secondary metabolites	// metabolic process // 'de novo' IMP biosynthetic process // purine nucleotide biosynthetic process // cytosol // hydrolase activity // transferase activity // phosphoribosylaminoimidazolecarboxamide formyltransferase activity // IMP cyclohydrolase activity // catalytic activity //
USA300FPR3757	SAUSA300_RS05245=SAUSA300_RS05245	-5.44207	0.152167	31	-2.5612	0.0368986	32	protein_coding	NE	purD; phosphoribosylamine---glycine ligase [EC:6.3.4.13]	Purine metabolism, Metabolic pathways, Biosynthesis of secondary metabolites	// purine nucleobase biosynthetic process // 'de novo' IMP biosynthetic process // purine nucleotide biosynthetic process // // catalytic activity // metal ion binding // ligase activity // ATP binding // phosphoribosylamine-glycine ligase activity // nucleotide binding //
USA300FPR3757	SAUSA300_RS05250=SAUSA300_RS05250	0.696788	0.462729	20	-7.93661	0.0236548	17	protein_coding	NE	ecfT; energy-coupling factor transport system permease protein	ABC transporters	// // cellular anatomical entity // plasma membrane // membrane // //
USA300FPR3757	SAUSA300_RS05255=SAUSA300_RS05255	-0.913227	0.49907	28	-3.99541	0.0315864	27	protein_coding	NE	ecfA; energy-coupling factor transport system ATP-binding protein [EC:7.-.-.-]		// transmembrane transport // membrane // plasma membrane // transmembrane transporter activity // ATP hydrolysis activity // ATP binding // nucleotide binding //
USA300FPR3757	SAUSA300_RS05260=SAUSA300_RS05260	-0.501497	0.49907	20	-4.03017	0.27159	19	protein_coding	NE	ykoE; energy-coupling factor transport system permease protein		// // membrane // //
USA300FPR3757	SAUSA300_RS05265=SAUSA300_RS05265	1.26527	0.344431	5	-5.98684	0.498341	4	protein_coding	NE
USA300FPR3757	SAUSA300_RS05270=SAUSA300_RS05270	2.34942	1	1	7.43896	1	1	protein_coding	NE
USA300FPR3757	SAUSA300_RS05275=SAUSA300_RS05275	0.0459735	0.444304	22	-2.97855	0.322014	20	protein_coding	NE			// // membrane // //
USA300FPR3757	SAUSA300_RS05280=SAUSA300_RS05280	2.1627	0.0956907	29	-2.96843	0.182889	28	protein_coding	NE	rlmI; 23S rRNA (cytosine1962-C5)-methyltransferase [EC:2.1.1.191]		// methylation // // transferase activity // methyltransferase activity // RNA binding //
USA300FPR3757	SAUSA300_RS05285=SAUSA300_RS05285	1.83088	0.49907	16	-1.88293	0.40857	14	protein_coding	NE
USA300FPR3757	SAUSA300_RS05290=SAUSA300_RS05290	9.21531	0.256395	8	10.7994	0.0192453	9	protein_coding	NE	ptsH; phosphocarrier protein HPr	Phosphotransferase system (PTS)	// phosphoenolpyruvate-dependent sugar phosphotransferase system // cytoplasm // //
USA300FPR3757	SAUSA300_RS05295=ptsP	2.54532	0.0195318	37	2.40481	0.0635107	35	protein_coding	NE	ptsI; phosphoenolpyruvate-protein phosphotransferase (PTS system enzyme I) [EC:2.7.3.9]	Phosphotransferase system (PTS)	// phosphorylation // phosphoenolpyruvate-dependent sugar phosphotransferase system // carbohydrate transport // cytoplasm // metal ion binding // transferase activity, transferring phosphorus-containing groups // transferase activity // kinase activity // phosphoenolpyruvate-protein phosphotransferase activity // catalytic activity //
USA300FPR3757	SAUSA300_RS05300=SAUSA300_RS05300	-0.113849	0.49907	2	-0.669138	0.498341	2	protein_coding	NE			// cell redox homeostasis // electron transport chain // // glutathione oxidoreductase activity // protein-disulfide reductase activity // electron transfer activity //
USA300FPR3757	SAUSA300_RS05305=SAUSA300_RS05305	-2.38529	0.222057	31	-5.87618	0.00466107	31	protein_coding	NE	cydA; cytochrome bd ubiquinol oxidase subunit I [EC:7.1.1.7]	Oxidative phosphorylation, Two-component system	// aerobic electron transport chain // plasma membrane // cytochrome complex // membrane // metal ion binding // heme binding // oxidoreductase activity, acting on diphenols and related substances as donors, oxygen as acceptor // electron transfer activity //
USA300FPR3757	SAUSA300_RS05310=SAUSA300_RS05310	4.43819	0.0723761	22	-1.43794	0.494025	19	protein_coding	NE	cydB; cytochrome bd ubiquinol oxidase subunit II [EC:7.1.1.7]	Oxidative phosphorylation, Two-component system	// // plasma membrane // membrane // oxidoreductase activity //
USA300FPR3757	SAUSA300_RS05315=SAUSA300_RS05315	-3.30549	0.212488	20	-0.544584	0.43138	21	protein_coding	NE	trkA, ktrA; trk system potassium uptake protein		// cation transmembrane transport // potassium ion transport // // transporter activity // cation transmembrane transporter activity //
USA300FPR3757	SAUSA300_RS05325=SAUSA300_RS05325	-2.79259	0.474333	43	-8.04224	0.00506594	40	protein_coding	E	rnj; ribonuclease J [EC:3.1.-.-]	RNA degradation	// RNA phosphodiester bond hydrolysis, exonucleolytic // RNA phosphodiester bond hydrolysis, endonucleolytic // RNA phosphodiester bond hydrolysis // mRNA processing // RNA processing // rRNA processing // cytoplasm // metal ion binding // hydrolase activity // zinc ion binding // 5'-3' exoribonuclease activity // exonuclease activity // endoribonuclease activity // endonuclease activity // nucle…
USA300FPR3757	SAUSA300_RS05330=SAUSA300_RS05330	3.13031	0.302236	3	3.74295	0.258219	3	protein_coding	E			// DNA-templated transcription // DNA-directed RNA polymerase complex // transferase activity // nucleotidyltransferase activity // DNA binding // DNA-directed 5'-3' RNA polymerase activity //
USA300FPR3757	SAUSA300_RS05335=SAUSA300_RS05335	3.13031	1	1	-11.2775	1	1	protein_coding	NE
USA300FPR3757	SAUSA300_RS05340=SAUSA300_RS05340	2.44365	0.353967	13	0.193753	0.392398	12	protein_coding	E	PDF, def; peptide deformylase [EC:3.5.1.88]		// co-translational protein modification // N-terminal protein amino acid modification // peptidyl-methionine modification // translation // // metal ion binding // peptide deformylase activity // hydrolase activity //
USA300FPR3757	SAUSA300_RS05345=SAUSA300_RS05345	9.68196	0.294102	10	-0.945616	0.498341	8	protein_coding	NE
USA300FPR3757	SAUSA300_RS05350=pdhA	-7.59996	0.16477	28	12.0111	5.13833e-05	32	protein_coding	NE	PDHA, pdhA; pyruvate dehydrogenase E1 component alpha subunit [EC:1.2.4.1]	Glycolysis / Gluconeogenesis, Citrate cycle (TCA cycle), Pyruvate metabolism, Metabolic pathways, Biosynthesis of secondary metabolites, Microbial metabolism in diverse environments, Carbon metabolism	// acetyl-CoA biosynthetic process from pyruvate // glycolytic process // // oxidoreductase activity, acting on the aldehyde or oxo group of donors, disulfide as acceptor // oxidoreductase activity // pyruvate dehydrogenase (acetyl-transferring) activity //
USA300FPR3757	SAUSA300_RS05355=SAUSA300_RS05355	-4.26027	0.336875	21	-3.28252	0.295578	21	protein_coding	NE	PDHB, pdhB; pyruvate dehydrogenase E1 component beta subunit [EC:1.2.4.1]	Glycolysis / Gluconeogenesis, Citrate cycle (TCA cycle), Pyruvate metabolism, Metabolic pathways, Biosynthesis of secondary metabolites, Microbial metabolism in diverse environments, Carbon metabolism	// // // oxidoreductase activity // pyruvate dehydrogenase (acetyl-transferring) activity // catalytic activity //
USA300FPR3757	SAUSA300_RS05360=SAUSA300_RS05360	-2.66646	0.457041	29	5.86928	0.0117995	32	protein_coding	NE	DLAT, aceF, pdhC; pyruvate dehydrogenase E2 component (dihydrolipoamide acetyltransferase) [EC:2.3.1.12]	Glycolysis / Gluconeogenesis, Citrate cycle (TCA cycle), Pyruvate metabolism, Metabolic pathways, Biosynthesis of secondary metabolites, Microbial metabolism in diverse environments, Carbon metabolism	// tricarboxylic acid cycle // cytosol // cytoplasm // dihydrolipoyllysine-residue succinyltransferase activity // acyltransferase activity // transferase activity //
USA300FPR3757	SAUSA300_RS05365=lpdA	1.97853	0.348208	41	4.45873	0.0257935	43	protein_coding	NE	DLD, lpd, pdhD; dihydrolipoamide dehydrogenase [EC:1.8.1.4]	Glycolysis / Gluconeogenesis, Citrate cycle (TCA cycle), Glycine, serine and threonine metabolism, Valine, leucine and isoleucine degradation, Lysine degradation, Tryptophan metabolism, Pyruvate metabolism, Glyoxylate and dicarboxylate metabolism, Propanoate metabolism, Metabolic pathways, Biosynthesis of secondary metabolites, Microbial metabolism in diverse environments, Carbon metabolism, Bios…	// cell redox homeostasis // membrane // nucleotide binding // NAD(P)H dehydrogenase (quinone) activity // flavin adenine dinucleotide binding // oxidoreductase activity, acting on a sulfur group of donors, NAD(P) as acceptor // oxidoreductase activity // dihydrolipoyl dehydrogenase activity //
USA300FPR3757	SAUSA300_RS05370=SAUSA300_RS05370	-4.21904	0.1911	7	-4.47436	0.498341	8	protein_coding	NE
USA300FPR3757	SAUSA300_RS05375=SAUSA300_RS05375	0.715348	0.280688	11	-7.64593	0.0145608	7	protein_coding	NE			// regulation of DNA-templated transcription // // DNA-binding transcription factor activity // DNA binding //
USA300FPR3757	SAUSA300_RS05380=SAUSA300_RS05380	-3.59413	0.49907	27	1.60699	0.38559	26	protein_coding	NE	potA; spermidine/putrescine transport system ATP-binding protein [EC:7.6.2.11]	ABC transporters	// spermidine transmembrane transport // polyamine transmembrane transport // transmembrane transport // putrescine transport // polyamine transport // ATP-binding cassette (ABC) transporter complex // membrane // plasma membrane // transmembrane transporter activity // ATP hydrolysis activity // ABC-type putrescine transporter activity // ABC-type polyamine transporter activity // ATP binding //…
USA300FPR3757	SAUSA300_RS05385=SAUSA300_RS05385	-2.93149	0.363284	10	-3.79348	0.39901	10	protein_coding	NE	potB; spermidine/putrescine transport system permease protein	ABC transporters	// nickel cation transport // transmembrane transport // membrane // plasma membrane // //
USA300FPR3757	SAUSA300_RS05390=SAUSA300_RS05390	7.09675	0.0134455	14	0.327427	0.498341	11	protein_coding	NE	potC; spermidine/putrescine transport system permease protein	ABC transporters	// nickel cation transport // transmembrane transport // membrane // plasma membrane // //
USA300FPR3757	SAUSA300_RS05395=SAUSA300_RS05395	2.3633	0.0950981	21	-7.71156	0.0141628	18	protein_coding	NE	potD; spermidine/putrescine transport system substrate-binding protein	ABC transporters	// polyamine transport // periplasmic space // polyamine binding //
USA300FPR3757	SAUSA300_RS05400=SAUSA300_RS05400	-6.82169	0.0624039	13	-8.94921	0.019197	12	protein_coding	NE			// // membrane // //
USA300FPR3757	SAUSA300_RS05405=SAUSA300_RS05405	0.752065	0.469196	7	0.132695	0.363495	7	protein_coding	NE			// // membrane // //
USA300FPR3757	SAUSA300_RS05410=SAUSA300_RS05410	-5.85927	0.0503844	24	-7.90124	0.000396471	22	protein_coding	NE	mntH; manganese transport protein		// manganese ion transmembrane transport // cellular response to iron ion // cadmium ion transmembrane transport // transmembrane transport // metal ion transport // ion transport // membrane // plasma membrane // metal ion binding // uniporter activity // cadmium ion transmembrane transporter activity // proton transmembrane transporter activity // manganese ion transmembrane transporter activit…
USA300FPR3757	SAUSA300_RS05415=SAUSA300_RS05415	-2.86733	0.394199	9	-7.16127	0.0467029	10	protein_coding	NE
USA300FPR3757	SAUSA300_RS05420=SAUSA300_RS05420	-2.064	0.481591	26	-9.99632	0.00495974	23	protein_coding	NE	E3.1.3.25, IMPA, suhB; myo-inositol-1(or 4)-monophosphatase [EC:3.1.3.25]	Streptomycin biosynthesis, Inositol phosphate metabolism, Metabolic pathways, Biosynthesis of secondary metabolites	// inositol phosphate dephosphorylation // signal transduction // inositol metabolic process // // metal ion binding // inositol monophosphate 1-phosphatase activity //
USA300FPR3757	SAUSA300_RS05425=SAUSA300_RS05425	2.96449	0.373756	5	-9.66556	0.0456223	5	protein_coding	NE
USA300FPR3757	SAUSA300_RS05430=typA	-2.10631	0.43291	36	-5.03613	0.02359	30	protein_coding	NE	typA, bipA; GTP-binding protein		// ribosome biogenesis // ribosomal large subunit assembly // translation // cytoplasm // ribonucleoprotein complex // cytosol // rRNA binding // tRNA binding // hydrolase activity // RNA binding // ribosome binding // nucleotide binding // GTP binding // GTPase activity //
USA300FPR3757	SAUSA300_RS05435=SAUSA300_RS05435	-10.7949	0.49907	2	-9.15815	0.498341	2	protein_coding	NE
USA300FPR3757	SAUSA300_RS05440=SAUSA300_RS05440	-7.47894	0.122396	7	-4.00515	0.262369	7	protein_coding	NE
USA300FPR3757	SAUSA300_RS05445=SAUSA300_RS05445	-3.71997	0.353967	5	-8.85919	0.112147	4	protein_coding	NE
USA300FPR3757	SAUSA300_RS05450=SAUSA300_RS05450	-6.14713	0.35891	20	-7.47513	0.0190056	19	protein_coding	E	ftsW, spoVE; cell division protein FtsW		// lipid-linked peptidoglycan transport // regulation of cell shape // cell division // plasma membrane // cell division site // membrane // lipid-linked peptidoglycan transporter activity //
USA300FPR3757	SAUSA300_RS05455=SAUSA300_RS05455	-1.13123	0.291079	75	-7.26724	0.000568997	71	protein_coding	NE	PC, pyc; pyruvate carboxylase [EC:6.4.1.1]	Citrate cycle (TCA cycle), Pyruvate metabolism, Metabolic pathways, Microbial metabolism in diverse environments, Carbon metabolism, Biosynthesis of amino acids	// gluconeogenesis // pyruvate metabolic process // cytoplasm // metal ion binding // ligase activity // biotin binding // ATP binding // pyruvate carboxylase activity // catalytic activity // nucleotide binding //
USA300FPR3757	SAUSA300_RS05460=SAUSA300_RS05460	4.2509	0.49907	20	-7.10294	0.00532926	17	protein_coding	NE	COX15, ctaA; heme a synthase [EC:1.17.99.9]	Oxidative phosphorylation, Porphyrin and chlorophyll metabolism, Metabolic pathways, Biosynthesis of secondary metabolites, Biosynthesis of cofactors, Two-component system	// heme A biosynthetic process // heme biosynthetic process // membrane // plasma membrane // metal ion binding // oxidoreductase activity, acting on NAD(P)H, heme protein as acceptor // monooxygenase activity // oxidoreductase activity, acting on the CH-CH group of donors // oxidoreductase activity //
USA300FPR3757	SAUSA300_RS05465=SAUSA300_RS05465	-7.30721	0.01394	18	-1.4738	0.339292	20	protein_coding	NE	COX10, ctaB, cyoE; heme o synthase [EC:2.5.1.141]	Oxidative phosphorylation, Porphyrin and chlorophyll metabolism, Metabolic pathways, Biosynthesis of secondary metabolites, Biosynthesis of cofactors	// heme O biosynthetic process // cellular respiration // heme biosynthetic process // membrane // plasma membrane // transferase activity, transferring alkyl or aryl (other than methyl) groups // transferase activity // protoheme IX farnesyltransferase activity // farnesyltranstransferase activity //
USA300FPR3757	SAUSA300_RS05470=SAUSA300_RS05470	6.16743	0.0663598	8	-13.3068	0.0190056	7	protein_coding	NE	K08976; putative membrane protein		// proton transmembrane transport // respiratory electron transport chain // membrane // cytochrome-c oxidase activity //
USA300FPR3757	SAUSA300_RS05480=SAUSA300_RS05480	-0.626993	0.352907	16	10.2826	0.0143112	17	protein_coding	NE
USA300FPR3757	SAUSA300_RS05485=SAUSA300_RS05485	-5.14306	0.299245	10	-8.00994	0.377344	9	protein_coding	NE
USA300FPR3757	SAUSA300_RS05490=SAUSA300_RS05490	-1.99082	0.495016	14	-5.41809	0.114502	14	protein_coding	NE	E3.1.4.46, glpQ, ugpQ; glycerophosphoryl diester phosphodiesterase [EC:3.1.4.46]	Glycerophospholipid metabolism	// lipid metabolic process // membrane // hydrolase activity // glycerophosphodiester phosphodiesterase activity // phosphoric diester hydrolase activity //
USA300FPR3757	SAUSA300_RS05495=SAUSA300_RS05495	-21.59	0.302236	3	2.48691	0.498341	4	protein_coding	NE			// // cytoplasm // //
USA300FPR3757	SAUSA300_RS05500=SAUSA300_RS05500	6.5129	0.0251919	3	6.61404	0.439084	4	protein_coding	NE
USA300FPR3757	SAUSA300_RS05505=rsmD	-4.26145	0.318833	12	6.13862	0.0249972	12	protein_coding	NE	rsmD; 16S rRNA (guanine966-N2)-methyltransferase [EC:2.1.1.171]		// nitrogen compound metabolic process // cellular macromolecule metabolic process // primary metabolic process // macromolecule modification // methylation // rRNA methylation // // transferase activity // methyltransferase activity // nucleic acid binding //
USA300FPR3757	SAUSA300_RS05510=coaD	-2.52141	0.162501	9	-7.80342	0.0017968	9	protein_coding	E	E2.7.7.3A, coaD, kdtB; pantetheine-phosphate adenylyltransferase [EC:2.7.7.3]	Pantothenate and CoA biosynthesis, Metabolic pathways, Biosynthesis of cofactors	// coenzyme A biosynthetic process // biosynthetic process // cytoplasm // nucleotidyltransferase activity // transferase activity // ATP binding // pantetheine-phosphate adenylyltransferase activity // catalytic activity // nucleotide binding //
USA300FPR3757	SAUSA300_RS05515=SAUSA300_RS05515	0.685657	0.358829	16	-6.53818	0.155558	15	protein_coding	NE			// tRNA processing // tRNA modification // cytoplasm // ligase activity, forming carbon-nitrogen bonds // ligase activity // ATP binding // RNA binding // nucleotide binding // tRNA binding //
USA300FPR3757	SAUSA300_RS05520=SAUSA300_RS05520	-10.4531	0.0103356	8	2.65504	0.498341	8	protein_coding	NE	K07040; uncharacterized protein
USA300FPR3757	SAUSA300_RS05530=rpmF	8.39621	0.302236	3	3.16405	0.258219	3	protein_coding	NE	RP-L32, MRPL32, rpmF; large subunit ribosomal protein L32	Ribosome
USA300FPR3757	SAUSA300_RS05535=isdB	1.15128	0.182375	23	-8.2662	0.0184785	20	protein_coding	NE			// heme transport // cell wall // extracellular region // metal ion binding // heme transmembrane transporter activity //
USA300FPR3757	SAUSA300_RS05540=isdA	-6.14615	0.49907	14	-11.6141	0.00449795	14	protein_coding	NE	isdA; iron-regulated surface determinant protein A	Staphylococcus aureus infection	// // cell wall // extracellular region // metal ion binding //
USA300FPR3757	SAUSA300_RS05545=isdC	-5.21864	0.49907	12	2.30862	0.273967	12	protein_coding	NE			// heme transport // peptidoglycan-based cell wall // cell wall // extracellular region // metal ion binding // hemoglobin binding //
USA300FPR3757	SAUSA300_RS05550=SAUSA300_RS05550	-0.780052	0.49907	14	-5.66764	0.112147	14	protein_coding	NE			// // membrane // //
USA300FPR3757	SAUSA300_RS05555=isdE	6.89567	0.100341	17	0.221568	0.477117	15	protein_coding	NE	ABC.FEV.S; iron complex transport system substrate-binding protein		// heme transport // membrane // plasma membrane // metal ion binding // heme binding //
USA300FPR3757	SAUSA300_RS05560=SAUSA300_RS05560	2.69593	0.469196	24	-2.86092	0.187201	22	protein_coding	NE	ABC.FEV.P; iron complex transport system permease protein		// transmembrane transport // siderophore-dependent iron import into cell // membrane // plasma membrane // transmembrane transporter activity //
USA300FPR3757	SAUSA300_RS05565=srtB	1.90351	0.211734	10	-6.2743	0.021983	9	protein_coding	NE	srtB; sortase B [EC:3.4.22.71]		// // membrane // plasma membrane // hydrolase activity //
USA300FPR3757	SAUSA300_RS05570=isdG	-4.2735	0.483691	8	-6.2362	0.498341	8	protein_coding	NE	isdG, isdI; heme oxygenase (staphylobilin-producing) [EC:1.14.99.48]	Porphyrin and chlorophyll metabolism, Biosynthesis of secondary metabolites	// heme catabolic process // iron import into cell // cytoplasm // heme binding // oxidoreductase activity, acting on paired donors, with incorporation or reduction of molecular oxygen // iron ion binding // metal ion binding // oxidoreductase activity // monooxygenase activity // heme oxygenase (decyclizing) activity //
USA300FPR3757	SAUSA300_RS05575=SAUSA300_RS05575	8.09105	0.152167	4	-2.1731	0.268854	3	protein_coding	NE
USA300FPR3757	SAUSA300_RS05580=SAUSA300_RS05580	-0.981236	0.335214	18	-7.36556	0.057962	15	protein_coding	NE	spoU; RNA methyltransferase, TrmH family		// RNA processing // RNA methylation // cytoplasm // RNA methyltransferase activity // methyltransferase activity // RNA binding //
USA300FPR3757	SAUSA300_RS05585=pheS	-9.66418	0.24881	16	8.1633	0.0680247	20	protein_coding	E	FARSA, pheS; phenylalanyl-tRNA synthetase alpha chain [EC:6.1.1.20]	Aminoacyl-tRNA biosynthesis	// tRNA aminoacylation // phenylalanyl-tRNA aminoacylation // translation // cytoplasm // transferase activity // magnesium ion binding // metal ion binding // ligase activity // ATP binding // phenylalanine-tRNA ligase activity // aminoacyl-tRNA ligase activity // nucleotide binding // tRNA binding //
USA300FPR3757	SAUSA300_RS05590=SAUSA300_RS05590	-0.835013	0.374435	41	-0.952839	0.352483	42	protein_coding	E	FARSB, pheT; phenylalanyl-tRNA synthetase beta chain [EC:6.1.1.20]	Aminoacyl-tRNA biosynthesis	// phenylalanyl-tRNA aminoacylation // translation // phenylalanine-tRNA ligase complex // cytoplasm // transferase activity // metal ion binding // ligase activity // ATP binding // phenylalanine-tRNA ligase activity // aminoacyl-tRNA ligase activity // RNA binding // magnesium ion binding // nucleotide binding // tRNA binding //
USA300FPR3757	SAUSA300_RS05595=SAUSA300_RS05595	-7.3028	0.412209	11	-7.9595	0.00474087	11	protein_coding	NE	rnhC; ribonuclease HIII [EC:3.1.26.4]	DNA replication	// primary metabolic process // macromolecule metabolic process // RNA catabolic process // RNA phosphodiester bond hydrolysis, endonucleolytic // nucleic acid phosphodiester bond hydrolysis // DNA replication, removal of RNA primer // RNA metabolic process // mismatch repair // ribonuclease H2 complex // cytoplasm // magnesium ion binding // metal ion binding // hydrolase activity // RNA-DNA hyb…
USA300FPR3757	SAUSA300_RS05600=zapA	-1.48724	0.0798923	3	2.2042	0.498341	4	protein_coding	NE	zapA; cell division protein ZapA		// FtsZ-dependent cytokinesis // septin ring assembly // division septum assembly // cell division site // cell septum // cytosol // //
USA300FPR3757	SAUSA300_RS05605=SAUSA300_RS05605	0.377939	0.300194	7	-6.07191	0.0190056	6	protein_coding	NE			// toxin biosynthetic process // membrane // //
USA300FPR3757	SAUSA300_RS05610=polX	3.95024	0.320357	25	-1.33092	0.447799	25	protein_coding	NE	polX, dpx; DNA polymerase (family X)		// DNA replication // DNA metabolic process // cellular response to DNA damage stimulus // DNA biosynthetic process // DNA repair // cytoplasm // transferase activity // nucleotidyltransferase activity // DNA-directed DNA polymerase activity // catalytic activity // DNA binding //
USA300FPR3757	SAUSA300_RS05615=SAUSA300_RS05615	-0.900934	0.434577	38	-3.50762	0.155889	38	protein_coding	NE	mutS2; DNA mismatch repair protein MutS2	Mismatch repair	// nucleic acid phosphodiester bond hydrolysis // negative regulation of DNA recombination // mismatch repair // mismatch repair complex // ATP-dependent DNA damage sensor activity // double-stranded DNA binding // mismatched DNA binding // ATP hydrolysis activity // hydrolase activity // ATP-dependent activity, acting on DNA // ATP binding // endonuclease activity // nuclease activity // damaged…
USA300FPR3757	SAUSA300_RS05620=trxA	-0.52488	0.384057	8	-2.31309	0.258219	8	protein_coding	NE	trxA; thioredoxin 1		// cell redox homeostasis // cellular response to oxidative stress // glycerol ether metabolic process // cytoplasm // cytosol // oxidoreductase activity // protein-disulfide reductase (NAD(P)) activity // oxidoreductase activity, acting on a sulfur group of donors, disulfide as acceptor // protein-disulfide reductase activity // thioredoxin-disulfide reductase activity //
USA300FPR3757	SAUSA300_RS05625=SAUSA300_RS05625	-7.29345	1	1	-10.9235	1	1	protein_coding	NE
USA300FPR3757	SAUSA300_RS05630=uvrC	-3.47263	0.351422	34	-1.12939	0.25525	34	protein_coding	NE	uvrC; excinuclease ABC subunit C	Nucleotide excision repair	// nucleotide-excision repair // nucleic acid phosphodiester bond hydrolysis // SOS response // cellular response to DNA damage stimulus // DNA repair // excinuclease repair complex // cytoplasm // DNA binding // excinuclease ABC activity // nuclease activity //
USA300FPR3757	SAUSA300_RS05635=SAUSA300_RS05635	-3.81649	0.35658	21	2.46982	0.452946	22	protein_coding	NE	sdhC, frdC; succinate dehydrogenase / fumarate reductase, cytochrome b subunit	Citrate cycle (TCA cycle), Oxidative phosphorylation, Butanoate metabolism, Metabolic pathways, Biosynthesis of secondary metabolites, Microbial metabolism in diverse environments, Carbon metabolism	// // membrane // metal ion binding // oxidoreductase activity, acting on the CH-CH group of donors //
USA300FPR3757	SAUSA300_RS05640=sdhA	-4.62758	0.170315	60	-5.98184	0.0332818	57	protein_coding	NE	sdhA, frdA; succinate dehydrogenase / fumarate reductase, flavoprotein subunit [EC:1.3.5.1 1.3.5.4]	Citrate cycle (TCA cycle), Oxidative phosphorylation, Butanoate metabolism, Metabolic pathways, Biosynthesis of secondary metabolites, Microbial metabolism in diverse environments, Carbon metabolism	// metabolic process // electron transport chain // anaerobic respiration // membrane // plasma membrane // flavin adenine dinucleotide binding // oxidoreductase activity // electron transfer activity // succinate dehydrogenase activity //
USA300FPR3757	SAUSA300_RS05645=sdhB	1.53479	0.45639	20	-7.10114	0.0190056	17	protein_coding	NE	sdhB, frdB; succinate dehydrogenase / fumarate reductase, iron-sulfur subunit [EC:1.3.5.1 1.3.5.4]	Citrate cycle (TCA cycle), Oxidative phosphorylation, Butanoate metabolism, Metabolic pathways, Biosynthesis of secondary metabolites, Microbial metabolism in diverse environments, Carbon metabolism	// respiratory electron transport chain // aerobic respiration // tricarboxylic acid cycle // plasma membrane // 2 iron, 2 sulfur cluster binding // 4 iron, 4 sulfur cluster binding // metal ion binding // 3 iron, 4 sulfur cluster binding // iron-sulfur cluster binding // oxidoreductase activity // electron transfer activity //
USA300FPR3757	SAUSA300_RS05650=racE	-1.803	0.469196	16	-15.3325	1.80844e-05	15	protein_coding	E	murI; glutamate racemase [EC:5.1.1.3]	D-Glutamine and D-glutamate metabolism, Metabolic pathways	// cell wall organization // peptidoglycan biosynthetic process // regulation of cell shape // nitrogen compound metabolic process // // amino-acid racemase activity // racemase activity, acting on amino acids and derivatives // racemase and epimerase activity, acting on amino acids and derivatives // isomerase activity // glutamate racemase activity //
USA300FPR3757	SAUSA300_RS05655=SAUSA300_RS05655	-6.79037	0.43285	15	-5.8768	0.160198	13	protein_coding	NE	rdgB; XTP/dITP diphosphohydrolase [EC:3.6.1.66]	Purine metabolism, Metabolic pathways	// nucleobase-containing small molecule biosynthetic process // nucleoside phosphate catabolic process // purine nucleoside triphosphate catabolic process // nucleoside triphosphate catabolic process // nucleotide metabolic process // cytoplasm // cytosol // ITP diphosphatase activity // XTP diphosphatase activity // dITP diphosphatase activity // nucleoside triphosphate diphosphatase activity //…
USA300FPR3757	SAUSA300_RS05660=SAUSA300_RS05660	-2.81996	0.497452	11	-1.65998	0.377367	10	protein_coding	NE	K07095; uncharacterized protein		// // cellular anatomical entity // metal ion binding // hydrolase activity // zinc ion binding //
USA300FPR3757	SAUSA300_RS05665=SAUSA300_RS05665	-11.128	0.49907	2	-10.2995	0.498341	2	protein_coding	NE
USA300FPR3757	SAUSA300_RS05670=ecb	1.3073	0.17374	2	-5.27587	0.258219	3	protein_coding	NE			// // extracellular region // extracellular space // complement binding //
USA300FPR3757	SAUSA300_RS05675=SAUSA300_RS05675	7.51304	0.302236	3	14.2335	0.258219	3	protein_coding	NE
USA300FPR3757	SAUSA300_RS05680=SAUSA300_RS05680	-2.23138	0.41351	9	-5.4178	0.0682321	8	protein_coding	NE	flr, flipr; FPRL1 inhibitory protein	Staphylococcus aureus infection	// // extracellular region // //
USA300FPR3757	SAUSA300_RS05685=SAUSA300_RS05685	3.83543	0.389634	9	1.71169	0.35604	7	protein_coding	NE			// // membrane // //
USA300FPR3757	SAUSA300_RS05690=efb	-1.63283	0.353967	5	-7.42011	0.319101	5	protein_coding	NE	fib, efb; fibrinogen-binding protein	Staphylococcus aureus infection	// negative regulation of blood coagulation in another organism // extracellular region // extracellular space // protein binding // complement binding //
USA300FPR3757	SAUSA300_RS05695=scb	-0.749109	0.467781	6	-19.4826	0.0190056	6	protein_coding	NE	scn, scin; staphylococcal complement inhibitor	Staphylococcus aureus infection	// // extracellular region // //
USA300FPR3757	SAUSA300_RS05705=SAUSA300_RS05705	-2.99348	0.345895	2	-13.9258	0.0332818	2	protein_coding	NE			// // membrane // //
USA300FPR3757	SAUSA300_RS05715=SAUSA300_RS05715	14.6018	0.00349745	6	-1.09427	0.363421	5	protein_coding	NE
USA300FPR3757	SAUSA300_RS05720=SAUSA300_RS05720	-2.29354	0.177735	21	-7.83724	0.0128366	21	protein_coding	NE	hlyII; hemolysin II		// modulation of process of another organism // cytolysis in another organism // hemolysis in another organism // cytolysis // extracellular region // toxin activity //
USA300FPR3757	SAUSA300_RS05725=SAUSA300_RS05725	-3.02697	0.49907	2	-17.0898	1	1	protein_coding	NE			// // membrane // //
USA300FPR3757	SAUSA300_RS05730=SAUSA300_RS05730	6.87486	0.302236	3	-7.88976	0.465964	2	protein_coding	NE
USA300FPR3757	SAUSA300_RS05740=SAUSA300_RS05740	-3.64031	0.106563	12	1.4365	0.498341	12	protein_coding	NE			// // extracellular region // //
USA300FPR3757	SAUSA300_RS05745=SAUSA300_RS05745	2.11217	0.365327	6	-3.97048	0.35604	7	protein_coding	NE			// // extracellular region // //
USA300FPR3757	SAUSA300_RS05750=SAUSA300_RS05750	-1.30102	0.318833	12	-4.21397	0.498341	10	protein_coding	NE			// // extracellular region // //
USA300FPR3757	SAUSA300_RS05755=argF	-15.2734	0.0209673	15	-3.48732	0.137709	16	protein_coding	NE	OTC, argF, argI; ornithine carbamoyltransferase [EC:2.1.3.3]	Arginine biosynthesis, Metabolic pathways, Biosynthesis of secondary metabolites, Biosynthesis of amino acids	// arginine biosynthetic process via ornithine // citrulline biosynthetic process // amino acid biosynthetic process // ornithine metabolic process // arginine biosynthetic process // amino acid metabolic process // cytoplasm // carboxyl- or carbamoyltransferase activity // transferase activity // amino acid binding // ornithine carbamoyltransferase activity //
USA300FPR3757	SAUSA300_RS05760=arcC	2.43361	0.0921108	18	-8.3792	0.0020484	18	protein_coding	NE	arcC; carbamate kinase [EC:2.7.2.2]	Arginine biosynthesis, Purine metabolism, Nitrogen metabolism, Metabolic pathways, Microbial metabolism in diverse environments, Carbon metabolism	// carbamoyl phosphate catabolic process // arginine deiminase pathway // phosphorylation // arginine metabolic process // cytosol // cytoplasm // transferase activity // kinase activity // carbamate kinase activity // ATP binding // nucleotide binding //
USA300FPR3757	SAUSA300_RS05765=SAUSA300_RS05765	-4.57558	0.072033	43	-5.04857	0.0257935	43	protein_coding	NE			// // plasma membrane // membrane // //
USA300FPR3757	SAUSA300_RS05770=SAUSA300_RS05770	0.736102	0.473071	6	-15.6057	0.00466107	4	protein_coding	NE			// // membrane // //
USA300FPR3757	SAUSA300_RS05775=SAUSA300_RS05775	2.50854	0.318833	12	-8.49653	0.182889	10	protein_coding	NE	eta; exfoliative toxin A/B	Staphylococcus aureus infection	// cation transmembrane transport // transmembrane transport // plasma membrane // membrane // cation efflux transmembrane transporter activity //
USA300FPR3757	SAUSA300_RS05780=SAUSA300_RS05780	5.07165	0.302236	3	5.8952	0.0332818	2	protein_coding	NE
USA300FPR3757	SAUSA300_RS05785=SAUSA300_RS05785	-4.34716	0.49907	4	-11.6065	0.00466107	4	tRNA		tRNA-Arg; tRNA Arg	Aminoacyl-tRNA biosynthesis	// translation //
USA300FPR3757	SAUSA300_RS05790=SAUSA300_RS05790	3.94613	0.0645602	6	-18.9488	0.0456223	5	protein_coding	NE	psmB; phenol-soluble modulin beta	Quorum sensing	// // extracellular region // //
USA300FPR3757	SAUSA300_RS05795=SAUSA300_RS05795	1.64228	0.293374	8	-17.5245	0.00871336	7	protein_coding	NE	psmB; phenol-soluble modulin beta	Quorum sensing	// // extracellular region // //
USA300FPR3757	SAUSA300_RS05800=SAUSA300_RS05800	-4.37885	0.0492909	14	-5.39938	0.051356	13	protein_coding	NE	K07025; putative hydrolase of the HAD superfamily		// dephosphorylation // // 5'-nucleotidase activity // hydrolase activity //
USA300FPR3757	SAUSA300_RS05805=SAUSA300_RS05805	-6.63754	0.101772	10	0.653686	0.288896	12	protein_coding	NE			// // // acetyltransferase activity // acyltransferase activity, transferring groups other than amino-acyl groups // acyltransferase activity // transferase activity // N-acetyltransferase activity //
USA300FPR3757	SAUSA300_RS05810=bshC	-0.546972	0.339467	36	-7.39078	0.001831	34	protein_coding	NE	bshC; bacillithiol synthase
USA300FPR3757	SAUSA300_RS05815=mraZ	-0.806663	0.412209	11	-0.839287	0.369504	11	protein_coding	NE	mraZ; MraZ protein		// negative regulation of DNA-templated transcription initiation // regulation of DNA-templated transcription // nucleoid // cytoplasm // DNA-binding transcription factor activity // DNA binding // transcription cis-regulatory region binding //
USA300FPR3757	SAUSA300_RS05820=rsmH	-7.0833	0.229128	22	-8.22812	0.00228673	22	protein_coding	NE	mraW, rsmH; 16S rRNA (cytosine1402-N4)-methyltransferase [EC:2.1.1.199]		// rRNA base methylation // methylation // rRNA processing // cytoplasm // rRNA (cytosine-N4-)-methyltransferase activity // transferase activity // methyltransferase activity //
USA300FPR3757	SAUSA300_RS05825=ftsL	-12.9844	0.0663598	8	-7.87584	0.00573338	8	protein_coding	E			// FtsZ-dependent cytokinesis // cell division // cell cycle // cell division site // membrane // plasma membrane // //
USA300FPR3757	SAUSA300_RS05830=SAUSA300_RS05830	-8.1688	0.0682177	49	-2.54127	0.137411	53	protein_coding	E	pbpA; penicillin-binding protein 1 [EC:3.4.-.-]	Peptidoglycan biosynthesis, Metabolic pathways, beta-Lactam resistance	// cell wall organization // plasma membrane // membrane // penicillin binding //
USA300FPR3757	SAUSA300_RS05835=SAUSA300_RS05835	-10.5251	0.00871677	28	4.74266	0.15648	30	protein_coding	E	mraY; phospho-N-acetylmuramoyl-pentapeptide-transferase [EC:2.7.8.13]	Peptidoglycan biosynthesis, Metabolic pathways, Vancomycin resistance	// cell wall macromolecule biosynthetic process // cell wall organization // cell division // peptidoglycan biosynthetic process // regulation of cell shape // cell cycle // membrane // plasma membrane // metal ion binding // phosphotransferase activity, for other substituted phosphate groups // UDP-N-acetylmuramoyl-L-alanyl-D-glutamyl-meso-2,6-diaminopimelyl-D-alanyl-D-alanine:undecaprenyl-phosp…
USA300FPR3757	SAUSA300_RS05840=SAUSA300_RS05840	-9.3157	0.184947	28	-4.42257	0.0855776	27	protein_coding	E	murD; UDP-N-acetylmuramoylalanine--D-glutamate ligase [EC:6.3.2.9]	D-Glutamine and D-glutamate metabolism, Peptidoglycan biosynthesis, Metabolic pathways	// cell wall organization // cell division // peptidoglycan biosynthetic process // biosynthetic process // regulation of cell shape // cell cycle // cytoplasm // acid-amino acid ligase activity // ligase activity // UDP-N-acetylmuramoylalanine-D-glutamate ligase activity // ATP binding // nucleotide binding //
USA300FPR3757	SAUSA300_RS05845=SAUSA300_RS05845	-20.2365	0.00349745	14	-15.1544	9.07402e-05	14	protein_coding	E	ftsQ; cell division protein FtsQ		// FtsZ-dependent cytokinesis // cell division // cell cycle // cell division site // membrane // plasma membrane // //
USA300FPR3757	SAUSA300_RS05850=ftsA	-6.58531	0.0420023	18	-12.226	5.20646e-05	18	protein_coding	E	ftsA; cell division protein FtsA		// FtsZ-dependent cytokinesis // cell division // cell cycle // cell division site // membrane // cytoplasmic side of plasma membrane // plasma membrane // //
USA300FPR3757	SAUSA300_RS05855=ftsZ	-1.31778	0.140352	31	-10.4787	0.000392796	27	protein_coding	E	ftsZ; cell division protein FtsZ		// cell septum assembly // protein polymerization // FtsZ-dependent cytokinesis // division septum assembly // cell division // cell cycle // cell division site // cytoplasm // GTP binding // GTPase activity // nucleotide binding //
USA300FPR3757	SAUSA300_RS05860=pgeF	1.71708	0.128022	12	-7.25754	0.187922	12	protein_coding	NE	yfiH; polyphenol oxidase [EC:1.10.3.-]		// // // transferase activity // metal ion binding // adenosine deaminase activity // S-methyl-5-thioadenosine phosphorylase activity // purine-nucleoside phosphorylase activity // copper ion binding //
USA300FPR3757	SAUSA300_RS05865=SAUSA300_RS05865	-8.6107	0.412209	11	-4.34436	0.247995	11	protein_coding	NE	yggS, PROSC; PLP dependent protein		// // intracellular anatomical structure // pyridoxal phosphate binding //
USA300FPR3757	SAUSA300_RS05870=SAUSA300_RS05870	1.64144	0.352509	12	-11.2162	0.0192453	9	protein_coding	NE	sepF; cell division inhibitor SepF		// FtsZ-dependent cytokinesis // division septum assembly // cell septum assembly // cell division // cell cycle // cytoplasm // //
USA300FPR3757	SAUSA300_RS05875=SAUSA300_RS05875	3.18134	0.30888	7	-11.1234	0.0190056	6	protein_coding	NE	yggT; YggT family protein		// // membrane // //
USA300FPR3757	SAUSA300_RS05880=SAUSA300_RS05880	-2.18579	0.0137853	16	-12.4572	0.00507965	14	protein_coding	NE			// // // RNA binding //
USA300FPR3757	SAUSA300_RS05885=SAUSA300_RS05885	-8.96827	0.00349745	10	0.365675	0.258219	10	protein_coding	NE	divIVA; cell division initiation protein		// cell division // cell cycle // cytoplasm // //
USA300FPR3757	SAUSA300_RS05890=ileS	0.0169568	0.49907	54	-2.32048	0.038958	50	protein_coding	E	IARS, ileS; isoleucyl-tRNA synthetase [EC:6.1.1.5]	Aminoacyl-tRNA biosynthesis	// aminoacyl-tRNA metabolism involved in translational fidelity // isoleucyl-tRNA aminoacylation // tRNA aminoacylation for protein translation // translation // cytosol // cytoplasm // zinc ion binding // metal ion binding // ligase activity // ATP binding // isoleucine-tRNA ligase activity // aminoacyl-tRNA ligase activity // aminoacyl-tRNA editing activity // nucleotide binding // tRNA binding…
USA300FPR3757	SAUSA300_RS05895=SAUSA300_RS05895	-5.31209	0.0215769	16	-6.03164	0.155558	15	protein_coding	NE	catE; catechol 2,3-dioxygenase [EC:1.13.11.2]	Benzoate degradation, Xylene degradation, Styrene degradation, Metabolic pathways, Microbial metabolism in diverse environments, Degradation of aromatic compounds
USA300FPR3757	SAUSA300_RS05900=SAUSA300_RS05900	1.84746	0.261437	4	1.45177	0.483886	4	pseudogene	NE
USA300FPR3757	SAUSA300_RS05905=lspA	-10.8181	0.299245	10	-8.67034	0.0662007	10	protein_coding	NE	lspA; signal peptidase II [EC:3.4.23.36]	Protein export	// proteolysis // membrane // plasma membrane // hydrolase activity // peptidase activity // aspartic-type endopeptidase activity //
USA300FPR3757	SAUSA300_RS05910=SAUSA300_RS05910	-3.04522	0.436348	28	-1.97817	0.166182	28	protein_coding	NE	rluD; 23S rRNA pseudouridine1911/1915/1917 synthase [EC:5.4.99.23]		// RNA modification // pseudouridine synthesis // enzyme-directed rRNA pseudouridine synthesis // cytosol // rRNA pseudouridine synthase activity // isomerase activity // pseudouridine synthase activity // RNA binding //
USA300FPR3757	SAUSA300_RS05915=pyrR	0.578217	0.419182	8	-2.21073	0.219845	8	protein_coding	NE	pyrR; pyrimidine operon attenuation protein / uracil phosphoribosyltransferase [EC:2.4.2.9]	Pyrimidine metabolism, Metabolic pathways	// nucleoside metabolic process // DNA-templated transcription termination // // glycosyltransferase activity // transferase activity // uracil phosphoribosyltransferase activity // RNA binding //
USA300FPR3757	SAUSA300_RS05920=SAUSA300_RS05920	2.69413	0.452142	29	-10.2262	2.08501e-06	27	protein_coding	NE	uraA, pyrP; uracil permease		// nucleobase transport // transmembrane transport // plasma membrane // membrane // nucleobase transmembrane transporter activity // transmembrane transporter activity // uracil transmembrane transporter activity // transporter activity //
USA300FPR3757	SAUSA300_RS05925=SAUSA300_RS05925	-8.56471	0.0367789	14	-12.1844	0.00236085	12	protein_coding	NE	pyrB, PYR2; aspartate carbamoyltransferase catalytic subunit [EC:2.1.3.2]	Pyrimidine metabolism, Alanine, aspartate and glutamate metabolism, Metabolic pathways, Biosynthesis of cofactors	// nitrogen compound metabolic process // 'de novo' UMP biosynthetic process // pyrimidine ribonucleotide biosynthetic process // amino acid metabolic process // pyrimidine nucleotide biosynthetic process // 'de novo' pyrimidine nucleobase biosynthetic process // cytosol // cytoplasm // carboxyl- or carbamoyltransferase activity // transferase activity // amino acid binding // aspartate carbamoyl…
USA300FPR3757	SAUSA300_RS05930=SAUSA300_RS05930	-2.18641	0.391196	25	-5.03155	0.0539417	23	protein_coding	NE	URA4, pyrC; dihydroorotase [EC:3.5.2.3]	Pyrimidine metabolism, Metabolic pathways, Biosynthesis of cofactors	// organonitrogen compound metabolic process // 'de novo' UMP biosynthetic process // pyrimidine nucleotide biosynthetic process // purine nucleobase catabolic process // cytoplasm // metal ion binding // hydrolase activity, acting on carbon-nitrogen (but not peptide) bonds, in cyclic amides // hydrolase activity, acting on carbon-nitrogen (but not peptide) bonds // hydrolase activity // zinc ion…
USA300FPR3757	SAUSA300_RS05935=carA	-6.82247	0.0855758	26	-11.9282	3.44808e-05	26	protein_coding	NE	carA, CPA1; carbamoyl-phosphate synthase small subunit [EC:6.3.5.5]	Pyrimidine metabolism, Alanine, aspartate and glutamate metabolism, Metabolic pathways, Biosynthesis of cofactors	// nitrogen compound metabolic process // 'de novo' UMP biosynthetic process // amino acid biosynthetic process // glutamine metabolic process // arginine biosynthetic process // pyrimidine nucleotide biosynthetic process // 'de novo' pyrimidine nucleobase biosynthetic process // urea cycle // cytoplasm // carbamoyl-phosphate synthase complex // ligase activity // ATP binding // carbamoyl-phospha…
USA300FPR3757	SAUSA300_RS05940=carB	-3.00338	0.261437	62	-5.90265	0.00865221	58	protein_coding	E	carB, CPA2; carbamoyl-phosphate synthase large subunit [EC:6.3.5.5]	Pyrimidine metabolism, Alanine, aspartate and glutamate metabolism, Metabolic pathways, Biosynthesis of cofactors	// glutamine metabolic process // 'de novo' UMP biosynthetic process // amino acid biosynthetic process // nitrogen compound metabolic process // arginine biosynthetic process // pyrimidine nucleotide biosynthetic process // urea cycle // cytoplasm // catalytic activity // metal ion binding // ligase activity // ATP binding // carbamoyl-phosphate synthase (glutamine-hydrolyzing) activity // carba…
USA300FPR3757	SAUSA300_RS05945=pyrF	-7.40943	0.0523411	16	-5.94199	0.0429787	16	protein_coding	NE	pyrF; orotidine-5'-phosphate decarboxylase [EC:4.1.1.23]	Pyrimidine metabolism, Metabolic pathways, Biosynthesis of cofactors	// 'de novo' UMP biosynthetic process // pyrimidine nucleotide biosynthetic process // 'de novo' pyrimidine nucleobase biosynthetic process // cytosol // carboxy-lyase activity // lyase activity // orotidine-5'-phosphate decarboxylase activity // catalytic activity //
USA300FPR3757	SAUSA300_RS05950=SAUSA300_RS05950	0.222225	0.35891	12	-1.80872	0.369504	11	protein_coding	NE	pyrE; orotate phosphoribosyltransferase [EC:2.4.2.10]	Pyrimidine metabolism, Metabolic pathways, Biosynthesis of cofactors	// pyrimidine nucleobase biosynthetic process // UMP biosynthetic process // 'de novo' UMP biosynthetic process // nucleoside metabolic process // pyrimidine nucleotide biosynthetic process // // guanine phosphoribosyltransferase activity // hypoxanthine phosphoribosyltransferase activity // glycosyltransferase activity // transferase activity // orotate phosphoribosyltransferase activity // magn…
USA300FPR3757	SAUSA300_RS05955=SAUSA300_RS05955	10.4885	0.286193	5	-14.7564	0.0332818	2	protein_coding	NE
USA300FPR3757	SAUSA300_RS05960=SAUSA300_RS05960	3.65323	0.370521	11	-9.75393	0.0342306	11	protein_coding	NE
USA300FPR3757	SAUSA300_RS05965=SAUSA300_RS05965	-4.33893	0.388226	26	-7.80299	0.0133137	22	protein_coding	NE			// translation // ribosome-associated ubiquitin-dependent protein catabolic process // rescue of stalled ribosome // RQC complex // RNA binding // ribosomal large subunit binding // tRNA binding //
USA300FPR3757	SAUSA300_RS05970=gmk	-1.36837	0.353967	5	5.4612	0.0659215	5	protein_coding	E	E2.7.4.8, gmk; guanylate kinase [EC:2.7.4.8]	Purine metabolism, Metabolic pathways	// GDP metabolic process // GMP metabolic process // phosphorylation // purine nucleotide metabolic process // cytosol // cytoplasm // transferase activity // kinase activity // ATP binding // guanylate kinase activity // nucleotide binding //
USA300FPR3757	SAUSA300_RS05975=SAUSA300_RS05975	-0.204461	0.474333	3	-13.921	0.0117995	3	protein_coding	NE	rpoZ; DNA-directed RNA polymerase subunit omega [EC:2.7.7.6]	RNA polymerase	// DNA-templated transcription // DNA-directed RNA polymerase complex // nucleotidyltransferase activity // transferase activity // DNA-directed 5'-3' RNA polymerase activity // DNA binding //
USA300FPR3757	SAUSA300_RS05980=coaBC	-7.58156	0.360421	20	-13.2915	0.00011784	20	protein_coding	E	coaBC, dfp; phosphopantothenoylcysteine decarboxylase / phosphopantothenate---cysteine ligase [EC:4.1.1.36 6.3.2.5]	Pantothenate and CoA biosynthesis, Metabolic pathways, Biosynthesis of cofactors	// metabolic process // pantothenate catabolic process // coenzyme A biosynthetic process // phosphopantothenoylcysteine decarboxylase complex // metal ion binding // ligase activity // carboxy-lyase activity // lyase activity // FMN binding // phosphopantothenoylcysteine decarboxylase activity // phosphopantothenate--cysteine ligase activity // catalytic activity //
USA300FPR3757	SAUSA300_RS05985=priA	-3.53042	0.35891	32	-6.88469	0.108006	30	protein_coding	E	priA; primosomal protein N' (replication factor Y) (superfamily II helicase) [EC:3.6.4.-]	Homologous recombination	// DNA duplex unwinding // DNA recombination // double-strand break repair // DNA replication initiation // DNA replication, synthesis of RNA primer // DNA unwinding involved in DNA replication // DNA replication // primosome complex // DNA helicase activity // metal ion binding // 3'-5' DNA helicase activity // hydrolase activity // zinc ion binding // ATP binding // helicase activity // DNA bin…
USA300FPR3757	SAUSA300_RS05990=SAUSA300_RS05990	-9.10788	0.0137666	14	-5.64415	0.114502	14	protein_coding	NE
USA300FPR3757	SAUSA300_RS05995=SAUSA300_RS05995	-3.81079	0.353967	5	-2.43108	0.277925	6	protein_coding	NE			// // membrane // //
USA300FPR3757	SAUSA300_RS06000=SAUSA300_RS06000	-2.49251	0.255901	7	7.39206	0.0855776	7	protein_coding	NE	PDF, def; peptide deformylase [EC:3.5.1.88]		// co-translational protein modification // N-terminal protein amino acid modification // peptidyl-methionine modification // translation // // peptide deformylase activity // hydrolase activity //
USA300FPR3757	SAUSA300_RS06005=SAUSA300_RS06005	-1.50391	0.398596	15	5.87023	0.21863	17	protein_coding	NE	MTFMT, fmt; methionyl-tRNA formyltransferase [EC:2.1.2.9]	One carbon pool by folate, Aminoacyl-tRNA biosynthesis	// charged-tRNA amino acid modification // conversion of methionyl-tRNA to N-formyl-methionyl-tRNA // biosynthetic process // translational initiation // translation // cytosol // hydroxymethyl-, formyl- and related transferase activity // transferase activity // methionyl-tRNA formyltransferase activity // catalytic activity //
USA300FPR3757	SAUSA300_RS06010=rsmB	-1.13503	0.429931	15	-0.341764	0.425183	17	protein_coding	NE	rsmB, sun; 16S rRNA (cytosine967-C5)-methyltransferase [EC:2.1.1.176]		// RNA methylation // rRNA base methylation // methylation // rRNA processing // regulation of DNA-templated transcription // cytosol // cytoplasm // transferase activity // rRNA (cytosine-C5-)-methyltransferase activity // rRNA methyltransferase activity // methyltransferase activity // RNA binding //
USA300FPR3757	SAUSA300_RS06015=rlmN	2.39776	0.349037	16	9.82806	0.198479	20	protein_coding	NE	rlmN; 23S rRNA (adenine2503-C2)-methyltransferase [EC:2.1.1.192]		// rRNA base methylation // response to antibiotic // methylation // tRNA methylation // tRNA processing // rRNA processing // cytoplasm // rRNA binding // tRNA (adenine-C2-)-methyltransferase activity // tRNA binding // rRNA (adenine-C2-)-methyltransferase activity // 4 iron, 4 sulfur cluster binding // iron-sulfur cluster binding // metal ion binding // transferase activity // rRNA methyltransf…
USA300FPR3757	SAUSA300_RS06020=SAUSA300_RS06020	1.18317	0.388135	22	5.50252	0.171985	24	protein_coding	NE	prpC, phpP; PPM family protein phosphatase [EC:3.1.3.16]		// protein dephosphorylation // // phosphatase activity // protein serine/threonine phosphatase activity //
USA300FPR3757	SAUSA300_RS06025=pknB	1.41994	0.386119	35	-3.20354	0.319101	33	protein_coding	NE	prkC, stkP; eukaryotic-like serine/threonine-protein kinase [EC:2.7.11.1]		// peptidyl-serine phosphorylation // protein phosphorylation // cytosol // membrane // protein serine/threonine/tyrosine kinase activity // nucleotide binding // protein serine/threonine kinase activity // protein serine kinase activity // ATP binding // protein kinase activity //
USA300FPR3757	SAUSA300_RS06030=rsgA	-0.495414	0.441183	9	-4.28979	0.255229	10	protein_coding	E	rsgA, engC; ribosome biogenesis GTPase / thiamine phosphate phosphatase [EC:3.6.1.- 3.1.3.100]	Thiamine metabolism, Metabolic pathways	// ribosomal small subunit biogenesis // ribosome biogenesis // cytoplasm // metal ion binding // rRNA binding // hydrolase activity // GTP binding // GTPase activity // RNA binding // nucleotide binding //
USA300FPR3757	SAUSA300_RS06035=SAUSA300_RS06035	-7.6905	0.349352	11	2.27979	0.249544	12	protein_coding	E	rpe, RPE; ribulose-phosphate 3-epimerase [EC:5.1.3.1]	Pentose phosphate pathway, Pentose and glucuronate interconversions, Metabolic pathways, Biosynthesis of secondary metabolites, Microbial metabolism in diverse environments, Carbon metabolism, Biosynthesis of amino acids	// cellular carbohydrate metabolic process // pentose catabolic process // pentose-phosphate shunt, non-oxidative branch // pentose-phosphate shunt // carbohydrate metabolic process // cytosol // metal ion binding // racemase and epimerase activity, acting on carbohydrates and derivatives // isomerase activity // D-ribulose-phosphate 3-epimerase activity // catalytic activity //
USA300FPR3757	SAUSA300_RS06040=SAUSA300_RS06040	-8.20558	0.091927	19	-3.19458	0.498341	19	protein_coding	E	thiN, TPK1, THI80; thiamine pyrophosphokinase [EC:2.7.6.2]	Thiamine metabolism, Metabolic pathways, Biosynthesis of cofactors	// thiamine-containing compound metabolic process // phosphorylation // thiamine diphosphate biosynthetic process // thiamine metabolic process // // transferase activity // kinase activity // nucleotide binding // thiamine binding // ATP binding // thiamine diphosphokinase activity //
USA300FPR3757	SAUSA300_RS06045=SAUSA300_RS06045	-3.52664	0.353967	5	-8.28091	0.319101	5	protein_coding	NE	RP-L28, MRPL28, rpmB; large subunit ribosomal protein L28	Ribosome	// translation // ribonucleoprotein complex // ribosome // structural constituent of ribosome //
USA300FPR3757	SAUSA300_RS06050=SAUSA300_RS06050	1.0223	0.294102	10	6.52353	0.0642532	10	protein_coding	NE
USA300FPR3757	SAUSA300_RS06055=SAUSA300_RS06055	-2.69135	0.454683	31	4.20437	0.386248	36	protein_coding	NE	K07030; uncharacterized protein		// phosphorylation // glycerol metabolic process // // glycerone kinase activity //
USA300FPR3757	SAUSA300_RS06060=recG	-4.22165	0.155679	37	-9.73893	2.17336e-05	35	protein_coding	NE	recG; ATP-dependent DNA helicase RecG [EC:3.6.4.12]	Homologous recombination	// DNA duplex unwinding // RNA secondary structure unwinding // cellular response to DNA damage stimulus // DNA recombination // DNA repair // cytoplasm // ATP hydrolysis activity // DNA helicase activity // hydrolase activity // ATP binding // helicase activity // RNA helicase activity // DNA binding // nucleic acid binding // nucleotide binding //
USA300FPR3757	SAUSA300_RS06065=fapR	0.369818	0.44839	3	-4.17396	0.0401049	3	protein_coding	NE			// negative regulation of DNA-templated transcription // negative regulation of fatty acid biosynthetic process // fatty acid biosynthetic process // fatty acid metabolic process // lipid metabolic process // // metal ion binding // DNA-binding transcription factor activity // DNA binding //
USA300FPR3757	SAUSA300_RS06070=plsX	4.79148	0.0450476	18	-5.15722	0.206729	17	protein_coding	E	plsX; phosphate acyltransferase [EC:2.3.1.274]	Glycerolipid metabolism, Metabolic pathways, Biosynthesis of secondary metabolites	// phospholipid biosynthetic process // phospholipid metabolic process // fatty acid biosynthetic process // lipid metabolic process // cytoplasm // phosphate:acyl-[acyl carrier protein] acyltransferase activity // acyltransferase activity, transferring groups other than amino-acyl groups // transferase activity // catalytic activity //
USA300FPR3757	SAUSA300_RS06075=fabD	2.51536	0.0541251	19	-1.70382	0.10368	17	protein_coding	E	fabD, MCAT, MCT1; [acyl-carrier-protein] S-malonyltransferase [EC:2.3.1.39]	Fatty acid biosynthesis, Metabolic pathways, Biosynthesis of secondary metabolites, Fatty acid metabolism	// lipid metabolic process // fatty acid metabolic process // fatty acid biosynthetic process // cytosol // S-malonyltransferase activity // acyltransferase activity // transferase activity // [acyl-carrier-protein] S-malonyltransferase activity //
USA300FPR3757	SAUSA300_RS06080=fabG	-0.59952	0.155286	14	-3.41281	0.260789	12	protein_coding	E	fabG, OAR1; 3-oxoacyl-[acyl-carrier protein] reductase [EC:1.1.1.100]	Fatty acid biosynthesis, Biotin metabolism, Metabolic pathways, Biosynthesis of secondary metabolites, Fatty acid metabolism, Biosynthesis of cofactors	// fatty acid metabolic process // lipid metabolic process // fatty acid elongation // fatty acid biosynthetic process // // oxidoreductase activity, acting on the CH-OH group of donors, NAD or NADP as acceptor // NAD binding // oxidoreductase activity // 3-oxoacyl-[acyl-carrier-protein] reductase (NADPH) activity // nucleotide binding //
USA300FPR3757	SAUSA300_RS06090=SAUSA300_RS06090	-0.264728	0.353967	5	-11.1606	0.109293	4	protein_coding	E	acpP; acyl carrier protein	Metabolic pathways, Biosynthesis of secondary metabolites	// lipid A biosynthetic process // fatty acid biosynthetic process // fatty acid metabolic process // lipid metabolic process // cytosol // cytoplasm // phosphopantetheine binding // acyl carrier activity // acyl binding //
USA300FPR3757	SAUSA300_RS06095=SAUSA300_RS06095	-3.55927	0.412209	11	-3.86069	0.255229	10	protein_coding	NE	rnc, DROSHA, RNT1; ribonuclease III [EC:3.1.26.3]		// regulation of gene expression // RNA phosphodiester bond hydrolysis // nucleic acid phosphodiester bond hydrolysis // RNA phosphodiester bond hydrolysis, endonucleolytic // rRNA catabolic process // tRNA processing // mRNA processing // RNA processing // rRNA processing // cytoplasm // metal ion binding // rRNA binding // hydrolase activity // ribonuclease III activity // endonuclease activity…
USA300FPR3757	SAUSA300_RS06100=smc	-1.26802	0.388135	34	-5.82304	0.0519604	31	protein_coding	NE	smc; chromosome segregation protein		// chromosome organization // chromosome condensation // sister chromatid cohesion // chromosome segregation // DNA replication // cytoplasm // chromosome // ATP hydrolysis activity // ATP binding // DNA binding // nucleotide binding //
USA300FPR3757	SAUSA300_RS06105=ftsY	-4.20107	0.245902	15	-6.5018	0.00531463	14	protein_coding	E	ftsY; fused signal recognition particle receptor	Quorum sensing, Protein export, Bacterial secretion system	// protein targeting // SRP-dependent cotranslational protein targeting to membrane // protein targeting to membrane // membrane // plasma membrane // cytoplasm // signal recognition particle binding // GTP binding // GTPase activity // nucleotide binding //
USA300FPR3757	SAUSA300_RS06110=SAUSA300_RS06110	1.77853	1	1	-8.10867	1	1	protein_coding	NE	K09787; uncharacterized protein
USA300FPR3757	SAUSA300_RS06115=ffh	-5.27514	0.0939616	22	-9.49324	0.000247175	20	protein_coding	E	SRP54, ffh; signal recognition particle subunit SRP54 [EC:3.6.5.4]	Quorum sensing, Protein export, Bacterial secretion system	// SRP-dependent cotranslational protein targeting to membrane // protein targeting to membrane // ribonucleoprotein complex // signal recognition particle // cytoplasm // 7S RNA binding // GTP binding // GTPase activity // RNA binding // nucleotide binding //
USA300FPR3757	SAUSA300_RS06120=rpsP	-4.29096	0.0119869	5	-12.8099	0.0456223	5	protein_coding	E	RP-S16, MRPS16, rpsP; small subunit ribosomal protein S16	Ribosome	// translation // intracellular organelle // cytoplasm // ribonucleoprotein complex // small ribosomal subunit // ribosome // structural constituent of ribosome //
USA300FPR3757	SAUSA300_RS06125=rimM	6.65809	0.0200468	7	0.332955	0.498341	8	protein_coding	E	rimM; 16S rRNA processing protein RimM		// ribosomal small subunit biogenesis // ribosome biogenesis // rRNA processing // ribosome // cytoplasm // ribosome binding //
USA300FPR3757	SAUSA300_RS06130=trmD	7.62139	0.134128	18	-6.79901	0.0160263	15	protein_coding	E	trmD; tRNA (guanine37-N1)-methyltransferase [EC:2.1.1.228]		// tRNA modification // tRNA N1-guanine methylation // methylation // tRNA processing // cytosol // cytoplasm // tRNA (guanine(37)-N(1))-methyltransferase activity // 2-C-methyl-D-erythritol 4-phosphate cytidylyltransferase activity // transferase activity // tRNA (guanine-N1-)-methyltransferase activity // methyltransferase activity //
USA300FPR3757	SAUSA300_RS06135=rplS	-4.61935	0.368095	10	7.43584	0.164896	11	protein_coding	E	RP-L19, MRPL19, rplS; large subunit ribosomal protein L19	Ribosome	// translation // ribonucleoprotein complex // cytosolic large ribosomal subunit // ribosome // structural constituent of ribosome //
USA300FPR3757	SAUSA300_RS06145=SAUSA300_RS06145	0.549509	0.364245	32	-2.12002	0.377344	28	protein_coding	NE			// // membrane // //
USA300FPR3757	SAUSA300_RS06150=ylqF	-3.07233	0.152167	11	1.58985	0.449252	12	protein_coding	E	rbgA; ribosome biogenesis GTPase A		// translation // ribosome biogenesis // cytoplasm // GTP binding // GTPase activity // nucleotide binding //
USA300FPR3757	SAUSA300_RS06155=SAUSA300_RS06155	-5.4921	0.483691	9	-1.90649	0.388479	9	protein_coding	NE	rnhB; ribonuclease HII [EC:3.1.26.4]	DNA replication	// primary metabolic process // macromolecule metabolic process // RNA catabolic process // RNA phosphodiester bond hydrolysis, endonucleolytic // nucleic acid phosphodiester bond hydrolysis // DNA replication, removal of RNA primer // mismatch repair // ribonuclease H2 complex // cytoplasm // manganese ion binding // metal ion binding // hydrolase activity // RNA-DNA hybrid ribonuclease activity…
USA300FPR3757	SAUSA300_RS06160=sucC	-1.52301	0.275874	30	-1.64949	0.199187	31	protein_coding	E	sucC; succinyl-CoA synthetase beta subunit [EC:6.2.1.5]	Citrate cycle (TCA cycle), Propanoate metabolism, C5-Branched dibasic acid metabolism, Metabolic pathways, Biosynthesis of secondary metabolites, Microbial metabolism in diverse environments, Carbon metabolism	// succinyl-CoA metabolic process // tricarboxylic acid cycle // cytoplasm // succinate-CoA ligase complex // cytosol // magnesium ion binding // metal ion binding // ligase activity // ATP binding // succinate-CoA ligase (ADP-forming) activity // catalytic activity // nucleotide binding //
USA300FPR3757	SAUSA300_RS06165=sucD	-0.409661	0.302236	29	1.95347	0.266392	28	protein_coding	NE	sucD; succinyl-CoA synthetase alpha subunit [EC:6.2.1.5]	Citrate cycle (TCA cycle), Propanoate metabolism, C5-Branched dibasic acid metabolism, Metabolic pathways, Biosynthesis of secondary metabolites, Microbial metabolism in diverse environments, Carbon metabolism	// nucleoside triphosphate biosynthetic process // succinate metabolic process // succinyl-CoA metabolic process // tricarboxylic acid cycle // succinate-CoA ligase complex (ADP-forming) // cytosol // succinate-CoA ligase (GDP-forming) activity // nucleoside diphosphate kinase activity // ligase activity // succinate-CoA ligase (ADP-forming) activity // catalytic activity // nucleotide binding //
USA300FPR3757	SAUSA300_RS06170=SAUSA300_RS06170	4.94272	0.245902	15	2.6387	0.184375	13	protein_coding	NE			// cell wall organization // extracellular region // lytic endotransglycosylase activity // hydrolase activity //
USA300FPR3757	SAUSA300_RS06175=fmhC	-3.92561	0.353967	15	-4.23957	0.0698394	15	protein_coding	NE			// cell wall organization // regulation of cell shape // peptidoglycan biosynthetic process // protein phosphopantetheinylation // cell wall macromolecule biosynthetic process // cytoplasm // acyltransferase activity // aminoacyltransferase activity // nucleotide binding //
USA300FPR3757	SAUSA300_RS06180=dprA	0.915455	0.299245	10	4.759	0.48824	11	protein_coding	NE	smf; DNA processing protein		// DNA-mediated transformation // // //
USA300FPR3757	SAUSA300_RS06185=topA	-2.15277	0.349037	30	-6.72773	0.00960935	25	protein_coding	NE	topA; DNA topoisomerase I [EC:5.6.2.1]		// DNA topological change // chromosome // metal ion binding // isomerase activity // DNA topoisomerase type I (single strand cut, ATP-independent) activity // DNA topoisomerase activity // DNA binding //
USA300FPR3757	SAUSA300_RS06190=SAUSA300_RS06190	-2.8414	0.49907	33	-2.51727	0.143706	32	protein_coding	NE	trmFO, gid; methylenetetrahydrofolate--tRNA-(uracil-5-)-methyltransferase [EC:2.1.1.74]		// methylation // tRNA methylation // tRNA processing // tRNA wobble uridine modification // cytosol // cytoplasm // 5,10-methylenetetrahydrofolate-dependent tRNA (m5U54) methyltransferase activity // flavin adenine dinucleotide binding // methylenetetrahydrofolate-tRNA-(uracil-5-)-methyltransferase (FADH2-oxidizing) activity // transferase activity // methyltransferase activity //
USA300FPR3757	SAUSA300_RS06195=xerC	-4.85517	0.222553	13	-5.47934	0.137319	12	protein_coding	NE	xerC; integrase/recombinase XerC		// transposition, DNA-mediated // cell division // DNA integration // chromosome segregation // cell cycle // DNA recombination // cytoplasm // tyrosine-based site-specific recombinase activity // DNA binding //
USA300FPR3757	SAUSA300_RS06200=hslV	-10.2409	0.398922	11	-7.02895	0.00796617	11	protein_coding	NE	hslV, clpQ; ATP-dependent HslUV protease, peptidase subunit HslV [EC:3.4.25.2]		// protein catabolic process // proteolysis involved in protein catabolic process // metabolic process // proteolysis // HslUV protease complex // proteasome core complex // cytoplasm // metal ion binding // hydrolase activity // peptidase activity // threonine-type endopeptidase activity // catalytic activity //
USA300FPR3757	SAUSA300_RS06205=hslU	-0.946266	0.495	19	10.8447	0.0204161	20	protein_coding	NE	hslU; ATP-dependent HslUV protease ATP-binding subunit HslU		// proteolysis involved in protein catabolic process // positive regulation of proteasomal protein catabolic process // protein unfolding // proteolysis // HslUV protease complex // cytoplasm // proteasome-activating activity // peptidase activity // ATP hydrolysis activity // ATP binding // nucleotide binding //
USA300FPR3757	SAUSA300_RS06210=codY	-2.18259	0.19764	11	3.51881	0.156745	11	protein_coding	NE	codY; transcriptional pleiotropic repressor		// negative regulation of DNA-templated transcription // regulation of DNA-templated transcription // cytoplasm // GTP binding // DNA-binding transcription factor activity // DNA binding // nucleotide binding //
USA300FPR3757	SAUSA300_RS06215=SAUSA300_RS06215	-0.571159	0.396527	3	-11.0634	0.258219	3	protein_coding	NE
USA300FPR3757	SAUSA300_RS06220=rpsB	6.50621	0.0646613	14	4.61099	0.498341	14	protein_coding	E	RP-S2, MRPS2, rpsB; small subunit ribosomal protein S2	Ribosome
USA300FPR3757	SAUSA300_RS06225=SAUSA300_RS06225	3.82319	0.49907	2	2.54222	0.498341	2	protein_coding	NE
USA300FPR3757	SAUSA300_RS06230=SAUSA300_RS06230	7.57535	0.00847774	21	-5.07869	0.24715	19	protein_coding	E	tsf, TSFM; elongation factor Ts		// translational elongation // translation // cellular anatomical entity // cytoplasm // translation elongation factor activity //
USA300FPR3757	SAUSA300_RS06235=SAUSA300_RS06235	1.02222	0.125587	25	-10.0588	0.00742128	23	protein_coding	E	pyrH; uridylate kinase [EC:2.7.4.22]	Pyrimidine metabolism, Metabolic pathways, Biosynthesis of cofactors	// nucleoside monophosphate phosphorylation // UDP biosynthetic process // 'de novo' CTP biosynthetic process // phosphorylation // metabolic process // pyrimidine nucleotide biosynthetic process // cytosol // cytoplasm // UMP kinase activity // transferase activity // kinase activity // uridylate kinase activity // ATP binding // catalytic activity // nucleotide binding //
USA300FPR3757	SAUSA300_RS06240=frr	-0.754827	0.330046	8	-1.96323	0.315312	8	protein_coding	E	frr, MRRF, RRF; ribosome recycling factor		// translational termination // translation // cytoplasmic translational termination // cytosol // cytoplasm // ribosomal large subunit binding //
USA300FPR3757	SAUSA300_RS06245=SAUSA300_RS06245	-7.7371	0.0663598	8	7.45277	0.104432	11	protein_coding	E	uppS; undecaprenyl diphosphate synthase [EC:2.5.1.31]	Peptidoglycan biosynthesis, Terpenoid backbone biosynthesis, Biosynthesis of secondary metabolites	// polyprenol biosynthetic process // cytosol // manganese ion binding // di-trans,poly-cis-decaprenylcistransferase activity // metal ion binding // transferase activity, transferring alkyl or aryl (other than methyl) groups // transferase activity // prenyltransferase activity // polyprenyltransferase activity // magnesium ion binding //
USA300FPR3757	SAUSA300_RS06250=SAUSA300_RS06250	-2.90013	0.299245	10	5.0597	0.273967	12	protein_coding	E	E2.7.7.41, CDS1, CDS2, cdsA; phosphatidate cytidylyltransferase [EC:2.7.7.41]	Glycerophospholipid metabolism, Metabolic pathways, Biosynthesis of secondary metabolites	// phospholipid biosynthetic process // CDP-diacylglycerol biosynthetic process // phosphatidylglycerol biosynthetic process // plasma membrane // membrane // nucleotidyltransferase activity // transferase activity, transferring phosphorus-containing groups // transferase activity // phosphatidate cytidylyltransferase activity //
USA300FPR3757	SAUSA300_RS06255=rseP	0.668677	0.486104	14	16.8793	0.00162243	19	protein_coding	NE	rseP; regulator of sigma E protease [EC:3.4.24.-]		// proteolysis // membrane // plasma membrane // metal ion binding // hydrolase activity // metallopeptidase activity // peptidase activity // metalloendopeptidase activity //
USA300FPR3757	SAUSA300_RS06260=SAUSA300_RS06260	-4.25205	0.304398	30	10.0281	0.0117995	37	protein_coding	E	PARS, proS; prolyl-tRNA synthetase [EC:6.1.1.15]	Aminoacyl-tRNA biosynthesis	// aminoacyl-tRNA metabolism involved in translational fidelity // prolyl-tRNA aminoacylation // tRNA aminoacylation for protein translation // translation // cytosol // cytoplasm // transferase activity // ligase activity // ATP binding // proline-tRNA ligase activity // aminoacyl-tRNA ligase activity // aminoacyl-tRNA editing activity // nucleotide binding //
USA300FPR3757	SAUSA300_RS06265=SAUSA300_RS06265	-6.13434	0.0816348	58	-9.08255	9.98062e-05	53	protein_coding	E	polC; DNA polymerase III subunit alpha, Gram-positive type [EC:2.7.7.7]	DNA replication, Mismatch repair, Homologous recombination	// DNA-templated DNA replication // nucleic acid phosphodiester bond hydrolysis // DNA biosynthetic process // DNA replication // cytoplasm // hydrolase activity // nucleotidyltransferase activity // transferase activity // 3'-5' exonuclease activity // exonuclease activity // nuclease activity // DNA-directed DNA polymerase activity // catalytic activity // DNA binding // nucleic acid binding //
USA300FPR3757	SAUSA300_RS06270=rimP	-17.5349	0.0242122	4	-3.33851	0.0105341	4	protein_coding	NE	rimP; ribosome maturation factor RimP		// ribosomal small subunit biogenesis // ribosome biogenesis // translation // ribosomal small subunit assembly // cytosol // cytoplasm // //
USA300FPR3757	SAUSA300_RS06275=nusA	-0.435167	0.49907	16	-4.2174	0.181231	15	protein_coding	E	nusA; transcription termination/antitermination protein NusA		// transcription antitermination // regulation of termination of DNA-templated transcription // regulation of DNA-templated transcription // DNA-templated transcription termination // cytosol // cytoplasm // RNA binding // DNA-binding transcription factor activity // nucleic acid binding //
USA300FPR3757	SAUSA300_RS06280=SAUSA300_RS06280	-12.5932	0.00634219	6	-9.5278	0.00071641	6	protein_coding	NE	ylxR; uncharacterized protein
USA300FPR3757	SAUSA300_RS06285=SAUSA300_RS06285	-5.51102	0.353967	5	-2.28384	0.459865	5	protein_coding	NE			// // cytosolic large ribosomal subunit // structural constituent of ribosome // RNA binding //
USA300FPR3757	SAUSA300_RS06290=infB	-1.29969	0.394199	36	-0.554189	0.498341	31	protein_coding	E	infB, MTIF2; translation initiation factor IF-2		// translational initiation // translation // cytoplasm // GTP binding // GTPase activity // translation initiation factor activity // nucleotide binding //
USA300FPR3757	SAUSA300_RS06295=rbfA	7.03243	0.0242122	10	-2.93551	0.498341	8	protein_coding	NE	rbfA; ribosome-binding factor A		// maturation of SSU-rRNA // ribosome biogenesis // rRNA processing // cytosol // cytoplasm // ribosomal small subunit binding //
USA300FPR3757	SAUSA300_RS06300=truB	-4.207	0.454683	21	-11.7594	0.00011784	20	protein_coding	NE	truB, PUS4, TRUB1; tRNA pseudouridine55 synthase [EC:5.4.99.25]		// ncRNA processing // tRNA pseudouridine synthesis // mRNA pseudouridine synthesis // RNA modification // tRNA processing // tRNA modification // RNA processing // pseudouridine synthesis // mitochondrion // catalytic activity, acting on RNA // tRNA pseudouridine synthase activity // isomerase activity // pseudouridine synthase activity // RNA binding //
USA300FPR3757	SAUSA300_RS06305=ribF	-4.48677	0.199997	11	8.89153	0.0907543	12	protein_coding	E	ribF; riboflavin kinase / FMN adenylyltransferase [EC:2.7.1.26 2.7.7.2]	Riboflavin metabolism, Metabolic pathways, Biosynthesis of secondary metabolites, Biosynthesis of cofactors	// riboflavin metabolic process // phosphorylation // FMN biosynthetic process // riboflavin biosynthetic process // FAD biosynthetic process // // nucleotidyltransferase activity // transferase activity // kinase activity // riboflavin kinase activity // ATP binding // FMN adenylyltransferase activity // nucleotide binding //
USA300FPR3757	SAUSA300_RS06310=rpsO	-4.54962	0.280688	8	4.70593	0.377344	9	protein_coding	NE	RP-S15, MRPS15, rpsO; small subunit ribosomal protein S15	Ribosome	// translation // intracellular organelle // cytoplasm // ribonucleoprotein complex // cytosolic small ribosomal subunit // ribosome // rRNA binding // structural constituent of ribosome // RNA binding //
USA300FPR3757	SAUSA300_RS06315=pnp	-4.41484	0.41802	46	-4.19946	0.0556368	43	protein_coding	NE	pnp, PNPT1; polyribonucleotide nucleotidyltransferase [EC:2.7.7.8]	RNA degradation	// RNA phosphodiester bond hydrolysis, exonucleolytic // RNA catabolic process // mRNA catabolic process // RNA processing // cytosol // cytoplasm // magnesium ion binding // 3'-5'-exoribonuclease activity // metal ion binding // nucleotidyltransferase activity // transferase activity // polyribonucleotide nucleotidyltransferase activity // RNA binding // nucleic acid binding //
USA300FPR3757	SAUSA300_RS06320=SAUSA300_RS06320	-3.93623	0.30961	27	-4.71549	0.0899247	26	protein_coding	NE	rnj; ribonuclease J [EC:3.1.-.-]	RNA degradation	// RNA phosphodiester bond hydrolysis, exonucleolytic // RNA phosphodiester bond hydrolysis, endonucleolytic // RNA phosphodiester bond hydrolysis // mRNA processing // RNA processing // rRNA processing // cytoplasm // metal ion binding // hydrolase activity // zinc ion binding // 5'-3' exoribonuclease activity // exonuclease activity // endoribonuclease activity // endonuclease activity // nucle…
USA300FPR3757	SAUSA300_RS06325=SAUSA300_RS06325	-0.174827	0.261437	30	-4.70393	0.0315864	27	protein_coding	NE	ftsK, spoIIIE; DNA segregation ATPase FtsK/SpoIIIE, S-DNA-T family		// chromosome segregation // membrane // ATP binding // DNA binding // nucleotide binding //
USA300FPR3757	SAUSA300_RS06330=SAUSA300_RS06330	4.45572	0.318833	10	-3.07564	0.377344	9	protein_coding	NE	K03710; GntR family transcriptional regulator		// DNA-templated transcription // negative regulation of DNA-templated transcription // regulation of DNA-templated transcription // // transaminase activity // DNA-binding transcription factor activity // DNA binding //
USA300FPR3757	SAUSA300_RS06335=SAUSA300_RS06335	-0.450933	0.212873	11	-11.3719	0.00071641	10	protein_coding	NE			// // // metal ion binding //
USA300FPR3757	SAUSA300_RS06340=SAUSA300_RS06340	-3.35945	0.362235	14	-0.167039	0.270116	15	protein_coding	NE			// // // metal ion binding //
USA300FPR3757	SAUSA300_RS06345=SAUSA300_RS06345	-0.785969	0.304398	15	-7.66122	0.0698394	15	protein_coding	NE	fabG, OAR1; 3-oxoacyl-[acyl-carrier protein] reductase [EC:1.1.1.100]	Fatty acid biosynthesis, Biotin metabolism, Metabolic pathways, Biosynthesis of secondary metabolites, Fatty acid metabolism, Biosynthesis of cofactors	// // // oxidoreductase activity //
USA300FPR3757	SAUSA300_RS06350=SAUSA300_RS06350	-10.0915	0.303052	11	-3.55632	0.283079	14	protein_coding	NE
USA300FPR3757	SAUSA300_RS06355=SAUSA300_RS06355	-13.5454	0.0232459	10	-5.44644	0.156745	11	protein_coding	NE			// // membrane // DNA binding //
USA300FPR3757	SAUSA300_RS06360=pgsA	-10.4462	0.103736	15	-9.00879	0.00507965	14	protein_coding	E	pgsA, PGS1; CDP-diacylglycerol---glycerol-3-phosphate 3-phosphatidyltransferase [EC:2.7.8.5]	Glycerophospholipid metabolism, Metabolic pathways	// phosphatidylglycerol biosynthetic process // glycerophospholipid biosynthetic process // phospholipid biosynthetic process // lipid metabolic process // membrane // phosphotransferase activity, for other substituted phosphate groups // transferase activity // CDP-diacylglycerol-glycerol-3-phosphate 3-phosphatidyltransferase activity //
USA300FPR3757	SAUSA300_RS06365=SAUSA300_RS06365	5.30937	0.34534	16	-3.75755	0.498341	16	protein_coding	NE
USA300FPR3757	SAUSA300_RS06370=recA	-2.5345	0.373816	26	-4.39124	0.146349	22	protein_coding	NE	recA; recombination protein RecA	Homologous recombination	// SOS response // cellular response to DNA damage stimulus // DNA recombination // DNA repair // DNA metabolic process // cytosol // cytoplasm // ATP-dependent DNA damage sensor activity // ATP-dependent activity, acting on DNA // ATP binding // single-stranded DNA binding // damaged DNA binding // DNA binding // nucleotide binding //
USA300FPR3757	SAUSA300_RS06375=rny	5.63716	0.0200468	27	8.03447	0.00760455	25	protein_coding	NE	rny; ribonucrease Y [EC:3.1.-.-]	RNA degradation	// RNA phosphodiester bond hydrolysis, endonucleolytic // nucleic acid phosphodiester bond hydrolysis // mRNA catabolic process // nucleolus // membrane // plasma membrane // endoribonuclease activity // hydrolase activity // endonuclease activity // nuclease activity // RNA binding // nucleic acid binding //
USA300FPR3757	SAUSA300_RS06380=SAUSA300_RS06380	-27.4971	1	1	-16.622	1	1	protein_coding	NE
USA300FPR3757	SAUSA300_RS06385=SAUSA300_RS06385	1.34396	0.492464	17	-5.58162	0.0497231	16	protein_coding	NE	ymdB; 2',3'-cyclic-nucleotide 2'-phosphodiesterase [EC:3.1.4.16]	Purine metabolism, Pyrimidine metabolism	// // // metal ion binding // 2',3'-cyclic-nucleotide 3'-phosphodiesterase activity //
USA300FPR3757	SAUSA300_RS06390=SAUSA300_RS06390	-4.42095	0.23737	36	-2.98219	0.183524	33	protein_coding	NE	korA, oorA, oforA; 2-oxoglutarate/2-oxoacid ferredoxin oxidoreductase subunit alpha [EC:1.2.7.3 1.2.7.11]	Glycolysis / Gluconeogenesis, Citrate cycle (TCA cycle), Pyruvate metabolism, Butanoate metabolism, Metabolic pathways, Biosynthesis of secondary metabolites, Microbial metabolism in diverse environments, Carbon metabolism	// response to oxidative stress // // oxidoreductase activity, acting on the aldehyde or oxo group of donors // oxidoreductase activity // catalytic activity //
USA300FPR3757	SAUSA300_RS06395=SAUSA300_RS06395	-8.3211	0.0689581	16	-5.69281	0.194897	15	protein_coding	NE	korB, oorB, oforB; 2-oxoglutarate/2-oxoacid ferredoxin oxidoreductase subunit beta [EC:1.2.7.3 1.2.7.11]	Glycolysis / Gluconeogenesis, Citrate cycle (TCA cycle), Pyruvate metabolism, Butanoate metabolism, Metabolic pathways, Biosynthesis of secondary metabolites, Microbial metabolism in diverse environments, Carbon metabolism	// // // thiamine pyrophosphate binding // catalytic activity //
USA300FPR3757	SAUSA300_RS06400=SAUSA300_RS06400	-9.13811	0.302236	3	-11.0436	0.141816	3	protein_coding	NE			// // cytosol // //
USA300FPR3757	SAUSA300_RS06405=miaB	-1.73673	0.199798	23	-12.4556	0.0117995	21	protein_coding	NE	miaB; tRNA-2-methylthio-N6-dimethylallyladenosine synthase [EC:2.8.4.3]		// tRNA methylthiolation // tRNA processing // tRNA modification // cytosol // cytoplasm // methylthiotransferase activity // N6-isopentenyladenosine methylthiotransferase activity // 4 iron, 4 sulfur cluster binding // iron-sulfur cluster binding // metal ion binding // transferase activity // catalytic activity //
USA300FPR3757	SAUSA300_RS06410=SAUSA300_RS06410	-3.51963	0.49907	4	-21.7312	0.00466107	4	protein_coding	NE
USA300FPR3757	SAUSA300_RS06415=thiW	-3.91137	0.423564	9	2.61125	0.496276	8	protein_coding	NE			// // membrane // transporter activity //
USA300FPR3757	SAUSA300_RS06420=mutS	-5.16874	0.103736	25	-8.97553	0.00340327	24	protein_coding	NE	mutS; DNA mismatch repair protein MutS	Mismatch repair	// regulation of DNA recombination // cellular response to DNA damage stimulus // mismatch repair // DNA repair // cytosol // mismatch repair complex // ATP-dependent DNA damage sensor activity // double-stranded DNA binding // ADP binding // identical protein binding // adenine/cytosine mispair binding // DNA binding, bending // mismatched DNA binding // ATP-dependent activity, acting on DNA // …
USA300FPR3757	SAUSA300_RS06425=mutL	-7.11938	0.112315	22	-5.42238	0.0520816	22	protein_coding	NE	mutL; DNA mismatch repair protein MutL	Mismatch repair	// cellular response to DNA damage stimulus // mismatch repair // DNA repair // mismatch repair complex // ATP-dependent DNA damage sensor activity // mismatched DNA binding // ATP hydrolysis activity // ATP binding // single-stranded DNA binding //
USA300FPR3757	SAUSA300_RS06430=SAUSA300_RS06430	5.69938	0.0251919	3	-16.2863	0.258219	3	protein_coding	NE	glpP; glycerol uptake operon antiterminator		// transcription antitermination // regulation of DNA-templated transcription // glycerol metabolic process // // catalytic activity // transcription antitermination factor activity, RNA binding // RNA binding //
USA300FPR3757	SAUSA300_RS06435=SAUSA300_RS06435	-0.122362	0.412209	32	-9.17781	0.00466107	29	protein_coding	NE	GLPF; glycerol uptake facilitator protein		// glycerol transmembrane transport // transmembrane transport // plasma membrane // membrane // glycerol channel activity // channel activity //
USA300FPR3757	SAUSA300_RS06440=glpK	-0.581574	0.302236	32	-6.0787	0.0023912	31	protein_coding	NE	glpK, GK; glycerol kinase [EC:2.7.1.30]	Glycerolipid metabolism, Metabolic pathways	// glycerol catabolic process // phosphorylation // glycerol-3-phosphate metabolic process // glycerol metabolic process // carbohydrate metabolic process // cytosol // phosphotransferase activity, alcohol group as acceptor // transferase activity // kinase activity // ATP binding // glycerol kinase activity // nucleotide binding //
USA300FPR3757	SAUSA300_RS06445=SAUSA300_RS06445	-1.62903	0.394192	33	-1.21133	0.210124	33	protein_coding	NE	glpA, glpD; glycerol-3-phosphate dehydrogenase [EC:1.1.5.3]	Glycerophospholipid metabolism, Biosynthesis of secondary metabolites	// organic substance metabolic process // glycerol-3-phosphate catabolic process // glycerol catabolic process // glycerol-3-phosphate metabolic process // glycerol metabolic process // glycerol-3-phosphate dehydrogenase complex // cytoplasm // glycerol-3-phosphate dehydrogenase [NAD(P)+] activity // sn-glycerol-3-phosphate:ubiquinone-8 oxidoreductase activity // sn-glycerol-3-phosphate:ubiquinon…
USA300FPR3757	SAUSA300_RS06450=SAUSA300_RS06450	-4.67751	0.439222	17	-7.56059	0.0160263	15	protein_coding	NE			// lipid metabolic process // membrane // hydrolase activity // lipase activity //
USA300FPR3757	SAUSA300_RS06455=miaA	1.40482	0.280688	11	-10.8594	0.0172264	10	protein_coding	NE	miaA, TRIT1; tRNA dimethylallyltransferase [EC:2.5.1.75]	Metabolic pathways, Biosynthesis of secondary metabolites	// tRNA processing // tRNA modification // // transferase activity, transferring alkyl or aryl (other than methyl) groups // tRNA dimethylallyltransferase activity // transferase activity // ATP binding // nucleotide binding //
USA300FPR3757	SAUSA300_RS06460=hfq	4.87269	0.49907	4	-0.218182	0.420056	4	protein_coding	NE	hfq; host factor-I protein	Quorum sensing, RNA degradation	// regulation of translation, ncRNA-mediated // regulation of RNA stability // regulation of DNA-templated transcription // cytosol // RNA binding //
USA300FPR3757	SAUSA300_RS06465=SAUSA300_RS06465	-7.72737	0.0276039	7	-9.65476	0.0413904	8	protein_coding	NE	gpx, btuE, bsaA; glutathione peroxidase [EC:1.11.1.9]	Glutathione metabolism, Arachidonic acid metabolism, Metabolic pathways	// cellular response to oxidative stress // cellular oxidant detoxification // response to oxidative stress // cytosol // mitochondrion // oxidoreductase activity // glutathione peroxidase activity // peroxidase activity //
USA300FPR3757	SAUSA300_RS06470=hflX	-3.88665	0.321719	15	-8.49554	0.0335558	13	protein_coding	NE	hflX; GTPase		// // cytoplasm // metal ion binding // ribosome binding // GTP binding // GTPase activity // nucleotide binding //
USA300FPR3757	SAUSA300_RS06475=SAUSA300_RS06475	-1.30846	0.418485	21	-5.93299	0.0448088	21	protein_coding	NE			// // // cystathionine gamma-lyase activity // cystathionine gamma-synthase activity // catalytic activity //
USA300FPR3757	SAUSA300_RS06480=SAUSA300_RS06480	-0.383356	0.439222	3	-9.43833	0.0179364	3	protein_coding	NE	glnR; MerR family transcriptional regulator, glutamine synthetase repressor		// regulation of DNA-templated transcription // // DNA binding //
USA300FPR3757	SAUSA300_RS06485=glnA	-6.25542	0.0242694	25	-10.5281	0.000686068	24	protein_coding	E	glnA, GLUL; glutamine synthetase [EC:6.3.1.2]	Arginine biosynthesis, Alanine, aspartate and glutamate metabolism, Glyoxylate and dicarboxylate metabolism, Nitrogen metabolism, Metabolic pathways, Microbial metabolism in diverse environments, Biosynthesis of amino acids, Two-component system	// polyamine catabolic process // nitrogen compound metabolic process // glutamine biosynthetic process // // transcription factor binding // ligase activity // ATP binding // glutamate-ammonia ligase activity // catalytic activity // nucleotide binding //
USA300FPR3757	SAUSA300_RS06490=SAUSA300_RS06490	0	1	0	0	1	0	protein_coding	NE			// // // DNA binding //
USA300FPR3757	SAUSA300_RS06495=SAUSA300_RS06495	-12.7526	0.0583661	2	-4.04574	0.498341	2	protein_coding	NE
USA300FPR3757	SAUSA300_RS06500=SAUSA300_RS06500	0.0322505	0.49907	3	-5.39239	0.498341	2	protein_coding	NE
USA300FPR3757	SAUSA300_RS06505=SAUSA300_RS06505	2.628	1	1	-15.6994	1	1	protein_coding	NE			// // membrane // //
USA300FPR3757	SAUSA300_RS06510=SAUSA300_RS06510	-2.58242	0.0655047	2	-12.8964	0.0332818	2	protein_coding	NE			// // // DNA binding //
USA300FPR3757	SAUSA300_RS06515=SAUSA300_RS06515	15.1998	0.0583661	2		1	0	protein_coding	NE
USA300FPR3757	SAUSA300_RS06520=SAUSA300_RS06520	13.159	0.302236	3	-18.6892	1	1	protein_coding	NE
USA300FPR3757	SAUSA300_RS06525=SAUSA300_RS06525	-27.7564	0.0583661	2	-12.6444	0.0332818	2	protein_coding	NE
USA300FPR3757	SAUSA300_RS06530=SAUSA300_RS06530	-6.70317	0.336221	10	-12.0417	6.76267e-05	9	pseudogene	NE
USA300FPR3757	SAUSA300_RS06535=SAUSA300_RS06535	-5.63333	0.0583661	2	-13.7436	0.0332818	2	protein_coding	NE
USA300FPR3757	SAUSA300_RS06540=SAUSA300_RS06540	-5.63333	0.0583661	2	-13.7436	0.0332818	2	protein_coding	NE
USA300FPR3757	SAUSA300_RS06550=SAUSA300_RS06550	2.32118	0.172274	5	-12.7306	0.001831	5	protein_coding	NE
USA300FPR3757	SAUSA300_RS06555=SAUSA300_RS06555	0	1	0	0	1	0	protein_coding	NE
USA300FPR3757	SAUSA300_RS06565=SAUSA300_RS06565	-12.1155	0.302236	3	-20.0106	0.258219	3	protein_coding	NE
USA300FPR3757	SAUSA300_RS06570=SAUSA300_RS06570	-20.252	0.302236	3	-20.604	0.0332818	2	protein_coding	NE
USA300FPR3757	SAUSA300_RS06575=SAUSA300_RS06575	-4.75359	0.49907	4	-7.57618	0.116672	4	protein_coding	NE
USA300FPR3757	SAUSA300_RS06580=SAUSA300_RS06580	-12.3601	0.152167	4	-12.2809	0.112147	4	protein_coding	NE
USA300FPR3757	SAUSA300_RS06585=SAUSA300_RS06585	-0.929596	0.103736	15	-11.3169	0.00531463	14	protein_coding	NE	ltaE; threonine aldolase [EC:4.1.2.48]	Glycine, serine and threonine metabolism, Metabolic pathways, Biosynthesis of secondary metabolites, Microbial metabolism in diverse environments, Biosynthesis of amino acids	// amino acid metabolic process // // lyase activity // catalytic activity //
USA300FPR3757	SAUSA300_RS06590=SAUSA300_RS06590	0.0322505	1	1	7.31382	1	1	protein_coding	NE
USA300FPR3757	SAUSA300_RS06595=cls	-4.56598	0.0612329	22	-11.0507	0.0204161	20	protein_coding	NE	clsA_B; cardiolipin synthase A/B [EC:2.7.8.-]	Glycerophospholipid metabolism, Metabolic pathways	// cardiolipin biosynthetic process // phospholipid biosynthetic process // lipid metabolic process // membrane // plasma membrane // phosphotransferase activity, for other substituted phosphate groups // transferase activity // cardiolipin synthase activity // catalytic activity //
USA300FPR3757	SAUSA300_RS06600=SAUSA300_RS06600	-4.05718	0.354489	6	-5.34707	0.164612	6	protein_coding	NE	ABC-2.A; ABC-2 type transport system ATP-binding protein		// // // ATP hydrolysis activity // ATP binding // nucleotide binding //
USA300FPR3757	SAUSA300_RS06605=SAUSA300_RS06605	-2.39942	0.407933	11	-1.24529	0.0370312	11	protein_coding	NE	ABC-2.P; ABC-2 type transport system permease protein		// transmembrane transport // ATP-binding cassette (ABC) transporter complex // membrane // transporter activity // ABC-type transporter activity //
USA300FPR3757	SAUSA300_RS06610=SAUSA300_RS06610	-0.162568	0.49907	8	-8.41026	0.0190056	6	protein_coding	NE	desK; two-component system, NarL family, sensor histidine kinase DesK [EC:2.7.13.3]	Two-component system	// peptidyl-histidine phosphorylation // phosphorylation // phosphorelay signal transduction system // plasma membrane // membrane // protein histidine kinase activity // protein dimerization activity // kinase activity // phosphorelay sensor kinase activity //
USA300FPR3757	SAUSA300_RS06615=SAUSA300_RS06615	-10.3675	0.0921108	7	-18.1192	0.000293118	7	protein_coding	NE	desR; two-component system, NarL family, response regulator DesR	Two-component system	// positive regulation of DNA-templated transcription // regulation of DNA-templated transcription // phosphorelay signal transduction system // cytosol // protein-DNA complex // transcription cis-regulatory region binding // DNA-binding transcription activator activity // phosphorelay response regulator activity // DNA binding //
USA300FPR3757	SAUSA300_RS06620=SAUSA300_RS06620	1.53552	0.49907	4	-21.2846	0.0117995	3	protein_coding	NE			// // membrane // //
USA300FPR3757	SAUSA300_RS06625=SAUSA300_RS06625	-13.9606	0.0216408	10	-14.1054	0.000715395	9	protein_coding	NE	nuc; micrococcal nuclease [EC:3.1.31.1]		// nucleic acid phosphodiester bond hydrolysis // RNA catabolic process // membrane // cytoplasm // nuclease activity // nucleic acid binding //
USA300FPR3757	SAUSA300_RS06630=SAUSA300_RS06630	-6.74001	0.398596	9	-3.39056	0.258219	10	protein_coding	NE
USA300FPR3757	SAUSA300_RS06635=SAUSA300_RS06635	6.62923	0.072171	5	-18.6892	0.0117995	3	protein_coding	NE
USA300FPR3757	SAUSA300_RS06640=SAUSA300_RS06640	5.57452	0.353967	21	-3.28634	0.24715	19	protein_coding	NE	lysC; aspartate kinase [EC:2.7.2.4]	Glycine, serine and threonine metabolism, Monobactam biosynthesis, Cysteine and methionine metabolism, Lysine biosynthesis, Metabolic pathways, Biosynthesis of secondary metabolites, Microbial metabolism in diverse environments, 2-Oxocarboxylic acid metabolism, Biosynthesis of amino acids	// diaminopimelate biosynthetic process // lysine biosynthetic process // homoserine biosynthetic process // phosphorylation // lysine biosynthetic process via diaminopimelate // threonine biosynthetic process // amino acid biosynthetic process // cytosol // cytoplasm // ATP binding // nucleotide binding // transferase activity // kinase activity // aspartate kinase activity //
USA300FPR3757	SAUSA300_RS06645=SAUSA300_RS06645	-3.6543	0.313977	22	0.913753	0.342274	19	protein_coding	NE	hom; homoserine dehydrogenase [EC:1.1.1.3]	Glycine, serine and threonine metabolism, Cysteine and methionine metabolism, Lysine biosynthesis, Metabolic pathways, Biosynthesis of secondary metabolites, Microbial metabolism in diverse environments, Biosynthesis of amino acids	// isoleucine biosynthetic process // threonine biosynthetic process // methionine biosynthetic process // branched-chain amino acid biosynthetic process // amino acid biosynthetic process // amino acid metabolic process // // NADP binding // oxidoreductase activity // homoserine dehydrogenase activity //
USA300FPR3757	SAUSA300_RS06650=SAUSA300_RS06650	1.99984	0.49907	18	-5.47354	0.051356	13	protein_coding	NE	thrC; threonine synthase [EC:4.2.3.1]	Glycine, serine and threonine metabolism, Vitamin B6 metabolism, Metabolic pathways, Biosynthesis of secondary metabolites, Microbial metabolism in diverse environments, Biosynthesis of amino acids	// cysteine biosynthetic process // threonine biosynthetic process // amino acid biosynthetic process // amino acid metabolic process // cytoplasm // L-threonine ammonia-lyase activity // pyridoxal phosphate binding // lyase activity // threonine synthase activity //
USA300FPR3757	SAUSA300_RS06655=SAUSA300_RS06655	-6.70922	0.453233	13	-10.7417	0.0423465	13	protein_coding	NE	thrB; homoserine kinase [EC:2.7.1.39]	Glycine, serine and threonine metabolism, Metabolic pathways, Biosynthesis of secondary metabolites, Microbial metabolism in diverse environments, Biosynthesis of amino acids	// phosphorylation // homoserine metabolic process // threonine biosynthetic process // methionine biosynthetic process // amino acid biosynthetic process // threonine metabolic process // cytosol // cytoplasm // transferase activity // kinase activity // ATP binding // homoserine kinase activity // nucleotide binding //
USA300FPR3757	SAUSA300_RS06660=SAUSA300_RS06660	5.76917	0.241109	11	-4.16963	0.377344	9	protein_coding	NE			// dephosphorylation // cytosol // phosphatase activity // magnesium ion binding // hydrolase activity //
USA300FPR3757	SAUSA300_RS06665=SAUSA300_RS06665	0.440109	0.49907	4	0.647763	0.498341	6	protein_coding	NE
USA300FPR3757	SAUSA300_RS06670=SAUSA300_RS06670	18.3464	1	1	2.89573	0.498341	2	protein_coding	NE
USA300FPR3757	SAUSA300_RS06675=SAUSA300_RS06675	4.20415	0.263157	28	-10.058	0.00166908	19	protein_coding	NE	TC.AAT; amino acid transporter, AAT family		// transmembrane transport // amino acid transport // amino acid transmembrane transport // membrane // transporter activity // amino acid transmembrane transporter activity //
USA300FPR3757	SAUSA300_RS06680=SAUSA300_RS06680	-7.26006	0.35886	31	-10.2804	0.000426125	30	protein_coding	NE	katE, CAT, catB, srpA; catalase [EC:1.11.1.6]	Tryptophan metabolism, Glyoxylate and dicarboxylate metabolism, Metabolic pathways, Biosynthesis of secondary metabolites, Carbon metabolism	// cellular oxidant detoxification // hydrogen peroxide catabolic process // response to hydrogen peroxide // response to oxidative stress // cytoplasm // metal ion binding // heme binding // oxidoreductase activity // peroxidase activity // catalase activity //
USA300FPR3757	SAUSA300_RS06685=rpmG	-33.1642	1	1	-5.38613	1	1	protein_coding	NE	RP-L33, MRPL33, rpmG; large subunit ribosomal protein L33	Ribosome	// translation // intracellular organelle // cytoplasm // ribonucleoprotein complex // ribosome // structural constituent of ribosome //
USA300FPR3757	SAUSA300_RS06690=rpsN	-9.97594	0.302236	3	-10.474	0.258219	3	protein_coding	NE	RP-S14, MRPS14, rpsN; small subunit ribosomal protein S14	Ribosome	// translation // intracellular organelle // cytoplasm // ribonucleoprotein complex // small ribosomal subunit // ribosome // rRNA binding // structural constituent of ribosome // RNA binding //
USA300FPR3757	SAUSA300_RS06695=guaC	10.9581	0.00349745	10	-5.62218	0.0662007	10	protein_coding	NE	E1.7.1.7, guaC; GMP reductase [EC:1.7.1.7]	Purine metabolism, Metabolic pathways	// purine ribonucleotide interconversion // purine nucleotide metabolic process // cytosol // GMP reductase complex // oxidoreductase activity // GMP reductase activity // catalytic activity //
USA300FPR3757	SAUSA300_RS06700=SAUSA300_RS06700	29.2363	1	1		1	0	protein_coding	NE
USA300FPR3757	SAUSA300_RS06705=SAUSA300_RS06705	14.3841	0.00349745	6	4.09397	0.35604	7	protein_coding	NE
USA300FPR3757	SAUSA300_RS06710=lexA	-11.8692	0.101772	10	-12.7135	0.0103832	9	protein_coding	E	lexA; repressor LexA [EC:3.4.21.88]		// negative regulation of DNA-templated transcription // SOS response // cellular response to DNA damage stimulus // proteolysis // regulation of DNA-templated transcription // DNA repair // DNA replication // // hydrolase activity // serine-type endopeptidase activity // DNA binding //
USA300FPR3757	SAUSA300_RS06715=SAUSA300_RS06715	-5.39498	0.49907	2	-0.346008	0.498341	2	protein_coding	NE			// // membrane // //
USA300FPR3757	SAUSA300_RS06720=SAUSA300_RS06720	12.9222	0.49907	2	19.8697	1	1	protein_coding	NE			// // cytoplasm // //
USA300FPR3757	SAUSA300_RS06725=tkt	0.47291	0.391345	38	-6.81786	0.00875336	28	protein_coding	E	E2.2.1.1, tktA, tktB; transketolase [EC:2.2.1.1]	Pentose phosphate pathway, Metabolic pathways, Biosynthesis of secondary metabolites, Microbial metabolism in diverse environments, Carbon metabolism, Biosynthesis of amino acids	// DNA recombination // reductive pentose-phosphate cycle // pentose-phosphate shunt // cytosol // transketolase or transaldolase activity // metal ion binding // transferase activity // transketolase activity // catalytic activity //
USA300FPR3757	SAUSA300_RS06730=SAUSA300_RS06730	2.07157	0.49907	2	7.82835	0.498341	2	protein_coding	E	K09976; uncharacterized protein		// // membrane // plasma membrane // //
USA300FPR3757	SAUSA300_RS06735=SAUSA300_RS06735	-22.1934	1	1	-12.2959	1	1	protein_coding	NE
USA300FPR3757	SAUSA300_RS06740=SAUSA300_RS06740	-11.8746	0.00634219	5	-5.25894	0.174829	6	protein_coding	NE			// // membrane // //
USA300FPR3757	SAUSA300_RS06745=SAUSA300_RS06745	-7.5806	0.131348	12	-9.8863	0.000550603	8	protein_coding	NE	sbcD, mre11; DNA repair protein SbcD/Mre11		// DNA replication termination // nucleic acid phosphodiester bond hydrolysis // SOS response // cellular response to DNA damage stimulus // DNA recombination // DNA repair // DNA replication // DNA metabolic process // // exodeoxyribonuclease activity // DNA binding // hydrolase activity // 3'-5' exonuclease activity // exonuclease activity // endonuclease activity // nuclease activity //
USA300FPR3757	SAUSA300_RS06750=SAUSA300_RS06750	-10.9324	0.110652	28	-7.52476	0.00229871	29	protein_coding	NE	sbcC, rad50; DNA repair protein SbcC/Rad50
USA300FPR3757	SAUSA300_RS06755=mscL	-3.08235	0.405874	5	-3.01224	0.319101	5	protein_coding	NE	mscL; large conductance mechanosensitive channel		// ion transmembrane transport // cellular water homeostasis // ion transport // membrane // plasma membrane // mechanosensitive ion channel activity // transporter activity //
USA300FPR3757	SAUSA300_RS06760=SAUSA300_RS06760	-2.54754	0.307111	34	-15.3008	8.57463e-08	28	protein_coding	NE	opuD, betL; glycine betaine transporter		// nitrogen compound transport // transmembrane transport // membrane // plasma membrane // transmembrane transporter activity // transporter activity //
USA300FPR3757	SAUSA300_RS06765=acnA	-1.54503	0.436983	50	-9.15282	0.00031462	45	protein_coding	E	ACO, acnA; aconitate hydratase [EC:4.2.1.3]	Citrate cycle (TCA cycle), Glyoxylate and dicarboxylate metabolism, Metabolic pathways, Biosynthesis of secondary metabolites, Microbial metabolism in diverse environments, Carbon metabolism, 2-Oxocarboxylic acid metabolism, Biosynthesis of amino acids	// citrate metabolic process // tricarboxylic acid cycle // cytosol // iron-responsive element binding // metal ion binding // RNA binding // 2-methylisocitrate dehydratase activity // citrate dehydratase activity // 4 iron, 4 sulfur cluster binding // iron-sulfur cluster binding // lyase activity // aconitate hydratase activity //
USA300FPR3757	SAUSA300_RS06770=SAUSA300_RS06770	-0.343685	0.38335	11	-5.50578	0.121672	9	protein_coding	NE	ybgC; acyl-CoA thioester hydrolase [EC:3.1.2.-]		// // // acyl-CoA hydrolase activity // hydrolase activity //
USA300FPR3757	SAUSA300_RS06775=SAUSA300_RS06775	-14.5138	0.256395	8	-10.4324	0.00417135	8	protein_coding	NE
USA300FPR3757	SAUSA300_RS06780=plsY	-3.13455	0.49907	10	-3.03273	0.255229	10	protein_coding	E	plsY; acyl phosphate:glycerol-3-phosphate acyltransferase [EC:2.3.1.275]	Glycerolipid metabolism, Glycerophospholipid metabolism, Metabolic pathways, Biosynthesis of secondary metabolites	// phospholipid biosynthetic process // phospholipid metabolic process // lipid metabolic process // membrane // plasma membrane // acyl-phosphate glycerol-3-phosphate acyltransferase activity // transferase activity //
USA300FPR3757	SAUSA300_RS06785=parE	-5.38953	0.0385476	32	-11.6383	0.000132943	28	protein_coding	E	parE; topoisomerase IV subunit B [EC:5.6.2.2]		// chromosome segregation // DNA topological change // nucleoid // chromosome // metal ion binding // isomerase activity // ATP binding // DNA topoisomerase type II (double strand cut, ATP-hydrolyzing) activity // DNA topoisomerase activity // DNA binding // nucleotide binding //
[truncated: 1,582 more rows]
