# Supplementary material for: The genetic landscape of antibiotic sensitivity in Staphylococcus aureus
Source: Sci Adv. 2026 May 8;12(19):eaeb9875. doi: 10.1126/sciadv.aeb9875 (PMC13162198; doi:10.1126/sciadv.aeb9875)
Supplement: Supplementary file 2 — Tables S1 to S21 [file sciadv.aeb9875_tables_s1_to_s21.zip › Table S12 RN4220 essential gene correlation matrix.xlsx]

## Sheet: ess14_gene_correlation_matrix
	SAOUHSC_00001=dnaA	SAOUHSC_00002=SAOUHSC_00002	SAOUHSC_00003=SAOUHSC_00003	SAOUHSC_00005=SAOUHSC_00005	SAOUHSC_00006=SAOUHSC_00006	SAOUHSC_00009=SAOUHSC_00009	SAOUHSC_00015=SAOUHSC_00015	SAOUHSC_00018=SAOUHSC_00018	SAOUHSC_00020=SAOUHSC_00020	SAOUHSC_00021=SAOUHSC_00021	SAOUHSC_00223=SAOUHSC_00223	SAOUHSC_00225=ispD	SAOUHSC_00226=SAOUHSC_00226	SAOUHSC_00227=SAOUHSC_00227	SAOUHSC_00345=SAOUHSC_00345	SAOUHSC_00349=SAOUHSC_00349	SAOUHSC_00374=SAOUHSC_00374	SAOUHSC_00375=guaA	SAOUHSC_00413=SAOUHSC_00413	SAOUHSC_00442=SAOUHSC_00442	SAOUHSC_00445=recR	SAOUHSC_00451=tmk	SAOUHSC_00454=SAOUHSC_00454	SAOUHSC_00461=SAOUHSC_00461	SAOUHSC_00471=glmU	SAOUHSC_00472=SAOUHSC_00472	SAOUHSC_00475=SAOUHSC_00475	SAOUHSC_00482=SAOUHSC_00482	SAOUHSC_00484=SAOUHSC_00484	SAOUHSC_00485=SAOUHSC_00485	SAOUHSC_00486=SAOUHSC_00486	SAOUHSC_00490=SAOUHSC_00490	SAOUHSC_00491=SAOUHSC_00491	SAOUHSC_00493=lysS	SAOUHSC_00510=SAOUHSC_00510	SAOUHSC_00511=cysS	SAOUHSC_00524=rpoB	SAOUHSC_00525=SAOUHSC_00525	SAOUHSC_00529=fusA	SAOUHSC_00530=tuf	SAOUHSC_00549=SAOUHSC_00549	SAOUHSC_00574=eutD	SAOUHSC_00575=SAOUHSC_00575	SAOUHSC_00577=SAOUHSC_00577	SAOUHSC_00578=SAOUHSC_00578	SAOUHSC_00579=SAOUHSC_00579	SAOUHSC_00611=argS	SAOUHSC_00626=SAOUHSC_00626	SAOUHSC_00627=SAOUHSC_00627
SAOUHSC_00001=dnaA	1	0.829757	0.693795	0.535424	0.678357	0.447015	0.70184	0.885675	0.661072	0.42758	0.699015	0.719952	0.70788	0.778871	-0.115299	0.248056	0.487378	0.392094	-0.138009	0.787641	0.671541	0.615458	0.690298	0.596392	0.626814	0.166737	0.4484	0.565221	-0.0749128	-0.0280291	-0.154862	0.336639	0.257066	0.381745	0.529437	0.548278	0.526948	0.428576	0.433078	0.59458	0.252952	0.724405	0.490182	0.695555	0.645535	0.659414	0.415945	-0.69699	0.544681
SAOUHSC_00002=SAOUHSC_00002	0.829757	1	0.627688	0.563596	0.628169	0.122978	0.520886	0.587046	0.662153	0.405764	0.591158	0.555392	0.495851	0.576722	-0.284054	0.0963935	0.265962	0.176239	-0.317127	0.768708	0.495459	0.551119	0.600637	0.292225	0.514696	-0.0246767	0.231817	0.527071	-0.0589434	-0.360223	-0.380061	0.0988619	0.00200168	0.181617	0.201097	0.284819	0.590962	0.560714	0.395781	0.473264	0.0162704	0.478237	0.284869	0.570423	0.560839	0.589223	0.0106963	-0.751518	0.546057
SAOUHSC_00003=SAOUHSC_00003	0.693795	0.627688	1	0.649901	0.831491	-0.0267985	0.348712	0.630588	0.491429	0.640645	0.507306	0.456268	0.382535	0.433205	-0.335808	0.0515165	-0.179365	-0.291326	-0.0434635	0.803213	0.870712	0.756604	0.690066	0.208171	0.548364	0.220651	0.0496246	0.388173	-0.333756	-0.462223	0.0414095	0.0493013	-0.0452201	0.117507	-0.00825622	0.017428	0.261583	0.145078	0.0240112	0.343219	-0.171246	0.445127	0.438066	0.539301	0.50255	0.58883	0.214609	-0.420765	0.568266
SAOUHSC_00005=SAOUHSC_00005	0.535424	0.563596	0.649901	1	0.907777	-0.0683462	0.542227	0.406389	0.302461	0.23375	0.236883	0.281463	0.209542	0.262636	-0.396709	0.380871	-0.0577208	-0.0999734	-0.0292794	0.592524	0.318338	0.420292	0.503831	-0.0263673	0.401855	0.368395	-0.115938	0.0530799	-0.115726	-0.29836	-0.0206496	0.0328507	-0.130818	-0.0770248	0.0161681	-0.168608	0.188784	0.181371	0.222815	0.235377	-0.21372	0.580513	0.224483	0.178542	0.183268	0.280643	0.0065881	-0.38313	0.346973
SAOUHSC_00006=SAOUHSC_00006	0.678357	0.628169	0.831491	0.907777	1	0.0541561	0.606354	0.647311	0.419224	0.403968	0.480834	0.501982	0.424071	0.478741	-0.323228	0.239252	-0.0926348	-0.139562	-0.0327436	0.772893	0.634775	0.586238	0.723876	0.154987	0.570399	0.2664	0.0948456	0.33088	-0.146009	-0.264498	-0.0269697	0.252746	0.104081	0.0801861	0.0821254	0.043496	0.110356	0.023168	0.149571	0.33725	-0.0126224	0.564624	0.511743	0.443982	0.414235	0.514743	0.147339	-0.426839	0.461003
SAOUHSC_00009=SAOUHSC_00009	0.447015	0.122978	-0.0267985	-0.0683462	0.0541561	1	0.381584	0.627077	0.479894	0.139736	0.609235	0.677946	0.721897	0.726715	0.304019	0.237237	0.525989	0.636729	-0.0908288	0.246697	0.16414	0.235191	0.461012	0.816497	0.477811	0.292402	0.60195	0.504456	0.605545	0.725857	-0.0221596	0.516042	0.508405	0.694669	0.826199	0.767492	0.00770665	-0.0742701	0.496619	0.569113	0.588629	0.41677	0.592942	0.570732	0.600344	0.526797	0.667311	-0.149537	-0.00583765
SAOUHSC_00015=SAOUHSC_00015	0.70184	0.520886	0.348712	0.542227	0.606354	0.381584	1	0.669818	0.229291	-0.0856277	0.426805	0.562333	0.542738	0.63272	-0.180899	0.167036	0.502604	0.524791	0.340426	0.482005	0.311767	0.107131	0.403208	0.354594	0.552569	0.154542	0.201983	0.277269	0.0247606	0.288659	0.134839	0.444824	0.258317	0.332551	0.514927	0.422215	0.207129	0.129782	0.448173	0.412121	0.248882	0.668043	0.345927	0.289155	0.251078	0.246906	0.359859	-0.396232	0.333506
SAOUHSC_00018=SAOUHSC_00018	0.885675	0.587046	0.630588	0.406389	0.647311	0.627077	0.669818	1	0.672021	0.519471	0.839508	0.847176	0.83527	0.868322	0.016853	0.16211	0.366979	0.337882	-0.118804	0.81301	0.745008	0.637318	0.811343	0.751198	0.671336	0.125109	0.533089	0.745905	-0.000801839	0.2038	-0.101518	0.552739	0.456531	0.48651	0.589597	0.671088	0.203109	0.0458555	0.288505	0.542646	0.447083	0.667786	0.728746	0.819876	0.766343	0.767534	0.469271	-0.507247	0.361941
SAOUHSC_00020=SAOUHSC_00020	0.661072	0.662153	0.491429	0.302461	0.419224	0.479894	0.229291	0.672021	1	0.751947	0.870173	0.806666	0.771069	0.740505	-0.063998	0.313993	0.269415	0.234526	-0.360419	0.711416	0.508004	0.735624	0.765881	0.721129	0.595131	0.122872	0.48349	0.778442	0.140861	-0.0167382	-0.255372	0.199435	0.152747	0.498997	0.512835	0.553496	0.495751	0.372949	0.399945	0.718965	0.158357	0.363749	0.604486	0.884811	0.914249	0.898321	0.192658	-0.551894	0.502002
SAOUHSC_00021=SAOUHSC_00021	0.42758	0.405764	0.640645	0.23375	0.403968	0.139736	-0.0856277	0.519471	0.751947	1	0.674037	0.518648	0.467777	0.431441	-0.013929	-0.0496054	-0.170561	-0.242488	-0.271875	0.710042	0.642411	0.79481	0.698939	0.49709	0.426052	0.124603	0.146916	0.65036	-0.172861	-0.400531	-0.0305335	0.0744891	0.0354472	0.355938	0.0956693	0.127772	0.294272	0.148108	-0.08872	0.371759	0.0412326	0.328957	0.514873	0.750101	0.763121	0.810231	0.0686725	-0.279994	0.393228
SAOUHSC_00223=SAOUHSC_00223	0.699015	0.591158	0.507306	0.236883	0.480834	0.609235	0.426805	0.839508	0.870173	0.674037	1	0.957677	0.929933	0.923057	0.17021	0.0734059	0.277186	0.309245	-0.25463	0.785594	0.651556	0.7395	0.866987	0.838753	0.66161	0.00796925	0.570474	0.937431	0.260196	0.165451	-0.263793	0.569404	0.471589	0.584484	0.581468	0.703483	0.228992	0.0714137	0.380307	0.662679	0.460447	0.414636	0.7946	0.960741	0.950656	0.922745	0.351807	-0.405112	0.381423
SAOUHSC_00225=ispD	0.719952	0.555392	0.456268	0.281463	0.501982	0.677946	0.562333	0.847176	0.806666	0.518648	0.957677	1	0.988412	0.977952	0.192284	0.139604	0.44095	0.478681	-0.0795301	0.721916	0.593498	0.605547	0.786702	0.852864	0.617797	0.0370215	0.614394	0.861177	0.322062	0.341539	-0.153202	0.633291	0.546447	0.689669	0.685374	0.779527	0.277101	0.116086	0.570666	0.762486	0.510583	0.472678	0.762232	0.912885	0.908813	0.874952	0.503867	-0.466666	0.463948
SAOUHSC_00226=SAOUHSC_00226	0.70788	0.495851	0.382535	0.209542	0.424071	0.721897	0.542738	0.83527	0.771069	0.467777	0.929933	0.988412	1	0.982436	0.300304	0.173052	0.538018	0.571076	-0.0687234	0.646848	0.5497	0.568558	0.727774	0.899159	0.55927	0.0356332	0.68102	0.830455	0.353602	0.41845	-0.15176	0.678442	0.619387	0.712015	0.75369	0.840837	0.300374	0.143248	0.610017	0.774876	0.587628	0.477176	0.739568	0.897415	0.883591	0.83887	0.574736	-0.447004	0.447037
SAOUHSC_00227=SAOUHSC_00227	0.778871	0.576722	0.433205	0.262636	0.478741	0.726715	0.63272	0.868322	0.740505	0.431441	0.923057	0.977952	0.982436	1	0.255251	0.141359	0.541031	0.577513	-0.0578145	0.68146	0.563575	0.583134	0.742963	0.870164	0.645622	0.0980134	0.656012	0.807729	0.35964	0.372474	-0.15492	0.663513	0.583276	0.693781	0.75706	0.808192	0.303572	0.162128	0.604841	0.752202	0.565027	0.557776	0.744641	0.875519	0.85548	0.814429	0.584768	-0.459793	0.444825
SAOUHSC_00345=SAOUHSC_00345	-0.115299	-0.284054	-0.335808	-0.396709	-0.323228	0.304019	-0.180899	0.016853	-0.063998	-0.013929	0.17021	0.192284	0.300304	0.255251	1	-0.113328	0.337898	0.414622	-0.122581	-0.199164	-0.103929	0.0884287	-0.00593889	0.44565	-0.231716	-0.123976	0.440679	0.193892	0.521045	0.351379	-0.219235	0.64663	0.735897	0.256543	0.349343	0.382561	-0.0959184	-0.101864	0.216547	0.107205	0.752698	0.00166638	0.193194	0.189672	0.139257	0.0885354	0.402894	0.309685	-0.179896
SAOUHSC_00349=SAOUHSC_00349	0.248056	0.0963935	0.0515165	0.380871	0.239252	0.237237	0.167036	0.16211	0.313993	-0.0496054	0.0734059	0.139604	0.173052	0.141359	-0.113328	1	0.321911	0.27757	-0.112615	-0.0929871	-0.089292	0.213603	0.18104	0.215595	0.298556	0.517149	0.403918	-0.166539	0.107946	0.222138	-0.018501	-0.017276	0.0224453	-0.0642252	0.501645	0.237733	0.243875	0.243832	0.258911	0.412326	-0.0627359	0.169885	0.224642	0.0814136	0.0595534	0.0607168	0.19991	-0.102292	0.23441
SAOUHSC_00374=SAOUHSC_00374	0.487378	0.265962	-0.179365	-0.0577208	-0.0926348	0.525989	0.502604	0.366979	0.269415	-0.170561	0.277186	0.44095	0.538018	0.541031	0.337898	0.321911	1	0.961235	0.188239	0.0113834	-0.0785424	-0.0830344	-0.0256592	0.584248	0.0803513	0.0289581	0.5274	0.172329	0.22	0.532339	0.0136058	0.365015	0.408062	0.510945	0.779737	0.702239	0.614689	0.584884	0.731547	0.56723	0.46737	0.454069	0.0450718	0.271906	0.246332	0.162636	0.534834	-0.436748	0.339568
SAOUHSC_00375=guaA	0.392094	0.176239	-0.291326	-0.0999734	-0.139562	0.636729	0.524791	0.337882	0.234526	-0.242488	0.309245	0.478681	0.571076	0.577513	0.414622	0.27757	0.961235	1	0.200788	-0.0373826	-0.166984	-0.122944	-0.00242931	0.623355	0.120759	0.0580165	0.505563	0.198056	0.431475	0.673308	0.00339984	0.461207	0.463383	0.556272	0.831644	0.72258	0.445059	0.424491	0.766877	0.55562	0.53624	0.415686	0.105623	0.250393	0.244825	0.143392	0.561167	-0.277335	0.191325
SAOUHSC_00413=SAOUHSC_00413	-0.138009	-0.317127	-0.0434635	-0.0292794	-0.0327436	-0.0908288	0.340426	-0.118804	-0.360419	-0.271875	-0.25463	-0.0795301	-0.0687234	-0.0578145	-0.122581	-0.112615	0.188239	0.200788	1	-0.271398	-0.0696356	-0.437712	-0.330549	-0.0946279	0.00648366	0.211336	-0.271861	-0.369554	-0.173377	0.227078	0.882858	-0.0139055	-0.0636631	0.343963	0.117716	-0.115266	0.0974453	0.00837517	0.128833	0.157356	-0.126972	0.139324	-0.156931	-0.299343	-0.286125	-0.280913	0.378474	0.17976	0.32866
SAOUHSC_00442=SAOUHSC_00442	0.787641	0.768708	0.803213	0.592524	0.772893	0.246697	0.482005	0.81301	0.711416	0.710042	0.785594	0.721916	0.646848	0.68146	-0.199164	-0.0929871	0.0113834	-0.0373826	-0.271398	1	0.775742	0.728076	0.829223	0.458712	0.538048	-0.0378433	0.160957	0.760057	-0.136327	-0.252065	-0.243276	0.285149	0.135436	0.293705	0.143513	0.290342	0.253574	0.138651	0.192141	0.376904	0.124984	0.562575	0.527801	0.765201	0.758121	0.80135	0.0954481	-0.599653	0.383181
SAOUHSC_00445=recR	0.671541	0.495459	0.870712	0.318338	0.634775	0.16414	0.311767	0.745008	0.508004	0.642411	0.651556	0.593498	0.5497	0.563575	-0.103929	-0.089292	-0.0785424	-0.166984	-0.0696356	0.775742	1	0.7126	0.741785	0.43716	0.462874	-0.072546	0.246172	0.612749	-0.274811	-0.215919	-0.00870063	0.339775	0.273403	0.257841	0.110351	0.338962	0.141002	-0.0417848	0.00439316	0.393331	0.154147	0.269998	0.549275	0.680429	0.619406	0.669028	0.347283	-0.344287	0.477355
SAOUHSC_00451=tmk	0.615458	0.551119	0.756604	0.420292	0.586238	0.235191	0.107131	0.637318	0.735624	0.79481	0.7395	0.605547	0.568558	0.583134	0.0884287	0.213603	-0.0830344	-0.122944	-0.437712	0.728076	0.7126	1	0.820303	0.545037	0.6132	0.274935	0.346001	0.615966	0.0500214	-0.307198	-0.31108	0.230619	0.158263	0.148932	0.268961	0.248799	0.20448	0.115849	0.0659923	0.41169	0.0878248	0.374836	0.643252	0.757177	0.717984	0.744701	0.206454	-0.211258	0.328287
SAOUHSC_00454=SAOUHSC_00454	0.690298	0.600637	0.690066	0.503831	0.723876	0.461012	0.403208	0.811343	0.765881	0.698939	0.866987	0.786702	0.727774	0.742963	-0.00593889	0.18104	-0.0256592	-0.00242931	-0.330549	0.829223	0.741785	0.820303	1	0.63259	0.71485	0.156715	0.393724	0.762706	0.178535	-0.0692647	-0.215453	0.51405	0.381783	0.364917	0.371054	0.441121	0.057277	-0.0944414	0.153497	0.553877	0.340717	0.415806	0.81635	0.818284	0.804655	0.847615	0.277631	-0.279221	0.328183
SAOUHSC_00461=SAOUHSC_00461	0.596392	0.292225	0.208171	-0.0263673	0.154987	0.816497	0.354594	0.751198	0.721129	0.49709	0.838753	0.852864	0.899159	0.870164	0.44565	0.215595	0.584248	0.623355	-0.0946279	0.458712	0.43716	0.545037	0.63259	1	0.495063	0.142864	0.653763	0.727839	0.38702	0.468642	-0.0600462	0.627706	0.594569	0.725598	0.84726	0.838458	0.29637	0.144407	0.492934	0.725655	0.628681	0.462071	0.66022	0.817365	0.80597	0.739802	0.645573	-0.225349	0.276183
SAOUHSC_00471=glmU	0.626814	0.514696	0.548364	0.401855	0.570399	0.477811	0.552569	0.671336	0.595131	0.426052	0.66161	0.617797	0.55927	0.645622	-0.231716	0.298556	0.0803513	0.120759	0.00648366	0.538048	0.462874	0.6132	0.71485	0.495063	1	0.564867	0.384035	0.463137	0.156391	0.0219673	0.0756884	0.208817	0.0851588	0.371677	0.538755	0.332092	0.0994042	-0.00503954	0.0995747	0.504198	0.0694321	0.508755	0.7739	0.596252	0.575856	0.582735	0.305232	-0.169604	0.370294
SAOUHSC_00472=SAOUHSC_00472	0.166737	-0.0246767	0.220651	0.368395	0.2664	0.292402	0.154542	0.125109	0.122872	0.124603	0.00796925	0.0370215	0.0356332	0.0980134	-0.123976	0.517149	0.0289581	0.0580165	0.211336	-0.0378433	-0.072546	0.274935	0.156715	0.142864	0.564867	1	0.0554946	-0.279598	0.213931	0.0423729	0.419571	-0.200742	-0.21803	0.191975	0.390451	-0.162407	0.0667069	0.0817443	0.0671816	0.254434	-0.223489	0.503333	0.295102	0.0147281	0.0410041	0.0700241	0.392478	0.168171	0.150446
SAOUHSC_00475=SAOUHSC_00475	0.4484	0.231817	0.0496246	-0.115938	0.0948456	0.60195	0.201983	0.533089	0.48349	0.146916	0.570474	0.614394	0.68102	0.656012	0.440679	0.403918	0.5274	0.505563	-0.271861	0.160957	0.246172	0.346001	0.393724	0.653763	0.384035	0.0554946	1	0.521844	0.321474	0.443723	-0.320282	0.561046	0.711867	0.407819	0.69236	0.822914	0.16482	0.0777206	0.330614	0.537102	0.664232	0.147826	0.683936	0.654852	0.57415	0.530418	0.454266	-0.323693	0.318854
SAOUHSC_00482=SAOUHSC_00482	0.565221	0.527071	0.388173	0.0530799	0.33088	0.504456	0.277269	0.745905	0.778442	0.65036	0.937431	0.861177	0.830455	0.807729	0.193892	-0.166539	0.172329	0.198056	-0.369554	0.760057	0.612749	0.615966	0.762706	0.727839	0.463137	-0.279598	0.521844	1	0.170303	0.119164	-0.399215	0.54899	0.481194	0.493505	0.379124	0.67185	0.122574	-0.0226332	0.234513	0.459558	0.501311	0.240688	0.691729	0.921115	0.90828	0.875016	0.152645	-0.425964	0.237444
SAOUHSC_00484=SAOUHSC_00484	-0.0749128	-0.0589434	-0.333756	-0.115726	-0.146009	0.605545	0.0247606	-0.000801839	0.140861	-0.172861	0.260196	0.322062	0.353602	0.35964	0.521045	0.107946	0.22	0.431475	-0.173377	-0.136327	-0.274811	0.0500214	0.178535	0.38702	0.156391	0.213931	0.321474	0.170303	1	0.526152	-0.222856	0.431413	0.418495	0.38954	0.463955	0.345338	-0.19586	-0.149108	0.529333	0.354415	0.455541	-0.0183401	0.30288	0.163302	0.235723	0.173718	0.407373	0.257214	-0.211552
SAOUHSC_00485=SAOUHSC_00485	-0.0280291	-0.360223	-0.462223	-0.29836	-0.264498	0.725857	0.288659	0.2038	-0.0167382	-0.400531	0.165451	0.341539	0.41845	0.372474	0.351379	0.222138	0.532339	0.673308	0.227078	-0.252065	-0.215919	-0.307198	-0.0692647	0.468642	0.0219673	0.0423729	0.443723	0.119164	0.526152	1	0.105212	0.464334	0.489273	0.436352	0.650097	0.642631	-0.231643	-0.269523	0.457559	0.2745	0.498371	0.0341713	0.228276	0.0979292	0.113197	0.00524975	0.521222	0.108444	-0.216333
SAOUHSC_00486=SAOUHSC_00486	-0.154862	-0.380061	0.0414095	-0.0206496	-0.0269697	-0.0221596	0.134839	-0.101518	-0.255372	-0.0305335	-0.263793	-0.153202	-0.15176	-0.15492	-0.219235	-0.018501	0.0136058	0.00339984	0.882858	-0.243276	-0.00870063	-0.31108	-0.215453	-0.0600462	0.0756884	0.419571	-0.320282	-0.399215	-0.222856	0.105212	1	-0.163789	-0.179304	0.384282	0.0798528	-0.222732	0.0770224	-0.0348937	-0.0600958	0.173405	-0.206019	0.173476	-0.0855089	-0.254742	-0.21405	-0.174369	0.398807	0.234788	0.303766
SAOUHSC_00490=SAOUHSC_00490	0.336639	0.0988619	0.0493013	0.0328507	0.252746	0.516042	0.444824	0.552739	0.199435	0.0744891	0.569404	0.633291	0.678442	0.663513	0.64663	-0.017276	0.365015	0.461207	-0.0139055	0.285149	0.339775	0.230619	0.51405	0.627706	0.208817	-0.200742	0.561046	0.54899	0.431413	0.464334	-0.163789	1	0.941914	0.422782	0.512129	0.675703	-0.16791	-0.29605	0.308	0.392223	0.90639	0.221005	0.604889	0.489615	0.421786	0.408044	0.497366	0.0338803	0.0605614
SAOUHSC_00491=SAOUHSC_00491	0.257066	0.00200168	-0.0452201	-0.130818	0.104081	0.508405	0.258317	0.456531	0.152747	0.0354472	0.471589	0.546447	0.619387	0.583276	0.735897	0.0224453	0.408062	0.463383	-0.0636631	0.135436	0.273403	0.158263	0.381783	0.594569	0.0851588	-0.21803	0.711867	0.481194	0.418495	0.489273	-0.179304	0.941914	1	0.43793	0.501003	0.711945	-0.123992	-0.243681	0.286954	0.388596	0.955387	0.109298	0.576029	0.474439	0.397059	0.384464	0.538602	-0.0142674	0.108611
SAOUHSC_00493=lysS	0.381745	0.181617	0.117507	-0.0770248	0.0801861	0.694669	0.332551	0.48651	0.498997	0.355938	0.584484	0.689669	0.712015	0.693781	0.256543	-0.0642252	0.510945	0.556272	0.343963	0.293705	0.257841	0.148932	0.364917	0.725598	0.371677	0.191975	0.407819	0.493505	0.38954	0.436352	0.384282	0.422782	0.43793	1	0.65119	0.592245	0.359794	0.198266	0.574082	0.769639	0.484548	0.417919	0.47711	0.603041	0.666254	0.639392	0.714818	-0.293028	0.493587
SAOUHSC_00510=SAOUHSC_00510	0.529437	0.201097	-0.00825622	0.0161681	0.0821254	0.826199	0.514927	0.589597	0.512835	0.0956693	0.581468	0.685374	0.75369	0.75706	0.349343	0.501645	0.779737	0.831644	0.117716	0.143513	0.110351	0.268961	0.371054	0.84726	0.538755	0.390451	0.69236	0.379124	0.463955	0.650097	0.0798528	0.512129	0.501003	0.65119	1	0.80043	0.330069	0.237131	0.606418	0.729301	0.526946	0.498599	0.542154	0.535917	0.518116	0.436455	0.69884	-0.171843	0.28573
SAOUHSC_00511=cysS	0.548278	0.284819	0.017428	-0.168608	0.043496	0.767492	0.422215	0.671088	0.553496	0.127772	0.703483	0.779527	0.840837	0.808192	0.382561	0.237733	0.702239	0.72258	-0.115266	0.290342	0.338962	0.248799	0.441121	0.838458	0.332092	-0.162407	0.822914	0.67185	0.345338	0.642631	-0.222732	0.675703	0.711945	0.592245	0.80043	1	0.234849	0.10474	0.540578	0.652941	0.710759	0.202819	0.561449	0.69228	0.649307	0.563317	0.554771	-0.36587	0.262847
SAOUHSC_00524=rpoB	0.526948	0.590962	0.261583	0.188784	0.110356	0.00770665	0.207129	0.203109	0.495751	0.294272	0.228992	0.277101	0.300374	0.303572	-0.0959184	0.243875	0.614689	0.445059	0.0974453	0.253574	0.141002	0.20448	0.057277	0.29637	0.0994042	0.0667069	0.16482	0.122574	-0.19586	-0.231643	0.0770224	-0.16791	-0.123992	0.359794	0.330069	0.234849	1	0.964389	0.53934	0.589216	-0.0968349	0.389655	-0.140819	0.304536	0.318713	0.31328	0.205861	-0.658355	0.731213
SAOUHSC_00525=SAOUHSC_00525	0.428576	0.560714	0.145078	0.181371	0.023168	-0.0742701	0.129782	0.0458555	0.372949	0.148108	0.0714137	0.116086	0.143248	0.162128	-0.101864	0.243832	0.584884	0.424491	0.00837517	0.138651	-0.0417848	0.115849	-0.0944414	0.144407	-0.00503954	0.0817443	0.0777206	-0.0226332	-0.149108	-0.269523	-0.0348937	-0.29605	-0.243681	0.198266	0.237131	0.10474	0.964389	1	0.530251	0.434644	-0.194541	0.3478	-0.300673	0.142117	0.163292	0.149826	0.0851579	-0.619378	0.58578
SAOUHSC_00529=fusA	0.433078	0.395781	0.0240112	0.222815	0.149571	0.496619	0.448173	0.288505	0.399945	-0.08872	0.380307	0.570666	0.610017	0.604841	0.216547	0.258911	0.731547	0.766877	0.128833	0.192141	0.00439316	0.0659923	0.153497	0.492934	0.0995747	0.0671816	0.330614	0.234513	0.529333	0.457559	-0.0600958	0.308	0.286954	0.574082	0.606418	0.540578	0.53934	0.530251	1	0.721124	0.267007	0.339631	0.0732554	0.328849	0.389959	0.329852	0.557205	-0.457281	0.414707
SAOUHSC_00530=tuf	0.59458	0.473264	0.343219	0.235377	0.33725	0.569113	0.412121	0.542646	0.718965	0.371759	0.662679	0.762486	0.774876	0.752202	0.107205	0.412326	0.56723	0.55562	0.157356	0.376904	0.393331	0.41169	0.553877	0.725655	0.504198	0.254434	0.537102	0.459558	0.354415	0.2745	0.173405	0.392223	0.388596	0.769639	0.729301	0.652941	0.589216	0.434644	0.721124	1	0.329481	0.349351	0.517314	0.659954	0.693866	0.682999	0.676889	-0.41463	0.740085
SAOUHSC_00549=SAOUHSC_00549	0.252952	0.0162704	-0.171246	-0.21372	-0.0126224	0.588629	0.248882	0.447083	0.158357	0.0412326	0.460447	0.510583	0.587628	0.565027	0.752698	-0.0627359	0.46737	0.53624	-0.126972	0.124984	0.154147	0.0878248	0.340717	0.628681	0.0694321	-0.223489	0.664232	0.501311	0.455541	0.498371	-0.206019	0.90639	0.955387	0.484548	0.526946	0.710759	-0.0968349	-0.194541	0.267007	0.329481	1	0.190628	0.512937	0.455745	0.396319	0.371201	0.479047	-0.0290262	-0.0123306
SAOUHSC_00574=eutD	0.724405	0.478237	0.445127	0.580513	0.564624	0.41677	0.668043	0.667786	0.363749	0.328957	0.414636	0.472678	0.477176	0.557776	0.00166638	0.169885	0.454069	0.415686	0.139324	0.562575	0.269998	0.374836	0.415806	0.462071	0.508755	0.503333	0.147826	0.240688	-0.0183401	0.0341713	0.173476	0.221005	0.109298	0.417919	0.498599	0.202819	0.389655	0.3478	0.339631	0.349351	0.190628	1	0.322766	0.397572	0.384053	0.409429	0.406828	-0.426366	0.297538
SAOUHSC_00575=SAOUHSC_00575	0.490182	0.284869	0.438066	0.224483	0.511743	0.592942	0.345927	0.728746	0.604486	0.514873	0.7946	0.762232	0.739568	0.744641	0.193194	0.224642	0.0450718	0.105623	-0.156931	0.527801	0.549275	0.643252	0.81635	0.66022	0.7739	0.295102	0.683936	0.691729	0.30288	0.228276	-0.0855089	0.604889	0.576029	0.47711	0.542154	0.561449	-0.140819	-0.300673	0.0732554	0.517314	0.512937	0.322766	1	0.791005	0.746371	0.761473	0.40717	-0.10704	0.289783
SAOUHSC_00577=SAOUHSC_00577	0.695555	0.570423	0.539301	0.178542	0.443982	0.570732	0.289155	0.819876	0.884811	0.750101	0.960741	0.912885	0.897415	0.875519	0.189672	0.0814136	0.271906	0.250393	-0.299343	0.765201	0.680429	0.757177	0.818284	0.817365	0.596252	0.0147281	0.654852	0.921115	0.163302	0.0979292	-0.254742	0.489615	0.474439	0.603041	0.535917	0.69228	0.304536	0.142117	0.328849	0.659954	0.455745	0.397572	0.791005	1	0.981763	0.96807	0.367163	-0.50196	0.469906
SAOUHSC_00578=SAOUHSC_00578	0.645535	0.560839	0.50255	0.183268	0.414235	0.600344	0.251078	0.766343	0.914249	0.763121	0.950656	0.908813	0.883591	0.85548	0.139257	0.0595534	0.246332	0.244825	-0.286125	0.758121	0.619406	0.717984	0.804655	0.80597	0.575856	0.0410041	0.57415	0.90828	0.235723	0.113197	-0.21405	0.421786	0.397059	0.666254	0.518116	0.649307	0.318713	0.163292	0.389959	0.693866	0.396319	0.384053	0.746371	0.981763	1	0.984796	0.360916	-0.50577	0.458152
SAOUHSC_00579=SAOUHSC_00579	0.659414	0.589223	0.58883	0.280643	0.514743	0.526797	0.246906	0.767534	0.898321	0.810231	0.922745	0.874952	0.83887	0.814429	0.0885354	0.0607168	0.162636	0.143392	-0.280913	0.80135	0.669028	0.744701	0.847615	0.739802	0.582735	0.0700241	0.530418	0.875016	0.173718	0.00524975	-0.174369	0.408044	0.384464	0.639392	0.436455	0.563317	0.31328	0.149826	0.329852	0.682999	0.371201	0.409429	0.761473	0.96807	0.984796	1	0.341161	-0.523273	0.511924
SAOUHSC_00611=argS	0.415945	0.0106963	0.214609	0.0065881	0.147339	0.667311	0.359859	0.469271	0.192658	0.0686725	0.351807	0.503867	0.574736	0.584768	0.402894	0.19991	0.534834	0.561167	0.378474	0.0954481	0.347283	0.206454	0.277631	0.645573	0.305232	0.392478	0.454266	0.152645	0.407373	0.521222	0.398807	0.497366	0.538602	0.714818	0.69884	0.554771	0.205861	0.0851579	0.557205	0.676889	0.479047	0.406828	0.40717	0.367163	0.360916	0.341161	1	-0.0419337	0.380831
SAOUHSC_00626=SAOUHSC_00626	-0.69699	-0.751518	-0.420765	-0.38313	-0.426839	-0.149537	-0.396232	-0.507247	-0.551894	-0.279994	-0.405112	-0.466666	-0.447004	-0.459793	0.309685	-0.102292	-0.436748	-0.277335	0.17976	-0.599653	-0.344287	-0.211258	-0.279221	-0.225349	-0.169604	0.168171	-0.323693	-0.425964	0.257214	0.108444	0.234788	0.0338803	-0.0142674	-0.293028	-0.171843	-0.36587	-0.658355	-0.619378	-0.457281	-0.41463	-0.0290262	-0.426366	-0.10704	-0.50196	-0.50577	-0.523273	-0.0419337	1	-0.586224
SAOUHSC_00627=SAOUHSC_00627	0.544681	0.546057	0.568266	0.346973	0.461003	-0.00583765	0.333506	0.361941	0.502002	0.393228	0.381423	0.463948	0.447037	0.444825	-0.179896	0.23441	0.339568	0.191325	0.32866	0.383181	0.477355	0.328287	0.328183	0.276183	0.370294	0.150446	0.318854	0.237444	-0.211552	-0.216333	0.303766	0.0605614	0.108611	0.493587	0.28573	0.262847	0.731213	0.58578	0.414707	0.740085	-0.0123306	0.297538	0.289783	0.469906	0.458152	0.511924	0.380831	-0.586224	1
SAOUHSC_00640=SAOUHSC_00640	0.687664	0.734098	0.526823	0.420447	0.549786	0.439138	0.453869	0.668141	0.848034	0.545035	0.882074	0.903565	0.864412	0.86585	0.0660205	0.115501	0.337609	0.353133	-0.189284	0.759064	0.516044	0.657168	0.726811	0.657209	0.547852	0.0196003	0.444823	0.784336	0.316061	0.0661802	-0.292102	0.397281	0.300754	0.549742	0.486491	0.558402	0.440876	0.34174	0.649069	0.734851	0.253918	0.412364	0.57958	0.84101	0.867108	0.846887	0.305173	-0.573063	0.548808
SAOUHSC_00641=SAOUHSC_00641	0.683963	0.518572	0.489827	0.26294	0.478209	0.662227	0.346694	0.816462	0.85322	0.607814	0.932776	0.90065	0.8905	0.883049	0.186111	0.298642	0.279605	0.299784	-0.359536	0.683782	0.57683	0.788086	0.820417	0.813184	0.70052	0.201324	0.716534	0.82925	0.308387	0.233216	-0.3336	0.484498	0.450221	0.484652	0.646528	0.700688	0.175675	0.0558623	0.36418	0.62915	0.410288	0.416506	0.848731	0.935586	0.910099	0.878337	0.389565	-0.38986	0.335782
SAOUHSC_00642=SAOUHSC_00642	0.661245	0.481016	0.406712	0.215741	0.449352	0.692672	0.432914	0.791755	0.796392	0.484705	0.917462	0.960926	0.966603	0.940642	0.274057	0.272622	0.430851	0.456282	-0.168117	0.607668	0.55451	0.621456	0.761074	0.843372	0.598722	0.0858233	0.778732	0.814574	0.379484	0.375991	-0.21304	0.638837	0.627131	0.65165	0.712493	0.819067	0.240494	0.0868427	0.542062	0.780854	0.560256	0.364927	0.8279	0.917856	0.898907	0.868698	0.538911	-0.43473	0.479308
SAOUHSC_00643=SAOUHSC_00643	0.641563	0.548103	0.524124	0.169947	0.45713	0.56614	0.31729	0.80789	0.860633	0.713574	0.973151	0.923047	0.888931	0.86452	0.119526	0.0142711	0.179279	0.190376	-0.274679	0.778121	0.701404	0.705461	0.854204	0.779405	0.602574	-0.071011	0.58744	0.954445	0.18911	0.130206	-0.244263	0.525957	0.474905	0.593405	0.476925	0.686645	0.188729	0.0124338	0.296896	0.639256	0.449024	0.30025	0.805898	0.976306	0.970191	0.956969	0.319178	-0.445941	0.417182
SAOUHSC_00645=SAOUHSC_00645	0.716473	0.648514	0.535479	0.237256	0.497073	0.55357	0.425702	0.832472	0.86948	0.702564	0.980982	0.932548	0.89515	0.898264	0.0960027	0.00417316	0.253369	0.260616	-0.239999	0.813858	0.655229	0.706263	0.844306	0.775651	0.676219	-0.00943168	0.566543	0.943764	0.175854	0.0779717	-0.240742	0.504738	0.428632	0.60434	0.517062	0.660172	0.277547	0.118	0.33105	0.640698	0.43124	0.434185	0.789152	0.969623	0.95976	0.945654	0.293516	-0.50079	0.453084
SAOUHSC_00728=SAOUHSC_00728	0.455357	0.407976	0.198925	0.0773498	0.318139	0.651114	0.401426	0.683539	0.647135	0.352718	0.859307	0.822658	0.786717	0.780036	0.148893	-0.0100151	0.148193	0.268254	-0.339133	0.588414	0.435273	0.447422	0.759784	0.6747	0.545894	-0.187211	0.531964	0.87812	0.431609	0.370673	-0.395314	0.652159	0.539947	0.437224	0.472915	0.710453	-0.144556	-0.265763	0.272204	0.450759	0.554872	0.135199	0.749854	0.758458	0.760352	0.714939	0.183912	-0.218791	0.0408877
SAOUHSC_00741=nrdI	0.386506	0.436806	0.237514	-0.0856033	0.172673	0.337132	0.368799	0.495791	0.429948	0.32473	0.657093	0.532884	0.478978	0.546576	0.0205635	-0.253412	0.00637089	0.0984034	-0.148879	0.457032	0.431972	0.402998	0.595974	0.458357	0.642857	-0.140268	0.256402	0.674817	0.186743	-0.00601614	-0.2094	0.429181	0.270988	0.270269	0.292043	0.426418	-0.0703564	-0.176956	-0.0492148	0.257198	0.327056	0.0840752	0.561499	0.528059	0.496899	0.459107	0.0384477	0.00765667	0.06276
SAOUHSC_00742=SAOUHSC_00742	0.571698	0.56844	0.259687	0.104582	0.362192	0.421661	0.616151	0.665564	0.389497	0.113984	0.682248	0.675809	0.639148	0.707794	0.0328492	-0.238047	0.23427	0.293363	-0.199823	0.592882	0.429895	0.278232	0.534975	0.422453	0.51155	-0.301419	0.463496	0.748812	0.170476	0.214785	-0.4212	0.553679	0.446934	0.275139	0.320777	0.60142	-0.0557567	-0.126021	0.217789	0.228518	0.468895	0.249562	0.559517	0.593913	0.541779	0.500405	0.0777766	-0.404639	0.104639
SAOUHSC_00743=nrdF	0.458828	0.605877	0.234576	-0.0651857	0.182339	0.261578	0.319752	0.486085	0.556218	0.380548	0.6971	0.581062	0.533234	0.577802	0.0376077	-0.216102	0.124125	0.155939	-0.273047	0.511379	0.423371	0.399764	0.591591	0.456391	0.532669	-0.309732	0.38141	0.756214	0.131038	-0.103141	-0.356514	0.424746	0.329015	0.29999	0.264511	0.504131	0.160479	0.0540524	0.0663097	0.360959	0.385088	0.0507512	0.518167	0.622208	0.590702	0.564566	-0.0424293	-0.256917	0.248879
SAOUHSC_00752=murB	0.607822	0.551883	0.500464	0.143314	0.397705	0.558518	0.215797	0.741172	0.912391	0.76228	0.947462	0.858593	0.821355	0.796931	0.0808684	0.110956	0.13529	0.146139	-0.347829	0.720895	0.657002	0.753832	0.872741	0.780044	0.644335	0.0157934	0.557023	0.902507	0.219568	0.0522309	-0.242914	0.43371	0.384049	0.556445	0.486453	0.637816	0.230598	0.0621775	0.24657	0.669433	0.376342	0.247846	0.7868	0.948047	0.954024	0.94268	0.284076	-0.369232	0.404048
SAOUHSC_00762=SAOUHSC_00762	0.643605	0.730256	0.507658	0.355178	0.522146	0.400393	0.448927	0.622082	0.778072	0.456453	0.858382	0.874637	0.829508	0.846077	0.0639477	0.0534361	0.27807	0.309412	-0.194338	0.710358	0.518069	0.625311	0.702373	0.589406	0.571542	-0.0341593	0.473101	0.778898	0.35135	0.0617955	-0.343227	0.415852	0.325303	0.494769	0.439389	0.557824	0.353807	0.263163	0.605092	0.688273	0.259389	0.297948	0.601251	0.807216	0.821011	0.796301	0.275624	-0.519913	0.526901
SAOUHSC_00769=secA	0.502586	0.35271	0.403219	0.00354985	0.318045	0.624149	0.303721	0.7428	0.741751	0.640687	0.925853	0.897415	0.872172	0.840022	0.198212	-0.10211	0.175244	0.230456	-0.0772814	0.64856	0.652393	0.571184	0.771142	0.806763	0.566713	-0.0745913	0.531261	0.91124	0.259301	0.272327	-0.0552823	0.590678	0.530691	0.709179	0.511203	0.700138	0.0781702	-0.123689	0.277318	0.635243	0.51069	0.232041	0.796854	0.906078	0.911354	0.883553	0.426502	-0.264929	0.356012
SAOUHSC_00771=SAOUHSC_00771	0.513567	0.224508	0.509249	-0.00418999	0.393599	0.324032	0.390735	0.724865	0.257655	0.347825	0.562299	0.546672	0.539351	0.552707	0.0860669	-0.189714	0.0517822	0.0109448	0.063118	0.516423	0.806683	0.366828	0.572683	0.456141	0.411269	-0.203999	0.465462	0.600598	-0.203548	0.126081	0.0549134	0.591626	0.582052	0.337532	0.23189	0.539922	-0.124936	-0.326555	-0.12508	0.264613	0.505693	0.174634	0.64736	0.589412	0.489717	0.513919	0.391002	-0.205808	0.292794
SAOUHSC_00785=SAOUHSC_00785	0.499039	0.439927	0.600286	0.592647	0.792639	0.0201851	0.632282	0.562841	0.254688	0.24324	0.398883	0.461319	0.388735	0.413447	-0.342297	0.0375885	-0.0515868	-0.09653	0.252971	0.586561	0.586691	0.210518	0.568768	0.0965143	0.447618	-0.0398377	0.152897	0.348922	-0.267081	-0.102716	0.204654	0.38702	0.286312	0.239741	0.0409528	0.176142	0.0255963	-0.140488	0.0339059	0.341655	0.173915	0.315606	0.507979	0.372668	0.333856	0.433135	0.131869	-0.401566	0.542004
SAOUHSC_00788=SAOUHSC_00788	0.522913	0.465822	0.367292	0.124156	0.405376	0.569255	0.346634	0.739078	0.734237	0.550005	0.908694	0.891283	0.853216	0.821942	0.132113	-0.111501	0.154546	0.205682	-0.25707	0.722457	0.581358	0.504701	0.767233	0.685615	0.474659	-0.232158	0.54687	0.952457	0.257578	0.253893	-0.29067	0.596204	0.539195	0.580982	0.394444	0.687535	0.0321953	-0.128055	0.312432	0.531751	0.527312	0.2146	0.753202	0.889511	0.896941	0.878456	0.237006	-0.440172	0.284789
SAOUHSC_00795=SAOUHSC_00795	0.507741	0.674335	0.414061	0.364101	0.347027	0.219136	-0.0359654	0.305806	0.759015	0.535654	0.516353	0.437399	0.417267	0.428549	0.0185765	0.424753	0.156355	0.096006	-0.562774	0.44508	0.244636	0.702811	0.53979	0.381074	0.430141	0.294516	0.410314	0.388547	0.279779	-0.302122	-0.438344	-0.0306234	0.0072738	0.188211	0.30029	0.224378	0.537028	0.545247	0.380065	0.557323	0.000419484	0.249716	0.363188	0.577828	0.603817	0.62162	0.0983413	-0.448901	0.445165
SAOUHSC_00796=pgk	0.508598	0.645726	0.497067	0.371929	0.465508	0.312503	0.00184183	0.516906	0.880347	0.748628	0.754506	0.641542	0.585019	0.558552	-0.0308532	0.168472	-0.0426374	-0.0615624	-0.649745	0.73159	0.455179	0.764024	0.764707	0.482032	0.430366	0.0272951	0.366764	0.737402	0.208064	-0.21672	-0.510894	0.14373	0.117674	0.264427	0.186325	0.314753	0.270976	0.21349	0.247254	0.46419	0.122638	0.226547	0.545412	0.791931	0.832624	0.853065	-0.0275774	-0.499017	0.294901
SAOUHSC_00797=tpiA	0.440623	0.518489	0.337099	0.145882	0.331702	0.444281	-0.0103154	0.51456	0.781075	0.61217	0.760887	0.706324	0.681707	0.636452	0.197846	0.0556053	0.0840488	0.0811725	-0.565385	0.606598	0.434196	0.589385	0.694512	0.554175	0.321218	-0.130037	0.596042	0.79749	0.347056	0.0126891	-0.482314	0.379774	0.439799	0.457161	0.266835	0.524722	0.192871	0.103179	0.331013	0.539496	0.431724	0.109423	0.634363	0.835483	0.863782	0.876292	0.155124	-0.50872	0.335409
SAOUHSC_00798=SAOUHSC_00798	-0.421632	-0.132069	-0.204394	0.163735	-0.11134	-0.207572	-0.465142	-0.446911	0.0671727	0.122947	-0.182549	-0.293782	-0.342321	-0.367273	-0.127652	0.149193	-0.438878	-0.351135	-0.383593	-0.129832	-0.486116	0.0990279	-0.0884402	-0.277665	-0.0838784	0.287032	-0.403828	-0.205093	0.239022	-0.264612	-0.238216	-0.480378	-0.541715	-0.344946	-0.282696	-0.53863	-0.158514	-0.0114329	-0.137786	-0.286092	-0.476716	-0.128832	-0.204333	-0.222708	-0.121179	-0.120625	-0.514528	0.282349	-0.402128
SAOUHSC_00799=eno	0.110433	0.133924	0.0267695	0.113826	-0.0243191	0.419287	-0.0691209	0.0379267	0.382929	0.230648	0.253556	0.214742	0.216536	0.254048	0.158153	0.290181	0.117455	0.225366	-0.187603	0.0432189	-0.164587	0.415783	0.210405	0.363259	0.406121	0.661408	0.0568123	0.0501795	0.616473	0.0792444	-0.0634032	-0.134005	-0.190637	0.257545	0.427629	0.0177731	0.175277	0.247631	0.366378	0.332175	-0.124518	0.294164	0.180154	0.199781	0.283295	0.232118	0.275862	0.1612	-0.0485759
SAOUHSC_00803=SAOUHSC_00803	0.103498	0.325693	-0.175273	0.0187285	-0.164743	-0.241596	0.0425834	-0.312177	-0.110396	-0.43199	-0.337873	-0.282033	-0.247654	-0.176552	-0.121767	0.307958	0.393978	0.291087	-0.0547981	-0.322045	-0.389852	-0.213853	-0.409559	-0.28769	-0.0668835	0.0996955	0.122622	-0.404235	-0.00790737	-0.197166	-0.199163	-0.364937	-0.253471	-0.228186	0.0594851	-0.0675105	0.540935	0.685868	0.284704	0.0665087	-0.239762	-0.0198748	-0.392965	-0.292608	-0.316589	-0.335174	-0.109604	-0.301499	0.269549
SAOUHSC_00804=smpB	0.104047	0.225884	-0.378716	-0.0828766	-0.25171	0.0161845	0.23002	-0.220972	-0.179998	-0.628923	-0.307343	-0.193331	-0.142129	-0.0663869	-0.0646644	0.278013	0.568087	0.525185	0.0381536	-0.38304	-0.503003	-0.418275	-0.453013	-0.178293	-0.0518664	0.0603842	0.215789	-0.354717	0.137473	0.151491	-0.161645	-0.195434	-0.100232	-0.0875259	0.239698	0.131476	0.401731	0.541038	0.385028	0.0695716	-0.0412619	0.0417485	-0.339467	-0.304058	-0.32147	-0.374511	-0.00426754	-0.29246	0.11668
SAOUHSC_00832=SAOUHSC_00832	0.0354614	-0.0519817	-0.324809	-0.217382	-0.145865	0.547106	0.00569398	0.227133	0.041593	-0.137711	0.282937	0.283853	0.332906	0.321105	0.5839	-0.162144	0.17588	0.311489	-0.542193	0.0854673	-0.0847431	0.0250626	0.182277	0.352212	-0.133456	-0.302532	0.396704	0.409505	0.601518	0.50591	-0.617199	0.575442	0.594811	0.0988239	0.224494	0.465844	-0.408107	-0.356377	0.20596	-0.0873782	0.684861	-0.00323382	0.244574	0.243077	0.237936	0.175333	0.120331	0.0283775	-0.546218
SAOUHSC_00847=SAOUHSC_00847	0.51219	0.581521	0.517829	0.528586	0.570856	0.254222	0.219225	0.424402	0.541482	0.315291	0.470853	0.374368	0.318202	0.376336	-0.189142	0.491173	-0.123127	-0.100317	-0.525299	0.46667	0.402505	0.697518	0.723964	0.262185	0.639558	0.344785	0.268539	0.302673	0.281348	-0.202516	-0.404839	0.135205	0.0360351	-0.0889328	0.235597	0.169577	0.0384831	0.0307088	0.11642	0.369606	-0.0204684	0.168203	0.505288	0.402809	0.393591	0.428219	0.0800053	-0.114806	0.148872
SAOUHSC_00848=SAOUHSC_00848	0.770644	0.639414	0.624701	0.425783	0.581306	0.400491	0.35175	0.704783	0.609215	0.327148	0.573261	0.539572	0.523126	0.568483	-0.179568	0.49479	0.174223	0.0943419	-0.473664	0.579652	0.609229	0.68577	0.665878	0.421112	0.614437	0.226379	0.593857	0.454181	0.0144814	-0.01013	-0.408666	0.177009	0.188102	0.0473302	0.393602	0.483197	0.204856	0.155554	0.199822	0.426091	0.107569	0.31713	0.574416	0.611089	0.547093	0.557658	0.260175	-0.501278	0.330863
SAOUHSC_00849=SAOUHSC_00849	0.772653	0.654039	0.671559	0.483602	0.648956	0.398213	0.338328	0.739511	0.676558	0.432476	0.642805	0.595081	0.568661	0.598889	-0.16202	0.487323	0.115423	0.043459	-0.501258	0.655558	0.665405	0.75045	0.769077	0.461135	0.622344	0.201721	0.57304	0.525441	0.0272328	-0.0481681	-0.407394	0.241419	0.231819	0.0805592	0.372604	0.477904	0.186588	0.114012	0.187029	0.467131	0.147186	0.321204	0.634239	0.673199	0.617909	0.643032	0.246915	-0.488228	0.349185
SAOUHSC_00850=SAOUHSC_00850	0.601658	0.561453	0.753602	0.583411	0.757882	0.270921	0.236959	0.65067	0.641985	0.565009	0.64365	0.558857	0.490274	0.505221	-0.208543	0.337864	-0.222744	-0.241072	-0.464386	0.721785	0.725316	0.802109	0.88901	0.355166	0.610556	0.190506	0.327189	0.536077	0.0687497	-0.189583	-0.313442	0.262244	0.183147	0.0555953	0.152324	0.255689	-0.0262169	-0.12402	0.0439876	0.402083	0.0748809	0.216768	0.677793	0.634263	0.614067	0.67776	0.15138	-0.281715	0.281042
SAOUHSC_00851=SAOUHSC_00851	0.673711	0.65564	0.650002	0.485565	0.637403	0.302033	0.287845	0.636801	0.644651	0.444257	0.641722	0.541551	0.496057	0.548363	-0.121528	0.427104	-0.0371685	-0.0610414	-0.553135	0.62505	0.601654	0.823617	0.801365	0.396916	0.706841	0.249013	0.482813	0.513536	0.127525	-0.174267	-0.479611	0.238229	0.176126	-0.0280965	0.305291	0.347411	0.0822917	0.0358312	0.0856277	0.382836	0.0970216	0.255555	0.66225	0.623151	0.567268	0.591527	0.123287	-0.288911	0.252703
SAOUHSC_00869=SAOUHSC_00869	0.38268	0.366768	0.468212	0.290344	0.47358	0.334692	0.463755	0.483502	0.562931	0.462664	0.629153	0.674718	0.598119	0.610382	-0.258501	-0.0263235	0.0499347	0.101072	0.393205	0.509084	0.440548	0.329987	0.556012	0.418891	0.691721	0.261415	0.171031	0.505102	0.126177	0.0887143	0.391162	0.20185	0.0903397	0.691073	0.35677	0.280462	0.197391	0.0222736	0.300403	0.649832	0.0335464	0.309599	0.607034	0.580111	0.635006	0.651078	0.337095	-0.263026	0.611954
SAOUHSC_00870=SAOUHSC_00870	0.475821	0.523011	0.510117	0.242022	0.447205	0.36743	0.370287	0.536378	0.747997	0.569854	0.768263	0.780962	0.70876	0.70446	-0.194081	-0.00397992	0.104973	0.132996	0.149612	0.608194	0.530262	0.477031	0.650072	0.524551	0.6592	0.11008	0.301248	0.675391	0.175426	0.0413076	0.142228	0.226297	0.142877	0.683831	0.378631	0.419361	0.320623	0.149706	0.397734	0.741342	0.0830457	0.223645	0.625477	0.739657	0.793304	0.793737	0.305828	-0.400081	0.657512
SAOUHSC_00872=SAOUHSC_00872	0.19447	0.19373	0.29691	0.0469641	0.259931	0.28289	0.316096	0.328397	0.438018	0.359196	0.522346	0.580913	0.519192	0.506252	-0.18078	-0.139945	0.0367334	0.0916006	0.466091	0.326623	0.353978	0.15159	0.387816	0.353866	0.52608	0.109055	0.189895	0.457158	0.12786	0.162641	0.43876	0.198813	0.145348	0.71296	0.289561	0.298285	0.139038	-0.0434907	0.254362	0.597256	0.0812427	0.0928839	0.528055	0.498698	0.554664	0.557858	0.324978	-0.187057	0.585241
SAOUHSC_00884=SAOUHSC_00884	0.548107	0.372383	0.372491	0.634153	0.514397	0.460866	0.414237	0.430411	0.454579	0.201936	0.359413	0.482716	0.502698	0.521478	0.0891727	0.568102	0.447184	0.448251	0.026791	0.344699	0.147351	0.436607	0.391375	0.459268	0.373624	0.621579	0.245019	0.082051	0.376611	0.198361	0.0671192	0.161457	0.111364	0.391772	0.574211	0.237544	0.420241	0.416134	0.697548	0.621839	0.0678209	0.673206	0.277816	0.344032	0.383912	0.394947	0.576869	-0.319344	0.376247
SAOUHSC_00885=SAOUHSC_00885	0.325238	0.339553	0.29402	0.680017	0.446136	0.21143	0.311688	0.158686	0.340816	0.168975	0.171423	0.24911	0.22374	0.25896	-0.142323	0.414294	0.194769	0.233272	0.0728519	0.278468	-0.0516422	0.313319	0.254451	0.182924	0.30326	0.627423	-0.177663	-0.0871195	0.329087	-0.0242289	0.12848	-0.128186	-0.263433	0.221646	0.299634	-0.126983	0.366188	0.415369	0.566683	0.416207	-0.2619	0.578551	0.0245079	0.0966574	0.189281	0.208018	0.268753	-0.173148	0.228436
SAOUHSC_00886=SAOUHSC_00886	0.395395	0.341751	0.247502	0.585096	0.377981	0.362192	0.294359	0.224819	0.306657	0.0897442	0.185147	0.236562	0.23783	0.29766	0.0104758	0.476295	0.256826	0.308154	-0.121924	0.231074	-0.0350729	0.383438	0.297794	0.272984	0.341377	0.658438	-0.0245228	-0.0779857	0.460607	0.0529893	-0.0445543	-0.0193754	-0.130237	0.149929	0.405058	-0.00471868	0.277393	0.35391	0.540431	0.377874	-0.106336	0.576834	0.084405	0.108196	0.170587	0.172974	0.36401	-0.0914146	0.0685729
SAOUHSC_00887=SAOUHSC_00887	0.25809	0.196426	0.241458	0.505977	0.313289	0.225235	0.208887	0.122239	0.112626	0.0245927	0.0215404	0.125509	0.122376	0.173993	-0.0794499	0.164775	0.166701	0.18631	0.042626	0.215922	-0.0817082	0.177886	0.0205251	0.0553452	0.121233	0.555264	-0.155722	-0.145829	0.263705	0.0699554	0.0590449	-0.230715	-0.27827	0.16393	0.161935	-0.168022	0.212525	0.315042	0.498298	0.141045	-0.26588	0.57612	-0.0861165	0.0205799	0.0973169	0.0984002	0.290701	-0.250004	0.0496636
SAOUHSC_00888=SAOUHSC_00888	0.338865	0.441703	0.400144	0.672319	0.504011	0.153427	0.31758	0.149382	0.383077	0.236168	0.225532	0.286205	0.23265	0.279787	-0.233269	0.298005	0.08567	0.12766	0.134813	0.338414	0.0739719	0.337738	0.35241	0.148955	0.388287	0.56665	-0.217226	-0.0267513	0.337871	-0.150979	0.201532	-0.11136	-0.25888	0.307705	0.22059	-0.148296	0.390815	0.401482	0.547548	0.523462	-0.27648	0.473958	0.084767	0.142228	0.248087	0.289561	0.282388	-0.178128	0.383692
SAOUHSC_00889=SAOUHSC_00889	0.341077	0.300505	0.196392	0.567049	0.354936	0.381685	0.308549	0.186697	0.301878	0.0316499	0.177376	0.243406	0.239354	0.296404	-0.0316585	0.519133	0.248129	0.32148	-0.0698821	0.173354	-0.0936459	0.335777	0.272017	0.255767	0.38431	0.694347	-0.0085289	-0.0984705	0.510859	0.123145	-0.0119034	-0.0398766	-0.153527	0.163642	0.436119	0.00477142	0.236287	0.313313	0.559581	0.39919	-0.142308	0.522598	0.11086	0.0865141	0.157119	0.150035	0.356539	-0.054588	0.0701392
SAOUHSC_00892=SAOUHSC_00892	0.159134	0.152541	-0.27857	0.0488497	0.00787777	0.468376	0.254046	0.131099	0.0838171	-0.392578	0.227627	0.32663	0.382816	0.409442	0.504737	0.294303	0.445772	0.571168	-0.33411	-0.0721788	-0.242425	0.048536	0.109362	0.296516	0.0937996	0.0259654	0.546482	0.162904	0.761512	0.518354	-0.564297	0.500857	0.515905	0.070977	0.481655	0.483102	-0.0927255	0.00302115	0.572848	0.225967	0.50461	0.0632261	0.243305	0.148923	0.129704	0.0583474	0.262154	-0.0349109	-0.174503
SAOUHSC_00900=pgi	0.613449	0.634075	0.372103	0.155959	0.365482	0.533424	0.265806	0.651083	0.865472	0.48929	0.855888	0.836005	0.813067	0.792711	0.0494673	0.253118	0.300508	0.292167	-0.412386	0.599876	0.482366	0.595978	0.707794	0.658766	0.56435	-0.0585341	0.739856	0.822626	0.290037	0.163597	-0.432654	0.383966	0.406266	0.473386	0.516673	0.726952	0.31137	0.201076	0.438908	0.686889	0.365669	0.154481	0.710685	0.881731	0.878145	0.848922	0.228971	-0.573484	0.472933
SAOUHSC_00903=SAOUHSC_00903	0.422729	0.208702	0.556717	0.0175318	0.327687	0.164965	0.166284	0.618393	0.467996	0.746528	0.589337	0.53511	0.512529	0.475674	0.0167788	-0.271072	0.0092944	-0.0840428	0.169292	0.602267	0.736106	0.449326	0.508513	0.486735	0.330006	-0.105473	0.240801	0.630283	-0.403525	-0.118505	0.272232	0.290511	0.284872	0.506549	0.144656	0.320584	0.191163	-0.0323623	-0.139108	0.32014	0.258274	0.314821	0.516143	0.67799	0.63701	0.672856	0.254011	-0.314229	0.475672
SAOUHSC_00904=SAOUHSC_00904	0.721281	0.507154	0.687354	0.246364	0.503147	0.466478	0.227123	0.806953	0.629169	0.597811	0.735733	0.636415	0.623053	0.650011	0.0732083	0.132656	0.043478	2.33954e-05	-0.484605	0.72533	0.808901	0.841889	0.785983	0.609659	0.555705	0.0943908	0.493641	0.682577	0.0225904	-0.0290378	-0.376091	0.352309	0.319382	0.174623	0.338779	0.49925	0.0538321	-0.0453315	0.0615366	0.337449	0.272973	0.34618	0.652665	0.764321	0.700437	0.700911	0.334817	-0.315624	0.168996
SAOUHSC_00905=SAOUHSC_00905	0.707616	0.509675	0.648754	0.244914	0.513268	0.438683	0.310303	0.825279	0.649604	0.567511	0.787764	0.686674	0.666303	0.681672	0.057278	0.160182	0.0582498	0.033273	-0.4446	0.728806	0.819405	0.817613	0.828373	0.636224	0.57717	-0.0155246	0.492499	0.738901	0.00160562	0.0134274	-0.389461	0.449632	0.370081	0.141885	0.367769	0.564589	0.0220788	-0.101535	0.0502977	0.359984	0.309885	0.27581	0.680056	0.768627	0.694194	0.684983	0.26925	-0.264139	0.164827
SAOUHSC_00920=SAOUHSC_00920	0.138516	-0.00655184	0.243443	0.0181021	0.112418	-0.0219301	0.121274	0.0944269	0.189047	0.126566	0.0523718	0.163948	0.173084	0.1337	-0.250804	0.351351	0.228963	0.107186	0.577067	-0.0809278	0.204268	-7.74388e-05	-0.0382988	0.10765	0.260477	0.296143	0.285053	-0.0869235	-0.308115	0.0648621	0.599698	-0.151648	-0.0303266	0.375725	0.274583	0.164421	0.427092	0.287676	0.137266	0.502156	-0.175082	0.0341298	0.197533	0.166558	0.148243	0.168808	0.357347	-0.241109	0.765845
SAOUHSC_00921=SAOUHSC_00921	0.115498	-0.113556	0.246816	0.136142	0.175301	0.131022	0.235718	0.148778	0.158591	0.212384	0.0772234	0.201159	0.199355	0.166877	-0.218502	0.245343	0.192624	0.146964	0.771857	-0.00919666	0.190519	-0.0180442	0.0606734	0.219191	0.293268	0.467742	-0.00327322	-0.119058	-0.167841	0.14319	0.880205	-0.0599317	-0.0554872	0.570512	0.331872	0.058272	0.337347	0.172317	0.189779	0.544909	-0.138267	0.264941	0.181657	0.113388	0.150508	0.183816	0.517893	-0.0438046	0.632453
SAOUHSC_00933=SAOUHSC_00933	0.59064	0.315459	0.184463	0.136857	0.176257	0.597737	0.323186	0.527729	0.486912	0.108471	0.451681	0.543214	0.615118	0.627191	0.2606	0.57126	0.677797	0.627175	-0.140381	0.193356	0.165062	0.410607	0.250868	0.619194	0.418763	0.41223	0.757725	0.276897	0.261234	0.412004	-0.188446	0.220638	0.317559	0.356908	0.775524	0.63739	0.419025	0.406962	0.556566	0.543708	0.280218	0.479421	0.424352	0.520018	0.469808	0.405373	0.556385	-0.420787	0.341493
SAOUHSC_00934=spxA	0.560851	0.762554	0.62342	0.474307	0.572351	0.0344911	0.248629	0.425716	0.553861	0.503657	0.43431	0.384705	0.289989	0.352272	-0.503975	-0.118104	-0.102235	-0.194091	-0.24269	0.712739	0.423549	0.413485	0.46335	0.0427472	0.466487	0.0775712	0.0930672	0.448531	-0.186894	-0.42997	-0.175623	-0.210873	-0.22594	0.226087	-0.0936136	0.00422319	0.362684	0.332418	0.119582	0.256159	-0.205778	0.372163	0.30116	0.508475	0.545833	0.607774	-0.132509	-0.751655	0.492692
SAOUHSC_00943=ppnK	0.553722	0.560315	0.341597	0.256603	0.35655	0.523537	0.125732	0.553043	0.858935	0.509432	0.735274	0.661206	0.644231	0.630718	0.0335741	0.546948	0.200275	0.199132	-0.578826	0.480481	0.353415	0.711902	0.731802	0.619252	0.622625	0.234859	0.66803	0.618485	0.352002	0.0639901	-0.459771	0.246868	0.257738	0.273325	0.540385	0.561772	0.266158	0.202904	0.31098	0.623584	0.237139	0.184409	0.680743	0.749764	0.749558	0.73389	0.179362	-0.360594	0.314641
SAOUHSC_00947=SAOUHSC_00947	-0.323278	-0.497678	-0.0775098	-0.108987	-0.194665	-0.204303	-0.0746454	-0.32151	-0.319409	-0.0988843	-0.4171	-0.306487	-0.285339	-0.317963	-0.164425	0.0712906	0.0208833	-0.0174414	0.846054	-0.426463	-0.175797	-0.351192	-0.438103	-0.175495	-0.11069	0.398789	-0.346132	-0.547131	-0.279764	0.0600035	0.922114	-0.344951	-0.311092	0.211001	0.00713493	-0.324813	0.152554	0.0901263	-0.0596687	0.0734372	-0.368202	0.0279136	-0.272173	-0.376479	-0.342079	-0.32421	0.274326	0.28146	0.276576
SAOUHSC_00953=SAOUHSC_00953	0.37648	0.464773	0.347376	0.2281	0.404521	0.280142	0.215793	0.540459	0.775777	0.619788	0.853428	0.803161	0.749962	0.692207	0.11305	-0.019162	0.0536765	0.0975293	-0.289131	0.678439	0.445244	0.579605	0.695227	0.558967	0.400687	-0.233506	0.397476	0.877503	0.18444	0.0484572	-0.371948	0.442389	0.34637	0.377726	0.271487	0.481329	0.124875	-0.000586927	0.2821	0.46308	0.301839	0.129361	0.628003	0.812814	0.824815	0.805076	-0.0263311	-0.360913	0.30959
SAOUHSC_00954=SAOUHSC_00954	0.588814	0.573927	0.408692	0.110402	0.360089	0.618187	0.285196	0.712567	0.875663	0.630221	0.950321	0.901482	0.864687	0.853187	0.107756	0.0379742	0.209626	0.252123	-0.315232	0.689311	0.556853	0.648603	0.802498	0.760671	0.638118	-0.0206602	0.602706	0.921501	0.351156	0.166779	-0.294299	0.461032	0.417682	0.621443	0.519934	0.688773	0.211369	0.0684311	0.378953	0.677314	0.417386	0.241973	0.778816	0.938281	0.956919	0.926721	0.298195	-0.428102	0.390292
SAOUHSC_00957=SAOUHSC_00957	0.368865	0.261006	0.168882	0.274506	0.354691	0.654431	0.567069	0.487539	0.423626	0.217203	0.611307	0.71856	0.697706	0.726563	0.196778	-0.0249801	0.330031	0.4843	0.298823	0.393751	0.174573	0.223379	0.509467	0.604128	0.538497	0.318981	0.221469	0.456957	0.61343	0.424319	0.238492	0.528433	0.384951	0.793858	0.596768	0.418195	0.0845106	-0.0181986	0.606566	0.64841	0.410039	0.510601	0.548916	0.493331	0.566329	0.548123	0.57749	-0.10276	0.277435
SAOUHSC_00980=SAOUHSC_00980	0.439411	0.459602	0.470903	0.336126	0.593334	0.379514	0.323413	0.57615	0.415768	0.257846	0.63164	0.596023	0.531507	0.573613	-0.0148401	-0.0174017	-0.197422	-0.119827	-0.40988	0.6	0.543504	0.511451	0.746105	0.287899	0.551689	-0.0402506	0.450421	0.633969	0.338245	0.0709788	-0.439063	0.492002	0.433205	0.155835	0.130698	0.375348	-0.317686	-0.385506	0.0938879	0.257687	0.353744	0.0809034	0.745238	0.591227	0.568702	0.599399	0.134044	-0.229261	0.0949009
SAOUHSC_00982=SAOUHSC_00982	0.209301	0.134988	-0.118905	0.104307	0.215373	0.643645	0.493422	0.375445	0.08265	-0.264657	0.382459	0.477465	0.470969	0.523431	0.2206	-0.0393992	0.191228	0.379331	-0.108814	0.182859	-0.00939025	-0.0301037	0.342507	0.31333	0.345001	0.017504	0.399833	0.370472	0.687194	0.601034	-0.261617	0.608482	0.53607	0.328511	0.396058	0.474795	-0.408287	-0.408459	0.370437	0.197025	0.562455	0.17284	0.502014	0.262688	0.277924	0.241301	0.298889	-0.0387943	-0.211554
SAOUHSC_00983=SAOUHSC_00983	0.0928713	0.136864	-0.100657	0.15056	0.215062	0.450843	0.401495	0.216685	-0.023851	-0.323584	0.263835	0.325241	0.293583	0.361068	0.120977	-0.135204	-0.0151159	0.19112	-0.1791	0.162432	-0.05098	-0.035587	0.281303	0.10889	0.26673	-0.0376017	0.175032	0.271097	0.672208	0.439189	-0.354126	0.46645	0.350261	0.110835	0.171252	0.257688	-0.505454	-0.457145	0.285436	0.0235035	0.365037	0.0438178	0.348962	0.109998	0.137747	0.1063	0.116382	0.0645556	-0.33931
SAOUHSC_00985=SAOUHSC_00985	0.345915	0.319043	0.170727	0.168993	0.378225	0.612863	0.345996	0.541812	0.379077	0.141112	0.645867	0.628642	0.594253	0.629654	0.217964	-0.0324177	-0.0182997	0.137876	-0.398324	0.457555	0.319	0.372609	0.688891	0.45264	0.498463	-0.0321666	0.481709	0.646983	0.616025	0.334284	-0.437822	0.657188	0.575243	0.298695	0.330283	0.508946	-0.383148	-0.435809	0.215051	0.287168	0.575691	0.119311	0.729082	0.552485	0.55389	0.544726	0.229782	-0.0695371	-0.115066
SAOUHSC_01000=SAOUHSC_01000	0.64236	0.742332	0.575114	0.670631	0.666029	0.214231	0.303236	0.424173	0.590957	0.400175	0.434237	0.471317	0.434546	0.475368	-0.133569	0.335887	0.194422	0.121392	-0.232602	0.565544	0.340564	0.508983	0.563162	0.254339	0.425068	0.334433	0.296266	0.278612	0.202343	-0.260391	-0.144814	0.0900538	0.100605	0.3498	0.235892	0.15411	0.524727	0.497406	0.505922	0.627458	0.0651041	0.489042	0.363406	0.491883	0.529418	0.609876	0.283155	-0.631317	0.634738
SAOUHSC_01002=SAOUHSC_01002	0.605492	0.747513	0.519608	0.692849	0.627379	0.136572	0.289787	0.334553	0.508609	0.312377	0.335288	0.371545	0.338093	0.395027	-0.132118	0.323781	0.202587	0.129885	-0.263278	0.511629	0.226087	0.464412	0.456344	0.159088	0.362974	0.351207	0.216503	0.180793	0.202813	-0.309282	-0.209579	0.0045083	0.00669904	0.237766	0.182251	0.0557098	0.539102	0.560914	0.511715	0.519997	-0.0119683	0.512277	0.238962	0.383729	0.420696	0.49442	0.200537	-0.617616	0.55506
SAOUHSC_01007=SAOUHSC_01007	-0.190545	-0.190695	-0.468037	-0.290642	-0.344914	0.309409	-0.211054	-0.00884555	0.156475	-0.0578207	0.208226	0.11991	0.159061	0.0944462	0.433556	0.17058	0.0744423	0.208364	-0.585074	-0.116354	-0.259458	0.100002	0.103959	0.313599	-0.127503	-0.254381	0.227212	0.280572	0.440269	0.379757	-0.617027	0.309355	0.261768	-0.204779	0.227027	0.332278	-0.329264	-0.271391	0.0134019	-0.135571	0.335813	-0.25876	0.0948031	0.106209	0.101574	0.00193021	-0.209201	0.317664	-0.630166
SAOUHSC_01028=SAOUHSC_01028	0.56251	0.539605	0.774956	0.767533	0.773503	-0.191394	0.304265	0.394187	0.334206	0.523455	0.230012	0.187114	0.139059	0.201691	-0.252739	0.293956	-0.0839781	-0.219868	0.0101075	0.541664	0.466608	0.60403	0.483134	0.0438993	0.484519	0.495424	-0.00358527	0.0458721	-0.349165	-0.600928	0.140541	-0.0605485	-0.124347	-0.00523057	0.0136429	-0.225839	0.389813	0.33723	-0.0531676	0.251551	-0.191982	0.615434	0.297997	0.282286	0.237243	0.356741	0.0872074	-0.321228	0.560073
SAOUHSC_01035=SAOUHSC_01035	0.510391	0.651717	0.761052	0.732396	0.760564	-0.0471777	0.260812	0.407932	0.557137	0.628677	0.474065	0.365048	0.266316	0.338435	-0.330452	0.181584	-0.277833	-0.30276	-0.215359	0.681266	0.458477	0.762536	0.680905	0.126122	0.695098	0.467233	-0.0345888	0.311968	-0.0428056	-0.560957	-0.101863	-0.0785365	-0.22724	0.0266402	0.0166108	-0.186208	0.21435	0.182877	-0.00341479	0.278542	-0.27058	0.46937	0.457876	0.444053	0.452964	0.532434	-0.0660289	-0.23958	0.391114
SAOUHSC_01038=def	-0.185749	-0.126966	-0.434526	-0.087112	-0.318804	0.0989764	0.0636671	-0.327022	0.00445585	-0.390494	-0.109544	0.0194852	0.0732859	0.0457698	0.226467	0.425076	0.486469	0.570693	0.274296	-0.45447	-0.514499	-0.20935	-0.313851	0.127518	-0.0775041	0.20523	0.0498843	-0.282512	0.470991	0.378078	0.0829208	-0.0193737	-0.0450244	0.116714	0.434718	0.139979	0.31185	0.380162	0.596785	0.345046	-0.0755093	-0.093312	-0.239713	-0.213124	-0.16672	-0.259075	0.201804	0.199921	0.0880754
SAOUHSC_01040=SAOUHSC_01040	0.482029	0.426257	0.538522	0.445824	0.381892	-0.0176222	-0.0537459	0.300445	0.526467	0.666086	0.241326	0.176166	0.179078	0.173956	-0.0710465	0.384166	0.136427	-0.0370489	-0.194489	0.407216	0.308218	0.60068	0.335689	0.261026	0.243378	0.450006	0.10989	0.0946381	-0.27325	-0.477772	0.0546982	-0.22217	-0.174171	0.143009	0.15742	-0.0681024	0.6461	0.610947	0.0901722	0.354415	-0.166009	0.541187	0.133318	0.376906	0.373643	0.441757	0.141501	-0.413515	0.505587
SAOUHSC_01041=SAOUHSC_01041	0.457452	0.464559	0.526869	0.42423	0.367193	-0.000753009	-0.0920021	0.312284	0.608228	0.773411	0.328892	0.219283	0.202889	0.193262	-0.0822729	0.276045	0.0483152	-0.0955506	-0.287817	0.493719	0.321756	0.648023	0.425027	0.298206	0.261199	0.36947	0.0339709	0.216671	-0.230222	-0.526833	-0.0135156	-0.204591	-0.199618	0.160597	0.108646	-0.0814653	0.599697	0.558289	0.0463617	0.332168	-0.154583	0.512219	0.155989	0.435854	0.453814	0.518581	0.0390875	-0.383116	0.423162
SAOUHSC_01042=SAOUHSC_01042	0.42823	0.364143	0.540524	0.431657	0.381284	-0.0466872	-0.0879244	0.259464	0.469301	0.656759	0.189611	0.149305	0.152573	0.133812	-0.0699848	0.32532	0.105065	-0.0749	-0.102405	0.379486	0.327209	0.523962	0.303054	0.218736	0.158474	0.410473	0.0701216	0.0551122	-0.289588	-0.471525	0.16264	-0.208076	-0.138573	0.208831	0.0957754	-0.0983973	0.635662	0.580511	0.0999415	0.378683	-0.145824	0.498601	0.104192	0.344248	0.352768	0.438174	0.197251	-0.417637	0.56173
SAOUHSC_01043=SAOUHSC_01043	0.461342	0.323722	0.46953	0.429519	0.372186	0.129073	-0.0567699	0.34925	0.491899	0.622484	0.254567	0.232737	0.254366	0.230569	0.058097	0.363457	0.192463	0.0395542	-0.212475	0.403215	0.276783	0.541988	0.32386	0.325562	0.149907	0.436783	0.191713	0.127914	-0.161493	-0.289924	0.0386703	-0.109529	-0.0288352	0.23818	0.207027	0.0159731	0.546918	0.513559	0.176992	0.350009	-0.0164444	0.589981	0.175598	0.410931	0.417228	0.481658	0.254213	-0.444231	0.421365
SAOUHSC_01050=SAOUHSC_01050	0.0640988	0.132105	0.135235	-0.0559874	0.195013	0.392795	-0.0696862	0.343413	0.451696	0.417347	0.581222	0.499751	0.44046	0.393146	0.0692657	-0.189654	-0.30841	-0.20338	-0.391524	0.407556	0.348857	0.301696	0.616335	0.332866	0.290427	-0.237177	0.343278	0.692692	0.351655	0.14175	-0.281864	0.420716	0.414558	0.338546	0.0353794	0.355265	-0.371931	-0.488437	-0.0573496	0.231995	0.412194	-0.200651	0.652245	0.576932	0.61869	0.636552	-0.00113796	-0.0720913	-0.0262745
SAOUHSC_01063=SAOUHSC_01063	0.671512	0.602565	0.528688	0.250865	0.520681	0.569921	0.411155	0.822023	0.835134	0.639412	0.984607	0.935315	0.894321	0.893525	0.11901	0.0369024	0.174713	0.213203	-0.305898	0.796301	0.672425	0.728228	0.885006	0.75644	0.670573	-0.0370695	0.577809	0.945975	0.262183	0.136157	-0.323746	0.567229	0.47637	0.522149	0.494728	0.672532	0.131785	-0.0197818	0.321073	0.606779	0.448366	0.336063	0.827795	0.947807	0.934425	0.916697	0.289979	-0.407898	0.356901
SAOUHSC_01075=coaD	0.660636	0.508759	0.528461	0.158742	0.390973	0.632564	0.233741	0.762806	0.882635	0.660887	0.875431	0.80405	0.782828	0.773946	0.0066856	0.332381	0.191908	0.185632	-0.347264	0.628335	0.645861	0.785433	0.817667	0.778693	0.733614	0.22317	0.638617	0.765219	0.206356	0.140603	-0.216801	0.316864	0.297243	0.472774	0.597127	0.660805	0.228865	0.0850513	0.251544	0.670499	0.262516	0.27972	0.789906	0.891189	0.879576	0.853237	0.385518	-0.346619	0.384887
SAOUHSC_01077=SAOUHSC_01077	0.305606	0.115595	0.0123827	-0.053082	-0.00637174	0.431629	0.110537	0.455143	0.506194	0.442706	0.580353	0.590273	0.645072	0.552699	0.530229	-0.0161919	0.482786	0.492312	-0.155886	0.382652	0.237195	0.324022	0.337916	0.736205	-0.0897674	-0.268973	0.285442	0.601372	0.167065	0.31833	-0.188356	0.516284	0.467248	0.449447	0.454026	0.567365	0.289579	0.192366	0.424717	0.37921	0.52222	0.312213	0.199269	0.563665	0.569548	0.507808	0.285029	-0.215735	0.0498407
SAOUHSC_01078=SAOUHSC_01078	0.166273	-0.105833	0.00363353	-0.133795	0.0473727	0.564624	0.149454	0.495748	0.402362	0.412527	0.629539	0.676709	0.71581	0.631949	0.559223	-0.139838	0.306359	0.382632	0.0611008	0.325257	0.243162	0.256056	0.364335	0.718246	0.129383	-0.0880747	0.454838	0.656328	0.286076	0.516989	0.0184623	0.628695	0.622805	0.640997	0.488597	0.580323	-0.0576189	-0.197262	0.283871	0.348174	0.633266	0.291612	0.54609	0.639939	0.640532	0.589833	0.407301	-0.0828334	0.0607056
SAOUHSC_01093=pheT	0.442933	0.426231	0.111814	0.089272	0.198341	0.60726	0.357508	0.523575	0.696972	0.479864	0.783317	0.811171	0.811245	0.791945	0.367755	-0.0321611	0.470528	0.549867	-0.0142055	0.48201	0.219152	0.36432	0.575181	0.778596	0.413902	0.0224482	0.428295	0.719694	0.506033	0.264758	-0.0467666	0.573414	0.5	0.815018	0.620686	0.607145	0.370408	0.245733	0.593894	0.733858	0.573367	0.420721	0.54677	0.731538	0.784927	0.753353	0.410706	-0.310389	0.385457
SAOUHSC_01100=SAOUHSC_01100	0.305411	0.413062	-0.00617952	0.0861234	0.164982	-0.100618	0.399283	0.118219	-0.126336	-0.431267	-0.0381358	0.0262952	0.0356286	0.116326	-0.0855604	0.0682972	0.291249	0.217023	-0.105951	0.00845452	-0.00483761	-0.18684	-0.0642872	-0.189262	0.0956248	-0.271267	0.4084	0.0173918	-0.106939	-0.0209843	-0.36176	0.17954	0.252687	-0.191173	0.0336489	0.246334	0.121853	0.166185	0.090455	-0.0170409	0.221049	-0.00833832	0.0544658	-0.0196483	-0.120287	-0.111171	-0.116812	-0.422267	0.217964
SAOUHSC_01106=SAOUHSC_01106	0.487476	0.462735	0.24215	-0.0158212	0.219029	0.574909	0.175334	0.641181	0.837109	0.544437	0.900953	0.8561	0.845705	0.794833	0.227762	0.106361	0.275722	0.303753	-0.42305	0.573303	0.45691	0.572212	0.689692	0.752975	0.455844	-0.193592	0.712105	0.923363	0.316108	0.261267	-0.449245	0.501787	0.505388	0.501548	0.515458	0.774031	0.179773	0.0518109	0.35775	0.59055	0.493431	0.0984442	0.716043	0.909245	0.90445	0.851866	0.196743	-0.424641	0.295278
SAOUHSC_01119=SAOUHSC_01119	-0.378943	-0.160006	-0.197775	-0.238525	-0.235933	0.0733144	-0.353744	-0.28323	-0.164911	-0.0571578	-0.119187	-0.209127	-0.268325	-0.220546	-0.11504	-0.496117	-0.52858	-0.385731	-0.27973	-0.0699496	-0.257227	-0.119711	-0.106797	-0.284247	0.00504794	0.0455155	-0.266401	0.0132321	0.356513	-0.0374665	-0.192777	-0.299971	-0.298691	-0.0625917	-0.366403	-0.333105	-0.514579	-0.401183	-0.235123	-0.411531	-0.193521	-0.237692	-0.0285551	-0.130661	-0.0366367	-0.0526787	-0.280739	0.219177	-0.517905
SAOUHSC_01142=SAOUHSC_01142	0.566375	0.558609	0.37528	0.113872	0.36161	0.515393	0.265326	0.724414	0.825861	0.640395	0.951133	0.857024	0.824517	0.806871	0.204261	-0.00587854	0.155859	0.19658	-0.463561	0.725433	0.562659	0.691174	0.823209	0.736792	0.549023	-0.179518	0.575359	0.971632	0.262573	0.0970074	-0.476406	0.556658	0.480089	0.422216	0.434422	0.667249	0.110168	-0.0187549	0.233378	0.496746	0.491892	0.220145	0.751624	0.91664	0.899852	0.868264	0.125875	-0.35736	0.221045
SAOUHSC_01143=mraW	0.557678	0.532637	0.298905	0.0552615	0.310816	0.534409	0.241172	0.715762	0.770399	0.538683	0.890834	0.803895	0.78398	0.766075	0.203698	0.0389639	0.188213	0.211844	-0.549967	0.660709	0.509425	0.614574	0.756921	0.68959	0.499189	-0.228303	0.682114	0.944002	0.235613	0.155122	-0.568187	0.548665	0.522604	0.350703	0.427496	0.717987	0.0633938	-0.0468991	0.190492	0.423422	0.539199	0.171676	0.744288	0.885643	0.851236	0.815962	0.0856624	-0.414799	0.164239
SAOUHSC_01144=SAOUHSC_01144	0.537009	0.504979	0.317985	0.0896978	0.326084	0.539302	0.268048	0.708671	0.807277	0.590595	0.943432	0.882528	0.863096	0.834024	0.271505	0.00635473	0.230129	0.273605	-0.422583	0.68369	0.500569	0.647125	0.750065	0.752582	0.500317	-0.178269	0.633638	0.965776	0.29405	0.193651	-0.481383	0.569342	0.515619	0.455664	0.47955	0.705924	0.118799	-0.000511306	0.310403	0.49855	0.515649	0.23526	0.743754	0.922035	0.904024	0.85841	0.158015	-0.388185	0.226293
SAOUHSC_01145=SAOUHSC_01145	0.613701	0.587494	0.435489	0.0969674	0.336644	0.536265	0.22557	0.726127	0.885657	0.728331	0.963376	0.864644	0.839424	0.828255	0.217665	0.0216899	0.209201	0.228423	-0.414026	0.72245	0.588468	0.765752	0.815917	0.796516	0.601557	-0.0492393	0.579464	0.94356	0.26037	0.0419006	-0.385816	0.475458	0.417636	0.509541	0.498428	0.65247	0.252717	0.119623	0.279893	0.588082	0.434771	0.29322	0.742491	0.953447	0.943708	0.910893	0.227143	-0.373072	0.327347
SAOUHSC_01146=mraY	0.673175	0.599721	0.509711	0.150882	0.427327	0.552328	0.297337	0.793045	0.885514	0.720395	0.969723	0.896708	0.870214	0.857562	0.155806	0.0836459	0.222082	0.220189	-0.33636	0.743019	0.672902	0.752372	0.858757	0.796483	0.648861	-0.0249543	0.643698	0.933588	0.198814	0.066202	-0.295132	0.515158	0.475858	0.555094	0.522168	0.696077	0.258554	0.0938779	0.27639	0.65849	0.462498	0.30919	0.81292	0.977408	0.95712	0.942689	0.304954	-0.430762	0.439333
SAOUHSC_01147=murD	0.609012	0.614102	0.447971	0.179115	0.384438	0.542988	0.226754	0.701682	0.942258	0.705734	0.951687	0.870647	0.833717	0.812425	0.089007	0.150275	0.190275	0.209426	-0.425664	0.716575	0.558739	0.752663	0.828803	0.758232	0.624378	0.000185582	0.57338	0.907075	0.282454	0.0647069	-0.379116	0.392747	0.337456	0.49934	0.500526	0.64025	0.276268	0.147653	0.342681	0.652943	0.333992	0.251611	0.737098	0.940351	0.951626	0.922756	0.205525	-0.427995	0.375321
SAOUHSC_01148=SAOUHSC_01148	0.516983	0.503011	0.359173	0.0675456	0.277751	0.553902	0.163982	0.672839	0.834921	0.703051	0.92254	0.791827	0.75818	0.747161	0.202009	-0.0148899	0.0942637	0.155099	-0.496474	0.691954	0.525954	0.744685	0.816685	0.761705	0.568116	-0.0586934	0.456951	0.91929	0.318381	0.0603999	-0.432528	0.451077	0.3529	0.417237	0.436283	0.580889	0.0975953	-0.0143323	0.191167	0.466528	0.399888	0.236575	0.696754	0.874671	0.880809	0.840326	0.140801	-0.229411	0.11389
SAOUHSC_01149=SAOUHSC_01149	0.507783	0.49061	0.264935	-0.0547663	0.158473	0.595602	0.175524	0.599302	0.861778	0.514304	0.865506	0.801525	0.785651	0.758862	0.099492	0.213844	0.280746	0.312418	-0.375803	0.49683	0.451843	0.607072	0.674016	0.75562	0.58971	-0.0396175	0.660584	0.82526	0.33347	0.232065	-0.365263	0.354705	0.338983	0.4788	0.58695	0.748554	0.250355	0.1302	0.356164	0.657091	0.32858	0.0616179	0.676481	0.84843	0.851738	0.783542	0.243614	-0.336807	0.32358
SAOUHSC_01150=SAOUHSC_01150	0.574281	0.533365	0.379058	0.0491576	0.317224	0.563919	0.263485	0.726402	0.843876	0.638568	0.956018	0.865668	0.838669	0.825416	0.190098	0.0528391	0.192644	0.230855	-0.387992	0.66568	0.576906	0.700219	0.814873	0.781957	0.632787	-0.0866509	0.631521	0.943673	0.276553	0.132708	-0.38141	0.529989	0.470822	0.485441	0.51981	0.709372	0.147993	0.00327486	0.237331	0.575938	0.473012	0.203613	0.794978	0.928615	0.909124	0.870125	0.216921	-0.318227	0.290452
SAOUHSC_01154=SAOUHSC_01154	0.523122	0.50543	0.379853	0.155675	0.406647	0.497184	0.338108	0.727487	0.776665	0.603052	0.941711	0.877183	0.831638	0.811271	0.133449	-0.0794332	0.114073	0.173575	-0.339265	0.748605	0.551054	0.617699	0.787408	0.685974	0.547105	-0.191066	0.503723	0.972232	0.228028	0.160316	-0.395543	0.544511	0.442008	0.446232	0.393614	0.626801	0.032409	-0.102863	0.238101	0.449249	0.439764	0.240888	0.750546	0.891945	0.884834	0.851319	0.101661	-0.365057	0.208021
SAOUHSC_01158=SAOUHSC_01158	-0.0579044	-0.0776158	0.341609	0.407919	0.27006	0.011073	-0.189162	-0.074363	0.172211	0.346361	-0.0616162	-0.0976393	-0.15336	-0.150962	-0.368788	0.316746	-0.39981	-0.379135	0.0854833	0.0759947	0.0402822	0.315005	0.180364	-0.0736078	0.289627	0.747692	-0.362806	-0.264981	0.062042	-0.231099	0.399565	-0.466824	-0.5227	0.0426405	-0.059829	-0.462187	-0.00663508	9.54021e-05	-0.0642486	0.128379	-0.557049	0.195165	0.0642202	-0.05135	0.0465659	0.105951	0.115065	0.195701	0.0776885
SAOUHSC_01159=ileS	0.0721797	0.00934169	0.217209	0.385896	0.232359	0.277086	-0.138749	0.0610424	0.330813	0.336118	0.133505	0.0942286	0.0782343	0.0854946	-0.0344543	0.499943	-0.143008	-0.0861257	-0.185432	0.0905491	-0.0605209	0.477021	0.288548	0.19684	0.388506	0.821957	-0.0205463	-0.0995521	0.368806	-0.0419459	0.0785632	-0.231901	-0.266426	0.0897447	0.250556	-0.192888	0.0245434	0.0704515	0.125127	0.229134	-0.267244	0.329854	0.247735	0.13413	0.206716	0.225105	0.21163	0.173179	-0.0237483
SAOUHSC_01163=SAOUHSC_01163	0.468899	0.26186	0.0550811	0.198103	0.255125	0.468547	0.331573	0.459266	0.393105	0.0192161	0.369106	0.403867	0.458536	0.45268	0.221541	0.767086	0.484094	0.455064	-0.260062	0.0770299	0.131728	0.305367	0.429207	0.498134	0.421958	0.250555	0.769171	0.212477	0.233782	0.307643	-0.225859	0.481046	0.540205	0.136748	0.670286	0.61781	0.17973	0.117319	0.240043	0.507564	0.499911	0.226282	0.54142	0.377131	0.295042	0.292909	0.345218	-0.173666	0.251506
SAOUHSC_01166=pyrB	0.135117	0.115843	-0.265139	-0.523934	-0.320447	0.325672	0.175494	0.229951	0.219466	-0.108383	0.374678	0.36093	0.391507	0.395249	0.199608	-0.0868012	0.389885	0.423227	-0.0967513	-0.0289712	0.0160353	-0.0363132	0.0219515	0.369621	0.243329	-0.345543	0.600342	0.477304	0.120589	0.396418	-0.317704	0.298568	0.348931	0.194865	0.413427	0.653132	0.0282548	-0.0159653	0.0869277	0.138259	0.382174	-0.18335	0.309103	0.354983	0.28701	0.170093	-0.00153729	-0.140019	0.0215723
SAOUHSC_01168=pyrC	0.0300543	-0.032861	-0.487049	-0.57554	-0.416386	0.430878	0.212764	0.127703	0.0423873	-0.336986	0.204387	0.288391	0.344857	0.325927	0.276007	-0.102172	0.538152	0.590116	0.0830048	-0.206571	-0.145838	-0.381666	-0.11507	0.333636	-0.000564372	-0.428718	0.563378	0.319096	0.260454	0.612982	-0.120301	0.428306	0.520116	0.384281	0.436634	0.704855	0.0230288	-0.0350214	0.263495	0.235577	0.578897	-0.214944	0.172829	0.189323	0.160479	0.0630224	0.181242	-0.153451	0.0276024
SAOUHSC_01169=SAOUHSC_01169	0.133608	0.117988	-0.39512	-0.49655	-0.345929	0.438897	0.212393	0.223309	0.231504	-0.204268	0.331922	0.355208	0.390292	0.377764	0.139262	-0.00311093	0.482716	0.524083	-0.135494	-0.0623851	-0.0951152	-0.196772	0.00575758	0.37301	0.148059	-0.399203	0.599929	0.447797	0.195461	0.525147	-0.317303	0.317504	0.37938	0.261011	0.449216	0.720229	0.0478836	0.00768157	0.197726	0.199486	0.451505	-0.183544	0.244016	0.307786	0.273177	0.161123	0.00583106	-0.240719	-0.0185311
SAOUHSC_01170=carB	0.0688768	0.0581623	-0.406981	-0.546608	-0.366302	0.40123	0.24446	0.164422	0.0605988	-0.302057	0.237945	0.293902	0.32406	0.325205	0.140974	-0.231631	0.433334	0.491074	0.0304018	-0.0936921	-0.0745543	-0.353909	-0.0701653	0.277918	0.04585	-0.491488	0.46604	0.385603	0.206386	0.533842	-0.177172	0.359625	0.414728	0.337606	0.333442	0.652665	-0.0232157	-0.0737748	0.206232	0.158662	0.488763	-0.219198	0.157542	0.205298	0.185228	0.0880107	0.0814127	-0.203583	-0.0211259
SAOUHSC_01171=SAOUHSC_01171	0.0480695	-0.0179169	-0.512009	-0.552617	-0.47656	0.351405	0.211734	0.0368878	-0.017221	-0.417881	0.106711	0.210391	0.293353	0.298871	0.374844	-0.0123587	0.689943	0.71772	0.130801	-0.312389	-0.286004	-0.348034	-0.290382	0.303133	-0.0092946	-0.253289	0.573752	0.162117	0.264928	0.567029	-0.143759	0.29962	0.410166	0.305259	0.515266	0.626984	0.193369	0.198498	0.365437	0.201123	0.464068	-0.0855322	0.0477128	0.105661	0.0570778	-0.0632853	0.212144	-0.151041	0.063567
SAOUHSC_01172=pyrE	0.409892	0.286769	-0.14708	-0.212439	-0.0897177	0.621358	0.438605	0.369293	0.3792	-0.150355	0.430426	0.551901	0.60712	0.615732	0.210428	0.313978	0.75666	0.778361	0.131848	-0.0135782	0.0475603	-0.025236	0.175931	0.590347	0.368767	0.010327	0.725359	0.338738	0.404881	0.569957	-0.0114803	0.437308	0.503587	0.595236	0.782851	0.825455	0.386214	0.300829	0.60677	0.710202	0.508737	0.105277	0.377235	0.410668	0.392747	0.313011	0.533305	-0.317196	0.424215
SAOUHSC_01178=SAOUHSC_01178	0.716931	0.524782	0.576857	0.248927	0.534564	0.582599	0.423761	0.882623	0.690747	0.558447	0.87845	0.794288	0.766108	0.790927	0.0895144	0.120439	0.10351	0.127687	-0.387932	0.75295	0.758697	0.765239	0.899909	0.717103	0.69097	0.0280893	0.549557	0.825179	0.152362	0.125789	-0.34138	0.571861	0.469695	0.30771	0.472793	0.640584	-0.0310702	-0.171085	0.109317	0.439452	0.443624	0.349375	0.810221	0.831451	0.775229	0.764431	0.315668	-0.258991	0.163496
SAOUHSC_01179=SAOUHSC_01179	0.771398	0.538857	0.855668	0.441181	0.698383	0.249338	0.452483	0.827193	0.455543	0.520248	0.615952	0.55891	0.520563	0.578257	-0.152664	0.0191378	-0.0197243	-0.0959212	-0.181055	0.798191	0.897267	0.737251	0.709632	0.410368	0.569898	0.0987879	0.269276	0.549517	-0.263473	-0.147403	-0.147483	0.275033	0.180798	0.0988551	0.186214	0.313877	0.0590173	-0.0549825	-0.0150064	0.228444	0.0968506	0.474246	0.548584	0.623193	0.541251	0.571778	0.288748	-0.371204	0.280821
SAOUHSC_01183=SAOUHSC_01183	0.132231	-0.109768	-0.183638	-0.299134	-0.163016	0.336415	0.0278985	0.251815	0.222356	0.0117991	0.246734	0.363109	0.451576	0.329464	0.393561	0.240416	0.550243	0.480098	0.0548199	-0.0636914	0.14479	-0.108459	0.0465846	0.468789	-0.230539	-0.373025	0.631091	0.294646	0.0190368	0.510206	0.00667628	0.488035	0.655695	0.409085	0.424519	0.706751	0.236583	0.0996132	0.331048	0.450847	0.597262	-0.119883	0.200795	0.345054	0.303126	0.270345	0.391544	-0.289849	0.313316
SAOUHSC_01188=SAOUHSC_01188	0.249778	0.245757	0.459304	0.377385	0.362977	0.235686	-0.123878	0.246958	0.662112	0.721383	0.462013	0.417548	0.386103	0.349725	0.0202905	0.336967	-0.0649119	-0.0725038	-0.105444	0.379343	0.26391	0.666625	0.513156	0.412792	0.439937	0.586348	0.142052	0.270065	0.238081	-0.191507	0.136665	-0.0742845	-0.0795577	0.424516	0.27786	0.00343801	0.337736	0.267625	0.253081	0.562271	-0.121673	0.337035	0.436043	0.52134	0.594938	0.635031	0.290825	-0.124687	0.442663
SAOUHSC_01189=SAOUHSC_01189	0.700358	0.684404	0.727229	0.455038	0.588762	0.249815	0.177058	0.658982	0.878974	0.870463	0.737766	0.649613	0.603638	0.604212	-0.138792	0.23868	0.0921966	-0.0158142	-0.298472	0.774573	0.619393	0.828299	0.73896	0.532429	0.619524	0.285898	0.383331	0.634957	-0.11931	-0.32939	-0.129553	0.0509575	0.0391975	0.389892	0.308533	0.280179	0.518567	0.402433	0.175303	0.569388	0.0215724	0.514027	0.591851	0.825509	0.824236	0.867413	0.161059	-0.585875	0.615904
SAOUHSC_01190=SAOUHSC_01190	0.137085	-0.0438943	0.171939	0.0380683	0.27814	0.465195	0.0748319	0.413508	0.236084	0.189558	0.458975	0.396895	0.388768	0.377848	0.273138	0.229365	-0.210985	-0.0953429	-0.317175	0.189396	0.383344	0.427415	0.644306	0.401757	0.45433	0.121137	0.503073	0.407484	0.41656	0.275944	-0.208061	0.620537	0.598281	0.106267	0.293105	0.403458	-0.536898	-0.64171	-0.151619	0.216458	0.519427	-0.101943	0.773953	0.410485	0.361685	0.379754	0.285855	0.308237	-0.137602
SAOUHSC_01194=SAOUHSC_01194	0.798023	0.821873	0.881049	0.741162	0.819794	-0.0691212	0.46097	0.633201	0.540632	0.525338	0.469702	0.435217	0.365343	0.420142	-0.440786	0.117003	0.0220501	-0.127535	-0.198988	0.852201	0.703135	0.630323	0.59087	0.146973	0.424009	0.0518507	0.042962	0.397125	-0.423264	-0.472258	-0.186098	-0.0347185	-0.136671	0.00263843	-0.0151927	0.0611649	0.450393	0.390532	0.15169	0.280373	-0.201004	0.535158	0.24332	0.494689	0.461281	0.531402	-0.0072763	-0.707753	0.529982
SAOUHSC_01197=SAOUHSC_01197	0.18196	0.00376662	0.0499018	-0.0377864	-0.0380152	0.0502936	0.354435	0.0341564	-0.0181358	-0.189757	-0.0830227	0.073972	0.114848	0.121165	-0.130467	0.309788	0.515295	0.441075	0.750928	-0.234321	0.0596498	-0.209652	-0.177628	0.152696	0.152337	0.243152	0.0913341	-0.273056	-0.152781	0.198457	0.677563	-0.017394	0.00530077	0.378066	0.420641	0.216312	0.521293	0.417103	0.349795	0.529831	-0.07442	0.121923	-0.0856773	-0.0870659	-0.101693	-0.115828	0.518117	-0.0751519	0.621521
SAOUHSC_01198=SAOUHSC_01198	0.143882	-0.0933891	-0.00688503	-0.258744	-0.1489	0.252196	0.120812	0.142444	0.192393	0.045253	0.116668	0.246956	0.304082	0.261586	0.0333592	0.289892	0.506152	0.416636	0.542851	-0.189146	0.0730973	-0.0941319	-0.123199	0.336241	0.20742	0.250145	0.479876	0.006926	-0.108539	0.339282	0.537591	0.00620292	0.170233	0.564151	0.518124	0.417694	0.451943	0.321849	0.270379	0.54685	0.100927	0.0906057	0.214164	0.235874	0.214995	0.182682	0.517884	-0.226021	0.636406
SAOUHSC_01199=SAOUHSC_01199	-0.00654147	-0.373453	-0.0762626	-0.177497	-0.0896745	0.244931	0.266007	0.072006	-0.205882	-0.242738	-0.112766	0.0546494	0.116218	0.0981293	0.0941678	0.256343	0.358585	0.353335	0.775339	-0.354976	0.0564783	-0.282785	-0.140775	0.209072	0.121419	0.305672	0.201686	-0.273711	-0.00973914	0.467154	0.777914	0.230708	0.289905	0.433363	0.443624	0.265902	0.0671098	-0.070565	0.143995	0.39191	0.200528	0.0637682	0.136021	-0.103319	-0.132737	-0.135842	0.671337	0.216794	0.353094
SAOUHSC_01201=acpP	-0.157669	-0.297992	0.0286751	-0.0276718	-0.103826	-0.174905	-0.0665448	-0.264764	-0.194207	-0.0617106	-0.364026	-0.234881	-0.20451	-0.224307	-0.155695	0.207578	0.144731	0.0520096	0.746631	-0.376056	-0.129366	-0.25159	-0.388776	-0.143229	-0.0368741	0.479355	-0.133063	-0.524926	-0.244225	-0.0148978	0.829051	-0.36926	-0.257573	0.277651	0.0853325	-0.242255	0.365499	0.313136	0.0832551	0.243051	-0.336081	0.0939675	-0.1995	-0.25922	-0.234479	-0.200696	0.36534	0.0503689	0.510799
SAOUHSC_01205=SAOUHSC_01205	0.489084	0.417158	0.23382	-0.11153	0.181207	0.35099	0.31785	0.532786	0.551444	0.287261	0.627702	0.648724	0.658168	0.633379	0.11008	0.143103	0.405686	0.34669	0.00477945	0.318793	0.48446	0.27254	0.472842	0.555695	0.425301	-0.22594	0.742187	0.623151	0.0206254	0.179879	-0.0670121	0.502163	0.574109	0.512362	0.490241	0.753564	0.340768	0.156715	0.251261	0.66238	0.509949	0.00697967	0.603893	0.673323	0.612241	0.599501	0.327931	-0.427321	0.631239
SAOUHSC_01207=SAOUHSC_01207	0.573979	0.458143	0.327198	0.1322	0.35574	0.426252	0.267427	0.653573	0.740465	0.430556	0.764777	0.77547	0.79259	0.735457	0.212803	0.403262	0.400792	0.341743	-0.298784	0.473784	0.496415	0.545146	0.623522	0.667761	0.429457	-0.11093	0.85883	0.723215	0.102024	0.219381	-0.350472	0.529461	0.595428	0.379283	0.561349	0.782792	0.307549	0.162977	0.341054	0.647811	0.500207	0.143239	0.711789	0.823416	0.7574	0.739363	0.278484	-0.500497	0.522113
SAOUHSC_01210=trmD	0.25626	-0.0068538	-0.141502	-0.263644	-0.10708	0.547512	0.124474	0.387248	0.376097	0.0793188	0.402139	0.511041	0.591786	0.516021	0.362561	0.317401	0.610951	0.565702	-0.000185825	0.00670183	0.072158	0.0388612	0.104274	0.577425	0.131154	-0.0293615	0.860182	0.401374	0.151626	0.589611	-0.0526785	0.39244	0.584507	0.526513	0.638108	0.768948	0.237126	0.134693	0.361581	0.482573	0.556528	0.113317	0.460109	0.525976	0.480947	0.421509	0.426439	-0.389721	0.337896
SAOUHSC_01214=rbgA	0.434873	0.0884411	0.106683	-0.137834	0.0850118	0.856535	0.294208	0.677396	0.490367	0.178268	0.678481	0.723431	0.765032	0.730296	0.311123	0.205908	0.399493	0.47876	-0.187863	0.317726	0.423207	0.354315	0.517917	0.802696	0.368165	-0.00617349	0.66286	0.632447	0.426757	0.706593	-0.18898	0.592428	0.591275	0.499631	0.694564	0.859606	-0.104208	-0.222072	0.391999	0.497213	0.568812	0.150719	0.616675	0.646914	0.630083	0.545504	0.593443	-0.134705	-0.0102876
SAOUHSC_01216=sucC	-0.0499594	-0.192392	0.0178491	-0.196577	-0.1732	-0.163036	-0.230226	-0.0513798	0.0418902	0.330704	-0.0711462	-0.0353263	0.0196528	-0.0499056	0.203332	-0.0692739	0.22725	0.0741485	0.365496	-0.0920282	0.00295276	-0.0432828	-0.255164	0.104918	-0.203727	0.0833376	0.107838	-0.0562111	-0.410792	-0.129025	0.443238	-0.141371	0.0269784	0.32928	0.0493869	-0.0362922	0.45107	0.370481	-0.0490168	0.117677	0.0286904	0.202414	-0.0715675	0.120486	0.0999885	0.123346	0.15857	-0.198103	0.441783
SAOUHSC_01218=SAOUHSC_01218	0.300136	-0.0286113	0.334287	0.122887	0.183744	0.147124	0.171178	0.311746	0.240698	0.346221	0.149827	0.271088	0.31191	0.249293	-0.0162274	0.22871	0.378451	0.241296	0.560519	0.140518	0.350165	0.105789	0.0758246	0.358357	0.0687861	0.264544	0.147	0.0137532	-0.333098	0.114731	0.671741	0.0333438	0.107136	0.547578	0.341701	0.213258	0.515192	0.348318	0.255391	0.525459	0.031604	0.38725	0.114445	0.267389	0.26563	0.297522	0.573549	-0.297189	0.656184
SAOUHSC_01222=SAOUHSC_01222	0.415883	0.368432	0.129748	-0.0296715	0.114642	0.496556	0.0250613	0.47087	0.751625	0.473127	0.674281	0.706056	0.737038	0.645787	0.300255	0.231543	0.457079	0.405532	-0.317258	0.385956	0.296353	0.373727	0.455623	0.670285	0.155118	-0.170547	0.733606	0.687441	0.252281	0.258515	-0.289944	0.391942	0.520215	0.597573	0.49498	0.722071	0.440315	0.322446	0.511671	0.689024	0.504222	0.114301	0.495358	0.783117	0.797822	0.773574	0.31473	-0.585878	0.486838
SAOUHSC_01228=SAOUHSC_01228	0.154047	0.160651	0.43161	0.259268	0.243165	-0.287897	-0.163162	0.161487	0.429835	0.704922	0.272706	0.145011	0.118151	0.0428832	-0.0455695	0.120192	-0.155212	-0.257166	-0.0914733	0.384988	0.395754	0.540997	0.339809	0.207698	0.02207	-0.0286575	-0.21252	0.225941	-0.424356	-0.478487	0.0538204	-0.0750709	-0.172173	-0.0683391	-0.0911959	-0.13219	0.340857	0.242195	-0.15641	0.144458	-0.214222	0.12736	0.024567	0.284642	0.275688	0.314029	-0.157082	-0.0249077	0.25725
SAOUHSC_01235=pyrH	0.50804	0.641962	0.381384	0.217705	0.371303	0.333082	0.12827	0.458588	0.748001	0.477001	0.606047	0.519796	0.464503	0.486096	-0.245887	0.313465	0.0371986	-0.00333013	-0.462877	0.479725	0.344768	0.527984	0.628128	0.351056	0.66039	0.163408	0.570805	0.562398	0.138042	-0.14818	-0.334791	0.0524318	0.101332	0.2758	0.296151	0.388517	0.272871	0.203822	0.116577	0.509222	0.102592	0.117116	0.634357	0.665911	0.671845	0.693909	-0.00109054	-0.506055	0.449685
SAOUHSC_01236=frr	0.414334	0.409875	0.215608	0.363627	0.307819	0.0797775	0.0404617	0.26163	0.456855	0.26163	0.232217	0.166183	0.187267	0.194164	0.02515	0.741277	0.218924	0.107295	-0.500249	0.162834	0.0532411	0.494237	0.336836	0.216577	0.369018	0.366201	0.533064	0.0971921	-0.0316512	-0.216581	-0.385135	0.00871433	0.089246	-0.164611	0.332153	0.187319	0.358221	0.380333	0.0268425	0.263963	0.0705872	0.27345	0.340821	0.31286	0.24174	0.272775	-0.0530687	-0.293171	0.275411
SAOUHSC_01237=SAOUHSC_01237	0.546178	0.533292	0.288907	0.2015	0.301995	0.417267	0.173546	0.617065	0.847465	0.605258	0.819837	0.749519	0.745946	0.680911	0.223026	0.244014	0.309228	0.298354	-0.530887	0.638567	0.442712	0.646334	0.709325	0.723115	0.27966	-0.231772	0.481805	0.811226	0.180991	0.0803395	-0.517533	0.462843	0.395636	0.294966	0.438956	0.63564	0.328707	0.226949	0.370875	0.534182	0.405677	0.214913	0.482051	0.793152	0.788242	0.75487	0.0824912	-0.416854	0.221941
SAOUHSC_01238=SAOUHSC_01238	0.708857	0.645018	0.495432	0.260614	0.45706	0.527703	0.278502	0.77006	0.937126	0.672939	0.928235	0.875984	0.860463	0.827681	0.122183	0.292489	0.306168	0.27598	-0.447729	0.728666	0.613502	0.765191	0.828741	0.777793	0.554395	-0.0270051	0.66678	0.868856	0.186339	0.0819126	-0.409737	0.450266	0.425628	0.447806	0.542787	0.710362	0.360788	0.226094	0.389326	0.688498	0.393995	0.307893	0.716255	0.94464	0.927344	0.909639	0.264685	-0.531761	0.446869
SAOUHSC_01240=SAOUHSC_01240	0.558903	0.376944	0.236287	0.185788	0.283545	0.62073	0.492984	0.641038	0.65975	0.416824	0.677592	0.795018	0.800575	0.766853	0.0534453	0.0643718	0.587167	0.580873	0.217239	0.526591	0.298627	0.222829	0.411242	0.707055	0.359264	0.0898885	0.401636	0.60665	0.155687	0.406531	0.18895	0.329018	0.302972	0.847426	0.625083	0.618673	0.480424	0.338558	0.642192	0.70877	0.339619	0.57433	0.428576	0.694423	0.746774	0.712497	0.489129	-0.611098	0.518379
SAOUHSC_01241=polC	0.721996	0.495672	0.782602	0.480164	0.758156	0.403071	0.64219	0.865641	0.545567	0.571067	0.755564	0.766704	0.70848	0.751989	-0.150652	-0.0408871	0.0582436	0.0526562	0.172975	0.814563	0.820369	0.6083	0.790622	0.540911	0.732434	0.204342	0.275657	0.646618	-0.0837001	0.0317295	0.18568	0.436898	0.297996	0.508489	0.357399	0.387948	0.0792184	-0.108526	0.153559	0.493392	0.226256	0.580366	0.73649	0.721606	0.691327	0.729949	0.437424	-0.354962	0.480209
SAOUHSC_01243=nusA	-0.103029	-0.257438	-0.0827286	0.169612	0.0719856	0.4288	-0.0956636	0.0602162	0.33872	0.189057	0.217238	0.236548	0.248428	0.175045	0.143941	0.664278	0.0071922	0.121472	-0.0409195	-0.110288	-0.142558	0.273284	0.296344	0.378019	0.305889	0.596281	0.214354	0.00286617	0.494235	0.370637	0.153652	0.116706	0.0922715	0.221808	0.468958	0.140542	-0.130426	-0.16946	0.186139	0.394561	0.045656	0.0606434	0.400452	0.172912	0.23317	0.219232	0.290831	0.339281	-0.0394481
SAOUHSC_01246=infB	0.0537671	-0.140876	-0.270409	-0.137439	-0.0646983	0.585979	0.103265	0.257111	0.341061	-0.0749339	0.380826	0.445492	0.497739	0.408735	0.331087	0.593946	0.351191	0.443501	-0.165645	-0.119995	-0.0285334	0.0867948	0.302125	0.542615	0.197577	0.0184227	0.682794	0.301914	0.490562	0.686945	-0.175895	0.54114	0.588151	0.260773	0.635101	0.70012	-0.140724	-0.226115	0.30291	0.472561	0.526247	-0.173423	0.508658	0.338394	0.321991	0.260264	0.324635	0.0975218	-0.00607005
SAOUHSC_01249=SAOUHSC_01249	0.690688	0.575765	0.530948	0.16487	0.456086	0.579133	0.32193	0.843639	0.79978	0.629993	0.92749	0.856396	0.826203	0.828386	0.0792172	0.0302942	0.153691	0.153607	-0.431765	0.782974	0.697202	0.725623	0.822379	0.716862	0.622087	-0.0629211	0.63531	0.9317	0.144819	0.128255	-0.408959	0.465829	0.430293	0.425025	0.443006	0.68151	0.0968756	-0.0352125	0.205192	0.477677	0.416448	0.315781	0.793133	0.941232	0.908848	0.885668	0.244872	-0.476847	0.271373
SAOUHSC_01252=SAOUHSC_01252	0.739371	0.887908	0.732979	0.656327	0.681809	0.0150974	0.335472	0.507217	0.662406	0.569242	0.531575	0.463282	0.401592	0.47716	-0.252994	0.183911	0.092722	-0.0128402	-0.332536	0.74287	0.466691	0.725329	0.582041	0.229269	0.568795	0.265833	0.185597	0.415148	-0.104643	-0.514883	-0.313385	-0.0741684	-0.143471	0.0993443	0.136571	0.0579925	0.559636	0.553225	0.258111	0.385074	-0.158397	0.559539	0.333213	0.561202	0.54922	0.597994	-0.0137414	-0.635137	0.548133
SAOUHSC_01259=SAOUHSC_01259	0.510292	0.338074	0.595321	0.214334	0.513612	0.475363	0.328989	0.680048	0.67196	0.560651	0.763549	0.795377	0.755226	0.728744	-0.0742519	0.144763	0.076938	0.0750886	0.113513	0.575649	0.702646	0.554433	0.707659	0.594716	0.655483	0.176453	0.536079	0.661669	0.104047	0.196506	0.162399	0.372941	0.36848	0.635901	0.442794	0.544237	0.122307	-0.0844178	0.264416	0.702562	0.238932	0.210806	0.81012	0.79827	0.797186	0.811686	0.498196	-0.34099	0.616094
SAOUHSC_01260=SAOUHSC_01260	0.546869	0.355873	0.605433	0.192144	0.532053	0.315168	0.50472	0.668335	0.411219	0.401131	0.609967	0.654148	0.6174	0.648958	-0.0989984	-0.0487321	0.107685	0.0747374	0.3252	0.522935	0.697689	0.393128	0.564724	0.430449	0.672899	0.145526	0.472721	0.532877	-0.101251	0.0832999	0.291539	0.396001	0.385106	0.566449	0.355009	0.443229	0.111538	-0.0901019	0.10327	0.530962	0.274277	0.319016	0.738165	0.644565	0.592458	0.625856	0.468536	-0.333915	0.650171
SAOUHSC_01262=recA	0.771549	0.586232	0.804773	0.289087	0.578502	0.172881	0.377494	0.768187	0.517331	0.543867	0.644418	0.633494	0.621195	0.635084	-0.0069754	-0.0556542	0.186141	0.0526725	-0.0883609	0.757284	0.927599	0.650853	0.61137	0.473998	0.359671	-0.160445	0.394131	0.622225	-0.306296	-0.146787	-0.127894	0.34913	0.33513	0.275636	0.204185	0.467032	0.341431	0.188552	0.185747	0.424032	0.221994	0.353237	0.456076	0.708914	0.626619	0.652027	0.373601	-0.56215	0.562053
SAOUHSC_01263=SAOUHSC_01263	0.68161	0.513156	0.517228	0.355319	0.471241	0.151502	0.281064	0.577496	0.5655	0.469484	0.434878	0.478025	0.50403	0.478144	-0.0186837	0.425307	0.448744	0.245778	-0.0575678	0.462827	0.487754	0.439722	0.397848	0.416132	0.292687	0.117821	0.586887	0.346754	-0.336896	-0.120347	0.00209376	0.170389	0.287362	0.329286	0.37885	0.430976	0.647232	0.523462	0.256116	0.560122	0.218329	0.466112	0.390066	0.593093	0.524153	0.574795	0.306115	-0.717745	0.759004
SAOUHSC_01265=SAOUHSC_01265	-0.263733	-0.328395	-0.166778	-0.00740603	-0.198847	0.139908	-0.358193	-0.193897	0.0435506	0.253646	-0.0384465	-0.053803	-0.0203492	-0.067465	0.395607	-0.0129063	-0.0284961	0.0501219	-0.0283814	-0.0991754	-0.297986	0.143881	-0.0941916	0.176641	-0.186949	0.388867	-0.248031	-0.113128	0.346998	0.0588904	0.120061	-0.115965	-0.134336	0.171321	0.0813314	-0.249699	0.00495718	0.0683983	0.146739	-0.0315544	-0.0565056	0.24035	-0.12667	-0.0301972	0.0568561	0.0358788	0.14375	0.309504	-0.27116
SAOUHSC_01267=SAOUHSC_01267	-0.165152	-0.444366	-0.339734	-0.459791	-0.23404	0.511562	0.0939994	0.233178	-0.0324831	-0.102738	0.264255	0.340688	0.381121	0.301563	0.372419	-0.178567	0.144544	0.266824	0.187485	-0.0980939	0.0578743	-0.243597	0.085264	0.397829	-0.0324401	-0.299974	0.397527	0.371188	0.262495	0.748059	0.125056	0.602399	0.638441	0.424546	0.317743	0.563782	-0.471112	-0.604128	0.0159136	0.0999238	0.633286	-0.189456	0.402804	0.240012	0.227759	0.168871	0.30649	0.190512	-0.209825
SAOUHSC_01285=SAOUHSC_01285	0.555352	0.448188	0.298671	-0.060893	0.215138	0.662661	0.372036	0.727701	0.721205	0.532757	0.917617	0.872543	0.857253	0.87184	0.241315	-0.131929	0.30531	0.373938	-0.160919	0.607779	0.498429	0.560626	0.670668	0.809189	0.64901	-0.0164967	0.581569	0.904745	0.326975	0.279495	-0.215095	0.523375	0.454528	0.64231	0.598747	0.71831	0.134616	-0.000665797	0.312076	0.539188	0.492572	0.333065	0.746859	0.878382	0.86835	0.802041	0.3482	-0.292107	0.251023
SAOUHSC_01287=SAOUHSC_01287	0.602279	0.466402	0.32817	-0.0054309	0.261286	0.728385	0.430085	0.734558	0.692587	0.467863	0.887676	0.91535	0.910849	0.919819	0.269131	-0.142844	0.414908	0.476041	-0.034825	0.607363	0.528193	0.474775	0.648086	0.826585	0.554731	-0.019729	0.576097	0.851448	0.412796	0.362395	-0.0956869	0.578528	0.535107	0.809572	0.629654	0.76232	0.231687	0.0831523	0.530018	0.694698	0.552859	0.375726	0.690252	0.864514	0.880207	0.828469	0.556172	-0.39617	0.386564
SAOUHSC_01333=SAOUHSC_01333	0.814422	0.684853	0.806118	0.362706	0.632331	0.229155	0.386481	0.847732	0.662401	0.728298	0.768778	0.685645	0.649375	0.67191	-0.0413938	-0.0886086	0.10302	-0.00389754	-0.259763	0.904992	0.904904	0.761202	0.777191	0.544965	0.479916	-0.127899	0.33365	0.764223	-0.281436	-0.250963	-0.221637	0.362146	0.287281	0.277763	0.201801	0.427228	0.308265	0.156426	0.0752132	0.380588	0.253518	0.472293	0.545524	0.802784	0.738015	0.771826	0.210812	-0.553383	0.444881
SAOUHSC_01337=SAOUHSC_01337	0.514972	0.62983	0.711082	0.553258	0.643751	0.129874	0.0775034	0.500092	0.748096	0.867232	0.652558	0.516971	0.433983	0.451504	-0.140682	0.0550487	-0.2318	-0.262961	-0.384633	0.785575	0.548476	0.824824	0.795761	0.352666	0.564454	0.276948	0.0917912	0.570214	0.0358901	-0.488709	-0.178898	0.0561443	-0.0354945	0.259748	0.0557759	0.00269207	0.261229	0.181503	0.0483359	0.393686	-0.0325579	0.427202	0.539102	0.677136	0.713401	0.788368	0.00655046	-0.344139	0.387934
SAOUHSC_01350=SAOUHSC_01350	0.540674	0.160924	0.292507	0.0191854	0.315257	0.579991	0.533352	0.686999	0.23386	0.111512	0.463728	0.590041	0.626406	0.638575	0.153126	0.0639884	0.444769	0.409397	0.297603	0.304404	0.507581	0.11656	0.378576	0.540732	0.407749	0.0766241	0.653068	0.410666	0.0261511	0.46106	0.270295	0.578242	0.651933	0.638837	0.552283	0.678942	0.0825994	-0.0950481	0.254204	0.514644	0.597523	0.378936	0.617748	0.527484	0.463627	0.47227	0.690275	-0.363264	0.456257
SAOUHSC_01351=SAOUHSC_01351	0.522933	0.442797	0.365533	0.102409	0.325011	0.580728	0.220402	0.727753	0.83697	0.619781	0.921992	0.850784	0.820939	0.778606	0.108085	0.077789	0.142054	0.184621	-0.444526	0.699493	0.554044	0.667342	0.765321	0.743408	0.504466	-0.131134	0.54243	0.934044	0.22901	0.23639	-0.431769	0.437434	0.368863	0.404237	0.451222	0.676411	0.0568844	-0.0674097	0.260266	0.469428	0.361137	0.191873	0.705794	0.896221	0.896925	0.844956	0.150361	-0.365021	0.147301
SAOUHSC_01352=SAOUHSC_01352	0.504033	0.416316	0.365011	0.0808552	0.350139	0.560525	0.257109	0.742159	0.790917	0.605401	0.916467	0.85827	0.823682	0.781616	0.0925366	0.0105081	0.115597	0.153822	-0.362122	0.696825	0.574504	0.599295	0.759325	0.707776	0.519907	-0.170041	0.58154	0.952702	0.177387	0.246294	-0.362308	0.487128	0.436082	0.452827	0.420489	0.685055	0.0077542	-0.140464	0.200161	0.457562	0.420314	0.179145	0.767577	0.906115	0.897615	0.859241	0.148218	-0.388209	0.201224
SAOUHSC_01359=SAOUHSC_01359	-0.084262	0.0400722	0.167035	0.0553233	0.200067	0.104974	-0.00953952	0.143707	0.445734	0.475145	0.489312	0.485477	0.41025	0.334797	-0.0700409	-0.203656	-0.240939	-0.15632	0.15745	0.328744	0.203827	0.197209	0.367586	0.227741	0.265864	-0.0745941	0.0719464	0.518901	0.155751	0.0626962	0.152189	0.15419	0.0992831	0.476416	0.0220045	0.114453	-0.0741601	-0.210557	0.100913	0.337375	0.0378909	-0.0971727	0.462288	0.474747	0.552216	0.560537	-0.030863	-0.0819754	0.307734
SAOUHSC_01362=SAOUHSC_01362	-0.307738	-0.21649	-0.228412	-0.0344843	-0.180083	-0.234723	0.0137957	-0.360004	-0.437551	-0.130603	-0.372892	-0.327643	-0.334905	-0.297572	0.0756134	-0.552903	-0.0529223	0.00362236	0.512022	-0.178242	-0.337972	-0.440532	-0.363091	-0.269671	-0.319255	0.0209728	-0.659955	-0.346786	0.0133832	-0.163912	0.498918	-0.104613	-0.19871	0.179802	-0.274681	-0.485572	0.0338906	0.0689867	0.00151815	-0.210316	-0.0703581	0.201383	-0.460247	-0.430501	-0.35208	-0.317903	-0.00893237	0.235938	-0.112911
SAOUHSC_01373=SAOUHSC_01373	0.582024	0.356395	0.391542	-0.0716785	0.258473	0.606074	0.230941	0.794541	0.734027	0.653509	0.870287	0.792508	0.795615	0.767719	0.230087	0.0670376	0.234579	0.221286	-0.25656	0.588098	0.675133	0.632974	0.756013	0.823317	0.573731	-0.0550176	0.696945	0.866082	0.082059	0.199321	-0.166716	0.563854	0.568134	0.53886	0.553252	0.759349	0.119847	-0.0743837	0.0808155	0.544085	0.567121	0.243532	0.812228	0.903797	0.851561	0.827614	0.372946	-0.28512	0.313348
SAOUHSC_01374=SAOUHSC_01374	0.579403	0.3822	0.426984	0.00407292	0.310899	0.673093	0.271399	0.805546	0.786089	0.715856	0.917283	0.8518	0.833822	0.814924	0.15858	-0.0177485	0.190469	0.21218	-0.186708	0.666715	0.650982	0.637104	0.79121	0.836033	0.640096	0.0456486	0.585798	0.89643	0.17285	0.21375	-0.0778858	0.504282	0.471586	0.669236	0.551268	0.691497	0.116925	-0.07416	0.163446	0.586135	0.493372	0.342255	0.826386	0.932828	0.924418	0.90192	0.400916	-0.308915	0.318564
SAOUHSC_01424=murG	0.65865	0.588093	0.442056	0.121636	0.391709	0.649714	0.39331	0.789561	0.818686	0.577573	0.969036	0.926677	0.897266	0.900185	0.160386	-0.00939233	0.257174	0.309071	-0.286232	0.728016	0.638898	0.657721	0.836348	0.805833	0.630018	-0.079369	0.574942	0.935953	0.348503	0.208506	-0.302512	0.577201	0.494027	0.598617	0.549227	0.741592	0.172727	0.0227373	0.396263	0.6596	0.492318	0.285721	0.763099	0.921719	0.922297	0.886126	0.370046	-0.383127	0.333433
SAOUHSC_01434=SAOUHSC_01434	0.396575	0.170512	-0.0292103	-0.0572556	0.167636	0.538951	0.398299	0.59557	0.389312	0.158755	0.59591	0.659898	0.709541	0.659391	0.448676	0.151967	0.513345	0.523029	-0.0674965	0.272549	0.267945	0.137269	0.446887	0.653065	0.230949	-0.247662	0.775026	0.622463	0.193763	0.481421	-0.158892	0.819726	0.864072	0.499149	0.586085	0.813754	0.0609814	-0.0938462	0.265024	0.472563	0.861896	0.211243	0.632539	0.608317	0.538535	0.520187	0.352745	-0.29285	0.250944
SAOUHSC_01435=thyA	0.454282	0.347406	-0.0306419	0.0481481	0.204445	0.530745	0.324367	0.595401	0.505348	0.214688	0.617516	0.606317	0.635609	0.604516	0.336675	0.23092	0.417884	0.42677	-0.447097	0.372613	0.193713	0.252819	0.533085	0.593239	0.269933	-0.245077	0.743437	0.670286	0.224658	0.328101	-0.477695	0.685005	0.709481	0.29177	0.502027	0.739096	0.0504064	-0.0379222	0.193032	0.349335	0.767343	0.227022	0.599411	0.620544	0.562585	0.545711	0.0975867	-0.376599	0.0745755
SAOUHSC_01466=recU	0.681009	0.549546	0.708328	0.43262	0.709264	0.435865	0.590352	0.813838	0.620319	0.506476	0.797501	0.760509	0.687358	0.743813	-0.214693	0.10503	-0.0226536	0.0103081	-0.0324876	0.748225	0.74268	0.673566	0.85265	0.520563	0.884601	0.237303	0.383222	0.678634	0.0571065	0.0375717	-0.0238252	0.397337	0.251855	0.366296	0.396587	0.430879	-0.0212096	-0.177709	0.0955063	0.483574	0.176111	0.404166	0.833543	0.729219	0.694676	0.71224	0.299788	-0.264231	0.383638
SAOUHSC_01467=SAOUHSC_01467	0.713909	0.500271	0.455734	0.238262	0.500862	0.76991	0.4937	0.901093	0.755953	0.522813	0.928529	0.90845	0.890487	0.903285	0.140258	0.162954	0.269574	0.321406	-0.279004	0.71473	0.623215	0.652019	0.872412	0.82035	0.719619	0.120439	0.657374	0.854919	0.325029	0.326918	-0.237491	0.622448	0.549761	0.563823	0.640355	0.751601	0.036971	-0.111666	0.313021	0.602074	0.549723	0.447958	0.876429	0.893489	0.873183	0.85267	0.44793	-0.356533	0.24561
SAOUHSC_01470=SAOUHSC_01470	0.694018	0.677324	0.585118	0.33297	0.523259	0.290486	0.421169	0.653627	0.537817	0.428967	0.639139	0.513529	0.467197	0.577224	-0.0801612	0.133038	0.0344688	0.0256715	-0.37114	0.616914	0.536383	0.738938	0.695456	0.404657	0.830203	0.27636	0.414148	0.540495	0.0539119	-0.228874	-0.362887	0.231261	0.13083	0.0600952	0.339095	0.305239	0.108673	0.0679933	-0.0297137	0.256622	0.135166	0.426626	0.646716	0.597418	0.521671	0.52496	0.0878717	-0.238056	0.215175
SAOUHSC_01473=SAOUHSC_01473	0.0509076	-0.169464	0.241179	0.40646	0.41689	0.273834	0.286497	0.222597	-0.00703755	0.0704082	0.10279	0.119541	0.082496	0.139589	-0.127238	0.316137	-0.253732	-0.13696	0.242917	0.0675744	0.0513185	0.250561	0.305617	0.0832684	0.622013	0.803005	0.00391953	-0.115587	0.215227	0.163913	0.364437	0.069438	-0.0426334	0.076487	0.250534	-0.1601	-0.422912	-0.447506	-0.15915	0.0410191	-0.0945419	0.378449	0.505433	0.0289455	0.0297938	0.0649583	0.257868	0.377168	-0.08936
SAOUHSC_01474=SAOUHSC_01474	0.342715	0.419772	0.179229	0.201894	0.331359	0.566956	0.292873	0.500147	0.564382	0.391538	0.727739	0.707369	0.655254	0.67598	0.164952	-0.2276	0.0482355	0.189263	-0.310482	0.601257	0.212116	0.389527	0.613804	0.499271	0.455218	0.000705737	0.299398	0.750435	0.560753	0.210947	-0.345457	0.433405	0.330537	0.517153	0.298774	0.385888	-0.0942562	-0.135444	0.364051	0.337223	0.403423	0.326337	0.598229	0.660021	0.725448	0.703633	0.124622	-0.280615	0.00966937
SAOUHSC_01477=SAOUHSC_01477	0.080935	0.0615988	-0.0640384	-0.329841	-0.113261	0.308669	0.150342	0.173218	0.317131	0.127849	0.408958	0.507061	0.521618	0.471157	0.210092	-0.114227	0.365143	0.386807	0.388843	0.0172324	0.147726	-0.0690522	0.123717	0.422545	0.203874	-0.164465	0.491838	0.414563	0.226183	0.348419	0.26883	0.3679	0.45494	0.734284	0.411239	0.552452	0.26761	0.106142	0.380553	0.622491	0.40494	-0.113265	0.393652	0.445989	0.462647	0.42693	0.400262	-0.209883	0.577054
SAOUHSC_01481=SAOUHSC_01481	-0.196012	-0.160022	-0.383962	-0.00866245	-0.163846	0.374093	0.0416551	-0.219927	-0.109793	-0.397975	-0.0630765	-0.000594721	0.0253674	0.0778961	0.310006	0.275442	0.130191	0.328287	-0.0370095	-0.365526	-0.510463	-0.0672637	-0.0731816	0.0835187	0.207101	0.505357	0.118399	-0.226628	0.848002	0.396503	-0.0972597	0.112062	0.0781209	0.0811785	0.369773	0.0221355	-0.231766	-0.106539	0.353732	0.117218	0.10778	0.0243614	0.107685	-0.178872	-0.124934	-0.181841	0.248582	0.422679	-0.303203
SAOUHSC_01482=aroB	0.0421021	-0.00973874	-0.020912	0.0738425	0.134471	0.272779	0.47403	0.168005	0.0889884	-0.0367849	0.301354	0.388899	0.364689	0.365348	0.100584	-0.0810181	0.164332	0.323405	0.539413	0.0769094	0.105605	-0.0671551	0.278214	0.33316	0.272804	0.00857211	-0.0986545	0.18414	0.371597	0.339683	0.41662	0.504187	0.297657	0.481982	0.34894	0.248321	-0.056473	-0.186814	0.337427	0.455143	0.27383	0.0742432	0.239155	0.100903	0.147559	0.129147	0.369781	0.28013	0.163661
SAOUHSC_01483=SAOUHSC_01483	-0.319313	-0.383744	-0.146123	-0.258871	-0.0578844	-0.00171311	0.142624	-0.0546713	-0.282357	-0.240729	0.00171336	0.0806629	0.0570924	0.0149095	0.0151384	-0.304162	-0.199195	-0.0859761	0.512072	-0.167488	0.121877	-0.360482	-0.00270885	-0.0542936	-0.0411607	-0.343686	-0.0407937	0.0698742	0.0566658	0.351673	0.378129	0.399522	0.345873	0.190712	-0.0781801	0.137505	-0.482797	-0.620703	-0.12419	0.0303335	0.24072	-0.427125	0.18415	-0.0884894	-0.0920326	-0.090495	0.127159	0.353615	-0.000796616
SAOUHSC_01486=SAOUHSC_01486	0.273031	0.135788	0.207656	0.094211	0.367688	0.401841	0.525032	0.469166	0.0256149	0.000265466	0.381243	0.399531	0.362099	0.451773	0.0428605	-0.191331	-0.0591579	0.0543294	0.178915	0.268147	0.310899	0.112692	0.447076	0.23071	0.628246	0.163793	0.335793	0.352058	0.24869	0.236994	0.118734	0.540918	0.464655	0.336835	0.263499	0.292151	-0.409831	-0.510083	-0.0942685	0.145083	0.455524	0.239559	0.691716	0.308257	0.261633	0.285473	0.296463	0.0733322	0.0575835
SAOUHSC_01487=ubiE	0.192066	0.0589821	0.0739007	0.0729609	0.294512	0.514608	0.450498	0.410755	-0.000111901	-0.125388	0.365002	0.381845	0.356583	0.433933	0.1609	-0.0895644	-0.0729927	0.100608	-0.0152032	0.187036	0.215871	0.116168	0.467873	0.26377	0.536576	0.132406	0.341054	0.328136	0.499184	0.384886	-0.0746474	0.624663	0.529436	0.233235	0.298921	0.344007	-0.565355	-0.623596	-0.00633742	0.117551	0.521114	0.117585	0.656981	0.245015	0.214403	0.216013	0.311317	0.220075	-0.181366
SAOUHSC_01488=SAOUHSC_01488	0.171553	0.146838	0.165042	0.219793	0.405189	0.3409	0.460452	0.320855	-0.0614077	-0.157473	0.28409	0.310663	0.259748	0.357308	0.0378753	-0.171023	-0.188995	-0.0238478	0.00938614	0.233446	0.197121	0.100181	0.420075	0.0734674	0.508624	0.13703	0.196404	0.249919	0.456784	0.224002	-0.0916864	0.497671	0.38634	0.145337	0.122066	0.156017	-0.547257	-0.571313	0.00956833	0.0464246	0.355405	0.12174	0.564133	0.164031	0.14705	0.170726	0.204228	0.151269	-0.126772
SAOUHSC_01490=SAOUHSC_01490	0.159967	0.0523782	0.293837	0.180499	0.260577	-0.19029	0.0472232	0.127739	-0.0493457	0.0841625	-0.131548	-0.0350652	-0.0359296	-0.0580857	-0.297024	-0.0105454	0.019243	-0.163322	0.223974	0.13741	0.203956	-0.128561	-0.137398	-0.218981	-0.110689	-0.0092097	0.136004	-0.075622	-0.558185	-0.122279	0.258922	-0.218064	-0.0444899	0.0930029	-0.197534	-0.0694027	0.204114	0.151426	-0.0773679	-0.0154626	-0.122214	0.174033	0.00211802	0.0712038	0.0401091	0.115017	0.0369016	-0.563651	0.45031
SAOUHSC_01491=gpsA	0.668819	0.413956	0.642934	0.282006	0.590076	0.213693	0.495154	0.81973	0.40829	0.509067	0.619857	0.596657	0.575572	0.596199	-0.0373232	-0.0882025	0.113863	0.0170286	-0.00332429	0.715758	0.762003	0.500942	0.588592	0.430202	0.482409	-0.0786749	0.42959	0.638018	-0.407212	-0.0410956	-0.0317175	0.424034	0.387837	0.254581	0.224282	0.424083	0.0768139	-0.0887869	-0.103159	0.202182	0.333999	0.485817	0.624227	0.672315	0.566179	0.599628	0.195262	-0.464028	0.377578
SAOUHSC_01492=engA	0.517507	0.281853	0.405194	-0.00986836	0.292025	0.65124	0.280809	0.714088	0.589647	0.629227	0.735699	0.729864	0.720729	0.716901	0.16077	-0.155123	0.205551	0.21313	0.074086	0.562422	0.596286	0.431112	0.649432	0.724786	0.541755	0.134866	0.478731	0.707625	0.160506	0.205972	0.223087	0.472949	0.485235	0.837161	0.48313	0.566983	0.148956	-0.0526375	0.187743	0.602649	0.521484	0.423875	0.729683	0.79217	0.805589	0.8196	0.571707	-0.315132	0.422869
SAOUHSC_01496=cmk	0.687175	0.597568	0.538107	0.695185	0.677596	0.193788	0.775939	0.597706	0.330767	0.239144	0.392823	0.382516	0.327092	0.44545	-0.325193	0.198449	0.182878	0.185004	0.112536	0.592338	0.331642	0.421226	0.513891	0.259087	0.695045	0.434921	-0.0765444	0.201155	-0.108505	-0.157146	0.0907484	0.124217	-0.122259	0.0952294	0.330507	0.0477805	0.230515	0.198046	0.139585	0.231478	-0.079008	0.782568	0.299755	0.256598	0.231702	0.258006	0.114721	-0.238555	0.210949
SAOUHSC_01501=SAOUHSC_01501	0.505773	0.737775	0.523435	0.254571	0.403192	0.0148365	0.118735	0.462156	0.671409	0.666216	0.654632	0.52129	0.445549	0.444364	-0.128904	-0.287947	-0.0793803	-0.129806	-0.464973	0.799555	0.589059	0.562846	0.645141	0.308106	0.219603	-0.436145	0.0488489	0.75301	-0.101494	-0.428986	-0.449355	0.176613	0.0703199	0.171018	-0.0981191	0.222879	0.326385	0.242267	0.12435	0.287127	0.103212	0.120924	0.254211	0.639096	0.659265	0.685522	-0.198864	-0.525162	0.300879
SAOUHSC_01591=SAOUHSC_01591	0.495655	0.640611	0.617727	0.346553	0.536274	0.100848	0.206685	0.480806	0.745284	0.720622	0.703316	0.631352	0.553785	0.538123	-0.153457	0.000373932	-0.052707	-0.0904097	-0.102529	0.685237	0.644014	0.602115	0.762238	0.41291	0.492914	-0.0753769	0.196723	0.651097	0.00121188	-0.33856	-0.0217857	0.264947	0.181686	0.446413	0.13438	0.270582	0.386363	0.212196	0.197196	0.656366	0.12648	0.140492	0.527602	0.696047	0.723494	0.783593	0.117101	-0.388287	0.665776
SAOUHSC_01592=SAOUHSC_01592	0.433338	0.699451	0.562218	0.657662	0.579258	-0.036154	0.0226556	0.21666	0.638521	0.546682	0.369681	0.297985	0.222949	0.243879	-0.292777	0.30114	-0.129028	-0.190573	-0.437023	0.559597	0.260607	0.613533	0.537172	0.0832259	0.365158	0.288174	0.02445	0.252127	0.0973603	-0.523167	-0.289083	-0.196984	-0.239269	0.0605964	-0.0267382	-0.123132	0.443899	0.459049	0.267254	0.403853	-0.261562	0.285559	0.220156	0.401894	0.46493	0.539855	-0.101672	-0.471575	0.443518
SAOUHSC_01598=SAOUHSC_01598	0.332178	0.325481	0.0214993	-0.195235	0.00836709	0.623814	0.165972	0.378795	0.566407	0.169832	0.637261	0.690654	0.709933	0.69916	0.308278	0.112689	0.424636	0.481963	-0.137744	0.19194	0.183927	0.265631	0.381864	0.612622	0.432873	0.0113307	0.782236	0.600583	0.577965	0.418669	-0.223245	0.429348	0.527131	0.655748	0.609528	0.739463	0.221354	0.138544	0.545174	0.687566	0.502496	0.00944181	0.61207	0.668498	0.682057	0.620431	0.453967	-0.325523	0.407034
SAOUHSC_01599=SAOUHSC_01599	0.718408	0.499713	0.514737	0.161286	0.425758	0.520544	0.346843	0.836657	0.797589	0.6762	0.855507	0.85708	0.863775	0.81477	0.154051	0.133713	0.40264	0.323451	-0.139548	0.706822	0.718578	0.595602	0.722172	0.799717	0.429328	-0.105704	0.642549	0.827985	-0.042807	0.156795	-0.091949	0.523538	0.537726	0.624429	0.535172	0.749421	0.402925	0.20057	0.336656	0.691259	0.504494	0.398836	0.670449	0.921164	0.886758	0.886522	0.436519	-0.587504	0.567703
SAOUHSC_01612=SAOUHSC_01612	0.125858	-0.0941204	-0.0193756	-0.283256	-0.0653884	0.294877	0.178481	0.295098	0.25994	0.120276	0.354268	0.487863	0.53216	0.432773	0.205747	0.0311512	0.440425	0.400081	0.42791	0.0347705	0.265153	-0.0957489	0.0815483	0.460023	0.0220635	-0.258869	0.515565	0.372738	-0.0533087	0.478982	0.324384	0.413739	0.520368	0.62256	0.419229	0.630918	0.234231	0.0390656	0.312913	0.538234	0.427354	-0.0656084	0.330465	0.42461	0.402445	0.368305	0.442857	-0.26707	0.526025
SAOUHSC_01613=SAOUHSC_01613	0.187392	-0.0593702	0.0934054	-0.275342	-0.0246857	0.284022	0.119115	0.376685	0.312841	0.255158	0.413125	0.511407	0.553549	0.444805	0.218138	-0.0372312	0.375828	0.311848	0.317854	0.158033	0.41881	0.0200127	0.16875	0.503862	-0.0251733	-0.344948	0.482684	0.461273	-0.140274	0.399225	0.25943	0.428675	0.530078	0.588442	0.349192	0.635289	0.22826	0.0182464	0.249887	0.501676	0.438527	-0.0566446	0.329051	0.499094	0.470535	0.444427	0.434157	-0.300544	0.492345
SAOUHSC_01614=SAOUHSC_01614	0.200557	-0.0179607	0.0756767	-0.29992	-0.0285482	0.231693	0.148063	0.376195	0.278868	0.257285	0.388188	0.466229	0.503387	0.421467	0.183472	-0.0952561	0.366475	0.28396	0.3242	0.149985	0.360426	-0.0117165	0.123617	0.438053	0.0647473	-0.298677	0.537781	0.459921	-0.230735	0.312636	0.256835	0.377623	0.502574	0.568399	0.326537	0.587887	0.235229	0.0365038	0.120858	0.410747	0.442116	0.0142601	0.378433	0.500569	0.450648	0.432286	0.331932	-0.351803	0.516441
SAOUHSC_01623=SAOUHSC_01623	-0.211638	-0.409866	-0.0977371	-0.151111	-0.173432	-0.122592	0.125295	-0.190389	-0.332838	-0.164398	-0.301972	-0.145382	-0.113584	-0.128784	-0.0385346	-0.11733	0.204331	0.17445	0.932185	-0.333715	-0.143016	-0.415551	-0.451428	-0.0863351	-0.101	0.249935	-0.218139	-0.387664	-0.251412	0.185644	0.868017	-0.156496	-0.125529	0.353043	0.0949075	-0.155436	0.183316	0.1112	0.0747475	0.0944144	-0.17021	0.146388	-0.210444	-0.267431	-0.25404	-0.256683	0.342544	0.129302	0.328868
SAOUHSC_01624=SAOUHSC_01624	-0.158615	-0.424675	-0.275154	-0.268336	-0.273438	0.0526552	0.228943	-0.141281	-0.370204	-0.364974	-0.286637	-0.105943	-0.0367997	-0.0378787	0.13518	0.0491911	0.429964	0.419738	0.878731	-0.480475	-0.243618	-0.482911	-0.468273	0.0318889	-0.0376567	0.262904	0.0535722	-0.393736	-0.0905792	0.397308	0.761907	0.039645	0.104979	0.362158	0.33294	0.0800675	0.158471	0.0963602	0.143938	0.160587	0.0731533	0.134403	-0.114091	-0.267849	-0.29274	-0.322592	0.45605	0.177503	0.275801
SAOUHSC_01625=SAOUHSC_01625	-0.019162	-0.150156	0.35056	0.108327	0.288695	0.205132	-0.105877	0.29817	0.328287	0.636045	0.436065	0.366888	0.316494	0.276826	0.0644312	-0.13926	-0.406206	-0.340898	0.0546525	0.35865	0.336235	0.462412	0.443525	0.284808	0.416569	0.338192	0.102258	0.409992	0.0551003	-0.00284609	0.221736	0.12142	0.0919354	0.341138	0.0504915	-0.032985	-0.312529	-0.43068	-0.242109	0.0914495	0.0454227	0.188569	0.627089	0.479527	0.502985	0.534718	0.120101	0.145802	0.0701543
SAOUHSC_01627=SAOUHSC_01627	0.127015	0.178141	0.1126	0.282053	0.191447	-0.210238	0.276627	0.0893626	-0.138183	0.102585	-0.0496763	-0.083607	-0.117858	-0.0345086	-0.11242	-0.428071	-0.0419128	-0.0534253	0.101156	0.294397	-0.102281	-0.0187691	-0.0999809	-0.176002	0.0379505	0.0662254	-0.402417	0.00511911	-0.303064	-0.300241	0.014569	-0.160859	-0.298145	-0.108684	-0.212963	-0.371324	0.0393907	0.114025	-0.161654	-0.421067	-0.163862	0.568034	-0.182848	-0.0854993	-0.0923199	-0.0769803	-0.320227	-0.156262	-0.174756
SAOUHSC_01635=SAOUHSC_01635	0.469078	0.558593	0.148976	0.146452	0.248433	0.310253	0.322433	0.390059	0.316629	0.121908	0.512325	0.46998	0.479628	0.571449	0.454683	-0.0798199	0.28977	0.34504	-0.424961	0.375369	0.138452	0.44475	0.415829	0.381824	0.405849	0.0147989	0.497581	0.491421	0.470114	-0.0288373	-0.599809	0.496749	0.458756	0.153358	0.34826	0.373909	0.112892	0.156827	0.305701	0.208584	0.508679	0.353117	0.443429	0.467906	0.411227	0.386075	0.130467	-0.2117	0.0609863
SAOUHSC_01661=SAOUHSC_01661	0.37905	0.246493	-0.0177059	-0.174355	-0.0670792	0.644394	0.226757	0.429273	0.2754	-0.0491529	0.482535	0.470492	0.51311	0.560611	0.413624	-0.0175206	0.37335	0.479237	-0.428192	0.226672	0.180761	0.328599	0.301852	0.561869	0.244978	-0.0729441	0.449165	0.472505	0.562196	0.454137	-0.555831	0.432252	0.387518	0.16739	0.500359	0.614319	-0.0826671	-0.0451846	0.402597	0.184848	0.436841	0.138157	0.290617	0.397781	0.372853	0.260631	0.34873	-0.0474071	-0.285711
SAOUHSC_01662=SAOUHSC_01662	0.268909	0.448421	0.0783807	0.101182	-0.00679416	-0.0776364	0.256014	-0.0672985	0.196943	-0.00346844	0.0156624	0.0723565	0.0679159	0.112651	-0.172516	0.0750265	0.433846	0.373084	0.341634	0.00977912	-0.0290308	-0.0683567	-0.0464674	0.0820401	0.0992185	0.0633262	-0.148821	-0.113104	0.019744	-0.221506	0.285224	-0.142164	-0.193099	0.323497	0.204525	0.0400602	0.765738	0.743636	0.482946	0.526751	-0.153425	0.161119	-0.27613	-0.0301833	0.021687	0.0226428	0.196775	-0.268371	0.580817
SAOUHSC_01666=SAOUHSC_01666	-0.0831877	0.0607299	-0.126462	0.28562	-0.0306307	0.0109382	-0.0618128	-0.300519	-0.0596251	-0.0810794	-0.26182	-0.234405	-0.238788	-0.176202	-0.0459755	0.112179	0.0553373	0.106099	0.00869654	-0.132612	-0.504171	-0.0500279	-0.219986	-0.16555	0.000402742	0.580438	-0.371965	-0.40252	0.339455	-0.147304	0.093215	-0.423016	-0.465278	0.0260012	0.0143533	-0.447457	0.225699	0.388836	0.283629	-0.0265238	-0.348936	0.379136	-0.323927	-0.286379	-0.180914	-0.174595	0.00121887	0.0410527	-0.114215
SAOUHSC_01668=era	0.630191	0.343586	0.702134	0.34619	0.634732	0.0912706	0.558702	0.728999	0.225511	0.368328	0.494496	0.48166	0.467483	0.511255	0.02106	-0.00729147	0.0709951	-0.00464001	0.167907	0.586886	0.816409	0.520067	0.582028	0.365518	0.4903	0.00807608	0.287473	0.422078	-0.36603	-0.10114	0.107187	0.509968	0.41104	0.127089	0.220032	0.321925	0.0276794	-0.142185	-0.11529	0.22747	0.295332	0.419091	0.549474	0.478194	0.348029	0.394521	0.332892	-0.168988	0.384362
SAOUHSC_01670=SAOUHSC_01670	0.640566	0.427296	0.634678	0.239681	0.553984	0.149532	0.480675	0.702759	0.385638	0.412164	0.572756	0.541076	0.5289	0.571634	0.0169857	0.13523	0.140266	0.0499831	0.0740456	0.51532	0.731195	0.56332	0.596016	0.420969	0.651063	0.0949273	0.548978	0.490959	-0.287444	-0.108571	0.02972	0.450298	0.429454	0.207684	0.347587	0.434376	0.147249	-0.0229327	-0.100198	0.365627	0.318219	0.343324	0.701308	0.603157	0.468989	0.50479	0.29913	-0.259497	0.54003
SAOUHSC_01682=SAOUHSC_01682	0.56549	0.244799	0.108915	-0.143317	0.0671004	0.759769	0.490048	0.693167	0.417114	0.29319	0.652209	0.712429	0.767402	0.790798	0.459569	-0.134855	0.654984	0.687474	0.164313	0.375252	0.341943	0.241477	0.39905	0.841142	0.401152	0.0719769	0.543163	0.604541	0.292192	0.470254	0.124439	0.63248	0.617117	0.813948	0.745013	0.746231	0.271385	0.135318	0.437694	0.553941	0.711439	0.582779	0.515971	0.645471	0.623648	0.567218	0.682249	-0.269848	0.256617
SAOUHSC_01683=dnaK	0.604825	0.2883	0.109419	-0.100411	-0.0324148	0.518052	0.290778	0.521342	0.395149	0.229801	0.358029	0.436089	0.52886	0.52596	0.30385	0.198814	0.823327	0.698796	0.0717667	0.208857	0.230856	0.178656	0.116981	0.661035	0.132062	0.1106	0.535689	0.2862	-0.042175	0.280824	0.0973088	0.239644	0.348323	0.573564	0.665646	0.630932	0.669812	0.590091	0.470093	0.529427	0.423652	0.561741	0.149441	0.464628	0.425881	0.380992	0.592931	-0.52488	0.425023
SAOUHSC_01684=SAOUHSC_01684	0.246313	-0.0476448	0.211928	-0.0457462	0.0858334	0.407066	0.115324	0.38499	0.312487	0.423559	0.418355	0.416733	0.455985	0.408131	0.402803	0.0967368	0.235026	0.262965	0.218196	0.187826	0.440463	0.354543	0.456773	0.661573	0.186763	0.1259	0.153612	0.286224	0.193779	0.187886	0.365565	0.52988	0.463867	0.53547	0.464031	0.389969	0.155593	-0.0260717	0.193768	0.560064	0.447829	0.210635	0.343398	0.376665	0.376922	0.382329	0.644068	0.224768	0.237642
SAOUHSC_01690=holA	0.781953	0.563718	0.651061	0.0809754	0.406328	0.394578	0.392113	0.837559	0.54641	0.5641	0.736472	0.680177	0.677688	0.7135	0.111706	-0.183186	0.255287	0.173221	-0.163887	0.742149	0.869012	0.630141	0.65697	0.640128	0.454195	-0.163088	0.447141	0.745595	-0.160222	-0.0365041	-0.162787	0.453241	0.41888	0.398077	0.340777	0.594345	0.265695	0.110118	0.129647	0.402892	0.405478	0.404651	0.532596	0.7699	0.693579	0.688684	0.407778	-0.459582	0.377583
SAOUHSC_01697=SAOUHSC_01697	0.481628	0.481107	0.327155	0.213211	0.380353	0.509723	0.160336	0.515705	0.626122	0.282224	0.702263	0.703437	0.702273	0.686717	0.296954	0.282873	0.18505	0.231522	-0.5315	0.464884	0.44041	0.605935	0.683196	0.559302	0.374131	-0.0485369	0.676895	0.641177	0.554684	0.215142	-0.574311	0.539779	0.557453	0.28171	0.421122	0.628736	0.0594594	0.00632605	0.489823	0.576694	0.463148	0.0311829	0.635245	0.694536	0.684117	0.667651	0.348909	-0.303501	0.239136
SAOUHSC_01698=SAOUHSC_01698	0.435964	0.392946	0.302333	0.211506	0.336735	0.362598	0.139527	0.399798	0.401853	0.11692	0.42882	0.391554	0.397151	0.409017	0.150806	0.457765	0.0934529	0.107775	-0.502625	0.263521	0.421302	0.509907	0.611596	0.381111	0.351873	0.0316249	0.519236	0.323608	0.380633	0.0739047	-0.446003	0.446525	0.447648	0.00715124	0.333738	0.472991	-0.00131846	-0.0470945	0.225541	0.450693	0.358629	-0.0667093	0.476976	0.394852	0.351519	0.365092	0.308496	-0.0715578	0.138603
SAOUHSC_01699=SAOUHSC_01699	0.294033	0.181221	-0.0107753	-0.117825	-0.0317473	0.444987	0.119699	0.231125	0.33674	-0.0962541	0.352014	0.409474	0.475564	0.457609	0.387387	0.535816	0.48739	0.509012	-0.174664	-0.0823869	0.160484	0.28337	0.271204	0.516231	0.243056	0.0682997	0.686497	0.204794	0.50192	0.390087	-0.255935	0.439897	0.513109	0.225011	0.631059	0.667858	0.225365	0.181256	0.503658	0.623242	0.409984	-0.135406	0.352015	0.331524	0.286647	0.225939	0.526587	-0.0120012	0.274758
SAOUHSC_01700=SAOUHSC_01700	-0.177638	-0.434218	-0.539478	-0.262796	-0.392792	0.547978	0.002995	-0.0713941	-0.0222443	-0.332653	-0.050252	0.0521592	0.139293	0.111203	0.339244	0.521476	0.445434	0.556853	0.10629	-0.490724	-0.52398	-0.178942	-0.236253	0.327065	0.108224	0.498533	0.377294	-0.19505	0.51531	0.728866	0.10661	0.0711666	0.140865	0.205256	0.646488	0.315609	-0.0959395	-0.0416123	0.286963	0.156795	0.18104	0.0955672	0.122341	-0.0735649	-0.0580053	-0.161216	0.353228	0.295503	-0.25999
SAOUHSC_01701=SAOUHSC_01701	0.332092	0.179613	-0.00372011	-0.0572652	0.130609	0.555378	0.294495	0.450284	0.489045	0.16793	0.552263	0.607283	0.639366	0.589715	0.277103	0.402695	0.440381	0.466793	0.0100593	0.121427	0.238558	0.181424	0.495948	0.639079	0.398038	-0.000193252	0.738388	0.467609	0.344044	0.424228	0.0263443	0.651057	0.700747	0.566205	0.662071	0.756254	0.166163	-0.00518194	0.327231	0.729932	0.662302	0.0365438	0.653093	0.547052	0.520539	0.511842	0.46225	-0.14928	0.427958
SAOUHSC_01722=alaS	0.460263	0.259147	-0.0311929	-0.0611422	0.026978	0.701364	0.328744	0.47909	0.537908	0.11645	0.538389	0.661742	0.725808	0.668973	0.332881	0.352616	0.74181	0.747379	0.0217742	0.173851	0.204552	0.122781	0.360726	0.761172	0.165861	-0.0583957	0.630568	0.444572	0.423034	0.566664	0.00651987	0.558425	0.609252	0.712463	0.758914	0.846859	0.446105	0.316727	0.722632	0.836249	0.614178	0.199991	0.355975	0.538298	0.559353	0.510209	0.655277	-0.372772	0.421803
SAOUHSC_01727=SAOUHSC_01727	0.606742	0.488219	0.716324	0.427207	0.607826	0.299152	0.332832	0.631211	0.668162	0.499562	0.686215	0.752574	0.721037	0.685518	-0.092826	0.205392	0.166005	0.115881	0.00824264	0.667939	0.741082	0.622782	0.627364	0.505424	0.396606	0.0432985	0.36083	0.567224	0.0352209	0.0872188	-0.0313549	0.262108	0.226224	0.431304	0.323999	0.458063	0.328607	0.184528	0.51295	0.678838	0.0512729	0.242569	0.496432	0.708523	0.713859	0.721697	0.459446	-0.506806	0.630926
SAOUHSC_01737=aspS	0.303898	0.202489	0.0201808	0.245703	0.199174	0.658214	0.383399	0.32745	0.452921	0.139719	0.457019	0.496959	0.499212	0.530087	0.169669	0.454322	0.345032	0.491124	0.0635081	0.126388	-0.0292442	0.306205	0.478902	0.593781	0.610786	0.588023	0.267411	0.201978	0.690796	0.363588	0.139535	0.353853	0.228996	0.522695	0.727277	0.365548	0.135037	0.0870152	0.492451	0.654805	0.2747	0.396696	0.478685	0.322789	0.38368	0.354474	0.506311	0.136962	0.139169
SAOUHSC_01741=SAOUHSC_01741	0.500823	0.22028	0.164059	0.30427	0.400299	0.735018	0.588702	0.642314	0.422851	0.0982555	0.620982	0.754839	0.785912	0.765606	0.359482	0.313234	0.508708	0.610409	0.0709517	0.37079	0.326123	0.278647	0.594186	0.734294	0.342434	0.109676	0.471925	0.465408	0.548493	0.610891	0.00610103	0.793485	0.693839	0.592747	0.713992	0.704718	0.0503699	-0.0730274	0.654901	0.690951	0.652029	0.408145	0.554816	0.515342	0.523646	0.502136	0.691405	-0.139992	0.200896
SAOUHSC_01742=SAOUHSC_01742	0.418425	0.0698635	0.0727589	0.0604156	0.222838	0.788633	0.562385	0.615272	0.367104	0.0786327	0.586395	0.72371	0.763323	0.738373	0.330684	0.239572	0.538507	0.639347	0.280052	0.235119	0.319805	0.148684	0.497548	0.773226	0.3912	0.125535	0.508006	0.443489	0.475092	0.708528	0.241745	0.762287	0.695967	0.732451	0.781461	0.767989	0.0366774	-0.133408	0.550698	0.718537	0.667631	0.329611	0.584184	0.498148	0.502764	0.465489	0.774193	-0.0539885	0.249952
SAOUHSC_01746=SAOUHSC_01746	0.296401	-0.0856306	0.0993066	-0.237558	-0.0849183	0.268513	0.187484	0.433609	0.220778	0.329991	0.306764	0.364504	0.436717	0.369176	0.291019	-0.056849	0.519923	0.417884	0.375707	0.167507	0.346158	0.0754675	0.0584366	0.564295	-0.027727	-0.123887	0.285135	0.310757	-0.337852	0.279777	0.376902	0.309077	0.355622	0.506497	0.424736	0.484947	0.371979	0.202085	0.129169	0.315285	0.368304	0.338988	0.141005	0.384294	0.330157	0.293885	0.444692	-0.221576	0.331002
SAOUHSC_01750=ruvB	0.760234	0.745274	0.81107	0.518276	0.755356	0.288514	0.460166	0.765196	0.789611	0.645255	0.824848	0.817692	0.749945	0.760416	-0.206398	0.114508	0.0878436	0.0324055	-0.122864	0.858864	0.810995	0.717154	0.833101	0.506829	0.640657	0.0322863	0.403504	0.736955	-0.0254236	-0.131014	-0.124865	0.317555	0.243523	0.441985	0.291704	0.448347	0.343572	0.182861	0.343693	0.66825	0.134733	0.360464	0.672709	0.834127	0.825592	0.865057	0.285975	-0.610311	0.683312
SAOUHSC_01751=ruvA	0.748106	0.522736	0.810645	0.328247	0.655363	0.252384	0.392903	0.834151	0.57275	0.601795	0.703382	0.664474	0.637492	0.649583	-0.0768522	0.0955895	0.0672935	-0.0421324	-0.119519	0.749666	0.929457	0.709738	0.741922	0.50191	0.567555	-0.000675657	0.505775	0.655009	-0.292235	-0.10611	-0.0842204	0.387789	0.372495	0.265847	0.270306	0.482616	0.173245	-0.00747833	0.0105143	0.426324	0.25305	0.349651	0.69073	0.765201	0.67199	0.712171	0.336022	-0.461233	0.529867
SAOUHSC_01753=obgE	0.671035	0.638932	0.442834	0.342323	0.531429	0.520193	0.469362	0.75464	0.874853	0.513954	0.898824	0.899746	0.860887	0.844432	-0.0529698	0.303908	0.304327	0.307249	-0.25981	0.696179	0.504328	0.601029	0.769426	0.670053	0.668839	0.0229105	0.65454	0.828302	0.186723	0.19247	-0.30767	0.422479	0.367952	0.473909	0.558398	0.68824	0.279503	0.146464	0.417106	0.675114	0.320634	0.325648	0.76462	0.880918	0.87196	0.850933	0.198119	-0.570751	0.487065
SAOUHSC_01759=SAOUHSC_01759	0.379613	0.435575	0.473733	0.495883	0.661586	0.246888	0.432694	0.538797	0.34224	0.357208	0.580874	0.579405	0.49214	0.526241	-0.0706944	-0.342467	-0.213687	-0.123245	-0.149938	0.749855	0.461083	0.361007	0.648303	0.209714	0.364446	-0.11828	0.0360778	0.621488	0.201602	-0.0140779	-0.212612	0.430268	0.270371	0.283136	-0.0401884	0.136111	-0.240646	-0.310287	0.159395	0.145543	0.256885	0.339756	0.514822	0.505256	0.537418	0.585144	0.0305989	-0.304423	0.0677187
SAOUHSC_01766=SAOUHSC_01766	0.329729	-0.0893404	0.0236412	-0.238162	-0.107131	0.672741	0.0490578	0.490085	0.372264	0.333079	0.48719	0.500547	0.6024	0.554335	0.685451	0.239503	0.53014	0.541032	-0.068641	0.10653	0.273992	0.409137	0.324119	0.845453	0.18162	0.204046	0.591391	0.385282	0.320948	0.46826	0.0211222	0.547959	0.608118	0.516546	0.730604	0.661367	0.167523	0.0612479	0.294973	0.468648	0.629298	0.335929	0.439948	0.52704	0.481968	0.419711	0.700374	0.0652402	0.0674601
SAOUHSC_01767=valS	0.273273	-0.0194196	0.0939127	-0.0485416	0.0119042	0.466101	0.191061	0.328469	0.328657	0.350283	0.351714	0.471531	0.535728	0.491407	0.408548	0.0702349	0.566065	0.546095	0.476687	0.113739	0.162462	0.137875	0.149605	0.641093	0.150487	0.313054	0.299626	0.211324	0.18978	0.322767	0.535149	0.322149	0.372933	0.845772	0.606124	0.402078	0.48449	0.343091	0.500557	0.662536	0.388486	0.493327	0.265827	0.415525	0.446109	0.433456	0.741982	-0.162078	0.515903
SAOUHSC_01772=SAOUHSC_01772	0.802703	0.606448	0.291107	0.471386	0.498861	0.684537	0.627584	0.765582	0.60745	0.187514	0.625048	0.661801	0.680344	0.731358	0.0731761	0.541412	0.56584	0.566109	-0.352494	0.523424	0.266137	0.483315	0.617795	0.645091	0.595173	0.313075	0.60761	0.467832	0.298236	0.303826	-0.350684	0.42985	0.367898	0.292898	0.722948	0.633735	0.281749	0.25551	0.482639	0.518566	0.413388	0.666216	0.546651	0.581423	0.547724	0.525606	0.364802	-0.484878	0.182146
SAOUHSC_01773=SAOUHSC_01773	0.568747	0.0838094	0.14625	0.102695	0.223498	0.707048	0.56997	0.704022	0.289762	0.0431021	0.445026	0.552254	0.621338	0.639293	0.225866	0.418819	0.628011	0.622288	0.133719	0.218466	0.256398	0.243666	0.293187	0.668533	0.473587	0.37032	0.644546	0.297504	0.100256	0.62133	0.094334	0.444079	0.453314	0.40665	0.806088	0.678933	0.099475	0.0149816	0.31268	0.382282	0.445982	0.602281	0.524564	0.450331	0.373078	0.314165	0.616108	-0.224692	0.137834
SAOUHSC_01774=hemC	0.204873	0.0284704	-0.131812	-0.329765	-0.10783	0.514426	0.371486	0.418262	0.3059	-0.00754227	0.483331	0.479509	0.488614	0.480796	0.049032	0.138824	0.311097	0.393945	0.0982317	0.0507439	0.182605	0.0451689	0.298626	0.53002	0.485036	-0.113145	0.513695	0.47312	0.149333	0.53187	0.00790972	0.445328	0.391123	0.323209	0.579609	0.697002	-0.114364	-0.250016	0.0375144	0.331362	0.400637	-0.07968	0.518623	0.386075	0.337256	0.247531	0.197226	0.0633013	0.0377915
SAOUHSC_01776=hemA	0.765291	0.684018	0.58814	0.646339	0.690961	0.506096	0.548338	0.69458	0.707898	0.517466	0.690875	0.684392	0.650737	0.708919	-0.0202907	0.391571	0.277307	0.291503	-0.138962	0.666383	0.462029	0.689758	0.816545	0.610659	0.73994	0.491896	0.306101	0.457187	0.313255	-0.0549365	-0.0295915	0.359632	0.222821	0.46611	0.564901	0.347881	0.379892	0.291558	0.44557	0.709759	0.232406	0.687445	0.604571	0.626327	0.644564	0.684511	0.444646	-0.33216	0.454811
SAOUHSC_01778=clpX	0.662502	0.42707	0.374753	0.654771	0.639822	0.347071	0.803924	0.576962	0.246405	-0.0776202	0.295107	0.4512	0.458784	0.495569	-0.137856	0.53493	0.501422	0.475775	0.23774	0.35804	0.325568	0.159774	0.428117	0.343903	0.367656	0.240585	0.225316	0.0744503	0.048271	0.264755	0.166965	0.424812	0.302149	0.244303	0.513888	0.394212	0.292417	0.208101	0.515532	0.55697	0.230568	0.554365	0.261824	0.20167	0.172673	0.205914	0.491686	-0.346831	0.407963
SAOUHSC_01786=infC	0.659692	0.458968	0.349802	0.431889	0.470716	0.610486	0.548633	0.686564	0.752066	0.398912	0.75974	0.852925	0.870739	0.840165	0.205581	0.497228	0.602616	0.621746	0.0290508	0.519298	0.366258	0.537616	0.633689	0.813871	0.501828	0.266462	0.507007	0.546935	0.343229	0.367824	-0.0180122	0.510013	0.416374	0.603797	0.793101	0.665268	0.463656	0.34128	0.723366	0.841615	0.367636	0.558416	0.550162	0.699953	0.710586	0.678343	0.565047	-0.380234	0.496802
SAOUHSC_01787=SAOUHSC_01787	0.275546	0.223168	0.186362	-0.137072	0.138395	0.499141	0.116669	0.526751	0.602411	0.585608	0.792112	0.771925	0.757169	0.698809	0.359399	-0.329162	0.139532	0.204625	-0.0912366	0.529069	0.445348	0.373641	0.575976	0.678874	0.276369	-0.266344	0.444933	0.870931	0.303022	0.24202	-0.102288	0.584906	0.570577	0.718955	0.334639	0.588788	0.0471585	-0.12302	0.268162	0.491734	0.588787	0.127019	0.633437	0.803451	0.831301	0.807632	0.292815	-0.253638	0.264352
SAOUHSC_01788=thrS	0.362733	0.21709	-0.00752282	-0.0134248	-0.00997891	0.607365	0.129296	0.317338	0.444502	0.264438	0.425085	0.530998	0.602445	0.57732	0.540674	0.111631	0.658538	0.665715	0.0287651	0.170248	0.0360736	0.202203	0.216486	0.671258	0.0887879	0.214561	0.457816	0.3199	0.527201	0.337042	0.060686	0.376788	0.461544	0.78801	0.630822	0.513963	0.524682	0.473258	0.732998	0.691396	0.526387	0.462798	0.246553	0.488448	0.541855	0.513797	0.677539	-0.335421	0.383458
SAOUHSC_01791=SAOUHSC_01791	0.707716	0.458848	0.710427	0.242353	0.55558	0.495711	0.348835	0.873587	0.704786	0.775121	0.823541	0.744948	0.712053	0.722732	-0.0102339	0.0432605	0.058926	0.0172295	-0.119968	0.769301	0.850193	0.74984	0.858794	0.700591	0.701594	0.171116	0.452238	0.752928	-0.0845387	-0.0269546	0.0454815	0.420846	0.365046	0.511632	0.41593	0.505621	0.138978	-0.0641927	0.00713209	0.522593	0.341496	0.465841	0.800821	0.855214	0.814863	0.845283	0.417534	-0.321655	0.421625
SAOUHSC_01792=SAOUHSC_01792	0.80716	0.664962	0.902669	0.483456	0.70702	0.177571	0.478082	0.798495	0.576968	0.696002	0.682227	0.620929	0.56857	0.630449	-0.167863	-0.0999684	0.048975	-0.0413067	-0.0325156	0.882242	0.86979	0.765139	0.709729	0.455289	0.612078	0.144314	0.152966	0.597713	-0.292564	-0.306899	-0.000826119	0.198544	0.075798	0.291877	0.197998	0.234237	0.322567	0.191126	0.0879448	0.361732	0.0305819	0.616879	0.497534	0.690843	0.641733	0.67994	0.278402	-0.466122	0.488953
SAOUHSC_01795=coaE	0.691929	0.55735	0.570378	0.140781	0.401811	0.606819	0.240842	0.7942	0.84283	0.777211	0.912365	0.823347	0.802362	0.818587	0.154354	0.0418039	0.186309	0.179349	-0.313337	0.733184	0.669729	0.813353	0.81756	0.797392	0.71152	0.201921	0.575651	0.843308	0.20272	0.0173009	-0.19432	0.377821	0.352363	0.587422	0.530991	0.584006	0.261949	0.121792	0.224191	0.599598	0.370366	0.453978	0.791219	0.947602	0.935839	0.923445	0.401518	-0.380612	0.388045
SAOUHSC_01807=SAOUHSC_01807	0.489108	0.385329	0.436311	0.352584	0.27733	0.199153	0.104298	0.303149	0.602007	0.501221	0.318733	0.312782	0.324332	0.328943	-0.104568	0.592626	0.340987	0.231754	0.029189	0.252345	0.217761	0.561533	0.302751	0.422592	0.472334	0.652636	0.22888	0.0616936	-0.0387374	-0.176058	0.20111	-0.219448	-0.202062	0.309468	0.490081	0.126363	0.702208	0.656357	0.334044	0.60548	-0.226366	0.498757	0.216474	0.386467	0.399876	0.407452	0.358588	-0.299325	0.590738
SAOUHSC_01808=SAOUHSC_01808	-0.176977	-0.394961	-0.0743756	-0.163768	-0.129434	-0.120031	0.247939	-0.118448	-0.373739	-0.21483	-0.274956	-0.141262	-0.123307	-0.121814	-0.122916	-0.128069	0.14746	0.135044	0.96702	-0.315032	-0.0461795	-0.434351	-0.358759	-0.0877165	0.00138575	0.176196	-0.235919	-0.356064	-0.310158	0.192932	0.895848	-0.0504476	-0.0725296	0.290908	0.0958638	-0.105816	0.0639936	-0.0418482	-0.0560439	0.0710301	-0.120225	0.0838665	-0.141436	-0.29231	-0.302097	-0.300582	0.313212	0.22824	0.282177
SAOUHSC_01809=SAOUHSC_01809	-0.261012	-0.40444	-0.156115	-0.232574	-0.211891	-0.155936	0.206269	-0.22788	-0.466167	-0.286559	-0.333683	-0.216877	-0.202943	-0.180439	-0.0613138	-0.260653	0.0949992	0.118205	0.952414	-0.380013	-0.127864	-0.490715	-0.406212	-0.15151	-0.0359989	0.140042	-0.327364	-0.398295	-0.195245	0.144243	0.861206	-0.0400347	-0.0815016	0.267858	0.0291687	-0.18076	0.00947281	-0.0690222	-0.0668225	0.00969653	-0.101585	0.0214135	-0.209793	-0.380259	-0.378431	-0.37952	0.279238	0.339734	0.191786
SAOUHSC_01811=SAOUHSC_01811	0.795228	0.563022	0.655443	0.346507	0.638752	0.572605	0.545701	0.962473	0.687607	0.617212	0.885239	0.864304	0.834122	0.851079	0.0394086	-0.0163887	0.198924	0.185137	-0.180332	0.870538	0.8069	0.664033	0.858375	0.714081	0.617245	-0.00655385	0.494928	0.851943	0.0169347	0.135223	-0.151889	0.573548	0.484134	0.505617	0.444243	0.62687	0.102395	-0.0694026	0.215312	0.49578	0.466304	0.542099	0.769292	0.878109	0.838772	0.850507	0.393625	-0.487019	0.338902
SAOUHSC_01827=SAOUHSC_01827	0.462617	0.565926	0.382946	0.1425	0.394079	0.339945	0.24342	0.617578	0.712144	0.545882	0.849224	0.734551	0.667579	0.664458	0.0119942	-0.120796	-0.061347	-0.00980085	-0.49509	0.720805	0.540944	0.602726	0.771404	0.500966	0.51914	-0.294997	0.430379	0.922099	0.17403	-0.0133811	-0.543061	0.442511	0.341207	0.234089	0.200174	0.509005	-0.0446654	-0.148749	0.0856087	0.311953	0.337627	0.0639092	0.68009	0.794338	0.780471	0.760894	-0.0993306	-0.336575	0.133964
SAOUHSC_01837=SAOUHSC_01837	0.599245	0.446745	0.377731	0.100882	0.397577	0.547899	0.444609	0.756235	0.720195	0.454391	0.864465	0.902057	0.896568	0.855549	0.160997	0.144212	0.379271	0.37521	-0.0446143	0.577772	0.616447	0.466286	0.70562	0.748227	0.518663	-0.155174	0.727645	0.830525	0.158846	0.323859	-0.114262	0.653382	0.645451	0.62962	0.585425	0.826836	0.22704	0.0240816	0.392617	0.731429	0.569704	0.205169	0.775347	0.868125	0.833069	0.814269	0.425439	-0.45549	0.549338
SAOUHSC_01839=SAOUHSC_01839	-0.0433266	-0.243205	0.128387	-0.106147	-0.0214768	0.103383	0.079823	0.0173785	-0.0240528	0.111775	0.0233608	0.139964	0.157927	0.109352	0.0738777	-0.0679661	0.137339	0.140607	0.737056	-0.0972195	0.248493	-0.106875	0.013484	0.226494	-0.0171296	0.123132	-0.129091	-0.0970326	0.0156811	0.180936	0.79763	0.165185	0.156635	0.573812	0.191388	0.0921765	0.198435	0.0296009	0.239703	0.492679	0.0714926	0.0024885	0.0214829	0.0199774	0.0660549	0.0886347	0.619287	0.17639	0.457394
SAOUHSC_01856=murC	0.620679	0.57877	0.557628	0.234579	0.459563	0.462584	0.253017	0.761546	0.902561	0.819383	0.954153	0.8537	0.805243	0.788139	0.0456908	0.0130923	0.0923352	0.0966944	-0.348686	0.823322	0.64964	0.796829	0.839278	0.728398	0.626179	0.00718186	0.442453	0.929006	0.103405	-0.0251307	-0.28903	0.357855	0.267486	0.471757	0.403223	0.528693	0.226194	0.0823775	0.204428	0.525142	0.270783	0.368296	0.72927	0.947292	0.948607	0.932138	0.153003	-0.416324	0.340798
SAOUHSC_01859=SAOUHSC_01859	0.596427	0.607063	0.460975	0.180012	0.387865	0.51161	0.142222	0.695507	0.907438	0.713983	0.871789	0.76426	0.71816	0.691375	-0.0436294	0.133443	0.0739094	0.0651675	-0.554819	0.739032	0.591509	0.70376	0.831424	0.65784	0.538121	-0.0803958	0.512189	0.877891	0.165548	-0.00171206	-0.422625	0.305835	0.274358	0.399181	0.354928	0.581155	0.206017	0.0815977	0.20415	0.541878	0.292297	0.188614	0.67522	0.888906	0.905864	0.898778	0.103452	-0.486718	0.287319
SAOUHSC_01866=SAOUHSC_01866	0.824079	0.600638	0.550655	0.376297	0.539573	0.15439	0.76372	0.718025	0.274166	0.157496	0.427106	0.490742	0.503622	0.580385	-0.0522058	0.0891485	0.525975	0.398181	0.198716	0.543741	0.572794	0.31967	0.359554	0.373252	0.42969	-0.000430666	0.358998	0.340125	-0.362395	-0.0282365	0.0293716	0.36241	0.296484	0.216025	0.399634	0.441901	0.455777	0.354425	0.243003	0.344223	0.257051	0.634497	0.298942	0.423769	0.308164	0.318561	0.33667	-0.554485	0.531471
SAOUHSC_01871=SAOUHSC_01871	0.630038	0.481204	0.521859	0.10837	0.40757	0.575799	0.269153	0.808048	0.82376	0.764381	0.955117	0.896215	0.878031	0.858145	0.22878	-0.0248447	0.201028	0.201825	-0.232541	0.743212	0.697011	0.735746	0.816677	0.818676	0.605918	0.0126818	0.611513	0.928931	0.170159	0.111577	-0.178118	0.530219	0.502879	0.634453	0.508905	0.663874	0.202917	0.0247963	0.243932	0.611124	0.490139	0.375506	0.823242	0.984985	0.965986	0.953267	0.386301	-0.39094	0.415408
SAOUHSC_01875=leuS	0.463239	0.181986	0.208951	0.070622	0.201157	0.868112	0.273404	0.647117	0.599665	0.461761	0.724914	0.770334	0.79663	0.782381	0.395561	0.0641927	0.392784	0.485524	-0.0610386	0.456014	0.327924	0.466672	0.572044	0.855856	0.441135	0.318074	0.462241	0.613551	0.562191	0.495842	0.0323991	0.498124	0.46712	0.794715	0.698362	0.611319	0.115236	0.0104593	0.533192	0.619704	0.518769	0.53139	0.613404	0.715411	0.76647	0.721822	0.691042	-0.184464	0.141334
SAOUHSC_01908=SAOUHSC_01908	0.7092	0.741962	0.548622	0.374819	0.575657	0.425493	0.473707	0.753751	0.748497	0.511205	0.87405	0.782544	0.723398	0.766512	-0.0184604	0.0788643	0.0961864	0.137697	-0.44419	0.797303	0.632203	0.733958	0.885971	0.592025	0.677986	-0.0686463	0.404324	0.824024	0.227623	-0.0411077	-0.48221	0.485179	0.323431	0.238361	0.372733	0.531415	0.11132	0.0163417	0.246806	0.468691	0.314629	0.30549	0.673936	0.773322	0.74915	0.73885	0.108132	-0.347731	0.223454
SAOUHSC_01909=SAOUHSC_01909	0.104751	-0.260468	-0.34585	-0.214063	-0.198911	0.78969	0.197075	0.328458	0.223953	-0.0146342	0.342239	0.480086	0.573005	0.503029	0.569672	0.219776	0.630538	0.730598	0.138212	-0.0658803	-0.135918	-0.0600902	0.0928811	0.707039	0.0270287	0.151579	0.488091	0.272729	0.527996	0.842905	0.130261	0.532658	0.572993	0.649096	0.748068	0.654807	0.0231212	-0.0454604	0.523488	0.432694	0.634528	0.312423	0.310999	0.330252	0.358595	0.274682	0.619376	0.00326508	-0.0742701
SAOUHSC_01915=SAOUHSC_01915	-0.267627	-0.49586	-0.308273	-0.264759	-0.156302	0.144998	0.0369035	0.00301623	-0.260927	-0.175565	0.0213425	0.0587551	0.113908	0.0471466	0.549836	0.000532894	0.0457449	0.156566	0.231665	-0.272145	0.00989258	-0.163826	0.0738163	0.231831	-0.166221	-0.220639	0.138684	0.0251185	0.230447	0.411246	0.178488	0.696956	0.655021	0.0903975	0.188385	0.265236	-0.432751	-0.542218	-0.109448	0.0384356	0.60422	-0.233023	0.204776	-0.0723342	-0.125832	-0.132208	0.270782	0.585351	-0.227623
SAOUHSC_01916=SAOUHSC_01916	0.0106481	-0.0980733	-0.147008	-0.0846258	0.0745232	0.578412	0.159291	0.304609	0.153479	-0.0158816	0.487394	0.491452	0.504248	0.496654	0.563181	-0.0267088	0.0171349	0.230502	-0.259814	0.118359	0.0651412	0.229008	0.440575	0.466897	0.280487	-0.0231526	0.46271	0.484	0.747726	0.540799	-0.358638	0.748139	0.682436	0.243002	0.389083	0.477788	-0.552515	-0.585185	0.174979	0.153841	0.667408	-0.029689	0.631626	0.373295	0.361307	0.311674	0.27371	0.315005	-0.337497
SAOUHSC_01928=SAOUHSC_01928	0.145608	0.173728	0.126156	0.0768331	0.180284	0.147334	0.330849	0.197996	0.388353	0.233244	0.411012	0.533682	0.507748	0.451408	-0.0310011	-0.0213619	0.29234	0.310747	0.551758	0.200389	0.183694	-0.013304	0.218847	0.340588	0.230749	-0.0652443	0.169441	0.341804	0.0929909	0.197327	0.432867	0.27334	0.233078	0.692787	0.323756	0.335278	0.378459	0.205987	0.466354	0.676581	0.159451	0.0796763	0.292046	0.38403	0.437331	0.436687	0.307617	-0.263757	0.685602
SAOUHSC_01961=hemH	0.144776	-0.126822	0.0786726	-0.162261	-0.000379334	0.257429	0.0170086	0.384267	0.174492	0.465612	0.343453	0.194081	0.221459	0.219264	0.383717	-0.0319211	-0.0155936	0.00458049	-0.102654	0.174202	0.267892	0.389136	0.386439	0.480713	0.321596	0.147268	0.208039	0.332966	-0.081923	-0.0133309	0.0699941	0.410798	0.351221	0.126066	0.288186	0.20422	-0.176807	-0.288833	-0.436562	-0.0269013	0.439572	0.285257	0.457878	0.328483	0.248458	0.249395	0.122184	0.344605	-0.18281
SAOUHSC_01962=hemE	0.787051	0.545615	0.524765	0.396515	0.566821	0.56779	0.407625	0.843903	0.686517	0.486905	0.726009	0.671317	0.677032	0.697561	0.092831	0.491852	0.280346	0.236005	-0.464491	0.630414	0.59549	0.741824	0.812334	0.678822	0.643459	0.240574	0.666999	0.603721	0.0944123	0.096292	-0.348789	0.472645	0.443802	0.21333	0.576148	0.611258	0.160636	0.0601974	0.158915	0.483468	0.425841	0.496264	0.735519	0.737426	0.664231	0.676175	0.339941	-0.371462	0.242072
SAOUHSC_01973=SAOUHSC_01973	0.34736	0.233255	0.62036	0.575782	0.575251	0.129894	0.0612775	0.41588	0.480383	0.657389	0.378704	0.258272	0.199656	0.219137	-0.228965	0.360357	-0.316646	-0.32858	-0.236985	0.512859	0.393773	0.755372	0.596399	0.241918	0.590126	0.642423	-0.0300088	0.201119	-0.0881321	-0.301611	0.0247449	-0.129067	-0.243826	-0.0326959	0.117778	-0.169935	-0.0174185	-0.0561993	-0.189436	0.124	-0.273956	0.473427	0.459872	0.377485	0.381727	0.435134	0.0321641	0.0142928	0.0770131
SAOUHSC_01979=SAOUHSC_01979	0.461914	0.26244	0.260035	0.494426	0.493811	0.442683	0.745856	0.561725	0.23357	0.101182	0.445381	0.471036	0.442399	0.525194	-0.0111446	0.166169	0.208159	0.335475	0.17812	0.419734	0.188057	0.319424	0.496691	0.429345	0.634972	0.42042	-0.00171077	0.255026	0.243268	0.24997	0.109398	0.407259	0.134005	0.214454	0.501609	0.205168	-0.0980498	-0.140971	0.211768	0.222799	0.175762	0.668317	0.418731	0.243397	0.233108	0.213245	0.271266	0.0959255	-0.0743665
SAOUHSC_01988=SAOUHSC_01988	-0.000303611	-0.326647	-0.236885	-0.112768	-0.201419	0.226672	0.0975127	0.0252747	-0.125135	-0.20993	-0.242143	-0.0801406	-0.00515919	-0.0437331	-0.0566884	0.309868	0.467658	0.382345	0.421073	-0.294907	-0.276308	-0.377423	-0.420191	0.0730238	-0.121775	0.31606	0.187585	-0.299949	-0.225391	0.451211	0.46168	-0.214772	-0.0640508	0.252797	0.328895	0.139556	0.223456	0.215305	0.152959	0.0621448	-0.0392344	0.301631	-0.133754	-0.119453	-0.121099	-0.152117	0.290862	-0.232176	0.129328
SAOUHSC_02102=SAOUHSC_02102	0.294687	0.190366	-0.172057	-0.0223473	0.0155864	0.692524	0.410469	0.327725	0.314949	-0.202166	0.472203	0.631746	0.684353	0.672094	0.45976	0.201747	0.645304	0.775399	0.000146309	0.0807195	-0.00856684	0.044546	0.245811	0.607486	0.158384	-0.0456181	0.538436	0.377036	0.771543	0.714188	-0.213735	0.624896	0.603096	0.549974	0.696926	0.739057	0.132717	0.105473	0.847117	0.62777	0.58355	0.130372	0.317156	0.375227	0.405238	0.316938	0.586365	-0.162221	0.124122
SAOUHSC_02106=SAOUHSC_02106	0.685701	0.656246	0.509915	0.153199	0.411253	0.540975	0.387794	0.780384	0.849487	0.661826	0.96875	0.909236	0.869456	0.881788	0.0898764	-0.0796586	0.240989	0.262495	-0.259886	0.79026	0.644144	0.697557	0.792327	0.757179	0.650259	-0.0632277	0.511374	0.946076	0.213865	0.0760912	-0.292703	0.447965	0.36003	0.574094	0.487154	0.651457	0.275443	0.135943	0.357281	0.605594	0.368116	0.360246	0.713223	0.940008	0.937876	0.902059	0.27249	-0.468489	0.397536
SAOUHSC_02107=SAOUHSC_02107	0.65397	0.580387	0.450194	0.113125	0.400921	0.56514	0.405556	0.805102	0.802894	0.649523	0.959741	0.919496	0.888033	0.882171	0.144207	-0.123747	0.264582	0.282854	-0.202193	0.77336	0.642871	0.600075	0.786233	0.772822	0.580236	-0.148518	0.55208	0.97026	0.178678	0.144915	-0.227356	0.559535	0.491269	0.642558	0.48382	0.702697	0.225204	0.0553668	0.320627	0.60155	0.506684	0.357713	0.746323	0.945818	0.938239	0.914816	0.295779	-0.480598	0.400607
SAOUHSC_02114=SAOUHSC_02114	0.628552	0.531058	0.434057	0.232048	0.478043	0.586226	0.410326	0.790045	0.801802	0.569917	0.954941	0.96421	0.945129	0.912688	0.231345	0.0471963	0.303007	0.335114	-0.237047	0.742039	0.602455	0.616293	0.795155	0.779803	0.504213	-0.127041	0.626058	0.930704	0.295503	0.263064	-0.303169	0.643207	0.585819	0.600566	0.528273	0.741303	0.183367	0.0281473	0.46603	0.65613	0.54357	0.332026	0.766293	0.937093	0.93035	0.907458	0.356185	-0.477973	0.397917
SAOUHSC_02122=SAOUHSC_02122	0.685948	0.472624	0.708625	0.454042	0.698701	0.483805	0.356629	0.847611	0.711464	0.735156	0.849333	0.798434	0.770414	0.762734	0.16334	0.168321	0.0475134	0.0440341	-0.246533	0.801163	0.799255	0.83212	0.949657	0.705595	0.607704	0.169039	0.457911	0.742701	0.127596	0.000952855	-0.125493	0.591047	0.504222	0.432866	0.4129	0.483693	0.0719994	-0.100813	0.16925	0.560189	0.439026	0.478014	0.820395	0.846019	0.813122	0.858136	0.433328	-0.266969	0.360875
SAOUHSC_02123=SAOUHSC_02123	0.656997	0.461832	0.8193	0.488069	0.754606	0.262406	0.430248	0.803632	0.517967	0.663348	0.657648	0.570194	0.501317	0.536233	-0.229978	0.0350786	-0.190778	-0.225956	-0.0982025	0.804062	0.87314	0.704094	0.863445	0.422958	0.668254	0.158887	0.177061	0.581175	-0.228142	-0.194833	0.0555795	0.347799	0.211083	0.222181	0.15846	0.238789	-0.0458016	-0.222802	-0.161465	0.310491	0.153363	0.437498	0.690561	0.636339	0.589278	0.660248	0.231564	-0.225115	0.306524
SAOUHSC_02132=nadE	0.392653	0.418068	0.206598	0.311044	0.383333	0.485731	0.218577	0.356572	0.350576	-0.00662333	0.392785	0.387119	0.372536	0.434156	0.0808154	0.40137	0.0514748	0.12862	-0.526575	0.250463	0.163373	0.416092	0.537045	0.266379	0.50957	0.286742	0.543994	0.28139	0.602616	0.161136	-0.497892	0.32455	0.336148	0.0671964	0.347849	0.356741	-0.136648	-0.103015	0.286239	0.341555	0.298733	0.106659	0.5614	0.362363	0.354762	0.363871	0.243682	-0.144009	0.0248442
SAOUHSC_02133=SAOUHSC_02133	0.540904	0.394227	0.401523	0.306668	0.505664	0.581197	0.263367	0.696901	0.686413	0.397253	0.754423	0.770368	0.76107	0.728322	0.122881	0.374412	0.16598	0.179442	-0.434283	0.566078	0.484155	0.605312	0.710613	0.591024	0.506233	0.0926624	0.75594	0.698628	0.301576	0.315777	-0.422899	0.466842	0.500239	0.324383	0.476208	0.646075	-0.0168214	-0.108652	0.326758	0.499774	0.407504	0.227538	0.796595	0.794011	0.767431	0.759202	0.299834	-0.434027	0.256183
SAOUHSC_02140=SAOUHSC_02140	0.408515	0.372819	0.328543	0.427505	0.394734	0.51893	0.181587	0.421652	0.611829	0.522984	0.524934	0.499547	0.467473	0.505965	0.0140759	0.243541	0.0947631	0.153166	-0.210783	0.464683	0.0987203	0.563684	0.519322	0.464006	0.619555	0.673628	0.225257	0.354872	0.420628	0.0201077	-0.0414576	0.0119977	-0.0416685	0.457932	0.43536	0.111731	0.195487	0.194427	0.323317	0.419406	0.0281353	0.632271	0.515324	0.531433	0.603315	0.610526	0.265423	-0.235582	0.176539
SAOUHSC_02143=SAOUHSC_02143	-0.0863813	0.0384737	0.00413049	-0.136925	-0.0512348	0.10825	-0.119288	0.0515285	0.388814	0.341697	0.450108	0.318989	0.286479	0.241762	0.229871	0.037376	-0.172247	-0.0428466	-0.189517	0.111287	0.167072	0.404837	0.441722	0.371682	0.27295	-0.110226	0.0646524	0.411284	0.359181	-0.0151438	-0.181851	0.324297	0.181614	0.0833	0.178822	0.203903	-0.119191	-0.201978	-0.014686	0.274939	0.154345	-0.303275	0.342771	0.308656	0.325012	0.284456	-0.0471988	0.421672	-0.0504955
SAOUHSC_02151=SAOUHSC_02151	-0.301893	0.00478589	0.0573089	-0.0605594	-0.0955321	-0.444064	-0.392085	-0.313729	-0.0335031	0.352005	-0.0879554	-0.165144	-0.224689	-0.255322	-0.0621692	-0.712377	-0.412186	-0.426956	0.0117503	0.178163	-0.0304278	-0.0564579	-0.148647	-0.295693	-0.380141	-0.333579	-0.557716	0.0890974	-0.189019	-0.498598	0.0407979	-0.310473	-0.334645	0.0450982	-0.611875	-0.494026	0.074989	0.0940076	-0.140653	-0.264521	-0.270235	-0.105891	-0.336604	-0.039655	0.0498248	0.0899236	-0.394075	-0.0854135	-0.000384754
SAOUHSC_02152=SAOUHSC_02152	0.0355985	0.0638482	-0.00108668	-0.0927777	-0.0356658	0.219552	0.22838	0.035065	-0.0513942	-0.0117254	0.0691425	0.186398	0.165131	0.199402	-0.0215358	-0.583088	0.151364	0.2141	0.510138	0.119641	0.0239803	-0.300625	-0.0708707	0.0789044	-0.0239175	-0.0533213	-0.226627	0.100012	0.217735	0.16043	0.457882	0.0674988	0.0355017	0.666682	0.0221128	0.0273165	0.148164	0.0947442	0.384527	0.253305	0.111427	0.206551	-0.0789396	0.0523982	0.157519	0.160342	0.360338	-0.191161	0.231909
SAOUHSC_02254=groEL	0.718768	0.655246	0.580324	0.438015	0.696317	0.329469	0.676603	0.730007	0.366489	0.224422	0.581488	0.620487	0.571196	0.661292	-0.14172	-0.0875304	0.149247	0.12639	-0.0336205	0.681638	0.58334	0.356887	0.613562	0.292832	0.621851	0.0263623	0.449906	0.55629	0.00852734	0.000851907	-0.129938	0.44242	0.394493	0.355131	0.247353	0.405673	0.0720701	-0.0265989	0.193706	0.354186	0.35799	0.479114	0.64199	0.581996	0.529113	0.577066	0.261955	-0.565658	0.439766
SAOUHSC_02255=groES	0.466431	0.48761	0.498388	0.154561	0.436942	-0.0103189	0.574985	0.46694	0.0794734	0.126322	0.360877	0.339771	0.272263	0.382684	-0.241465	-0.450942	-0.0516262	-0.0642857	0.226856	0.50123	0.571136	0.17453	0.370173	0.0624661	0.491732	-0.187994	0.0597634	0.397345	-0.23566	-0.200723	0.0659804	0.280862	0.159425	0.173319	-0.0251276	0.160322	-0.00779849	-0.112772	-0.0981852	0.0924835	0.133249	0.215725	0.348905	0.29878	0.233338	0.263038	0.0685842	-0.248305	0.325207
SAOUHSC_02277=gcp	0.0254855	0.0723153	-0.109977	-0.0799795	-0.224955	0.228629	-0.0450764	-0.186124	0.0150349	-0.0904434	-0.113833	-0.0482797	-0.0217495	0.0508732	0.0737627	-0.00999424	0.289544	0.318278	0.182547	-0.193208	-0.339699	-0.0519201	-0.270353	0.0568206	0.135119	0.551873	-0.0330487	-0.245926	0.400162	0.0559362	0.206453	-0.353803	-0.289021	0.356772	0.256907	-0.111693	0.370563	0.476674	0.42729	0.213351	-0.201327	0.299191	-0.167673	-0.07482	0.00756192	-0.0337261	0.337207	-0.0683328	0.140126
SAOUHSC_02306=acpS	-0.018266	-0.0763682	0.297577	0.009696	0.121091	-0.100965	-0.0848628	0.0982244	0.144086	0.588532	0.202026	0.186904	0.165314	0.133023	0.139254	-0.435974	-0.134	-0.165808	0.435241	0.259095	0.263653	0.189353	0.118997	0.167906	0.0681205	0.127481	-0.173651	0.204047	-0.201311	-0.250943	0.526763	0.0282362	0.0192915	0.497083	-0.0763911	-0.178092	0.182192	0.0538485	-0.0823367	0.155652	0.0211554	0.293022	0.16944	0.280565	0.312958	0.36444	0.186089	-0.0135374	0.380067
SAOUHSC_02317=SAOUHSC_02317	0.528761	0.473912	0.325451	0.0554564	0.290311	0.597677	0.190862	0.694437	0.886795	0.654451	0.923985	0.880272	0.861177	0.806304	0.161018	0.100293	0.24942	0.264535	-0.36167	0.647065	0.516747	0.601642	0.745779	0.779747	0.489471	-0.119456	0.652583	0.930613	0.260285	0.22223	-0.322966	0.468136	0.463829	0.590876	0.510332	0.733356	0.222641	0.0697516	0.347412	0.641095	0.461828	0.194325	0.738106	0.945905	0.957694	0.924138	0.243547	-0.466712	0.360415
SAOUHSC_02318=ddl	0.582453	0.516459	0.399493	0.0680368	0.30888	0.562029	0.184332	0.713056	0.911859	0.689008	0.916518	0.864575	0.845858	0.799886	0.10321	0.143093	0.258061	0.24136	-0.357773	0.660304	0.560215	0.656593	0.732239	0.767259	0.540063	-0.0573604	0.676631	0.90739	0.171851	0.158906	-0.308785	0.379622	0.393023	0.561726	0.515576	0.715766	0.295445	0.144948	0.319749	0.644547	0.379731	0.224956	0.736058	0.961973	0.961439	0.928452	0.246072	-0.51668	0.429272
SAOUHSC_02319=SAOUHSC_02319	0.384779	0.471802	0.407412	0.242922	0.499453	0.32301	0.366247	0.585465	0.568998	0.45986	0.790906	0.71	0.623244	0.637369	-0.0347865	-0.189521	-0.177825	-0.0716339	-0.266057	0.692402	0.539917	0.514456	0.795141	0.421031	0.580328	-0.202223	0.276729	0.824537	0.243829	0.0237665	-0.327243	0.521718	0.357435	0.28311	0.15746	0.393996	-0.210337	-0.334616	0.0631192	0.308326	0.330681	0.084999	0.717883	0.681385	0.682657	0.686496	-0.0216609	-0.165182	0.119961
SAOUHSC_02327=SAOUHSC_02327	0.654184	0.533858	0.505934	0.198709	0.411978	0.627142	0.347671	0.759914	0.923525	0.659777	0.915774	0.900472	0.868752	0.84314	-0.0513696	0.247121	0.286846	0.289947	-0.139001	0.673238	0.612389	0.668459	0.775706	0.797523	0.691875	0.150161	0.559071	0.808882	0.198305	0.211891	-0.0738414	0.325218	0.275885	0.648333	0.618683	0.683687	0.342924	0.172827	0.422055	0.782482	0.240455	0.32799	0.73608	0.912789	0.934081	0.902128	0.407548	-0.459961	0.520446
SAOUHSC_02336=fabZ	0.0137598	-0.0436871	0.233006	-0.148822	0.0416125	0.226413	-0.101481	0.150127	0.31648	0.444728	0.284967	0.327333	0.295173	0.241431	-0.122487	-0.226385	-0.0775083	-0.0909791	0.375884	0.177831	0.302807	0.0619733	0.180645	0.240831	0.200246	0.116749	0.116893	0.285809	0.00756881	0.0794216	0.529566	-0.03819	0.0523599	0.711688	0.0856022	0.13617	0.150745	-0.0131257	0.11193	0.453796	0.0157386	-0.000405858	0.329289	0.396631	0.47727	0.50554	0.360737	-0.204074	0.512905
SAOUHSC_02337=SAOUHSC_02337	0.246935	0.376435	0.40863	0.0354848	0.257563	0.25777	-0.0565235	0.372144	0.707926	0.680844	0.674245	0.61548	0.541435	0.485369	-0.138404	-0.209083	-0.160645	-0.151792	-0.173176	0.57968	0.509638	0.442868	0.579399	0.393062	0.33221	-0.170007	0.230199	0.730646	0.119507	-0.0755302	-0.0737761	0.114799	0.114806	0.545117	0.0567387	0.308803	0.158121	0.0100479	0.185325	0.501792	0.0826453	-0.0590297	0.502853	0.721845	0.797836	0.810744	0.0781455	-0.395715	0.434134
SAOUHSC_02357=SAOUHSC_02357	0.141261	-0.0978632	-0.237884	-0.238845	-0.231944	0.766836	0.123245	0.282208	0.304473	0.160896	0.425636	0.459843	0.527217	0.525498	0.607341	0.0480159	0.495089	0.637727	0.0337225	0.0102322	-0.122575	0.191839	0.188751	0.738744	0.267263	0.361594	0.342438	0.312956	0.6837	0.564476	0.0641702	0.406513	0.378167	0.642106	0.732431	0.481629	0.0761503	0.051986	0.456232	0.40701	0.500132	0.402208	0.336462	0.370446	0.414747	0.320593	0.581606	0.176339	-0.12987
SAOUHSC_02359=prfA	0.370193	-0.01955	0.133247	-0.228967	0.085342	0.519141	0.244	0.561025	0.18733	0.137169	0.412975	0.496315	0.56741	0.536654	0.411591	0.0559737	0.420244	0.370739	0.12944	0.146701	0.445106	0.131286	0.284653	0.565537	0.207884	-0.0670517	0.769085	0.41965	0.0331587	0.460631	0.119913	0.628126	0.778332	0.534508	0.50988	0.718939	0.0231747	-0.14585	0.130276	0.409868	0.719619	0.173855	0.586099	0.523724	0.432603	0.425735	0.629347	-0.227557	0.335172
SAOUHSC_02366=SAOUHSC_02366	-0.151586	0.015289	-0.258102	-0.152098	-0.210317	0.397108	-0.312005	-0.044284	0.415866	0.303934	0.373244	0.267888	0.259758	0.229471	0.384457	0.000659979	-0.0639186	0.102062	-0.499092	0.0576547	-0.251905	0.307578	0.273506	0.372216	0.158702	0.141614	0.150091	0.371176	0.724688	0.131595	-0.40049	0.128767	0.0947493	0.232559	0.231659	0.132525	-0.113541	-0.062542	0.191887	0.161389	0.207455	-0.0476	0.27436	0.318144	0.410221	0.35303	-0.0524536	0.214034	-0.304992
SAOUHSC_02368=pyrG	0.805883	0.788686	0.696096	0.686532	0.763071	0.219444	0.715363	0.708668	0.633652	0.488252	0.675982	0.687279	0.629438	0.708817	-0.202339	0.14601	0.2787	0.241186	0.0581239	0.785097	0.505208	0.618126	0.644427	0.430441	0.735433	0.313451	0.209774	0.5102	-0.0551387	-0.185092	-0.0302173	0.208538	0.0412543	0.3495	0.399691	0.248249	0.465282	0.386932	0.373536	0.508133	0.0206641	0.75569	0.497839	0.61828	0.598021	0.621124	0.197943	-0.544732	0.573914
SAOUHSC_02371=SAOUHSC_02371	0.430042	0.375167	0.34735	-0.0536884	0.247991	0.54361	0.10035	0.660256	0.732842	0.622919	0.888956	0.805494	0.778366	0.741277	0.230615	-0.138424	0.0416983	0.0900619	-0.430346	0.649332	0.592838	0.625402	0.73298	0.693078	0.443917	-0.218918	0.575071	0.954797	0.273584	0.185539	-0.414057	0.503948	0.486075	0.464695	0.343582	0.650665	-0.036008	-0.171737	0.173234	0.42176	0.474595	0.0781916	0.743254	0.898753	0.893536	0.856069	0.19349	-0.301597	0.154881
SAOUHSC_02399=SAOUHSC_02399	0.554588	0.602912	0.401503	0.209427	0.436195	0.560528	0.330964	0.681657	0.83062	0.568617	0.911492	0.8712	0.813063	0.807088	0.00142634	-0.00612889	0.120446	0.179141	-0.336764	0.726517	0.511826	0.576901	0.800536	0.641378	0.610868	-0.0764171	0.514801	0.907326	0.346439	0.144085	-0.339092	0.437215	0.3673	0.55339	0.408037	0.608011	0.126331	0.000892957	0.363543	0.597962	0.368583	0.223827	0.747128	0.879606	0.912019	0.894722	0.177955	-0.466716	0.335805
SAOUHSC_02407=SAOUHSC_02407	0.651903	0.666666	0.524866	0.224356	0.459165	0.474691	0.303481	0.745313	0.917784	0.712447	0.938837	0.872733	0.819304	0.798187	-0.053279	0.0395635	0.157796	0.150451	-0.341716	0.804629	0.650364	0.67716	0.828203	0.687077	0.582926	-0.123653	0.491874	0.932126	0.12533	0.018616	-0.307262	0.370966	0.304812	0.517975	0.394816	0.617622	0.295175	0.141128	0.314777	0.631707	0.296841	0.257672	0.690736	0.934045	0.948336	0.936591	0.162995	-0.551615	0.446816
SAOUHSC_02482=cbiO	-0.223191	-0.500507	-0.428075	-0.380844	-0.363785	0.353315	0.0467855	-0.0770572	-0.0600222	-0.284024	0.00817921	0.167103	0.25808	0.176731	0.43013	0.375253	0.478523	0.549256	0.503431	-0.508225	-0.245505	-0.256265	-0.214146	0.367201	-0.0140725	0.17834	0.416497	-0.117782	0.338837	0.711381	0.403449	0.329319	0.41531	0.40322	0.60018	0.4479	0.0170583	-0.0650773	0.33215	0.403594	0.332961	-0.144289	0.165619	-0.00529281	-0.0183161	-0.0963492	0.533478	0.317908	0.146042
SAOUHSC_02485=SAOUHSC_02485	0.270722	0.150391	-0.135978	0.112212	-0.0420277	0.399133	0.31451	0.0962696	0.284346	-0.131257	0.145656	0.329563	0.401369	0.380205	0.227488	0.527433	0.793486	0.791698	0.328486	-0.134332	-0.201285	-0.0388694	-0.0462441	0.448332	0.0914651	0.338985	0.303136	-0.0816402	0.397242	0.425366	0.2415	0.144926	0.1704	0.522867	0.704379	0.416468	0.644473	0.628409	0.832471	0.720604	0.159878	0.331585	-0.0230617	0.123712	0.167915	0.113553	0.587681	-0.226718	0.462612
SAOUHSC_02490=adk	0.407835	0.0928115	0.141596	0.25399	0.22281	0.58103	0.517217	0.379569	0.273925	-0.0105631	0.276429	0.486018	0.53454	0.530372	0.116106	0.4211	0.652329	0.675293	0.529204	0.0831901	0.115718	0.0587141	0.174844	0.546363	0.298141	0.487217	0.264157	0.0168056	0.338256	0.539313	0.510038	0.278303	0.252594	0.69783	0.733404	0.444004	0.416157	0.322299	0.747735	0.755988	0.206419	0.518564	0.221548	0.243937	0.287455	0.262265	0.835964	-0.193569	0.479164
SAOUHSC_02491=secY	0.544062	0.485364	0.294529	0.237761	0.208554	0.363213	0.217858	0.390209	0.722743	0.46363	0.533691	0.538191	0.561915	0.567154	0.121013	0.530887	0.537523	0.480529	-0.0493095	0.288723	0.160563	0.57382	0.374776	0.618708	0.544403	0.501965	0.46626	0.30683	0.195929	-0.00216858	-0.00703472	0.0386597	0.0455032	0.450913	0.68662	0.393996	0.719428	0.670403	0.512727	0.721134	0.0447882	0.491497	0.367625	0.563436	0.566742	0.532199	0.378516	-0.347663	0.586948
SAOUHSC_02512a=SAOUHSC_02512a	0.396895	0.259189	0.0232429	0.248868	0.147351	0.321295	0.321406	0.256269	0.403903	0.00179741	0.253048	0.395534	0.458746	0.399954	0.177678	0.658425	0.711356	0.658082	0.106542	0.0466879	0.0514653	0.108366	0.188206	0.48491	0.0326696	0.0955393	0.370847	0.0624724	0.206995	0.318844	0.0653636	0.30745	0.318329	0.356669	0.61653	0.516935	0.614447	0.545705	0.711433	0.738407	0.263607	0.237394	0.0574507	0.234029	0.241748	0.222105	0.480699	-0.31493	0.489055
SAOUHSC_02527=SAOUHSC_02527	0.716939	0.776913	0.631256	0.32304	0.519732	0.388134	0.261911	0.702677	0.930344	0.748801	0.906075	0.820256	0.770058	0.777664	-0.0134521	0.112582	0.153833	0.121909	-0.411175	0.80902	0.654076	0.821798	0.834028	0.64715	0.639429	0.030412	0.490025	0.845297	0.153416	-0.160251	-0.36968	0.287518	0.231927	0.437557	0.385999	0.512196	0.415258	0.299828	0.343737	0.649565	0.210266	0.331453	0.663839	0.91718	0.920019	0.920525	0.18513	-0.548789	0.522269
SAOUHSC_02571=SAOUHSC_02571	0.107165	0.0173027	0.125497	-0.0495366	-0.125885	-0.275126	-0.212634	-0.0362099	0.0981449	0.377641	-0.145736	-0.169175	-0.125075	-0.172561	-0.0112402	0.026428	0.235132	0.0266189	0.185545	0.0129889	0.0621637	0.0352205	-0.216261	0.0441959	-0.262535	0.0400617	-0.133857	-0.14703	-0.59737	-0.372293	0.342005	-0.329631	-0.228091	0.106429	-0.0475756	-0.149829	0.645258	0.598476	-0.0836367	0.0636968	-0.173957	0.272608	-0.329922	0.0125565	-0.00149565	0.0321643	0.0143686	-0.280737	0.378186
SAOUHSC_02575=SAOUHSC_02575	-0.54637	-0.471683	-0.476526	-0.218449	-0.488451	-0.497812	-0.369259	-0.698503	-0.710467	-0.623171	-0.803947	-0.760361	-0.709149	-0.699726	0.0260202	-0.0540551	-0.072037	-0.0968956	0.0692423	-0.64343	-0.641113	-0.521819	-0.855145	-0.64069	-0.641651	-0.0234034	-0.425032	-0.747055	-0.165507	-0.0536999	-0.0543575	-0.532874	-0.455717	-0.62388	-0.409693	-0.540953	-0.128267	0.083889	-0.161199	-0.678972	-0.445377	-0.253186	-0.779822	-0.776594	-0.787926	-0.825532	-0.342356	0.280998	-0.470675
SAOUHSC_02612=SAOUHSC_02612	0.0270282	0.109842	0.158146	-0.118978	0.0316517	0.344158	-0.358175	0.153942	0.411934	0.473075	0.389508	0.22221	0.1824	0.198341	0.0948817	-0.0193862	-0.383355	-0.309306	-0.56729	0.210276	0.162567	0.515866	0.454803	0.241824	0.458909	0.296656	0.331161	0.402218	0.405139	-0.114456	-0.321396	-0.00577065	0.0604511	0.150549	0.0653132	0.0743121	-0.261829	-0.264759	-0.214919	0.0872319	0.102598	-0.0793744	0.572091	0.4521	0.484295	0.491214	-0.00212223	0.0984937	-0.118097
SAOUHSC_02623=SAOUHSC_02623	0.647394	0.524699	0.448813	0.116037	0.375403	0.586676	0.164079	0.763056	0.828693	0.650295	0.850712	0.796404	0.791789	0.762018	0.153444	0.177963	0.235411	0.190392	-0.482933	0.667019	0.607845	0.67716	0.755399	0.722872	0.505856	-0.022998	0.757809	0.850943	0.154606	0.125393	-0.383056	0.425304	0.488005	0.48529	0.473845	0.705838	0.226942	0.0934072	0.246228	0.570157	0.47614	0.278573	0.765006	0.938722	0.91347	0.907755	0.299253	-0.554032	0.377829
SAOUHSC_02793=SAOUHSC_02793	0.312272	0.42783	0.312574	0.183261	0.340105	0.198417	0.109369	0.46269	0.758041	0.626568	0.796076	0.739492	0.691011	0.614678	0.119893	-0.0317643	0.0328782	0.0565051	-0.324571	0.637833	0.414264	0.550918	0.62443	0.507798	0.282353	-0.307969	0.363615	0.846062	0.12808	0.00423064	-0.402263	0.378048	0.306021	0.323894	0.195966	0.440442	0.157638	0.0410591	0.262392	0.419308	0.257439	0.0536695	0.537758	0.77681	0.791557	0.771575	-0.090654	-0.375672	0.302141
SAOUHSC_02805=SAOUHSC_02805	-0.521563	-0.37879	-0.714009	-0.574587	-0.715136	-0.257885	-0.257776	-0.57421	-0.460252	-0.582794	-0.524349	-0.529481	-0.493745	-0.528977	-0.0321002	-0.120844	0.0715824	0.102154	0.0619487	-0.627267	-0.526601	-0.686326	-0.605204	-0.334243	-0.575545	-0.518053	-0.317474	-0.382946	-0.0718836	0.147361	-0.0322809	-0.185515	-0.178225	-0.346617	-0.217919	-0.0785625	-0.0922395	-0.0200035	-0.146697	-0.349572	-0.0924082	-0.603371	-0.655174	-0.602947	-0.588416	-0.657798	-0.365838	0.323782	-0.427118
SAOUHSC_03049=SAOUHSC_03049	-0.00691748	-0.0806094	0.0667305	-0.0283999	0.125256	0.46782	-0.170119	0.317664	0.433016	0.575188	0.578419	0.498123	0.485221	0.41654	0.470394	-0.139219	-0.193021	-0.0619452	-0.313275	0.343826	0.222282	0.43946	0.580963	0.532411	0.208072	0.0400675	0.275863	0.608547	0.491101	0.182392	-0.149037	0.516309	0.4893	0.444232	0.201217	0.266698	-0.317465	-0.418545	0.0104853	0.235609	0.523208	0.0867821	0.630269	0.575067	0.621425	0.631581	0.190862	0.169205	-0.135726
SAOUHSC_03052=gidA	0.0793376	-0.113994	-0.363251	-0.327331	-0.208615	0.778243	0.282743	0.325011	0.198951	-0.112594	0.452742	0.564653	0.614731	0.575203	0.500756	-0.126505	0.485726	0.656047	0.0747762	0.034969	-0.0445261	-0.136885	0.187447	0.637692	0.0652291	-0.191153	0.429952	0.480327	0.666582	0.830709	-0.0468915	0.672107	0.648409	0.657598	0.597321	0.723385	-0.154802	-0.231124	0.524827	0.395767	0.717628	0.0711431	0.350754	0.364493	0.407433	0.311239	0.492979	0.0114834	-0.14918
SAOUHSC_03053=trmE	0.0120363	-0.156695	-0.449283	-0.341559	-0.270876	0.702313	0.18428	0.250771	0.228511	-0.11661	0.419551	0.52128	0.583092	0.507907	0.544373	0.0042838	0.510787	0.664929	-0.0205796	-0.0312142	-0.115813	-0.141012	0.150219	0.63061	-0.0575392	-0.278906	0.447429	0.45604	0.631841	0.823009	-0.143624	0.664191	0.652444	0.545911	0.585342	0.735761	-0.11355	-0.182024	0.52086	0.383249	0.710207	-0.0299755	0.279463	0.333857	0.370745	0.268385	0.389931	0.0295116	-0.1794
SAOUHSC_03054=rnpA	0.0673274	-0.111304	-0.0274524	-0.267894	-0.0909795	0.533311	-0.0158267	0.384197	0.465102	0.50848	0.611156	0.616903	0.634794	0.546922	0.42463	-0.257022	0.193234	0.272037	0.0463188	0.301766	0.200969	0.232199	0.311755	0.66925	0.133569	-0.0915289	0.340828	0.669949	0.270381	0.424377	0.0692594	0.412877	0.419218	0.693938	0.394733	0.489886	-0.0114206	-0.14769	0.22473	0.337369	0.465603	0.179883	0.474666	0.637856	0.679951	0.620625	0.309293	-0.0849169	0.0645565
SAOUHSC_T0001=SAOUHSC_T0001	0.0687574	0.0387419	0.157791	0.439967	0.251341	0.182696	0.0209084	-0.0370624	0.233414	0.111897	0.0137572	0.0337179	0.0223071	0.0440475	-0.114426	0.677405	-0.0112307	0.0374031	0.0442454	-0.0790535	-0.151542	0.318015	0.198357	0.105864	0.430367	0.865722	-0.00400259	-0.28907	0.366525	-0.0201913	0.23187	-0.209326	-0.250963	0.0780189	0.330245	-0.181551	0.143044	0.179432	0.223948	0.367938	-0.295321	0.268042	0.188733	-0.0204263	0.0387048	0.0653357	0.270019	0.204228	0.167783
SAOUHSC_T00010=SAOUHSC_T00010	0.711645	0.504924	0.253362	0.399061	0.44634	0.636705	0.647435	0.633406	0.527343	0.0999677	0.512415	0.675438	0.707301	0.732593	0.0585464	0.495721	0.722399	0.686799	0.111594	0.357669	0.203479	0.223887	0.408534	0.587071	0.504599	0.36224	0.657672	0.326324	0.279679	0.402546	0.0666615	0.384107	0.419702	0.640328	0.764677	0.644104	0.503229	0.423283	0.705414	0.773103	0.406359	0.635795	0.498096	0.540916	0.537133	0.534249	0.614943	-0.624088	0.598272
SAOUHSC_T00011=SAOUHSC_T00011	0.509024	0.367917	0.306036	0.247397	0.344033	0.478957	0.572664	0.478058	0.425486	0.253227	0.516048	0.668832	0.674638	0.698333	0.141993	0.0208635	0.548343	0.56799	0.514311	0.359853	0.289366	0.183694	0.355906	0.572663	0.444401	0.29336	0.288954	0.341236	0.30124	0.266002	0.438013	0.393084	0.344697	0.880502	0.605687	0.439798	0.50195	0.364479	0.691105	0.805754	0.328379	0.567995	0.398188	0.49505	0.537729	0.538526	0.709452	-0.363257	0.690199
SAOUHSC_T00012=SAOUHSC_T00012	0.241724	0.0600885	-0.151441	-0.0510742	-0.0552942	0.565577	0.260702	0.158297	0.0922345	-0.317222	0.045067	0.237599	0.299525	0.323878	0.0738462	0.366236	0.590443	0.588726	0.187331	-0.182311	-0.181602	-0.198314	-0.115874	0.254871	0.195876	0.38099	0.55267	-0.0764906	0.396979	0.567901	0.152578	0.06045	0.228893	0.497929	0.571911	0.447059	0.256538	0.269971	0.578754	0.468147	0.225556	0.238475	0.18212	0.126677	0.150263	0.110866	0.584717	-0.356643	0.30502
SAOUHSC_T00013=SAOUHSC_T00013	0.302212	0.119372	0.137463	0.0449863	0.161224	0.379645	0.281669	0.333957	0.362278	0.217562	0.382602	0.54397	0.583722	0.513721	0.250023	0.154749	0.524259	0.492136	0.438288	0.15439	0.282932	0.0357228	0.260477	0.535533	0.0883827	0.00420374	0.39387	0.278413	0.182814	0.339108	0.429396	0.468595	0.529278	0.798818	0.503866	0.533046	0.461271	0.276671	0.59082	0.812119	0.461156	0.209016	0.309214	0.429089	0.458005	0.474528	0.679597	-0.315648	0.694178
SAOUHSC_T00014=SAOUHSC_T00014	0.522192	0.395386	0.407449	0.165065	0.299252	0.467208	0.330705	0.548964	0.694099	0.62557	0.683068	0.74321	0.738219	0.714341	0.113807	0.0163984	0.431371	0.407675	0.297014	0.512743	0.432913	0.417592	0.491601	0.704077	0.45383	0.230707	0.319566	0.555469	0.14887	0.11857	0.34632	0.279241	0.255297	0.891921	0.558606	0.46234	0.584677	0.410319	0.542608	0.818467	0.257742	0.517101	0.472584	0.716998	0.768259	0.766115	0.575173	-0.433319	0.71027
SAOUHSC_T00015=SAOUHSC_T00015	0.328777	0.347163	0.226798	0.629778	0.505028	0.278928	0.545346	0.205581	0.252848	-0.0359132	0.128018	0.279471	0.228918	0.27417	-0.425895	0.384495	0.213037	0.251069	0.354204	0.21013	-0.0383518	-0.0325282	0.249312	0.0717818	0.424861	0.523162	-0.0563159	-0.0934637	0.249833	0.134392	0.395728	-0.0399278	-0.135806	0.421722	0.308208	0.00708465	0.283598	0.254444	0.51979	0.543818	-0.146357	0.458618	0.165639	0.0608289	0.158117	0.209116	0.310304	-0.319798	0.442381
SAOUHSC_T00016=SAOUHSC_T00016	0.596155	0.553556	0.474233	0.542047	0.507348	0.176318	0.477036	0.400059	0.592731	0.346003	0.407491	0.516815	0.505922	0.508965	-0.193104	0.5026	0.491427	0.396613	0.315696	0.375638	0.280562	0.353675	0.364419	0.394105	0.466021	0.414993	0.251433	0.161387	-0.0223169	-0.0565153	0.313111	0.0387168	0.00664169	0.511447	0.508445	0.265899	0.775335	0.671423	0.603333	0.816536	-0.0675222	0.528198	0.264536	0.4246	0.448031	0.478549	0.422938	-0.531786	0.869503
SAOUHSC_T00017=SAOUHSC_T00017	0.483744	0.364228	0.354754	0.330287	0.395629	0.389863	0.440503	0.51911	0.63553	0.411486	0.600549	0.726465	0.715496	0.64677	-0.036068	0.196091	0.450145	0.43105	0.300898	0.496506	0.419174	0.256156	0.470578	0.596894	0.236981	-0.0114354	0.216707	0.480622	0.0943414	0.267139	0.276	0.342002	0.268182	0.71368	0.481325	0.507334	0.51414	0.337278	0.669663	0.818056	0.206482	0.351012	0.314112	0.575419	0.636046	0.635048	0.484126	-0.484086	0.649715
SAOUHSC_T00018=SAOUHSC_T00018	0.586042	0.420455	0.34195	0.455042	0.535252	0.554957	0.69382	0.58851	0.459571	0.164046	0.555292	0.742573	0.739646	0.750987	0.055214	0.201306	0.535126	0.565866	0.37627	0.4504	0.320101	0.185591	0.474101	0.553772	0.443016	0.249866	0.366399	0.376671	0.343672	0.388318	0.287553	0.49406	0.43014	0.78247	0.612662	0.518503	0.373882	0.243147	0.756093	0.809648	0.379478	0.573338	0.476264	0.515163	0.555785	0.569798	0.676461	-0.466942	0.623275
SAOUHSC_T00019=SAOUHSC_T00019	0.462653	0.464085	0.254582	0.419834	0.419091	0.366653	0.569851	0.36219	0.363466	0.156014	0.371079	0.530776	0.508412	0.542415	-0.0625317	-0.00458798	0.444596	0.46162	0.398069	0.386527	0.135003	0.0301147	0.298131	0.336225	0.319694	0.227043	0.104828	0.237684	0.285186	0.149066	0.343764	0.244283	0.183021	0.757183	0.392024	0.252554	0.487214	0.404525	0.696384	0.684044	0.207416	0.565019	0.228118	0.345243	0.428194	0.460612	0.484828	-0.504742	0.611879
SAOUHSC_T00020=SAOUHSC_T00020	0.49688	0.444551	0.179494	0.407992	0.385439	0.467815	0.607553	0.424556	0.317241	0.0664169	0.361144	0.534454	0.526659	0.569368	-0.0186823	-0.0412552	0.516598	0.541294	0.273681	0.414023	0.060651	-0.0122833	0.227942	0.344873	0.255267	0.195678	0.151893	0.26871	0.30301	0.281776	0.181462	0.23902	0.188349	0.692106	0.412461	0.302819	0.401882	0.367127	0.722703	0.529624	0.248284	0.663841	0.190106	0.343206	0.418378	0.425156	0.444255	-0.591572	0.416583
SAOUHSC_T00021=SAOUHSC_T00021	0.187124	0.0262433	-0.0515123	0.235928	0.0578178	0.405788	0.197622	0.100182	0.222271	-0.0105225	0.0918679	0.147192	0.188357	0.22966	0.125551	0.64149	0.388639	0.439162	0.0903022	-0.1372	-0.290441	0.225983	0.0565061	0.327216	0.458107	0.851429	0.238641	-0.190877	0.403546	0.252246	0.158935	-0.0742334	-0.0906984	0.205084	0.637095	0.0918616	0.245456	0.302888	0.346856	0.345403	-0.0601917	0.491573	0.206854	0.0606582	0.0787363	0.0386625	0.372164	0.110545	0.0847791
SAOUHSC_T00022=SAOUHSC_T00022	0.464774	0.411074	0.141396	0.073726	0.0769233	0.578992	0.270282	0.274017	0.406799	0.0521342	0.29926	0.416077	0.441267	0.490155	0.0248462	0.226002	0.553723	0.550486	0.106473	0.130324	0.0777231	0.131402	0.179375	0.43728	0.357412	0.400483	0.368542	0.130676	0.476333	0.25886	0.14899	0.0344154	0.106772	0.679935	0.574698	0.414844	0.551816	0.532736	0.729296	0.732531	0.140397	0.358224	0.18906	0.337892	0.40991	0.384413	0.658818	-0.427615	0.502286
SAOUHSC_T00023=SAOUHSC_T00023	0.342622	0.291843	-0.083786	0.233748	0.149853	0.361039	0.322788	0.23262	0.0858111	-0.131953	-0.0167849	0.0942998	0.110465	0.146541	-0.163759	0.106292	0.40816	0.355947	-0.0653406	0.144987	-0.16722	-0.27633	0.000990075	0.0570926	-0.00866108	0.0916907	0.164098	-0.00329366	0.0654536	0.186907	0.0176361	0.0074236	0.0841974	0.320914	0.185196	0.179755	0.268983	0.297886	0.327202	0.172185	0.226593	0.46465	-0.0346374	0.0531163	0.102336	0.137664	0.14675	-0.604044	0.116764
SAOUHSC_T00024=SAOUHSC_T00024	0.232911	0.230596	0.3029	0.0488093	0.205463	0.447656	0.0356229	0.385724	0.552164	0.657076	0.655525	0.630884	0.597051	0.577443	0.273028	-0.356827	0.00159997	0.0868781	-0.00674184	0.525451	0.358562	0.449001	0.532515	0.562935	0.319979	0.100444	0.133013	0.640911	0.416914	0.0509387	0.0835787	0.319765	0.267021	0.748585	0.242993	0.247513	0.117432	0.00334933	0.331224	0.484589	0.310406	0.309104	0.489906	0.660652	0.74882	0.751695	0.37406	-0.151543	0.259786
SAOUHSC_T00025=SAOUHSC_T00025	0.606314	0.392318	0.304749	0.358346	0.335885	0.453713	0.449291	0.482673	0.333991	0.125568	0.382013	0.460736	0.509724	0.585445	0.297117	0.343116	0.562116	0.548791	-0.0180005	0.292746	0.136901	0.463502	0.257264	0.495252	0.467282	0.56598	0.443135	0.166424	0.302195	0.183243	-0.102782	0.212397	0.201662	0.311765	0.640741	0.334067	0.38973	0.422013	0.536909	0.40657	0.198381	0.734246	0.331689	0.390098	0.350345	0.315329	0.535599	-0.291984	0.274388
SAOUHSC_T00026=SAOUHSC_T00026	0.482169	0.299305	0.255386	0.225831	0.256349	0.336322	0.28786	0.318951	0.376329	0.0110506	0.249831	0.414636	0.47112	0.453065	0.0769506	0.639246	0.609443	0.507737	0.167567	0.0556362	0.214693	0.207037	0.171285	0.392406	0.258679	0.32659	0.622453	0.0403844	0.151266	0.272098	0.134248	0.165001	0.302952	0.42298	0.597756	0.506541	0.577931	0.507342	0.638355	0.760035	0.168128	0.241581	0.278841	0.343335	0.31951	0.319168	0.641825	-0.457371	0.722376
SAOUHSC_T00027=SAOUHSC_T00027	0.572831	0.599507	0.415353	0.385633	0.374018	0.0888657	0.352557	0.3144	0.556438	0.3361	0.387418	0.475731	0.485406	0.493057	-0.000515472	0.370303	0.550766	0.431552	0.217578	0.321327	0.257084	0.361143	0.279557	0.382772	0.345808	0.266756	0.333258	0.19083	0.00454347	-0.157179	0.162123	0.0743357	0.0969715	0.488314	0.459392	0.291696	0.871208	0.790552	0.619714	0.785702	0.0322628	0.443503	0.195925	0.439468	0.441794	0.463962	0.399585	-0.558455	0.898968
SAOUHSC_T00028=SAOUHSC_T00028	-0.0409626	0.0249347	0.146861	0.302237	0.091934	0.0512431	-0.136661	-0.129483	0.230405	0.244348	-0.00157504	-0.0685207	-0.107432	-0.0752963	-0.220862	0.357951	-0.197579	-0.136085	-0.0429773	-0.00202384	-0.178513	0.351258	0.099545	0.0197741	0.363485	0.752079	-0.295096	-0.220122	0.230234	-0.189843	0.148355	-0.466862	-0.567693	-0.0443803	0.116188	-0.375744	0.101122	0.178145	0.0507319	0.0969079	-0.543574	0.231067	0.00159641	-0.055868	0.0280527	0.02197	-0.0028189	0.256003	-0.0553411
SAOUHSC_T00029=SAOUHSC_T00029	-0.0783222	0.00770461	0.105506	0.354753	0.115786	0.0603418	-0.141453	-0.165447	0.203845	0.184163	-0.0305348	-0.0766433	-0.115724	-0.0916872	-0.202061	0.386401	-0.208337	-0.130416	-0.0759042	-0.0199562	-0.231827	0.307131	0.0953145	-0.0150087	0.299269	0.73096	-0.307479	-0.247843	0.310901	-0.147045	0.107189	-0.433928	-0.534601	-0.0591625	0.0916481	-0.388187	0.0558991	0.146746	0.111596	0.0974947	-0.517586	0.204878	-0.0194814	-0.0926385	0.00426406	0.00430785	-0.00661744	0.254416	-0.0931708
SAOUHSC_T0003=SAOUHSC_T0003	0.00722176	0.0105397	0.140204	0.423166	0.198398	0.168218	-0.109767	-0.0218923	0.271556	0.284855	0.035075	-0.0268446	-0.0619443	-0.0517937	-0.19486	0.458386	-0.203723	-0.137448	-0.173028	0.0778469	-0.155035	0.357875	0.231532	0.0814765	0.312142	0.732472	-0.261015	-0.174518	0.265682	-0.116365	0.0997809	-0.332392	-0.436968	-0.0337067	0.133462	-0.320313	0.0113252	0.0730588	0.043551	0.108674	-0.391845	0.305484	0.0697698	-0.0170048	0.0749996	0.0945967	0.0160946	0.216022	-0.147481
SAOUHSC_T00030=SAOUHSC_T00030	0.380235	0.220731	0.227116	0.449666	0.345501	0.468335	0.45434	0.330434	0.401543	0.157157	0.344842	0.412379	0.410566	0.460028	-0.0153782	0.562945	0.340472	0.418541	0.234014	0.161995	0.00847958	0.383026	0.350825	0.458697	0.662946	0.815852	0.155081	0.0216732	0.407695	0.232801	0.276257	0.0813982	-0.0480288	0.381035	0.67731	0.168356	0.268203	0.248185	0.465139	0.562442	-0.0582579	0.588439	0.372477	0.244409	0.28168	0.258388	0.483652	0.0425731	0.267656
SAOUHSC_T00031=SAOUHSC_T00031	0.45222	0.221602	0.542232	0.476105	0.650005	0.00924124	0.360594	0.577306	0.245627	0.394047	0.313168	0.358172	0.339776	0.303162	-0.148333	0.129773	0.019803	-0.113804	0.101357	0.531521	0.564883	0.256308	0.432692	0.166272	0.178707	-0.0476922	0.260877	0.313509	-0.501302	-0.0818677	0.159333	0.309174	0.323963	0.160383	0.0288104	0.185925	0.0770056	-0.0823944	-0.107713	0.180104	0.229482	0.396874	0.423899	0.409052	0.338411	0.435685	0.123305	-0.468842	0.43715
SAOUHSC_T00032=SAOUHSC_T00032	0.715204	0.65197	0.61664	0.537945	0.675911	0.397013	0.635877	0.665424	0.505791	0.341472	0.693209	0.698078	0.663965	0.754654	0.128166	0.132235	0.217256	0.275016	-0.0340688	0.639445	0.562987	0.677799	0.762258	0.541554	0.725437	0.307728	0.296588	0.491592	0.367347	-0.0282726	-0.116062	0.531687	0.354714	0.364934	0.485158	0.366227	0.196408	0.11689	0.431736	0.586456	0.300021	0.54476	0.611562	0.574727	0.548246	0.564108	0.475918	-0.168805	0.389024
SAOUHSC_T00033=SAOUHSC_T00033	0.105752	-0.0279823	0.158379	-0.184337	-0.0246032	0.409567	-0.0835027	0.215459	0.310719	0.362192	0.377986	0.448698	0.471161	0.44263	0.322198	-0.208398	0.179086	0.198018	0.204929	0.160863	0.195131	0.223142	0.122762	0.429897	0.189175	0.238602	0.364453	0.34625	0.311666	0.25294	0.229349	0.122458	0.246216	0.719267	0.31817	0.283578	0.172545	0.0936067	0.363069	0.426399	0.216819	0.205054	0.381539	0.49856	0.545656	0.520161	0.542438	-0.196316	0.371276
SAOUHSC_T00034=SAOUHSC_T00034	-0.0612472	-0.30008	-0.0509048	-0.148742	-0.116847	-0.0126325	0.172419	0.108461	-0.00332793	0.190708	0.103976	0.171366	0.203854	0.138653	0.184344	-0.172515	0.267751	0.255654	0.647001	-0.0021363	0.0533563	-0.106691	-0.135645	0.278178	-0.0757265	-0.0368903	-0.119992	0.0843093	-0.299924	0.210571	0.557499	0.151908	0.0829228	0.354062	0.217477	0.100253	0.175244	0.0489801	0.0354236	0.101256	0.0806105	0.246024	-0.0268885	0.0839684	0.0696806	0.032255	0.18907	0.103079	0.179091
SAOUHSC_T00035=SAOUHSC_T00035	-0.137693	-0.0703733	-0.166223	0.147924	-0.0880918	0.0511916	-0.200669	-0.27067	0.208117	0.0227007	-0.066498	-0.051837	-0.0258919	-0.0472847	0.109878	0.663977	0.148363	0.177347	-0.035332	-0.315586	-0.434398	0.174462	-0.0767057	0.0820816	0.190802	0.653321	0.133116	-0.293635	0.367953	0.0155214	0.0466149	-0.255753	-0.213719	0.00846953	0.33863	-0.117879	0.27273	0.350325	0.252754	0.28737	-0.238621	0.0697677	0.0366099	-0.0604809	-0.0180021	-0.0382098	0.0773278	0.193573	0.139441
SAOUHSC_T00036=SAOUHSC_T00036	0.217104	-0.0747909	0.0589767	-0.0962897	0.0187552	0.479496	0.128864	0.245174	0.174867	0.0382633	0.159993	0.319376	0.382267	0.363318	0.187069	0.293877	0.455024	0.407853	0.367628	-0.0972471	0.0840059	-0.00391954	0.0153799	0.378029	0.249724	0.437825	0.594148	0.0283899	0.191532	0.432282	0.426901	0.146185	0.346098	0.658669	0.548995	0.420134	0.275677	0.181957	0.380139	0.560507	0.285328	0.260314	0.382307	0.308055	0.306688	0.304479	0.712365	-0.259925	0.529769
SAOUHSC_T00037=SAOUHSC_T00037	0.430326	0.382198	0.315222	0.367506	0.403494	0.384984	0.429402	0.456773	0.557025	0.397818	0.552862	0.672794	0.647782	0.601822	-0.0121328	0.00253077	0.365223	0.381864	0.277306	0.528492	0.336745	0.189929	0.457573	0.51622	0.184419	-0.0165924	0.0688395	0.462655	0.203418	0.202457	0.26623	0.340645	0.241765	0.750243	0.366234	0.37566	0.444704	0.298407	0.674556	0.732486	0.232177	0.412585	0.254011	0.512431	0.605138	0.620779	0.441636	-0.464593	0.546953
SAOUHSC_T00038=SAOUHSC_T00038	-0.153181	-0.166955	-0.446973	-0.368907	-0.32806	0.210014	-0.215575	-0.112839	-0.14066	-0.416798	-0.157761	-0.0809511	-0.0215134	-0.0730743	0.166601	0.100023	0.194255	0.174334	-0.34944	-0.305068	-0.263589	-0.39226	-0.260684	-0.0781546	-0.366763	-0.366694	0.493673	0.00493704	0.178494	0.421759	-0.39353	0.104212	0.342	-0.0460466	0.0154335	0.35335	-0.172303	-0.118554	0.0953712	-0.0931563	0.348221	-0.376868	-0.0277669	-0.0388173	-0.0544885	-0.0852802	-0.0289765	-0.252332	-0.180885
SAOUHSC_T00039=SAOUHSC_T00039	0.298174	0.278509	0.364568	0.291223	0.363522	0.154553	0.102772	0.284075	0.504276	0.470524	0.354957	0.442705	0.422681	0.343351	-0.108291	0.161197	0.17421	0.0898412	0.212349	0.358429	0.364945	0.17676	0.374701	0.309468	0.0933893	0.0236224	0.181307	0.285082	-0.0314468	-0.0322146	0.345589	0.145119	0.201639	0.624509	0.17128	0.23633	0.484142	0.316218	0.403075	0.705324	0.132562	0.174343	0.261881	0.448092	0.516354	0.589892	0.362926	-0.489385	0.740333
SAOUHSC_T0004=SAOUHSC_T0004	0.333234	0.137974	0.144838	0.393545	0.265514	0.489575	0.411581	0.264551	0.307547	0.0792026	0.232529	0.32614	0.3431	0.37479	0.0369133	0.569376	0.397097	0.4688	0.296235	0.0607798	-0.00569338	0.245621	0.304815	0.457391	0.483138	0.73469	0.0757359	-0.090353	0.438661	0.277199	0.393909	0.147968	0.0326154	0.437651	0.661398	0.182756	0.300917	0.261887	0.518402	0.627864	0.0353883	0.522023	0.239473	0.130324	0.184855	0.177629	0.605378	0.0971409	0.26206
SAOUHSC_T00040=SAOUHSC_T00040	0.0818462	0.122694	0.263356	0.388743	0.273425	0.18948	0.0448179	0.0315918	0.408195	0.366609	0.233466	0.243934	0.201063	0.208645	-0.122979	0.367464	-0.0515902	0.0189261	0.203273	0.121572	-0.0143694	0.385623	0.3008	0.227424	0.496514	0.750416	-0.0925744	-0.0309238	0.366019	-0.0749587	0.35897	-0.176426	-0.264383	0.366825	0.305171	-0.156303	0.241607	0.216226	0.306354	0.5036	-0.297103	0.301586	0.267767	0.188704	0.287738	0.307885	0.284193	0.11947	0.339625
SAOUHSC_T00042=SAOUHSC_T00042	0.608614	0.43995	0.388173	0.194434	0.234775	0.351655	0.523854	0.439105	0.371966	0.208307	0.394412	0.514249	0.540893	0.597021	0.0793283	0.0603288	0.640035	0.593025	0.455086	0.321282	0.324191	0.275208	0.188699	0.520891	0.390026	0.334857	0.185062	0.194535	0.101706	0.124165	0.353005	0.132665	0.0837503	0.64736	0.584852	0.362847	0.694308	0.617352	0.671945	0.676238	0.0714643	0.61219	0.136794	0.383668	0.393797	0.359536	0.679859	-0.386074	0.643061
SAOUHSC_T00043=SAOUHSC_T00043	0.492803	0.195878	0.350854	0.142227	0.290193	0.491111	0.386973	0.550815	0.538374	0.424743	0.578254	0.684051	0.720711	0.678276	0.252351	0.313387	0.532455	0.503981	0.415849	0.297625	0.459778	0.373569	0.465587	0.746573	0.423003	0.29141	0.465888	0.375468	0.151892	0.300708	0.448868	0.476008	0.472915	0.785845	0.711902	0.58378	0.484442	0.279872	0.5168	0.876963	0.394393	0.41977	0.519897	0.595145	0.590643	0.589642	0.776984	-0.209987	0.705957
SAOUHSC_T00044=SAOUHSC_T00044	0.235993	0.0774205	0.0891734	0.250611	0.123008	0.238504	0.0802071	0.0955528	0.324779	0.0973334	0.0748327	0.124055	0.17044	0.157158	0.0314445	0.870528	0.376586	0.326381	0.082786	-0.154374	-0.0706035	0.279477	0.146615	0.314779	0.361908	0.692844	0.342483	-0.217404	0.167779	0.0969052	0.231943	-0.0558345	-0.00208146	0.163983	0.577098	0.170422	0.438276	0.414352	0.293127	0.555922	-0.0591213	0.260525	0.207187	0.103811	0.0969532	0.10189	0.404437	0.0144517	0.402378
SAOUHSC_T00045=SAOUHSC_T00045	0.627392	0.673556	0.258278	0.401039	0.252206	0.330078	0.303186	0.369272	0.595932	0.212068	0.399881	0.40458	0.413661	0.450806	-0.0401957	0.410267	0.515141	0.474511	-0.37671	0.415705	0.112329	0.45179	0.325075	0.426546	0.257555	0.194329	0.167767	0.251016	0.231315	-0.0249851	-0.390279	-0.0361302	-0.114701	0.135152	0.445956	0.310301	0.638511	0.696137	0.641918	0.469154	-0.0557136	0.47198	-0.00778239	0.353579	0.387404	0.341988	0.169941	-0.499468	0.220322
SAOUHSC_T00048=SAOUHSC_T00048	0.542166	0.572033	0.420201	0.330004	0.363121	0.415828	0.245397	0.477044	0.584269	0.568711	0.579079	0.576963	0.549756	0.592512	0.109878	-0.214929	0.236465	0.244696	-0.135943	0.6551	0.300446	0.480186	0.473044	0.484968	0.345295	0.222294	0.0984494	0.520529	0.298017	-0.101379	-0.0749816	0.127208	0.0676801	0.61713	0.277365	0.188061	0.432898	0.404806	0.50511	0.459509	0.163883	0.647903	0.289828	0.599564	0.677501	0.686853	0.324633	-0.500406	0.326877
SAOUHSC_T00049=SAOUHSC_T00049	0.658899	0.570134	0.186484	0.261668	0.364428	0.608758	0.531754	0.64864	0.541465	0.131058	0.647545	0.749684	0.772144	0.796908	0.239403	0.144388	0.605226	0.609783	-0.244005	0.511107	0.213321	0.299019	0.424077	0.574815	0.363078	-0.00384748	0.694659	0.616191	0.36522	0.384205	-0.410598	0.481112	0.505474	0.492655	0.58493	0.692943	0.304188	0.280124	0.656735	0.502884	0.523929	0.515091	0.500143	0.666439	0.650764	0.610344	0.353256	-0.682429	0.308571
SAOUHSC_T0005=SAOUHSC_T0005	-0.139053	0.150105	0.13193	0.336567	0.242422	-0.461324	0.117349	-0.375773	-0.297226	-0.257371	-0.379028	-0.311604	-0.379105	-0.316295	-0.416663	-0.0730623	-0.261531	-0.268427	0.409155	-0.137293	-0.112104	-0.290031	-0.138876	-0.554883	-0.0048727	0.115702	-0.442128	-0.456705	-0.0394285	-0.407653	0.377401	-0.24298	-0.289207	-0.0645505	-0.38178	-0.503677	0.107373	0.127429	0.0383054	0.0701379	-0.355891	-0.124728	-0.255497	-0.419783	-0.366002	-0.265144	-0.0804025	0.0247444	0.359698
SAOUHSC_T00050=SAOUHSC_T00050	0.45842	0.552062	0.387551	0.519523	0.48672	0.21237	0.347786	0.400949	0.607955	0.566822	0.524758	0.556449	0.50572	0.495687	-0.0752608	-0.0482506	0.216365	0.209538	0.0692075	0.637185	0.257119	0.329036	0.502299	0.39124	0.252693	0.0908905	-0.066354	0.445593	0.121808	-0.155146	0.124226	0.170553	0.045996	0.591563	0.206125	0.119934	0.516733	0.425693	0.50233	0.572634	0.104652	0.561602	0.213072	0.496897	0.591979	0.639334	0.173754	-0.501865	0.49625
SAOUHSC_T00051=SAOUHSC_T00051	0.487212	0.356206	0.46295	0.38905	0.461459	0.283886	0.301412	0.481774	0.646231	0.533503	0.515148	0.618391	0.609313	0.540286	-0.0912593	0.330075	0.35842	0.270396	0.278089	0.457835	0.440298	0.335542	0.465963	0.508453	0.295527	0.186683	0.299306	0.368047	-0.0522312	0.074884	0.367115	0.198954	0.212391	0.68015	0.422233	0.37985	0.589894	0.406779	0.506948	0.819337	0.130209	0.391268	0.383784	0.582186	0.624994	0.669257	0.477524	-0.532403	0.809904
SAOUHSC_T00052=SAOUHSC_T00052	0.467141	0.399597	0.4163	0.147381	0.303053	0.366556	0.198817	0.523505	0.679017	0.687911	0.672843	0.703968	0.68981	0.658738	0.11861	-0.130803	0.298627	0.25258	0.120522	0.583338	0.416177	0.435286	0.445069	0.590003	0.361299	0.115786	0.348094	0.636024	0.0553362	0.0225654	0.156659	0.200607	0.224434	0.783773	0.374959	0.381365	0.496833	0.354984	0.417671	0.616188	0.234134	0.48698	0.475082	0.763688	0.805967	0.810667	0.375668	-0.552436	0.627232
SAOUHSC_T00053=SAOUHSC_T00053	-0.00271757	-0.0240066	-0.0889331	0.274297	0.0505598	0.295038	-0.00729749	-0.0477894	0.333557	0.176667	0.114174	0.151109	0.162638	0.147294	0.088339	0.560741	0.204214	0.274426	0.0632633	-0.0965088	-0.357117	0.212824	0.094184	0.272262	0.31806	0.754396	0.071151	-0.12982	0.445544	0.143361	0.19644	-0.14411	-0.170787	0.284099	0.463449	-0.0508291	0.255586	0.293492	0.357821	0.390196	-0.137054	0.361308	0.164127	0.0903498	0.172817	0.157095	0.21714	0.1132	0.124262
SAOUHSC_T00054=SAOUHSC_T00054	0.635815	0.452649	0.429874	0.427821	0.425095	0.560638	0.492641	0.528411	0.630849	0.309636	0.504604	0.613391	0.614711	0.634845	-0.129715	0.542151	0.516523	0.498932	0.240302	0.360476	0.31226	0.415729	0.466324	0.60092	0.612667	0.598556	0.33081	0.218229	0.264779	0.23258	0.318259	0.107951	0.0622547	0.646201	0.719385	0.427406	0.581434	0.481967	0.673679	0.874923	0.0223373	0.568376	0.399788	0.488559	0.537103	0.530224	0.67477	-0.383325	0.644744
SAOUHSC_T00055=SAOUHSC_T00055	0.222395	-0.0185658	0.174427	0.0822363	0.164039	0.431541	0.189933	0.273872	0.221649	0.183695	0.223162	0.374313	0.403157	0.397172	0.10706	0.134996	0.331524	0.312129	0.431564	0.0785728	0.0916435	0.0688485	0.0747076	0.343122	0.313773	0.524712	0.390676	0.086853	0.181666	0.327666	0.487087	0.0727329	0.198258	0.710664	0.454639	0.244948	0.255402	0.171177	0.388434	0.501858	0.158491	0.439733	0.387825	0.345954	0.378619	0.38893	0.63039	-0.28787	0.514109
SAOUHSC_T00056=SAOUHSC_T00056	0.521776	0.636523	0.450494	0.353858	0.333939	-0.0571961	0.242538	0.230849	0.556742	0.348238	0.368724	0.413697	0.410832	0.407133	-0.0378691	0.311607	0.433165	0.312033	0.0973711	0.340884	0.331645	0.416215	0.291563	0.314426	0.227611	0.0715044	0.194027	0.203199	-0.0363679	-0.282894	0.0240283	0.0295692	0.0154863	0.316407	0.306035	0.235542	0.860649	0.790416	0.58407	0.725518	-0.0717653	0.2448	0.0608735	0.388429	0.393145	0.40872	0.274265	-0.492236	0.830235
SAOUHSC_T00059=SAOUHSC_T00059	0.494896	0.281601	0.308092	0.315898	0.353178	0.573309	0.301605	0.483016	0.629449	0.298007	0.524171	0.582012	0.603447	0.598772	0.0707456	0.765167	0.407631	0.409589	-0.00298924	0.204258	0.229137	0.535342	0.506217	0.623658	0.681942	0.666543	0.628894	0.242378	0.357455	0.295344	0.0921866	0.214215	0.236675	0.450318	0.780363	0.496399	0.339865	0.255144	0.456379	0.767198	0.154562	0.388012	0.634666	0.537257	0.531993	0.516304	0.575133	-0.175328	0.494283
SAOUHSC_T00060=SAOUHSC_T00060	0.498468	0.234763	0.352785	0.208167	0.363458	0.718437	0.299109	0.646879	0.74214	0.545235	0.750806	0.79867	0.809312	0.76727	0.199928	0.444073	0.356859	0.39135	0.0627778	0.407504	0.428423	0.562723	0.685446	0.829041	0.638119	0.450382	0.610298	0.549051	0.387004	0.377292	0.195979	0.45602	0.45189	0.757622	0.7673	0.63007	0.256495	0.0811774	0.455385	0.853866	0.400113	0.410671	0.782027	0.763601	0.786264	0.777883	0.67611	-0.196325	0.504417
SAOUHSC_T00061=SAOUHSC_T00061	0.398783	0.35251	0.172393	0.390123	0.379152	0.55636	0.547466	0.425653	0.449085	0.188593	0.495753	0.643695	0.617081	0.634122	-0.0137436	0.0165172	0.39626	0.48593	0.281075	0.425762	0.0691562	0.10226	0.354315	0.455575	0.388468	0.289996	0.141729	0.368648	0.449569	0.363762	0.222625	0.266208	0.168059	0.761464	0.486402	0.322009	0.280778	0.217978	0.712503	0.612388	0.208084	0.580404	0.342916	0.434691	0.537219	0.527432	0.448643	-0.41345	0.368997
SAOUHSC_T0007=SAOUHSC_T0007	0.565441	0.689669	0.353659	0.625902	0.478746	0.0774439	0.347903	0.314124	0.472608	0.0841719	0.312657	0.310541	0.289434	0.337893	-0.179562	0.520018	0.269833	0.22725	-0.470289	0.426061	0.117111	0.483578	0.34589	0.153113	0.300773	0.16986	0.172315	0.170616	0.116955	-0.149254	-0.568923	-0.0519483	-0.14861	-0.222386	0.239176	0.14809	0.403805	0.495497	0.455356	0.258251	-0.180805	0.351209	0.0629469	0.251314	0.240279	0.225175	-0.0866836	-0.461085	0.168958
SAOUHSC_T0009=SAOUHSC_T0009	0.246732	0.261195	-0.0110897	0.161074	0.0920103	0.237378	0.414276	0.114981	0.00726985	-0.10696	0.035179	0.201247	0.203734	0.258338	-0.0357877	-0.310409	0.442008	0.449287	0.411457	0.164283	-0.131227	-0.297049	-0.131725	0.0815668	-0.0205809	0.0793368	-0.111009	0.0141773	0.17197	0.16586	0.306406	0.0113465	-0.00386202	0.582889	0.166772	0.0616268	0.397278	0.409094	0.578657	0.2757	0.0996809	0.510546	-0.160392	0.0392605	0.124904	0.12656	0.323275	-0.472306	0.297255
SAOUHSC_00017=rplI	0.664479	0.388788	0.397619	0.589404	0.62779	0.376376	0.929129	0.661581	0.176491	0.0400536	0.359541	0.481082	0.471538	0.559803	-0.113613	0.18619	0.442311	0.454374	0.434643	0.456408	0.312052	0.163096	0.405275	0.375404	0.559167	0.373228	0.10489	0.164952	-0.0260844	0.216618	0.340715	0.411447	0.226534	0.377645	0.515777	0.2792	0.19581	0.105613	0.334862	0.380692	0.23535	0.82448	0.354543	0.247052	0.211762	0.234649	0.455664	-0.263401	0.316966
SAOUHSC_00348=rpsF	0.130607	0.379121	0.116296	0.46707	0.277296	-0.299755	0.136674	-0.190798	0.143171	-0.217856	-0.170966	-0.0676302	-0.0950055	-0.100361	-0.451398	0.571876	0.156309	0.0587342	0.0309952	-0.0621713	-0.152539	-0.0848182	-0.0819231	-0.301958	-0.000708626	0.0976926	0.0168807	-0.298355	-0.079674	-0.199402	-0.0466156	-0.321799	-0.284143	-0.170361	-0.0339708	-0.106529	0.484409	0.534035	0.382298	0.325995	-0.400046	-0.091866	-0.212069	-0.154932	-0.126336	-0.0839046	-0.137699	-0.417256	0.518436
SAOUHSC_00350=rpsR	0.0910977	0.102949	-0.0745607	0.374195	0.141387	0.0764795	0.119627	-0.0973655	0.173006	-0.254111	-0.116519	-0.0260903	-0.00755691	-0.0270184	-0.213204	0.920909	0.274178	0.255746	-0.0506675	-0.236357	-0.279126	0.0169925	-0.00138114	-0.00609965	0.147001	0.436567	0.181922	-0.348436	0.195396	0.1562	-0.0190412	-0.166958	-0.149561	-0.150415	0.343112	0.0675756	0.276937	0.33092	0.361074	0.364483	-0.231661	0.00796323	-0.0324856	-0.148305	-0.129795	-0.131491	0.0877707	-0.0603843	0.206316
SAOUHSC_00518=rplK	0.462401	0.474242	0.222171	0.355487	0.257027	0.0885576	0.297734	0.184866	0.478178	0.0910348	0.2017	0.285951	0.306298	0.304321	-0.160536	0.739658	0.548706	0.433097	0.101133	0.0706954	0.0533282	0.237723	0.163048	0.265938	0.338511	0.351549	0.376066	-0.0300665	-0.00590242	-0.0372428	0.0825532	-0.0712235	-0.0305486	0.212253	0.50802	0.291595	0.765965	0.729259	0.519479	0.694396	-0.105357	0.259011	0.112847	0.231176	0.221297	0.224112	0.265894	-0.434663	0.72251
SAOUHSC_00519=rplA	0.471482	0.44663	0.409173	0.505423	0.429062	0.0349315	0.295156	0.282583	0.537316	0.435847	0.314785	0.37798	0.377984	0.352984	-0.0736931	0.487696	0.407266	0.295788	0.249716	0.309668	0.232135	0.360584	0.336475	0.355204	0.292025	0.350035	0.133676	0.0910351	-0.0934786	-0.203821	0.317983	0.0488623	0.0179997	0.412651	0.392277	0.140386	0.774781	0.668861	0.459989	0.725592	-0.0341982	0.473225	0.159893	0.34196	0.362124	0.414406	0.326693	-0.39172	0.789102
SAOUHSC_00520=rplJ	0.221202	0.413334	0.318901	0.631255	0.423927	-0.271455	0.230422	-0.0920277	0.149237	0.00167769	-0.103872	0.0290458	-0.00868086	-0.00148482	-0.381613	0.265266	0.155555	0.0679409	0.266888	0.168506	-0.0142386	-0.0103553	-0.0204538	-0.213865	-0.049398	0.190482	-0.275166	-0.256568	-0.0779802	-0.286593	0.219382	-0.295247	-0.331735	0.100816	-0.0839879	-0.256831	0.594734	0.619072	0.531568	0.386149	-0.41318	0.24549	-0.288134	-0.0968517	-0.0201844	0.0472821	0.0684834	-0.460817	0.595525
SAOUHSC_00521=rplL	0.496836	0.497037	0.33805	0.52231	0.482869	0.029219	0.377374	0.320869	0.458605	0.088524	0.262819	0.399615	0.400069	0.349019	-0.237827	0.58575	0.441456	0.307624	0.0331963	0.307871	0.253484	0.159452	0.257394	0.183425	0.0879421	-0.0486608	0.341226	0.144124	-0.15159	0.03919	-0.0485987	0.100824	0.133605	0.16857	0.276836	0.35417	0.599493	0.526049	0.558558	0.611064	0.000255333	0.185341	0.108397	0.305681	0.298647	0.332126	0.174507	-0.680243	0.698561
SAOUHSC_00527=rpsL	-0.0408473	0.155008	-0.174603	0.299639	-0.00158802	-0.0552362	0.147801	-0.303076	0.00673067	-0.268906	-0.192162	-0.0276991	-0.0240185	-0.025014	-0.0786973	0.169214	0.354981	0.381651	0.284251	-0.140188	-0.435751	-0.277896	-0.279897	-0.11896	-0.219809	0.159822	-0.28793	-0.319711	0.315198	0.0713856	0.1574	-0.223499	-0.267494	0.199404	0.0917438	-0.160349	0.481475	0.573919	0.709761	0.311617	-0.255583	0.164522	-0.442569	-0.24915	-0.132637	-0.144287	0.108187	-0.216492	0.248001
SAOUHSC_00528=SAOUHSC_00528	-0.0161195	0.189997	-0.206837	0.199533	-0.0531832	0.0170829	0.225352	-0.291911	0.00983521	-0.361202	-0.135013	0.000403374	0.00343717	0.033346	-0.0480929	0.252502	0.374093	0.444453	0.291664	-0.229549	-0.402572	-0.227768	-0.190314	-0.0427582	-0.0205286	0.203866	-0.197269	-0.311865	0.457629	0.110751	0.140198	-0.105531	-0.187267	0.176921	0.232404	-0.0473035	0.423747	0.501569	0.681248	0.407531	-0.18642	0.0446493	-0.328381	-0.257526	-0.164108	-0.194819	0.180733	-0.0151373	0.23769
SAOUHSC_01208=rpsP	-0.279568	-0.318868	-0.389412	-0.273275	-0.363662	-0.105638	-0.109542	-0.25823	-0.131501	-0.340464	-0.229668	-0.25642	-0.224047	-0.276421	-0.0745301	0.480572	0.0676144	0.0872578	0.0111756	-0.48124	-0.252824	-0.204305	-0.211064	-0.0519585	-0.0977917	-0.0941874	0.0100922	-0.274557	-0.084579	0.210205	-0.0126591	-0.0611144	-0.0882271	-0.396459	0.133755	0.101881	-0.107597	-0.104644	-0.185191	-0.0738296	-0.128663	-0.464936	-0.183955	-0.323408	-0.366373	-0.429264	-0.189864	0.422352	-0.233502
SAOUHSC_01209=rimM	-0.0245943	-0.224987	-0.10227	-0.0744774	-0.0141947	0.4284	0.178463	0.175277	0.0838675	-0.0566164	0.218985	0.23038	0.239388	0.20783	0.146788	0.262183	0.0397635	0.189009	0.131405	-0.0821189	0.133381	0.0602442	0.338396	0.392246	0.217939	0.085408	0.0584522	0.0978349	0.399334	0.450771	0.202174	0.465034	0.329059	0.194349	0.389477	0.335091	-0.306875	-0.415206	0.0883994	0.321435	0.299875	-0.141508	0.28723	0.0525625	0.0697961	0.0398518	0.375365	0.499478	-0.17705
SAOUHSC_01211=rplS	0.195331	0.211981	-0.3212	-0.00525516	-0.106756	-0.04204	0.264483	0.0332043	0.0210219	-0.310098	-0.123314	-0.0506646	0.000650837	-0.0162385	-0.0776575	0.361258	0.576699	0.455344	-0.046273	-0.148749	-0.281478	-0.367566	-0.218736	-0.0131021	-0.179314	-0.286645	0.297221	-0.0786029	-0.276671	0.113758	-0.157065	0.0549753	0.135055	-0.0889645	0.207878	0.304893	0.426609	0.440115	0.148627	0.0837978	0.203804	0.0776709	-0.206698	-0.089966	-0.145827	-0.158608	-0.194009	-0.453758	0.180594
SAOUHSC_01250=rpsO	0.347675	0.220741	0.00377944	0.350104	0.257214	0.266042	0.376316	0.252528	0.35918	-0.0832044	0.226597	0.415944	0.47052	0.405257	0.114832	0.712041	0.672321	0.612201	0.134444	0.038228	-0.0466807	0.030449	0.117012	0.354732	0.0665823	0.135055	0.512853	0.0592404	0.15107	0.390311	0.0172566	0.278838	0.338926	0.306762	0.574901	0.489781	0.505597	0.455247	0.680022	0.641696	0.240652	0.261364	0.171594	0.250044	0.240631	0.230008	0.363265	-0.447778	0.530918
SAOUHSC_01651=rpmG	0.361906	0.286622	0.380606	0.306566	0.512528	0.204474	0.229057	0.499098	0.389637	0.418822	0.472607	0.536224	0.513579	0.45344	0.0549685	-0.0627918	0.0595916	0.00134871	-0.0219319	0.536314	0.485254	0.203323	0.50869	0.294422	0.098355	-0.229087	0.375076	0.528592	-0.0599604	0.0441059	0.019215	0.47559	0.529353	0.475393	0.0678126	0.352187	0.0952843	-0.0681956	0.184745	0.412035	0.465554	0.214686	0.497547	0.566235	0.566592	0.650105	0.223901	-0.529324	0.479617
SAOUHSC_01659=SAOUHSC_01659	0.231023	0.0704814	0.370872	0.267992	0.31984	0.0773332	-0.0665768	0.364845	0.320695	0.627678	0.340304	0.244139	0.243621	0.234602	0.216208	0.0298003	-0.11655	-0.165092	-0.239014	0.420251	0.24263	0.583907	0.329584	0.277767	0.268796	0.354241	0.174232	0.31095	-0.163804	-0.2155	-0.104644	0.0444086	0.0482066	0.0517652	0.0870557	-0.0658036	0.00408236	-0.0174639	-0.219069	-0.0840535	0.0659324	0.524105	0.401347	0.436042	0.392472	0.422191	-0.0124651	-0.0979364	0.0117723
SAOUHSC_01678=rpsU	0.198265	0.206153	0.158167	0.315274	0.124603	-0.436114	0.0810924	-0.098242	-0.00897527	0.0399185	-0.295347	-0.227731	-0.199897	-0.217176	-0.240248	0.295106	0.329521	0.111559	0.262863	-0.0199147	-0.0525668	-0.107814	-0.275457	-0.195181	-0.26225	0.056923	-0.19003	-0.370187	-0.59937	-0.380243	0.275257	-0.357293	-0.304472	-0.106219	-0.0775277	-0.222793	0.722222	0.727752	0.126772	0.106757	-0.31934	0.292888	-0.463162	-0.197733	-0.21927	-0.164383	-0.0673484	-0.424544	0.498353
SAOUHSC_01689=rpsT	-0.169813	-0.278912	-0.333577	-0.281007	-0.194094	0.367687	-0.0129972	0.175847	0.192806	0.13475	0.418423	0.375021	0.400056	0.310331	0.534764	-0.0695582	0.066794	0.231815	-0.169763	0.0412958	-0.0209778	0.102253	0.273961	0.497157	-0.0219624	-0.315058	0.218721	0.488038	0.391005	0.476764	-0.238622	0.625992	0.521286	0.167238	0.30156	0.434253	-0.38433	-0.461092	0.0222831	0.052255	0.55647	-0.148407	0.339121	0.293209	0.288806	0.212627	0.0114507	0.376785	-0.402762
SAOUHSC_01757=rplU	0.461236	0.432136	0.380846	0.236124	0.402159	0.326998	0.204373	0.434769	0.626914	0.398901	0.555969	0.563881	0.553807	0.526963	0.039589	0.481564	0.212753	0.173908	-0.08409	0.309993	0.449688	0.468557	0.645512	0.494944	0.515185	0.169299	0.593453	0.406027	0.215027	0.00630828	0.0203012	0.398632	0.441206	0.451208	0.465156	0.502531	0.347163	0.185868	0.299778	0.808604	0.34134	0.0684443	0.636429	0.58755	0.574779	0.621622	0.410617	-0.265786	0.676409
SAOUHSC_01784=rplT	0.0845262	0.0545385	0.368733	0.425696	0.470178	-0.0159955	0.168167	0.148861	-0.0624803	0.271399	0.126486	0.154399	0.118927	0.14149	0.203479	-0.323656	-0.244487	-0.181993	0.232022	0.335748	0.297756	0.192923	0.356696	0.0455978	0.0348312	0.129866	-0.303322	0.0628584	0.186613	-0.205566	0.296162	0.374138	0.251326	0.282365	-0.154417	-0.241588	-0.13666	-0.206117	0.0811167	0.134419	0.223875	0.329925	0.172949	0.0781278	0.118137	0.222844	0.306788	0.146178	0.123042
SAOUHSC_01785=rpmI	-0.209712	-0.479744	-0.315216	-0.400003	-0.314122	0.0560765	0.0282547	-0.0310634	-0.213343	-0.0619084	-0.116881	-0.0347136	0.0309011	-0.0509667	0.264003	-0.0594475	0.278465	0.253556	0.593371	-0.32503	-0.049348	-0.407813	-0.211757	0.18784	-0.23535	-0.166782	0.0750396	-0.0898373	-0.217566	0.32263	0.615765	0.313137	0.372113	0.359468	0.201125	0.220672	0.035616	-0.120197	-0.109487	0.136272	0.383272	-0.0595222	-0.0156658	-0.0877365	-0.117976	-0.117894	0.285296	0.214552	0.147651
SAOUHSC_01829=rpsD	0.165223	0.056918	-0.123463	0.124484	0.0365096	0.55863	0.424799	0.183432	0.252015	-0.138728	0.340619	0.478977	0.505059	0.509399	0.275589	0.274009	0.496499	0.664331	0.279716	0.00516085	-0.117748	0.0761353	0.181594	0.519009	0.278754	0.306972	0.133866	0.126996	0.705771	0.586607	0.130548	0.367454	0.223039	0.487673	0.6716	0.402771	0.1416	0.125793	0.753319	0.574789	0.212857	0.257537	0.179012	0.167275	0.234664	0.148912	0.547895	0.136642	0.0728076
SAOUHSC_02361=rpmE2	0.204634	0.186823	0.150654	-0.0778099	0.0299767	0.278551	0.185779	0.262327	0.332009	0.448415	0.448319	0.406874	0.391704	0.398215	0.242014	-0.330456	0.153114	0.225474	0.2613	0.299696	0.296483	0.232153	0.397833	0.514243	0.24867	-0.0140934	-0.106156	0.394469	0.240689	-0.0349809	0.324297	0.379957	0.234594	0.626192	0.280907	0.213663	0.250616	0.10807	0.218052	0.477837	0.32068	0.240067	0.214901	0.352664	0.407453	0.405815	0.367588	0.115064	0.246062
SAOUHSC_02477=rpsI	0.0230587	-0.0492413	-0.353269	-0.24791	-0.370549	0.328856	0.0693112	-0.0897954	0.201475	-0.167777	0.0766903	0.223721	0.305476	0.242597	0.319174	0.329249	0.721668	0.7403	0.314175	-0.303826	-0.261309	-0.184628	-0.193901	0.42659	-0.140854	0.0427138	0.222888	-0.0544302	0.388922	0.471503	0.217974	0.132453	0.177895	0.49285	0.588391	0.44378	0.558819	0.529487	0.727688	0.620424	0.184096	-0.00322961	-0.172416	0.0479962	0.10316	0.015317	0.484517	-0.0578747	0.315123
SAOUHSC_02478=rplM	0.121723	0.130007	-0.283507	0.0453901	-0.106456	0.289874	0.21426	-0.0660616	0.19274	-0.289799	0.0259468	0.232631	0.295142	0.258599	0.161141	0.475627	0.718358	0.710514	0.254121	-0.243672	-0.345607	-0.249795	-0.173263	0.240792	-0.0571392	0.149506	0.363597	-0.118489	0.408012	0.426505	0.124959	0.0981996	0.196603	0.455638	0.53464	0.386393	0.570521	0.578912	0.808344	0.639066	0.174026	0.107796	-0.0750705	0.0422283	0.0960271	0.0551629	0.411803	-0.336728	0.468942
SAOUHSC_02484=rplQ	0.365913	0.26351	-0.153169	0.135742	-0.0215455	0.397635	0.365644	0.122506	0.201153	-0.222281	0.0840073	0.260576	0.343357	0.361762	0.272343	0.483331	0.854366	0.82863	0.197867	-0.122873	-0.240299	-0.0744353	-0.0745371	0.384591	0.0728545	0.315996	0.367162	-0.114889	0.393341	0.353248	0.100395	0.174434	0.23004	0.447885	0.673159	0.411469	0.661221	0.686412	0.803881	0.625123	0.262092	0.426501	-0.055042	0.083981	0.103887	0.0631134	0.556288	-0.326943	0.412172
SAOUHSC_02486=SAOUHSC_02486	0.269725	0.14667	-0.110002	0.189318	0.0365788	0.335873	0.27105	0.111228	0.31409	-0.112771	0.130913	0.3274	0.39967	0.349762	0.180754	0.638482	0.764957	0.722971	0.24653	-0.111047	-0.190472	-0.0406548	-0.0429962	0.388612	0.0268091	0.28544	0.401066	-0.0716071	0.286562	0.414326	0.168164	0.128285	0.203516	0.447545	0.644897	0.425474	0.636632	0.616199	0.792618	0.693975	0.158094	0.295638	0.0127945	0.15727	0.187851	0.152041	0.50112	-0.355568	0.515242
SAOUHSC_02487=rpsM	0.108043	-0.0715108	-0.333941	0.00622091	-0.170242	0.376855	0.22384	0.0269871	0.176325	-0.269152	0.0281104	0.210238	0.297365	0.227901	0.214484	0.646234	0.752907	0.755337	0.247471	-0.283337	-0.296829	-0.198759	-0.137049	0.388962	-0.10216	0.162846	0.303669	-0.145434	0.304345	0.581196	0.175948	0.176624	0.214242	0.331216	0.651289	0.461837	0.451638	0.433271	0.684854	0.561028	0.197619	0.13109	-0.101956	-0.00417346	0.0248319	-0.0419691	0.446238	-0.11705	0.236958
SAOUHSC_02492=rplO	0.262024	0.255663	-0.0669402	0.346276	0.114322	0.164125	0.287184	0.0101519	0.233674	-0.187214	0.0314836	0.216356	0.270118	0.244598	0.107821	0.585737	0.677107	0.640075	0.169722	-0.0720275	-0.23403	-0.0417948	-0.0734523	0.218873	-0.0640475	0.229738	0.184553	-0.171118	0.286439	0.242159	0.0494796	0.0467892	0.0638559	0.258154	0.471641	0.24098	0.647894	0.682486	0.820493	0.583146	0.0206393	0.291515	-0.169923	0.0154516	0.0574463	0.0349052	0.359706	-0.350291	0.440469
SAOUHSC_02493=rpmD	0.259028	0.145017	0.178993	0.382737	0.22851	-0.0168957	0.189001	0.0432204	0.21731	-0.0188761	-0.02484	0.127561	0.173995	0.127333	-0.0412292	0.72067	0.482283	0.368114	0.303991	-0.0776165	0.0173719	0.094982	-0.0154542	0.155084	0.0155075	0.345276	0.176796	-0.267808	-0.0548649	0.0660969	0.291223	-0.0548867	-0.00383373	0.155963	0.378722	0.135209	0.629932	0.592542	0.529303	0.579706	-0.137534	0.217232	-0.0793719	0.0168817	0.0154882	0.0350016	0.395265	-0.257584	0.62083
SAOUHSC_02494=rpsE	0.196794	0.212885	-0.128009	0.306402	0.0547973	0.119307	0.275025	-0.0387428	0.172745	-0.202943	-0.0238493	0.163423	0.210891	0.173709	0.0667483	0.438352	0.651	0.620128	0.22091	-0.0654027	-0.258787	-0.165284	-0.131955	0.170285	-0.208715	0.0811503	0.0160638	-0.179157	0.229414	0.237801	0.103157	0.0305407	0.0187591	0.270669	0.366997	0.189173	0.634409	0.663144	0.808451	0.517919	0.00751038	0.259306	-0.309325	-0.0581885	0.00657556	-0.0147536	0.296816	-0.350577	0.369446
SAOUHSC_02495=rplR	0.0394754	0.118125	-0.15441	0.324311	0.02149	-0.0851214	0.129895	-0.20259	0.0797575	-0.213361	-0.155862	-0.00446824	0.0331242	-0.0171178	0.0270756	0.451155	0.475355	0.443329	0.176467	-0.146081	-0.323458	-0.170621	-0.203456	0.0105131	-0.317438	0.0525382	-0.148788	-0.301268	0.147291	0.0982111	0.0734596	-0.0806848	-0.111649	0.0555354	0.191044	-0.00359714	0.554764	0.608325	0.659883	0.36223	-0.141298	0.12791	-0.430481	-0.202303	-0.138945	-0.149858	0.120036	-0.20324	0.266451
SAOUHSC_02496=rplF	0.0429048	0.115722	-0.0878142	0.342265	0.0267076	-0.152974	0.0745801	-0.232557	0.0140783	-0.197051	-0.266081	-0.102335	-0.0697929	-0.105794	-0.104237	0.343549	0.426976	0.348341	0.212947	-0.121515	-0.340823	-0.225658	-0.34109	-0.125484	-0.369557	0.121829	-0.221144	-0.381739	-0.0103908	0.0169405	0.136739	-0.311119	-0.290687	0.0475254	0.0625797	-0.144877	0.599958	0.683069	0.609331	0.23543	-0.30643	0.223288	-0.530126	-0.244402	-0.171744	-0.171835	0.0790475	-0.362386	0.293171
SAOUHSC_02498=rpsH	0.302225	0.229075	-0.00907583	0.336185	0.124582	0.110841	0.323131	0.0686041	0.177427	-0.167452	0.00666665	0.20199	0.26244	0.226023	0.09113	0.481118	0.702236	0.630991	0.243113	-0.0100865	-0.124584	-0.0800165	-0.109746	0.216354	-0.187568	0.0935997	0.0981684	-0.161317	0.105081	0.235273	0.110585	0.0625139	0.068614	0.243609	0.405066	0.245553	0.671433	0.683422	0.788566	0.520937	0.0226018	0.328005	-0.268038	-0.000975891	0.0283829	0.00835563	0.374255	-0.406103	0.436098
SAOUHSC_02499=rpsN	0.351465	0.396783	0.238988	0.418317	0.29106	0.0666953	0.363737	0.132714	0.293177	0.0977218	0.142477	0.319688	0.315877	0.306689	-0.143019	0.09796	0.478785	0.414747	0.405033	0.259981	0.0537212	-0.0258887	0.0178246	0.15769	-0.0198395	0.114434	-0.0895261	0.0128779	0.0425284	0.0225876	0.313283	-0.0655515	-0.0937735	0.511601	0.220285	0.0860491	0.711098	0.677613	0.761017	0.583761	-0.119349	0.427194	-0.170528	0.153846	0.239936	0.256525	0.348837	-0.573233	0.64738
SAOUHSC_02500=rplE	0.38087	0.430565	0.139878	0.522411	0.28791	0.0630696	0.330537	0.137613	0.359789	0.0458724	0.143174	0.279806	0.294954	0.266937	-0.0641041	0.399571	0.542968	0.48062	0.0679416	0.242175	-0.0523646	0.0856463	0.0679592	0.200751	-0.0981069	0.0715992	-0.0445106	-0.0039261	0.0808152	0.0390429	-0.0256665	-0.02389	-0.0884346	0.205856	0.282057	0.135387	0.691301	0.713654	0.75995	0.492664	-0.101894	0.409321	-0.237698	0.110997	0.172251	0.168086	0.175509	-0.516339	0.413434
SAOUHSC_02501=rplX	0.354892	0.276938	0.0518848	0.329367	0.163898	0.277363	0.34171	0.171436	0.388521	0.0906337	0.227751	0.366353	0.412715	0.387752	0.178834	0.520285	0.672936	0.651201	0.278199	0.0629156	-0.0609747	0.131738	0.141542	0.452945	0.129179	0.333209	0.16703	-0.0138585	0.284279	0.190173	0.246995	0.181542	0.141916	0.48019	0.604497	0.299813	0.699427	0.655515	0.754321	0.740191	0.131207	0.438078	0.0102882	0.188608	0.23432	0.221648	0.498957	-0.241147	0.530417
SAOUHSC_02502=rplN	0.223141	0.148039	-0.0659444	0.309831	0.0763698	0.169938	0.298892	-0.0165729	0.12052	-0.230356	-0.0817934	0.124183	0.179098	0.156722	0.0167476	0.530537	0.654805	0.611043	0.344776	-0.131688	-0.217974	-0.161779	-0.149541	0.17075	-0.110945	0.275751	0.0484752	-0.292749	0.203001	0.271962	0.277604	-0.0207919	-0.00670226	0.313183	0.434417	0.173118	0.626791	0.64187	0.773029	0.562767	-0.0396453	0.309503	-0.260837	-0.0948604	-0.038661	-0.050889	0.449613	-0.298175	0.434476
SAOUHSC_02503=rpsQ	0.244838	0.142219	0.0113883	0.254706	0.0587252	0.270792	0.199534	0.0727581	0.278998	0.0351182	0.0918566	0.269159	0.32272	0.282816	0.140674	0.374333	0.630959	0.597153	0.308795	0.0156419	-0.127937	0.00531305	-0.0596745	0.342212	-0.0801071	0.311195	0.0587526	-0.100745	0.251578	0.262004	0.286324	-0.0116814	0.00453629	0.49781	0.469976	0.199528	0.66314	0.657038	0.803857	0.60837	-0.00310547	0.418006	-0.165386	0.107863	0.186522	0.163069	0.515111	-0.328388	0.4442
SAOUHSC_02504=SAOUHSC_02504	0.290017	0.215066	0.0847981	0.492982	0.246962	0.174517	0.323145	0.0515029	0.142844	-0.185947	-0.0421381	0.142724	0.180356	0.17598	-0.02507	0.569412	0.521209	0.494812	0.20893	-0.00555442	-0.126074	-0.000564402	-0.0202935	0.144698	-0.0410356	0.362579	-0.0121855	-0.280753	0.250993	0.206282	0.163064	-0.0245232	-0.0542461	0.192699	0.376181	0.0925273	0.516084	0.556198	0.754388	0.503869	-0.108437	0.37171	-0.210161	-0.0780804	-0.0215987	-0.0205514	0.434008	-0.26807	0.340487
SAOUHSC_02505=rplP	0.412438	0.322923	0.148358	0.409786	0.243787	0.339224	0.322834	0.227224	0.464219	0.0655105	0.258067	0.407587	0.443632	0.411436	0.0333191	0.650437	0.616914	0.589187	0.138726	0.12624	0.0184925	0.208123	0.191997	0.432558	0.154049	0.351621	0.217517	0.00710478	0.300256	0.258606	0.119894	0.0833026	0.0588236	0.392985	0.590133	0.342874	0.645222	0.619886	0.816257	0.750292	0.00282368	0.369017	0.031995	0.229857	0.284604	0.262724	0.499861	-0.34207	0.501281
SAOUHSC_02506=rpsC	0.365651	0.229283	-0.00794115	0.269958	0.107884	0.351634	0.335256	0.18706	0.368752	-0.0405147	0.195577	0.372462	0.438991	0.404004	0.173804	0.635645	0.770568	0.732525	0.227788	-0.010338	-0.102358	0.0765403	0.0461575	0.452179	0.0886065	0.32429	0.32821	-0.0372417	0.284957	0.357325	0.156679	0.143391	0.164766	0.434866	0.673027	0.414999	0.678558	0.656859	0.818677	0.719518	0.126614	0.388658	0.00790972	0.189932	0.220202	0.182419	0.533394	-0.334894	0.503435
SAOUHSC_02507=rplV	0.253097	0.133532	-0.0654961	0.309504	0.0986574	0.279833	0.281578	0.0419247	0.186949	-0.256958	-0.0331405	0.166777	0.227129	0.208868	0.000503832	0.737667	0.650258	0.609984	0.215656	-0.169277	-0.239418	-0.0699954	-0.107392	0.207867	0.0508135	0.433578	0.277171	-0.272655	0.26443	0.371085	0.163403	-0.0476826	0.0139414	0.25175	0.55105	0.261574	0.537865	0.569835	0.731521	0.564598	-0.046148	0.292878	-0.0835432	-0.0199125	0.0138178	-0.0120178	0.456097	-0.304392	0.405967
SAOUHSC_02508=rpsS	0.184413	-0.0188417	-0.117569	0.280244	0.0597849	0.242911	0.24218	0.0326811	0.0897299	-0.275521	-0.111703	0.0940211	0.169605	0.131291	0.0436156	0.737293	0.637521	0.582682	0.246224	-0.21826	-0.270151	-0.129219	-0.191008	0.179211	-0.0612801	0.409721	0.250783	-0.327196	0.143085	0.420855	0.203516	-0.0470356	0.0277217	0.17892	0.512681	0.227199	0.454922	0.485882	0.624488	0.429713	-0.0321526	0.314378	-0.129646	-0.0799031	-0.0636636	-0.089526	0.422024	-0.257663	0.303455
SAOUHSC_02509=rplB	0.323169	0.275852	-0.0261272	0.287069	0.119941	0.242825	0.316712	0.11454	0.354976	-0.0808398	0.152381	0.342141	0.395764	0.354771	0.0891587	0.59344	0.736286	0.681787	0.229189	-0.015689	-0.146573	-0.0078904	-0.0119241	0.333822	0.0278197	0.221941	0.317946	-0.0438705	0.231949	0.299014	0.120525	0.082324	0.126004	0.406912	0.566411	0.371221	0.710833	0.696856	0.827246	0.698791	0.0753781	0.308172	-0.0399952	0.164471	0.20178	0.174161	0.418403	-0.443432	0.575937
SAOUHSC_02510=rplW	0.39285	0.258854	-0.0463567	0.226352	0.078484	0.346485	0.284863	0.187357	0.28654	-0.123791	0.129581	0.31461	0.397986	0.363111	0.246604	0.560267	0.804319	0.736306	0.0766154	-0.00910917	-0.0932747	0.00276626	-0.00280741	0.39499	-0.0881883	0.150188	0.389399	-0.0365156	0.269401	0.353933	4.62933e-06	0.196607	0.274437	0.374138	0.581273	0.457355	0.660923	0.66231	0.824554	0.635289	0.250671	0.348699	-0.0702208	0.164259	0.18156	0.15426	0.520957	-0.454427	0.440402
SAOUHSC_02511=rplD	0.335703	0.276715	-0.0436042	0.275044	0.0935801	0.274885	0.335347	0.113713	0.309837	-0.121581	0.115308	0.313003	0.369363	0.336486	0.0801189	0.531013	0.759273	0.709331	0.238606	-0.0123863	-0.150926	-0.0613038	-0.0393547	0.326738	-0.0295413	0.192527	0.244	-0.071733	0.246979	0.3194	0.139342	0.0754456	0.10785	0.42418	0.54743	0.361543	0.712565	0.707092	0.861105	0.678598	0.0809977	0.334158	-0.119703	0.117705	0.167013	0.137817	0.453001	-0.451674	0.522493
SAOUHSC_02512=rplC	0.186766	0.27122	-0.137504	0.335474	0.0445962	0.0648703	0.217364	-0.11177	0.189402	-0.27736	-0.0872859	0.05652	0.0930366	0.078109	-0.0741915	0.636631	0.567556	0.533392	0.0448505	-0.142959	-0.334491	-0.102236	-0.138968	0.0654601	-0.0930922	0.193191	0.0519015	-0.272228	0.234858	0.154551	-0.0508771	-0.132967	-0.139185	0.0438802	0.351623	0.126705	0.600763	0.677993	0.709442	0.448018	-0.159266	0.158354	-0.310058	-0.131062	-0.0792159	-0.107697	0.149003	-0.301658	0.299397
SAOUHSC_03055=rpmH	0.218589	0.0457387	-0.0177216	-0.275857	-0.0742709	0.686711	-0.0127688	0.483226	0.687177	0.528374	0.748347	0.702046	0.728752	0.640865	0.419484	0.14981	0.28042	0.353258	-0.213042	0.265023	0.281478	0.419642	0.554694	0.847604	0.355757	-0.0236748	0.624006	0.733744	0.409144	0.436489	-0.106036	0.532959	0.553794	0.633814	0.629471	0.733841	0.063269	-0.098384	0.233316	0.588429	0.584518	0.0416029	0.670681	0.75169	0.767534	0.70543	0.371272	-0.0335975	0.137509
SAOUHSC_R0001=SAOUHSC_R0001	0.222695	0.228111	0.192166	0.54028	0.320972	0.213316	0.197054	0.0685209	0.387898	0.200664	0.164306	0.258244	0.25133	0.248707	-0.0524122	0.530552	0.268608	0.293682	0.185543	0.119699	-0.115532	0.266089	0.203428	0.248387	0.290201	0.663064	-0.0418945	-0.116402	0.358097	0.0284004	0.26782	-0.106653	-0.176723	0.354849	0.401439	-0.0514565	0.4662	0.474831	0.590506	0.578756	-0.200192	0.460632	0.0810842	0.126866	0.220907	0.238896	0.351483	-0.1211	0.396843
SAOUHSC_R00010=SAOUHSC_R00010	0.538683	0.407729	0.344833	0.480481	0.443663	0.348035	0.445033	0.451028	0.589626	0.398938	0.476222	0.60499	0.619535	0.590461	0.0780275	0.416692	0.567701	0.515731	0.302293	0.384422	0.226726	0.322991	0.397013	0.559844	0.339451	0.37005	0.286347	0.256234	0.139603	0.12289	0.322406	0.256055	0.224185	0.675616	0.594447	0.359219	0.683957	0.564318	0.677278	0.828638	0.191048	0.619035	0.314701	0.491404	0.531355	0.555762	0.540853	-0.462927	0.732734
SAOUHSC_R00012=SAOUHSC_R00012	0.397558	0.329538	0.403348	0.49047	0.461718	0.22118	0.179587	0.332748	0.488614	0.316893	0.263326	0.301177	0.272565	0.285313	-0.361608	0.563092	0.0978753	0.0182141	-0.0739974	0.298083	0.11551	0.380982	0.277109	0.150734	0.539493	0.638597	0.355781	0.0951983	-0.0608419	-0.0272744	0.0552082	-0.27993	-0.210395	0.185897	0.303304	0.0652316	0.299418	0.290175	0.179148	0.34746	-0.264711	0.442764	0.406522	0.371356	0.385577	0.416212	0.119483	-0.481765	0.445936
SAOUHSC_R00013=SAOUHSC_R00013	0.143294	0.297602	0.19399	0.162611	0.178254	0.203835	0.21714	0.105908	0.33154	0.29507	0.289881	0.277437	0.20195	0.2777	-0.276874	-0.153745	-0.0536727	0.0242219	0.259252	0.237567	-0.0235132	0.16214	0.212419	0.12577	0.60911	0.492565	-0.0757474	0.183098	0.246242	-0.113724	0.307694	-0.204039	-0.288025	0.494255	0.183722	-0.105029	0.188863	0.166434	0.167161	0.316047	-0.216633	0.337977	0.297799	0.252921	0.345058	0.348139	0.0881461	-0.115426	0.317015
SAOUHSC_R00014=SAOUHSC_R00014	0.524958	0.502777	0.157565	0.409528	0.32699	0.567375	0.362189	0.429513	0.54275	0.221947	0.462648	0.443256	0.439256	0.51798	0.0598395	0.467272	0.343576	0.402568	-0.348242	0.329273	-0.0452693	0.476297	0.467528	0.469604	0.658738	0.622025	0.382835	0.266562	0.497761	0.105362	-0.272086	0.119494	0.0533198	0.265012	0.605263	0.275634	0.252703	0.303424	0.391076	0.410359	0.151783	0.619911	0.451016	0.413055	0.43698	0.415659	0.223392	-0.232399	0.0806838
SAOUHSC_R00015=SAOUHSC_R00015	0.309537	0.236935	0.337227	0.475787	0.398265	0.236305	0.162631	0.250331	0.486726	0.321583	0.225562	0.280594	0.252108	0.250542	-0.36877	0.598837	0.117743	0.0631946	0.0805832	0.214504	0.0342192	0.321542	0.236155	0.177787	0.526556	0.727323	0.241433	0.0143841	-0.000523414	0.0171995	0.238123	-0.316887	-0.274996	0.282401	0.353537	0.016767	0.344369	0.32108	0.240941	0.432711	-0.321804	0.440603	0.348133	0.306919	0.353029	0.379555	0.182795	-0.371454	0.471006
SAOUHSC_R00016=SAOUHSC_R00016	0.288853	0.0605006	0.364773	0.47135	0.455197	0.523015	0.207111	0.378409	0.45516	0.380399	0.378853	0.440978	0.427126	0.412902	-0.0244861	0.5317	0.0625927	0.123903	0.14152	0.254875	0.21825	0.44883	0.517266	0.45958	0.543476	0.771145	0.188316	0.104232	0.387169	0.23253	0.367882	0.135851	0.0863333	0.493638	0.50428	0.143216	0.0720851	-0.0164863	0.338484	0.604293	0.0263021	0.452447	0.531503	0.366537	0.433721	0.469319	0.579587	0.0232122	0.298762
SAOUHSC_R0002=SAOUHSC_R0002	0.247426	0.225887	0.197019	0.553146	0.347278	0.24525	0.215481	0.109433	0.415038	0.203673	0.188304	0.295369	0.292626	0.282158	-0.0524594	0.584957	0.300575	0.31533	0.181001	0.128036	-0.106265	0.267532	0.215835	0.271343	0.308114	0.673195	0.0425428	-0.0924119	0.341745	0.0740896	0.262119	-0.0847132	-0.132605	0.37625	0.439449	0.000380959	0.468208	0.46828	0.599981	0.603873	-0.167169	0.476302	0.136127	0.168983	0.255666	0.27494	0.368322	-0.175435	0.432997
SAOUHSC_R0003=SAOUHSC_R0003	0.273525	0.281943	0.217862	0.565834	0.360414	0.246648	0.224081	0.123534	0.445207	0.233588	0.221798	0.320393	0.311709	0.304931	-0.0533578	0.530481	0.296288	0.31522	0.149214	0.18064	-0.0812973	0.288532	0.24908	0.284377	0.3008	0.627521	0.00889722	-0.0486159	0.361309	0.0412945	0.226822	-0.0725514	-0.136708	0.392582	0.418928	0.0015233	0.491488	0.492477	0.629045	0.616658	-0.15971	0.484202	0.120437	0.192462	0.287456	0.307121	0.355269	-0.202125	0.431821
SAOUHSC_R0004=SAOUHSC_R0004	0.215238	0.217889	0.178517	0.528681	0.323258	0.249853	0.203537	0.0872527	0.403502	0.224724	0.19348	0.289555	0.280097	0.276226	-0.0405232	0.496475	0.26354	0.297461	0.197031	0.135611	-0.125863	0.255848	0.218106	0.268216	0.314492	0.672963	-0.0170952	-0.0777234	0.380302	0.0538628	0.284627	-0.0853938	-0.150475	0.411391	0.414173	-0.0375162	0.443	0.444741	0.585624	0.584738	-0.164023	0.483606	0.129163	0.161888	0.261049	0.280211	0.355703	-0.13471	0.398821
SAOUHSC_R0005=SAOUHSC_R0005	0.291843	0.285216	0.225731	0.568989	0.368693	0.273607	0.242179	0.14827	0.448529	0.237965	0.240256	0.329132	0.321291	0.324937	-0.0362244	0.546021	0.294561	0.321172	0.131443	0.184741	-0.0815499	0.326444	0.269051	0.305332	0.359889	0.681653	0.0338966	-0.0415927	0.380798	0.0458794	0.210038	-0.0629496	-0.133718	0.378959	0.452496	0.00619152	0.465163	0.471756	0.604548	0.600717	-0.151909	0.518478	0.161735	0.205166	0.292291	0.307934	0.362213	-0.170567	0.402954
SAOUHSC_R0006=SAOUHSC_R0006	0.547659	0.413596	0.348926	0.470139	0.433325	0.361578	0.433323	0.451529	0.599253	0.39916	0.475256	0.603837	0.620164	0.592709	0.0727008	0.431143	0.577037	0.521319	0.291356	0.378124	0.227462	0.331723	0.391515	0.565443	0.348312	0.38903	0.302508	0.251287	0.145574	0.126015	0.318028	0.235001	0.212282	0.680062	0.606363	0.366792	0.698636	0.582227	0.686422	0.838556	0.179059	0.618418	0.314622	0.497093	0.537685	0.559737	0.554936	-0.474189	0.740329
SAOUHSC_R0007=SAOUHSC_R0007	0.541127	0.367926	0.312784	0.450344	0.430192	0.369409	0.466318	0.481069	0.554541	0.368635	0.458481	0.603269	0.625732	0.588789	0.0833999	0.399772	0.604057	0.539792	0.325264	0.376013	0.226662	0.255553	0.364598	0.56007	0.292459	0.317817	0.325626	0.263568	0.0830976	0.182377	0.341759	0.287543	0.276396	0.692657	0.596126	0.402	0.66135	0.531855	0.655824	0.799189	0.248045	0.630972	0.315292	0.490917	0.522488	0.547978	0.547845	-0.510165	0.72222
SAOUHSC_R0008=SAOUHSC_R0008	0.578121	0.453126	0.366514	0.458075	0.442345	0.318112	0.468619	0.486615	0.612125	0.421755	0.509882	0.634544	0.649207	0.618225	0.0731877	0.365501	0.600048	0.530274	0.297678	0.430727	0.27179	0.328745	0.39433	0.572738	0.321408	0.279117	0.303652	0.31497	0.0651031	0.101774	0.287051	0.267045	0.235291	0.671402	0.581528	0.397467	0.7286	0.600954	0.673948	0.818439	0.202613	0.620133	0.30221	0.530546	0.559571	0.578563	0.506281	-0.530563	0.763711
SAOUHSC_R0009=SAOUHSC_R0009	0.589577	0.468556	0.391473	0.501513	0.471907	0.346375	0.452408	0.492733	0.64076	0.45914	0.528554	0.630719	0.641854	0.619988	0.0885716	0.421613	0.557773	0.503287	0.238202	0.439828	0.273843	0.408171	0.461851	0.596861	0.388133	0.371759	0.291862	0.303901	0.132642	0.0651973	0.266674	0.27278	0.223099	0.648327	0.605148	0.367617	0.702862	0.582503	0.652981	0.832494	0.197087	0.644339	0.343519	0.534503	0.566748	0.59097	0.519153	-0.456999	0.726278
[truncated: 391 more columns]
