# Supplementary material for: The genetic landscape of antibiotic sensitivity in Staphylococcus aureus
Source: Sci Adv. 2026 May 8;12(19):eaeb9875. doi: 10.1126/sciadv.aeb9875 (PMC13162198; doi:10.1126/sciadv.aeb9875)
Supplement: Supplementary file 2 — Tables S1 to S21 [file sciadv.aeb9875_tables_s1_to_s21.zip › Table S13 Coordinates for RN4220 essential gene similarity network.csv]

	x	y
SAOUHSC_00001=dnaA	0.088174277	0.220337839
SAOUHSC_00002=SAOUHSC_00002	0.161124856	0.313037253
SAOUHSC_00003=SAOUHSC_00003	0.079912589	0.429766591
SAOUHSC_00005=SAOUHSC_00005	0.39015889	0.251779987
SAOUHSC_00006=SAOUHSC_00006	0.1359847	0.389530217
SAOUHSC_00009=SAOUHSC_00009	-0.148550042	-0.095901261
SAOUHSC_00015=SAOUHSC_00015	0.215646513	0.283574603
SAOUHSC_00018=SAOUHSC_00018	-0.023975991	0.205653487
SAOUHSC_00020=SAOUHSC_00020	0.035135772	0.117170362
SAOUHSC_00021=SAOUHSC_00021	0.094653573	0.231959916
SAOUHSC_00223=SAOUHSC_00223	-0.041056653	0.125805338
SAOUHSC_00225=ispD	-0.057274031	0.056251941
SAOUHSC_00226=SAOUHSC_00226	-0.083068919	0.040766851
SAOUHSC_00227=SAOUHSC_00227	-0.071851539	0.055269271
SAOUHSC_00345=SAOUHSC_00345	-0.516932008	-0.280404093
SAOUHSC_00349=SAOUHSC_00349	0.416625399	-0.159577799
SAOUHSC_00374=SAOUHSC_00374	-0.005252815	-0.285292982
SAOUHSC_00375=guaA	-0.063598611	-0.275178392
SAOUHSC_00413=SAOUHSC_00413	-0.032298445	-0.639468427
SAOUHSC_00442=SAOUHSC_00442	0.016743886	0.293891112
SAOUHSC_00445=recR	-0.119771286	0.383175337
SAOUHSC_00451=tmk	0.089215369	0.285220942
SAOUHSC_00454=SAOUHSC_00454	-0.027647921	0.270291827
SAOUHSC_00461=SAOUHSC_00461	-0.139778072	-0.003005343
SAOUHSC_00471=glmU	0.124475326	0.233253934
SAOUHSC_00472=SAOUHSC_00472	0.460431759	-0.018699423
SAOUHSC_00475=SAOUHSC_00475	-0.17502318	-0.044480975
SAOUHSC_00482=SAOUHSC_00482	-0.217509926	0.191094377
SAOUHSC_00484=SAOUHSC_00484	-0.215901539	-0.285977464
SAOUHSC_00485=SAOUHSC_00485	-0.251237279	-0.287988419
SAOUHSC_00486=SAOUHSC_00486	0.024801151	-0.574249704
SAOUHSC_00490=SAOUHSC_00490	-0.3829171	0.028166378
SAOUHSC_00491=SAOUHSC_00491	-0.412691629	-0.075955911
SAOUHSC_00493=lysS	-0.096034723	-0.134778744
SAOUHSC_00510=SAOUHSC_00510	0.005064202	-0.132988913
SAOUHSC_00511=cysS	-0.200298579	-0.026771216
SAOUHSC_00524=rpoB	0.282351979	-0.26164791
SAOUHSC_00525=SAOUHSC_00525	0.395354754	-0.211985938
SAOUHSC_00529=fusA	0.083835533	-0.222322731
SAOUHSC_00530=tuf	0.024223133	-0.049029884
SAOUHSC_00549=SAOUHSC_00549	-0.395579775	-0.109467246
SAOUHSC_00574=eutD	0.254446718	0.186781072
SAOUHSC_00575=SAOUHSC_00575	-0.198807152	0.248944543
SAOUHSC_00577=SAOUHSC_00577	-0.073826329	0.119621172
SAOUHSC_00578=SAOUHSC_00578	-0.038272724	0.10288339
SAOUHSC_00579=SAOUHSC_00579	-0.016960093	0.135672743
SAOUHSC_00611=argS	-0.086528387	-0.231903458
SAOUHSC_00626=SAOUHSC_00626	0.180868166	0.143583813
SAOUHSC_00627=SAOUHSC_00627	0.076638157	-0.060063226
SAOUHSC_00640=SAOUHSC_00640	0.016448469	0.08981556
SAOUHSC_00641=SAOUHSC_00641	-0.010302725	0.123086123
SAOUHSC_00642=SAOUHSC_00642	-0.045500146	0.055255368
SAOUHSC_00643=SAOUHSC_00643	-0.108223686	0.154546334
SAOUHSC_00645=SAOUHSC_00645	-0.062385076	0.158546359
SAOUHSC_00728=SAOUHSC_00728	-0.275315517	0.149410746
SAOUHSC_00741=nrdI	-0.312368601	0.328171601
SAOUHSC_00742=SAOUHSC_00742	-0.300264505	0.243439609
SAOUHSC_00743=nrdF	-0.266607986	0.326820958
SAOUHSC_00752=murB	-0.018686845	0.165035519
SAOUHSC_00762=SAOUHSC_00762	-0.004330999	0.198778169
SAOUHSC_00769=secA	-0.203757984	0.104407053
SAOUHSC_00771=SAOUHSC_00771	-0.299205505	0.291668789
SAOUHSC_00785=SAOUHSC_00785	-0.06386705	0.506269156
SAOUHSC_00788=SAOUHSC_00788	-0.215612865	0.146201556
SAOUHSC_00795=SAOUHSC_00795	0.208739054	0.221271352
SAOUHSC_00796=pgk	0.043136033	0.248334904
SAOUHSC_00797=tpiA	-0.110332809	0.27486547
SAOUHSC_00798=SAOUHSC_00798	0.641513986	-0.069606317
SAOUHSC_00799=eno	0.393233427	-0.08035217
SAOUHSC_00803=SAOUHSC_00803	0.613981144	-0.311879661
SAOUHSC_00804=smpB	0.8193492	-0.419850484
SAOUHSC_00832=SAOUHSC_00832	-0.53631547	0.062088277
SAOUHSC_00847=SAOUHSC_00847	0.159024573	0.395769312
SAOUHSC_00848=SAOUHSC_00848	0.029298118	0.399251152
SAOUHSC_00849=SAOUHSC_00849	0.070746595	0.317260278
SAOUHSC_00850=SAOUHSC_00850	0.053817689	0.356545376
SAOUHSC_00851=SAOUHSC_00851	0.069114679	0.343796123
SAOUHSC_00869=SAOUHSC_00869	0.032638229	0.032692593
SAOUHSC_00870=SAOUHSC_00870	-0.094325676	0.01576682
SAOUHSC_00872=SAOUHSC_00872	-0.258200974	-0.088116854
SAOUHSC_00884=SAOUHSC_00884	0.265217482	-0.068860486
SAOUHSC_00885=SAOUHSC_00885	0.362274658	-0.013884821
SAOUHSC_00886=SAOUHSC_00886	0.375818327	0.065261912
SAOUHSC_00887=SAOUHSC_00887	0.491155436	-0.036611436
SAOUHSC_00888=SAOUHSC_00888	0.345579516	-0.024931132
SAOUHSC_00889=SAOUHSC_00889	0.347069384	0.01258382
SAOUHSC_00892=SAOUHSC_00892	-0.43869369	0.009823845
SAOUHSC_00900=pgi	-0.088179944	0.158373246
SAOUHSC_00903=SAOUHSC_00903	-0.301751281	0.192063236
SAOUHSC_00904=SAOUHSC_00904	-0.087059824	0.336843759
SAOUHSC_00905=SAOUHSC_00905	-0.145835222	0.318416509
SAOUHSC_00920=SAOUHSC_00920	-0.087535532	-0.422338414
SAOUHSC_00921=SAOUHSC_00921	-0.012100748	-0.37770435
SAOUHSC_00933=SAOUHSC_00933	0.043698475	-0.120697073
SAOUHSC_00934=spxA	0.186118868	0.383620259
SAOUHSC_00943=ppnK	0.060250991	0.193036609
SAOUHSC_00947=SAOUHSC_00947	-0.027169025	-0.568323032
SAOUHSC_00953=SAOUHSC_00953	-0.23498938	0.241901581
SAOUHSC_00954=SAOUHSC_00954	-0.149498312	0.117306559
SAOUHSC_00957=SAOUHSC_00957	-0.044708919	-0.112547911
SAOUHSC_00980=SAOUHSC_00980	-0.224100778	0.354798535
SAOUHSC_00982=SAOUHSC_00982	-0.405662316	0.152459811
SAOUHSC_00983=SAOUHSC_00983	-0.450301166	0.214383614
SAOUHSC_00985=SAOUHSC_00985	-0.327373524	0.296665742
SAOUHSC_01000=SAOUHSC_01000	0.216359125	0.117016228
SAOUHSC_01002=SAOUHSC_01002	0.346505087	0.119170317
SAOUHSC_01007=SAOUHSC_01007	-0.71192581	0.120188017
SAOUHSC_01028=SAOUHSC_01028	0.283728251	0.350763256
SAOUHSC_01035=SAOUHSC_01035	0.223710879	0.313349995
SAOUHSC_01038=def	0.277005597	-0.421827304
SAOUHSC_01040=SAOUHSC_01040	0.315458238	0.161027081
SAOUHSC_01041=SAOUHSC_01041	0.342743453	0.20680585
SAOUHSC_01042=SAOUHSC_01042	0.339749728	0.162150682
SAOUHSC_01043=SAOUHSC_01043	0.357353105	0.257075479
SAOUHSC_01050=SAOUHSC_01050	-0.346069419	0.261898866
SAOUHSC_01063=SAOUHSC_01063	-0.069335322	0.19175538
SAOUHSC_01075=coaD	0.015653402	0.139066663
SAOUHSC_01077=SAOUHSC_01077	-0.454017144	-0.026605232
SAOUHSC_01078=SAOUHSC_01078	-0.327536561	0.019746721
SAOUHSC_01093=pheT	-0.075917873	-0.013043551
SAOUHSC_01100=SAOUHSC_01100	1	-0.499725921
SAOUHSC_01106=SAOUHSC_01106	-0.23490622	0.118222082
SAOUHSC_01119=SAOUHSC_01119	-0.039312832	0.227519549
SAOUHSC_01142=SAOUHSC_01142	-0.18656572	0.223147005
SAOUHSC_01143=mraW	-0.20689666	0.201671616
SAOUHSC_01144=SAOUHSC_01144	-0.235320505	0.16782665
SAOUHSC_01145=SAOUHSC_01145	-0.151116327	0.18731977
SAOUHSC_01146=mraY	-0.049085058	0.162698623
SAOUHSC_01147=murD	0.01241663	0.162376755
SAOUHSC_01148=SAOUHSC_01148	-0.165686425	0.261136554
SAOUHSC_01149=SAOUHSC_01149	-0.208268271	0.086705338
SAOUHSC_01150=SAOUHSC_01150	-0.166204745	0.200401865
SAOUHSC_01154=SAOUHSC_01154	-0.24239275	0.222244267
SAOUHSC_01158=SAOUHSC_01158	0.509778339	0.109304866
SAOUHSC_01159=ileS	0.467754556	0.029151184
SAOUHSC_01163=SAOUHSC_01163	0.119554022	0.019047343
SAOUHSC_01166=pyrB	-0.436622598	-0.173224554
SAOUHSC_01168=pyrC	-0.412872252	-0.209518209
SAOUHSC_01169=SAOUHSC_01169	-0.470021441	-0.134069804
SAOUHSC_01170=carB	-0.472804079	-0.09183716
SAOUHSC_01171=SAOUHSC_01171	-0.276412145	-0.435697115
SAOUHSC_01172=pyrE	-0.173530567	-0.234480188
SAOUHSC_01178=SAOUHSC_01178	-0.114977387	0.304216702
SAOUHSC_01179=SAOUHSC_01179	-0.059293834	0.448709794
SAOUHSC_01183=SAOUHSC_01183	-0.326591236	-0.211588477
SAOUHSC_01188=SAOUHSC_01188	0.259928956	0.105146278
SAOUHSC_01189=SAOUHSC_01189	0.110043839	0.180203786
SAOUHSC_01190=SAOUHSC_01190	-0.35107806	0.420144733
SAOUHSC_01194=SAOUHSC_01194	0.154973223	0.433732583
SAOUHSC_01197=SAOUHSC_01197	0.077493514	-0.483659618
SAOUHSC_01198=SAOUHSC_01198	-0.161233879	-0.373347513
SAOUHSC_01199=SAOUHSC_01199	-0.194752016	-0.488198276
SAOUHSC_01201=acpP	-0.081378076	-0.561639437
SAOUHSC_01205=SAOUHSC_01205	-0.260125147	0.027401027
SAOUHSC_01207=SAOUHSC_01207	-0.104236354	0.069650314
SAOUHSC_01210=trmD	-0.315114479	-0.12040027
SAOUHSC_01214=rbgA	-0.226839651	0.010550643
SAOUHSC_01216=sucC	-0.211398746	-0.440508818
SAOUHSC_01218=SAOUHSC_01218	-0.004812692	-0.317082305
SAOUHSC_01222=SAOUHSC_01222	-0.1537921	0.007862039
SAOUHSC_01228=SAOUHSC_01228	0.267932997	0.473418218
SAOUHSC_01235=pyrH	0.002005668	0.338518797
SAOUHSC_01236=frr	0.299034167	0.247215011
SAOUHSC_01237=SAOUHSC_01237	-0.194629284	0.077539494
SAOUHSC_01238=SAOUHSC_01238	-0.011632205	0.152001144
SAOUHSC_01240=SAOUHSC_01240	-0.068040296	-0.066483756
SAOUHSC_01241=polC	-0.125282229	0.303821795
SAOUHSC_01243=nusA	0.315177926	0.080866557
SAOUHSC_01246=infB	-0.2869573	-0.209705066
SAOUHSC_01249=SAOUHSC_01249	-0.148480321	0.248945055
SAOUHSC_01252=SAOUHSC_01252	0.197256264	0.325350606
SAOUHSC_01259=SAOUHSC_01259	-0.122880391	0.059165475
SAOUHSC_01260=SAOUHSC_01260	-0.259291796	0.192793474
SAOUHSC_01262=recA	-0.025802675	0.377836635
SAOUHSC_01263=SAOUHSC_01263	0.173342038	0.066061264
SAOUHSC_01265=SAOUHSC_01265	0.663421246	0.03978914
SAOUHSC_01267=SAOUHSC_01267	-0.489188863	-0.16741265
SAOUHSC_01285=SAOUHSC_01285	-0.26056524	0.118891289
SAOUHSC_01287=SAOUHSC_01287	-0.138266012	0.041886989
SAOUHSC_01333=SAOUHSC_01333	-0.040924231	0.325456416
SAOUHSC_01337=SAOUHSC_01337	0.137381072	0.263307758
SAOUHSC_01350=SAOUHSC_01350	-0.262870101	-0.009895134
SAOUHSC_01351=SAOUHSC_01351	-0.217725847	0.243637761
SAOUHSC_01352=SAOUHSC_01352	-0.241321781	0.196091565
SAOUHSC_01359=SAOUHSC_01359	-0.404385597	0.001787792
SAOUHSC_01362=SAOUHSC_01362	-0.262151454	-0.607869386
SAOUHSC_01373=SAOUHSC_01373	-0.204759989	0.167248613
SAOUHSC_01374=SAOUHSC_01374	-0.176429076	0.122096043
SAOUHSC_01424=murG	-0.123479297	0.140541902
SAOUHSC_01434=SAOUHSC_01434	-0.289744907	-0.040226798
SAOUHSC_01435=thyA	-0.308496494	0.095550996
SAOUHSC_01466=recU	-0.06623817	0.299103722
SAOUHSC_01467=SAOUHSC_01467	-0.091306327	0.142783516
SAOUHSC_01470=SAOUHSC_01470	0.001635359	0.402311488
SAOUHSC_01473=SAOUHSC_01473	0.538610659	0.163003154
SAOUHSC_01474=SAOUHSC_01474	-0.174929668	0.072966979
SAOUHSC_01477=SAOUHSC_01477	-0.276105523	-0.167329507
SAOUHSC_01481=SAOUHSC_01481	0.17543042	-0.364158949
SAOUHSC_01482=aroB	-0.220360583	-0.373546867
SAOUHSC_01483=SAOUHSC_01483	-0.699816308	-0.238303263
SAOUHSC_01486=SAOUHSC_01486	-0.320505787	0.408431556
SAOUHSC_01487=ubiE	-0.439786212	0.334294303
SAOUHSC_01488=SAOUHSC_01488	-0.42085223	0.406029105
SAOUHSC_01490=SAOUHSC_01490	0.151741438	0.690634611
SAOUHSC_01491=gpsA	-0.20616724	0.365858227
SAOUHSC_01492=engA	-0.205477513	0.034861464
SAOUHSC_01496=cmk	0.280858583	0.378535785
SAOUHSC_01501=SAOUHSC_01501	-0.076618244	0.370435041
SAOUHSC_01591=SAOUHSC_01591	0.054776306	0.13005516
SAOUHSC_01592=SAOUHSC_01592	0.269833663	0.275085153
SAOUHSC_01598=SAOUHSC_01598	-0.190600332	-0.007818669
SAOUHSC_01599=SAOUHSC_01599	-0.088802416	0.076733055
SAOUHSC_01612=SAOUHSC_01612	-0.30057224	-0.183620962
SAOUHSC_01613=SAOUHSC_01613	-0.253170827	-0.144484442
SAOUHSC_01614=SAOUHSC_01614	-0.350746372	-0.063848643
SAOUHSC_01623=SAOUHSC_01623	-0.113027618	-0.550806303
SAOUHSC_01624=SAOUHSC_01624	-0.191976686	-0.562861731
SAOUHSC_01625=SAOUHSC_01625	-0.524584793	0.170791756
SAOUHSC_01627=SAOUHSC_01627	-0.230834839	0.006519108
SAOUHSC_01635=SAOUHSC_01635	-0.212166585	0.454799503
SAOUHSC_01661=SAOUHSC_01661	-0.524811034	0.140271467
SAOUHSC_01662=SAOUHSC_01662	0.255138084	-0.461317933
SAOUHSC_01666=SAOUHSC_01666	0.536724262	-0.117286079
SAOUHSC_01668=era	-0.14847076	0.468074903
SAOUHSC_01670=SAOUHSC_01670	-0.188652989	0.395039844
SAOUHSC_01682=SAOUHSC_01682	-0.169112002	-0.073614617
SAOUHSC_01683=dnaK	-0.121523284	-0.243794968
SAOUHSC_01684=SAOUHSC_01684	-0.278848796	-0.25897744
SAOUHSC_01690=holA	-0.18966818	0.294918393
SAOUHSC_01697=SAOUHSC_01697	-0.11572716	0.250748394
SAOUHSC_01698=SAOUHSC_01698	0.009595117	0.448798667
SAOUHSC_01699=SAOUHSC_01699	-0.191167118	-0.182375842
SAOUHSC_01700=SAOUHSC_01700	0.02124208	-0.453471599
SAOUHSC_01701=SAOUHSC_01701	-0.216786629	-0.096173916
SAOUHSC_01722=alaS	-0.068163249	-0.15918698
SAOUHSC_01727=SAOUHSC_01727	0.097221376	0.157764663
SAOUHSC_01737=aspS	0.18372399	-0.04477084
SAOUHSC_01741=SAOUHSC_01741	-0.094432276	-0.1257985
SAOUHSC_01742=SAOUHSC_01742	-0.151434825	-0.138520562
SAOUHSC_01746=SAOUHSC_01746	-0.309256783	-0.290831293
SAOUHSC_01750=ruvB	0.015339706	0.215599056
SAOUHSC_01751=ruvA	-0.016373496	0.307515948
SAOUHSC_01753=obgE	-0.053095316	0.131552893
SAOUHSC_01759=SAOUHSC_01759	-0.177125415	0.434778275
SAOUHSC_01766=SAOUHSC_01766	-0.256323939	-0.191569698
SAOUHSC_01767=valS	-0.037386373	-0.244107494
SAOUHSC_01772=SAOUHSC_01772	0.124000215	0.111911789
SAOUHSC_01773=SAOUHSC_01773	-0.125845445	-0.132755019
SAOUHSC_01774=hemC	-0.442971893	0.032486799
SAOUHSC_01776=hemA	0.155581167	0.117309903
SAOUHSC_01778=clpX	0.23963603	0.037956815
SAOUHSC_01786=infC	0.064918309	-0.014569769
SAOUHSC_01787=SAOUHSC_01787	-0.250870208	0.060906822
SAOUHSC_01788=thrS	-0.007081748	-0.194667785
SAOUHSC_01791=SAOUHSC_01791	-0.066627094	0.277961748
SAOUHSC_01792=SAOUHSC_01792	0.028983814	0.36871569
SAOUHSC_01795=coaE	-0.037906812	0.189488338
SAOUHSC_01807=SAOUHSC_01807	0.311283577	0.006011425
SAOUHSC_01808=SAOUHSC_01808	-0.163823189	-0.600826357
SAOUHSC_01809=SAOUHSC_01809	0.025342705	-0.624415163
SAOUHSC_01811=SAOUHSC_01811	-0.124816417	0.248985619
SAOUHSC_01827=SAOUHSC_01827	-0.171848298	0.300553419
SAOUHSC_01837=SAOUHSC_01837	-0.153628202	0.05395228
SAOUHSC_01839=SAOUHSC_01839	-0.117633062	-0.434736513
SAOUHSC_01856=murC	-0.091763203	0.227613899
SAOUHSC_01859=SAOUHSC_01859	-0.136388272	0.28038231
SAOUHSC_01866=SAOUHSC_01866	0.029810251	0.481168178
SAOUHSC_01871=SAOUHSC_01871	-0.145497381	0.157105846
SAOUHSC_01875=leuS	-0.104496684	-0.043482739
SAOUHSC_01908=SAOUHSC_01908	-0.045284308	0.286686153
SAOUHSC_01909=SAOUHSC_01909	-0.216894771	-0.21815889
SAOUHSC_01915=SAOUHSC_01915	-0.577936703	-0.172506505
SAOUHSC_01916=SAOUHSC_01916	-0.467198734	0.110139332
SAOUHSC_01928=SAOUHSC_01928	-0.10578233	-0.229656258
SAOUHSC_01961=hemH	-0.165592498	-0.160972269
SAOUHSC_01962=hemE	0.031915804	0.255421869
SAOUHSC_01973=SAOUHSC_01973	0.318864515	0.27792447
SAOUHSC_01979=SAOUHSC_01979	0.387426276	0.29649479
SAOUHSC_01988=SAOUHSC_01988	-0.156132155	-0.170164727
SAOUHSC_02102=SAOUHSC_02102	-0.184212203	-0.134249985
SAOUHSC_02106=SAOUHSC_02106	-0.090326813	0.189759669
SAOUHSC_02107=SAOUHSC_02107	-0.159081569	0.143008947
SAOUHSC_02114=SAOUHSC_02114	-0.121277991	0.094741824
SAOUHSC_02122=SAOUHSC_02122	-0.015044865	0.226399055
SAOUHSC_02123=SAOUHSC_02123	-0.056077656	0.385435739
SAOUHSC_02132=nadE	-0.040482671	0.458416321
SAOUHSC_02133=SAOUHSC_02133	-0.091312113	0.257482074
SAOUHSC_02140=SAOUHSC_02140	0.23733107	0.087420087
SAOUHSC_02143=SAOUHSC_02143	-0.734504273	0.032471551
SAOUHSC_02151=SAOUHSC_02151	-0.127600509	-0.192487935
SAOUHSC_02152=SAOUHSC_02152	-0.094792036	-0.389033414
SAOUHSC_02254=groEL	-0.097304287	0.380422764
SAOUHSC_02255=groES	-0.282794514	0.480478572
SAOUHSC_02277=gcp	0.494677487	-0.289839949
SAOUHSC_02306=acpS	-0.404684433	-0.093714806
SAOUHSC_02317=SAOUHSC_02317	-0.143200907	0.085411129
SAOUHSC_02318=ddl	-0.065289999	0.097966368
SAOUHSC_02319=SAOUHSC_02319	-0.214422514	0.294785957
SAOUHSC_02327=SAOUHSC_02327	-0.011337479	0.082075047
SAOUHSC_02336=fabZ	-0.223501908	-0.176110596
SAOUHSC_02337=SAOUHSC_02337	-0.257663833	0.129945585
SAOUHSC_02357=SAOUHSC_02357	-0.089284775	-0.246660418
SAOUHSC_02359=prfA	-0.371682317	0.011527632
SAOUHSC_02366=SAOUHSC_02366	0.053063926	-0.386538256
SAOUHSC_02368=pyrG	0.152224012	0.190196858
SAOUHSC_02371=SAOUHSC_02371	-0.248780208	0.161062764
SAOUHSC_02399=SAOUHSC_02399	-0.169701316	0.232703555
SAOUHSC_02407=SAOUHSC_02407	-0.07092368	0.226342676
SAOUHSC_02482=cbiO	-0.145858194	-0.459011734
SAOUHSC_02485=SAOUHSC_02485	0.167392863	-0.208961151
SAOUHSC_02490=adk	0.102794015	-0.197986302
SAOUHSC_02491=secY	0.207876096	-0.004792465
SAOUHSC_02512a=SAOUHSC_02512a	0.134544372	-0.247554536
SAOUHSC_02527=SAOUHSC_02527	-0.010343038	0.250660352
SAOUHSC_02571=SAOUHSC_02571	0.240073976	-0.416000877
SAOUHSC_02575=SAOUHSC_02575	-0.049091254	-0.225653846
SAOUHSC_02612=SAOUHSC_02612	0.112208735	-0.669853933
SAOUHSC_02623=SAOUHSC_02623	-0.129921215	0.203657045
SAOUHSC_02793=SAOUHSC_02793	-0.261817884	0.21329757
SAOUHSC_02805=SAOUHSC_02805	-0.026639646	-0.224930213
SAOUHSC_03049=SAOUHSC_03049	-0.38241121	0.098559675
SAOUHSC_03052=gidA	-0.291233898	-0.124574944
SAOUHSC_03053=trmE	-0.346720968	-0.142649132
SAOUHSC_03054=rnpA	-0.324090974	-0.005011129
SAOUHSC_T0001=SAOUHSC_T0001	0.445946553	-0.049664442
SAOUHSC_T00010=SAOUHSC_T00010	0.057734959	-0.087988136
SAOUHSC_T00011=SAOUHSC_T00011	-0.015007181	-0.162808399
SAOUHSC_T00012=SAOUHSC_T00012	0.018460282	-0.40043032
SAOUHSC_T00013=SAOUHSC_T00013	-0.067012864	-0.247627259
SAOUHSC_T00014=SAOUHSC_T00014	-0.003831702	-0.0502841
SAOUHSC_T00015=SAOUHSC_T00015	0.363070502	-0.194791085
SAOUHSC_T00016=SAOUHSC_T00016	0.199415726	-0.092522519
SAOUHSC_T00017=SAOUHSC_T00017	0.029507216	-0.102825529
SAOUHSC_T00018=SAOUHSC_T00018	0.084822091	-0.053158376
SAOUHSC_T00019=SAOUHSC_T00019	0.079879023	-0.155863149
SAOUHSC_T00020=SAOUHSC_T00020	0.034264758	-0.251984946
SAOUHSC_T00021=SAOUHSC_T00021	0.415636714	-0.100828627
SAOUHSC_T00022=SAOUHSC_T00022	0.049106827	-0.319868742
SAOUHSC_T00023=SAOUHSC_T00023	0.09825569	-0.558790143
SAOUHSC_T00024=SAOUHSC_T00024	-0.197626771	-0.039626153
SAOUHSC_T00025=SAOUHSC_T00025	0.343380378	0.053314509
SAOUHSC_T00026=SAOUHSC_T00026	0.078443037	-0.253173409
SAOUHSC_T00027=SAOUHSC_T00027	0.204869178	-0.127721693
SAOUHSC_T00028=SAOUHSC_T00028	0.498913002	0.018636698
SAOUHSC_T00029=SAOUHSC_T00029	0.493148041	0.056445648
SAOUHSC_T0003=SAOUHSC_T0003	0.460147848	0.07436631
SAOUHSC_T00030=SAOUHSC_T00030	0.27036907	0.009922124
SAOUHSC_T00031=SAOUHSC_T00031	0.100352292	0.464656394
SAOUHSC_T00032=SAOUHSC_T00032	0.103244338	0.296724687
SAOUHSC_T00033=SAOUHSC_T00033	-0.238895342	-0.255404479
SAOUHSC_T00034=SAOUHSC_T00034	-0.403902627	-0.529745943
SAOUHSC_T00035=SAOUHSC_T00035	0.478594737	-0.103291731
SAOUHSC_T00036=SAOUHSC_T00036	-0.169913599	-0.313104787
SAOUHSC_T00037=SAOUHSC_T00037	-0.039915258	-0.163474946
SAOUHSC_T00038=SAOUHSC_T00038	0.077570372	-0.217486948
SAOUHSC_T00039=SAOUHSC_T00039	0.02532811	-0.201735792
SAOUHSC_T0004=SAOUHSC_T0004	0.267722812	-0.038725589
SAOUHSC_T00040=SAOUHSC_T00040	0.427511073	0.032933287
SAOUHSC_T00042=SAOUHSC_T00042	0.105094746	-0.257664356
SAOUHSC_T00043=SAOUHSC_T00043	-0.019268749	-0.13619744
SAOUHSC_T00044=SAOUHSC_T00044	0.366954553	-0.156697001
SAOUHSC_T00045=SAOUHSC_T00045	0.38005884	0.101642169
SAOUHSC_T00048=SAOUHSC_T00048	0.123658794	0.056296271
SAOUHSC_T00049=SAOUHSC_T00049	-0.054168124	-0.002352716
SAOUHSC_T0005=SAOUHSC_T0005	0.107738044	-0.204227502
SAOUHSC_T00050=SAOUHSC_T00050	0.163287411	0.003412864
SAOUHSC_T00051=SAOUHSC_T00051	0.052410397	-0.069754969
SAOUHSC_T00052=SAOUHSC_T00052	-0.048431138	-0.036302542
SAOUHSC_T00053=SAOUHSC_T00053	0.420970721	0.016337743
SAOUHSC_T00054=SAOUHSC_T00054	0.175627964	-0.068396851
SAOUHSC_T00055=SAOUHSC_T00055	-0.06261076	-0.316171079
SAOUHSC_T00056=SAOUHSC_T00056	0.289406593	-0.137162749
SAOUHSC_T00059=SAOUHSC_T00059	0.187016564	0.013426917
SAOUHSC_T00060=SAOUHSC_T00060	0.013611845	0.005520337
SAOUHSC_T00061=SAOUHSC_T00061	0.105781696	-0.073006459
SAOUHSC_T0007=SAOUHSC_T0007	0.359121101	0.313175506
SAOUHSC_T0009=SAOUHSC_T0009	0.071691344	-0.427986002
SAOUHSC_00017=rplI	0.198097679	0.299324387
SAOUHSC_00348=rpsF	0.467960397	-0.351596882
SAOUHSC_00350=rpsR	0.406039953	-0.330947779
SAOUHSC_00518=rplK	0.270991152	-0.185359848
SAOUHSC_00519=rplA	0.224916982	-0.108908394
SAOUHSC_00520=rplJ	0.431642254	-0.19823084
SAOUHSC_00521=rplL	0.30830065	-0.166340659
SAOUHSC_00527=rpsL	0.395876393	-0.265074816
SAOUHSC_00528=SAOUHSC_00528	0.324940606	-0.338831181
SAOUHSC_01208=rpsP	0.15608755	-0.164079842
SAOUHSC_01209=rimM	-0.39740815	-0.322974983
SAOUHSC_01211=rplS	0.170107432	-0.156121704
SAOUHSC_01250=rpsO	0.121316549	-0.292481872
SAOUHSC_01651=rpmG	0.145141473	0.23946449
SAOUHSC_01659=SAOUHSC_01659	0.256664579	0.551423509
SAOUHSC_01678=rpsU	0.374435419	-0.418778812
SAOUHSC_01689=rpsT	-0.515765567	0.018305295
SAOUHSC_01757=rplU	0.108710432	0.08529937
SAOUHSC_01784=rplT	0.184841891	-0.138360437
SAOUHSC_01785=rpmI	-0.422543817	-0.392527422
SAOUHSC_01829=rpsD	0.055370725	-0.265069901
SAOUHSC_02361=rpmE2	-0.38278489	-0.183496777
SAOUHSC_02477=rpsI	0.098454894	-0.397202375
SAOUHSC_02478=rplM	0.111344863	-0.345773851
SAOUHSC_02484=rplQ	0.158920384	-0.307634143
SAOUHSC_02486=SAOUHSC_02486	0.178500381	-0.228609889
SAOUHSC_02487=rpsM	0.11864405	-0.384660519
SAOUHSC_02492=rplO	0.296193215	-0.265733238
SAOUHSC_02493=rpmD	0.275693165	-0.304836227
SAOUHSC_02494=rpsE	0.248653385	-0.327505371
SAOUHSC_02495=rplR	0.29575405	-0.384256103
SAOUHSC_02496=rplF	0.380459369	-0.344894457
SAOUHSC_02498=rpsH	0.229126109	-0.322167728
SAOUHSC_02499=rpsN	0.247892947	-0.217815049
SAOUHSC_02500=rplE	0.329290734	-0.235758535
SAOUHSC_02501=rplX	0.197961712	-0.187798611
SAOUHSC_02502=rplN	0.267910483	-0.278514898
SAOUHSC_02503=rpsQ	0.228715897	-0.268858503
SAOUHSC_02504=SAOUHSC_02504	0.334074336	-0.212308608
SAOUHSC_02505=rplP	0.251638046	-0.159498729
SAOUHSC_02506=rpsC	0.186296682	-0.199593415
SAOUHSC_02507=rplV	0.236341519	-0.293701077
SAOUHSC_02508=rpsS	0.307006982	-0.352707021
SAOUHSC_02509=rplB	0.211863508	-0.209794898
SAOUHSC_02510=rplW	0.154576685	-0.328455528
SAOUHSC_02511=rplD	0.166726542	-0.234476645
SAOUHSC_02512=rplC	0.361105913	-0.285513607
SAOUHSC_03055=rpmH	-0.242336164	0.04049377
SAOUHSC_R0001=SAOUHSC_R0001	0.34994962	-0.132819862
SAOUHSC_R00010=SAOUHSC_R00010	0.126069258	-0.137076118
SAOUHSC_R00012=SAOUHSC_R00012	0.452276546	0.190363262
SAOUHSC_R00013=SAOUHSC_R00013	0.366594451	0.239864382
SAOUHSC_R00014=SAOUHSC_R00014	0.274250929	0.159942031
SAOUHSC_R00015=SAOUHSC_R00015	0.400531307	-0.054644467
SAOUHSC_R00016=SAOUHSC_R00016	0.296345513	0.054196463
SAOUHSC_R0002=SAOUHSC_R0002	0.303415069	-0.111191247
SAOUHSC_R0003=SAOUHSC_R0003	0.30096793	-0.10095043
SAOUHSC_R0004=SAOUHSC_R0004	0.345411663	-0.114864939
SAOUHSC_R0005=SAOUHSC_R0005	0.298200858	-0.064937549
SAOUHSC_R0006=SAOUHSC_R0006	0.14152677	-0.119549651
SAOUHSC_R0007=SAOUHSC_R0007	0.12277609	-0.16688564
SAOUHSC_R0008=SAOUHSC_R0008	0.111940228	-0.129845622
SAOUHSC_R0009=SAOUHSC_R0009	0.144177929	-0.082675034
