# Supplementary material for: The genetic landscape of antibiotic sensitivity in Staphylococcus aureus
Source: Sci Adv. 2026 May 8;12(19):eaeb9875. doi: 10.1126/sciadv.aeb9875 (PMC13162198; doi:10.1126/sciadv.aeb9875)
Supplement: Supplementary file 2 — Tables S1 to S21 [file sciadv.aeb9875_tables_s1_to_s21.zip › Table S14. 27 processes correlation matrix.xlsx]

## Sheet: 27 processes correlation matrix
	(14)Peptidoglycan synthesis,GO:0009252	(15)Cell division,GO:0051301	(4)Coenzyme A synthesis,GO:0015937	(1)Riboflavin metabolism ,path:00740	(5)Protein export,path:03060	(3)Lipoteichoic acid synthesis,GO:0070395	(3)Nicotinate/nicotinamide metabolism,path:00760	(10)DNA replication,GO:0006260	(8)DNA recombination,GO:0006310	(2)DNA topoisomerase type II,GO:0003918	(1)Iron-sulfur cluster assembly,GO:0016226	(8)Fatty acid synthesis,GO:0006633	(4)Folate synthesis,path:00790	(2)Heme synthesis,GO:0006783	(8)Pyrimidine metabolism,path:00240	(3)Quinone synthesis,path:00130	(7)Amino acid biosynthesis,GO:0008652	(2)RNA polymerase,GO:0000428	(15)Ribosome,GO:0005840	(2)ETC (I&IV),GO:1902600	(5)RNA degradation,path:03018	(5)Glycolytic process,GO:0006096	(9)Pentose phosphate pathway,path:00030	(12+)Aminoacyl-tRNA ligase,GO:0004812	(8)Purine metabolism,path:00230	(5)Citrate cycle (TCA cycle),path:00020	(2)Amino acid degradation,path:00280&00310
(14)Peptidoglycan synthesis,GO:0009252	0.86898	0.84514	0.845687	0.884058	0.65141	0.692604	0.627843	0.671652	0.63222	0.564542	0.59545	-0.108068	0.428486	0.451688	0.416826	0.349287	0.212658	0.110368	0.0843795	0.125797	0.263989	0.415484	0.539351	0.304929	0.308003	0.206646	0.344069
(15)Cell division,GO:0051301	0.84514	0.843035	0.813433	0.85372	0.608966	0.684625	0.607597	0.637072	0.595038	0.555135	0.558717	-0.169483	0.416801	0.401548	0.391634	0.377325	0.226529	0.0409753	0.0443887	0.0866196	0.207036	0.40282	0.513902	0.254186	0.276929	0.154031	0.296386
(4)Coenzyme A synthesis,GO:0015937	0.845687	0.813433	0.885736	0.913003	0.624869	0.601849	0.661898	0.696255	0.683372	0.560677	0.664777	-0.15802	0.441097	0.514849	0.391502	0.374002	0.199328	0.0197368	0.0139641	0.121404	0.251506	0.400612	0.530273	0.26377	0.283985	0.192801	0.293431
(1)Riboflavin metabolism ,path:00740	0.884058	0.85372	0.913003	1	0.654366	0.627682	0.697459	0.760426	0.732574	0.624986	0.69833	-0.228821	0.456486	0.522228	0.43775	0.409838	0.207171	-0.00931245	-0.026855	0.0772479	0.253798	0.373915	0.519008	0.234319	0.28122	0.175905	0.321908
(5)Protein export,path:03060	0.65141	0.608966	0.624869	0.654366	0.661537	0.540787	0.363209	0.523863	0.519475	0.385479	0.398386	0.162501	0.459169	0.400325	0.341709	0.157746	0.129892	0.168301	0.111395	-0.0602622	0.183505	0.196637	0.354296	0.261078	0.268728	0.313233	0.523895
(3)Lipoteichoic acid synthesis,GO:0070395	0.692604	0.684625	0.601849	0.627682	0.540787	0.761675	0.410762	0.497697	0.463936	0.476592	0.397995	0.119883	0.265879	0.249842	0.327648	0.328316	0.178999	0.070441	0.124768	0.111372	0.158232	0.269992	0.40384	0.304206	0.274825	0.121216	0.32032
(3)Nicotinate/nicotinamide metabolism,path:00760	0.627843	0.607597	0.661898	0.697459	0.363209	0.410762	0.824447	0.473115	0.472945	0.491438	0.680549	-0.30662	0.376451	0.391006	0.30847	0.452882	0.248991	0.0636341	0.150287	0.300442	0.282809	0.413882	0.450548	0.255146	0.242687	0.0436054	0.112426
(10)DNA replication,GO:0006260	0.671652	0.637072	0.696255	0.760426	0.523863	0.497697	0.473115	0.733953	0.708719	0.568665	0.609502	-0.117679	0.346924	0.435051	0.333728	0.287886	0.0864277	0.0774428	0.0356321	0.165501	0.300211	0.233709	0.381962	0.22624	0.222712	0.178589	0.235924
(8)DNA recombination,GO:0006310	0.63222	0.595038	0.683372	0.732574	0.519475	0.463936	0.472945	0.708719	0.766233	0.564912	0.688608	-0.0708694	0.249417	0.370933	0.257885	0.1971	0.00196975	0.0514225	0.0199398	0.144196	0.331224	0.227165	0.381734	0.191122	0.144876	0.214842	0.261798
(2)DNA topoisomerase type II,GO:0003918	0.564542	0.555135	0.560677	0.624986	0.385479	0.476592	0.491438	0.568665	0.564912	0.592951	0.578396	-0.155846	0.212301	0.318838	0.218794	0.276307	0.0455954	0.0274469	0.118131	0.282094	0.276846	0.287678	0.380566	0.22348	0.182492	0.139747	0.159136
(1)Iron-sulfur cluster assembly,GO:0016226	0.59545	0.558717	0.664777	0.69833	0.398386	0.397995	0.680549	0.609502	0.688608	0.578396	0.800866	-0.200109	0.1904	0.371007	0.228886	0.260556	0.0489995	0.0783533	0.119834	0.316111	0.38926	0.341618	0.429827	0.221648	0.149994	0.134434	0.134013
(8)Fatty acid synthesis,GO:0006633	-0.108068	-0.169483	-0.15802	-0.228821	0.162501	0.119883	-0.30662	-0.117679	-0.0708694	-0.155846	-0.200109	0.683099	-0.00751224	-0.0409777	-0.0401317	-0.235045	-0.113864	0.236088	0.201318	-0.0254914	0.0226683	-0.155081	-0.0659009	0.197862	0.086812	0.251198	0.351536
(4)Folate synthesis,path:00790	0.428486	0.416801	0.441097	0.456486	0.459169	0.265879	0.376451	0.346924	0.249417	0.212301	0.1904	-0.00751224	0.811314	0.456968	0.312923	0.448443	0.33667	0.0099278	0.0849666	-0.0829339	-0.0595443	0.0553391	0.161017	0.195758	0.330608	0.142094	0.375731
(2)Heme synthesis,GO:0006783	0.451688	0.401548	0.514849	0.522228	0.400325	0.249842	0.391006	0.435051	0.370933	0.318838	0.371007	-0.0409777	0.456968	0.572934	0.318667	0.278563	0.192742	0.0479286	0.0725177	0.0670401	0.151003	0.154313	0.257813	0.187904	0.278468	0.133122	0.196882
(8)Pyrimidine metabolism,path:00240	0.416826	0.391634	0.391502	0.43775	0.341709	0.327648	0.30847	0.333728	0.257885	0.218794	0.228886	-0.0401317	0.312923	0.318667	0.339695	0.237283	0.222616	0.110661	0.0377261	-0.0398754	0.122095	0.112083	0.192622	0.13394	0.215	0.0211662	0.173366
(3)Quinone synthesis,path:00130	0.349287	0.377325	0.374002	0.409838	0.157746	0.328316	0.452882	0.287886	0.1971	0.276307	0.260556	-0.235045	0.448443	0.278563	0.237283	0.692838	0.360698	-0.349822	-0.107069	0.0214357	-0.162372	0.0402953	0.114407	0.0660567	0.206227	-0.237744	-0.0553351
(7)Amino acid biosynthesis,GO:0008652	0.212658	0.226529	0.199328	0.207171	0.129892	0.178999	0.248991	0.0864277	0.00196975	0.0455954	0.0489995	-0.113864	0.33667	0.192742	0.222616	0.360698	0.3264	-0.0469869	0.0057601	-0.0680457	-0.123505	0.0230086	0.037316	0.0501486	0.192048	-0.167639	0.01578
(2)RNA polymerase,GO:0000428	0.110368	0.0409753	0.0197368	-0.00931245	0.168301	0.070441	0.0636341	0.0774428	0.0514225	0.0274469	0.0783533	0.236088	0.0099278	0.0479286	0.110661	-0.349822	-0.0469869	0.830505	0.538477	0.421909	0.441276	0.230964	0.171209	0.370092	0.210134	0.304548	0.235568
(15)Ribosome,GO:0005840	0.0843795	0.0443887	0.0139641	-0.026855	0.111395	0.124768	0.150287	0.0356321	0.0199398	0.118131	0.119834	0.201318	0.0849666	0.0725177	0.0377261	-0.107069	0.0057601	0.538477	0.504662	0.451677	0.276189	0.19715	0.151197	0.352148	0.218756	0.208629	0.175029
(2)ETC (I&IV),GO:1902600	0.125797	0.0866196	0.121404	0.0772479	-0.0602622	0.111372	0.300442	0.165501	0.144196	0.282094	0.316111	-0.0254914	-0.0829339	0.0670401	-0.0398754	0.0214357	-0.0680457	0.421909	0.451677	0.822062	0.393798	0.369623	0.283261	0.402636	0.1955	0.131643	-0.126369
(5)RNA degradation,path:03018	0.263989	0.207036	0.251506	0.253798	0.183505	0.158232	0.282809	0.300211	0.331224	0.276846	0.38926	0.0226683	-0.0595443	0.151003	0.122095	-0.162372	-0.123505	0.441276	0.276189	0.393798	0.532889	0.311516	0.320698	0.253198	0.0800657	0.256214	0.0891914
(5)Glycolytic process,GO:0006096	0.415484	0.40282	0.400612	0.373915	0.196637	0.269992	0.413882	0.233709	0.227165	0.287678	0.341618	-0.155081	0.0553391	0.154313	0.112083	0.0402953	0.0230086	0.230964	0.19715	0.369623	0.311516	0.466999	0.425464	0.249797	0.137873	0.180771	0.0470372
(9)Pentose phosphate pathway,path:00030	0.539351	0.513902	0.530273	0.519008	0.354296	0.40384	0.450548	0.381962	0.381734	0.380566	0.429827	-0.0659009	0.161017	0.257813	0.192622	0.114407	0.037316	0.171209	0.151197	0.283261	0.320698	0.425464	0.460659	0.272017	0.174145	0.230438	0.169872
(12+)Aminoacyl-tRNA ligase,GO:0004812	0.304929	0.254186	0.26377	0.234319	0.261078	0.304206	0.255146	0.22624	0.191122	0.22348	0.221648	0.197862	0.195758	0.187904	0.13394	0.0660567	0.0501486	0.370092	0.352148	0.402636	0.253198	0.249797	0.272017	0.385262	0.266941	0.231906	0.225819
(8)Purine metabolism,path:00230	0.308003	0.276929	0.283985	0.28122	0.268728	0.274825	0.242687	0.222712	0.144876	0.182492	0.149994	0.086812	0.330608	0.278468	0.215	0.206227	0.192048	0.210134	0.218756	0.1955	0.0800657	0.137873	0.174145	0.266941	0.293448	0.0893122	0.189362
(5)Citrate cycle (TCA cycle),path:00020	0.206646	0.154031	0.192801	0.175905	0.313233	0.121216	0.0436054	0.178589	0.214842	0.139747	0.134434	0.251198	0.142094	0.133122	0.0211662	-0.237744	-0.167639	0.304548	0.208629	0.131643	0.256214	0.180771	0.230438	0.231906	0.0893122	0.450101	0.390235
(2)Amino acid degradation,path:00280&00310	0.344069	0.296386	0.293431	0.321908	0.523895	0.32032	0.112426	0.235924	0.261798	0.159136	0.134013	0.351536	0.375731	0.196882	0.173366	-0.0553351	0.01578	0.235568	0.175029	-0.126369	0.0891914	0.0470372	0.169872	0.225819	0.189362	0.390235	0.615664
