# Supplementary material for: The genetic landscape of antibiotic sensitivity in Staphylococcus aureus
Source: Sci Adv. 2026 May 8;12(19):eaeb9875. doi: 10.1126/sciadv.aeb9875 (PMC13162198; doi:10.1126/sciadv.aeb9875)
Supplement: Supplementary file 2 — Tables S1 to S21 [file sciadv.aeb9875_tables_s1_to_s21.zip › Table S15 RN4220 gene relative fitness under ftsZ repression quantified by CT crRNA.xlsx]

## Sheet: Table S15
chr	locus tag=gene	Z_ftsZ_WLC1092	Padj_CT	number of CT crRNAs	gene biotype	bae_essentiality	santiago_essentiality	ko	KEGG pathway	gene product	GO
NCTC8325	4.5S	-9.59652	0.0208895	10	sRNA	N/A	N/A				N/A
NCTC8325	6S	0.0194142	0.498475	4	sRNA	N/A	N/A				N/A
NCTC8325	RNAseP	-4.17794	0.350533	5	sRNA	N/A	N/A				N/A
NCTC8325	SAOUHSC_00001=dnaA	-3.57784	0.379617	17	protein_coding	E	E	dnaA; chromosomal replication initiator protein	Two-component system	chromosomal replication initiation protein	// regulation of DNA replication // DNA replication initiation // DNA replication // plasma membrane // cytoplasm // sequence-specific DNA binding // ATP binding // DNA replication origin binding // DNA binding // nucleotide binding //
NCTC8325	SAOUHSC_00002=SAOUHSC_00002	-4.43477	0.00669728	12	protein_coding	E	NE	dnaN; DNA polymerase III subunit beta [EC:2.7.7.7]	DNA replication, Mismatch repair, Homologous recombination	DNA polymerase III	// DNA strand elongation involved in DNA replication // nucleic acid phosphodiester bond hydrolysis // DNA biosynthetic process // DNA replication // DNA polymerase III complex // cytoplasm // nucleotidyltransferase activity // transferase activity // 3'-5' exonuclease activity // DNA-directed DNA polymerase activity // DNA binding //
NCTC8325	SAOUHSC_00003=SAOUHSC_00003	-16.1128	0.0169471	3	protein_coding	E	NE			RNA-binding protein	// // // RNA binding //
NCTC8325	SAOUHSC_00004=recF	-9.84425	0.000390429	7	protein_coding	NE	NE	recF; DNA replication and repair protein RecF	Homologous recombination	recombination protein F	// SOS response // cellular response to DNA damage stimulus // double-strand break repair // DNA repair // DNA replication // DNA synthesis involved in DNA repair // cytoplasm // ATP binding // single-stranded DNA binding // DNA binding // nucleotide binding //
NCTC8325	SAOUHSC_00005=SAOUHSC_00005	-6.21468	0.105797	13	protein_coding	E	E	gyrB; DNA gyrase subunit B [EC:5.6.2.2]		DNA gyrase	// chromosome segregation // DNA topological change // DNA-templated DNA replication // nucleoid // cytoplasm // chromosome // metal ion binding // isomerase activity // ATP binding // DNA topoisomerase type II (double strand cut, ATP-hydrolyzing) activity // DNA topoisomerase activity // DNA binding // nucleotide binding //
NCTC8325	SAOUHSC_00006=SAOUHSC_00006	-3.13304	0.45509	18	protein_coding	NE	E	gyrA; DNA gyrase subunit A [EC:5.6.2.2]		DNA gyrase	// DNA-templated DNA replication // response to antibiotic // DNA topological change // DNA metabolic process // DNA topoisomerase type II (double strand cut, ATP-hydrolyzing) complex // cytoplasm // chromosome // DNA negative supercoiling activity // isomerase activity // ATP binding // DNA topoisomerase type II (double strand cut, ATP-hydrolyzing) activity // DNA topoisomerase activity // DNA b…
NCTC8325	SAOUHSC_00007=SAOUHSC_00007	3.09019	0.00592594	21	protein_coding	NE	NE	nnrD; ADP-dependent NAD(P)H-hydrate dehydratase [EC:4.2.1.136]		ADP-dependent (S)-NAD(P)H-hydrate dehydratase	// metabolite repair // nicotinamide nucleotide metabolic process // // hydro-lyase activity // NADPHX epimerase activity // NADHX epimerase activity // ADP-dependent NAD(P)H-hydrate dehydratase activity // lyase activity // ATP binding // nucleotide binding //
NCTC8325	SAOUHSC_00008=SAOUHSC_00008	-1.96022	0.0123575	25	protein_coding	NE	NE	hutH, HAL; histidine ammonia-lyase [EC:4.3.1.3]	Histidine metabolism, Metabolic pathways	histidine ammonia-lyase	// histidine catabolic process to glutamate and formate // histidine catabolic process to glutamate and formamide // histidine catabolic process // histidine metabolic process // cytoplasm // ammonia-lyase activity // lyase activity // histidine ammonia-lyase activity // catalytic activity //
NCTC8325	SAOUHSC_00009=SAOUHSC_00009	-5.98417	2.51299e-05	19	protein_coding	E	E	SARS, serS; seryl-tRNA synthetase [EC:6.1.1.11]	Aminoacyl-tRNA biosynthesis	seryl-tRNA synthetase	// selenocysteine biosynthetic process // selenocysteinyl-tRNA(Sec) biosynthetic process // seryl-tRNA aminoacylation // tRNA aminoacylation for protein translation // translation // cytoplasm // transferase activity // ligase activity // ATP binding // serine-tRNA ligase activity // aminoacyl-tRNA ligase activity // nucleotide binding //
NCTC8325	SAOUHSC_00010=SAOUHSC_00010	-1.18952	0.292645	15	protein_coding	NE	NE			azaleucine resistance protein AzlC	// // plasma membrane // membrane // efflux transmembrane transporter activity // L-valine transmembrane transporter activity //
NCTC8325	SAOUHSC_00012=SAOUHSC_00012	-1.26246	0.348402	9	protein_coding	NE	NE			membrane protein	// // membrane // //
NCTC8325	SAOUHSC_00013=SAOUHSC_00013	-0.541132	0.292645	16	protein_coding	NE	NE	metX; homoserine O-acetyltransferase/O-succinyltransferase [EC:2.3.1.31 2.3.1.46]	Cysteine and methionine metabolism, Sulfur metabolism, Metabolic pathways, Biosynthesis of secondary metabolites, Biosynthesis of amino acids	homoserine-<i>O</i>-acetyltransferase	// homoserine metabolic process // methionine biosynthetic process // biosynthetic process // // acyltransferase activity, transferring groups other than amino-acyl groups // transferase activity // homoserine O-acetyltransferase activity //
NCTC8325	SAOUHSC_00014=SAOUHSC_00014	-3.12371	0.0094796	18	protein_coding	NE	NE			membrane protein	// // membrane // //
NCTC8325	SAOUHSC_00015=SAOUHSC_00015	-5.83755	1.96029e-06	23	protein_coding	E	E	gdpP; cyclic-di-AMP phosphodiesterase [EC:3.1.4.59]		cyclic-di-AMP phosphodiesterase	// polyphosphate catabolic process // plasma membrane // cytoplasm // membrane // cyclic-di-AMP phosphodiesterase activity // metal ion binding // hydrolase activity // exopolyphosphatase activity // nucleic acid binding //
NCTC8325	SAOUHSC_00017=rplI	-12.3474	0.044501	2	protein_coding	E	E	RP-L9, MRPL9, rplI; large subunit ribosomal protein L9	Ribosome	50S ribosomal protein L9	// translation // ribonucleoprotein complex // cytosolic large ribosomal subunit // ribosome // rRNA binding // structural constituent of ribosome // RNA binding //
NCTC8325	SAOUHSC_00018=SAOUHSC_00018	-7.09757	0.0123575	16	protein_coding	E	E	dnaB; replicative DNA helicase [EC:3.6.4.12]	DNA replication	replicative DNA helicase	// DNA replication, synthesis of RNA primer // DNA unwinding involved in DNA replication // DNA replication // primosome complex // cytosol // ATP hydrolysis activity // hydrolase activity // ATP binding // helicase activity // DNA helicase activity // DNA binding // nucleotide binding //
NCTC8325	SAOUHSC_00019=SAOUHSC_00019	0.818475	0.418531	23	protein_coding	NE	NE	purA, ADSS; adenylosuccinate synthase [EC:6.3.4.4]	Purine metabolism, Alanine, aspartate and glutamate metabolism, Metabolic pathways, Biosynthesis of cofactors	adenylosuccinate synthetase	// IMP metabolic process // 'de novo' AMP biosynthetic process // purine nucleotide biosynthetic process // cytoplasm // metal ion binding // ligase activity // GTP binding // adenylosuccinate synthase activity // magnesium ion binding // nucleotide binding //
NCTC8325	SAOUHSC_00020=SAOUHSC_00020	-6.30994	0.0151916	7	protein_coding	E	NE	vicR; two-component system, OmpR family, response regulator VicR	Two-component system	DNA-binding transcriptional regulator WalR	// positive regulation of DNA-templated transcription // regulation of DNA-templated transcription // phosphorelay signal transduction system // protein-DNA complex // cytosol // cytoplasm // DNA-binding transcription activator activity // transcription cis-regulatory region binding // DNA-binding transcription factor activity // phosphorelay response regulator activity // DNA binding //
NCTC8325	SAOUHSC_00021=SAOUHSC_00021	-0.778619	0.230281	26	protein_coding	E	E	vicK; two-component system, OmpR family, sensor histidine kinase VicK [EC:2.7.13.3]	Two-component system	sensor histidine kinase WalK	// regulation of DNA-templated transcription // activation of protein kinase activity // osmosensory signaling via phosphorelay pathway // peptidyl-histidine phosphorylation // phosphorylation // signal transduction // phosphorelay signal transduction system // membrane // plasma membrane // metal ion binding // protein kinase activator activity // phosphorelay response regulator activity // tran…
NCTC8325	SAOUHSC_00022=SAOUHSC_00022	-0.12277	0.498475	23	protein_coding	NE	NE			regulatory membrane protein WalH	// // // //
NCTC8325	SAOUHSC_00023=SAOUHSC_00023	1.17631	0.401456	9	protein_coding	NE	NE			regulatory membrane protein WalI	// regulation of single-species biofilm formation on inanimate substrate // membrane // //
NCTC8325	SAOUHSC_00024=SAOUHSC_00024	-0.595573	0.411463	12	protein_coding	NE	NE			&beta;-lactamase fold protein	// // // hydrolase activity //
NCTC8325	SAOUHSC_00025=SAOUHSC_00025	-0.980275	0.0873301	48	protein_coding	NE	NE			adenosine synthase A	// dephosphorylation // nucleotide catabolic process // outer membrane-bounded periplasmic space // cellular anatomical entity // cell wall // extracellular region // nucleotidase activity // UDP-sugar diphosphatase activity // 5'-nucleotidase activity // metal ion binding // hydrolase activity, acting on ester bonds // hydrolase activity // nucleotide binding //
NCTC8325	SAOUHSC_00026=SAOUHSC_00026	-2.14122	0.0176485	23	protein_coding	NE	NE			hypothetical protein	// // membrane // //
NCTC8325	SAOUHSC_00027=SAOUHSC_00027	2.24133	0.0755658	20	protein_coding	NE	NE	rlmH; 23S rRNA (pseudouridine1915-N3)-methyltransferase [EC:2.1.1.177]		23S rRNA (pseudouridine(1915)-N(3))-methyltransferase RlmH	// rRNA methylation // methylation // rRNA processing // cytoplasm // rRNA (pseudouridine-N3-)-methyltransferase activity // transferase activity // methyltransferase activity //
NCTC8325	SAOUHSC_00028=SAOUHSC_00028	2.3225	1	1	protein_coding	NE	NE			hypothetical protein	// // membrane // //
NCTC8325	SAOUHSC_00029=SAOUHSC_00029	1.24833	0.249981	2	protein_coding	NE	NE			hypothetical protein	// // // //
NCTC8325	SAOUHSC_00030=SAOUHSC_00030	1.60383	0.221118	16	protein_coding	NE	NE			hypothetical protein	// // // //
NCTC8325	SAOUHSC_00031=SAOUHSC_00031	2.77423	0.145566	8	protein_coding	NE	NE			dihydrouridine synthase	// tRNA processing // tRNA dihydrouridine synthesis // // RNA binding // flavin adenine dinucleotide binding // tRNA dihydrouridine synthase activity // oxidoreductase activity // catalytic activity //
NCTC8325	SAOUHSC_00032=SAOUHSC_00032	-1.27777	0.326588	3	protein_coding	NE	NE			hypothetical protein	// // // //
NCTC8325	SAOUHSC_00033=SAOUHSC_00033	0.675851	0.473118	18	protein_coding	NE	NE	K07090; uncharacterized protein		putative sulfite exporter	// // membrane // plasma membrane // transporter activity //
NCTC8325	SAOUHSC_00034=SAOUHSC_00034	3.9964	0.0071121	4	protein_coding	NE	NE			DNA-binding transcriptional repressor CstR	// negative regulation of DNA-templated transcription // negative regulation of cellular macromolecule biosynthetic process // regulation of DNA-templated transcription // // metal ion binding // DNA binding //
NCTC8325	SAOUHSC_00035=SAOUHSC_00035	1.05081	0.0977247	19	protein_coding	NE	NE			multidomain sulfurtransferase CstA	// // // //
NCTC8325	SAOUHSC_00036=SAOUHSC_00036	1.99876	0.0867879	19	protein_coding	NE	NE			multidomain persulfide dioxygenase-sulfurtransferase	// hydrogen sulfide metabolic process // glutathione metabolic process // // hydrolase activity // sulfur dioxygenase activity // hydrolase activity, acting on ester bonds //
NCTC8325	SAOUHSC_00037=SAOUHSC_00037	1.28931	0.0286114	22	protein_coding	NE	NE	sqr; sulfide:quinone oxidoreductase [EC:1.8.5.4]	Sulfur metabolism	sulfide-quinone reductase	// sulfide oxidation, using sulfide:quinone oxidoreductase // // FAD binding // sulfide:quinone oxidoreductase activity // oxidoreductase activity //
NCTC8325	SAOUHSC_00038=SAOUHSC_00038	1.59703	1	1	protein_coding	NE	NE			hypothetical protein	// // // //
NCTC8325	SAOUHSC_00039=SAOUHSC_00039	-1.08581	0.0578026	23	protein_coding	NE	NE			tRNA-dihydrouridine synthase	// tRNA processing // tRNA dihydrouridine synthesis // // RNA binding // flavin adenine dinucleotide binding // tRNA dihydrouridine synthase activity // oxidoreductase activity // catalytic activity //
NCTC8325	SAOUHSC_00040=SAOUHSC_00040	-1.11148	0.498475	2	protein_coding	NE	NE			hypothetical protein	// // membrane // //
NCTC8325	SAOUHSC_00041=SAOUHSC_00041	2.48759	0.459063	5	protein_coding	NE	NE			transcriptional regulator	// // // //
NCTC8325	SAOUHSC_00042=SAOUHSC_00042	0.0985305	0.271229	12	protein_coding	NE	NE			putative transporter, major facilitator superfamily	// transmembrane transport // plasma membrane // membrane // transporter activity // transmembrane transporter activity //
NCTC8325	SAOUHSC_00043=SAOUHSC_00043	0.328258	0.451974	8	protein_coding	NE	NE			hypothetical protein	// // // //
NCTC8325	SAOUHSC_00044=SAOUHSC_00044	1.08123	0.391874	9	protein_coding	NE	NE			LysR family transcriptional regulator	// DNA-templated transcription // regulation of DNA-templated transcription // // DNA binding // transcription cis-regulatory region binding // DNA-binding transcription factor activity //
NCTC8325	SAOUHSC_00045=SAOUHSC_00045	-0.213201	0.425142	6	protein_coding	NE	NE			DUF4865 domain-containing protein	// // // //
NCTC8325	SAOUHSC_00046=SAOUHSC_00046	5.64688	0.044501	2	protein_coding	NE	NE			LysR family transcriptional regulator	// DNA-templated transcription // regulation of DNA-templated transcription // // DNA binding // transcription cis-regulatory region binding // DNA-binding transcription factor activity //
NCTC8325	SAOUHSC_00047=SAOUHSC_00047	-0.467007	0.351089	6	protein_coding	NE	NE			hypothetical protein	// // membrane // //
NCTC8325	SAOUHSC_00049=SAOUHSC_00049	1.9585	0.0336426	45	protein_coding	NE	NE			ATPase	// // // RNA binding //
NCTC8325	SAOUHSC_00050=SAOUHSC_00050	-0.223972	0.389843	3	protein_coding	NE	NE			hypothetical protein	// // membrane // //
NCTC8325	SAOUHSC_00051=SAOUHSC_00051	0.831386	0.286567	13	protein_coding	NE	NE	plc; 1-phosphatidylinositol phosphodiesterase [EC:4.6.1.13]	Inositol phosphate metabolism, Metabolic pathways	1-phosphatidylinositol phosphodiesterase	// lipid catabolic process // signal transduction // lipid metabolic process // extracellular region // lyase activity // hydrolase activity // phosphoric diester hydrolase activity // phosphatidylinositol diacylglycerol-lyase activity //
NCTC8325	SAOUHSC_00052=SAOUHSC_00052	1.82855	0.121133	10	protein_coding	NE	NE			Uncharacterized lipoprotein SAOUHSC_00052	// // membrane // plasma membrane // //
NCTC8325	SAOUHSC_00053=SAOUHSC_00053	0.549009	0.312496	7	protein_coding	NE	NE			Uncharacterized lipoprotein SAOUHSC_00053	// // membrane // plasma membrane // //
NCTC8325	SAOUHSC_00054=SAOUHSC_00054	2.13888	0.0473907	11	protein_coding	NE	NE			Uncharacterized lipoprotein SAOUHSC_00054	// // membrane // plasma membrane // //
NCTC8325	SAOUHSC_00055=SAOUHSC_00055	2.03382	0.446914	12	protein_coding	NE	NE			Uncharacterized lipoprotein SAOUHSC_00055	// // membrane // plasma membrane // //
NCTC8325	SAOUHSC_00056=SAOUHSC_00056	0.598446	0.485554	39	protein_coding	NE	NE			AraC family transcriptional regulator	// DNA-templated transcription // methylglyoxal catabolic process to D-lactate via S-lactoyl-glutathione // regulation of DNA-templated transcription // // sequence-specific DNA binding // glyoxalase III activity // DNA-binding transcription factor activity // DNA binding //
NCTC8325	SAOUHSC_00057=SAOUHSC_00057	0.938675	0.427977	26	protein_coding	NE	NE			amidohydrolase	// // // catalytic activity // hydrolase activity //
NCTC8325	SAOUHSC_00058=SAOUHSC_00058	-0.488965	0.172542	14	protein_coding	NE	NE	norB, norC; MFS transporter, DHA2 family, multidrug resistance protein		multidrug efflux pump NorC	// transmembrane transport // plasma membrane // membrane // transporter activity // transmembrane transporter activity //
NCTC8325	SAOUHSC_00060=SAOUHSC_00060	-2.38793	0.0780547	25	protein_coding	NE	NE	yjbB; phosphate:Na+ symporter		Na<sup>+</sup>:phosphate symporter	// inorganic ion transmembrane transport // phosphate ion transmembrane transport // sodium ion transmembrane transport // sodium-dependent phosphate transport // plasma membrane // membrane // secondary active transmembrane transporter activity // transporter activity // phosphate ion transmembrane transporter activity // sodium:phosphate symporter activity //
NCTC8325	SAOUHSC_00061=SAOUHSC_00061	-0.182448	0.425142	42	protein_coding	NE	NE	ohyA, sph; oleate hydratase [EC:4.2.1.53]		myosin-cross-reactive antigen	// fatty acid metabolic process // // FAD binding // oleate hydratase activity //
NCTC8325	SAOUHSC_00062=SAOUHSC_00062	-1.58037	0.0509936	15	protein_coding	NE	NE			putative transporter	// // membrane // transporter activity //
NCTC8325	SAOUHSC_00064=SAOUHSC_00064	1.03515	0.218752	19	protein_coding	NE	NE	norG; GntR family transcriptional regulator, regulator for abcA and norABC		DNA-binding transcriptional regulator NorG	// alpha-amino acid metabolic process // biosynthetic process // regulation of DNA-templated transcription // // pyridoxal phosphate binding // transferase activity // transaminase activity // catalytic activity // DNA-binding transcription factor activity // DNA binding //
NCTC8325	SAOUHSC_00065=SAOUHSC_00065	0.325683	0.312496	7	protein_coding	NE	NE			hypothetical protein	// response to toxic substance // membrane // //
NCTC8325	SAOUHSC_00067=SAOUHSC_00067	0.391569	0.442506	33	protein_coding	NE	NE	lctP; lactate permease		L-lactate transporter LctP1	// proton transmembrane transport // lactate transmembrane transport // lactate transport // plasma membrane // membrane // solute:proton symporter activity // lactate transmembrane transporter activity // transporter activity //
NCTC8325	SAOUHSC_00069=SAOUHSC_00069	-1.38165	0.00688685	51	protein_coding	NE	NE	spa; immunoglobulin G-binding protein A	Staphylococcus aureus infection	protein A	// // cell wall // extracellular region // immunoglobulin binding // IgG binding //
NCTC8325	SAOUHSC_00070=SAOUHSC_00070	1.32988	0.266685	9	protein_coding	NE	NE			accessory regulator-like protein	// regulation of DNA-templated transcription // cytoplasm // transcription cis-regulatory region binding // DNA-binding transcription factor activity // DNA binding //
NCTC8325	SAOUHSC_00071=SAOUHSC_00071	-1.70205	0.0727311	26	protein_coding	NE	NE	sirC, fecD, cbrC; iron-siderophore transport system permease protein		ferric staphyloferrin B ABC transporter	// transmembrane transport // siderophore-dependent iron import into cell // membrane // plasma membrane // transmembrane transporter activity //
NCTC8325	SAOUHSC_00072=SAOUHSC_00072	-1.54848	0.352736	24	protein_coding	NE	NE	sirB, fecC, cbrB; iron-siderophore transport system permease protein		ferric staphyloferrin B ABC transporter	// transmembrane transport // siderophore-dependent iron import into cell // membrane // plasma membrane // transmembrane transporter activity //
NCTC8325	SAOUHSC_00074=SAOUHSC_00074	1.72144	0.374423	15	protein_coding	NE	NE	sirA, fecB, cbrA; iron-siderophore transport system substrate-binding protein		ferric staphyloferrin B ABC transporter	// // outer membrane-bounded periplasmic space // //
NCTC8325	SAOUHSC_00075=SAOUHSC_00075	0.106209	0.498475	19	protein_coding	NE	NE	sbnA; N-(2-amino-2-carboxyethyl)-L-glutamate synthase [EC:2.5.1.140]	Biosynthesis of various secondary metabolites - part 3, Metabolic pathways, Biosynthesis of secondary metabolites	<em>N</em>-(2-amino-2-carboxyethyl)-<small>L</small>-glutamate synthase	// cysteine biosynthetic process // cysteine biosynthetic process from serine // cytoplasm // transferase activity, transferring alkyl or aryl (other than methyl) groups // L-cysteine desulfhydrase activity // transferase activity // pyridoxal phosphate binding // cysteine synthase activity //
NCTC8325	SAOUHSC_00076=SAOUHSC_00076	-0.327275	0.443966	15	protein_coding	NE	NE	sbnB; N-[(2S)-2-amino-2-carboxyethyl]-L-glutamate dehydrogenase [EC:1.5.1.51]	Biosynthesis of various secondary metabolites - part 3, Metabolic pathways, Biosynthesis of secondary metabolites	<em>N</em>-[(2<em>S</em>)-2-amino-2-carboxyethyl]-<small>L</small>-glutamate dehydrogenase	// siderophore biosynthetic process // arginine catabolic process // cytoplasm // oxidoreductase activity // oxidoreductase activity, acting on the CH-NH2 group of donors, NAD or NADP as acceptor //
NCTC8325	SAOUHSC_00077=SAOUHSC_00077	-0.983649	0.044501	30	protein_coding	NE	NE	sbnC; staphyloferrin B synthase [EC:6.3.2.56]	Biosynthesis of various secondary metabolites - part 3, Metabolic pathways, Biosynthesis of secondary metabolites	staphyloferrin B synthase	// organonitrogen compound biosynthetic process // cellular biosynthetic process // siderophore biosynthetic process // // acid-amino acid ligase activity // ligase activity // ATP binding // nucleotide binding //
NCTC8325	SAOUHSC_00078=SAOUHSC_00078	-0.359019	0.12051	22	protein_coding	NE	NE	sbnD; MFS transporter, DHA1 family, staphyloferrin B biosynthesis exporter		staphyloferrin B efflux transporter	// xenobiotic transmembrane transport // transmembrane transport // cellular anatomical entity // plasma membrane // membrane // transmembrane transporter activity //
NCTC8325	SAOUHSC_00079=SAOUHSC_00079	-2.12744	0.281846	36	protein_coding	NE	NE	sbnE; L-2,3-diaminopropanoate---citrate ligase [EC:6.3.2.54]	Biosynthesis of various secondary metabolites - part 3, Metabolic pathways, Biosynthesis of secondary metabolites	L-2,3-diaminopropanoate--citrate ligase	// organonitrogen compound biosynthetic process // cellular biosynthetic process // siderophore biosynthetic process // // acid-amino acid ligase activity // ligase activity // ATP binding // nucleotide binding //
NCTC8325	SAOUHSC_00080=SAOUHSC_00080	-1.28058	0.45521	36	protein_coding	NE	NE	sbnF; 2-[(L-alanin-3-ylcarbamoyl)methyl]-3-(2-aminoethylcarbamoyl)-2-hydroxypropanoate synthase [EC:6.3.2.55]	Biosynthesis of various secondary metabolites - part 3, Metabolic pathways, Biosynthesis of secondary metabolites	3-(L-alanin-3-ylcarbamoyl)-2-[(2-aminoethylcarbamoyl)methyl]-2-hydroxypropanoate synthase	// organonitrogen compound biosynthetic process // cellular biosynthetic process // siderophore biosynthetic process // // acid-amino acid ligase activity // ligase activity // ATP binding // nucleotide binding //
NCTC8325	SAOUHSC_00081=SAOUHSC_00081	-0.271822	0.462719	16	protein_coding	NE	NE	sbnG; staphyloferrin B biosynthesis citrate synthase		iron-regulated citrate synthase	// carbohydrate metabolic process // cytoplasm // metal ion binding // aldehyde-lyase activity // catalytic activity //
NCTC8325	SAOUHSC_00082=SAOUHSC_00082	0.440535	0.475787	22	protein_coding	NE	NE	sbnH; 2-[(L-alanin-3-ylcarbamoyl)methyl]-2-hydroxybutanedioate decarboxylase [EC:4.1.1.117]	Biosynthesis of various secondary metabolites - part 3, Metabolic pathways, Biosynthesis of secondary metabolites	2-[(L-alanin-3-ylcarbamoyl)methyl]-2-hydroxybutanedioate decarboxylase	// siderophore biosynthetic process // lysine biosynthetic process via diaminopimelate // polyamine biosynthetic process // // carboxy-lyase activity // lyase activity // diaminopimelate decarboxylase activity // catalytic activity //
NCTC8325	SAOUHSC_00083=SAOUHSC_00083	0.294049	0.432527	15	protein_coding	NE	NE	sbnI; L-serine kinase (ATP) / ParB family transcriptional regulator, heme-responsive regulator [EC:2.7.1.225]	Biosynthesis of various secondary metabolites - part 3, Metabolic pathways, Biosynthesis of secondary metabolites	L-serine kinase	// siderophore biosynthetic process // phosphorylation // positive regulation of sporulation resulting in formation of a cellular spore // chromosome segregation // chromosome // phosphotransferase activity, alcohol group as acceptor // transferase activity // kinase activity // ATP binding // DNA binding // nucleotide binding //
NCTC8325	SAOUHSC_00084=SAOUHSC_00084	-1.2127	0.346755	3	protein_coding	NE	NE			hypothetical protein	// // membrane // //
NCTC8325	SAOUHSC_00085=SAOUHSC_00085	3.86049	0.00852385	11	protein_coding	NE	NE			putative transporter, major facilitator superfamily	// // membrane // transporter activity //
NCTC8325	SAOUHSC_00086=SAOUHSC_00086	0.467792	0.3339	17	protein_coding	NE	NE	butA, budC; meso-butanediol dehydrogenase / (S,S)-butanediol dehydrogenase / diacetyl reductase [EC:1.1.1.- 1.1.1.76 1.1.1.304]	Butanoate metabolism	acetoin reductase	// acetoin catabolic process // // diacetyl reductase ((S)-acetoin forming) activity // acetoin dehydrogenase activity // oxidoreductase activity //
NCTC8325	SAOUHSC_00087=SAOUHSC_00087	1.4588	0.111692	2	protein_coding	NE	NE			hypothetical protein	// // // //
NCTC8325	SAOUHSC_00088=SAOUHSC_00088	-1.03795	0.316298	9	protein_coding	NE	NE	galE, GALE; UDP-glucose 4-epimerase [EC:5.1.3.2]	Galactose metabolism, Amino sugar and nucleotide sugar metabolism, O-Antigen nucleotide sugar biosynthesis, Metabolic pathways	NAD-dependent epimerase/dehydratase family protein	// // // catalytic activity //
NCTC8325	SAOUHSC_00089=SAOUHSC_00089	1.21032	0.22496	16	protein_coding	NE	NE			UDP-phosphate N-acetylgalactosaminyl-1-phosphate transferase	// polysaccharide metabolic process // membrane // phosphotransferase activity, for other substituted phosphate groups //
NCTC8325	SAOUHSC_00090=SAOUHSC_00090	0.504465	0.5	25	protein_coding	NE	NE			glycosyl transferase family 1	// // // glycosyltransferase activity //
NCTC8325	SAOUHSC_00091=SAOUHSC_00091	-1.39378	0.131692	14	protein_coding	NE	NE			ligase	// // membrane // //
NCTC8325	SAOUHSC_00092=SAOUHSC_00092	-0.622805	0.347819	25	protein_coding	NE	NE	TC.PST; polysaccharide transporter, PST family		hypothetical protein	// // plasma membrane // membrane // //
NCTC8325	SAOUHSC_00093=SAOUHSC_00093	1.5664	0.0333737	13	protein_coding	NE	NE	SOD2; superoxide dismutase, Fe-Mn family [EC:1.15.1.1]		superoxide dismutase	// removal of superoxide radicals // superoxide metabolic process // // metal ion binding // oxidoreductase activity // superoxide dismutase activity //
NCTC8325	SAOUHSC_00094=SAOUHSC_00094	-1.00302	0.208127	17	protein_coding	NE	NE			surface-associated protein SasD	// // extracellular region // //
NCTC8325	SAOUHSC_00096=SAOUHSC_00096	0.200159	0.482343	20	protein_coding	NE	NE			GntR family transcriptional regulator	// DNA-templated transcription // negative regulation of DNA-templated transcription // regulation of DNA-templated transcription // // DNA binding // transaminase activity // DNA-binding transcription factor activity //
NCTC8325	SAOUHSC_00097=SAOUHSC_00097	0.652167	0.261468	9	protein_coding	NE	NE	deoD; purine-nucleoside phosphorylase [EC:2.4.2.1]	Purine metabolism, Pyrimidine metabolism, Nicotinate and nicotinamide metabolism, Metabolic pathways, Biosynthesis of secondary metabolites	purine nucleoside phosphorylase	// purine nucleoside catabolic process // nucleoside catabolic process // purine nucleoside metabolic process // nucleoside metabolic process // nucleobase-containing compound metabolic process // cytosol // pentosyltransferase activity // glycosyltransferase activity // transferase activity // purine-nucleoside phosphorylase activity // catalytic activity //
NCTC8325	SAOUHSC_00099=SAOUHSC_00099	-1.21298	0.0919757	21	protein_coding	NE	NE	tetB; MFS transporter, DHA2 family, metal-tetracycline-proton antiporter		efflux pump Tet38	// transmembrane transport // plasma membrane // membrane // transporter activity // transmembrane transporter activity //
NCTC8325	SAOUHSC_00100=SAOUHSC_00100	-4.45374	0.0280792	5	protein_coding	NE	NE	deoC, DERA; deoxyribose-phosphate aldolase [EC:4.1.2.4]	Pentose phosphate pathway, Metabolic pathways	2-deoxyribose-5-phosphate aldolase	// deoxyribose phosphate catabolic process // carbohydrate catabolic process // deoxyribonucleotide catabolic process // cytoplasm // lyase activity // deoxyribose-phosphate aldolase activity // catalytic activity //
NCTC8325	SAOUHSC_00101=SAOUHSC_00101	-1.21506	0.0535829	31	protein_coding	NE	NE	deoB; phosphopentomutase [EC:5.4.2.7]	Pentose phosphate pathway, Purine metabolism, Metabolic pathways	phosphopentomutase	// deoxyribonucleotide catabolic process // nucleotide catabolic process // cellular metabolic compound salvage // nucleotide metabolic process // 5-phosphoribose 1-diphosphate biosynthetic process // cytosol // cytoplasm // manganese ion binding // metal ion binding // isomerase activity // phosphopentomutase activity // catalytic activity // magnesium ion binding //
NCTC8325	SAOUHSC_00102=SAOUHSC_00102	-0.691319	0.158211	20	protein_coding	NE	NE	phnE; phosphonate transport system permease protein	ABC transporters	ABC transporter membrane protein	// nickel cation transport // transmembrane transport // organic phosphonate transport // membrane // plasma membrane // ABC-type phosphonate transporter activity //
NCTC8325	SAOUHSC_00103=SAOUHSC_00103	-0.42627	0.361069	18	protein_coding	NE	NE	phnE; phosphonate transport system permease protein	ABC transporters	ABC transporter membrane protein	// nickel cation transport // transmembrane transport // organic phosphonate transport // ATP-binding cassette (ABC) transporter complex // membrane // plasma membrane // ABC-type phosphonate transporter activity //
NCTC8325	SAOUHSC_00104=SAOUHSC_00104	0.536782	0.494785	20	protein_coding	NE	NE	phnC; phosphonate transport system ATP-binding protein [EC:7.3.2.2]	ABC transporters	ABC transporter ATP-binding protein	// anion transmembrane transport // organic phosphonate transport // membrane // plasma membrane // ATP hydrolysis activity // ABC-type phosphonate transporter activity // ATP binding // nucleotide binding // transporter activity //
NCTC8325	SAOUHSC_00105=SAOUHSC_00105	-0.278719	0.151375	14	protein_coding	NE	NE	phnD; phosphonate transport system substrate-binding protein	ABC transporters	ABC transporter substrate-binding lipoprotein	// transmembrane transport // membrane // plasma membrane // ATP-binding cassette (ABC) transporter complex // transmembrane transporter activity // transporter activity //
NCTC8325	SAOUHSC_00106=SAOUHSC_00106	0.150523	0.426808	35	protein_coding	NE	NE			hypothetical protein	// // // //
NCTC8325	SAOUHSC_00107=SAOUHSC_00107	1.16693	0.361053	34	protein_coding	NE	NE			bifunctional metallophosphatase/5'-nucleotidase	// dephosphorylation // nucleotide catabolic process // outer membrane-bounded periplasmic space // cellular anatomical entity // nucleotidase activity // metal ion binding // hydrolase activity, acting on ester bonds // hydrolase activity // nucleotide binding //
NCTC8325	SAOUHSC_00108=SAOUHSC_00108	-4.785	0.0555046	2	protein_coding	NE	NE			hypothetical protein	// // // //
NCTC8325	SAOUHSC_00109=SAOUHSC_00109	-1.52293	0.141639	6	protein_coding	NE	NE			replication initiation protein	// // // //
NCTC8325	SAOUHSC_00111=SAOUHSC_00111		1	0	protein_coding	NE	NE			hypothetical protein	// // membrane // //
NCTC8325	SAOUHSC_00112=SAOUHSC_00112	0.342811	0.494921	4	pseudogene	NE	NE			N/A	N/A
NCTC8325	SAOUHSC_00113=SAOUHSC_00113	0.965497	0.102972	52	protein_coding	NE	NE	adhE; acetaldehyde dehydrogenase / alcohol dehydrogenase [EC:1.2.1.10 1.1.1.1]	Glycolysis / Gluconeogenesis, Fatty acid degradation, Tyrosine metabolism, Pyruvate metabolism, Chloroalkane and chloroalkene degradation, Naphthalene degradation, Butanoate metabolism, Metabolic pathways, Biosynthesis of secondary metabolites, Microbial metabolism in diverse environments, Degradation of aromatic compounds	bifunctional acetaldehyde-CoA/alcohol dehydrogenase	// carbon utilization // alcohol metabolic process // membrane // cytosol // oxidoreductase activity, acting on the CH-OH group of donors, NAD or NADP as acceptor // oxidoreductase activity, acting on the aldehyde or oxo group of donors, NAD or NADP as acceptor // metal ion binding // oxidoreductase activity // acetaldehyde dehydrogenase (acetylating) activity // alcohol dehydrogenase (NAD+) acti…
NCTC8325	SAOUHSC_00114=SAOUHSC_00114	-0.212233	0.306737	10	protein_coding	NE	NE			capsular polysaccharide biosynthesis protein	// polysaccharide biosynthetic process // carbohydrate transmembrane transport // peptidyl-tyrosine phosphorylation // proton transmembrane transport // polysaccharide transport // lipopolysaccharide biosynthetic process // plasma membrane // membrane // carbohydrate:proton symporter activity // protein tyrosine kinase activity //
NCTC8325	SAOUHSC_00115=SAOUHSC_00115	1.12772	0.0863454	8	protein_coding	NE	NE			tyrosine kinase CapB	// protein phosphorylation // phosphorylation // peptidyl-tyrosine phosphorylation // extracellular polysaccharide biosynthetic process // // protein serine/threonine/tyrosine kinase activity // transmembrane receptor protein tyrosine kinase activity // kinase activity // transferase activity // protein tyrosine kinase activity // ATP binding // nucleotide binding // non-membrane spanning protein…
NCTC8325	SAOUHSC_00116=SAOUHSC_00116	0.27754	0.498475	16	protein_coding	NE	NE			capsular polysaccharide biosynthesis protein Cap8C	// protein dephosphorylation // peptidyl-tyrosine dephosphorylation // // hydrolase activity // phosphoprotein phosphatase activity // manganese ion binding // protein tyrosine phosphatase activity // catalytic activity //
NCTC8325	SAOUHSC_00117=SAOUHSC_00117	0.131625	0.466383	29	protein_coding	NE	NE			capsular polysaccharide biosynthesis protein Cap5D	// // membrane // //
NCTC8325	SAOUHSC_00118=SAOUHSC_00118	-0.44472	0.0542589	12	protein_coding	NE	NE	pseB, wbjB; UDP-N-acetylglucosamine 4,6-dehydratase/5-epimerase [EC:4.2.1.115 5.1.3.-]	Amino sugar and nucleotide sugar metabolism, O-Antigen nucleotide sugar biosynthesis, Metabolic pathways	N/A	N/A
NCTC8325	SAOUHSC_00119=SAOUHSC_00119	-0.160421	0.322047	16	protein_coding	NE	NE	wbjC; UDP-2-acetamido-2,6-beta-L-arabino-hexul-4-ose reductase [EC:1.1.1.367]	O-Antigen nucleotide sugar biosynthesis, Metabolic pathways	capsular polysaccharide biosynthesis protein Cap8F	// // // catalytic activity //
NCTC8325	SAOUHSC_00120=SAOUHSC_00120	0.922465	0.035359	25	protein_coding	NE	NE	wbjD; UDP-N-acetyl-L-fucosamine synthase [EC:5.1.3.28]	O-Antigen nucleotide sugar biosynthesis, Metabolic pathways	UDP-N-acetylglucosamine 2-epimerase	// // // catalytic activity // isomerase activity // UDP-N-acetylglucosamine 2-epimerase activity //
NCTC8325	SAOUHSC_00121=SAOUHSC_00121	5.33589	0.0571308	8	protein_coding	NE	NE			capsular polysaccharide biosynthesis protein O-acetyl transferase Cap5H	// // // transferase activity //
NCTC8325	SAOUHSC_00122=SAOUHSC_00122	4.0589	0.000117415	14	protein_coding	NE	NE			capsular polysaccharide biosynthesis protein Cap5I	// // // glycosyltransferase activity //
NCTC8325	SAOUHSC_00123=SAOUHSC_00123	1.47324	0.231196	17	protein_coding	NE	NE			capsular polysaccharide biosynthesis protein Cap5J	// // membrane // //
NCTC8325	SAOUHSC_00124=SAOUHSC_00124	-0.77368	0.293168	10	protein_coding	NE	NE			capsular polysaccharide biosynthesis protein Cap5K	// // membrane // //
NCTC8325	SAOUHSC_00125=SAOUHSC_00125	0.278171	0.460499	17	protein_coding	NE	NE			cap5L protein/glycosyltransferase	// // // glycosyltransferase activity // transferase activity //
NCTC8325	SAOUHSC_00126=SAOUHSC_00126	1.50301	0.20385	6	protein_coding	NE	NE	wbqP; O-antigen biosynthesis protein WbqP		capsular polysaccharide biosynthesis protein Cap8M	// polysaccharide metabolic process // membrane // phosphotransferase activity, for other substituted phosphate groups //
NCTC8325	SAOUHSC_00127=SAOUHSC_00127	-2.04773	0.0344496	18	protein_coding	NE	NE	galE, GALE; UDP-glucose 4-epimerase [EC:5.1.3.2]	Galactose metabolism, Amino sugar and nucleotide sugar metabolism, O-Antigen nucleotide sugar biosynthesis, Metabolic pathways	cap5N protein/UDP-glucose 4-epimerase	// // // isomerase activity // UDP-glucose 4-epimerase activity // catalytic activity //
NCTC8325	SAOUHSC_00128=SAOUHSC_00128	-1.13092	0.172956	22	protein_coding	NE	NE	wecC; UDP-N-acetyl-D-mannosaminuronic acid dehydrogenase [EC:1.1.1.336]	Amino sugar and nucleotide sugar metabolism, O-Antigen nucleotide sugar biosynthesis, Metabolic pathways, Two-component system	cap5O protein/UDP-N-acetyl-D-mannosaminuronic acid dehydrogenase	// polysaccharide biosynthetic process // // NAD binding // oxidoreductase activity, acting on the CH-CH group of donors, NAD or NADP as acceptor // oxidoreductase activity, acting on the CH-OH group of donors, NAD or NADP as acceptor // oxidoreductase activity //
NCTC8325	SAOUHSC_00129=SAOUHSC_00129	0.814978	0.426686	19	protein_coding	NE	NE	wecB; UDP-N-acetylglucosamine 2-epimerase (non-hydrolysing) [EC:5.1.3.14]	Amino sugar and nucleotide sugar metabolism, O-Antigen nucleotide sugar biosynthesis, Metabolic pathways, Two-component system	UDP-N-acetylglucosamine 2-epimerase	// // // catalytic activity // isomerase activity // UDP-N-acetylglucosamine 2-epimerase activity //
NCTC8325	SAOUHSC_00130=SAOUHSC_00130	-0.161533	0.498475	8	protein_coding	NE	NE	isdG, isdI; heme oxygenase (staphylobilin-producing) [EC:1.14.99.48]	Porphyrin and chlorophyll metabolism, Biosynthesis of secondary metabolites	heme oxygenase (staphylobilin-producing) 2	// heme catabolic process // iron import into cell // cytoplasm // heme binding // oxidoreductase activity, acting on paired donors, with incorporation or reduction of molecular oxygen // iron ion binding // metal ion binding // oxidoreductase activity // monooxygenase activity // heme oxygenase (decyclizing) activity //
NCTC8325	SAOUHSC_00131=SAOUHSC_00131	-1.66035	0.04762	9	protein_coding	NE	NE	K09790; uncharacterized protein		hypothetical protein	// // plasma membrane // membrane // //
NCTC8325	SAOUHSC_00132=SAOUHSC_00132	-0.150188	0.397683	26	protein_coding	NE	NE	ALDH; aldehyde dehydrogenase (NAD+) [EC:1.2.1.3]	Glycolysis / Gluconeogenesis, Ascorbate and aldarate metabolism, Fatty acid degradation, Valine, leucine and isoleucine degradation, Lysine degradation, Arginine and proline metabolism, Histidine metabolism, Tryptophan metabolism, beta-Alanine metabolism, Glycerolipid metabolism, Pyruvate metabolism, Chloroalkane and chloroalkene degradation, Pantothenate and CoA biosynthesis, Metabolic pathways,…	aldehyde dehydrogenase	// // // glyceraldehyde-3-phosphate dehydrogenase (NAD+) (non-phosphorylating) activity // oxidoreductase activity, acting on the aldehyde or oxo group of donors, NAD or NADP as acceptor // oxidoreductase activity // aldehyde dehydrogenase (NAD+) activity //
NCTC8325	SAOUHSC_00133=SAOUHSC_00133	0.870921	0.134561	10	protein_coding	NE	NE	czcD, zitB; cobalt-zinc-cadmium efflux system protein		putative transporter, cation efflux family	// zinc ion transmembrane transport // transmembrane transport // cation transport // plasma membrane // membrane // transporter activity // zinc ion transmembrane transporter activity // cation transmembrane transporter activity //
NCTC8325	SAOUHSC_00134=SAOUHSC_00134	-2.06358	0.0555046	2	protein_coding	NE	NE			hypothetical protein	// // // //
NCTC8325	SAOUHSC_00135=SAOUHSC_00135	-1.2847	0.344505	7	protein_coding	NE	NE			hypothetical protein	// // // //
NCTC8325	SAOUHSC_00136=SAOUHSC_00136	-0.0868659	0.33423	14	protein_coding	NE	NE	ABC.SN.A; NitT/TauT family transport system ATP-binding protein		ABC transporter ATP-binding protein	// // // ATP binding // nucleotide binding //
NCTC8325	SAOUHSC_00137=SAOUHSC_00137	-0.561953	0.379888	21	protein_coding	NE	NE	ABC.SN.S; NitT/TauT family transport system substrate-binding protein		putative ABC transporter substrate-binding lipoprotein	// transmembrane transport // // transmembrane transporter activity // metal ion binding // transporter activity //
NCTC8325	SAOUHSC_00138=SAOUHSC_00138	0.575627	0.498475	19	protein_coding	NE	NE	ABC.SN.P; NitT/TauT family transport system permease protein		ABC transporter membrane protein	// nickel cation transport // transmembrane transport // membrane // plasma membrane // transmembrane transporter activity // transporter activity //
NCTC8325	SAOUHSC_00139=SAOUHSC_00139	0.209189	0.293168	20	protein_coding	NE	NE			butyryl-CoA dehydrogenase	// fatty acid beta-oxidation using acyl-CoA dehydrogenase // cytoplasm // plasma membrane // acyl-CoA dehydrogenase activity // oxidoreductase activity, acting on the CH-CH group of donors, with a flavin as acceptor // flavin adenine dinucleotide binding // oxidoreductase activity, acting on the CH-CH group of donors //
NCTC8325	SAOUHSC_00141=SAOUHSC_00141	0.778885	0.272736	4	protein_coding	NE	NE			hypothetical protein	// // // //
NCTC8325	SAOUHSC_00142=SAOUHSC_00142	1.10433	0.286212	19	protein_coding	NE	NE	FDH; formate dehydrogenase [EC:1.17.1.9]	Glyoxylate and dicarboxylate metabolism, Methane metabolism, Metabolic pathways, Microbial metabolism in diverse environments, Carbon metabolism	formate dehydrogenase	// amino acid metabolic process // formate catabolic process // formate dehydrogenase complex // cytoplasm // oxidoreductase activity, acting on CH-OH group of donors // D-lactate dehydrogenase activity // phosphoglycerate dehydrogenase activity // NAD binding // oxidoreductase activity, acting on the CH-OH group of donors, NAD or NADP as acceptor // oxidoreductase activity // formate dehydrogena…
NCTC8325	SAOUHSC_00143=SAOUHSC_00143	0.709765	0.211353	14	protein_coding	NE	NE			putative transporter, major facilitator superfamily	// transmembrane transport // plasma membrane // membrane // transporter activity // transmembrane transporter activity //
NCTC8325	SAOUHSC_00144=SAOUHSC_00144	0.533127	0.470963	117	protein_coding	NE	NE			dimodular nonribosomal peptide synthetase	// organic substance biosynthetic process // amide biosynthetic process // organonitrogen compound biosynthetic process // lipid metabolic process // fatty acid metabolic process // secondary metabolite biosynthetic process // amino acid activation for nonribosomal peptide biosynthetic process // cytosol // cytoplasm // acyltransferase activity // oxidoreductase activity // phosphopantetheine bin…
NCTC8325	SAOUHSC_00145=SAOUHSC_00145	1.3501	0.207293	9	protein_coding	NE	NE			4'-phosphopantetheinyl transferase	// protein phosphopantetheinylation // lysine biosynthetic process via aminoadipic acid // cytosol // transferase activity // holo-[acyl-carrier-protein] synthase activity // magnesium ion binding //
NCTC8325	SAOUHSC_00146=SAOUHSC_00146	-0.899988	0.22181	15	protein_coding	NE	NE	yagU; putative membrane protein		hypothetical protein	// // membrane // //
NCTC8325	SAOUHSC_00147=SAOUHSC_00147	0.20265	0.473338	20	protein_coding	NE	NE	argB; acetylglutamate kinase [EC:2.7.2.8]	Arginine biosynthesis, Metabolic pathways, Biosynthesis of secondary metabolites, 2-Oxocarboxylic acid metabolism, Biosynthesis of amino acids	acetylglutamate kinase	// arginine biosynthetic process via ornithine // phosphorylation // amino acid biosynthetic process // arginine biosynthetic process // cytoplasm // arginine binding // transferase activity // kinase activity // ATP binding // acetylglutamate kinase activity // nucleotide binding //
NCTC8325	SAOUHSC_00148=argJ	-0.253389	0.443778	28	protein_coding	NE	NE	argJ; glutamate N-acetyltransferase / amino-acid N-acetyltransferase [EC:2.3.1.35 2.3.1.1]	Arginine biosynthesis, Metabolic pathways, Biosynthesis of secondary metabolites, 2-Oxocarboxylic acid metabolism, Biosynthesis of amino acids	bifunctional ornithine acetyltransferase/N-acetylglutamate synthase	// amino acid biosynthetic process // metabolic process // ornithine biosynthetic process // arginine biosynthetic process // cytoplasm // methione N-acyltransferase activity // acyltransferase activity // transferase activity // glutamate N-acetyltransferase activity // acetyl-CoA:L-glutamate N-acetyltransferase activity // catalytic activity //
NCTC8325	SAOUHSC_00149=argC	-0.575769	0.211353	24	protein_coding	NE	NE	argC; N-acetyl-gamma-glutamyl-phosphate reductase [EC:1.2.1.38]	Arginine biosynthesis, Metabolic pathways, Biosynthesis of secondary metabolites, 2-Oxocarboxylic acid metabolism, Biosynthesis of amino acids	N-acetyl-gamma-glutamyl-phosphate reductase	// amino acid biosynthetic process // arginine biosynthetic process // cytoplasm // NADP+ binding // NAD binding // protein dimerization activity // oxidoreductase activity, acting on the aldehyde or oxo group of donors, NAD or NADP as acceptor // oxidoreductase activity // N-acetyl-gamma-glutamyl-phosphate reductase activity //
NCTC8325	SAOUHSC_00150=SAOUHSC_00150	-1.22791	0.126397	31	protein_coding	NE	NE	rocD, OAT; ornithine--oxo-acid transaminase [EC:2.6.1.13]	Arginine and proline metabolism, Metabolic pathways, Biosynthesis of secondary metabolites	N-acetylornithine aminotransferase	// arginine biosynthetic process // L-proline biosynthetic process // amino acid biosynthetic process // proline biosynthetic process // arginine metabolic process // cytoplasm // ornithine(lysine) transaminase activity // identical protein binding // pyridoxal phosphate binding // transferase activity // transaminase activity // ornithine-oxo-acid transaminase activity // catalytic activity //
NCTC8325	SAOUHSC_00151=SAOUHSC_00151	0.923454	0.286212	30	protein_coding	NE	NE	TC.LIVCS; branched-chain amino acid:cation transporter, LIVCS family		branched-chain amino acid transporter BrnQ1	// organic anion transport // L-amino acid transport // valine transport // L-valine transmembrane transport // L-alpha-amino acid transmembrane transport // cation transmembrane transport // leucine transport // isoleucine transport // branched-chain amino acid transport // amino acid transport // membrane // plasma membrane // branched-chain amino acid transmembrane transporter activity // L-le…
NCTC8325	SAOUHSC_00152=SAOUHSC_00152	-0.189555	0.451664	12	protein_coding	NE	NE			hypothetical protein	// // cytosol // //
NCTC8325	SAOUHSC_00153=SAOUHSC_00153	-1.05428	0.487554	41	protein_coding	NE	NE			indolepyruvate decarboxylase	// menaquinone biosynthetic process // cytosol // intracellular anatomical structure // lyase activity // metal ion binding // thiamine pyrophosphate binding // carboxy-lyase activity // catalytic activity // magnesium ion binding //
NCTC8325	SAOUHSC_00154=SAOUHSC_00154	14.1397	0.044501	2	protein_coding	NE	NE			hypothetical protein	// // // //
NCTC8325	SAOUHSC_00155=SAOUHSC_00155	1.53709	0.0612777	44	protein_coding	NE	NE	ptsG, glcA, glcB; glucose PTS system EIICBA or EIICB component [EC:2.7.1.199]	Glycolysis / Gluconeogenesis, Amino sugar and nucleotide sugar metabolism, Metabolic pathways, Phosphotransferase system (PTS)	glucose-specific PTS enzyme II GlcA	// glucose transmembrane transport // phosphorylation // phosphoenolpyruvate-dependent sugar phosphotransferase system // carbohydrate transport // membrane // plasma membrane // protein-phosphocysteine-sugar phosphotransferase activity // transferase activity // kinase activity // protein-N(PI)-phosphohistidine-sugar phosphotransferase activity // glucose transmembrane transporter activity //
NCTC8325	SAOUHSC_00156=SAOUHSC_00156	-1.63601	0.276982	24	protein_coding	NE	NE	K09963; uncharacterized protein		6-phospho-N-acetylmuramidase	// // // catalytic activity //
NCTC8325	SAOUHSC_00157=murQ	-0.0820228	0.414334	17	protein_coding	NE	NE	murQ; N-acetylmuramic acid 6-phosphate etherase [EC:4.2.1.126]	Amino sugar and nucleotide sugar metabolism, Metabolic pathways	N-acetylmuramic acid-6-phosphate etherase	// peptidoglycan turnover // amino sugar metabolic process // carbohydrate derivative metabolic process // N-acetylmuramic acid catabolic process // amino sugar catabolic process // carbohydrate metabolic process // // ether hydrolase activity // carbohydrate derivative binding // carbon-oxygen lyase activity // lyase activity //
NCTC8325	SAOUHSC_00158=SAOUHSC_00158	0.983902	0.340211	31	protein_coding	NE	NE	scrA, sacP, sacX, ptsS; sucrose PTS system EIIBCA or EIIBC component [EC:2.7.1.211]	Starch and sucrose metabolism, Phosphotransferase system (PTS)	N-acetylmuramic acid-&beta;-1,4-N-acetylglucosamine-specific PTS enzyme IIBC component	// peptidoglycan turnover // carbohydrate transmembrane transport // phosphorylation // phosphoenolpyruvate-dependent sugar phosphotransferase system // carbohydrate transport // membrane // plasma membrane // transporter activity // protein-phosphocysteine-sugar phosphotransferase activity // protein-phosphocysteine-N-acetylmuramate phosphotransferase system transporter activity // transferase a…
NCTC8325	SAOUHSC_00160=SAOUHSC_00160	2.99952	0.132619	9	protein_coding	NE	NE			putative DNA-binding transcriptional regulator MurR	// DNA-templated transcription // carbohydrate derivative metabolic process // regulation of DNA-templated transcription // cytosol // DNA binding // carbohydrate derivative binding // DNA-binding transcription factor activity //
NCTC8325	SAOUHSC_00161=SAOUHSC_00161	0.645015	0.398394	3	protein_coding	NE	NE			hypothetical protein	// // membrane // //
NCTC8325	SAOUHSC_00162=SAOUHSC_00162	-0.330207	0.413437	43	protein_coding	NE	NE	hsdR; type I restriction enzyme, R subunit [EC:3.1.21.3]		type I site-specific deoxyribonuclease // type I site-specific deoxyribonuclease	// nucleic acid phosphodiester bond hydrolysis // DNA restriction-modification system // DNA modification // // nuclease activity // hydrolase activity // type I site-specific deoxyribonuclease activity // ATP binding // endonuclease activity // DNA binding // nucleotide binding //
NCTC8325	SAOUHSC_00163=SAOUHSC_00163	0.948032	0.370428	7	protein_coding	NE	NE			hypothetical protein	// // // //
NCTC8325	SAOUHSC_00164=SAOUHSC_00164	1.20714	0.194739	12	protein_coding	NE	NE			hypothetical protein	// // // //
NCTC8325	SAOUHSC_00166=SAOUHSC_00166	0.636618	0.120259	13	protein_coding	NE	NE			hypothetical protein	// // // //
NCTC8325	SAOUHSC_00167=SAOUHSC_00167	0.453807	0.379617	27	protein_coding	NE	NE	ddpD; peptide/nickel transport system ATP-binding protein, ddpF; peptide/nickel transport system ATP-binding protein	Quorum sensing	ABC transporter ATP-binding protein	// peptide transport // ATP-binding cassette (ABC) transporter complex, substrate-binding subunit-containing // ATP hydrolysis activity // ATP binding // nucleotide binding //
NCTC8325	SAOUHSC_00168=SAOUHSC_00168	-0.695969	0.467426	26	protein_coding	NE	NE	ABC.PE.P; peptide/nickel transport system permease protein	Quorum sensing	ABC transporter membrane protein	// nickel cation transport // transmembrane transport // membrane // plasma membrane // transmembrane transporter activity //
NCTC8325	SAOUHSC_00169=SAOUHSC_00169	-1.04683	0.25283	20	protein_coding	NE	NE	ABC.PE.P1; peptide/nickel transport system permease protein	Quorum sensing	ABC transporter membrane protein	// nickel cation transport // transmembrane transport // membrane // plasma membrane // //
NCTC8325	SAOUHSC_00170=SAOUHSC_00170	-1.12703	0.31362	24	protein_coding	NE	NE	ABC.PE.S; peptide/nickel transport system substrate-binding protein	Quorum sensing	ABC transporter subtrate-binding lipoprotein	// anion transmembrane transport // peptide transport // outer membrane-bounded periplasmic space // peptide transmembrane transporter activity //
NCTC8325	SAOUHSC_00171=SAOUHSC_00171	-0.735344	0.141506	41	protein_coding	NE	NE	ggt; gamma-glutamyltranspeptidase / glutathione hydrolase [EC:2.3.2.2 3.4.19.13]	Taurine and hypotaurine metabolism, Cyanoamino acid metabolism, Glutathione metabolism, Metabolic pathways	gamma-glutamyltranspeptidase	// glutathione biosynthetic process // glutathione metabolic process // protein phosphopantetheinylation // glutathione catabolic process // proteolysis // // hydrolase activity // leukotriene C4 gamma-glutamyl transferase activity // hypoglycin A gamma-glutamyl transpeptidase activity // glutathione hydrolase activity // acyltransferase activity // transferase activity //
NCTC8325	SAOUHSC_00172=SAOUHSC_00172	0.481902	0.393053	10	protein_coding	NE	NE			tandem-type lipoprotein	// // membrane // plasma membrane // //
NCTC8325	SAOUHSC_00173=SAOUHSC_00173	-1.29435	0.0755658	12	protein_coding	NE	NE	acpD, azoR; FMN-dependent NADH-azoreductase [EC:1.7.1.17]		azoreductase	// electron transport chain // // oxidoreductase activity, acting on NAD(P)H, quinone or similar compound as acceptor // oxidoreductase activity, acting on NAD(P)H, NAD(P) as acceptor // FMN binding // electron transfer activity // oxidoreductase activity, acting on other nitrogenous compounds as donors // oxidoreductase activity //
NCTC8325	SAOUHSC_00174=SAOUHSC_00174	-1.17259	0.459063	15	protein_coding	NE	NE			M23/M37 peptidase domain-containing protein	// proteolysis // membrane // peptidase activity // metallopeptidase activity // metalloendopeptidase activity //
NCTC8325	SAOUHSC_00175=SAOUHSC_00175	-0.0735971	0.312496	14	protein_coding	NE	NE	msmX, msmK, malK, sugC, ggtA, msiK; multiple sugar transport system ATP-binding protein [EC:7.5.2.-]	ABC transporters	putative maltose ABC transporter	// carbohydrate transport // transmembrane transport // ATP-binding cassette (ABC) transporter complex, substrate-binding subunit-containing // ABC-type transporter activity // ATP hydrolysis activity // ATP binding // nucleotide binding // transporter activity //
NCTC8325	SAOUHSC_00176=SAOUHSC_00176	-2.83663	0.0867879	22	protein_coding	NE	NE	cycB, ganO, mdxE; arabinogalactan oligomer / maltooligosaccharide transport system substrate-binding protein	ABC transporters	putative maltose ABC transporter	// maltodextrin transmembrane transport // maltose transport // carbohydrate transmembrane transport // carbohydrate transport // ATP-binding cassette (ABC) transporter complex, substrate-binding subunit-containing // plasma membrane // maltose binding // carbohydrate transmembrane transporter activity //
NCTC8325	SAOUHSC_00177=SAOUHSC_00177	-0.376448	0.199362	30	protein_coding	NE	NE	ganP, mdxF; arabinogalactan oligomer / maltooligosaccharide transport system permease protein	ABC transporters	putative maltose ABC transporter	// nickel cation transport // maltose transmembrane transport // maltodextrin transmembrane transport // transmembrane transport // maltose transport complex // membrane // plasma membrane // ABC-type maltose transporter activity //
NCTC8325	SAOUHSC_00178=SAOUHSC_00178	0.705943	0.364917	17	protein_coding	NE	NE	ganQ, mdxG; arabinogalactan oligomer / maltooligosaccharide transport system permease protein	ABC transporters	putative maltose ABC transporter	// nickel cation transport // maltose transmembrane transport // transmembrane transport // maltodextrin transmembrane transport // maltose transport // membrane // plasma membrane // ABC-type maltose transporter activity //
NCTC8325	SAOUHSC_00179=SAOUHSC_00179	-0.776531	0.468667	15	protein_coding	NE	NE			oxidoreductase	// // // nucleotide binding // oxidoreductase activity //
NCTC8325	SAOUHSC_00180=SAOUHSC_00180	1.5729	0.0567661	22	protein_coding	NE	NE			NADH-dependent dehydrogenase	// // // nucleotide binding // oxidoreductase activity //
NCTC8325	SAOUHSC_00181=SAOUHSC_00181	-1.36991	0.044501	27	protein_coding	NE	NE			xylose isomerase	// // // //
NCTC8325	SAOUHSC_00182=SAOUHSC_00182	-2.24995	0.0861696	4	protein_coding	NE	NE			membrane protein	// C-terminal protein methylation // membrane // protein C-terminal S-isoprenylcysteine carboxyl O-methyltransferase activity //
NCTC8325	SAOUHSC_00183=uhpT	-2.0201	0.00205604	21	protein_coding	NE	NE	uhpT; MFS transporter, OPA family, hexose phosphate transport protein UhpT	Two-component system	hexose phosphate transporter UhpT	// glucose-6-phosphate transport // phosphate ion transmembrane transport // transmembrane transport // plasma membrane // membrane // glucose 6-phosphate:inorganic phosphate antiporter activity // transmembrane transporter activity // transporter activity //
NCTC8325	SAOUHSC_00184=SAOUHSC_00184	-0.407365	0.42821	15	protein_coding	NE	NE	KO not in list_ko	Two-component system	DNA-binding transcriptional regulator HptR	// regulation of DNA-templated transcription // phosphorelay signal transduction system // cytoplasm // sequence-specific DNA binding // DNA-binding transcription factor activity // DNA binding //
NCTC8325	SAOUHSC_00185=SAOUHSC_00185	0.615087	0.183106	31	protein_coding	NE	NE	KO not in list_ko	Two-component system	histidine kinase HptS	// peptidyl-histidine phosphorylation // phosphorylation // phosphorelay signal transduction system // membrane // plasma membrane // transferase activity // kinase activity // ATP binding // protein histidine kinase activity // nucleotide binding // phosphorelay sensor kinase activity //
NCTC8325	SAOUHSC_00186=SAOUHSC_00186	0.0259142	0.231196	19	protein_coding	NE	NE	KO not in list_ko	Two-component system	glucose-6-phosphate sensor HptA	// // // //
NCTC8325	SAOUHSC_00187=SAOUHSC_00187	-0.949701	0.164429	43	protein_coding	NE	NE	E2.3.1.54, pflD; formate C-acetyltransferase [EC:2.3.1.54]	Pyruvate metabolism, Propanoate metabolism, Butanoate metabolism, Metabolic pathways, Microbial metabolism in diverse environments	formate acetyltransferase	// threonine catabolic process // glucose metabolic process // carbohydrate metabolic process // cytosol // cytoplasm // acyltransferase activity // transferase activity // formate C-acetyltransferase activity // catalytic activity //
NCTC8325	SAOUHSC_00188=SAOUHSC_00188	-0.775634	0.2362	16	protein_coding	NE	NE	pflA, pflC, pflE; pyruvate formate lyase activating enzyme [EC:1.97.1.4]		pyruvate formate-lyase 1 activating enzyme	// glucose metabolic process // carbohydrate metabolic process // cytoplasm // 4 iron, 4 sulfur cluster binding // iron-sulfur cluster binding // metal ion binding // [formate-C-acetyltransferase]-activating enzyme activity // oxidoreductase activity // catalytic activity //
NCTC8325	SAOUHSC_00189=SAOUHSC_00189	-2.32756	0.0447424	6	pseudogene	NE	NE			N/A	N/A
NCTC8325	SAOUHSC_00190=SAOUHSC_00190	0.915957	0.11725	31	protein_coding	NE	NE	E3.1.4.46, glpQ, ugpQ; glycerophosphoryl diester phosphodiesterase [EC:3.1.4.46]	Glycerophospholipid metabolism	glycerophosphoryl diester phosphodiesterase	// lipid metabolic process // membrane // phosphoric diester hydrolase activity //
NCTC8325	SAOUHSC_00191=SAOUHSC_00191	2.08509	0.446994	4	protein_coding	NE	NE	scn, scin; staphylococcal complement inhibitor	Staphylococcus aureus infection	hypothetical protein	// // extracellular region // //
NCTC8325	SAOUHSC_00192=SAOUHSC_00192	0.411457	0.163044	34	protein_coding	NE	NE			staphylocoagulase	// // // //
NCTC8325	SAOUHSC_00193=SAOUHSC_00193	1.50646	0.208127	4	protein_coding	NE	NE			hypothetical protein	// // membrane // //
NCTC8325	SAOUHSC_00195=SAOUHSC_00195	-2.00477	0.00852385	37	protein_coding	NE	NE	fadA, fadI; acetyl-CoA acyltransferase [EC:2.3.1.16]	Fatty acid degradation, Valine, leucine and isoleucine degradation, Geraniol degradation, Benzoate degradation, alpha-Linolenic acid metabolism, Metabolic pathways, Biosynthesis of secondary metabolites, Microbial metabolism in diverse environments, Fatty acid metabolism	acetyl-CoA acetyltransferase	// phenylacetate catabolic process // fatty acid beta-oxidation // membrane // acetyl-CoA C-acetyltransferase activity // acetyl-CoA C-acyltransferase activity // acyltransferase activity, transferring groups other than amino-acyl groups // acyltransferase activity // transferase activity //
NCTC8325	SAOUHSC_00196=SAOUHSC_00196	-1.02017	0.120854	45	protein_coding	NE	NE	fadN; 3-hydroxyacyl-CoA dehydrogenase [EC:1.1.1.35]	Fatty acid degradation, Benzoate degradation, Butanoate metabolism, Metabolic pathways, Microbial metabolism in diverse environments, Carbon metabolism, Fatty acid metabolism	3-hydroxyacyl-CoA dehydrogenase	// monocarboxylic acid metabolic process // lipid catabolic process // fatty acid beta-oxidation // fatty acid metabolic process // lipid metabolic process // // 3-hydroxybutyryl-CoA dehydrogenase activity // oxidoreductase activity, acting on the CH-OH group of donors, NAD or NADP as acceptor // NAD+ binding // phosphogluconate dehydrogenase (decarboxylating) activity // enoyl-CoA hydratase acti…
NCTC8325	SAOUHSC_00197=SAOUHSC_00197	0.205827	0.25821	29	protein_coding	NE	NE	GCDH, gcdH; glutaryl-CoA dehydrogenase [EC:1.3.8.6]	Fatty acid degradation, Lysine degradation, Benzoate degradation, Tryptophan metabolism, Metabolic pathways, Biosynthesis of secondary metabolites, Microbial metabolism in diverse environments	acyl-CoA dehydrogenase	// // // flavin adenine dinucleotide binding // oxidoreductase activity, acting on the CH-CH group of donors // oxidoreductase activity //
NCTC8325	SAOUHSC_00198=SAOUHSC_00198	-1.34721	0.111692	43	protein_coding	NE	NE	ACSL, fadD; long-chain acyl-CoA synthetase [EC:6.2.1.3]	Fatty acid biosynthesis, Fatty acid degradation, Metabolic pathways, Fatty acid metabolism, Quorum sensing	acyl-CoA synthetase	// lipid metabolic process // fatty acid metabolic process // // ligase activity // CoA-ligase activity //
NCTC8325	SAOUHSC_00199=SAOUHSC_00199	-0.16538	0.44331	37	protein_coding	NE	NE			acyl CoA:acetate/3-ketoacid CoA transferase	// ketone body catabolic process // // transferase activity // CoA-transferase activity //
NCTC8325	SAOUHSC_00200=SAOUHSC_00200	-0.508374	0.189654	11	protein_coding	NE	NE	prsW; protease PrsW [EC:3.4.-.-]		PrsW family intramembrane metalloprotease	// proteolysis // membrane // peptidase activity //
NCTC8325	SAOUHSC_00201=SAOUHSC_00201	0.538771	0.344439	19	protein_coding	NE	NE	ABC.PE.S; peptide/nickel transport system substrate-binding protein	Quorum sensing	Ni<sup>2+</sup> ABC transporter	// anion transmembrane transport // nickel cation transport // ion transport // transmembrane transport // peptide transport // cellular anatomical entity // outer membrane-bounded periplasmic space // periplasmic space // membrane // plasma membrane // ATP-binding cassette (ABC) transporter complex // peptide transmembrane transporter activity //
NCTC8325	SAOUHSC_00202=SAOUHSC_00202	0.403575	0.459063	12	protein_coding	NE	NE			hypothetical protein	// // // //
NCTC8325	SAOUHSC_00203=SAOUHSC_00203	-1.88186	0.189986	3	protein_coding	NE	NE			hypothetical protein	// // membrane // //
NCTC8325	SAOUHSC_00204=SAOUHSC_00204	-2.067	0.0676249	23	protein_coding	NE	NE	hmp, YHB1; nitric oxide dioxygenase [EC:1.14.12.17]		nitric oxide dioxygenase	// response to nitrosative stress // cellular response to nitrosative stress // nitric oxide catabolic process // oxygen transport // intracellular anatomical structure // oxygen binding // FAD binding // metal ion binding // heme binding // oxidoreductase activity // nitric oxide dioxygenase activity // oxygen carrier activity //
NCTC8325	SAOUHSC_00205=SAOUHSC_00205	0.337827	0.494785	2	protein_coding	NE	NE			hypothetical protein	// // // //
NCTC8325	SAOUHSC_00206=SAOUHSC_00206	-0.914198	0.134368	16	protein_coding	NE	NE	LDH, ldh; L-lactate dehydrogenase [EC:1.1.1.27]	Glycolysis / Gluconeogenesis, Cysteine and methionine metabolism, Pyruvate metabolism, Propanoate metabolism, Metabolic pathways, Biosynthesis of secondary metabolites, Microbial metabolism in diverse environments	L-lactate dehydrogenase	// glycolytic process // carboxylic acid metabolic process // carbohydrate metabolic process // cytoplasm // oxidoreductase activity, acting on the CH-OH group of donors, NAD or NADP as acceptor // oxidoreductase activity // L-lactate dehydrogenase activity // catalytic activity //
NCTC8325	SAOUHSC_00208=SAOUHSC_00208	-5.45353	0.293168	3	protein_coding	NE	NE			hypothetical protein	// // // //
NCTC8325	SAOUHSC_00209=SAOUHSC_00209	0.421734	0.491383	34	protein_coding	NE	NE	malX; maltose/glucose PTS system EIICB component [EC:2.7.1.199 2.7.1.208]	Glycolysis / Gluconeogenesis, Starch and sucrose metabolism, Amino sugar and nucleotide sugar metabolism, Metabolic pathways, Phosphotransferase system (PTS)	glucose-specific PTS enzyme IIBC component	// carbohydrate transmembrane transport // phosphorylation // phosphoenolpyruvate-dependent sugar phosphotransferase system // carbohydrate transport // membrane // plasma membrane // protein-phosphocysteine-sugar phosphotransferase activity // D-glucosamine PTS permease activity // transferase activity // kinase activity // protein-N(PI)-phosphohistidine-sugar phosphotransferase activity //
NCTC8325	SAOUHSC_00211=SAOUHSC_00211	-0.56973	0.350533	25	protein_coding	NE	NE			hypothetical protein	// nucleobase-containing compound metabolic process // organonitrogen compound metabolic process // metabolic process // purine nucleoside catabolic process // cytosol // uridine nucleosidase activity // hydrolase activity // hydrolase activity, acting on glycosyl bonds // hydrolase activity, hydrolyzing N-glycosyl compounds // purine nucleosidase activity //
NCTC8325	SAOUHSC_00212=SAOUHSC_00212	-5.34178	0.00772699	4	protein_coding	NE	NE			hypothetical protein	// // // //
NCTC8325	SAOUHSC_00213=SAOUHSC_00213	-2.84592	0.0531831	20	protein_coding	NE	NE			putative PRD-containing transcriptional regulator	// carbohydrate transmembrane transport // phosphoenolpyruvate-dependent sugar phosphotransferase system // regulation of DNA-templated transcription // // protein-N(PI)-phosphohistidine-sugar phosphotransferase activity //
NCTC8325	SAOUHSC_00214=SAOUHSC_00214	3.23759	0.233617	5	protein_coding	NE	NE	gatA, sgcA; galactitol PTS system EIIA component [EC:2.7.1.200]	Galactose metabolism, Metabolic pathways, Phosphotransferase system (PTS)	putative PTS enzyme II	// phosphoenolpyruvate-dependent sugar phosphotransferase system // plasma membrane // protein-phosphocysteine-sugar phosphotransferase activity // transferase activity // transporter activity //
NCTC8325	SAOUHSC_00215=SAOUHSC_00215	1.63372	0.316298	3	protein_coding	NE	NE	gatB, sgcB; galactitol PTS system EIIB component [EC:2.7.1.200]	Galactose metabolism, Metabolic pathways, Phosphotransferase system (PTS)	putative PTS enzyme II	// carbohydrate transmembrane transport // phosphoenolpyruvate-dependent sugar phosphotransferase system // // transferase activity // protein-N(PI)-phosphohistidine-sugar phosphotransferase activity // transporter activity //
NCTC8325	SAOUHSC_00216=SAOUHSC_00216	-2.31739	0.00857123	21	protein_coding	NE	NE	gatC, sgcC; galactitol PTS system EIIC component	Galactose metabolism, Metabolic pathways, Phosphotransferase system (PTS)	putative PTS enzyme II	// carbohydrate transport // galactitol transmembrane transport // phosphoenolpyruvate-dependent sugar phosphotransferase system // cellular anatomical entity // membrane // plasma membrane // protein-phosphocysteine-galactitol-phosphotransferase system transporter activity // galactitol transmembrane transporter activity // transporter activity //
NCTC8325	SAOUHSC_00217=SAOUHSC_00217	-0.934527	0.397681	11	protein_coding	NE	NE	SORD, gutB; L-iditol 2-dehydrogenase [EC:1.1.1.14]	Pentose and glucuronate interconversions, Fructose and mannose metabolism, Metabolic pathways	sorbitol dehydrogenase	// // // (R,R)-butanediol dehydrogenase activity // metal ion binding // oxidoreductase activity // zinc ion binding //
NCTC8325	SAOUHSC_00218=SAOUHSC_00218	-1.69435	0.361069	2	protein_coding	NE	NE			hypothetical protein	// // membrane // //
NCTC8325	SAOUHSC_00219=SAOUHSC_00219	-0.164	0.427977	20	protein_coding	NE	NE	SORD, gutB; L-iditol 2-dehydrogenase [EC:1.1.1.14]	Pentose and glucuronate interconversions, Fructose and mannose metabolism, Metabolic pathways	galactitol-1-phosphate 5-dehydrogenase	// // // metal ion binding // oxidoreductase activity // zinc ion binding //
NCTC8325	SAOUHSC_00220=SAOUHSC_00220	1.58118	0.178873	9	protein_coding	NE	NE	tarI; D-ribitol-5-phosphate cytidylyltransferase [EC:2.7.7.40]	Pentose and glucuronate interconversions, Metabolic pathways	ribitol-5-phosphate cytidylyltransferase 2	// poly(ribitol phosphate) teichoic acid biosynthetic process // cell wall organization // teichoic acid biosynthetic process // isoprenoid biosynthetic process // // cytidylyltransferase activity // 2-C-methyl-D-erythritol 4-phosphate cytidylyltransferase activity // D-ribitol-5-phosphate cytidylyltransferase activity // nucleotidyltransferase activity // transferase activity // catalytic activi…
NCTC8325	SAOUHSC_00221=SAOUHSC_00221	1.68111	0.0539787	18	protein_coding	NE	NE	tarJ; ribitol-5-phosphate 2-dehydrogenase (NADP+) [EC:1.1.1.405]	Pentose and glucuronate interconversions, Metabolic pathways	ribulose-5-phosphate reductase 2	// poly(ribitol phosphate) teichoic acid biosynthetic process // cell wall organization // teichoic acid biosynthetic process // // zinc ion binding // ribitol-5-phosphate 2-dehydrogenase activity // metal ion binding // oxidoreductase activity //
NCTC8325	SAOUHSC_00222=SAOUHSC_00222	-3.32811	0.00446136	23	protein_coding	NE	NE	tarL; CDP-ribitol ribitolphosphotransferase / teichoic acid ribitol-phosphate polymerase [EC:2.7.8.14 2.7.8.47]		teichoic acid biosynthesis protein TarL'	// cell wall organization // teichoic acid biosynthetic process // membrane // plasma membrane // CDP-ribitol ribitolphosphotransferase activity // CDP-glycerol glycerophosphotransferase activity // transferase activity //
NCTC8325	SAOUHSC_00223=SAOUHSC_00223	-11.7249	8.62067e-06	16	protein_coding	E	NE	tarF; teichoic acid glycerol-phosphate transferase [EC:2.7.8.45]		teichoic acid biosynthesis protein F	// cell wall organization // teichoic acid biosynthetic process // membrane // plasma membrane // CDP-glycerol glycerophosphotransferase activity // glycosyltransferase activity // transferase activity //
NCTC8325	SAOUHSC_00225=ispD	-9.19732	0.0169471	3	protein_coding	E	NE	tarI; D-ribitol-5-phosphate cytidylyltransferase [EC:2.7.7.40]	Pentose and glucuronate interconversions, Metabolic pathways	ribitol-5-phosphate cytidylyltransferase 1	// poly(ribitol phosphate) teichoic acid biosynthetic process // cell wall organization // teichoic acid biosynthetic process // isoprenoid biosynthetic process // // cytidylyltransferase activity // 2-C-methyl-D-erythritol 4-phosphate cytidylyltransferase activity // D-ribitol-5-phosphate cytidylyltransferase activity // nucleotidyltransferase activity // transferase activity // catalytic activi…
NCTC8325	SAOUHSC_00226=SAOUHSC_00226	-14.2867	5.97685e-07	15	protein_coding	E	E	tarJ; ribitol-5-phosphate 2-dehydrogenase (NADP+) [EC:1.1.1.405]	Pentose and glucuronate interconversions, Metabolic pathways	ribulose-5-phosphate reductase 1	// poly(ribitol phosphate) teichoic acid biosynthetic process // cell wall organization // teichoic acid biosynthetic process // // zinc ion binding // ribitol-5-phosphate 2-dehydrogenase activity // metal ion binding // oxidoreductase activity //
NCTC8325	SAOUHSC_00227=SAOUHSC_00227	-8.70356	0.000356848	21	protein_coding	E	NE	tarL; CDP-ribitol ribitolphosphotransferase / teichoic acid ribitol-phosphate polymerase [EC:2.7.8.14 2.7.8.47]		teichoic acid ribitol-phosphate polymerase TarL	// cell wall organization // teichoic acid biosynthetic process // membrane // plasma membrane // CDP-ribitol ribitolphosphotransferase activity // CDP-glycerol glycerophosphotransferase activity // transferase activity //
NCTC8325	SAOUHSC_00228=SAOUHSC_00228	0.165525	0.482343	20	protein_coding	NE	NE	tarS; poly(ribitol-phosphate) beta-N-acetylglucosaminyltransferase [EC:2.4.1.355]		poly(ribitol phosphate) teichoic acid &beta;-<i>O</i>-GlcNAc transferase	// // // glycosyltransferase activity //
NCTC8325	SAOUHSC_00229=SAOUHSC_00229	3.17317	0.10807	9	protein_coding	NE	NE	ytfE, scdA; regulator of cell morphogenesis and NO signaling		iron-sulfur cluster repair protein ScdA	// response to nitrosative stress // protein repair // response to oxidative stress // cytoplasm // metal ion binding //
NCTC8325	SAOUHSC_00230=SAOUHSC_00230	-0.323653	0.344213	26	protein_coding	NE	NE	lytS; two-component system, LytTR family, sensor histidine kinase LytS [EC:2.7.13.3]	Two-component system	two-component sensor histidine kinase	// cell wall organization // peptidyl-histidine phosphorylation // phosphorylation // phosphorelay signal transduction system // membrane // plasma membrane // hydrolase activity // transferase activity // kinase activity // ATP binding // protein histidine kinase activity // nucleotide binding // phosphorelay sensor kinase activity //
NCTC8325	SAOUHSC_00231=SAOUHSC_00231	-1.13305	0.0305384	14	protein_coding	NE	NE	lytT, lytR; two-component system, LytTR family, response regulator LytT	Two-component system	two-component response regulator	// positive regulation of DNA-templated transcription // regulation of DNA-templated transcription // phosphorelay signal transduction system // protein-DNA complex // cytosol // cytoplasm // DNA-binding transcription activator activity // transcription cis-regulatory region binding // phosphorelay response regulator activity // DNA binding //
NCTC8325	SAOUHSC_00232=SAOUHSC_00232	0.397347	0.286212	10	protein_coding	NE	NE	lrgA; holin-like protein	Two-component system	holin-like protein LrgA	// programmed cell death // cytolysis // membrane // plasma membrane // //
NCTC8325	SAOUHSC_00233=SAOUHSC_00233	-0.460073	0.260825	22	protein_coding	NE	NE	lrgB; holin-like protein LrgB	Two-component system	protein LrgB	// regulation of single-species biofilm formation on inanimate substrate // programmed cell death // cytolysis // membrane // plasma membrane // //
NCTC8325	SAOUHSC_00234=SAOUHSC_00234	1.65276	0.041088	14	protein_coding	NE	NE	yydK; GntR family transcriptional regulator, transcriptional regulator of bglA		GntR family transcriptional regulator	// DNA-templated transcription // negative regulation of DNA-templated transcription // regulation of DNA-templated transcription // // transaminase activity // DNA-binding transcription factor activity // DNA binding //
NCTC8325	SAOUHSC_00235=SAOUHSC_00235	-0.175315	0.442312	12	protein_coding	NE	NE	bglFa; beta-glucoside PTS system EIIA component [EC:2.7.1.-]		hypothetical protein	// carbohydrate transmembrane transport // phosphorylation // phosphoenolpyruvate-dependent sugar phosphotransferase system // membrane // plasma membrane // protein-phosphocysteine-sugar phosphotransferase activity // transferase activity // kinase activity // protein-N(PI)-phosphohistidine-sugar phosphotransferase activity //
NCTC8325	SAOUHSC_00236=SAOUHSC_00236	0.208563	0.260721	27	protein_coding	NE	NE	E3.2.1.86B, bglA; 6-phospho-beta-glucosidase [EC:3.2.1.86]	Glycolysis / Gluconeogenesis, Starch and sucrose metabolism	6-phospho-beta-glucosidase	// carbohydrate catabolic process // glycosyl compound metabolic process // metabolic process // carbohydrate metabolic process // cytosol // methyl beta-D-glucoside 6-phosphate glucohydrolase activity // hydrolase activity, acting on glycosyl bonds // hydrolase activity // 6-phospho-beta-glucosidase activity // beta-glucosidase activity // hydrolase activity, hydrolyzing O-glycosyl compounds //
NCTC8325	SAOUHSC_00237=SAOUHSC_00237	-1.99143	0.104888	10	protein_coding	NE	NE			SAM-dependent methyltransferase	// ubiquinone biosynthetic process // // methyltransferase activity //
NCTC8325	SAOUHSC_00238=SAOUHSC_00238	-0.178895	0.489195	3	protein_coding	NE	NE			hypothetical protein	// // // //
NCTC8325	SAOUHSC_00239=SAOUHSC_00239	-0.439038	0.386317	21	protein_coding	NE	NE	rbsK, RBKS; ribokinase [EC:2.7.1.15]	Pentose phosphate pathway, Metabolic pathways	ribokinase	// carbohydrate phosphorylation // D-ribose catabolic process // phosphorylation // D-ribose metabolic process // carbohydrate metabolic process // cytosol // cytoplasm // transferase activity, transferring phosphorus-containing groups // metal ion binding // carbohydrate kinase activity // phosphotransferase activity, alcohol group as acceptor // transferase activity // kinase activity // ATP bi…
NCTC8325	SAOUHSC_00240=SAOUHSC_00240	-0.559616	0.498475	10	protein_coding	NE	NE	rbsD; D-ribose pyranase [EC:5.4.99.62]	ABC transporters	D-ribose pyranase	// D-ribose catabolic process // monosaccharide metabolic process // carbohydrate metabolic process // cytosol // cytoplasm // D-ribose pyranase activity // intramolecular transferase activity // monosaccharide binding // intramolecular lyase activity // isomerase activity //
NCTC8325	SAOUHSC_00241=SAOUHSC_00241	-2.92703	0.293168	23	protein_coding	NE	NE	rbsU; putative ribose uptake protein		putative ribose transporter	// carbohydrate transmembrane transport // plasma membrane // membrane // transporter activity // carbohydrate transmembrane transporter activity //
NCTC8325	SAOUHSC_00242=SAOUHSC_00242	0.237088	0.359855	27	protein_coding	NE	NE	lacI, galR; LacI family transcriptional regulator		DNA-binding transcriptional regulator RbsR	// regulation of DNA-templated transcription // // DNA-binding transcription factor activity // transcription cis-regulatory region binding // DNA binding //
NCTC8325	SAOUHSC_00243=SAOUHSC_00243	13.3565	1	1	protein_coding	NE	NE			NADH dehydrogenase subunit	// // // //
NCTC8325	SAOUHSC_00244=SAOUHSC_00244	0.834267	1	1	protein_coding	NE	NE			hypothetical protein	// // // //
NCTC8325	SAOUHSC_00246=SAOUHSC_00246	0.997636	0.485519	24	protein_coding	NE	NE			putative transporter, major facilitator superfamily	// transmembrane transport // plasma membrane // membrane // transmembrane transporter activity // transporter activity //
NCTC8325	SAOUHSC_00247=SAOUHSC_00247	-2.40434	0.0663845	17	protein_coding	NE	NE	yxeI; penicillin V amidase [EC:3.5.1.11]		choloylglycine hydrolase	// // // hydrolase activity //
NCTC8325	SAOUHSC_00248=SAOUHSC_00248	-0.0216391	0.399915	22	protein_coding	NE	NE	lytM; lysostaphin [EC:3.4.24.75]		glycylglycine endopeptidase	// cell wall organization // peptide catabolic process // proteolysis // extracellular region // cobalt ion binding // metal ion binding // manganese ion binding // hydrolase activity // nickel cation binding // zinc ion binding // metallopeptidase activity // peptidase activity // metalloendopeptidase activity //
NCTC8325	SAOUHSC_00249=SAOUHSC_00249	3.24977	0.172542	14	protein_coding	NE	NE	lnrL, sagG; linearmycin/streptolysin S transport system ATP-binding protein		ABC transporter ATP-binding protein	// transmembrane transport // plasma membrane // transmembrane transporter activity // ATP hydrolysis activity // ATP binding // nucleotide binding //
NCTC8325	SAOUHSC_00250=SAOUHSC_00250	2.10863	0.121133	19	protein_coding	NE	NE	lnrN, sagI; linearmycin/streptolysin S transport system permease protein		ABC transporter membrane protein	// transmembrane transport // plasma membrane // membrane // transporter activity // transmembrane transporter activity //
NCTC8325	SAOUHSC_00251=SAOUHSC_00251	1.06616	0.498475	18	protein_coding	NE	NE	lnrM, sagH; linearmycin/streptolysin S transport system permease protein		ABC transporter membrane protein	// // membrane // //
NCTC8325	SAOUHSC_00253=SAOUHSC_00253	-0.446295	0.337018	12	protein_coding	NE	NE			hypothetical protein	// // membrane // //
NCTC8325	SAOUHSC_00254=SAOUHSC_00254	-0.250634	0.280201	8	protein_coding	NE	NE			DUF5079 domain-containing protein	// // membrane // //
NCTC8325	SAOUHSC_00255=SAOUHSC_00255	-8.1686	0.0818389	4	protein_coding	NE	NE			DUF5080 domain-containing protein	// // membrane // //
NCTC8325	SAOUHSC_00256=SAOUHSC_00256	-1.03968	0.183106	22	protein_coding	NE	NE			peptidoglycan hydrolase EssH	// // // //
NCTC8325	SAOUHSC_00257=SAOUHSC_00257	1.17507	0.10807	9	protein_coding	NE	NE			type VIIb secretion sytem effector protein EsxA	// // extracellular region // //
NCTC8325	SAOUHSC_00258=SAOUHSC_00258	1.14574	0.353603	25	protein_coding	NE	NE			type VIIb secretion system membrane protein EsaA	// // membrane // plasma membrane // //
NCTC8325	SAOUHSC_00259=SAOUHSC_00259	1.49134	0.223803	4	protein_coding	NE	NE			type VIIb secretion system membrane protein EssA	// // plasma membrane // membrane // //
NCTC8325	SAOUHSC_00260=SAOUHSC_00260	4.02076	0.0169471	3	protein_coding	NE	NE			type VIIb secretion system protein EsaB	// // cytoplasm // //
NCTC8325	SAOUHSC_00261=SAOUHSC_00261	-0.868111	0.218752	13	protein_coding	NE	NE			type VIIb secretion system membrane component EssB	// // membrane // plasma membrane // //
NCTC8325	SAOUHSC_00262=SAOUHSC_00262	0.943544	0.498475	80	protein_coding	NE	NE	ftsK, spoIIIE; DNA segregation ATPase FtsK/SpoIIIE, S-DNA-T family		type VIIb secretion system coupling protein/ATPase EssC	// // membrane // plasma membrane // ATP binding // DNA binding // nucleotide binding //
NCTC8325	SAOUHSC_00264=SAOUHSC_00264	4.48484	0.00403804	5	protein_coding	NE	NE			type VIIb secretion system effector protein EsxC	// // // //
NCTC8325	SAOUHSC_00265=SAOUHSC_00265	3.67759	0.0578026	6	protein_coding	NE	NE			type VIIb secretion system effector protein EsxB	// // extracellular region // //
NCTC8325	SAOUHSC_00266=SAOUHSC_00266	5.21613	0.00372864	8	protein_coding	NE	NE			type VIIb secretion system accessory protein EsaE	// // extracellular region // //
NCTC8325	SAOUHSC_00267=SAOUHSC_00267	-9.83311	0.444242	2	protein_coding	NE	NE			type VIIb secretion system substrate protein EsxD	// // // //
NCTC8325	SAOUHSC_00268=SAOUHSC_00268	-0.98677	0.262442	27	protein_coding	NE	NE			type VIIb secretion system effector protein EsaD	// // membrane // plasma membrane // extracellular region // //
NCTC8325	SAOUHSC_00269=SAOUHSC_00269	-1.67413	0.101946	7	protein_coding	NE	NE			immunity protein EsaG1	// // cytoplasm // //
NCTC8325	SAOUHSC_00270=SAOUHSC_00270	0.249616	0.490032	10	protein_coding	NE	NE			DUF5079 domain-containing protein	// // membrane // //
NCTC8325	SAOUHSC_00271=SAOUHSC_00271	-0.562126	0.214549	7	protein_coding	NE	NE			DUF5080 domain-containing protein	// // membrane // //
NCTC8325	SAOUHSC_00272=SAOUHSC_00272	0.347635	0.498475	2	protein_coding	NE	NE			hypothetical protein	// // membrane // //
NCTC8325	SAOUHSC_00274=SAOUHSC_00274	-2.76196	0.151375	4	protein_coding	NE	NE			immunity protein EsaG2	// // // //
NCTC8325	SAOUHSC_00275=SAOUHSC_00275	0.304404	0.490032	7	protein_coding	NE	NE			immunity protein EsaG3	// // // //
NCTC8325	SAOUHSC_00276=SAOUHSC_00276	-1.31382	0.212833	8	protein_coding	NE	NE			immunity protein EsaG4	// // // //
NCTC8325	SAOUHSC_00277=SAOUHSC_00277	-1.90575	0.158295	8	protein_coding	NE	NE			immunity protein EsaG5	// // // //
NCTC8325	SAOUHSC_00278=SAOUHSC_00278	-0.597896	0.151375	7	protein_coding	NE	NE			immunity protein EsaG6	// // // //
NCTC8325	SAOUHSC_00279=SAOUHSC_00279	0.27247	0.341988	5	protein_coding	NE	NE			cystatin-like fold lipoprotein	// // // //
NCTC8325	SAOUHSC_00280=SAOUHSC_00280	-1.49062	0.455089	4	protein_coding	NE	NE			membrane protein	// // membrane // //
NCTC8325	SAOUHSC_00281=SAOUHSC_00281	-1.9066	0.0336426	14	protein_coding	NE	NE			putative formate/nitrite transporter	// formate transport // transmembrane transport // nitrite transport // plasma membrane // membrane // transporter activity // formate transmembrane transporter activity // transmembrane transporter activity // high-affinity secondary active nitrite transmembrane transporter activity //
NCTC8325	SAOUHSC_00282=SAOUHSC_00282	0.149984	0.231807	35	protein_coding	NE	NE	TC.LIVCS; branched-chain amino acid:cation transporter, LIVCS family		branched-chain amino acid transporter BrnQ2	// organic anion transport // L-amino acid transport // valine transport // L-valine transmembrane transport // L-alpha-amino acid transmembrane transport // cation transmembrane transport // leucine transport // isoleucine transport // branched-chain amino acid transport // amino acid transport // membrane // plasma membrane // branched-chain amino acid transmembrane transporter activity // L-le…
NCTC8325	SAOUHSC_00284=SAOUHSC_00284	-1.86235	0.0867879	14	protein_coding	NE	NE			5'-nucleotidase	// // cell outer membrane // //
NCTC8325	SAOUHSC_00285=SAOUHSC_00285	-0.108204	0.295782	12	protein_coding	NE	NE	ABC.CD.P; putative ABC transport system permease protein		ABC transporter membrane protein	// // membrane // transporter activity //
NCTC8325	SAOUHSC_00287=SAOUHSC_00287	2.72741	0.219677	9	protein_coding	NE	NE	ABC.CD.A; putative ABC transport system ATP-binding protein		ABC transporter ATP-binding protein	// transmembrane transport // membrane // plasma membrane // transmembrane transporter activity // ATP hydrolysis activity // ATP binding // nucleotide binding // transporter activity //
NCTC8325	SAOUHSC_00289=SAOUHSC_00289	0.260632	0.459063	9	protein_coding	NE	NE			hypothetical protein	// // // //
NCTC8325	SAOUHSC_00290=SAOUHSC_00290	-0.00683909	0.207293	21	protein_coding	NE	NE			putative PTS enzyme IIC component	// carbohydrate transport // carbohydrate transmembrane transport // phosphoenolpyruvate-dependent sugar phosphotransferase system // plasma membrane // membrane // transferase activity // protein-N(PI)-phosphohistidine-sugar phosphotransferase activity //
NCTC8325	SAOUHSC_00291=SAOUHSC_00291	-1.63909	0.211353	13	protein_coding	NE	NE			PfkB family carbohydrate kinase	// phosphorylation // // transferase activity, transferring phosphorus-containing groups // pseudouridine kinase activity // carbohydrate kinase activity // phosphotransferase activity, alcohol group as acceptor // transferase activity // kinase activity //
NCTC8325	SAOUHSC_00292=SAOUHSC_00292	1.28893	0.236865	20	protein_coding	NE	NE	psuG; pseudouridylate synthase [EC:4.2.1.70]	Pyrimidine metabolism, Metabolic pathways	pseudouridine-5'-phosphate glycosidase	// nucleobase catabolic process // metabolic process // pseudouridine synthesis // // metal ion binding // lyase activity // hydrolase activity, acting on glycosyl bonds // hydrolase activity // pseudouridylate synthase activity //
NCTC8325	SAOUHSC_00293=SAOUHSC_00293	-1.99857	0.198059	17	protein_coding	NE	NE			putative nucleoside transporter	// nucleoside transmembrane transport // uridine transport // cytidine transport // plasma membrane // membrane // transporter activity // symporter activity // nucleoside:proton symporter activity // uridine transmembrane transporter activity // cytidine transmembrane transporter activity // nucleoside transmembrane transporter activity //
NCTC8325	SAOUHSC_00294=SAOUHSC_00294	-0.673458	0.467867	28	protein_coding	NE	NE	TC.SSS; solute:Na+ symporter, SSS family		sialic acid:Na<sup>+</sup> symporter	// sodium ion transport // transmembrane transport // membrane // symporter activity // transmembrane transporter activity //
NCTC8325	SAOUHSC_00295=SAOUHSC_00295	0.484759	0.412062	15	protein_coding	NE	NE	E4.1.3.3, nanA, NPL; N-acetylneuraminate lyase [EC:4.1.3.3]	Amino sugar and nucleotide sugar metabolism, Metabolic pathways	N-acetylneuraminate lyase	// N-acetylneuraminate catabolic process // carbohydrate metabolic process // cytosol // cytoplasm // lyase activity // N-acetylneuraminate lyase activity // catalytic activity //
NCTC8325	SAOUHSC_00296=SAOUHSC_00296	1.04503	0.181243	13	protein_coding	NE	NE			N-acetylmannosamine kinase	// // // //
NCTC8325	SAOUHSC_00297=SAOUHSC_00297	-1.27149	0.182386	14	protein_coding	NE	NE			RpiR family transcriptional regulator	// DNA-templated transcription // carbohydrate derivative metabolic process // regulation of DNA-templated transcription // cytosol // DNA binding // carbohydrate derivative binding // DNA-binding transcription factor activity //
NCTC8325	SAOUHSC_00298=SAOUHSC_00298	-0.101126	0.485519	12	protein_coding	NE	NE	nanE; N-acylglucosamine-6-phosphate 2-epimerase [EC:5.1.3.9]	Amino sugar and nucleotide sugar metabolism, Metabolic pathways	N-acetylmannosamine-6-phosphate 2-epimerase	// N-acetylmannosamine catabolic process // N-acetylneuraminate catabolic process // N-acetylmannosamine metabolic process // carbohydrate metabolic process // cytosol // racemase and epimerase activity, acting on carbohydrates and derivatives // N-acylmannosamine-6-phosphate 2-epimerase activity // N-acylglucosamine-6-phosphate 2-epimerase activity // isomerase activity // catalytic activity //
NCTC8325	SAOUHSC_00299=SAOUHSC_00299	1.30767	0.293168	29	protein_coding	NE	NE			uncharacterized protein	// // membrane // transporter activity //
NCTC8325	SAOUHSC_00300=SAOUHSC_00300	0.0485716	0.293168	41	protein_coding	NE	NE	lip, TGL2; triacylglycerol lipase [EC:3.1.1.3]	Glycerolipid metabolism, Metabolic pathways	lipase	// lipid catabolic process // lipid metabolic process // extracellular region // hydrolase activity // triglyceride lipase activity //
NCTC8325	SAOUHSC_00301=SAOUHSC_00301	-1.33996	0.245432	20	protein_coding	NE	NE			alpha/beta hydrolase	// catabolic process // // short-chain carboxylesterase activity // hydrolase activity //
NCTC8325	SAOUHSC_00302=SAOUHSC_00302	-0.476119	0.285102	34	protein_coding	NE	NE			NADH-dependent flavin oxidoreductase	// // // oxidoreductase activity // FMN binding // catalytic activity //
NCTC8325	SAOUHSC_00303=SAOUHSC_00303	-0.0878371	1	1	protein_coding	NE	NE			hypothetical protein	// // // //
NCTC8325	SAOUHSC_00304=SAOUHSC_00304	-1.08429	0.151375	18	protein_coding	NE	NE			LLM class flavin-dependent oxidoreductase	// // cytosol // oxidoreductase activity, acting on paired donors, with incorporation or reduction of molecular oxygen //
NCTC8325	SAOUHSC_00305=SAOUHSC_00305	1.27208	0.485519	7	protein_coding	NE	NE			glycine cleavage system H-like protein	// protein lipoylation // glycine decarboxylation via glycine cleavage system // cytoplasm // cytosol // //
NCTC8325	SAOUHSC_00306=SAOUHSC_00306	-2.34093	0.350533	10	protein_coding	NE	NE			hypothetical protein	// metabolic process // // hydrolase activity, acting on glycosyl bonds //
NCTC8325	SAOUHSC_00307=SAOUHSC_00307	-3.29252	0.044501	17	protein_coding	NE	NE			Sir2 family NAD-dependent protein deacetylase-like protein	// macromolecule metabolic process // // transferase activity //
NCTC8325	SAOUHSC_00308=SAOUHSC_00308	-0.839316	0.276387	12	protein_coding	NE	NE	lplA, lplJ, lipL1; lipoate---protein ligase [EC:6.3.1.20]	Lipoic acid metabolism, Metabolic pathways, Biosynthesis of cofactors	lipoate-protein ligase	// protein modification process // protein phosphopantetheinylation // protein lipoylation // cytoplasm // lipoate-protein ligase activity // lipoyltransferase activity // ligase activity // ATP binding // nucleotide binding //
NCTC8325	SAOUHSC_00309=SAOUHSC_00309	0.41255	0.35016	11	protein_coding	NE	NE			aldehyde reductase	// steroid biosynthetic process // // oxidoreductase activity // oxidoreductase activity, acting on the CH-OH group of donors, NAD or NADP as acceptor // 3-beta-hydroxy-delta5-steroid dehydrogenase activity //
NCTC8325	SAOUHSC_00310=ulaA	-0.137784	0.468682	25	protein_coding	NE	NE	ulaA, sgaT; ascorbate PTS system EIIC component	Ascorbate and aldarate metabolism, Metabolic pathways, Microbial metabolism in diverse environments, Phosphotransferase system (PTS)	putative sugar-specific PTS enzyme IIABC	// phosphoenolpyruvate-dependent sugar phosphotransferase system // plasma membrane // membrane // //
NCTC8325	SAOUHSC_00311=SAOUHSC_00311	2.30851	0.0864707	7	protein_coding	NE	NE	ulaB, sgaB; ascorbate PTS system EIIB component [EC:2.7.1.194]	Ascorbate and aldarate metabolism, Metabolic pathways, Microbial metabolism in diverse environments, Phosphotransferase system (PTS)	putative sugar-specific PTS enzyme IIABC	// carbohydrate transmembrane transport // phosphoenolpyruvate-dependent sugar phosphotransferase system // // transporter activity // transferase activity // protein-N(PI)-phosphohistidine-sugar phosphotransferase activity //
NCTC8325	SAOUHSC_00312=SAOUHSC_00312	-2.37189	0.0748828	8	protein_coding	NE	NE	ulaC, sgaA; ascorbate PTS system EIIA or EIIAB component [EC:2.7.1.194]	Ascorbate and aldarate metabolism, Metabolic pathways, Microbial metabolism in diverse environments, Phosphotransferase system (PTS)	putative sugar-specific PTS enzyme IIABC	// // // transporter activity //
NCTC8325	SAOUHSC_00313=SAOUHSC_00313	-2.11185	0.00755856	36	protein_coding	NE	NE			putative PRD-containing transcriptional regulator	// carbohydrate transmembrane transport // phosphoenolpyruvate-dependent sugar phosphotransferase system // regulation of DNA-templated transcription // // transferase activity // protein-N(PI)-phosphohistidine-sugar phosphotransferase activity //
NCTC8325	SAOUHSC_00314=SAOUHSC_00314	-6.13569	0.0806667	3	protein_coding	NE	NE	mepR; MarR family transcriptional regulator, repressor for mepA		DNA-binding transcriptional regulator MepR	// regulation of DNA-templated transcription // // transcription cis-regulatory region binding // DNA-binding transcription factor activity //
NCTC8325	SAOUHSC_00315=SAOUHSC_00315	0.444655	0.482343	13	protein_coding	NE	NE	mepA; multidrug efflux pump		multidrug efflux transporter MepA	// xenobiotic transport // transmembrane transport // response to antibiotic // membrane // plasma membrane // xenobiotic transmembrane transporter activity // antiporter activity //
NCTC8325	SAOUHSC_00316=SAOUHSC_00316	-0.26503	0.462666	6	protein_coding	NE	NE			nucleic acid-binding protein MepB	// // // //
NCTC8325	SAOUHSC_00317=SAOUHSC_00317	-0.676349	0.23705	25	protein_coding	NE	NE	glpT; MFS transporter, OPA family, glycerol-3-phosphate transporter		putative glycerol-3-phosphate transporter GlpT	// glucose-6-phosphate transport // phosphate ion transmembrane transport // transmembrane transport // glycerol-3-phosphate transmembrane transport // plasma membrane // membrane // glucose 6-phosphate:inorganic phosphate antiporter activity // transmembrane transporter activity // glycerol-3-phosphate transmembrane transporter activity // transporter activity //
NCTC8325	SAOUHSC_00318=SAOUHSC_00318	0.802983	0.275235	18	protein_coding	NE	NE			glyoxalase	// // // //
NCTC8325	SAOUHSC_00319=SAOUHSC_00319	-1.39264	0.044501	23	protein_coding	NE	NE			LLM class flavin-dependent oxidoreductase	// // cytosol // oxidoreductase activity, acting on paired donors, with incorporation or reduction of molecular oxygen //
NCTC8325	SAOUHSC_00320=SAOUHSC_00320	-1.5511	0.0290601	12	protein_coding	NE	NE	ssuE; FMN reductase [EC:1.5.1.38]	Riboflavin metabolism, Sulfur metabolism, Metabolic pathways	NADPH-dependent FMN reductase	// // // oxidoreductase activity //
NCTC8325	SAOUHSC_00322=SAOUHSC_00322	1.29112	0.137571	14	protein_coding	NE	NE			membrane protein	// // membrane // plasma membrane // //
NCTC8325	SAOUHSC_00323=SAOUHSC_00323	-1.07874	0.0831889	8	protein_coding	NE	NE			N/A	N/A
NCTC8325	SAOUHSC_00324=SAOUHSC_00324	-0.7544	0.399106	7	protein_coding	NE	NE	rimL; ribosomal-protein-serine acetyltransferase [EC:2.3.1.-]		50S ribosomal protein L7 serine acetyltransferase	// N-terminal peptidyl-serine acetylation // cytoplasm // acetyltransferase activity // peptide-serine-alpha-N-acetyltransferase activity // transferase activity // peptide-alanine-alpha-N-acetyltransferase activity // N-acetyltransferase activity //
NCTC8325	SAOUHSC_00325=SAOUHSC_00325	0.212884	0.368337	10	protein_coding	NE	NE	efeO; iron uptake system component EfeO		lipoprotein FepA	// iron ion transport // membrane // plasma membrane // //
NCTC8325	SAOUHSC_00326=SAOUHSC_00326	-0.402081	0.34747	28	protein_coding	NE	NE	efeB; deferrochelatase/peroxidase EfeB [EC:1.11.1.-]		putative iron-dependent peroxidase	// cellular oxidant detoxification // iron import into cell // cytosol // membrane // ferrochelatase activity // lyase activity // metal ion binding // oxidoreductase activity // heme binding // peroxidase activity //
NCTC8325	SAOUHSC_00327=SAOUHSC_00327	-0.0198981	0.256189	15	protein_coding	NE	NE	FTR, FTH1, efeU; high-affinity iron transporter		putative transporter FepC	// iron ion transmembrane transport // high-affinity iron permease complex // membrane // plasma membrane // transporter activity // ferrous iron transmembrane transporter activity // iron ion transmembrane transporter activity //
NCTC8325	SAOUHSC_00328=SAOUHSC_00328	-1.06304	0.121133	19	protein_coding	NE	NE	tatC; sec-independent protein translocase protein TatC	Protein export, Bacterial secretion system	Sec-independent protein translocase protein TatC	// intracellular protein transmembrane transport // protein transport by the Tat complex // protein transport // TAT protein transport complex // membrane // plasma membrane // proton motive force dependent protein transmembrane transporter activity // protein transmembrane transporter activity //
NCTC8325	SAOUHSC_00329=SAOUHSC_00329	0.346161	0.475787	8	protein_coding	NE	NE	tatA; sec-independent protein translocase protein TatA	Protein export, Bacterial secretion system	Sec-independent protein translocase protein TatA	// protein transport by the Tat complex // protein transport // TAT protein transport complex // membrane // plasma membrane // protein transmembrane transporter activity //
NCTC8325	SAOUHSC_00330=SAOUHSC_00330	1.89545	0.445894	5	protein_coding	NE	NE			hypothetical protein	// // // //
NCTC8325	SAOUHSC_00331=SAOUHSC_00331	-4.18051	0.281846	3	protein_coding	NE	NE	K07729; putative transcriptional regulator		transcriptional regulator	// // // DNA binding //
NCTC8325	SAOUHSC_00332=SAOUHSC_00332	-1.3801	0.456113	6	protein_coding	NE	NE			hypothetical protein	// // plasma membrane // membrane // //
NCTC8325	SAOUHSC_00333=SAOUHSC_00333	-0.021071	0.485519	5	protein_coding	NE	NE	ABC-2.A; ABC-2 type transport system ATP-binding protein		ABC transporter ATP-binding protein	// // // ATP binding // nucleotide binding // transporter activity //
NCTC8325	SAOUHSC_00334=SAOUHSC_00334	-0.405373	0.191042	10	protein_coding	NE	NE			ABC transporter membrane protein	// // membrane // //
NCTC8325	SAOUHSC_00335=SAOUHSC_00335	0.832204	0.316324	21	protein_coding	NE	NE			hypothetical protein	// // membrane // //
NCTC8325	SAOUHSC_00336=SAOUHSC_00336	-12.445	1.75283e-07	18	protein_coding	NE	NE	ACAT, atoB; acetyl-CoA C-acetyltransferase [EC:2.3.1.9]	Fatty acid degradation, Synthesis and degradation of ketone bodies, Valine, leucine and isoleucine degradation, Lysine degradation, Benzoate degradation, Tryptophan metabolism, Pyruvate metabolism, Glyoxylate and dicarboxylate metabolism, Propanoate metabolism, Butanoate metabolism, Terpenoid backbone biosynthesis, Metabolic pathways, Biosynthesis of secondary metabolites, Microbial metabolism in…	acetyl-CoA acyltransferase	// fatty acid beta-oxidation // cytoplasm // acyltransferase activity, transferring groups other than amino-acyl groups // acyltransferase activity // transferase activity // acetyl-CoA C-acyltransferase activity // acetyl-CoA C-acetyltransferase activity //
NCTC8325	SAOUHSC_00337=SAOUHSC_00337	2.03043	0.498475	14	protein_coding	NE	NE			metal-dependent hydrolase/cyclase	// tryptophan catabolic process to kynurenine // // arylformamidase activity //
NCTC8325	SAOUHSC_00338=SAOUHSC_00338	0.738945	0.391582	43	protein_coding	NE	NE	metE; 5-methyltetrahydropteroyltriglutamate--homocysteine methyltransferase [EC:2.1.1.14]	Cysteine and methionine metabolism, Selenocompound metabolism, Metabolic pathways, Biosynthesis of secondary metabolites, Biosynthesis of amino acids	5-methyltetrahydropteroyltriglutamate-- homocysteine S-methyltransferase	// homocysteine metabolic process // methylation // methionine biosynthetic process // amino acid biosynthetic process // cytosol // extracellular region // S-methyltransferase activity // metal ion binding // transferase activity // methionine synthase activity // zinc ion binding // methyltransferase activity // 5-methyltetrahydropteroyltriglutamate-homocysteine S-methyltransferase activity //
NCTC8325	SAOUHSC_00339=SAOUHSC_00339	0.670508	0.348402	41	protein_coding	NE	NE	yitJ; methionine synthase / methylenetetrahydrofolate reductase (NADH) [EC:2.1.1.13 1.5.1.54]	Cysteine and methionine metabolism, Selenocompound metabolism, One carbon pool by folate, Metabolic pathways, Biosynthesis of secondary metabolites, Microbial metabolism in diverse environments, Biosynthesis of amino acids	bifunctional homocysteine S-methyltransferase/5,10-methylenetetrahydrofolate reductase	// tetrahydrofolate interconversion // methionine biosynthetic process // methylation // methionine metabolic process // cytosol // methylenetetrahydrofolate reductase NADH activity // methylenetetrahydrofolate reductase NADPH activity // oxidoreductase activity // methionine synthase activity // metal ion binding // transferase activity // methyltransferase activity // methylenetetrahydrofolate …
NCTC8325	SAOUHSC_00340=SAOUHSC_00340	-0.0570231	0.260367	26	protein_coding	NE	NE	metC; cysteine-S-conjugate beta-lyase [EC:4.4.1.13]	Cysteine and methionine metabolism, Selenocompound metabolism, Metabolic pathways, Biosynthesis of secondary metabolites, Biosynthesis of amino acids	cystathionine-&beta;-lyase / L-cysteine desulfhydrase	// cysteine biosynthetic process via cystathionine // transsulfuration // methionine biosynthetic process // cytoplasm // carbon-sulfur lyase activity // cystathionine beta-lyase activity // pyridoxal phosphate binding // cystathionine gamma-lyase activity // cystathionine gamma-synthase activity // catalytic activity //
NCTC8325	SAOUHSC_00341=SAOUHSC_00341	0.0568171	0.408919	32	protein_coding	NE	NE	metB; cystathionine gamma-synthase [EC:2.5.1.48]	Cysteine and methionine metabolism, Selenocompound metabolism, Sulfur metabolism, Metabolic pathways, Biosynthesis of secondary metabolites, Biosynthesis of amino acids	cystathionine gamma-synthase	// cysteine biosynthetic process via cystathionine // transsulfuration // methionine biosynthetic process // cytoplasm // carbon-sulfur lyase activity // cystathionine beta-lyase activity // pyridoxal phosphate binding // cystathionine gamma-lyase activity // cystathionine gamma-synthase activity // catalytic activity //
NCTC8325	SAOUHSC_00342=SAOUHSC_00342	0.218378	0.312496	7	protein_coding	NE	NE	parB, spo0J; ParB family transcriptional regulator, chromosome partitioning protein		ParB family chromosome partioning protein	// positive regulation of sporulation resulting in formation of a cellular spore // chromosome segregation // chromosome // DNA binding //
NCTC8325	SAOUHSC_00344=SAOUHSC_00344	2.23013	0.498475	8	protein_coding	NE	NE	ybiO; moderate conductance mechanosensitive channel		small conductance mechanosensitive channel MscS	// cellular response to osmotic stress // transmembrane transport // ion transmembrane transport // plasma membrane // membrane // transporter activity // mechanosensitive ion channel activity //
NCTC8325	SAOUHSC_00345=SAOUHSC_00345	-2.5069	1	1	protein_coding	E	NE			hypothetical protein	// // // //
NCTC8325	SAOUHSC_00346=ychF	1.5011	0.189583	13	protein_coding	NE	NE	ychF; ribosome-binding ATPase		ribosome-binding ATPase YchF	// // cytoplasm // ribonucleoside triphosphate phosphatase activity // ribosomal large subunit binding // ribosome binding // ATP hydrolysis activity // GTP binding // ATP binding // nucleotide binding //
NCTC8325	SAOUHSC_00347=SAOUHSC_00347	0.0150021	0.498475	3	protein_coding	NE	NE			hypothetical protein	// // // //
NCTC8325	SAOUHSC_00348=rpsF	4.077	1	1	protein_coding	E	NE	RP-S6, MRPS6, rpsF; small subunit ribosomal protein S6	Ribosome	30S ribosomal protein S6	// translation // ribonucleoprotein complex // cytosolic small ribosomal subunit // ribosome // small ribosomal subunit rRNA binding // rRNA binding // structural constituent of ribosome // RNA binding //
NCTC8325	SAOUHSC_00349=SAOUHSC_00349	-4.06987	0.350533	5	protein_coding	E	E	ssb; single-strand DNA-binding protein	DNA replication, Mismatch repair, Homologous recombination	bacteriophage L54a single-stranded DNA binding protein	// positive regulation of helicase activity // cellular response to DNA damage stimulus // DNA recombination // DNA repair // DNA replication // nucleoid // single-stranded DNA binding // DNA binding //
NCTC8325	SAOUHSC_00350=rpsR		1	0	protein_coding	E	E	RP-S18, MRPS18, rpsR; small subunit ribosomal protein S18	Ribosome	30S ribosomal protein S18	// translation // ribonucleoprotein complex // cytosolic small ribosomal subunit // ribosome // small ribosomal subunit rRNA binding // rRNA binding // structural constituent of ribosome // RNA binding //
NCTC8325	SAOUHSC_00351=SAOUHSC_00351	0.126875	0.407531	12	protein_coding	NE	NE			CAAX amino protease	// // // //
NCTC8325	SAOUHSC_00352=SAOUHSC_00352	-0.547167	0.471693	5	protein_coding	NE	NE			integrase-like protein	// DNA integration // DNA recombination // // DNA binding //
NCTC8325	SAOUHSC_00353=SAOUHSC_00353	-5.30943	1	1	protein_coding	NE	NE			integrase	// DNA integration // DNA recombination // // DNA binding //
NCTC8325	SAOUHSC_00354=SAOUHSC_00354	1.76319	0.197913	8	protein_coding	NE	NE			staphylococcal enterotoxin-like toxin X	// // extracellular region // //
NCTC8325	SAOUHSC_00355=SAOUHSC_00355	0.522613	0.494785	9	protein_coding	NE	NE			hypothetical protein	// // membrane // //
NCTC8325	SAOUHSC_00356=SAOUHSC_00356	4.1349	0.193858	5	protein_coding	NE	NE			peptidase	// // // //
NCTC8325	SAOUHSC_00357=SAOUHSC_00357	0.466588	0.431127	5	protein_coding	NE	NE			transcriptional regulator	// // // DNA binding //
NCTC8325	SAOUHSC_00358=SAOUHSC_00358	-0.560766	0.31808	4	protein_coding	NE	NE			GlsB/YeaQ/YmgE family stress response membrane protein	// // plasma membrane // membrane // //
NCTC8325	SAOUHSC_00359=SAOUHSC_00359	0.948609	0.133959	8	protein_coding	NE	NE	PGAM, gpmA; 2,3-bisphosphoglycerate-dependent phosphoglycerate mutase [EC:5.4.2.11]	Glycolysis / Gluconeogenesis, Glycine, serine and threonine metabolism, Methane metabolism, Metabolic pathways, Biosynthesis of secondary metabolites, Microbial metabolism in diverse environments, Carbon metabolism, Biosynthesis of amino acids	phosphoglycerate mutase family protein	// // cytoplasm // phosphatase activity // intramolecular transferase activity, phosphotransferases // catalytic activity //
NCTC8325	SAOUHSC_00360=SAOUHSC_00360	0.867396	0.239609	12	protein_coding	NE	NE			hypothetical protein	// // membrane // //
NCTC8325	SAOUHSC_00362=SAOUHSC_00362	2.45541	0.0135592	10	protein_coding	NE	NE			hypothetical protein	// // // //
NCTC8325	SAOUHSC_00363=SAOUHSC_00363	1.9321	0.0722273	6	protein_coding	NE	NE			hypothetical protein	// // // //
NCTC8325	SAOUHSC_00364=SAOUHSC_00364	-2.22632	0.0651348	29	protein_coding	NE	NE	ahpF; NADH-dependent peroxiredoxin subunit F [EC:1.8.1.-]		alkyl hydroperoxide reductase	// response to stimulus // cellular oxidant detoxification // cell redox homeostasis // response to reactive oxygen species // cytosol // oxidoreductase activity, acting on a sulfur group of donors, NAD(P) as acceptor // thioredoxin-disulfide reductase activity // NAD binding // flavin adenine dinucleotide binding // oxidoreductase activity // protein-disulfide reductase activity // alkyl hydrope…
NCTC8325	SAOUHSC_00365=SAOUHSC_00365	-0.711692	0.354456	15	protein_coding	NE	NE	ahpC; NADH-dependent peroxiredoxin subunit C [EC:1.11.1.26]		alkyl hydroperoxide reductase	// hydrogen peroxide catabolic process // siderophore-dependent iron import into cell // cellular oxidant detoxification // cell redox homeostasis // response to oxidative stress // cytosol // cytoplasm // NADH-dependent peroxiredoxin activity // thioredoxin peroxidase activity // peroxiredoxin activity // oxidoreductase activity // antioxidant activity // peroxidase activity //
NCTC8325	SAOUHSC_00366=SAOUHSC_00366	-0.684642	0.0844016	15	protein_coding	NE	NE	nfrA1; FMN reductase (NADPH) [EC:1.5.1.38]	Riboflavin metabolism, Metabolic pathways	flavin mononucleotide-dependent NADPH oxidase	// // // oxidoreductase activity //
NCTC8325	SAOUHSC_00367=SAOUHSC_00367	-2.3448	0.218752	27	protein_coding	NE	NE	K06956; uncharacterized protein		L-cystine:H<sup>+</sup> symporter	// L-cystine transport // transmembrane transport // plasma membrane // membrane // transmembrane transporter activity // cysteine transmembrane transporter activity // L-cystine transmembrane transporter activity // symporter activity //
NCTC8325	SAOUHSC_00368=SAOUHSC_00368	2.15641	1	1	protein_coding	NE	NE			hypothetical protein	// // // //
NCTC8325	SAOUHSC_00369=SAOUHSC_00369	-0.93681	0.268729	19	protein_coding	NE	NE			DNA-binding stress-associated protein SaoC	// // // //
NCTC8325	SAOUHSC_00370=SAOUHSC_00370	-0.0426327	0.467867	14	protein_coding	NE	NE			stress-associated protein B	// // // //
NCTC8325	SAOUHSC_00371=SAOUHSC_00371	4.15301	0.350533	5	protein_coding	NE	NE			stress-associated protein SaoA	// // // //
NCTC8325	SAOUHSC_00372=SAOUHSC_00372	1.66849	0.143488	9	protein_coding	NE	NE	xpt; xanthine phosphoribosyltransferase [EC:2.4.2.22]	Purine metabolism, Metabolic pathways, Biosynthesis of secondary metabolites	xanthine phosphoribosyltransferase	// xanthine metabolic process // purine-containing compound salvage // XMP salvage // nucleoside metabolic process // purine ribonucleoside salvage // cytoplasm // pentosyltransferase activity // glycosyltransferase activity // transferase activity // xanthine phosphoribosyltransferase activity //
NCTC8325	SAOUHSC_00373=SAOUHSC_00373	-1.14369	0.203938	21	protein_coding	NE	NE	pbuX; xanthine permease		putative xanthine:cation symporter	// nucleobase transport // transmembrane transport // xanthine transport // plasma membrane // membrane // nucleobase transmembrane transporter activity // xanthine transmembrane transporter activity // transmembrane transporter activity //
NCTC8325	SAOUHSC_00374=SAOUHSC_00374	-2.25305	0.0990779	18	protein_coding	NE	E	IMPDH, guaB; IMP dehydrogenase [EC:1.1.1.205]	Purine metabolism, Metabolic pathways, Biosynthesis of secondary metabolites	inosine-5'-monophosphate dehydrogenase	// GTP biosynthetic process // GMP biosynthetic process // purine nucleotide biosynthetic process // cytoplasm // nucleotide binding // metal ion binding // oxidoreductase activity // IMP dehydrogenase activity // catalytic activity //
NCTC8325	SAOUHSC_00375=guaA	0.772855	0.270237	23	protein_coding	NE	E	guaA, GMPS; GMP synthase (glutamine-hydrolysing) [EC:6.3.5.2]	Purine metabolism, Metabolic pathways	GMP synthase	// nitrogen compound metabolic process // small molecule metabolic process // primary metabolic process // glutamine metabolic process // GMP biosynthetic process // purine nucleotide biosynthetic process // cytosol // ligase activity // pyrophosphatase activity // ATP binding // GMP synthase (glutamine-hydrolyzing) activity // GMP synthase activity // nucleotide binding //
NCTC8325	SAOUHSC_00376=SAOUHSC_00376	-0.0821667	0.393421	11	protein_coding	NE	NE			hypothetical protein	// // // //
NCTC8325	SAOUHSC_00377=SAOUHSC_00377	2.04188	0.101732	9	protein_coding	NE	NE			mRNA interferase PemK	// // // DNA binding //
NCTC8325	SAOUHSC_00378=SAOUHSC_00378	-0.908102	0.310567	5	protein_coding	NE	NE	K07483; transposase		transposase	// transposition, DNA-mediated // // transposase activity // DNA binding //
NCTC8325	SAOUHSC_00381=SAOUHSC_00381	1.08781	0.164429	10	protein_coding	NE	NE	K08987; putative membrane protein		membrane protein	// // membrane // //
NCTC8325	SAOUHSC_00381a=SAOUHSC_00381a	0.609188	0.408919	3	protein_coding	NE	NE			hypothetical protein	// // // //
NCTC8325	SAOUHSC_00382=SAOUHSC_00382	1.14029	0.307727	20	protein_coding	NE	NE			NAD(P)-dependent oxidoreductase	// // // //
NCTC8325	SAOUHSC_00383=SAOUHSC_00383	0.107758	0.398394	3	protein_coding	NE	NE	ssl1; superantigen-like protein 1		superantigen-like protein 1	// proteolysis // extracellular region // hydrolase activity // peptidase activity //
NCTC8325	SAOUHSC_00384=SAOUHSC_00384	0.593319	0.3339	10	protein_coding	NE	NE			superantigen-like protein 2	// // extracellular region // //
NCTC8325	SAOUHSC_00386=SAOUHSC_00386	1.86853	0.044501	22	protein_coding	NE	NE			superantigen-like protein 3	// // extracellular region // //
NCTC8325	SAOUHSC_00387=SAOUHSC_00387	10.6396	1	1	protein_coding	NE	NE			hypothetical protein	// // // //
NCTC8325	SAOUHSC_00389=SAOUHSC_00389	1.78427	0.101108	17	protein_coding	NE	NE			superantigen-like protein 4	// // extracellular region // //
NCTC8325	SAOUHSC_00390=SAOUHSC_00390	4.19235	0.00586409	5	protein_coding	NE	NE	ssl5_11; superantigen-like protein 5/11	Staphylococcus aureus infection	superantigen-like protein 5	// // extracellular region // //
NCTC8325	SAOUHSC_00391=SAOUHSC_00391	-5.52627	0.138761	4	protein_coding	NE	NE			superantigen-like protein 6	// // extracellular region // //
NCTC8325	SAOUHSC_00392=SAOUHSC_00392	-1.2728	0.18314	2	protein_coding	NE	NE	ssl7, set1; superantigen-like protein 7	Staphylococcus aureus infection	superantigen-like protein 7	// // extracellular region // //
NCTC8325	SAOUHSC_00393=SAOUHSC_00393	2.05818	0.173685	6	protein_coding	NE	NE			superantigen-like protein	// // extracellular region // //
NCTC8325	SAOUHSC_00394=SAOUHSC_00394	2.65054	0.0649464	5	protein_coding	NE	NE			superantigen-like protein	// // extracellular region // //
NCTC8325	SAOUHSC_00395=SAOUHSC_00395	2.99628	0.208127	4	protein_coding	NE	NE			superantigen-like protein 10	// // extracellular region // //
NCTC8325	SAOUHSC_00396=SAOUHSC_00396	-0.0106771	0.483944	4	protein_coding	NE	NE			hypothetical protein	// // // //
NCTC8325	SAOUHSC_00397=SAOUHSC_00397	1.86609	0.404297	35	protein_coding	NE	NE	hsdM; type I restriction enzyme M protein [EC:2.1.1.72]		type I site-specific deoxyribonuclease	// nitrogen compound metabolic process // cellular macromolecule metabolic process // primary metabolic process // macromolecule modification // DNA methylation on adenine // methylation // DNA restriction-modification system // DNA methylation // // transferase activity // site-specific DNA-methyltransferase (adenine-specific) activity // N-methyltransferase activity // methyltransferase activit…
NCTC8325	SAOUHSC_00398=SAOUHSC_00398	2.10565	0.00780715	13	protein_coding	NE	NE	hsdS; type I restriction enzyme, S subunit [EC:3.1.21.3]		type I site-specific deoxyribonuclease	// DNA restriction-modification system // DNA modification // // DNA binding //
NCTC8325	SAOUHSC_00399=SAOUHSC_00399	-0.953955	0.372916	6	protein_coding	NE	NE	ssl5_11; superantigen-like protein 5/11	Staphylococcus aureus infection	superantigen-like protein 11	// // extracellular region // //
NCTC8325	SAOUHSC_00400=SAOUHSC_00400	-0.160902	0.368337	24	protein_coding	NE	NE			hypothetical protein	// // // //
NCTC8325	SAOUHSC_00401=SAOUHSC_00401	-0.248849	0.432527	2	protein_coding	NE	NE			hypothetical protein	// // // //
NCTC8325	SAOUHSC_00402=SAOUHSC_00402	0.292466	0.394624	7	protein_coding	NE	NE			Uncharacterized lipoprotein SAOUHSC_00402	// // membrane // plasma membrane // //
NCTC8325	SAOUHSC_00404=SAOUHSC_00404	0.469957	0.421632	15	protein_coding	NE	NE			Uncharacterized lipoprotein SAOUHSC_00404	// // membrane // plasma membrane // //
NCTC8325	SAOUHSC_00405=SAOUHSC_00405	0.735442	0.293168	5	protein_coding	NE	NE			Uncharacterized lipoprotein SAOUHSC_00405	// // membrane // plasma membrane // //
NCTC8325	SAOUHSC_00406=SAOUHSC_00406	-0.0137825	0.250095	11	protein_coding	NE	NE			membrane protein	// // // //
NCTC8325	SAOUHSC_00407=SAOUHSC_00407	3.86751	0.0974557	2	protein_coding	NE	NE			hypothetical protein	// // // //
NCTC8325	SAOUHSC_00408=SAOUHSC_00408	2.22776	0.123574	6	protein_coding	NE	NE			hypothetical protein	// // // //
NCTC8325	SAOUHSC_00409=SAOUHSC_00409	-0.373761	0.498475	2	protein_coding	NE	NE			hypothetical protein	// // membrane // //
NCTC8325	SAOUHSC_00410=SAOUHSC_00410	0.872375	0.226634	12	protein_coding	NE	NE			cobalamin synthesis protein CobW	// // // //
NCTC8325	SAOUHSC_00411=SAOUHSC_00411	-2.92689	0.498475	4	protein_coding	NE	NE			hypothetical protein	// // // //
NCTC8325	SAOUHSC_00412=SAOUHSC_00412	-6.9754	0.000125403	19	protein_coding	NE	NE	ndhF; NAD(P)H-quinone oxidoreductase subunit 5 [EC:7.1.1.2]	Oxidative phosphorylation, Metabolic pathways	sodium bicarbonate cotransporter	// ATP synthesis coupled electron transport // electron transport coupled proton transport // ion transport // positive regulation of membrane potential // aerobic electron transport chain // plasma membrane // membrane // NADH dehydrogenase (ubiquinone) activity // NADH dehydrogenase activity // antiporter activity // oxidoreductase activity //
NCTC8325	SAOUHSC_00413=SAOUHSC_00413	-4.45377	1.28492e-06	48	protein_coding	NE	E	K09822; uncharacterized protein		sodium bicarbonate cotransporter	// // membrane // plasma membrane // zinc ion binding // metal ion binding //
NCTC8325	SAOUHSC_00414=SAOUHSC_00414	-3.69124	0.0531831	5	protein_coding	NE	NE			hypothetical protein	// // // //
NCTC8325	SAOUHSC_00415=SAOUHSC_00415	-0.149884	0.320258	8	protein_coding	NE	NE			hypothetical protein	// // membrane // //
NCTC8325	SAOUHSC_00416=SAOUHSC_00416	-1.19239	0.384403	11	protein_coding	NE	NE			phosphatase	// // membrane // //
NCTC8325	SAOUHSC_00417=SAOUHSC_00417	0.403466	0.350533	10	protein_coding	NE	NE	yvaK; carboxylesterase [EC:3.1.1.1]		carboxylesterase	// lipid metabolic process // membrane // carboxylic ester hydrolase activity // lipase activity //
NCTC8325	SAOUHSC_00418=SAOUHSC_00418	-0.184397	0.498475	2	protein_coding	NE	NE			hypothetical protein	// // // //
NCTC8325	SAOUHSC_00420=SAOUHSC_00420	2.0461	0.101276	15	protein_coding	NE	NE	TC.NSS; neurotransmitter:Na+ symporter, NSS family		putative transporter	// transmembrane transport // membrane // transporter activity // symporter activity //
NCTC8325	SAOUHSC_00421=SAOUHSC_00421	-0.736646	0.338692	14	protein_coding	NE	NE	mccA; cystathionine beta-synthase (O-acetyl-L-serine) [EC:2.5.1.134]	Cysteine and methionine metabolism, Metabolic pathways, Biosynthesis of amino acids	cysteine synthase-like protein	// cysteine biosynthetic process // cysteine biosynthetic process from serine // cytoplasm // transferase activity, transferring alkyl or aryl (other than methyl) groups // cystathionine beta-synthase activity // L-cysteine desulfhydrase activity // pyridoxal phosphate binding // cysteine synthase activity //
NCTC8325	SAOUHSC_00422=SAOUHSC_00422	-1.50111	0.437704	16	protein_coding	NE	NE	mccB; cystathionine gamma-lyase / homocysteine desulfhydrase [EC:4.4.1.1 4.4.1.2]	Glycine, serine and threonine metabolism, Cysteine and methionine metabolism, Sulfur metabolism, Metabolic pathways, Biosynthesis of secondary metabolites, Biosynthesis of amino acids	trans-sulfuration enzyme family protein	// transsulfuration // cysteine biosynthetic process via cystathionine // cytoplasm // carbon-sulfur lyase activity // pyridoxal phosphate binding // cystathionine gamma-lyase activity // cystathionine gamma-synthase activity // catalytic activity //
NCTC8325	SAOUHSC_00423=SAOUHSC_00423	-1.14772	0.121212	12	protein_coding	NE	NE	metN; D-methionine transport system ATP-binding protein	ABC transporters	putative methionine ABC transporter MetNPQ2	// D-methionine transport // amino acid transmembrane transport // transmembrane transport // methionine transport // amino acid transport // membrane // plasma membrane // ABC-type D-methionine transporter activity // ABC-type amino acid transporter activity // ATPase-coupled transmembrane transporter activity // ATP hydrolysis activity // ATP binding // nucleotide binding //
NCTC8325	SAOUHSC_00424=SAOUHSC_00424	-4.07643	0.0273221	10	protein_coding	NE	NE	metI; D-methionine transport system permease protein	ABC transporters	putative methionine ABC transporter MetNPQ2	// nickel cation transport // amino acid transport // transmembrane transport // D-methionine transport // membrane // plasma membrane // transporter activity //
NCTC8325	SAOUHSC_00426=SAOUHSC_00426	-1.26529	0.118694	8	protein_coding	NE	NE	metQ; D-methionine transport system substrate-binding protein	ABC transporters	putative methionine ABC transporter MetNPQ2	// // membrane // transporter activity //
NCTC8325	SAOUHSC_00427=SAOUHSC_00427	-1.70641	0.10391	13	protein_coding	NE	NE	sle1; N-acetylmuramoyl-L-alanine amidase [EC:3.5.1.28]		<em>N</em>-acetylmuramoyl-<small>L</small>-alanine amidase Sle1	// division septum assembly // cell wall organization // cell division // defense response to bacterium // cytolysis // metabolic process // cell cycle // cell surface // extracellular region // lytic endotransglycosylase activity // hydrolase activity // N-acetylmuramoyl-L-alanine amidase activity // catalytic activity //
NCTC8325	SAOUHSC_00428=SAOUHSC_00428	-0.956043	0.208127	4	protein_coding	NE	NE			hypothetical protein	// // membrane // //
NCTC8325	SAOUHSC_00429=SAOUHSC_00429	1.30157	0.349353	6	protein_coding	NE	NE			MutT/NUDIX-family protein	// // cytosol // 8-oxo-7,8-dihydroguanosine triphosphate pyrophosphatase activity // hydrolase activity //
NCTC8325	SAOUHSC_00430=SAOUHSC_00430	0.517447	0.473766	11	protein_coding	NE	NE			N-acetyltransferase	// N-terminal peptidyl-alanine acetylation // N-terminal protein amino acid acetylation // protein acetyltransferase complex // acetyltransferase activity // acyltransferase activity, transferring groups other than amino-acyl groups // peptide-alanine-alpha-N-acetyltransferase activity // N-acetyltransferase activity // peptide alpha-N-acetyltransferase activity //
NCTC8325	SAOUHSC_00431=SAOUHSC_00431	0.072455	0.489195	13	protein_coding	NE	NE			hypothetical protein	// // membrane // //
NCTC8325	SAOUHSC_00433=SAOUHSC_00433	1.91123	0.343509	18	protein_coding	NE	NE			hypothetical protein	// // membrane // //
NCTC8325	SAOUHSC_00434=SAOUHSC_00434	0.766406	0.494921	17	protein_coding	NE	NE			LysR family transcriptional regulator	// DNA-templated transcription // regulation of DNA-templated transcription // protein-DNA complex // DNA binding // cis-regulatory region sequence-specific DNA binding // DNA-binding transcription factor activity //
NCTC8325	SAOUHSC_00435=SAOUHSC_00435	-0.309132	0.158686	61	protein_coding	NE	NE	gltB; glutamate synthase (NADPH) large chain [EC:1.4.1.13]	Alanine, aspartate and glutamate metabolism, Nitrogen metabolism, Metabolic pathways, Biosynthesis of secondary metabolites, Microbial metabolism in diverse environments, Biosynthesis of amino acids	glutamate synthase	// amino acid biosynthetic process // glutamine metabolic process // ammonia assimilation cycle // nitrogen compound metabolic process // glutamate biosynthetic process // cytoplasm // metal ion binding // 3 iron, 4 sulfur cluster binding // iron-sulfur cluster binding // oxidoreductase activity, acting on the CH-NH2 group of donors // oxidoreductase activity // glutamate synthase activity // glu…
NCTC8325	SAOUHSC_00436=gltD	0.520103	0.462025	24	protein_coding	NE	NE	gltD; glutamate synthase (NADPH) small chain [EC:1.4.1.13]	Alanine, aspartate and glutamate metabolism, Nitrogen metabolism, Metabolic pathways, Biosynthesis of secondary metabolites, Microbial metabolism in diverse environments, Biosynthesis of amino acids	glutamate synthase	// amino acid biosynthetic process // glutamate biosynthetic process // // iron-sulfur cluster binding // oxidoreductase activity, acting on the CH-NH2 group of donors, NAD or NADP as acceptor // oxidoreductase activity //
NCTC8325	SAOUHSC_00437=SAOUHSC_00437	-0.929315	0.346755	27	protein_coding	NE	NE	treB, treP; trehalose PTS system EIIBC or EIIBCA component [EC:2.7.1.201]	Starch and sucrose metabolism, Phosphotransferase system (PTS)	putative trehalose-specific PTS enzyme IIBC component	// carbohydrate transmembrane transport // phosphorylation // trehalose transport // phosphoenolpyruvate-dependent sugar phosphotransferase system // carbohydrate transport // membrane // plasma membrane // protein-phosphocysteine-sugar phosphotransferase activity // protein-phosphocysteine-trehalose phosphotransferase system transporter activity // transferase activity // kinase activity // treh…
NCTC8325	SAOUHSC_00438=SAOUHSC_00438	-2.25088	0.0290601	19	protein_coding	NE	NE	treC; trehalose-6-phosphate hydrolase [EC:3.2.1.93]	Starch and sucrose metabolism, Metabolic pathways	trehalose-6-phosphate hydrolase	// metabolic process // oligosaccharide catabolic process // trehalose catabolic process // carbohydrate metabolic process // cytoplasm // hydrolase activity, acting on glycosyl bonds // alpha-amylase activity // alpha,alpha-phosphotrehalase activity // catalytic activity //
NCTC8325	SAOUHSC_00439=SAOUHSC_00439	3.34474	0.0789577	6	protein_coding	NE	NE	treR2, treR; GntR family transcriptional regulator, trehalose operon transcriptional repressor		trehalose operon transcription repressor treR	// DNA-templated transcription // regulation of DNA-templated transcription // // transaminase activity // DNA-binding transcription factor activity // DNA binding //
NCTC8325	SAOUHSC_00440=SAOUHSC_00440		1	0	protein_coding	NE	NE			hypothetical protein	// // // //
NCTC8325	SAOUHSC_00441=SAOUHSC_00441	0.0250022	0.454766	7	protein_coding	NE	NE			N-acetyltransferase	// // // acetyltransferase activity // N-acetyltransferase activity //
NCTC8325	SAOUHSC_00442=SAOUHSC_00442	-6.46605	0.00657639	4	protein_coding	E	E	dnaX; DNA polymerase III subunit gamma/tau [EC:2.7.7.7]	DNA replication, Mismatch repair, Homologous recombination	DNA polymerase III	// DNA biosynthetic process // DNA-templated DNA replication // DNA replication // DNA polymerase III complex // nucleotidyltransferase activity // transferase activity // ATP binding // DNA-directed DNA polymerase activity // DNA binding // nucleotide binding //
NCTC8325	SAOUHSC_00444=SAOUHSC_00444		1	0	protein_coding	E	E	ebfC; nucleoid-associated protein EbfC		Nucleoid-associated protein SAOUHSC_00444	// // bacterial nucleoid // cytosol // nucleoid // cytoplasm // DNA binding //
NCTC8325	SAOUHSC_00445=recR	-2.51786	0.122702	4	protein_coding	NE	E	recR; recombination protein RecR	Homologous recombination	recombination protein RecR	// cellular response to DNA damage stimulus // DNA recombination // DNA repair // // metal ion binding // DNA binding //
NCTC8325	SAOUHSC_00446=SAOUHSC_00446	0.663806	0.226425	2	protein_coding	NE	NE			hypothetical protein	// // // //
NCTC8325	SAOUHSC_00450=SAOUHSC_00450	1.4426	0.210679	22	protein_coding	NE	NE			Orn/Lys/Arg decarboxylase	// // // catalytic activity //
NCTC8325	SAOUHSC_00451=tmk	-32.9917	1	1	protein_coding	E	E	tmk, DTYMK; dTMP kinase [EC:2.7.4.9]	Pyrimidine metabolism, Metabolic pathways	thymidylate kinase	// nucleoside monophosphate phosphorylation // phosphorylation // nucleotide biosynthetic process // dTTP biosynthetic process // dTDP biosynthetic process // dUDP biosynthetic process // cytosol // cytoplasm // transferase activity // kinase activity // uridylate kinase activity // ATP binding // thymidylate kinase activity // nucleotide binding //
NCTC8325	SAOUHSC_00452=SAOUHSC_00452	-9.15099	0.00657639	4	protein_coding	NE	NE			cyclic diadenylate monophosphate (c-di-AMP)-binding protein PstA	// // // //
NCTC8325	SAOUHSC_00454=SAOUHSC_00454	-2.87578	0.293168	3	protein_coding	E	E	holB; DNA polymerase III subunit delta' [EC:2.7.7.7]	DNA replication, Mismatch repair, Homologous recombination	DNA polymerase III	// DNA biosynthetic process // DNA-templated DNA replication // DNA replication // DNA polymerase III complex // nucleotidyltransferase activity // transferase activity // DNA-directed DNA polymerase activity // DNA binding //
NCTC8325	SAOUHSC_00455=SAOUHSC_00455	-4.74303	0.0285155	9	protein_coding	NE	NE			signal peptidase II	// // cytoplasm // //
NCTC8325	SAOUHSC_00456=SAOUHSC_00456	0.220842	0.455089	4	protein_coding	NE	NE			DNA replication intiation control protein YabA	// DNA replication // // //
NCTC8325	SAOUHSC_00457=SAOUHSC_00457	1.76147	0.159846	9	protein_coding	NE	NE			O-methyltransferase	// nitrogen compound metabolic process // organic substance metabolic process // cytosol // S-adenosylmethionine-dependent methyltransferase activity // methyltransferase activity //
NCTC8325	SAOUHSC_00458=SAOUHSC_00458	2.08294	0.239356	4	protein_coding	NE	NE	K07461; putative endonuclease		hypothetical protein	// // // //
NCTC8325	SAOUHSC_00459=SAOUHSC_00459	2.18562	0.123915	12	protein_coding	NE	NE	rsmI; 16S rRNA (cytidine1402-2'-O)-methyltransferase [EC:2.1.1.198]		ribosomal RNA small subunit methyltransferase I	// methylation // rRNA processing // enzyme-directed rRNA 2'-O-methylation // cytoplasm // rRNA (cytosine-2'-O-)-methyltransferase activity // transferase activity // methyltransferase activity //
NCTC8325	SAOUHSC_00461=SAOUHSC_00461	-0.477646	0.388537	5	protein_coding	NE	E	MARS, metG; methionyl-tRNA synthetase [EC:6.1.1.10]	Selenocompound metabolism, Aminoacyl-tRNA biosynthesis, Metabolic pathways	methionyl-tRNA synthetase	// methionyl-tRNA aminoacylation // tRNA aminoacylation for protein translation // translation // cytoplasm // ligase activity // ATP binding // methionine-tRNA ligase activity // aminoacyl-tRNA ligase activity // RNA binding // nucleotide binding // tRNA binding //
NCTC8325	SAOUHSC_00462=SAOUHSC_00462	-1.511	0.344439	9	protein_coding	NE	NE	tatD; TatD DNase family protein [EC:3.1.21.-]		hydrolase TatD	// DNA metabolic process // DNA catabolic process // cytosol // endodeoxyribonuclease activity, producing 5'-phosphomonoesters // hydrolase activity, acting on ester bonds // deoxyribonuclease activity //
NCTC8325	SAOUHSC_00463=SAOUHSC_00463	-0.0455461	0.437704	5	protein_coding	NE	NE	rnmV; ribonuclease M5 [EC:3.1.26.8]		ribonuclease M5	// RNA phosphodiester bond hydrolysis, endonucleolytic // nucleic acid phosphodiester bond hydrolysis // ribosome biogenesis // rRNA processing // cytoplasm // metal ion binding // ribonuclease M5 activity // rRNA binding // hydrolase activity // endonuclease activity // nuclease activity // RNA binding //
NCTC8325	SAOUHSC_00464=ksgA	1.88634	0.151375	14	protein_coding	NE	NE	ksgA; 16S rRNA (adenine1518-N6/adenine1519-N6)-dimethyltransferase [EC:2.1.1.182]		dimethyladenosine transferase	// methylation // rRNA methylation // rRNA processing // rRNA modification // cytosol // cytoplasm // rRNA (adenine) methyltransferase activity // 16S rRNA (adenine(1518)-N(6)/adenine(1519)-N(6))-dimethyltransferase activity // transferase activity // rRNA methyltransferase activity // methyltransferase activity // RNA binding // rRNA (adenine-N6,N6-)-dimethyltransferase activity //
NCTC8325	SAOUHSC_00465=SAOUHSC_00465	4.29507	0.044501	2	protein_coding	NE	NE			Veg protein	// regulation of DNA-templated transcription // // //
NCTC8325	SAOUHSC_00466=ipk	-1.27042	0.044501	12	protein_coding	NE	NE	ispE; 4-diphosphocytidyl-2-C-methyl-D-erythritol kinase [EC:2.7.1.148]	Terpenoid backbone biosynthesis, Metabolic pathways, Biosynthesis of secondary metabolites	4-diphosphocytidyl-2C-methyl-D-erythritol kinase	// phosphorylation // terpenoid biosynthetic process // // 4-(cytidine 5'-diphospho)-2-C-methyl-D-erythritol kinase activity // transferase activity // kinase activity // ATP binding // nucleotide binding //
NCTC8325	SAOUHSC_00467=SAOUHSC_00467	-1.74026	0.0851445	13	protein_coding	NE	NE	purR; purine operon repressor		pur operon repressor	// negative regulation of purine nucleobase metabolic process // negative regulation of DNA-templated transcription // nucleoside metabolic process // regulation of DNA-templated transcription // // guanine phosphoribosyltransferase activity // hypoxanthine phosphoribosyltransferase activity // DNA binding //
NCTC8325	SAOUHSC_00468=SAOUHSC_00468	1.52617	0.129313	7	protein_coding	NE	NE	ridA, tdcF, RIDA; 2-iminobutanoate/2-iminopropanoate deaminase [EC:3.5.99.10]		translation initiation inhibitor-like protein	// organonitrogen compound catabolic process // cytosol // deaminase activity //
NCTC8325	SAOUHSC_00469=SAOUHSC_00469	-1.3787	0.341988	5	protein_coding	NE	NE	spoVG; stage V sporulation protein G		regulatory protein SpoVG	// cell septum assembly // division septum assembly // cell division // sporulation resulting in formation of a cellular spore // cell cycle // // //
NCTC8325	SAOUHSC_00470=SAOUHSC_00470	-15.4169	1	1	protein_coding	NE	NE			hypothetical protein	// // // //
NCTC8325	SAOUHSC_00471=glmU	-8.76853	0.000105939	17	protein_coding	NE	E	glmU; bifunctional UDP-N-acetylglucosamine pyrophosphorylase / glucosamine-1-phosphate N-acetyltransferase [EC:2.7.7.23 2.3.1.157]	Amino sugar and nucleotide sugar metabolism, O-Antigen nucleotide sugar biosynthesis, Metabolic pathways	bifunctional N-acetylglucosamine-1-phosphate uridyltransferase/glucosamine-1-phosphate acetyltransferase	// cell wall organization // peptidoglycan biosynthetic process // lipid A biosynthetic process // lipopolysaccharide biosynthetic process // biosynthetic process // regulation of cell shape // metabolic process // UDP-N-acetylglucosamine biosynthetic process // cell morphogenesis // cytoplasm // metal ion binding // glucosamine-1-phosphate N-acetyltransferase activity // nucleotidyltransferase a…
NCTC8325	SAOUHSC_00472=SAOUHSC_00472	-4.46671	0.0210776	7	protein_coding	E	E	PRPS, prsA; ribose-phosphate pyrophosphokinase [EC:2.7.6.1]	Pentose phosphate pathway, Purine metabolism, Metabolic pathways, Biosynthesis of secondary metabolites, Microbial metabolism in diverse environments, Carbon metabolism, Biosynthesis of amino acids	ribose-phosphate pyrophosphokinase	// organic substance metabolic process // purine nucleotide biosynthetic process // cellular biosynthetic process // phosphorylation // nucleotide biosynthetic process // ribonucleoside monophosphate biosynthetic process // nucleoside metabolic process // 5-phosphoribose 1-diphosphate biosynthetic process // ribose phosphate diphosphokinase complex // cytoplasm // hypoxanthine phosphoribosyltrans…
NCTC8325	SAOUHSC_00473=SAOUHSC_00473	-4.46286	0.0290601	6	protein_coding	NE	NE			hypothetical protein	// // // //
NCTC8325	SAOUHSC_00474=SAOUHSC_00474	-3.71945	0.0313485	12	protein_coding	NE	NE	RP-L25, rplY; large subunit ribosomal protein L25	Ribosome	50S ribosomal protein L25/general stress protein Ctc	// translation // ribonucleoprotein complex // cytosolic large ribosomal subunit // ribosome // rRNA binding // 5S rRNA binding // structural constituent of ribosome // RNA binding //
NCTC8325	SAOUHSC_00475=SAOUHSC_00475	2.53133	0.350533	5	protein_coding	E	NE	PTH1, pth, spoVC; peptidyl-tRNA hydrolase, PTH1 family [EC:3.1.1.29]		peptidyl-tRNA hydrolase	// translation // cytoplasm // hydrolase activity // aminoacyl-tRNA hydrolase activity //
NCTC8325	SAOUHSC_00477=SAOUHSC_00477	-3.6082	7.46887e-06	51	protein_coding	NE	NE	mfd; transcription-repair coupling factor (superfamily II helicase) [EC:3.6.4.-]	Nucleotide excision repair	transcription-repair coupling factor	// regulation of DNA-templated transcription // transcription-coupled nucleotide-excision repair, DNA damage recognition // cellular response to DNA damage stimulus // DNA repair // cytoplasm // RNA polymerase core enzyme binding // DNA translocase activity // hydrolase activity // ATP binding // helicase activity // damaged DNA binding // DNA binding // nucleic acid binding // nucleotide binding…
NCTC8325	SAOUHSC_00479=SAOUHSC_00479	-2.8936	0.0170801	18	protein_coding	NE	NE	TC.PST; polysaccharide transporter, PST family		stage V sporulation protein B	// // membrane // plasma membrane // //
NCTC8325	SAOUHSC_00480=SAOUHSC_00480	-8.62844	0.000406457	14	protein_coding	NE	NE	yabN; tetrapyrrole methylase family protein / MazG family protein		nucleotide pyrophosphohydrolase	// dUTP catabolic process // dTTP catabolic process // dATP catabolic process // UTP catabolic process // TTP catabolic process // dGTP catabolic process // // nucleoside triphosphate diphosphatase activity // methyltransferase activity //
NCTC8325	SAOUHSC_00481=SAOUHSC_00481	-14.5175	1	1	protein_coding	NE	E			hypothetical protein	// // // RNA binding //
NCTC8325	SAOUHSC_00482=SAOUHSC_00482	-14.3481	0.044501	2	protein_coding	E	E	divIC, divA; cell division protein DivIC		cell-division initiation protein	// cell division // membrane // //
NCTC8325	SAOUHSC_00483=SAOUHSC_00483	-6.68431	0.185065	6	protein_coding	NE	NE	K07571; S1 RNA binding domain protein		S1 RNA binding domain protein	// translation // cytosolic small ribosomal subunit // structural constituent of ribosome // mRNA binding // nucleic acid binding //
NCTC8325	SAOUHSC_00484=SAOUHSC_00484	0.274323	0.3339	8	protein_coding	E	E	tilS, mesJ; tRNA(Ile)-lysidine synthase [EC:6.3.4.19]		tRNA(Ile)-lysidine synthetase	// tRNA processing // tRNA modification // cytoplasm // ligase activity, forming carbon-nitrogen bonds // ligase activity // ATP binding // nucleotide binding //
NCTC8325	SAOUHSC_00485=SAOUHSC_00485	-5.61924	0.317225	5	protein_coding	E	E	hprT, hpt, HPRT1; hypoxanthine phosphoribosyltransferase [EC:2.4.2.8]	Purine metabolism, Metabolic pathways, Biosynthesis of secondary metabolites	hypoxanthine phosphoribosyltransferase	// hypoxanthine metabolic process // GMP salvage // guanine salvage // adenine salvage // IMP salvage // nucleoside metabolic process // purine ribonucleoside salvage // cytosol // cytoplasm // magnesium ion binding // guanine phosphoribosyltransferase activity // metal ion binding // glycosyltransferase activity // transferase activity // hypoxanthine phosphoribosyltransferase activity // nucleo…
NCTC8325	SAOUHSC_00486=SAOUHSC_00486	-4.51502	7.46887e-06	28	protein_coding	NE	E	ftsH, hflB; cell division protease FtsH [EC:3.4.24.-]		ATP-dependent zinc metalloprotease FtsH	// protein catabolic process // proteolysis // membrane // plasma membrane // metal ion binding // ATP hydrolysis activity // hydrolase activity // zinc ion binding // metallopeptidase activity // peptidase activity // ATP binding // metalloendopeptidase activity // ATP-dependent peptidase activity // nucleotide binding //
NCTC8325	SAOUHSC_00487=hslO	1.53211	0.489195	14	protein_coding	NE	NE	hslO; molecular chaperone Hsp33		Hsp33-like chaperonin	// protein refolding // protein folding // cytoplasm // protein folding chaperone // unfolded protein binding //
NCTC8325	SAOUHSC_00488=SAOUHSC_00488	-1.86298	0.0256721	21	protein_coding	NE	NE	cysK; cysteine synthase [EC:2.5.1.47]	Cysteine and methionine metabolism, Sulfur metabolism, Metabolic pathways, Biosynthesis of secondary metabolites, Microbial metabolism in diverse environments, Carbon metabolism, Biosynthesis of amino acids	cysteine synthase	// cysteine biosynthetic process // amino acid biosynthetic process // cysteine biosynthetic process from serine // cytoplasm // transferase activity, transferring alkyl or aryl (other than methyl) groups // L-cysteine desulfhydrase activity // pyridoxal phosphate binding // transferase activity // cysteine synthase activity //
NCTC8325	SAOUHSC_00489=SAOUHSC_00489	-5.63006	0.00234654	9	protein_coding	NE	NE	folP; dihydropteroate synthase [EC:2.5.1.15]	Folate biosynthesis, Metabolic pathways, Biosynthesis of cofactors	dihydropteroate synthase	// folic acid biosynthetic process // tetrahydrofolate biosynthetic process // cellular metabolic process // pteridine-containing compound metabolic process // folic acid-containing compound biosynthetic process // mitochondrial envelope // cytosol // metal ion binding // transferase activity // dihydropteroate synthase activity //
NCTC8325	SAOUHSC_00490=SAOUHSC_00490	-4.52464	0.0611174	5	protein_coding	E	E	folB; 7,8-dihydroneopterin aldolase/epimerase/oxygenase [EC:4.1.2.25 5.1.99.8 1.13.11.81]	Folate biosynthesis, Metabolic pathways, Biosynthesis of cofactors	dihydroneopterin aldolase	// folic acid biosynthetic process // tetrahydrofolate biosynthetic process // folic acid-containing compound metabolic process // cytoplasm // catalytic activity // isomerase activity // lyase activity // dihydroneopterin aldolase activity //
NCTC8325	SAOUHSC_00491=SAOUHSC_00491	-4.11267	0.00837216	12	protein_coding	NE	E	folK; 2-amino-4-hydroxy-6-hydroxymethyldihydropteridine diphosphokinase [EC:2.7.6.3]	Folate biosynthesis, Metabolic pathways, Biosynthesis of cofactors	2-amino-4-hydroxy-6- hydroxymethyldihydropteridine pyrophosphokinase	// folic acid biosynthetic process // tetrahydrofolate biosynthetic process // phosphorylation // folic acid-containing compound biosynthetic process // // nucleotide binding // ATP binding // transferase activity // kinase activity // 2-amino-4-hydroxy-6-hydroxymethyldihydropteridine diphosphokinase activity //
NCTC8325	SAOUHSC_00492=SAOUHSC_00492		1	0	protein_coding	NE	NE			hypothetical protein	// // // //
NCTC8325	SAOUHSC_00493=lysS	-6.55558	0.293168	3	protein_coding	E	E	KARS, lysS; lysyl-tRNA synthetase, class II [EC:6.1.1.6]	Aminoacyl-tRNA biosynthesis	lysyl-tRNA synthetase	// lysyl-tRNA aminoacylation // tRNA aminoacylation for protein translation // translation // cytosol // cytoplasm // transferase activity // magnesium ion binding // tRNA binding // metal ion binding // ligase activity // ATP binding // lysine-tRNA ligase activity // aminoacyl-tRNA ligase activity // nucleic acid binding // nucleotide binding //
NCTC8325	SAOUHSC_00497=SAOUHSC_00497	-0.183088	0.354456	27	protein_coding	NE	NE	K00375; GntR family transcriptional regulator / MocR family aminotransferase		GntR family transcriptional regulator	// DNA-templated transcription // biosynthetic process // regulation of DNA-templated transcription // // DNA binding // transaminase activity // pyridoxal phosphate binding // catalytic activity // DNA-binding transcription factor activity //
NCTC8325	SAOUHSC_00499=SAOUHSC_00499	-2.22258	0.163934	12	protein_coding	NE	NE	pdxS, pdx1; pyridoxal 5'-phosphate synthase pdxS subunit [EC:4.3.3.6]	Vitamin B6 metabolism, Metabolic pathways, Biosynthesis of cofactors	pyridoxal 5'-phosphate synthase	// pyridoxine biosynthetic process // amino acid metabolic process // pyridoxal phosphate biosynthetic process // vitamin B6 biosynthetic process // // amine-lyase activity // pyridoxal 5'-phosphate synthase (glutamine hydrolysing) activity // lyase activity // catalytic activity //
NCTC8325	SAOUHSC_00500=SAOUHSC_00500	-0.404907	0.36406	7	protein_coding	NE	NE	pdxT, pdx2; pyridoxal 5'-phosphate synthase pdxT subunit [EC:4.3.3.6]	Vitamin B6 metabolism, Metabolic pathways, Biosynthesis of cofactors	pyridoxal 5'-phosphate synthase	// glutamine catabolic process // pyridoxal phosphate biosynthetic process // vitamin B6 biosynthetic process // pyridoxine metabolic process // glutamine metabolic process // glutaminase complex // cytosol // pyridoxal 5'-phosphate synthase (glutamine hydrolysing) activity // lyase activity // hydrolase activity // glutaminase activity //
NCTC8325	SAOUHSC_00501=SAOUHSC_00501	2.6039	0.230255	18	protein_coding	NE	NE	nupC; nucleoside transport protein		putative nucleoside transporter	// nucleoside transmembrane transport // uridine transport // cytidine transport // plasma membrane // membrane // symporter activity // nucleoside:proton symporter activity // uridine transmembrane transporter activity // cytidine transmembrane transporter activity // nucleoside transmembrane transporter activity //
NCTC8325	SAOUHSC_00502=SAOUHSC_00502	-1.8966	0.0755658	3	protein_coding	NE	NE	ctsR; transcriptional regulator of stress and heat shock response		Transcriptional regulator CtsR	// stress response to cadmium ion // stress response to copper ion // regulation of DNA-templated transcription // // DNA binding //
NCTC8325	SAOUHSC_00503=SAOUHSC_00503	-2.024	0.475787	8	protein_coding	NE	NE	mcsA; protein arginine kinase activator		protein-arginine kinase activator protein	// stress response to cadmium ion // stress response to copper ion // // cobalt ion binding // metal ion binding // cadmium ion binding // zinc ion binding // copper ion binding // DNA binding //
NCTC8325	SAOUHSC_00504=SAOUHSC_00504	0.989265	0.321257	17	protein_coding	NE	NE	mcsB; protein arginine kinase [EC:2.7.14.1]		ATP:guanido phosphotransferase	// phosphocreatine biosynthetic process // protein phosphorylation // stress response to cadmium ion // stress response to copper ion // phosphorylation // // creatine kinase activity // protein kinase activity // phosphotransferase activity, nitrogenous group as acceptor // transferase activity, transferring phosphorus-containing groups // transferase activity // kinase activity // ATP binding /…
NCTC8325	SAOUHSC_00505=SAOUHSC_00505	-0.69899	0.411463	32	protein_coding	NE	NE	clpC; ATP-dependent Clp protease ATP-binding subunit ClpC		ATP-dependent Clp protease ATP-binding subunit ClpC	// stress response to cadmium ion // stress response to copper ion // // ATP hydrolysis activity // ATP binding // nucleotide binding //
NCTC8325	SAOUHSC_00507=SAOUHSC_00507	-0.958354	0.00465645	22	protein_coding	NE	NE	radA, sms; DNA repair protein RadA/Sms		DNA repair protein RadA	// cellular response to DNA damage stimulus // DNA repair // recombinational repair // cytosol // ATP-dependent DNA damage sensor activity // hydrolase activity // metal ion binding // ATP-dependent activity, acting on DNA // ATP binding // damaged DNA binding // DNA binding // nucleotide binding //
NCTC8325	SAOUHSC_00508=SAOUHSC_00508	1.20376	0.181243	13	protein_coding	NE	NE			PIN/TRAM domain-containing protein	// // membrane // cell wall // //
NCTC8325	SAOUHSC_00509=gltX	-4.71539	0.0237192	3	protein_coding	NE	NE	gltX; nondiscriminating glutamyl-tRNA synthetase [EC:6.1.1.24]	Aminoacyl-tRNA biosynthesis, Metabolic pathways, Biosynthesis of cofactors	glutamyl-tRNA synthetase	// tRNA aminoacylation // glutamyl-tRNA aminoacylation // tRNA aminoacylation for protein translation // translation // cellular anatomical entity // cytosol // cytoplasm // ligase activity // zinc ion binding // ATP binding // glutamate-tRNA ligase activity // aminoacyl-tRNA ligase activity // nucleotide binding // tRNA binding //
NCTC8325	SAOUHSC_00510=SAOUHSC_00510	-0.320382	0.481961	3	protein_coding	E	E	cysE; serine O-acetyltransferase [EC:2.3.1.30]	Cysteine and methionine metabolism, Sulfur metabolism, Metabolic pathways, Biosynthesis of secondary metabolites, Microbial metabolism in diverse environments, Carbon metabolism, Biosynthesis of amino acids	serine acetyltransferase	// cysteine biosynthetic process // cysteine biosynthetic process from serine // cytosol // cytoplasm // serine O-acyltransferase activity // acyltransferase activity // transferase activity // serine O-acetyltransferase activity //
NCTC8325	SAOUHSC_00511=cysS	-15.2728	0.0169471	3	protein_coding	NE	E	CARS, cysS; cysteinyl-tRNA synthetase [EC:6.1.1.16]	Aminoacyl-tRNA biosynthesis	cysteinyl-tRNA synthetase	// cysteinyl-tRNA aminoacylation // tRNA aminoacylation for protein translation // translation // cytosol // cytoplasm // zinc ion binding // metal ion binding // ligase activity // ATP binding // cysteine-tRNA ligase activity // aminoacyl-tRNA ligase activity // nucleotide binding //
NCTC8325	SAOUHSC_00512=SAOUHSC_00512	3.42024	0.348402	5	protein_coding	NE	NE	K11145; ribonuclease III family protein [EC:3.1.26.-]		Mini-ribonuclease 3	// RNA phosphodiester bond hydrolysis, endonucleolytic // RNA phosphodiester bond hydrolysis // nucleic acid phosphodiester bond hydrolysis // ribosome biogenesis // RNA processing // rRNA processing // cytoplasm // rRNA binding // hydrolase activity // ribonuclease III activity // endonuclease activity // nuclease activity // RNA binding //
NCTC8325	SAOUHSC_00513=SAOUHSC_00513	1.07874	0.498475	10	protein_coding	NE	NE	rlmB; 23S rRNA (guanosine2251-2'-O)-methyltransferase [EC:2.1.1.185]		23S rRNA (guanosine(2251)-2'-O)-methyltransferase RlmB	// RNA methylation // RNA processing // enzyme-directed rRNA 2'-O-methylation // cytoplasm // cytosol // rRNA (guanosine-2'-O-)-methyltransferase activity // RNA methyltransferase activity // methyltransferase activity // RNA binding //
NCTC8325	SAOUHSC_00514=SAOUHSC_00514	-0.0763508	0.481204	7	protein_coding	NE	NE	K06962; uncharacterized protein		hypothetical protein	// // // //
NCTC8325	SAOUHSC_00515=SAOUHSC_00515	1.81444	0.350533	5	protein_coding	NE	NE	sigH; RNA polymerase sporulation-specific sigma factor		RNA polymerase sigma factor, sigma-70 family	// regulation of DNA-templated transcription // DNA-templated transcription initiation // // DNA-binding transcription factor activity // DNA binding //
NCTC8325	SAOUHSC_00516=secE		1	0	protein_coding	E	NE	secE; preprotein translocase subunit SecE	Quorum sensing, Protein export, Bacterial secretion system	SecYEG translocon	// intracellular protein transmembrane transport // protein transport by the Sec complex // protein transport // protein secretion // intracellular protein transport // protein targeting // membrane // plasma membrane // protein transmembrane transporter activity // protein-transporting ATPase activity //
NCTC8325	SAOUHSC_00517=SAOUHSC_00517	-1.96839	0.208127	10	protein_coding	NE	NE	nusG; transcription termination/antitermination protein NusG		transcription antitermination protein	// transcription elongation-coupled chromatin remodeling // DNA-templated transcription elongation // regulation of DNA-templated transcription elongation // transcription antitermination // regulation of DNA-templated transcription // DNA-templated transcription termination // cytosol // //
NCTC8325	SAOUHSC_00518=rplK	-17.0243	0.0128582	7	protein_coding	E	E	RP-L11, MRPL11, rplK; large subunit ribosomal protein L11	Ribosome	50S ribosomal protein L11	// translation // ribosomal large subunit assembly // ribonucleoprotein complex // large ribosomal subunit // cytosolic large ribosomal subunit // ribosome // large ribosomal subunit rRNA binding // rRNA binding // structural constituent of ribosome // RNA binding //
NCTC8325	SAOUHSC_00519=rplA	-7.03136	0.00657639	4	protein_coding	E	E	RP-L1, MRPL1, rplA; large subunit ribosomal protein L1	Ribosome	50S ribosomal protein L1	// regulation of translation // translation // maturation of LSU-rRNA // ribonucleoprotein complex // cytosolic large ribosomal subunit // large ribosomal subunit // ribosome // rRNA binding // structural constituent of ribosome // RNA binding // tRNA binding //
NCTC8325	SAOUHSC_00520=rplJ		1	0	protein_coding	E	E	RP-L10, MRPL10, rplJ; large subunit ribosomal protein L10	Ribosome	50S ribosomal protein L10	// ribosome biogenesis // translation // ribonucleoprotein complex // large ribosomal subunit // cytosolic large ribosomal subunit // ribosome // large ribosomal subunit rRNA binding // rRNA binding // structural constituent of ribosome // RNA binding //
NCTC8325	SAOUHSC_00521=rplL	-4.2417	1	1	protein_coding	E	E	RP-L7, MRPL12, rplL; large subunit ribosomal protein L7/L12	Ribosome	50S ribosomal protein L7/L12	// translation // ribonucleoprotein complex // cytosolic large ribosomal subunit // ribosome // mRNA binding // structural constituent of ribosome //
NCTC8325	SAOUHSC_00523=SAOUHSC_00523	-0.694889	0.0755658	12	protein_coding	NE	NE			16S rRNA methyltransferase RsmC	// nitrogen compound metabolic process // organic substance metabolic process // cytoplasm // S-adenosylmethionine-dependent methyltransferase activity // methyltransferase activity //
NCTC8325	SAOUHSC_00524=rpoB	-9.54179	1.48621e-06	32	protein_coding	E	E	rpoB; DNA-directed RNA polymerase subunit beta [EC:2.7.7.6]	RNA polymerase	DNA-directed RNA polymerase subunit beta	// DNA-templated transcription // DNA-directed RNA polymerase complex // ribonucleoside binding // nucleotidyltransferase activity // transferase activity // DNA-directed 5'-3' RNA polymerase activity // DNA binding //
NCTC8325	SAOUHSC_00525=SAOUHSC_00525	-8.47842	1.17617e-05	27	protein_coding	E	E	rpoC; DNA-directed RNA polymerase subunit beta' [EC:2.7.7.6]	RNA polymerase	DNA-directed RNA polymerase subunit beta'	// DNA-templated transcription // DNA-directed RNA polymerase complex // metal ion binding // zinc ion binding // magnesium ion binding // nucleotidyltransferase activity // transferase activity // DNA-directed 5'-3' RNA polymerase activity // DNA binding //
NCTC8325	SAOUHSC_00526=SAOUHSC_00526		1	0	protein_coding	NE	NE	RP-L7A, rplGB; large subunit ribosomal protein L7A	Ribosome	50S ribosomal protein L7Ae-like protein	// // ribonucleoprotein complex // ribosome // //
NCTC8325	SAOUHSC_00527=rpsL	-10.2488	1	1	protein_coding	E	E	RP-S12, MRPS12, rpsL; small subunit ribosomal protein S12	Ribosome	30S ribosomal protein S12	// translation // ribonucleoprotein complex // small ribosomal subunit // ribosome // rRNA binding // structural constituent of ribosome // RNA binding // tRNA binding //
NCTC8325	SAOUHSC_00528=SAOUHSC_00528		1	0	protein_coding	E	E	RP-S7, MRPS7, rpsG; small subunit ribosomal protein S7	Ribosome	30S ribosomal protein S7	// translation // ribosomal small subunit assembly // ribonucleoprotein complex // cytosolic small ribosomal subunit // small ribosomal subunit // ribosome // rRNA binding // structural constituent of ribosome // mRNA binding // RNA binding // tRNA binding //
NCTC8325	SAOUHSC_00529=fusA	-13.3104	0.0150126	10	protein_coding	E	E	fusA, GFM, EFG; elongation factor G		elongation factor G	// ribosome disassembly // translational elongation // translation // cytosol // cytoplasm // GTP binding // protein binding // GTPase activity // translation elongation factor activity // nucleotide binding //
NCTC8325	SAOUHSC_00530=tuf	-13.0569	0.0128582	7	protein_coding	E	E	tuf, TUFM; elongation factor Tu		elongation factor Tu	// translational elongation // translation // cytoplasm // GTP binding // GTPase activity // translation elongation factor activity // nucleotide binding //
NCTC8325	SAOUHSC_00531=SAOUHSC_00531	-0.917777	0.280439	24	protein_coding	NE	NE			N-acetyl-L,L-diaminopimelate deacetylase	// // // catalytic activity // hydrolase activity //
NCTC8325	SAOUHSC_00532=SAOUHSC_00532	-0.206987	0.316324	12	protein_coding	NE	NE	kbl, GCAT; glycine C-acetyltransferase [EC:2.3.1.29]	Glycine, serine and threonine metabolism, Metabolic pathways	2-amino-3-ketobutyrate coenzyme A ligase	// biotin biosynthetic process // biosynthetic process // // 8-amino-7-oxononanoate synthase activity // pyridoxal phosphate binding // transferase activity // catalytic activity //
NCTC8325	SAOUHSC_00533=SAOUHSC_00533	-0.154765	0.337915	19	protein_coding	NE	NE	hchA; D-lactate dehydratase / protein deglycase [EC:4.2.1.130 3.5.1.124]	Pyruvate metabolism, Metabolic pathways, Microbial metabolism in diverse environments	protein/nucleic acid deglycase HchA	// lactate biosynthetic process // methylglyoxal catabolic process to D-lactate via S-lactoyl-glutathione // protein repair // protein deglycation // cellular response to DNA damage stimulus // regulation of DNA-templated transcription // DNA repair // cytoplasm // glyoxalase III activity // hydrolase activity, acting on carbon-nitrogen (but not peptide) bonds, in linear amides // thiolester hydr…
NCTC8325	SAOUHSC_00534=SAOUHSC_00534	-2.62254	0.0842887	20	protein_coding	NE	NE	araB; L-ribulokinase [EC:2.7.1.16]	Pentose and glucuronate interconversions, Metabolic pathways	ribulokinase	// pentose metabolic process // carbohydrate phosphorylation // L-arabinose catabolic process to xylulose 5-phosphate // arabinose catabolic process // phosphorylation // carbohydrate metabolic process // cytoplasm // D-ribulokinase activity // phosphotransferase activity, alcohol group as acceptor // transferase activity // kinase activity // ribulokinase activity // ATP binding // nucleotide bi…
NCTC8325	SAOUHSC_00535=SAOUHSC_00535	-3.23654	0.0099397	17	protein_coding	NE	NE			Uncharacterized epimerase/dehydratase SAOUHSC_00535	// threonine catabolic process // // L-threonine 3-dehydrogenase activity // catalytic activity //
NCTC8325	SAOUHSC_00536=SAOUHSC_00536	-3.69718	0.044501	15	protein_coding	NE	NE	E2.6.1.42, ilvE; branched-chain amino acid aminotransferase [EC:2.6.1.42]	Cysteine and methionine metabolism, Valine, leucine and isoleucine degradation, Valine, leucine and isoleucine biosynthesis, Pantothenate and CoA biosynthesis, Metabolic pathways, Biosynthesis of secondary metabolites, 2-Oxocarboxylic acid metabolism, Biosynthesis of amino acids, Biosynthesis of cofactors	branched-chain amino acid aminotransferase	// valine biosynthetic process // leucine biosynthetic process // isoleucine biosynthetic process // branched-chain amino acid biosynthetic process // branched-chain amino acid metabolic process // amino acid biosynthetic process // // L-leucine:2-oxoglutarate aminotransferase activity // L-isoleucine transaminase activity // L-valine transaminase activity // L-leucine transaminase activity // tr…
NCTC8325	SAOUHSC_00537=SAOUHSC_00537		1	0	protein_coding	NE	NE			hypothetical protein	// // // //
NCTC8325	SAOUHSC_00538=SAOUHSC_00538	-0.965502	0.238201	14	protein_coding	NE	NE	gph; phosphoglycolate phosphatase [EC:3.1.3.18]	Glyoxylate and dicarboxylate metabolism, Metabolic pathways, Biosynthesis of secondary metabolites	haloacid dehalogenase-like hydrolase	// dephosphorylation // DNA repair // cytosol // hydrolase activity // phosphoglycolate phosphatase activity //
NCTC8325	SAOUHSC_00539=SAOUHSC_00539	3.02983	0.0138178	9	protein_coding	NE	NE	dck; deoxyadenosine/deoxycytidine kinase [EC:2.7.1.76 2.7.1.74]	Purine metabolism, Pyrimidine metabolism, Metabolic pathways	deoxyadenosine/deoxycytidine kinase	// nucleotide metabolic process // cellular biosynthetic process // organic substance biosynthetic process // deoxyribonucleoside monophosphate biosynthetic process // nucleobase-containing compound metabolic process // cytoplasm // deoxynucleoside kinase activity // nucleotide binding // ATP binding //
NCTC8325	SAOUHSC_00540=SAOUHSC_00540	0.62769	0.475787	8	protein_coding	NE	NE	dgk; deoxyguanosine kinase [EC:2.7.1.113]	Purine metabolism	deoxypurine kinase	// nucleotide metabolic process // cellular biosynthetic process // organic substance biosynthetic process // deoxyribonucleoside monophosphate biosynthetic process // nucleobase-containing compound metabolic process // cytoplasm // deoxynucleoside kinase activity // nucleotide binding // ATP binding //
NCTC8325	SAOUHSC_00541=SAOUHSC_00541	-2.47262	0.164429	10	protein_coding	NE	NE	tadA; tRNA(adenine34) deaminase [EC:3.5.4.33]		tRNA-specific adenosine deaminase	// tRNA processing // tRNA wobble adenosine to inosine editing // tRNA-specific adenosine-34 deaminase complex // tRNA-specific adenosine-34 deaminase activity // metal ion binding // hydrolase activity // zinc ion binding // tRNA-specific adenosine deaminase activity // catalytic activity //
NCTC8325	SAOUHSC_00542=SAOUHSC_00542	-1.0711	0.3339	9	protein_coding	NE	NE			haloacid dehalogenase	// dephosphorylation // cytosol // phosphatase activity // magnesium ion binding // hydrolase activity //
NCTC8325	SAOUHSC_00543=SAOUHSC_00543	1.85426	0.151375	4	protein_coding	NE	NE			FMN-dependent NADPH-azoreductase subunit	// // cytosol // FMN reductase (NADPH) activity // oxidoreductase activity // FMN binding //
NCTC8325	SAOUHSC_00544=SAOUHSC_00544	1.42993	0.219226	28	protein_coding	NE	NE	sdrC_D_E; serine-aspartate repeat-containing protein C/D/E	Staphylococcus aureus infection	serine-aspartate repeat-containing protein SdrC	// cell adhesion // cell wall // extracellular region // //
NCTC8325	SAOUHSC_00545=SAOUHSC_00545	1.51173	0.0481752	44	protein_coding	NE	NE	sdrC_D_E; serine-aspartate repeat-containing protein C/D/E	Staphylococcus aureus infection	serine-aspartate repeat-containing protein D	// cell adhesion // cell wall // extracellular region // //
NCTC8325	SAOUHSC_00547=SAOUHSC_00547	0.218965	0.322047	16	protein_coding	NE	NE	tagE; poly(glycerol-phosphate) alpha-glucosyltransferase [EC:2.4.1.52]		glycosyl transferase family 1	// // // glycosyltransferase activity //
NCTC8325	SAOUHSC_00548=SAOUHSC_00548	-1.30305	0.494785	24	protein_coding	NE	NE	tagE; poly(glycerol-phosphate) alpha-glucosyltransferase [EC:2.4.1.52]		glycosyl transferase family 1	// // // glycosyltransferase activity //
NCTC8325	SAOUHSC_00549=SAOUHSC_00549	-2.9614	0.0758481	16	protein_coding	E	NE	folE2; GTP cyclohydrolase IB [EC:3.5.4.16]	Folate biosynthesis, Metabolic pathways, Biosynthesis of cofactors	GTP cyclohydrolase	// 7,8-dihydroneopterin 3'-triphosphate biosynthetic process // // hydrolase activity // GTP cyclohydrolase I activity // GTP cyclohydrolase activity //
NCTC8325	SAOUHSC_00550=SAOUHSC_00550	-3.05129	0.0422264	16	protein_coding	NE	NE	bshB2; N-acetylglucosamine malate deacetylase 2 [EC:3.5.1.-]		glcNAc-PI de-N-acetylase family protein	// // // hydrolase activity, acting on carbon-nitrogen (but not peptide) bonds, in linear amides //
NCTC8325	SAOUHSC_00551=SAOUHSC_00551	-0.842047	0.350533	5	protein_coding	NE	NE			hypothetical protein	// // // //
NCTC8325	SAOUHSC_00552=SAOUHSC_00552	0.374252	0.226425	14	protein_coding	NE	NE	nagB, GNPDA; glucosamine-6-phosphate deaminase [EC:3.5.99.6]	Amino sugar and nucleotide sugar metabolism, Metabolic pathways	glucosamine-6-phosphate deaminase	// UDP-N-acetylglucosamine biosynthetic process // N-acetylglucosamine catabolic process // glucosamine catabolic process // N-acetylneuraminate catabolic process // N-acetylglucosamine metabolic process // carbohydrate metabolic process // cytoplasm // cytosol // identical protein binding // hydrolase activity // glucosamine-6-phosphate deaminase activity //
NCTC8325	SAOUHSC_00553=SAOUHSC_00553	0.29872	0.485519	9	protein_coding	NE	NE	hxlA; 3-hexulose-6-phosphate synthase [EC:4.1.2.43]	Pentose phosphate pathway, Methane metabolism, Metabolic pathways, Microbial metabolism in diverse environments, Carbon metabolism, Biosynthesis of amino acids	3-hexulose-6-phosphate synthase	// formaldehyde assimilation via ribulose monophosphate cycle // one-carbon metabolic process // 'de novo' pyrimidine nucleobase biosynthetic process // carbohydrate metabolic process // cytosol // hexulose-6-phosphate synthase activity // lyase activity // orotidine-5'-phosphate decarboxylase activity // catalytic activity //
NCTC8325	SAOUHSC_00554=SAOUHSC_00554	1.43198	0.177175	7	protein_coding	NE	NE	hxlB; 6-phospho-3-hexuloisomerase [EC:5.3.1.27]	Pentose phosphate pathway, Methane metabolism, Metabolic pathways, Microbial metabolism in diverse environments, Carbon metabolism, Biosynthesis of amino acids	6-phospho 3-hexuloisomerase	// carbohydrate derivative metabolic process // // carbohydrate derivative binding // isomerase activity //
NCTC8325	SAOUHSC_00555=SAOUHSC_00555	-3.63061	0.0460613	12	protein_coding	NE	NE			haloacid dehalogenase-like hydrolase	// dephosphorylation // DNA repair // cytosol // hydrolase activity // phosphoglycolate phosphatase activity //
NCTC8325	SAOUHSC_00556=SAOUHSC_00556	-1.62603	0.053149	25	protein_coding	NE	NE	proP; MFS transporter, MHS family, proline/betaine transporter		low-affinity proline transporter ProP	// transmembrane transport // plasma membrane // membrane // transmembrane transporter activity //
NCTC8325	SAOUHSC_00557=SAOUHSC_00557	-2.60562	0.0280792	24	protein_coding	NE	NE			substrate-CoA ligase	// fatty acid metabolic process // lipid metabolic process // // ligase activity // medium-chain fatty acid-CoA ligase activity //
NCTC8325	SAOUHSC_00558=SAOUHSC_00558	0.646431	0.447072	26	protein_coding	NE	NE	ACAT, atoB; acetyl-CoA C-acetyltransferase [EC:2.3.1.9]	Fatty acid degradation, Synthesis and degradation of ketone bodies, Valine, leucine and isoleucine degradation, Lysine degradation, Benzoate degradation, Tryptophan metabolism, Pyruvate metabolism, Glyoxylate and dicarboxylate metabolism, Propanoate metabolism, Butanoate metabolism, Terpenoid backbone biosynthesis, Metabolic pathways, Biosynthesis of secondary metabolites, Microbial metabolism in…	acetyl-CoA acetyltransferase	// phenylacetate catabolic process // fatty acid beta-oxidation // // acetyl-CoA C-acyltransferase activity // acyltransferase activity, transferring groups other than amino-acyl groups // acyltransferase activity // transferase activity //
NCTC8325	SAOUHSC_00559=SAOUHSC_00559	1.5989	0.255938	8	protein_coding	NE	NE			protein VraC	// // // //
NCTC8325	SAOUHSC_00560=SAOUHSC_00560	0.333783	0.446994	4	protein_coding	NE	NE			hypothetical protein	// // // //
NCTC8325	SAOUHSC_00561=SAOUHSC_00561	-0.707483	0.498475	4	protein_coding	NE	NE			protein VraX	// // // //
NCTC8325	SAOUHSC_00562=SAOUHSC_00562	-2.63348	0.00205604	14	protein_coding	NE	NE	pdxK, pdxY; pyridoxine kinase [EC:2.7.1.35]	Vitamin B6 metabolism, Metabolic pathways, Biosynthesis of cofactors	pyridoxal kinase	// phosphorylation // thiamine biosynthetic process // cytoplasm // cytosol // hydroxymethylpyrimidine kinase activity // transferase activity // kinase activity // phosphomethylpyrimidine kinase activity //
NCTC8325	SAOUHSC_00564=SAOUHSC_00564	-1.49277	0.0447424	14	protein_coding	NE	NE	UNG, UDG; uracil-DNA glycosylase [EC:3.2.2.27]	Base excision repair	uracil-DNA glycosylase	// nucleic acid metabolic process // base-excision repair, AP site formation via deaminated base removal // cellular response to DNA damage stimulus // base-excision repair // DNA repair // mitochondrion // nucleus // cytoplasm // hydrolase activity, hydrolyzing N-glycosyl compounds // hydrolase activity // uracil DNA N-glycosylase activity //
NCTC8325	SAOUHSC_00565=SAOUHSC_00565	-0.411269	0.178873	9	protein_coding	NE	NE			hypothetical protein	// // // //
NCTC8325	SAOUHSC_00567=SAOUHSC_00567	-3.02751	1	1	protein_coding	NE	NE			UPF0382 membrane protein SAOUHSC_00567	// // membrane // plasma membrane // //
NCTC8325	SAOUHSC_00569=SAOUHSC_00569	-2.37333	0.0765919	23	protein_coding	NE	NE			putative transporter, amino acid-polyamine-organocation family	// transmembrane transport // membrane // plasma membrane // transporter activity // transmembrane transporter activity // antiporter activity // L-amino acid transmembrane transporter activity //
NCTC8325	SAOUHSC_00571=SAOUHSC_00571	1.36515	0.451301	6	protein_coding	NE	NE			membrane protein	// succinate transport // plasma membrane // membrane // //
NCTC8325	SAOUHSC_00572=SAOUHSC_00572	-0.634042	0.477789	11	protein_coding	NE	NE			hypothetical protein	// transmembrane transport // succinate transport // plasma membrane // membrane // transmembrane transporter activity //
NCTC8325	SAOUHSC_00573=SAOUHSC_00573	3.43549	0.260112	11	protein_coding	NE	NE	hemQ; hydrogen peroxide-dependent heme synthase [EC:1.3.98.5]	Porphyrin and chlorophyll metabolism, Metabolic pathways, Biosynthesis of secondary metabolites, Biosynthesis of cofactors	coproheme decarboxylase	// heme biosynthetic process // cellular oxidant detoxification // // heme binding // metal ion binding // oxidoreductase activity // peroxidase activity //
NCTC8325	SAOUHSC_00574=eutD	-7.11766	0.000427778	11	protein_coding	NE	E	E2.3.1.8, pta; phosphate acetyltransferase [EC:2.3.1.8]	Taurine and hypotaurine metabolism, Pyruvate metabolism, Propanoate metabolism, Methane metabolism, Metabolic pathways, Microbial metabolism in diverse environments, Carbon metabolism	phosphate acetyltransferase	// acetyl-CoA biosynthetic process // // acyltransferase activity // transferase activity // acetyltransferase activity // phosphate acetyltransferase activity //
NCTC8325	SAOUHSC_00575=SAOUHSC_00575	-6.15943	0.0285155	9	protein_coding	E	E	lipL; octanoyl-[GcvH]:protein N-octanoyltransferase [EC:2.3.1.204]	Lipoic acid metabolism, Metabolic pathways, Biosynthesis of cofactors	octanoyl-[GcvH]:protein N-octanoyltransferase	// protein modification process // protein lipoylation // lipoate biosynthetic process // // acyltransferase activity // transferase activity // octanoyltransferase activity //
NCTC8325	SAOUHSC_00577=SAOUHSC_00577	-14.5876	6.55174e-05	9	protein_coding	E	NE	E2.7.1.36, MVK, mvaK1; mevalonate kinase [EC:2.7.1.36]	Terpenoid backbone biosynthesis, Metabolic pathways, Biosynthesis of secondary metabolites	mevalonate kinase	// lipid metabolic process // isopentenyl diphosphate biosynthetic process, mevalonate pathway // phosphorylation // sterol metabolic process // isoprenoid biosynthetic process // cytosol // cytoplasm // transferase activity // kinase activity // ATP binding // mevalonate kinase activity // nucleotide binding //
NCTC8325	SAOUHSC_00578=SAOUHSC_00578	-13.9195	0.000160017	8	protein_coding	E	E	MVD, mvaD; diphosphomevalonate decarboxylase [EC:4.1.1.33]	Terpenoid backbone biosynthesis, Metabolic pathways, Biosynthesis of secondary metabolites	mevalonate diphosphate decarboxylase	// phosphorylation // lipid metabolic process // isopentenyl diphosphate biosynthetic process, mevalonate pathway // isoprenoid biosynthetic process // cytosol // transferase activity // kinase activity // nucleotide binding // carboxy-lyase activity // lyase activity // ATP binding // diphosphomevalonate decarboxylase activity //
NCTC8325	SAOUHSC_00579=SAOUHSC_00579	-11.1527	0.000205378	8	protein_coding	E	E	E2.7.4.2, mvaK2; phosphomevalonate kinase [EC:2.7.4.2]	Terpenoid backbone biosynthesis, Metabolic pathways, Biosynthesis of secondary metabolites	phosphomevalonate kinase	// isopentenyl diphosphate biosynthetic process, mevalonate pathway // farnesyl diphosphate biosynthetic process, mevalonate pathway // phosphorylation // // nucleotide binding // transferase activity // kinase activity // ATP binding // phosphomevalonate kinase activity //
NCTC8325	SAOUHSC_00580=SAOUHSC_00580	0.896197	0.498475	10	protein_coding	NE	NE			hypothetical protein	// // // //
NCTC8325	SAOUHSC_00581=SAOUHSC_00581	0.710109	0.489475	21	protein_coding	NE	NE			mercuric reductase-like protein	// cellular oxidant detoxification // cell redox homeostasis // response to oxygen radical // cytoplasm // thioredoxin-disulfide reductase activity // nucleotide binding // flavin adenine dinucleotide binding // oxidoreductase activity, acting on a sulfur group of donors, NAD(P) as acceptor // oxidoreductase activity, acting on a sulfur group of donors // oxidoreductase activity //
NCTC8325	SAOUHSC_00582=SAOUHSC_00582	-1.46452	0.32739	4	protein_coding	NE	NE			transcriptional regulator	// regulation of DNA-templated transcription // cytosol // DNA-binding transcription factor activity //
NCTC8325	SAOUHSC_00583=SAOUHSC_00583	6.67738	1	1	protein_coding	NE	NE			hypothetical protein	// // // //
NCTC8325	SAOUHSC_00584=SAOUHSC_00584	0.195488	0.471693	15	protein_coding	NE	NE			type VIIb secretion system effector protein TspA	// // membrane // //
NCTC8325	SAOUHSC_00585=SAOUHSC_00585	-1.00144	0.293168	6	protein_coding	NE	NE			immunity protein TsaI1	// // membrane // //
NCTC8325	SAOUHSC_00586=SAOUHSC_00586	-3.01788	0.0513722	6	protein_coding	NE	NE			immunity protein TsaI2	// // membrane // //
NCTC8325	SAOUHSC_00587=SAOUHSC_00587	0.332891	0.407531	8	protein_coding	NE	NE			immunity protein TsaI3	// // membrane // //
NCTC8325	SAOUHSC_00588=SAOUHSC_00588	0.140058	0.337824	6	protein_coding	NE	NE			immunity protein TsaI4	// // membrane // //
NCTC8325	SAOUHSC_00589=SAOUHSC_00589		1	0	protein_coding	NE	NE			hypothetical protein	// // // //
NCTC8325	SAOUHSC_00591=SAOUHSC_00591	0.290607	0.350533	5	protein_coding	NE	NE			immunity protein TsaI5	// // membrane // //
NCTC8325	SAOUHSC_00592=SAOUHSC_00592	2.10487	0.310567	5	protein_coding	NE	NE			immunity protein TsaI6	// // membrane // //
NCTC8325	SAOUHSC_00593=SAOUHSC_00593	2.59294	0.0649464	5	pseudogene	NE	NE			N/A	N/A
NCTC8325	SAOUHSC_00596=SAOUHSC_00596	0.0706651	0.409488	5	protein_coding	NE	NE			immunity protein TsaI8	// // membrane // //
NCTC8325	SAOUHSC_00598=SAOUHSC_00598	-3.95142	0.350533	5	protein_coding	NE	NE			immunity protein TsaI9	// // membrane // //
NCTC8325	SAOUHSC_00599=SAOUHSC_00599	0.48813	0.407073	7	protein_coding	NE	NE			immunity protein TsaI10	// // membrane // //
NCTC8325	SAOUHSC_00600=SAOUHSC_00600	-0.553057	1	1	protein_coding	NE	NE			hypothetical protein	// // // //
NCTC8325	SAOUHSC_00602=SAOUHSC_00602	0.321887	0.498475	10	protein_coding	NE	NE			immunity protein TsaI11	// // membrane // //
NCTC8325	SAOUHSC_00603=SAOUHSC_00603	0.413683	0.386317	14	protein_coding	NE	NE			aldo/keto reductase	// // cytosol // D-threo-aldose 1-dehydrogenase activity // oxidoreductase activity //
NCTC8325	SAOUHSC_00604=SAOUHSC_00604	2.78759	0.231196	11	protein_coding	NE	NE			NAD(P)H-dependent oxidoreductase	// // // oxidoreductase activity //
NCTC8325	SAOUHSC_00605=SAOUHSC_00605	-0.600007	0.233317	3	protein_coding	NE	NE			N-acetyltransferase	// // // acetyltransferase activity // N-acetyltransferase activity //
NCTC8325	SAOUHSC_00606=SAOUHSC_00606	0.649672	0.418646	17	protein_coding	NE	NE	K06885; uncharacterized protein		HD domain-containing protein	// dGTP catabolic process // // dGTPase activity //
NCTC8325	SAOUHSC_00607=SAOUHSC_00607	-0.229761	0.467867	6	protein_coding	NE	NE			hypothetical protein	// // // //
NCTC8325	SAOUHSC_00608=adhA	-0.406406	0.478584	18	protein_coding	NE	NE	adhP; alcohol dehydrogenase, propanol-preferring [EC:1.1.1.1]	Glycolysis / Gluconeogenesis, Fatty acid degradation, Tyrosine metabolism, Pyruvate metabolism, Chloroalkane and chloroalkene degradation, Naphthalene degradation, Metabolic pathways, Biosynthesis of secondary metabolites, Microbial metabolism in diverse environments, Degradation of aromatic compounds	alcohol dehydrogenase	// acetaldehyde catabolic process // // alcohol dehydrogenase [NAD(P)+] activity // oxidoreductase activity, acting on the CH-OH group of donors, NAD or NADP as acceptor // metal ion binding // oxidoreductase activity // zinc ion binding // alcohol dehydrogenase (NAD+) activity //
NCTC8325	SAOUHSC_00609=SAOUHSC_00609		1	0	protein_coding	NE	NE			hypothetical protein	// // membrane // //
NCTC8325	SAOUHSC_00610=SAOUHSC_00610		1	0	protein_coding	NE	E			hypothetical protein	// // // //
NCTC8325	SAOUHSC_00611=argS	-20.432	0.00657639	4	protein_coding	E	E	RARS, argS; arginyl-tRNA synthetase [EC:6.1.1.19]	Aminoacyl-tRNA biosynthesis	arginyl-tRNA synthetase	// arginyl-tRNA aminoacylation // tRNA aminoacylation for protein translation // translation // cytoplasm // ligase activity // ATP binding // arginine-tRNA ligase activity // aminoacyl-tRNA ligase activity // nucleotide binding //
NCTC8325	SAOUHSC_00612=SAOUHSC_00612	1.3583	0.197011	9	protein_coding	NE	NE	K07457; endonuclease III related protein		putative DNA repair protein	// nucleic acid phosphodiester bond hydrolysis // base-excision repair // DNA repair // // endonuclease activity // catalytic activity //
NCTC8325	SAOUHSC_00613=SAOUHSC_00613	-0.881891	0.482343	11	protein_coding	NE	NE	ABC.FEV.S; iron complex transport system substrate-binding protein		ABC transporter substrate-binding protein	// // // transporter activity //
NCTC8325	SAOUHSC_00614=SAOUHSC_00614	-0.0366708	0.498475	11	protein_coding	NE	NE	ABC.FEV.P; iron complex transport system permease protein		ABC transporter membrane protein	// transmembrane transport // siderophore-dependent iron import into cell // membrane // plasma membrane // transporter activity // transmembrane transporter activity //
NCTC8325	SAOUHSC_00615=SAOUHSC_00615	1.90274	0.197995	7	protein_coding	NE	NE	K07025; putative hydrolase of the HAD superfamily		haloacid dehalogenase-like hydrolase	// riboflavin biosynthetic process // dephosphorylation // // phosphatase activity // hydrolase activity //
NCTC8325	SAOUHSC_00616=SAOUHSC_00616	6.36704	0.0057066	13	protein_coding	NE	NE			alpha/beta hydrolase	// // // hydrolase activity //
NCTC8325	SAOUHSC_00617=SAOUHSC_00617	0.282482	0.281846	4	protein_coding	NE	NE			hypothetical protein	// // // //
NCTC8325	SAOUHSC_00618=SAOUHSC_00618	3.13876	0.231196	10	protein_coding	NE	NE			hypothetical protein	// // plasma membrane // membrane // //
NCTC8325	SAOUHSC_00619=SAOUHSC_00619	-4.14437	0.345236	4	protein_coding	NE	NE			lysophospholipase	// // // catalytic activity //
NCTC8325	SAOUHSC_00620=SAOUHSC_00620		1	0	protein_coding	NE	NE			accessory regulator A	// regulation of DNA-templated transcription // cytoplasm // transcription cis-regulatory region binding // metal ion binding // DNA binding //
NCTC8325	SAOUHSC_00621=SAOUHSC_00621	-0.895023	0.489834	11	protein_coding	NE	NE	TC.BAT2; bacterial/archaeal transporter family-2 protein	Quorum sensing	membrane protein	// // plasma membrane // membrane // //
NCTC8325	SAOUHSC_00622=SAOUHSC_00622	-3.83205	0.0422182	7	protein_coding	NE	NE			hypothetical protein	// // // //
NCTC8325	SAOUHSC_00624=SAOUHSC_00624	8.68732	0.293168	3	protein_coding	NE	NE			integrase/recombinase	// DNA integration // DNA recombination // // DNA binding //
NCTC8325	SAOUHSC_00625=SAOUHSC_00625	-0.810779	0.427162	29	protein_coding	NE	NE	mnhA, mrpA; multicomponent Na+:H+ antiporter subunit A		multisubunit Na<sup>+</sup>:H<sup>+</sup> antiporter 2	// transmembrane transport // ion transport // membrane // plasma membrane // antiporter activity // transporter activity //
NCTC8325	SAOUHSC_00626=SAOUHSC_00626	-1.63082	0.498475	2	protein_coding	E	NE	mnhB, mrpB; multicomponent Na+:H+ antiporter subunit B		multisubunit Na<sup>+</sup>:H<sup>+</sup> antiporter 2	// transmembrane transport // ion transport // membrane // plasma membrane // antiporter activity // transporter activity //
NCTC8325	SAOUHSC_00627=SAOUHSC_00627	4.41083	0.00635616	5	protein_coding	E	NE	mnhC, mrpC; multicomponent Na+:H+ antiporter subunit C		multisubunit Na<sup>+</sup>:H<sup>+</sup> antiporter 2	// transmembrane transport // ion transport // membrane // plasma membrane // antiporter activity // transporter activity //
NCTC8325	SAOUHSC_00628=SAOUHSC_00628	0.849158	0.257223	18	protein_coding	NE	NE	mnhD, mrpD; multicomponent Na+:H+ antiporter subunit D		multisubunit Na<sup>+</sup>:H<sup>+</sup> antiporter 2	// transmembrane transport // ATP synthesis coupled electron transport // ion transport // membrane // plasma membrane // antiporter activity // NADH dehydrogenase (ubiquinone) activity // transporter activity //
NCTC8325	SAOUHSC_00629=SAOUHSC_00629	-2.95684	0.151375	4	protein_coding	NE	NE	mnhE, mrpE; multicomponent Na+:H+ antiporter subunit E		multisubunit Na<sup>+</sup>:H<sup>+</sup> antiporter 2	// cation transmembrane transport // transmembrane transport // cation transport // ion transport // membrane // plasma membrane // antiporter activity // cation transmembrane transporter activity // transporter activity //
NCTC8325	SAOUHSC_00632=SAOUHSC_00632	-2.07833	0.128445	3	protein_coding	NE	NE	mnhG, mrpG; multicomponent Na+:H+ antiporter subunit G		multisubunit Na<sup>+</sup>:H<sup>+</sup> antiporter 2	// sodium ion transmembrane transport // proton transmembrane transport // inorganic cation transmembrane transport // ion transport // membrane // plasma membrane // sodium:proton antiporter activity // antiporter activity // monovalent cation:proton antiporter activity // transporter activity //
NCTC8325	SAOUHSC_00633=SAOUHSC_00633	-1.89919	0.118682	22	protein_coding	NE	NE	nhaK; monovalent cation/hydrogen antiporter		putative monovalent cation:proton antiporter	// sodium ion transport // anion transmembrane transport // proton transmembrane transport // sodium ion import across plasma membrane // potassium ion transmembrane transport // transmembrane transport // regulation of intracellular pH // cation transport // membrane // plasma membrane // transporter activity // potassium:proton antiporter activity // sodium:proton antiporter activity // solute:…
NCTC8325	SAOUHSC_00634=SAOUHSC_00634	-2.2737	0.0313485	12	protein_coding	NE	NE	mntC; manganese transport system substrate-binding protein	ABC transporters	Mn<sup>2+</sup> ABC transporter	// metal ion transport // cell adhesion // // metal ion binding // transporter activity //
NCTC8325	SAOUHSC_00636=SAOUHSC_00636	-2.69035	0.120342	11	protein_coding	NE	NE	mntB; manganese transport system permease protein	ABC transporters	Mn<sup>2+</sup> ABC transporter	// transmembrane transport // response to zinc ion // ATP-binding cassette (ABC) transporter complex // membrane // plasma membrane // ATPase-coupled transmembrane transporter activity // transporter activity //
NCTC8325	SAOUHSC_00637=SAOUHSC_00637	-0.619813	0.291559	8	protein_coding	NE	NE	mntA; manganese transport system ATP-binding protein [EC:7.2.2.5]	ABC transporters	Mn<sup>2+</sup> ABC transporter	// transmembrane transport // ATP-binding cassette (ABC) transporter complex // ATPase-coupled transmembrane transporter activity // ATP hydrolysis activity // ATP binding // nucleotide binding //
NCTC8325	SAOUHSC_00638=SAOUHSC_00638	-5.15712	0.0498669	8	protein_coding	NE	NE	troR; DtxR family transcriptional regulator, Mn-dependent transcriptional regulator		divalent metal ion-dependent transcriptional repressor MntR	// DNA-templated transcription // negative regulation of DNA-templated transcription // regulation of DNA-templated transcription // // DNA-binding transcription repressor activity // transcription cis-regulatory region binding // protein dimerization activity // transition metal ion binding // DNA-binding transcription factor activity // DNA binding //
NCTC8325	SAOUHSC_00639=SAOUHSC_00639	-1.60546	0.268729	13	protein_coding	NE	NE			membrane protein	// // membrane // //
NCTC8325	SAOUHSC_00640=SAOUHSC_00640	-16.0653	8.39872e-05	13	protein_coding	E	NE	tagA, tarA; N-acetylglucosaminyldiphosphoundecaprenol N-acetyl-beta-D-mannosaminyltransferase [EC:2.4.1.187]		teichoic acid biosynthesis protein	// cell wall organization // teichoic acid biosynthetic process // biosynthetic process // // hexosyltransferase activity // N-acetylglucosaminyldiphosphoundecaprenol N-acetyl-beta-D-mannosaminyltransferase activity // glycosyltransferase activity // transferase activity //
NCTC8325	SAOUHSC_00641=SAOUHSC_00641	-13.5936	0.0578026	5	protein_coding	E	E	tagH; teichoic acid transport system ATP-binding protein [EC:7.5.2.4]	ABC transporters	teichoic acid efflux transporter	// transmembrane transport // teichoic acid transport // membrane // plasma membrane // ABC-type transporter activity // ATP hydrolysis activity // ABC-type teichoic acid transporter activity // ATP binding // nucleotide binding // transporter activity //
NCTC8325	SAOUHSC_00642=SAOUHSC_00642	-9.08371	0.0169471	3	protein_coding	E	NE	tagG; teichoic acid transport system permease protein	ABC transporters	teichoic acid efflux transporter	// transmembrane transport // lipopolysaccharide transport // ATP-binding cassette (ABC) transporter complex // membrane // plasma membrane // ABC-type transporter activity //
NCTC8325	SAOUHSC_00643=SAOUHSC_00643	-13.1086	6.0191e-06	12	protein_coding	E	E	tagB, tarB; teichoic acid glycerol-phosphate primase [EC:2.7.8.44]		teichoic acid glycerol-phosphate primase	// cell wall organization // teichoic acid biosynthetic process // membrane // plasma membrane // CDP-glycerol glycerophosphotransferase activity // transferase activity //
NCTC8325	SAOUHSC_00644=SAOUHSC_00644	-7.23005	0.000930935	10	protein_coding	NE	NE			glycosyltransferase TagX	// extracellular polysaccharide biosynthetic process // single-species biofilm formation // cell wall organization // teichoic acid biosynthetic process // regulation of cell shape // // glycosyltransferase activity // transferase activity //
NCTC8325	SAOUHSC_00645=SAOUHSC_00645	-12.2672	0.0169471	3	protein_coding	E	E	tagD; glycerol-3-phosphate cytidylyltransferase [EC:2.7.7.39]	Glycerophospholipid metabolism	glycerol-3-phosphate cytidylyltransferase	// cell wall organization // teichoic acid biosynthetic process // biosynthetic process // cytoplasm // glycerol-3-phosphate cytidylyltransferase activity // metal ion binding // nucleotidyltransferase activity // transferase activity // catalytic activity //
NCTC8325	SAOUHSC_00646=SAOUHSC_00646	-2.2114	0.026406	24	protein_coding	NE	NE	dacC, dacA, dacD; serine-type D-Ala-D-Ala carboxypeptidase (penicillin-binding protein 5/6) [EC:3.4.16.4]	Peptidoglycan biosynthesis, Metabolic pathways	peptidoglycan-DD transpeptidase PBP4	// peptidoglycan biosynthetic process // regulation of cell shape // cell wall organization // proteolysis // membrane // peptidase activity // serine-type D-Ala-D-Ala carboxypeptidase activity // carboxypeptidase activity // endopeptidase activity //
NCTC8325	SAOUHSC_00647=SAOUHSC_00647	1.31816	0.38659	16	protein_coding	NE	NE	abcA, bmrA; ATP-binding cassette, subfamily B, bacterial AbcA/BmrA [EC:7.6.2.2]	beta-Lactam resistance, ABC transporters	ABC family multidrug efflux transporter	// anion transmembrane transport // transmembrane transport // lipid transport // plasma membrane // membrane // ABC-type transporter activity // ATPase-coupled transmembrane transporter activity // ATPase-coupled lipid transmembrane transporter activity // ATP hydrolysis activity // ATP binding // nucleotide binding //
NCTC8325	SAOUHSC_00648=SAOUHSC_00648	-1.46037	0.121133	18	protein_coding	NE	NE	yxjA, nupG; purine nucleoside transport protein		putative nucleoside transporter	// nucleoside transmembrane transport // uridine transport // cytidine transport // plasma membrane // membrane // symporter activity // nucleoside:proton symporter activity // uridine transmembrane transporter activity // cytidine transmembrane transporter activity // nucleoside transmembrane transporter activity //
NCTC8325	SAOUHSC_00650=SAOUHSC_00650		1	0	protein_coding	NE	NE			hypothetical protein	// // // //
NCTC8325	SAOUHSC_00651=SAOUHSC_00651	-2.50104	0.245025	10	protein_coding	NE	NE			membrane protein	// // plasma membrane // membrane // //
NCTC8325	SAOUHSC_00652=SAOUHSC_00652	-2.37093	0.316324	10	protein_coding	NE	NE	ABC.FEV.A; iron complex transport system ATP-binding protein [EC:7.2.2.-]		ferric xenosiderophore ABC transporter // ferric staphyloferrin B ABC transporter // ferric staphyloferrin A ABC transporter	// // // ATP hydrolysis activity // ATP binding // nucleotide binding //
NCTC8325	SAOUHSC_00653=SAOUHSC_00653	0.829153	0.346435	14	protein_coding	NE	NE	ABC.FEV.P; iron complex transport system permease protein		ferric xenosiderophore ABC transporter	// transmembrane transport // siderophore-dependent iron import into cell // membrane // plasma membrane // transmembrane transporter activity //
NCTC8325	SAOUHSC_00654=SAOUHSC_00654	1.13399	0.463868	17	protein_coding	NE	NE	ABC.FEV.P; iron complex transport system permease protein		ferric xenosiderophore ABC transporter	// transmembrane transport // siderophore-dependent iron import into cell // membrane // plasma membrane // transmembrane transporter activity //
NCTC8325	SAOUHSC_00655=SAOUHSC_00655	1.59171	0.101732	12	protein_coding	NE	NE	dhaK; phosphoenolpyruvate---glycerone phosphotransferase subunit DhaK [EC:2.7.1.121]	Glycerolipid metabolism, Metabolic pathways	dihydroxyacetone kinase	// glycerol catabolic process // phosphorylation // glycerol metabolic process // cytosol // glycerone kinase activity //
NCTC8325	SAOUHSC_00656=SAOUHSC_00656	-0.598885	0.467867	6	protein_coding	NE	NE	dhaL; phosphoenolpyruvate---glycerone phosphotransferase subunit DhaL [EC:2.7.1.121]	Glycerolipid metabolism, Metabolic pathways	dihydroxyacetone kinase	// glycerol catabolic process // phosphorylation // glycerol metabolic process // cytosol // transferase activity, transferring phosphorus-containing groups // glycerone kinase activity //
NCTC8325	SAOUHSC_00658=SAOUHSC_00658	-0.401021	0.357666	6	protein_coding	NE	NE			dihydroxyacetone kinase	// glycerol catabolic process // phosphorylation // phosphoenolpyruvate-dependent sugar phosphotransferase system // membrane // transferase activity // phosphoenolpyruvate-glycerone phosphotransferase activity // transporter activity //
NCTC8325	SAOUHSC_00659=SAOUHSC_00659	-4.74243	0.0555046	2	protein_coding	NE	NE			hypothetical protein	// // // //
NCTC8325	SAOUHSC_00660=SAOUHSC_00660	-2.66416	0.0504958	12	protein_coding	NE	NE			membrane protein	// // membrane // //
NCTC8325	SAOUHSC_00661=SAOUHSC_00661	-0.275902	0.45602	13	protein_coding	NE	NE			lipase LipA	// catabolic process // membrane // short-chain carboxylesterase activity // hydrolase activity //
NCTC8325	SAOUHSC_00662=SAOUHSC_00662	-1.31969	0.498475	2	protein_coding	NE	NE			hypothetical protein	// // // //
NCTC8325	SAOUHSC_00663=SAOUHSC_00663	-1.03799	0.360093	11	protein_coding	NE	NE			acetyltransferase	// // // acetyltransferase activity // N-acetyltransferase activity //
NCTC8325	SAOUHSC_00664=SAOUHSC_00664	-1.25039	0.250095	11	protein_coding	NE	NE			accessory protein GraX	// // // catalytic activity //
NCTC8325	SAOUHSC_00665=SAOUHSC_00665	-5.2069	0.0188667	6	protein_coding	NE	NE	graR; two-component system, OmpR family, response regulator protein GraR	Cationic antimicrobial peptide (CAMP) resistance, Two-component system	DNA-binding transcription regulator GraR	// positive regulation of DNA-templated transcription // response to antibiotic // regulation of DNA-templated transcription // phosphorelay signal transduction system // protein-DNA complex // cytosol // cytoplasm // DNA-binding transcription activator activity // transcription cis-regulatory region binding // DNA-binding transcription factor activity // phosphorelay response regulator activity …
NCTC8325	SAOUHSC_00666=SAOUHSC_00666	-6.73203	0.000148784	8	protein_coding	NE	NE	graS; two-component system, OmpR family, sensor histidine kinase GraS [EC:2.7.13.3]	Cationic antimicrobial peptide (CAMP) resistance, Two-component system	histidine kinase GraS	// response to antibiotic // peptidyl-histidine phosphorylation // phosphorylation // signal transduction // phosphorelay signal transduction system // membrane // plasma membrane // transferase activity, transferring phosphorus-containing groups // transferase activity // kinase activity // ATP binding // protein histidine kinase activity // nucleotide binding // phosphorelay sensor kinase activ…
NCTC8325	SAOUHSC_00667=SAOUHSC_00667	-3.50135	0.293168	12	protein_coding	NE	NE	vraF; cationic antimicrobial peptide transport system ATP-binding protein	Cationic antimicrobial peptide (CAMP) resistance, ABC transporters, Two-component system, Staphylococcus aureus infection	ABC family efflux transporter VraFG	// transmembrane transport // membrane // plasma membrane // transmembrane transporter activity // ATP binding // nucleotide binding //
NCTC8325	SAOUHSC_00668=SAOUHSC_00668	-1.39848	0.172542	20	protein_coding	NE	NE	vraG; cationic antimicrobial peptide transport system permease protein	Cationic antimicrobial peptide (CAMP) resistance, ABC transporters, Two-component system, Staphylococcus aureus infection	ABC family efflux transporter VraFG	// transmembrane transport // plasma membrane // membrane // transporter activity //
NCTC8325	SAOUHSC_00669=SAOUHSC_00669	7.35316	1	1	protein_coding	NE	NE	K07220; uncharacterized protein		putative phosphate uptake regulator	// // // //
NCTC8325	SAOUHSC_00670=SAOUHSC_00670	-2.39044	0.109577	14	protein_coding	NE	NE	TC.PIT; inorganic phosphate transporter, PiT family		metal phosphate:H<sup>+</sup> symporter	// phosphate ion transmembrane transport // phosphate ion transport // cellular anatomical entity // membrane // plasma membrane // inorganic phosphate transmembrane transporter activity //
NCTC8325	SAOUHSC_00671=SAOUHSC_00671	0.105494	0.354456	18	protein_coding	NE	NE			secretory antigen SsaA-like protein	// cell wall organization // defense response to bacterium // cytolysis // metabolic process // // lytic endotransglycosylase activity // hydrolase activity // N-acetylmuramoyl-L-alanine amidase activity // catalytic activity //
NCTC8325	SAOUHSC_00672=SAOUHSC_00672	6.12119	0.00635616	8	protein_coding	NE	NE	K06890; uncharacterized protein		hypothetical protein	// // membrane // //
NCTC8325	SAOUHSC_00673=SAOUHSC_00673	4.47575	0.0178605	20	protein_coding	NE	NE			DNA-binding transcriptional regulator Rbf	// DNA-templated transcription // regulation of DNA-templated transcription // // DNA binding // sequence-specific DNA binding // DNA-binding transcription factor activity //
NCTC8325	SAOUHSC_00674=SAOUHSC_00674		1	0	protein_coding	NE	NE			HTH-type transcriptional regulator SarX	// regulation of DNA-templated transcription // cytoplasm // DNA binding //
NCTC8325	SAOUHSC_00675=SAOUHSC_00675	0.142383	0.482343	14	protein_coding	NE	NE			Probable transcriptional regulatory protein SAOUHSC_00675	// regulation of DNA-templated transcription // cytosol // cytoplasm // DNA binding //
NCTC8325	SAOUHSC_00676=SAOUHSC_00676	1.87609	0.267422	7	protein_coding	NE	NE	K09705; uncharacterized protein		cupin	// // // //
NCTC8325	SAOUHSC_00677=SAOUHSC_00677		1	0	protein_coding	NE	NE			hypothetical protein	// // // //
NCTC8325	SAOUHSC_00678=SAOUHSC_00678	7.40025	0.00245146	5	protein_coding	NE	NE	K09145; uncharacterized protein		hypothetical protein	// // // //
NCTC8325	SAOUHSC_00679=SAOUHSC_00679	1.81817	0.394275	14	protein_coding	NE	NE			LysR family transcriptional regulator	// DNA-templated transcription // regulation of DNA-templated transcription // // DNA binding // transcription cis-regulatory region binding // DNA-binding transcription factor activity //
NCTC8325	SAOUHSC_00680=SAOUHSC_00680	0.074771	1	1	protein_coding	NE	NE			hypothetical protein	// // // //
NCTC8325	SAOUHSC_00681=SAOUHSC_00681	-1.19111	0.189654	11	protein_coding	NE	NE			putative transporter, major facilitator superfamily	// carbohydrate transmembrane transport // proton transmembrane transport // transmembrane transport // carbohydrate transport // plasma membrane // membrane // transmembrane transporter activity // carbohydrate:proton symporter activity //
NCTC8325	SAOUHSC_00682=SAOUHSC_00682	-3.70218	0.138761	4	protein_coding	NE	NE	K09793; uncharacterized protein		membrane protein	// // membrane // //
NCTC8325	SAOUHSC_00683=SAOUHSC_00683	2.96421	0.0400346	10	protein_coding	NE	NE			hypothetical protein	// // membrane // //
NCTC8325	SAOUHSC_00684=SAOUHSC_00684	-5.70286	0.293168	3	protein_coding	NE	NE			N-acetyltransferase	// N-terminal protein amino acid acetylation // protein acetyltransferase complex // acetyltransferase activity // N-acetyltransferase activity // peptide alpha-N-acetyltransferase activity //
NCTC8325	SAOUHSC_00685=SAOUHSC_00685	6.57398	0.044501	2	protein_coding	NE	NE			hypothetical protein	// // // //
NCTC8325	SAOUHSC_00686=SAOUHSC_00686	0.366392	0.485519	2	protein_coding	NE	NE			hypothetical protein	// // // //
NCTC8325	SAOUHSC_00687=SAOUHSC_00687	2.39228	0.261468	7	protein_coding	NE	NE			N-acetyltransferase	// // // acetyltransferase activity // N-acetyltransferase activity //
NCTC8325	SAOUHSC_00688=SAOUHSC_00688	0.902344	0.326893	11	protein_coding	NE	NE			Rossman fold protein, TIGR00730 family	// cytokinin biosynthetic process // cytosol // hydrolase activity, hydrolyzing N-glycosyl compounds // hydrolase activity //
NCTC8325	SAOUHSC_00689=SAOUHSC_00689	2.66421	0.379617	8	protein_coding	NE	NE	K09768; uncharacterized protein		DUF188 domain-containing protein	// // // //
NCTC8325	SAOUHSC_00690=SAOUHSC_00690	-1.11169	0.141699	7	protein_coding	NE	NE			hypothetical protein	// // // //
NCTC8325	SAOUHSC_00691=SAOUHSC_00691	-2.94237	0.126129	16	protein_coding	NE	NE	bacA; undecaprenyl-diphosphatase [EC:3.6.1.27]	Peptidoglycan biosynthesis	undecaprenyl pyrophosphate phosphatase	// cell wall organization // response to antibiotic // dephosphorylation // peptidoglycan biosynthetic process // regulation of cell shape // membrane // plasma membrane // undecaprenyl-diphosphatase activity // hydrolase activity //
NCTC8325	SAOUHSC_00692=SAOUHSC_00692	1.33307	0.293168	20	protein_coding	NE	NE	cydD; ATP-binding cassette, subfamily C, bacterial CydD	ABC transporters	ABC transporter, ATP-binding/membrane subunit	// peptide transport // transmembrane transport // oligopeptide transmembrane transport // membrane // ABC-type transporter activity // ATPase-coupled transmembrane transporter activity // ATP hydrolysis activity // ABC-type oligopeptide transporter activity // ATP binding // nucleotide binding //
NCTC8325	SAOUHSC_00693=SAOUHSC_00693	1.74848	0.123112	14	protein_coding	NE	NE	cydC; ATP-binding cassette, subfamily C, bacterial CydC	ABC transporters	ABC transporter, ATP-binding/membrane protein	// iron ion transport // transmembrane transport // plasma membrane // membrane // ABC-type transporter activity // siderophore-iron transmembrane transporter activity // ATPase-coupled transmembrane transporter activity // ATP binding // nucleotide binding //
NCTC8325	SAOUHSC_00694=SAOUHSC_00694	-5.22928	0.000148784	8	protein_coding	NE	NE	mgrA; MarR family transcriptional regulator, multiple gene regulator MgrA		DNA-binding transcriptional regulator MgrA	// regulation of DNA-templated transcription // cytoplasm // transcription cis-regulatory region binding // DNA-binding transcription factor activity // DNA binding //
NCTC8325	SAOUHSC_00695=SAOUHSC_00695	-0.860987	0.485519	12	protein_coding	NE	NE			GTP-binding protein	// // // //
NCTC8325	SAOUHSC_00696=SAOUHSC_00696	2.49526	0.151375	9	protein_coding	NE	NE			aldo/keto reductase	// // cytosol // D-threo-aldose 1-dehydrogenase activity // oxidoreductase activity //
NCTC8325	SAOUHSC_00697=SAOUHSC_00697	4.48118	0.044501	2	protein_coding	NE	NE			hypothetical protein	// // membrane // //
NCTC8325	SAOUHSC_00698=SAOUHSC_00698	0.270902	0.498475	28	protein_coding	NE	NE			putative transporter, divalent anion:Na<sup>+</sup> symporter family	// transmembrane transport // plasma membrane // membrane // transmembrane transporter activity //
NCTC8325	SAOUHSC_00699=SAOUHSC_00699	0.127062	0.37351	19	protein_coding	NE	NE	phrB; deoxyribodipyrimidine photo-lyase [EC:4.1.99.3]		deoxyribodipyrimidine photolyase	// cellular response to stimulus // response to light stimulus // // FAD binding // DNA binding // lyase activity // deoxyribodipyrimidine photo-lyase activity //
NCTC8325	SAOUHSC_00700=SAOUHSC_00700	4.69876	0.138761	4	protein_coding	NE	NE			hypothetical protein	// // membrane // //
NCTC8325	SAOUHSC_00701=SAOUHSC_00701	2.49992	0.370428	7	protein_coding	NE	NE			hypothetical protein	// // membrane // //
NCTC8325	SAOUHSC_00702=SAOUHSC_00702	1.61355	0.455602	2	protein_coding	NE	NE	K06934; uncharacterized protein		hypothetical protein	// // // //
NCTC8325	SAOUHSC_00703=SAOUHSC_00703	-1.70263	0.239609	12	protein_coding	NE	NE	norA; MFS transporter, DHA1 family, quinolone resistance protein		multidrug efflux transporter NorA	// xenobiotic transport // transmembrane transport // cellular anatomical entity // plasma membrane // membrane // xenobiotic transmembrane transporter activity // transmembrane transporter activity //
NCTC8325	SAOUHSC_00704=SAOUHSC_00704	-0.709578	0.111692	4	protein_coding	NE	NE			hypothetical protein	// // membrane // //
NCTC8325	SAOUHSC_00705=SAOUHSC_00705	0.136932	0.418646	7	protein_coding	NE	NE	ybaK, ebsC; Cys-tRNA(Pro)/Cys-tRNA(Cys) deacylase [EC:3.1.1.-]		aminoacyl-tRNA deacylase	// aminoacyl-tRNA metabolism involved in translational fidelity // translation // // lyase activity // aminoacyl-tRNA editing activity //
NCTC8325	SAOUHSC_00706=SAOUHSC_00706	-0.665057	0.498475	6	protein_coding	NE	NE	fruR2, fruR; DeoR family transcriptional regulator, fructose operon transcriptional repressor		transcription repressor of fructose operon	// DNA-templated transcription // lactose metabolic process // regulation of DNA-templated transcription // // DNA-binding transcription factor activity // DNA binding //
NCTC8325	SAOUHSC_00707=SAOUHSC_00707	0.203909	0.428468	12	protein_coding	NE	NE	fruK; 1-phosphofructokinase [EC:2.7.1.56]	Fructose and mannose metabolism, Metabolic pathways, Phosphotransferase system (PTS)	1-phosphofructokinase	// D-tagatose 6-phosphate catabolic process // carbohydrate phosphorylation // phosphorylation // lactose metabolic process // carbohydrate metabolic process // cytosol // transferase activity, transferring phosphorus-containing groups // phosphofructokinase activity // carbohydrate kinase activity // phosphotransferase activity, alcohol group as acceptor // transferase activity // kinase activit…
NCTC8325	SAOUHSC_00708=SAOUHSC_00708	-1.55611	0.0180839	35	protein_coding	NE	NE	fruA; fructose PTS system EIIBC or EIIC component [EC:2.7.1.202]	Fructose and mannose metabolism, Metabolic pathways, Microbial metabolism in diverse environments, Phosphotransferase system (PTS)	fructose-specific PTS enzyme II	// proton transmembrane transport // carbohydrate transmembrane transport // fructose transmembrane transport // phosphoenolpyruvate-dependent sugar phosphotransferase system // carbohydrate transport // membrane // plasma membrane // protein-phosphocysteine-sugar phosphotransferase activity // protein-N(PI)-phosphohistidine-fructose phosphotransferase system transporter activity // transferase a…
NCTC8325	SAOUHSC_00710=SAOUHSC_00710	1.06783	0.468683	16	protein_coding	NE	NE	nagA, AMDHD2; N-acetylglucosamine-6-phosphate deacetylase [EC:3.5.1.25]	Amino sugar and nucleotide sugar metabolism, Metabolic pathways	N-acetylglucosamine-6-phosphate deacetylase	// amino sugar metabolic process // N-acetylglucosamine catabolic process // N-acetylglucosamine metabolic process // carbohydrate metabolic process // // N-acetylgalactosamine-6-phosphate deacetylase activity // metal ion binding // hydrolase activity, acting on carbon-nitrogen (but not peptide) bonds // hydrolase activity // N-acetylglucosamine-6-phosphate deacetylase activity //
NCTC8325	SAOUHSC_00711=SAOUHSC_00711	3.41153	0.000493733	20	protein_coding	NE	NE			hypothetical protein	// // cellular anatomical entity // membrane // flavin adenine dinucleotide binding //
NCTC8325	SAOUHSC_00712=SAOUHSC_00712	-2.6735	0.186409	10	protein_coding	NE	NE			glyoxal reductase	// // // D-threo-aldose 1-dehydrogenase activity // oxidoreductase activity //
NCTC8325	SAOUHSC_00713=SAOUHSC_00713	-8.83869	0.00446136	11	protein_coding	NE	NE	gtrB, csbB; polyisoprenyl-phosphate glycosyltransferase [EC:2.4.-.-]		CsbB stress response protein	// // plasma membrane // membrane // //
NCTC8325	SAOUHSC_00714=SAOUHSC_00714	-1.48612	0.243914	12	protein_coding	NE	NE	saeS; two-component system, OmpR family, sensor histidine kinase SaeS [EC:2.7.13.3]	Two-component system	sensor histidine kinase SaeS	// osmosensory signaling via phosphorelay pathway // activation of protein kinase activity // protein autophosphorylation // peptidyl-histidine phosphorylation // phosphorylation // signal transduction // phosphorelay signal transduction system // membrane // plasma membrane // protein kinase activator activity // phosphorelay response regulator activity // histidine phosphotransfer kinase activi…
NCTC8325	SAOUHSC_00715=SAOUHSC_00715	-2.38484	0.104869	12	protein_coding	NE	NE	saeR; two-component system, OmpR family, response regulator SaeR	Two-component system	response regulator	// positive regulation of DNA-templated transcription // response to stimulus // regulation of DNA-templated transcription // phosphorelay signal transduction system // protein-DNA complex // cytosol // cytoplasm // DNA-binding transcription activator activity // transcription cis-regulatory region binding // DNA-binding transcription factor activity // phosphorelay response regulator activity //…
NCTC8325	SAOUHSC_00716=SAOUHSC_00716	0.346087	0.305406	9	protein_coding	NE	NE	doxD; thiosulfate dehydrogenase (quinone) large subunit [EC:1.8.5.2]	Sulfur metabolism, Metabolic pathways, Microbial metabolism in diverse environments	transmembrane protein SaeQ	// // membrane // //
NCTC8325	SAOUHSC_00717=SAOUHSC_00717	0.84197	0.397681	4	protein_coding	NE	NE			lipoprotein SaeP	// // // //
NCTC8325	SAOUHSC_00718=SAOUHSC_00718	-3.42993	0.193165	7	protein_coding	NE	NE			hypothetical protein	// // membrane // //
NCTC8325	SAOUHSC_00719=SAOUHSC_00719	1.17349	0.410471	18	protein_coding	NE	NE	queE; 7-carboxy-7-deazaguanine synthase [EC:4.3.99.3]	Folate biosynthesis, Metabolic pathways	7-cyano-7-deazaguanosine (preQ0) biosynthesis protein QueE	// queuosine biosynthetic process // // S-adenosyl-L-methionine binding // 4 iron, 4 sulfur cluster binding // iron-sulfur cluster binding // metal ion binding // carbon-nitrogen lyase activity // lyase activity // catalytic activity // magnesium ion binding //
NCTC8325	SAOUHSC_00720=SAOUHSC_00720	0.718434	0.475577	7	protein_coding	NE	NE	queD, ptpS, PTS; 6-pyruvoyltetrahydropterin/6-carboxytetrahydropterin synthase [EC:4.2.3.12 4.1.2.50]	Folate biosynthesis, Metabolic pathways, Biosynthesis of cofactors	6-carboxy-5,6,7,8-tetrahydropterin synthase	// tetrahydrobiopterin biosynthetic process // queuosine biosynthetic process // // 6-carboxy-5,6,7,8-tetrahydropterin synthase activity // 6-pyruvoyltetrahydropterin synthase activity // metal ion binding // lyase activity //
NCTC8325	SAOUHSC_00721=SAOUHSC_00721	-2.77076	0.044501	7	protein_coding	NE	NE	queC; 7-cyano-7-deazaguanine synthase [EC:6.3.4.20]	Folate biosynthesis, Metabolic pathways	7-cyano-7-deazaguanine synthase QueC	// queuosine biosynthetic process // // ligase activity, forming carbon-nitrogen bonds // zinc ion binding // metal ion binding // ligase activity // ATP binding // nucleotide binding //
NCTC8325	SAOUHSC_00722=SAOUHSC_00722	-1.70438	0.0814554	10	protein_coding	NE	NE	pabA; para-aminobenzoate synthetase component II [EC:2.6.1.85]	Folate biosynthesis, Biosynthesis of cofactors	para-aminobenzoate synthase	// organic substance metabolic process // glutamine metabolic process // tryptophan biosynthetic process // anthranilate synthase complex // lyase activity // transferase activity // anthranilate synthase activity //
NCTC8325	SAOUHSC_00723=SAOUHSC_00723	2.17657	0.326588	12	protein_coding	NE	NE	pabB; para-aminobenzoate synthetase component I [EC:2.6.1.85]	Folate biosynthesis, Biosynthesis of cofactors	para-aminobenzoate synthase	// cellular biosynthetic process // para-aminobenzoic acid biosynthetic process // tetrahydrofolate biosynthetic process // biosynthetic process // cytoplasm // 4-amino-4-deoxychorismate synthase activity //
NCTC8325	SAOUHSC_00724=SAOUHSC_00724	2.35988	0.128057	6	protein_coding	NE	NE	pabC; 4-amino-4-deoxychorismate lyase [EC:4.1.3.38]	Folate biosynthesis, Biosynthesis of cofactors	chorismate binding protein	// carboxylic acid metabolic process // branched-chain amino acid biosynthetic process // cytosol // branched-chain-amino-acid transaminase activity // catalytic activity //
NCTC8325	SAOUHSC_00725=SAOUHSC_00725	0.419258	0.462666	6	protein_coding	NE	NE			hypothetical protein	// // membrane // //
NCTC8325	SAOUHSC_00726=SAOUHSC_00726	0.465026	0.393421	11	protein_coding	NE	NE			allophanate hydrolase	// // // hydrolase activity // ATP binding // nucleotide binding //
NCTC8325	SAOUHSC_00727=SAOUHSC_00727	0.951773	0.423276	17	protein_coding	NE	NE			allophanate hydrolase	// // // hydrolase activity // ATP binding // nucleotide binding //
NCTC8325	SAOUHSC_00728=SAOUHSC_00728	-11.4253	1.59573e-06	23	protein_coding	E	NE	ltaS; lipoteichoic acid synthase [EC:2.7.8.20]	Glycerolipid metabolism, Metabolic pathways	processed glycerol phosphate lipoteichoic acid synthase	// cell wall organization // lipoteichoic acid biosynthetic process // membrane // plasma membrane // extracellular region // metal ion binding // transferase activity // sulfuric ester hydrolase activity // catalytic activity //
NCTC8325	SAOUHSC_00729=SAOUHSC_00729	-0.204269	0.446458	25	protein_coding	NE	NE	uup; ABC transport system ATP-binding/permease protein		ABC transporter ATP-binding protein	// // // ATP hydrolysis activity // ATP binding // DNA binding // nucleotide binding //
NCTC8325	SAOUHSC_00730=SAOUHSC_00730	3.26444	0.0399896	18	protein_coding	NE	NE	recQ; ATP-dependent DNA helicase RecQ [EC:3.6.4.12]	RNA degradation	ATP-dependent DNA helicase RecQ	// cellular metabolic process // DNA duplex unwinding // SOS response // DNA recombination // DNA repair // DNA replication // replisome // single-stranded DNA-dependent ATP-dependent DNA helicase complex // bacterial nucleoid // cytoplasm // chromosome // ATP hydrolysis activity // 3'-5' DNA helicase activity // DNA helicase activity // single-stranded DNA helicase activity // zinc ion binding /…
NCTC8325	SAOUHSC_00731=SAOUHSC_00731	1.63801	0.397681	15	protein_coding	NE	NE	opuA; osmoprotectant transport system ATP-binding protein [EC:7.6.2.9]	ABC transporters	putative osmolyte ABC transporter	// // // ATP hydrolysis activity // ATP binding // nucleotide binding //
NCTC8325	SAOUHSC_00732=SAOUHSC_00732	-0.198801	0.498475	20	protein_coding	NE	NE	opuBD; osmoprotectant transport system permease protein, opuC; osmoprotectant transport system substrate-binding protein	ABC transporters	putative osmolyte ABC transporter	// nickel cation transport // glycine betaine transport // nitrogen compound transport // transmembrane transport // ATP-binding cassette (ABC) transporter complex // membrane // plasma membrane // transmembrane transporter activity // transporter activity //
NCTC8325	SAOUHSC_00733=SAOUHSC_00733	1.22861	0.239356	16	protein_coding	NE	NE	hisC; histidinol-phosphate aminotransferase [EC:2.6.1.9]	Histidine metabolism, Tyrosine metabolism, Phenylalanine metabolism, Phenylalanine, tyrosine and tryptophan biosynthesis, Novobiocin biosynthesis, Metabolic pathways, Biosynthesis of secondary metabolites, Biosynthesis of amino acids	histidinol-phosphate aminotransferase	// biosynthetic process // amino acid biosynthetic process // histidine biosynthetic process // // pyridoxal phosphate binding // transferase activity // transaminase activity // histidinol-phosphate transaminase activity // catalytic activity //
NCTC8325	SAOUHSC_00734=SAOUHSC_00734	2.8054	0.197011	9	protein_coding	NE	NE			5'-3'-deoxyribonucleotidase	// pyrimidine deoxyribonucleotide catabolic process // dephosphorylation // deoxyribonucleotide catabolic process // // 5'-nucleotidase activity //
NCTC8325	SAOUHSC_00735=SAOUHSC_00735	-2.61426	0.292141	3	protein_coding	NE	NE			N/A	N/A
NCTC8325	SAOUHSC_00736=SAOUHSC_00736	2.37111	0.0707033	14	protein_coding	NE	NE			Putative lipid kinase SAOUHSC_00736	// phosphorylation // phospholipid biosynthetic process // lipid metabolic process // // diacylglycerol kinase activity // metal ion binding // transferase activity // kinase activity // ATP binding // NAD+ kinase activity // nucleotide binding //
NCTC8325	SAOUHSC_00737=SAOUHSC_00737		1	0	protein_coding	NE	NE			hypothetical protein	// // // //
NCTC8325	SAOUHSC_00738=SAOUHSC_00738	-1.03892	0.242666	23	protein_coding	NE	NE	TC.POT; proton-dependent oligopeptide transporter, POT family		dipeptide/tripeptide transporter	// anion transmembrane transport // transmembrane transport // peptide transport // oligopeptide transport // plasma membrane // membrane // peptide transmembrane transporter activity // dipeptide transmembrane transporter activity // tripeptide transmembrane transporter activity // oligopeptide transmembrane transporter activity // peptide:proton symporter activity // transmembrane transporter a…
NCTC8325	SAOUHSC_00739=SAOUHSC_00739	-3.18486	0.0478929	7	protein_coding	NE	NE	queF; 7-cyano-7-deazaguanine reductase [EC:1.7.1.13]	Folate biosynthesis, Metabolic pathways	7-cyano-7-deazaguanine reductase	// queuosine biosynthetic process // cytoplasm // oxidoreductase activity, acting on other nitrogenous compounds as donors, with NAD or NADP as acceptor // preQ1 synthase activity // oxidoreductase activity //
NCTC8325	SAOUHSC_00740=SAOUHSC_00740	0.760083	0.428468	12	protein_coding	NE	NE			putative transporter	// // membrane // //
NCTC8325	SAOUHSC_00741=nrdI	-12.6101	1	1	protein_coding	E	NE	nrdI; protein involved in ribonucleotide reduction		ribonucleotide reductase stimulatory protein	// protein modification process // // FMN binding //
NCTC8325	SAOUHSC_00742=SAOUHSC_00742	-7.80395	0.0135592	10	protein_coding	E	E	E1.17.4.1A, nrdA, nrdE; ribonucleoside-diphosphate reductase alpha chain [EC:1.17.4.1]	Purine metabolism, Pyrimidine metabolism, Metabolic pathways	ribonucleotide-diphosphate reductase	// metabolic process // deoxyribonucleotide biosynthetic process // DNA replication // ribonucleoside-diphosphate reductase complex // catalytic activity // oxidoreductase activity // ATP binding // ribonucleoside-diphosphate reductase activity, thioredoxin disulfide as acceptor //
NCTC8325	SAOUHSC_00743=nrdF	-13.0133	0.044501	2	protein_coding	E	E	E1.17.4.1B, nrdB, nrdF; ribonucleoside-diphosphate reductase beta chain [EC:1.17.4.1]	Purine metabolism, Pyrimidine metabolism, Metabolic pathways	ribonucleotide-diphosphate reductase	// DNA replication // deoxyribonucleotide biosynthetic process // ribonucleoside-diphosphate reductase complex // oxidoreductase activity // ribonucleoside-diphosphate reductase activity, thioredoxin disulfide as acceptor //
NCTC8325	SAOUHSC_00744=SAOUHSC_00744	-0.173989	0.411849	7	protein_coding	NE	NE			N/A	N/A
NCTC8325	SAOUHSC_00745=SAOUHSC_00745	0.19965	0.489195	3	protein_coding	NE	NE			hypothetical protein	// // // //
NCTC8325	SAOUHSC_00746=SAOUHSC_00746	0.972109	0.477657	10	protein_coding	NE	NE	ABC.FEV.P; iron complex transport system permease protein		Fe(III)-siderophore ABC transporter	// transmembrane transport // siderophore-dependent iron import into cell // membrane // plasma membrane // transmembrane transporter activity //
NCTC8325	SAOUHSC_00747=SAOUHSC_00747	5.44341	0.293168	8	protein_coding	NE	NE	ABC.FEV.P; iron complex transport system permease protein		Fe(III)-siderophore ABC transporter	// transmembrane transport // siderophore-dependent iron import into cell // membrane // plasma membrane // transmembrane transporter activity //
NCTC8325	SAOUHSC_00748=SAOUHSC_00748	1.74097	0.350533	4	protein_coding	NE	NE	ABC.FEV.A; iron complex transport system ATP-binding protein [EC:7.2.2.-]		Fe(III)-siderophore ABC transporter	// // // ATP binding // nucleotide binding //
NCTC8325	SAOUHSC_00749=SAOUHSC_00749	-0.87301	0.407531	9	protein_coding	NE	NE	ABC.FEV.S; iron complex transport system substrate-binding protein		Fe(III)-siderophore ABC transporter	// iron ion transport // outer membrane-bounded periplasmic space // //
NCTC8325	SAOUHSC_00751=SAOUHSC_00751	-1.06338	0.174483	5	protein_coding	NE	NE			hypothetical protein	// protein import into mitochondrial intermembrane space // mitochondrial intermembrane space // metal ion binding // zinc ion binding //
NCTC8325	SAOUHSC_00752=murB	-17.4713	0.016949	4	protein_coding	E	E	murB; UDP-N-acetylmuramate dehydrogenase [EC:1.3.1.98]	Amino sugar and nucleotide sugar metabolism, Peptidoglycan biosynthesis, Metabolic pathways	UDP-N-acetylenolpyruvoylglucosamine reductase	// cell wall organization // cell division // peptidoglycan biosynthetic process // regulation of cell shape // cell cycle // cytosol // cytoplasm // FAD binding // flavin adenine dinucleotide binding // oxidoreductase activity // UDP-N-acetylmuramate dehydrogenase activity //
NCTC8325	SAOUHSC_00753=SAOUHSC_00753	-0.739138	0.376243	7	protein_coding	NE	NE			hypothetical protein	// // // //
NCTC8325	SAOUHSC_00754=SAOUHSC_00754	-0.0333535	0.490032	5	protein_coding	NE	NE			hypothetical protein	// // // //
NCTC8325	SAOUHSC_00755=SAOUHSC_00755	2.18681	0.123915	5	protein_coding	NE	NE			hypothetical protein	// // // //
NCTC8325	SAOUHSC_00756=SAOUHSC_00756	0.192873	0.321501	11	protein_coding	NE	NE	glxK, garK; glycerate 2-kinase [EC:2.7.1.165]	Glycine, serine and threonine metabolism, Glycerolipid metabolism, Glyoxylate and dicarboxylate metabolism, Metabolic pathways, Biosynthesis of secondary metabolites, Microbial metabolism in diverse environments	glycerate kinase	// phosphorylation // organic acid phosphorylation // // kinase activity // transferase activity // glycerate kinase activity //
NCTC8325	SAOUHSC_00757=SAOUHSC_00757	-2.15225	0.0777112	32	protein_coding	NE	NE	pepT; tripeptide aminopeptidase [EC:3.4.11.4]		peptidase T	// peptide catabolic process // peptide metabolic process // proteolysis // cytosol // cytoplasm // metal ion binding // tripeptide aminopeptidase activity // hydrolase activity // zinc ion binding // metallopeptidase activity // peptidase activity // aminopeptidase activity //
NCTC8325	SAOUHSC_00758=SAOUHSC_00758	-2.58858	0.00999491	9	protein_coding	NE	NE			membrane protein	// succinate transport // plasma membrane // membrane // //
NCTC8325	SAOUHSC_00759=SAOUHSC_00759	-3.96841	0.0103283	11	protein_coding	NE	NE			membrane protein	// transmembrane transport // membrane // cytoplasm // transmembrane transporter activity //
NCTC8325	SAOUHSC_00760=SAOUHSC_00760	-1.70827	0.19896	12	protein_coding	NE	NE			GGDEF domain protein from <i>Staphylococcus</i>	// negative regulation of bacterial-type flagellum-dependent cell motility // cell adhesion involved in single-species biofilm formation // cell wall organization // peptidyl-histidine phosphorylation // phosphorelay signal transduction system // membrane // plasma membrane // diguanylate cyclase activity // protein histidine kinase activity // phosphorelay sensor kinase activity //
NCTC8325	SAOUHSC_00762=SAOUHSC_00762	-19.3205	6.55174e-05	9	protein_coding	E	NE	wecA, tagO, rfe; UDP-GlcNAc:undecaprenyl-phosphate/decaprenyl-phosphate GlcNAc-1-phosphate transferase [EC:2.7.8.33 2.7.8.35]	O-Antigen repeat unit biosynthesis, Metabolic pathways	UDP-N-acetylglucosamineundecaprenyl-phosphate N-acetylglucosaminephosphotransferase	// cell wall organization // cell wall macromolecule biosynthetic process // lipopolysaccharide biosynthetic process // plasma membrane // membrane // transferase activity // phosphotransferase activity, for other substituted phosphate groups // phospho-N-acetylmuramoyl-pentapeptide-transferase activity //
NCTC8325	SAOUHSC_00763=SAOUHSC_00763	-1.0079	0.359817	9	protein_coding	NE	NE			YigZ family protein	// regulation of translational initiation // negative regulation of protein phosphorylation // positive regulation of translational initiation in response to starvation // GCN2-mediated signaling // negative regulation of protein kinase activity // polysome // ribosome binding // protein kinase inhibitor activity // polysome binding //
NCTC8325	SAOUHSC_00764=SAOUHSC_00764	-1.84745	0.179839	4	protein_coding	NE	NE			fatty acid kinase FakAB1	// // // lipid binding //
NCTC8325	SAOUHSC_00765=SAOUHSC_00765	5.48147	0.000453541	11	protein_coding	NE	NE	comFA; competence protein ComFA		comF operon protein 1	// DNA recombination // double-strand break repair // DNA replication initiation // DNA unwinding involved in DNA replication // // 3'-5' DNA helicase activity // hydrolase activity // ATP binding // DNA binding //
NCTC8325	SAOUHSC_00766=SAOUHSC_00766	1.6372	0.382247	7	protein_coding	NE	NE	comFC; competence protein ComFC		comF operon protein C	// nucleoside metabolic process // // hypoxanthine phosphoribosyltransferase activity // guanine phosphoribosyltransferase activity //
NCTC8325	SAOUHSC_00767=SAOUHSC_00767	-1.47735	0.288755	9	protein_coding	NE	NE			ribosome hibernation promotion factor	// negative regulation of translational elongation // primary metabolic process // regulation of translation // cytosolic small ribosomal subunit // cytoplasm // ribosomal small subunit binding // ribosome binding //
NCTC8325	SAOUHSC_00769=secA	-8.78361	0.044501	13	protein_coding	E	E	secA; preprotein translocase subunit SecA [EC:7.4.2.8]	Quorum sensing, Protein export, Bacterial secretion system	protein translocation ATPase SecA	// intracellular protein transmembrane transport // protein transport by the Sec complex // protein import // protein transport // intracellular protein transport // protein targeting // cell envelope Sec protein transport complex // membrane // plasma membrane // cytosol // cytoplasm // protein-exporting ATPase activity // metal ion binding // ABC-type protein transporter activity // ATP binding…
NCTC8325	SAOUHSC_00770=SAOUHSC_00770	-0.770069	0.494785	2	protein_coding	NE	NE			hypothetical protein	// // // //
NCTC8325	SAOUHSC_00771=SAOUHSC_00771	0.968719	0.306737	10	protein_coding	E	E	prfB; peptide chain release factor 2		peptide chain release factor 2	// translational termination // translation // cytoplasm // translation release factor activity, codon specific // translation release factor activity //
NCTC8325	SAOUHSC_00772=SAOUHSC_00772		1	0	protein_coding	NE	NE			hypothetical protein	// // // //
NCTC8325	SAOUHSC_00773=SAOUHSC_00773	1.94507	0.443966	15	protein_coding	NE	NE			LysM domain-containing protein	// cell wall organization // defense response to bacterium // cytolysis // metabolic process // // hydrolase activity // N-acetylmuramoyl-L-alanine amidase activity // catalytic activity //
NCTC8325	SAOUHSC_00774=SAOUHSC_00774	0.179919	0.388625	7	protein_coding	NE	NE	K07023; putative hydrolases of HD superfamily		hydrolase	// // // hydrolase activity // nucleotide binding // metal ion binding //
NCTC8325	SAOUHSC_00775=SAOUHSC_00775	-0.959345	0.5	5	protein_coding	NE	NE			protein CsbA	// // membrane // //
NCTC8325	SAOUHSC_00776=SAOUHSC_00776	0.312592	0.285534	16	protein_coding	NE	NE	uvrB; excinuclease ABC subunit B	Nucleotide excision repair	nucleotide excision repair protein UvrB	// nucleotide-excision repair // excinuclease repair complex // ATP hydrolysis activity // hydrolase activity // ATP binding // DNA binding //
NCTC8325	SAOUHSC_00778=SAOUHSC_00778	4.077	1	1	protein_coding	NE	E	K07481; transposase, IS5 family		hypothetical protein	// transposition // transposition, DNA-mediated // // transposase activity // DNA binding //
NCTC8325	SAOUHSC_00779=SAOUHSC_00779	-2.44396	0.10807	10	protein_coding	NE	NE	uvrB; excinuclease ABC subunit B	Nucleotide excision repair	nucleotide excision repair protein UvrB2	// nucleic acid phosphodiester bond hydrolysis // nucleotide-excision repair // DNA repair // excinuclease repair complex // ATP hydrolysis activity // ATP binding // nuclease activity // DNA binding //
NCTC8325	SAOUHSC_00780=uvrA	-0.295898	0.334726	37	protein_coding	NE	NE	uvrA; excinuclease ABC subunit A	Nucleotide excision repair	nucleotide excision repair protein UvrA	// nucleic acid phosphodiester bond hydrolysis // SOS response // cellular response to DNA damage stimulus // nucleotide-excision repair // DNA repair // excinuclease repair complex // cytoplasm // catalytic activity // metal ion binding // ATP hydrolysis activity // excinuclease ABC activity // zinc ion binding // ATP binding // nuclease activity // DNA binding // nucleotide binding //
NCTC8325	SAOUHSC_00781=SAOUHSC_00781	-8.14028	1.20984e-05	11	protein_coding	NE	NE	hprK, ptsK; HPr kinase/phosphorylase [EC:2.7.11.- 2.7.4.-]		HPr kinase/phosphorylase	// phosphorylation // metabolic process // protein phosphorylation // regulation of carbohydrate metabolic process // carbohydrate metabolic process // phosphorelay signal transduction system // cytosol // protein serine/threonine/tyrosine kinase activity // magnesium ion binding // metal ion binding // transferase activity // kinase activity // ATP binding // protein serine/threonine kinase acti…
NCTC8325	SAOUHSC_00782=SAOUHSC_00782	-2.90503	0.0246748	13	protein_coding	NE	NE	lgt, umpA; phosphatidylglycerol---prolipoprotein diacylglyceryl transferase [EC:2.5.1.145]		prolipoprotein diacylglyceryl transferase	// protein phosphopantetheinylation // lipoprotein biosynthetic process // membrane // plasma membrane // phosphatidylglycerol-prolipoprotein diacylglyceryl transferase activity // transferase activity //
NCTC8325	SAOUHSC_00783=SAOUHSC_00783	-1.70932	0.197542	11	protein_coding	NE	NE	yvoF; heptaprenylglycerol acetyltransferase [EC:2.3.1.-]	Glycerophospholipid metabolism	acetyltransferase	// // // transferase activity //
NCTC8325	SAOUHSC_00784=SAOUHSC_00784	1.9713	0.244663	11	protein_coding	NE	NE			hypothetical protein	// // // //
NCTC8325	SAOUHSC_00785=SAOUHSC_00785	5.66188	0.293168	8	protein_coding	E	E	trxB, TRR; thioredoxin reductase (NADPH) [EC:1.8.1.9]	Selenocompound metabolism	thioredoxin reductase	// cell redox homeostasis // removal of superoxide radicals // cytoplasm // oxidoreductase activity // thioredoxin-disulfide reductase activity //
NCTC8325	SAOUHSC_00786=SAOUHSC_00786	4.73177	0.498475	4	protein_coding	NE	NE			N/A	N/A
NCTC8325	SAOUHSC_00787=SAOUHSC_00787	-11.4555	0.000994272	6	protein_coding	NE	NE	rapZ; RNase adapter protein RapZ		Nucleotide-binding protein SAOUHSC_00787	// // // GTP binding // ATP binding // nucleotide binding //
NCTC8325	SAOUHSC_00788=SAOUHSC_00788	-12.9291	0.000479723	11	protein_coding	E	E			YvcK family protein	// regulation of cell shape // cytoplasm // LPPG:FO 2-phospho-L-lactate transferase activity //
NCTC8325	SAOUHSC_00789=SAOUHSC_00789	-3.77888	0.0290601	5	protein_coding	NE	NE	whiA; cell division protein WhiA		Putative sporulation transcription regulator WhiA	// cell division // cell cycle // regulation of sporulation // // DNA binding //
NCTC8325	SAOUHSC_00790=clpP	-4.04745	0.344439	6	protein_coding	NE	NE	clpP, CLPP; ATP-dependent Clp protease, protease subunit [EC:3.4.21.92]		ATP-dependent Clp protease proteolytic subunit	// protein quality control for misfolded or incompletely synthesized proteins // proteolysis // endopeptidase Clp complex // cytoplasm // ATPase binding // ATP-dependent peptidase activity // hydrolase activity // serine-type peptidase activity // peptidase activity // serine-type endopeptidase activity //
NCTC8325	SAOUHSC_00792=SAOUHSC_00792	-1.71575	0.0864707	10	protein_coding	NE	NE	K07071; uncharacterized protein		Epimerase family protein SAOUHSC_00792	// // // catalytic activity //
NCTC8325	SAOUHSC_00793=SAOUHSC_00793	0.401468	0.485519	10	protein_coding	NE	NE			DUF4887 domain-containing protein	// // membrane // //
NCTC8325	SAOUHSC_00794=SAOUHSC_00794	-4.89085	0.0153367	13	protein_coding	NE	NE	cggR; central glycolytic genes regulator		glycolytic operon regulator	// // // carbohydrate binding //
NCTC8325	SAOUHSC_00795=SAOUHSC_00795	-7.74575	0.0290072	10	protein_coding	E	E	GAPDH, gapA; glyceraldehyde 3-phosphate dehydrogenase [EC:1.2.1.12]	Glycolysis / Gluconeogenesis, Metabolic pathways, Biosynthesis of secondary metabolites, Microbial metabolism in diverse environments, Carbon metabolism, Biosynthesis of amino acids	glyceraldehyde-3-phosphate dehydrogenase	// glucose metabolic process // // glyceraldehyde-3-phosphate dehydrogenase (NAD+) (phosphorylating) activity // nucleotide binding // NAD binding // NADP binding // oxidoreductase activity, acting on the aldehyde or oxo group of donors, NAD or NADP as acceptor // oxidoreductase activity //
NCTC8325	SAOUHSC_00796=pgk	-5.09911	0.15262	11	protein_coding	E	E	PGK, pgk; phosphoglycerate kinase [EC:2.7.2.3]	Glycolysis / Gluconeogenesis, Metabolic pathways, Biosynthesis of secondary metabolites, Microbial metabolism in diverse environments, Carbon metabolism, Biosynthesis of amino acids	phosphoglycerate kinase	// positive regulation of oxidative phosphorylation // gluconeogenesis // phosphorylation // glycolytic process // cytosol // cytoplasm // ADP binding // transferase activity // kinase activity // ATP binding // phosphoglycerate kinase activity // nucleotide binding //
NCTC8325	SAOUHSC_00797=tpiA	-9.00775	0.000390429	7	protein_coding	E	E	TPI, tpiA; triosephosphate isomerase (TIM) [EC:5.3.1.1]	Glycolysis / Gluconeogenesis, Fructose and mannose metabolism, Inositol phosphate metabolism, Metabolic pathways, Biosynthesis of secondary metabolites, Microbial metabolism in diverse environments, Carbon metabolism, Biosynthesis of amino acids	triosephosphate isomerase	// glyceraldehyde-3-phosphate biosynthetic process // glycerol catabolic process // glycolytic process // gluconeogenesis // cytosol // cytoplasm // isomerase activity // triose-phosphate isomerase activity // catalytic activity //
NCTC8325	SAOUHSC_00798=SAOUHSC_00798	0.0227059	0.193858	23	protein_coding	NE	E	gpmI; 2,3-bisphosphoglycerate-independent phosphoglycerate mutase [EC:5.4.2.12]	Glycolysis / Gluconeogenesis, Glycine, serine and threonine metabolism, Methane metabolism, Metabolic pathways, Biosynthesis of secondary metabolites, Microbial metabolism in diverse environments, Carbon metabolism, Biosynthesis of amino acids	2,3-bisphosphoglycerate-independent phosphoglycerate mutase	// cellular carbohydrate metabolic process // glycolytic process // glucose catabolic process // cytosol // cytoplasm // metal ion binding // 2,3-bisphosphoglycerate-independent phosphoglycerate mutase activity // manganese ion binding // isomerase activity // phosphoglycerate mutase activity // catalytic activity //
NCTC8325	SAOUHSC_00799=eno	-6.31778	0.0789552	10	protein_coding	E	E	ENO, eno; enolase [EC:4.2.1.11]	Glycolysis / Gluconeogenesis, Methane metabolism, Metabolic pathways, Biosynthesis of secondary metabolites, Microbial metabolism in diverse environments, Carbon metabolism, Biosynthesis of amino acids, RNA degradation	phosphopyruvate hydratase/laminin binding protein	// regulation of vacuole fusion, non-autophagic // glycolytic process // cell surface // cytoplasm // extracellular region // phosphopyruvate hydratase complex // metal ion binding // laminin binding // lyase activity // collagen binding // protein binding // phosphopyruvate hydratase activity // magnesium ion binding //
NCTC8325	SAOUHSC_00800=SAOUHSC_00800	2.78599	0.455602	2	protein_coding	NE	NE			hypothetical protein	// // membrane // //
NCTC8325	SAOUHSC_00801=secG	-2.49692	0.498475	2	protein_coding	NE	NE	secG; preprotein translocase subunit SecG	Quorum sensing, Protein export, Bacterial secretion system	SecYEG translocon	// intracellular protein transmembrane transport // protein transport by the Sec complex // protein transport // protein secretion // membrane // plasma membrane // protein-transporting ATPase activity //
NCTC8325	SAOUHSC_00802=SAOUHSC_00802	-4.29565	0.0467775	6	protein_coding	NE	NE	yvaK; carboxylesterase [EC:3.1.1.1]		carboxylesterase	// lipid metabolic process // membrane // methyl indole-3-acetate esterase activity // carboxylic ester hydrolase activity // hydrolase activity // lipase activity //
NCTC8325	SAOUHSC_00803=SAOUHSC_00803	-3.72578	0.0186082	26	protein_coding	E	NE	rnr, vacB; ribonuclease R [EC:3.1.13.1]	RNA degradation	ribonuclease R	// RNA phosphodiester bond hydrolysis, exonucleolytic // RNA phosphodiester bond hydrolysis // nucleic acid phosphodiester bond hydrolysis // RNA metabolic process // cytosol // cytoplasm // hydrolase activity // exoribonuclease II activity // ribonuclease activity // exonuclease activity // nuclease activity // RNA binding // nucleic acid binding //
NCTC8325	SAOUHSC_00804=smpB	-2.98811	0.162585	5	protein_coding	E	E	smpB; SsrA-binding protein		SsrA-binding protein	// trans-translation-dependent protein tagging // trans-translation // cytosol // cytoplasm // RNA binding //
NCTC8325	SAOUHSC_00806=SAOUHSC_00806	0.00561191	0.350533	5	protein_coding	NE	NE			hypothetical protein	// // // //
NCTC8325	SAOUHSC_00807=SAOUHSC_00807	-0.435469	0.5	5	protein_coding	NE	NE			hypothetical protein	// // // //
NCTC8325	SAOUHSC_00808=SAOUHSC_00808	0.593405	0.322091	6	protein_coding	NE	NE			DUF5067 domain-containing protein	// // // //
NCTC8325	SAOUHSC_00809=SAOUHSC_00809	-11.1761	1	1	protein_coding	NE	NE			hypothetical protein	// // // //
NCTC8325	SAOUHSC_00810=SAOUHSC_00810	-0.951653	0.360294	3	protein_coding	NE	NE			hypothetical protein	// // membrane // //
NCTC8325	SAOUHSC_00811=SAOUHSC_00811	2.03146	0.167568	8	protein_coding	NE	NE			N-acetyltransferase	// // // acetyltransferase activity // acyltransferase activity, transferring groups other than amino-acyl groups // N-acetyltransferase activity //
NCTC8325	SAOUHSC_00812=SAOUHSC_00812	-0.520656	0.411421	49	protein_coding	NE	NE	clfA; clumping factor A	Staphylococcus aureus infection	clumping factor A	// aggregation of unicellular organisms // cell adhesion // cell wall // extracellular region // fibrinogen binding // fibronectin binding //
NCTC8325	SAOUHSC_00816=SAOUHSC_00816	0.718164	0.268729	20	protein_coding	NE	NE			extracellular matrix and plasma binding protein	// // cell surface // //
NCTC8325	SAOUHSC_00817=SAOUHSC_00817	2.34856	0.0555046	2	protein_coding	NE	NE			fibrinogen-binding protein	// // // //
NCTC8325	SAOUHSC_00818=SAOUHSC_00818	4.55298	0.0169471	3	protein_coding	NE	NE	nuc; micrococcal nuclease [EC:3.1.31.1]		thermonuclease	// nucleic acid phosphodiester bond hydrolysis // RNA catabolic process // membrane // cytoplasm // hydrolase activity // nuclease activity // nucleic acid binding //
NCTC8325	SAOUHSC_00819=SAOUHSC_00819	3.57522	0.498475	2	protein_coding	NE	NE	cspA; cold shock protein		cold-shock protein C	// negative regulation of termination of DNA-templated transcription // transcription antitermination // regulation of gene expression // cytosol // cytoplasm // RNA binding // transcription antitermination factor activity, RNA binding // nucleic acid binding //
NCTC8325	SAOUHSC_00820=SAOUHSC_00820	-0.299999	0.388625	7	protein_coding	NE	NE			hypothetical protein	// // // //
NCTC8325	SAOUHSC_00821=SAOUHSC_00821	0.766056	1	1	protein_coding	NE	NE			hypothetical protein	// // // //
NCTC8325	SAOUHSC_00822=SAOUHSC_00822	4.35419	0.0578026	10	protein_coding	NE	NE			hypothetical protein	// // // //
NCTC8325	SAOUHSC_00823=SAOUHSC_00823	16.8592	1	1	protein_coding	NE	NE			hypothetical protein	// // membrane // //
NCTC8325	SAOUHSC_00824=SAOUHSC_00824	3.06829	0.158211	4	protein_coding	NE	NE			hypothetical protein	// // membrane // //
NCTC8325	SAOUHSC_00825=SAOUHSC_00825	-3.23332	0.138761	4	protein_coding	NE	NE			hypothetical protein	// // // //
NCTC8325	SAOUHSC_00826=SAOUHSC_00826	2.16243	0.0516222	2	protein_coding	NE	NE			hypothetical protein	// // // //
NCTC8325	SAOUHSC_00827=SAOUHSC_00827	0.982512	0.357666	6	protein_coding	NE	NE			histidine phosphatase family protein	// // cytoplasm // phosphatase activity // intramolecular transferase activity, phosphotransferases //
NCTC8325	SAOUHSC_00828=SAOUHSC_00828	2.31584	0.0199425	8	protein_coding	NE	NE	lysE, argO; L-lysine exporter family protein LysE/ArgO		hypothetical protein	// amino acid transmembrane transport // L-arginine transmembrane transport // amino acid transport // membrane // plasma membrane // amino acid transmembrane transporter activity // L-arginine transmembrane transporter activity //
NCTC8325	SAOUHSC_00830=SAOUHSC_00830	-2.68129	0.172756	4	protein_coding	NE	NE			N-acetyltransferase	// // // acetyltransferase activity // N-acetyltransferase activity //
NCTC8325	SAOUHSC_00831=SAOUHSC_00831	-0.157756	0.459063	5	protein_coding	NE	NE	osmC, ohr; lipoyl-dependent peroxiredoxin [EC:1.11.1.28]		Organic hydroperoxide resistance protein-like	// response to oxidative stress // // //
NCTC8325	SAOUHSC_00832=SAOUHSC_00832	-3.02832	0.134561	5	protein_coding	NE	E	aroD; 3-dehydroquinate dehydratase I [EC:4.2.1.10]	Phenylalanine, tyrosine and tryptophan biosynthesis, Metabolic pathways, Biosynthesis of secondary metabolites, Biosynthesis of amino acids	3-dehydroquinase	// 3,4-dihydroxybenzoate biosynthetic process // chorismate biosynthetic process // aromatic amino acid family biosynthetic process // amino acid biosynthetic process // // lyase activity // 3-dehydroquinate dehydratase activity // catalytic activity //
NCTC8325	SAOUHSC_00833=SAOUHSC_00833	-7.67339	0.281846	3	protein_coding	NE	NE			nitroreductase	// // // oxidoreductase activity //
NCTC8325	SAOUHSC_00834=SAOUHSC_00834	0.893769	0.388537	10	protein_coding	NE	NE			thioredoxin	// cell redox homeostasis // cellular response to oxidative stress // cytoplasm // cytosol // oxidoreductase activity // protein-disulfide reductase (NAD(P)) activity // oxidoreductase activity, acting on a sulfur group of donors, disulfide as acceptor // protein-disulfide reductase activity // thioredoxin-disulfide reductase activity //
NCTC8325	SAOUHSC_00835=SAOUHSC_00835	-1.64087	0.316298	3	protein_coding	NE	NE			arsenate reductase	// // cytosol // //
NCTC8325	SAOUHSC_00836=SAOUHSC_00836	3.82947	0.106477	4	protein_coding	NE	NE	gcvH, GCSH; glycine cleavage system H protein	Glycine, serine and threonine metabolism, Glyoxylate and dicarboxylate metabolism, Metabolic pathways, Biosynthesis of secondary metabolites, Carbon metabolism	glycine cleavage complex	// protein lipoylation // glycine decarboxylation via glycine cleavage system // cytoplasm // cytosol // glycine cleavage complex // //
NCTC8325	SAOUHSC_00837=SAOUHSC_00837		1	0	protein_coding	NE	NE			hypothetical protein	// // // //
NCTC8325	SAOUHSC_00838=SAOUHSC_00838	1.7036	0.125038	13	protein_coding	NE	NE			hypothetical protein	// // // //
NCTC8325	SAOUHSC_00839=SAOUHSC_00839	-2.67054	0.475787	4	protein_coding	NE	NE			N/A	N/A
NCTC8325	SAOUHSC_00840=SAOUHSC_00840	-0.769531	0.494785	6	protein_coding	NE	NE	yusF; toprim domain protein		topiosmerase	// // // //
NCTC8325	SAOUHSC_00841=SAOUHSC_00841	3.27237	0.044501	2	protein_coding	NE	NE			thiol reductase thioredoxin	// cell redox homeostasis // cellular response to oxidative stress // cytosol // protein-disulfide reductase (NAD(P)) activity // oxidoreductase activity, acting on a sulfur group of donors, disulfide as acceptor // protein-disulfide reductase activity // thioredoxin-disulfide reductase activity //
NCTC8325	SAOUHSC_00842=SAOUHSC_00842	-0.551828	0.374423	15	protein_coding	NE	NE	metN; D-methionine transport system ATP-binding protein	ABC transporters	putative methionine ABC transporter MetNPQ1	// D-methionine transport // amino acid transmembrane transport // amino acid transport // membrane // plasma membrane // ABC-type D-methionine transporter activity // ABC-type amino acid transporter activity // ATP hydrolysis activity // ATP binding // nucleotide binding // transporter activity //
NCTC8325	SAOUHSC_00843=SAOUHSC_00843	-3.5031	0.0153478	10	protein_coding	NE	NE	metI; D-methionine transport system permease protein	ABC transporters	putative methionine ABC transporter MetNPQ1	// nickel cation transport // amino acid transport // transmembrane transport // D-methionine transport // membrane // plasma membrane // transporter activity //
NCTC8325	SAOUHSC_00844=SAOUHSC_00844	2.54141	0.016949	8	protein_coding	NE	NE	metQ; D-methionine transport system substrate-binding protein	ABC transporters	putative methionine ABC transporter MetNPQ1	// // membrane // transporter activity //
NCTC8325	SAOUHSC_00845=SAOUHSC_00845	-0.691239	1	1	protein_coding	NE	NE			CsbD family protein	// // // //
NCTC8325	SAOUHSC_00846=SAOUHSC_00846	2.17683	0.407073	13	protein_coding	NE	NE	K08974; putative membrane protein		DUF368 domain-containing protein	// // membrane // //
NCTC8325	SAOUHSC_00847=SAOUHSC_00847	-10.6579	0.0169471	3	protein_coding	E	NE	sufC; Fe-S cluster assembly ATP-binding protein		Fe-S cluster biosynthesis protein SufC	// // // ATP hydrolysis activity // ATP binding // nucleotide binding //
NCTC8325	SAOUHSC_00848=SAOUHSC_00848	-8.34285	0.333268	7	protein_coding	E	E	sufD; Fe-S cluster assembly protein SufD		Fe-S cluster biosynthesis protein SufD	// iron-sulfur cluster assembly // // //
NCTC8325	SAOUHSC_00849=SAOUHSC_00849	-8.44884	0.00205929	17	protein_coding	E	E	sufS; cysteine desulfurase / selenocysteine lyase [EC:2.8.1.7 4.4.1.16]	Selenocompound metabolism, Metabolic pathways	L-cysteine desulfurase	// cysteine metabolic process // // cysteine desulfurase activity // pyridoxal phosphate binding // transferase activity // transaminase activity // catalytic activity //
NCTC8325	SAOUHSC_00850=SAOUHSC_00850	-11.1423	0.00657639	7	protein_coding	NE	E	iscU, nifU; nitrogen fixation protein NifU and related proteins		Fe-S cluster biosynthesis protein SufU	// protein maturation by iron-sulfur cluster transfer // iron-sulfur cluster assembly // cellular iron ion homeostasis // cytoplasm // 4 iron, 4 sulfur cluster binding // 2 iron, 2 sulfur cluster binding // iron-sulfur cluster binding // iron-sulfur transferase activity // ferrous iron binding // iron ion binding //
NCTC8325	SAOUHSC_00851=SAOUHSC_00851	-10.3406	1.81038e-05	15	protein_coding	E	E	sufB; Fe-S cluster assembly protein SufB		Fe-S cluster biosynthesis protein SufB	// iron-sulfur cluster assembly // // //
NCTC8325	SAOUHSC_00852=SAOUHSC_00852		1	0	protein_coding	NE	NE			hypothetical protein	// // // //
NCTC8325	SAOUHSC_00853=SAOUHSC_00853	-3.781	0.123915	5	protein_coding	NE	NE			hypothetical protein	// // membrane // //
NCTC8325	SAOUHSC_00854=SAOUHSC_00854	-1.16837	0.240021	9	protein_coding	NE	NE			hypothetical protein	// // membrane // plasma membrane // //
NCTC8325	SAOUHSC_00855=SAOUHSC_00855	-1.57544	0.242174	20	protein_coding	NE	NE	ncd2, npd; nitronate monooxygenase [EC:1.13.12.16]	Nitrogen metabolism, Metabolic pathways	puative nitronate monooxygenase	// response to toxic substance // // nucleotide binding // nitronate monooxygenase activity // oxidoreductase activity // monooxygenase activity // catalytic activity //
NCTC8325	SAOUHSC_00857=SAOUHSC_00857	-2.355	0.498475	6	protein_coding	NE	NE			hypothetical protein	// // // //
NCTC8325	SAOUHSC_00858=SAOUHSC_00858	1.03061	0.268729	11	protein_coding	NE	NE			hypothetical protein	// // // //
NCTC8325	SAOUHSC_00859=SAOUHSC_00859	2.98539	0.0747933	9	protein_coding	NE	NE	K07090; uncharacterized protein		putative transporter	// // membrane // plasma membrane // transporter activity //
NCTC8325	SAOUHSC_00860=SAOUHSC_00860	0.863006	0.449325	16	protein_coding	NE	NE			5-nucleotidase family protein	// dephosphorylation // nucleotide catabolic process // outer membrane-bounded periplasmic space // UDP-sugar diphosphatase activity // 5'-nucleotidase activity // hydrolase activity // nucleotide binding //
NCTC8325	SAOUHSC_00861=SAOUHSC_00861	-0.178716	0.344439	13	protein_coding	NE	NE	lipA, LIAS, LIP1, LIP5; lipoyl synthase [EC:2.8.1.8]	Lipoic acid metabolism, Metabolic pathways, Biosynthesis of cofactors	lipoyl synthase	// protein lipoylation // lipoate biosynthetic process // mitochondrion // cytoplasm // sulfurtransferase activity // 4 iron, 4 sulfur cluster binding // iron-sulfur cluster binding // metal ion binding // lipoate synthase activity // transferase activity // catalytic activity //
NCTC8325	SAOUHSC_00862=SAOUHSC_00862	20.2891	0.044501	2	protein_coding	NE	NE			hypothetical protein	// // // //
NCTC8325	SAOUHSC_00863=SAOUHSC_00863	7.13689	1	1	protein_coding	NE	NE			hypothetical protein	// // // //
NCTC8325	SAOUHSC_00864=SAOUHSC_00864	0.615872	0.494785	6	protein_coding	NE	NE			hypothetical protein	// RNA phosphodiester bond hydrolysis // nucleic acid phosphodiester bond hydrolysis // toxin-antitoxin complex // ribonuclease activity // nuclease activity // hydrolase activity //
NCTC8325	SAOUHSC_00865=SAOUHSC_00865	2.80068	0.0400346	15	protein_coding	NE	NE			Acid sugar phosphatase	// dephosphorylation // // phosphatase activity // metal ion binding // hydrolase activity //
NCTC8325	SAOUHSC_00866=SAOUHSC_00866	-1.69048	0.498475	10	protein_coding	NE	NE	gyaR, GOR1; glyoxylate reductase [EC:1.1.1.26]	Glyoxylate and dicarboxylate metabolism, Metabolic pathways, Biosynthesis of secondary metabolites, Microbial metabolism in diverse environments	D-isomer specific 2-hydroxyacid dehydrogenase NAD binding domain-containing protein	// // cytosol // oxidoreductase activity, acting on CH-OH group of donors // NAD binding // glyoxylate reductase (NADP+) activity // hydroxypyruvate reductase activity // oxidoreductase activity, acting on the CH-OH group of donors, NAD or NADP as acceptor // oxidoreductase activity //
NCTC8325	SAOUHSC_00867=SAOUHSC_00867	0	1	0	protein_coding	NE	NE			hypothetical protein	// // // //
NCTC8325	SAOUHSC_00868=SAOUHSC_00868		1	0	protein_coding	E	E			D-Ala-teichoic acid biosynthesis protein	// // membrane // //
NCTC8325	SAOUHSC_00869=SAOUHSC_00869	-10.0283	6.0191e-06	12	protein_coding	E	E	dltA; D-alanine--poly(phosphoribitol) ligase subunit 1 [EC:6.1.1.13]	D-Alanine metabolism, Metabolic pathways, Cationic antimicrobial peptide (CAMP) resistance, Two-component system, Staphylococcus aureus infection	D-alanine--poly(phosphoribitol) ligase subunit 1	// lipoteichoic acid biosynthetic process // cytoplasm // D-alanine [D-alanyl carrier protein] ligase activity // ligase activity // ATP binding // nucleotide binding //
NCTC8325	SAOUHSC_00870=SAOUHSC_00870	-8.28671	0.000994272	6	protein_coding	NE	E	dltB; membrane protein involved in D-alanine export	Cationic antimicrobial peptide (CAMP) resistance, Two-component system, Staphylococcus aureus infection	D-alanine transfer protein DltB	// lipoteichoic acid biosynthetic process // plasma membrane // membrane // transferase activity // acyltransferase activity //
NCTC8325	SAOUHSC_00871=SAOUHSC_00871		1	0	protein_coding	E	E	dltC; D-alanine--poly(phosphoribitol) ligase subunit 2 [EC:6.1.1.13]	D-Alanine metabolism, Metabolic pathways, Cationic antimicrobial peptide (CAMP) resistance, Two-component system, Staphylococcus aureus infection	D-alanine--poly(phosphoribitol) ligase subunit 2	// cell wall organization // teichoic acid D-alanylation // lipoteichoic acid biosynthetic process // teichoic acid biosynthetic process // cytoplasm // D-alanyl carrier activity //
NCTC8325	SAOUHSC_00872=SAOUHSC_00872	-6.12885	0.0150126	10	protein_coding	NE	E	dltD; D-alanine transfer protein	Cationic antimicrobial peptide (CAMP) resistance, Two-component system, Staphylococcus aureus infection	D-alanine carrier protein:PG D-alanyltransferase	// lipoteichoic acid biosynthetic process // membrane // plasma membrane // //
NCTC8325	SAOUHSC_00873=SAOUHSC_00873	-0.00421323	0.490032	6	protein_coding	NE	NE			Fe-S cluster carrier	// protein maturation by iron-sulfur cluster transfer // iron-sulfur cluster assembly // cytoplasm // 4 iron, 4 sulfur cluster binding // iron-sulfur cluster binding // iron ion binding //
NCTC8325	SAOUHSC_00874=SAOUHSC_00874	-1.71964	0.179839	4	protein_coding	NE	NE			disulfide oxidoreductase	// // // //
NCTC8325	SAOUHSC_00875=SAOUHSC_00875	-0.30923	0.368805	27	protein_coding	NE	NE			NADH dehydrogenase	// NADH oxidation // // NADH dehydrogenase activity // oxidoreductase activity //
NCTC8325	SAOUHSC_00876=SAOUHSC_00876	-6.00029	0.0578026	5	protein_coding	NE	NE			hypothetical protein	// // // //
NCTC8325	SAOUHSC_00877=SAOUHSC_00877	-0.275956	0.467867	6	protein_coding	NE	NE	iscA; iron-sulfur cluster assembly protein		iron-sulfur cluster assembly accessory protein	// iron-sulfur cluster assembly // protein maturation by iron-sulfur cluster transfer // cytoplasm // 2 iron, 2 sulfur cluster binding // iron-sulfur cluster binding // structural molecule activity //
NCTC8325	SAOUHSC_00878=SAOUHSC_00878	-2.93493	0.0386816	14	protein_coding	NE	NE	ndh; NADH:ubiquinone reductase (H+-translocating) [EC:7.1.1.2]	Oxidative phosphorylation	NADH:menaquinone oxidoreductase	// aerobic electron transport chain // membrane // plasma membrane // NADH dehydrogenase (quinone) activity // oxidoreductase activity // NAD(P)H dehydrogenase (quinone) activity //
NCTC8325	SAOUHSC_00879=SAOUHSC_00879	-0.305578	0.37351	23	protein_coding	NE	NE	CARP, pepA; leucyl aminopeptidase [EC:3.4.11.1]	Glutathione metabolism, Metabolic pathways	cytosol aminopeptidase	// protein metabolic process // proteolysis // cytoplasm // metal ion binding // metalloaminopeptidase activity // manganese ion binding // hydrolase activity // peptidase activity // aminopeptidase activity //
NCTC8325	SAOUHSC_00880=SAOUHSC_00880	-1.89475	0.0806667	14	protein_coding	NE	NE	yuiF; putative amino acid transporter		putative Na<sup>+</sup>:H<sup>+</sup> antiporter	// // plasma membrane // membrane // transporter activity //
NCTC8325	SAOUHSC_00881=SAOUHSC_00881	-6.64507	0.000994272	6	protein_coding	NE	NE			thioesterase	// // cytosol // 1,4-dihydroxy-2-naphthoyl-CoA thioesterase activity // CoA hydrolase activity //
NCTC8325	SAOUHSC_00882=SAOUHSC_00882	-0.186566	0.40771	21	protein_coding	NE	NE			pyridine nucleotide-disulfide oxidoreductase	// cellular biosynthetic process // organonitrogen compound biosynthetic process // // oxidoreductase activity //
NCTC8325	SAOUHSC_00883=SAOUHSC_00883	-5.45353	0.0169471	3	protein_coding	NE	NE	mnhG, mrpG; multicomponent Na+:H+ antiporter subunit G		multisubunit Na<sup>+</sup>:H<sup>+</sup> antiporter 1	// sodium ion transmembrane transport // proton transmembrane transport // inorganic cation transmembrane transport // sodium ion transport // ion transport // membrane // plasma membrane // sodium:proton antiporter activity // antiporter activity // monovalent cation:proton antiporter activity // transporter activity //
NCTC8325	SAOUHSC_00884=SAOUHSC_00884	-9.36898	0.0169471	3	protein_coding	E	E	mnhF, mrpF; multicomponent Na+:H+ antiporter subunit F		multisubunit Na<sup>+</sup>:H<sup>+</sup> antiporter 1	// proton transmembrane transport // sodium ion transmembrane transport // ion transmembrane transport // sodium ion transport // ion transport // membrane // plasma membrane // sodium:proton antiporter activity // antiporter activity // ion transmembrane transporter activity // transporter activity //
NCTC8325	SAOUHSC_00885=SAOUHSC_00885	-12.8019	0.293168	3	protein_coding	NE	E	mnhE, mrpE; multicomponent Na+:H+ antiporter subunit E		multisubunit Na<sup>+</sup>:H<sup>+</sup> antiporter 1	// proton transmembrane transport // sodium ion transport // cation transport // ion transport // membrane // plasma membrane // antiporter activity // cation transmembrane transporter activity // transporter activity //
NCTC8325	SAOUHSC_00886=SAOUHSC_00886	-15.7713	0.00234654	9	protein_coding	E	E	mnhD, mrpD; multicomponent Na+:H+ antiporter subunit D		multisubunit Na<sup>+</sup>:H<sup>+</sup> antiporter 1	// proton transmembrane transport // anion transmembrane transport // potassium ion transmembrane transport // transmembrane transport // ATP synthesis coupled electron transport // sodium ion transport // cation transport // ion transport // membrane // plasma membrane // potassium:proton antiporter activity // antiporter activity // NADH dehydrogenase (ubiquinone) activity //
NCTC8325	SAOUHSC_00887=SAOUHSC_00887	-8.45918	1	1	protein_coding	E	E	mnhC, mrpC; multicomponent Na+:H+ antiporter subunit C		multisubunit Na<sup>+</sup>:H<sup>+</sup> antiporter 1	// proton transmembrane transport // cation transmembrane transport // transmembrane transport // sodium ion transport // cation transport // ion transport // membrane // plasma membrane // antiporter activity // cation transmembrane transporter activity // transporter activity //
NCTC8325	SAOUHSC_00888=SAOUHSC_00888	0.00540319	0.498475	2	protein_coding	E	E	mnhB, mrpB; multicomponent Na+:H+ antiporter subunit B		multisubunit Na<sup>+</sup>:H<sup>+</sup> antiporter 1	// proton transmembrane transport // cation transmembrane transport // transmembrane transport // sodium ion transport // cation transport // ion transport // membrane // plasma membrane // antiporter activity // cation transmembrane transporter activity // transporter activity //
NCTC8325	SAOUHSC_00889=SAOUHSC_00889	-12.813	0.00755856	13	protein_coding	E	E	mnhA, mrpA; multicomponent Na+:H+ antiporter subunit A		multisubunit Na<sup>+</sup>:H<sup>+</sup> antiporter 1	// inorganic cation transmembrane transport // proton transmembrane transport // transmembrane transport // ATP synthesis coupled electron transport // cellular monovalent inorganic cation homeostasis // sodium ion transport // ion transport // membrane // plasma membrane // monovalent cation:proton antiporter activity // antiporter activity // NADH dehydrogenase (ubiquinone) activity // transpor…
NCTC8325	SAOUHSC_00890=SAOUHSC_00890	-0.56973	0.260112	6	protein_coding	NE	NE	kapB; kinase-associated protein B	Two-component system	kinase associated protein B family protein	// // // //
NCTC8325	SAOUHSC_00891=SAOUHSC_00891	-1.42747	0.226594	11	protein_coding	NE	NE	PPIB, ppiB; peptidyl-prolyl cis-trans isomerase B (cyclophilin B) [EC:5.2.1.8]		cyclophilin-type peptidyl-prolyl cis-trans isomerase	// protein peptidyl-prolyl isomerization // // isomerase activity // peptidyl-prolyl cis-trans isomerase activity //
NCTC8325	SAOUHSC_00892=SAOUHSC_00892	4.18936	0.0578026	5	protein_coding	E	NE			general stress protein	// translation // cytosolic small ribosomal subunit // RNA binding // structural constituent of ribosome // mRNA binding // nucleic acid binding //
NCTC8325	SAOUHSC_00893=SAOUHSC_00893	-2.66594	0.044501	18	protein_coding	NE	NE			FMN oxidoreductase	// // // oxidoreductase activity // FMN binding // catalytic activity //
NCTC8325	SAOUHSC_00894=rocD	0.75433	0.341988	19	protein_coding	NE	NE	rocD, OAT; ornithine--oxo-acid transaminase [EC:2.6.1.13]	Arginine and proline metabolism, Metabolic pathways, Biosynthesis of secondary metabolites	ornithine--oxo-acid transaminase	// L-proline biosynthetic process // amino acid biosynthetic process // proline biosynthetic process // cytoplasm // ornithine(lysine) transaminase activity // identical protein binding // pyridoxal phosphate binding // transferase activity // transaminase activity // ornithine-oxo-acid transaminase activity // catalytic activity //
NCTC8325	SAOUHSC_00895=SAOUHSC_00895	-0.60764	0.408919	20	protein_coding	NE	NE	gudB, rocG; glutamate dehydrogenase [EC:1.4.1.2]	Arginine biosynthesis, Alanine, aspartate and glutamate metabolism, Taurine and hypotaurine metabolism, Nitrogen metabolism, Metabolic pathways, Microbial metabolism in diverse environments	glutamate dehydrogenase	// carboxylic acid metabolic process // glutamate catabolic process // amino acid metabolic process // // glutamate dehydrogenase [NAD(P)+] activity // glutamate dehydrogenase (NAD+) activity // nucleotide binding // oxidoreductase activity, acting on the CH-NH2 group of donors, NAD or NADP as acceptor // oxidoreductase activity //
NCTC8325	SAOUHSC_00896=SAOUHSC_00896	1.61102	0.397681	12	protein_coding	NE	NE			N/A	N/A
NCTC8325	SAOUHSC_00897=SAOUHSC_00897	1.54677	0.283484	14	protein_coding	NE	NE	E3.1.4.46, glpQ, ugpQ; glycerophosphoryl diester phosphodiesterase [EC:3.1.4.46]	Glycerophospholipid metabolism	glycerophosphoryl diester phosphodiesterase	// lipid metabolic process // // phosphoric diester hydrolase activity //
NCTC8325	SAOUHSC_00898=SAOUHSC_00898	-2.1469	0.23705	15	protein_coding	NE	NE	argH, ASL; argininosuccinate lyase [EC:4.3.2.1]	Arginine biosynthesis, Alanine, aspartate and glutamate metabolism, Metabolic pathways, Biosynthesis of secondary metabolites, Biosynthesis of amino acids	argininosuccinate lyase	// arginine biosynthetic process via ornithine // amino acid biosynthetic process // arginine biosynthetic process // cytosol // cytoplasm // lyase activity // argininosuccinate lyase activity // catalytic activity //
NCTC8325	SAOUHSC_00899=SAOUHSC_00899	1.23087	0.360294	17	protein_coding	NE	NE	argG, ASS1; argininosuccinate synthase [EC:6.3.4.5]	Arginine biosynthesis, Alanine, aspartate and glutamate metabolism, Metabolic pathways, Biosynthesis of secondary metabolites, Biosynthesis of amino acids	argininosuccinate synthase	// amino acid biosynthetic process // arginine biosynthetic process // argininosuccinate metabolic process // urea cycle // cytoplasm // ligase activity // ATP binding // argininosuccinate synthase activity // nucleotide binding //
NCTC8325	SAOUHSC_00900=pgi	-12.0207	0.00234654	9	protein_coding	NE	E	GPI, pgi; glucose-6-phosphate isomerase [EC:5.3.1.9]	Glycolysis / Gluconeogenesis, Pentose phosphate pathway, Starch and sucrose metabolism, Amino sugar and nucleotide sugar metabolism, Metabolic pathways, Biosynthesis of secondary metabolites, Microbial metabolism in diverse environments, Carbon metabolism	glucose-6-phosphate isomerase	// carbohydrate derivative metabolic process // glucose 6-phosphate metabolic process // glycolytic process // gluconeogenesis // cytosol // cytoplasm // carbohydrate derivative binding // monosaccharide binding // intramolecular transferase activity // isomerase activity // glucose-6-phosphate isomerase activity //
NCTC8325	SAOUHSC_00901=SAOUHSC_00901	6.9398	0.0660707	8	protein_coding	NE	NE			TVP38/TMEM64 family protein	// // plasma membrane // membrane // //
NCTC8325	SAOUHSC_00902=SAOUHSC_00902	-5.63147	0.0145628	7	protein_coding	NE	NE	lepB; signal peptidase I [EC:3.4.21.89]	Protein export	signal peptidase IA	// signal peptide processing // proteolysis // plasma membrane // membrane // serine-type endopeptidase activity // hydrolase activity // serine-type peptidase activity // peptidase activity //
NCTC8325	SAOUHSC_00903=SAOUHSC_00903	-4.76531	0.278529	5	protein_coding	NE	E	lepB; signal peptidase I [EC:3.4.21.89]	Protein export	signal peptidase IB	// proteolysis // signal peptide processing // plasma membrane // membrane // serine-type endopeptidase activity // hydrolase activity // serine-type peptidase activity // peptidase activity //
NCTC8325	SAOUHSC_00904=SAOUHSC_00904	-18.2332	0.00657639	4	protein_coding	NE	E	addB; ATP-dependent helicase/nuclease subunit B [EC:3.1.-.- 3.6.4.12]		ATP-dependent helicase/nuclease	// recombinational repair // nucleic acid phosphodiester bond hydrolysis // DNA duplex unwinding // cellular response to DNA damage stimulus // DNA repair // double-strand break repair via homologous recombination // DNA helicase complex // cytosol // ATP hydrolysis activity // DNA helicase activity // 3'-5' DNA helicase activity // 5'-3' exonuclease activity // double-stranded DNA binding // 4 i…
NCTC8325	SAOUHSC_00905=SAOUHSC_00905	-18.9999	0.000532486	11	protein_coding	NE	E	addA; ATP-dependent helicase/nuclease subunit A [EC:3.1.-.- 3.6.4.12]		ATP-dependent helicase/nuclease	// recombinational repair // double-strand break repair via homologous recombination // nucleic acid phosphodiester bond hydrolysis // DNA duplex unwinding // cellular response to DNA damage stimulus // double-strand break repair // DNA repair // DNA helicase complex // cytosol // ATP hydrolysis activity // DNA helicase activity // 3'-5' DNA helicase activity // 3'-5' exonuclease activity // doub…
NCTC8325	SAOUHSC_00906=SAOUHSC_00906	-10.5534	0.138761	4	protein_coding	NE	NE			hypothetical protein	// // // acetylpyruvate hydrolase activity // hydrolase activity // metal ion binding // catalytic activity //
NCTC8325	SAOUHSC_00907=SAOUHSC_00907	7.95892	0.498475	2	protein_coding	NE	NE			hypothetical protein	// // membrane // plasma membrane // //
NCTC8325	SAOUHSC_00908=SAOUHSC_00908	-0.0619382	0.323095	21	protein_coding	NE	NE	cdr; CoA-disulfide reductase [EC:1.8.1.14]		coenzyme A disulfide reductase	// protein phosphopantetheinylation // cell redox homeostasis // // NADP binding // flavin adenine dinucleotide binding // CoA-disulfide reductase activity // oxidoreductase activity // protein disulfide isomerase activity //
NCTC8325	SAOUHSC_00909=SAOUHSC_00909	-0.440963	0.498475	9	protein_coding	NE	NE	ycsE, yitU, ywtE; 5-amino-6-(5-phospho-D-ribitylamino)uracil phosphatase [EC:3.1.3.104]	Riboflavin metabolism, Metabolic pathways, Biosynthesis of secondary metabolites, Biosynthesis of cofactors	phosphatase	// dephosphorylation // cytosol // phosphatase activity // magnesium ion binding // hydrolase activity //
NCTC8325	SAOUHSC_00910=SAOUHSC_00910	1.31957	0.465865	7	protein_coding	NE	NE			iron-sulfur cluster assembly factor	// // // //
NCTC8325	SAOUHSC_00911=SAOUHSC_00911	0.703756	0.336236	20	protein_coding	NE	NE			O-acetyltransferase	// cellular polysaccharide biosynthetic process // lipopolysaccharide biosynthetic process // membrane // acyltransferase activity // acyltransferase activity, transferring groups other than amino-acyl groups //
NCTC8325	SAOUHSC_00912=SAOUHSC_00912	-0.771753	0.0460613	34	protein_coding	NE	NE	clpB; ATP-dependent Clp protease ATP-binding subunit ClpB		ATP-dependent Clp protease ATP-binding subunit ClpB	// cellular response to heat // protein refolding // response to heat // proteolysis // cytoplasm // ATP hydrolysis activity // peptidase activity // ATP binding // nucleotide binding //
NCTC8325	SAOUHSC_00913=SAOUHSC_00913	3.1321	0.222758	8	protein_coding	NE	NE			LysR family transcriptional regulator	// DNA-templated transcription // regulation of DNA-templated transcription // // DNA binding // transcription cis-regulatory region binding // DNA-binding transcription factor activity //
NCTC8325	SAOUHSC_00914=SAOUHSC_00914	-5.3042	0.0649464	5	protein_coding	NE	NE	leuA, IMS; 2-isopropylmalate synthase [EC:2.3.3.13]	Valine, leucine and isoleucine biosynthesis, Pyruvate metabolism, Metabolic pathways, Biosynthesis of secondary metabolites, 2-Oxocarboxylic acid metabolism, Biosynthesis of amino acids	2-isopropylmalate synthase	// cellular biosynthetic process // oxoacid metabolic process // organonitrogen compound biosynthetic process // leucine biosynthetic process // carboxylic acid metabolic process // cytosol // acyltransferase activity, acyl groups converted into alkyl on transfer // acyltransferase activity // transferase activity // 2-isopropylmalate synthase activity // catalytic activity //
NCTC8325	SAOUHSC_00915=SAOUHSC_00915	2.56174	0.344505	7	protein_coding	NE	NE			hypothetical protein	// regulation of translational fidelity // tRNA threonylcarbamoyladenosine modification // cytoplasm // nucleotidyltransferase activity // double-stranded RNA binding // tRNA binding //
NCTC8325	SAOUHSC_00916=SAOUHSC_00916	-5.88213	0.122702	4	protein_coding	NE	NE			membrane protein	// // plasma membrane // membrane // //
NCTC8325	SAOUHSC_00917=SAOUHSC_00917	-0.12915	0.451301	6	protein_coding	NE	NE			phosphatidylethanolamine-binding protein	// // // //
NCTC8325	SAOUHSC_00919=SAOUHSC_00919	-3.34692	0.207847	3	protein_coding	NE	NE			DUF2929 domain-containing protein	// // membrane // //
NCTC8325	SAOUHSC_00920=SAOUHSC_00920	-7.74348	0.0528301	8	protein_coding	E	NE	fabH; 3-oxoacyl-[acyl-carrier-protein] synthase III [EC:2.3.1.180]	Fatty acid biosynthesis, Metabolic pathways, Fatty acid metabolism	3-oxoacyl-ACP synthase III	// metabolic process // fatty acid biosynthetic process // fatty acid metabolic process // lipid metabolic process // cytoplasm // beta-ketoacyl-acyl-carrier-protein synthase III activity // acyltransferase activity // transferase activity // 3-oxoacyl-[acyl-carrier-protein] synthase activity // catalytic activity //
NCTC8325	SAOUHSC_00921=SAOUHSC_00921	-10.0859	6.0191e-06	12	protein_coding	E	E	fabF, OXSM, CEM1; 3-oxoacyl-[acyl-carrier-protein] synthase II [EC:2.3.1.179]	Fatty acid biosynthesis, Biotin metabolism, Metabolic pathways, Fatty acid metabolism, Biosynthesis of cofactors	3-oxoacyl-[acyl-carrier-protein] synthase 2	// fatty acid metabolic process // lipid metabolic process // fatty acid biosynthetic process // cytosol // 3-oxoacyl-[acyl-carrier-protein] synthase activity // acyltransferase activity, transferring groups other than amino-acyl groups // acyltransferase activity // transferase activity //
NCTC8325	SAOUHSC_00922=SAOUHSC_00922	2.20013	1	1	protein_coding	NE	NE			membrane protein	// // membrane // //
NCTC8325	SAOUHSC_00923=SAOUHSC_00923	-0.315637	0.498475	14	protein_coding	NE	NE	oppB; oligopeptide transport system permease protein	beta-Lactam resistance, ABC transporters, Quorum sensing	oligopeptide ABC transporter	// nickel cation transport // transmembrane transport // membrane // plasma membrane // transmembrane transporter activity //
NCTC8325	SAOUHSC_00924=SAOUHSC_00924	3.20862	0.0986043	12	protein_coding	NE	NE	oppC; oligopeptide transport system permease protein	beta-Lactam resistance, ABC transporters, Quorum sensing	oligopeptide ABC transporter	// nickel cation transport // transmembrane transport // membrane // plasma membrane // //
NCTC8325	SAOUHSC_00925=SAOUHSC_00925	0.966376	0.389843	27	protein_coding	NE	NE	oppD; oligopeptide transport system ATP-binding protein	beta-Lactam resistance, ABC transporters, Quorum sensing	oligopeptide ABC transporter	// transmembrane transport // peptide transport // ATP-binding cassette (ABC) transporter complex, substrate-binding subunit-containing // plasma membrane // transmembrane transporter activity // ATP hydrolysis activity // ATP binding // nucleotide binding //
NCTC8325	SAOUHSC_00926=SAOUHSC_00926	-0.166894	0.348402	20	protein_coding	NE	NE	oppF; oligopeptide transport system ATP-binding protein	beta-Lactam resistance, ABC transporters, Quorum sensing	oligopeptide ABC transporter	// peptide transport // ATP-binding cassette (ABC) transporter complex, substrate-binding subunit-containing // ATP hydrolysis activity // ATP binding // nucleotide binding //
NCTC8325	SAOUHSC_00927=SAOUHSC_00927	0.605121	0.494458	23	protein_coding	NE	NE	oppA, mppA; oligopeptide transport system substrate-binding protein	beta-Lactam resistance, ABC transporters, Quorum sensing	oligopeptide ABC transporter	// anion transmembrane transport // transmembrane transport // peptide transport // cellular anatomical entity // outer membrane-bounded periplasmic space // periplasmic space // ATP-binding cassette (ABC) transporter complex // peptide transmembrane transporter activity //
NCTC8325	SAOUHSC_00928=SAOUHSC_00928	-2.1493	0.074517	20	protein_coding	NE	NE	ABC.PE.S; peptide/nickel transport system substrate-binding protein	Quorum sensing	putative peptide ABC transporter	// anion transmembrane transport // transmembrane transport // peptide transport // cellular anatomical entity // outer membrane-bounded periplasmic space // periplasmic space // ATP-binding cassette (ABC) transporter complex // peptide transmembrane transporter activity //
NCTC8325	SAOUHSC_00929=SAOUHSC_00929	-0.783138	0.215264	9	protein_coding	NE	NE	ddpD; peptide/nickel transport system ATP-binding protein	Quorum sensing	putative peptide ABC transporter	// peptide transport // ATP-binding cassette (ABC) transporter complex, substrate-binding subunit-containing // ATP hydrolysis activity // ATP binding // nucleotide binding //
NCTC8325	SAOUHSC_00930=SAOUHSC_00930	2.0946	0.411849	11	protein_coding	NE	NE	ddpF; peptide/nickel transport system ATP-binding protein	Quorum sensing	putative peptide ABC transporter	// peptide transport // ATP-binding cassette (ABC) transporter complex, substrate-binding subunit-containing // ATP hydrolysis activity // ATP binding // nucleotide binding //
NCTC8325	SAOUHSC_00931=SAOUHSC_00931	1.11913	0.142015	11	protein_coding	NE	NE	ABC.PE.P; peptide/nickel transport system permease protein	Quorum sensing	putative peptide ABC transporter	// nickel cation transport // transmembrane transport // membrane // plasma membrane // transmembrane transporter activity //
NCTC8325	SAOUHSC_00932=SAOUHSC_00932	2.71044	0.41726	11	protein_coding	NE	NE	ABC.PE.P1; peptide/nickel transport system permease protein	Quorum sensing	putative peptide ABC transporter	// nickel cation transport // transmembrane transport // membrane // plasma membrane // //
NCTC8325	SAOUHSC_00933=SAOUHSC_00933	-1.87501	0.494921	4	protein_coding	E	E	WARS, trpS; tryptophanyl-tRNA synthetase [EC:6.1.1.2]	Aminoacyl-tRNA biosynthesis	tryptophanyl-tRNA synthetase	// tryptophanyl-tRNA aminoacylation // tRNA aminoacylation for protein translation // translation // cytosol // cytoplasm // ligase activity // ATP binding // tryptophan-tRNA ligase activity // aminoacyl-tRNA ligase activity // nucleotide binding //
NCTC8325	SAOUHSC_00934=spxA	-3.48874	0.382247	7	protein_coding	E	NE	spxA; regulatory protein spx		transcriptional regulator Spx	// negative regulation of DNA-templated transcription // regulation of DNA-templated transcription // cytosol // cytoplasm // //
NCTC8325	SAOUHSC_00935=SAOUHSC_00935	1.08954	0.242174	7	protein_coding	NE	NE	mecA1_2; adapter protein MecA 1/2		adaptor protein MecA	// // // protein-macromolecule adaptor activity //
NCTC8325	SAOUHSC_00936=SAOUHSC_00936	-1.04212	0.273254	8	protein_coding	NE	NE	coiA; competence protein CoiA		transcription factor	// // // //
NCTC8325	SAOUHSC_00937=SAOUHSC_00937	3.35364	0.157876	17	protein_coding	NE	NE	pepF, pepB; oligoendopeptidase F [EC:3.4.24.-]		oligoendopeptidase F	// peptide metabolic process // proteolysis // signal peptide processing // cytosol // metal ion binding // hydrolase activity // metallopeptidase activity // peptidase activity // metalloendopeptidase activity //
NCTC8325	SAOUHSC_00938=SAOUHSC_00938	-6.21024	0.0578026	5	protein_coding	NE	NE			ClpXP adaptor protein YjbH	// // cytoplasm // //
NCTC8325	SAOUHSC_00939=SAOUHSC_00939	1.16656	0.498475	8	protein_coding	NE	NE	glbN; hemoglobin		hypothetical protein	// cellular oxidant detoxification // cell redox homeostasis // cellular response to oxidative stress // oxygen transport // cytoplasm // thioredoxin peroxidase activity // heme binding // oxygen binding //
NCTC8325	SAOUHSC_00940=SAOUHSC_00940	-2.3161	0.312496	7	protein_coding	NE	NE			adenylate cyclase	// // // //
NCTC8325	SAOUHSC_00941=SAOUHSC_00941	-3.89708	1	1	protein_coding	NE	NE			hypothetical protein	// // // //
NCTC8325	SAOUHSC_00942=SAOUHSC_00942	-9.00447	0.000994272	6	protein_coding	NE	NE	E2.7.6.5X; putative GTP pyrophosphokinase [EC:2.7.6.5]	Purine metabolism, Metabolic pathways	GTP pyrophosphokinase	// guanosine tetraphosphate biosynthetic process // response to starvation // phosphorylation // guanosine tetraphosphate metabolic process // plasma membrane // cell wall // kinase activity // guanosine-3',5'-bis(diphosphate) 3'-diphosphatase activity // GTP diphosphokinase activity //
NCTC8325	SAOUHSC_00943=ppnK	-12.6833	0.000390429	7	protein_coding	E	E	ppnK, NADK; NAD+ kinase [EC:2.7.1.23]	Nicotinate and nicotinamide metabolism, Metabolic pathways, Biosynthesis of cofactors	inorganic polyphosphate/ATP-NAD kinase	// NAD metabolic process // phosphorylation // NADP biosynthetic process // cytoplasm // NAD binding // metal ion binding // transferase activity // kinase activity // ATP binding // NAD+ kinase activity // nucleotide binding //
NCTC8325	SAOUHSC_00944=SAOUHSC_00944	-7.39369	0.00140764	14	protein_coding	NE	NE	rluD; 23S rRNA pseudouridine1911/1915/1917 synthase [EC:5.4.99.23]		RNA pseudouridine synthase	// ncRNA processing // RNA modification // pseudouridine synthesis // enzyme-directed rRNA pseudouridine synthesis // cytosol // catalytic activity, acting on RNA // pseudouridine synthase activity // RNA binding //
NCTC8325	SAOUHSC_00945=SAOUHSC_00945	-2.83858	0.024663	12	protein_coding	NE	NE	mgtE; magnesium transporter		MgtE-family Mg<sup>2+</sup> transporter	// magnesium ion transmembrane transport // cation transmembrane transport // magnesium ion transport // cation transport // membrane // plasma membrane // metal ion binding // magnesium ion transmembrane transporter activity // cation transmembrane transporter activity // transporter activity //
NCTC8325	SAOUHSC_00946=SAOUHSC_00946	-0.574413	0.411924	19	protein_coding	NE	NE	TC.KEF; monovalent cation:H+ antiporter-2, CPA2 family		putative cation:proton antiporter	// proton transmembrane transport // cation transmembrane transport // transmembrane transport // potassium ion transport // cation transport // membrane // solute:proton antiporter activity // antiporter activity // cation transmembrane transporter activity //
NCTC8325	SAOUHSC_00947=SAOUHSC_00947		1	0	protein_coding	E	E	fabI; enoyl-[acyl-carrier protein] reductase I [EC:1.3.1.9 1.3.1.10]	Fatty acid biosynthesis, Biotin metabolism, Metabolic pathways, Biosynthesis of secondary metabolites, Fatty acid metabolism, Biosynthesis of cofactors	enoyl-(acyl carrier protein) reductase subunit	// protein homotetramerization // fatty acid elongation // fatty acid biosynthetic process // fatty acid metabolic process // lipid metabolic process // // identical protein binding // NADP binding // enoyl-[acyl-carrier-protein] reductase (NADPH, A-specific) activity // oxidoreductase activity // enoyl-[acyl-carrier-protein] reductase (NADH) activity //
NCTC8325	SAOUHSC_00948=SAOUHSC_00948	3.28947	0.00985998	13	protein_coding	NE	NE			cell division protein CozEa	// transmembrane transport // membrane // plasma membrane // transporter activity //
NCTC8325	SAOUHSC_00949=SAOUHSC_00949	-4.54174	0.0155424	19	protein_coding	NE	NE	TC.AGCS; alanine or glycine:cation symporter, AGCS family		sodium:alanine symporter	// organic acid transmembrane transport // amino acid transmembrane transport // amino acid transport // transmembrane transport // alanine transport // sodium ion transport // membrane // plasma membrane // transporter activity // amino acid:sodium symporter activity // alanine:sodium symporter activity // symporter activity //
NCTC8325	SAOUHSC_00950=SAOUHSC_00950	-6.13148	0.0314974	8	protein_coding	NE	NE			acetylesterase	// // // //
NCTC8325	SAOUHSC_00951=SAOUHSC_00951	0.386137	0.498475	5	protein_coding	NE	NE			Putative phosphoesterase SAOUHSC_00951	// // // hydrolase activity, acting on ester bonds // hydrolase activity //
NCTC8325	SAOUHSC_00952=SAOUHSC_00952	-7.53297	0.000473433	18	protein_coding	NE	NE	ltaA		putative glycolipid permease LtaA	// lipid transport // lipoteichoic acid biosynthetic process // transmembrane transport // membrane // plasma membrane // antiporter activity // transmembrane transporter activity //
NCTC8325	SAOUHSC_00953=SAOUHSC_00953	-14.8802	2.61593e-06	13	protein_coding	NE	E	ugtP; processive 1,2-diacylglycerol beta-glucosyltransferase [EC:2.4.1.315]	Glycerolipid metabolism, Metabolic pathways	diacylglycerol glucosyltransferase	// lipoteichoic acid biosynthetic process // glycolipid biosynthetic process // enterobacterial common antigen biosynthetic process // lipid metabolic process // carbohydrate metabolic process // membrane // plasma membrane // UDP-glucosyltransferase activity // 1,2-diacylglycerol 3-glucosyltransferase activity // hexosyltransferase activity // glycosyltransferase activity // transferase activity…
NCTC8325	SAOUHSC_00954=SAOUHSC_00954	-15.6868	0.000390429	7	protein_coding	E	NE	murE; UDP-N-acetylmuramoyl-L-alanyl-D-glutamate-L-lysine ligase [EC:6.3.2.7]	Peptidoglycan biosynthesis, Metabolic pathways	UDP-N-acetylmuramoylalanyl-D-glutamate--L-lysine ligase	// cell wall organization // cell division // peptidoglycan biosynthetic process // biosynthetic process // regulation of cell shape // cell cycle // cytoplasm // magnesium ion binding // UDP-N-acetylmuramoyl-L-alanyl-D-glutamate-L-lysine ligase activity // acid-amino acid ligase activity // ligase activity // ATP binding // nucleotide binding //
NCTC8325	SAOUHSC_00955=SAOUHSC_00955	-10.7267	0.0169471	3	protein_coding	NE	NE			hypothetical protein	// // // //
NCTC8325	SAOUHSC_00956=prfC	-4.34874	0.000308429	22	protein_coding	NE	NE	prfC; peptide chain release factor 3		peptide chain release factor 3	// regulation of translational termination // translational termination // translation // cytosol // cytoplasm // translation release factor activity, codon specific // translation release factor activity, codon nonspecific // GTP binding // GTPase activity // nucleotide binding //
NCTC8325	SAOUHSC_00957=SAOUHSC_00957	-0.0787852	0.357666	14	protein_coding	E	NE			membrane protein	// // plasma membrane // membrane // //
NCTC8325	SAOUHSC_00958=SAOUHSC_00958	-0.50978	0.470382	20	protein_coding	NE	NE			serine protease HtrA	// proteolysis // membrane // plasma membrane // hydrolase activity // serine-type peptidase activity // peptidase activity // serine-type endopeptidase activity //
NCTC8325	SAOUHSC_00959=SAOUHSC_00959	10.0184	3.32931e-07	21	protein_coding	NE	NE	trkH, trkG, ktrB, ktrD; trk/ktr system potassium uptake protein		potassium uptake protein KtrD	// potassium ion transport // ion transport // cation transmembrane transport // transmembrane transport // cation transport // membrane // cation transmembrane transporter activity //
NCTC8325	SAOUHSC_00960=SAOUHSC_00960	-0.785035	0.292148	14	protein_coding	NE	NE			bifunctional metallophosphatase/5'-nucleotidase	// nucleotide catabolic process // outer membrane-bounded periplasmic space // hydrolase activity // nucleotide binding //
NCTC8325	SAOUHSC_00961=SAOUHSC_00961	4.26012	0.00657639	6	protein_coding	NE	NE	comK; competence protein ComK	Quorum sensing	competence transcription factor	// establishment of competence for transformation // // //
NCTC8325	SAOUHSC_00962=SAOUHSC_00962		1	0	protein_coding	NE	NE			hypothetical protein	// // // //
NCTC8325	SAOUHSC_00963=SAOUHSC_00963	-3.30468	0.0611174	5	protein_coding	NE	NE	lplA, lplJ, lipL1; lipoate---protein ligase [EC:6.3.1.20]	Lipoic acid metabolism, Metabolic pathways, Biosynthesis of cofactors	lipoyltransferase and lipoate-protein ligase	// protein modification process // protein phosphopantetheinylation // protein lipoylation // cytoplasm // lipoyltransferase activity // lipoate-protein ligase activity // ligase activity // transferase activity // ATP binding // nucleotide binding //
NCTC8325	SAOUHSC_00964=SAOUHSC_00964	9.2055	1	1	protein_coding	NE	NE			DUF2187 domain-containing protein	// // // //
NCTC8325	SAOUHSC_00965=SAOUHSC_00965	5.41504	0.0150126	4	protein_coding	NE	NE	K07052; uncharacterized protein		CAAX amino protease	// protein processing // CAAX-box protein maturation // CAAX-box protein processing // cellular anatomical entity // membrane // endopeptidase activity // metalloendopeptidase activity //
NCTC8325	SAOUHSC_00966=SAOUHSC_00966	-2.73663	0.0199503	3	protein_coding	NE	NE			putative holin-like toxin	// // membrane // //
NCTC8325	SAOUHSC_00967=SAOUHSC_00967	4.43875	0.128051	2	protein_coding	NE	NE			hypothetical protein	// // // //
NCTC8325	SAOUHSC_00968=SAOUHSC_00968	2.43546	0.498475	13	protein_coding	NE	NE			hypothetical protein	// // membrane // //
NCTC8325	SAOUHSC_00969=SAOUHSC_00969	0.52355	0.309003	8	protein_coding	NE	NE			hypothetical protein	// // // //
NCTC8325	SAOUHSC_00970=SAOUHSC_00970	-1.49358	0.132619	6	protein_coding	NE	NE	ABC.CD.A; putative ABC transport system ATP-binding protein		ABC transporter ATP-binding protein	// // // ATP hydrolysis activity // ATP binding // nucleotide binding // transporter activity //
NCTC8325	SAOUHSC_00971=SAOUHSC_00971	-3.56515	0.144561	5	protein_coding	NE	NE			hypothetical protein	// // membrane // //
NCTC8325	SAOUHSC_00972=SAOUHSC_00972	0.32326	1	1	protein_coding	NE	NE			hypothetical protein	// // // //
NCTC8325	SAOUHSC_00973=SAOUHSC_00973	-0.882895	0.437704	6	pseudogene	NE	NE			N/A	N/A
NCTC8325	SAOUHSC_00975=SAOUHSC_00975	-1.50755	0.462159	4	protein_coding	NE	NE	K15977; putative oxidoreductase		hypothetical protein	// // plasma membrane // membrane // //
NCTC8325	SAOUHSC_00976=SAOUHSC_00976	-0.468817	0.498475	10	protein_coding	NE	NE	ABC.FEV.S; iron complex transport system substrate-binding protein		hypothetical protein	// // outer membrane-bounded periplasmic space // //
NCTC8325	SAOUHSC_00977=SAOUHSC_00977	2.22396	0.0555046	2	protein_coding	NE	NE			hypothetical protein	// // // //
NCTC8325	SAOUHSC_00978=SAOUHSC_00978	-3.57666	0.189986	3	protein_coding	NE	NE			hypothetical protein	// // membrane // //
NCTC8325	SAOUHSC_00979=SAOUHSC_00979	2.12214	0.310567	5	protein_coding	NE	NE			acetyltransferase	// // // acetyltransferase activity // N-acetyltransferase activity //
NCTC8325	SAOUHSC_00980=SAOUHSC_00980	-6.86347	0.000152348	21	protein_coding	E	E	menA; 1,4-dihydroxy-2-naphthoate polyprenyltransferase [EC:2.5.1.74]	Ubiquinone and other terpenoid-quinone biosynthesis, Metabolic pathways, Biosynthesis of secondary metabolites, Biosynthesis of cofactors	1,4-dihydroxy-2-naphthoate octaprenyltransferase	// quinone biosynthetic process // vitamin K biosynthetic process // ubiquinone biosynthetic process via 3,4-dihydroxy-5-polyprenylbenzoate // menaquinone biosynthetic process // cellular anatomical entity // membrane // plasma membrane // 1,4-dihydroxy-2-naphthoate octaprenyltransferase activity // transferase activity, transferring alkyl or aryl (other than methyl) groups // transferase activit…
NCTC8325	SAOUHSC_00981=SAOUHSC_00981		1	0	protein_coding	NE	E			hypothetical protein	// // // //
NCTC8325	SAOUHSC_00982=SAOUHSC_00982	-3.11598	0.0346551	14	protein_coding	NE	E	menF; menaquinone-specific isochorismate synthase [EC:5.4.4.2]	Ubiquinone and other terpenoid-quinone biosynthesis, Metabolic pathways, Biosynthesis of secondary metabolites, Biosynthesis of cofactors	menaquinone-specific isochorismate synthase	// cellular biosynthetic process // salicylic acid biosynthetic process // biosynthetic process // // isomerase activity // isochorismate synthase activity //
NCTC8325	SAOUHSC_00983=SAOUHSC_00983	0.696551	0.485519	25	protein_coding	NE	E	menD; 2-succinyl-5-enolpyruvyl-6-hydroxy-3-cyclohexene-1-carboxylate synthase [EC:2.2.1.9]	Ubiquinone and other terpenoid-quinone biosynthesis, Metabolic pathways, Biosynthesis of secondary metabolites, Biosynthesis of cofactors	2-succinyl-6-hydroxy-2, 4-cyclohexadiene-1-carboxylic acid synthase/2-oxoglutarate decarboxylase	// menaquinone biosynthetic process // // manganese ion binding // magnesium ion binding // 2-succinyl-5-enolpyruvyl-6-hydroxy-3-cyclohexene-1-carboxylic-acid synthase activity // metal ion binding // thiamine pyrophosphate binding // transferase activity // catalytic activity //
NCTC8325	SAOUHSC_00984=SAOUHSC_00984	-0.164848	0.37351	10	protein_coding	NE	NE	menH; 2-succinyl-6-hydroxy-2,4-cyclohexadiene-1-carboxylate synthase [EC:4.2.99.20]	Ubiquinone and other terpenoid-quinone biosynthesis, Metabolic pathways, Biosynthesis of secondary metabolites, Biosynthesis of cofactors	2-succinyl-6-hydroxy-2, 4-cyclohexadiene-1-carboxylate synthase	// menaquinone biosynthetic process // // 2-succinyl-6-hydroxy-2,4-cyclohexadiene-1-carboxylate synthase activity // lyase activity // hydrolase activity //
NCTC8325	SAOUHSC_00985=SAOUHSC_00985	-0.11421	0.397681	13	protein_coding	E	E	menB; naphthoate synthase [EC:4.1.3.36]	Ubiquinone and other terpenoid-quinone biosynthesis, Metabolic pathways, Biosynthesis of secondary metabolites, Biosynthesis of cofactors	1,4-dihydroxy-2-naphthoyl-CoA synthase	// menaquinone biosynthetic process // cytosol // isomerase activity // lyase activity // 1,4-dihydroxy-2-naphthoyl-CoA synthase activity // catalytic activity //
NCTC8325	SAOUHSC_00986=SAOUHSC_00986	0.488446	0.407073	4	protein_coding	NE	NE	sspC; staphostatin B		staphostatin B	// negative regulation of endopeptidase activity // negative regulation of peptidase activity // cytoplasm // peptidase inhibitor activity // cysteine-type endopeptidase inhibitor activity // endopeptidase inhibitor activity //
NCTC8325	SAOUHSC_00987=SAOUHSC_00987	3.13608	0.0155424	17	protein_coding	NE	NE	sspB; staphopain B [EC:3.4.22.-]		cysteine protease	// proteolysis // extracellular region // hydrolase activity // cysteine-type peptidase activity // peptidase activity //
NCTC8325	SAOUHSC_00988=SAOUHSC_00988	-0.23075	0.491389	39	protein_coding	NE	NE	sspA; glutamyl endopeptidase [EC:3.4.21.19]	Quorum sensing	glutamyl endopeptidase	// proteolysis // extracellular region // hydrolase activity // serine-type peptidase activity // peptidase activity // serine-type endopeptidase activity //
NCTC8325	SAOUHSC_00989=SAOUHSC_00989	-3.89348	0.0525216	21	protein_coding	NE	NE	patA; aminotransferase [EC:2.6.1.-]	Lysine biosynthesis, Metabolic pathways, Biosynthesis of secondary metabolites, Biosynthesis of amino acids	aminotransferase	// amino acid metabolic process // biosynthetic process // // pyridoxal phosphate binding // transferase activity // transaminase activity // catalytic activity //
NCTC8325	SAOUHSC_00991=SAOUHSC_00991	0.0035634	0.221273	10	protein_coding	NE	NE			acyltransferase	// // membrane // acyltransferase activity, transferring groups other than amino-acyl groups //
NCTC8325	SAOUHSC_00992=SAOUHSC_00992		1	0	protein_coding	NE	NE			MarR family transcriptional regulator	// regulation of DNA-templated transcription // // transcription cis-regulatory region binding // DNA-binding transcription factor activity //
NCTC8325	SAOUHSC_00993=SAOUHSC_00993	6.48861	1	1	protein_coding	NE	NE			hypothetical protein	// // // //
NCTC8325	SAOUHSC_00994=SAOUHSC_00994	1.14841	0.344439	58	protein_coding	NE	NE	atl; bifunctional autolysin [EC:3.5.1.28 3.2.1.96]		bifunctional peptidoglycan hydrolase	// cell wall organization // peptidoglycan catabolic process // metabolic process // extracellular region // mannosyl-glycoprotein endo-beta-N-acetylglucosaminidase activity // hydrolase activity // N-acetylmuramoyl-L-alanine amidase activity // amidase activity // catalytic activity //
NCTC8325	SAOUHSC_00995=SAOUHSC_00995	1.86822	0.485519	6	protein_coding	NE	NE			Putative acetyltransferase SAOUHSC_00995	// UDP-N-acetylglucosamine biosynthetic process // // acetyltransferase activity // glucosamine 6-phosphate N-acetyltransferase activity // acyltransferase activity, transferring groups other than amino-acyl groups // acyltransferase activity // transferase activity // N-acetyltransferase activity //
NCTC8325	SAOUHSC_00996=SAOUHSC_00996	0.796756	0.411849	7	protein_coding	NE	NE			hypothetical protein	// // // //
NCTC8325	SAOUHSC_00997=SAOUHSC_00997	-10.3062	2.13865e-06	18	protein_coding	NE	NE	tagT_U_V; polyisoprenyl-teichoic acid--peptidoglycan teichoic acid transferase [EC:2.7.8.-]		hypothetical protein	// // // //
NCTC8325	SAOUHSC_00998=SAOUHSC_00998	-6.02804	0.0131668	16	protein_coding	NE	NE	fmtA; teichoic acid D-alanine hydrolase [EC:3.1.1.103]		teichoic acid D-alanine esterase	// cell wall organization // response to antibiotic // membrane // plasma membrane // hydrolase activity //
NCTC8325	SAOUHSC_00999=SAOUHSC_00999	2.57711	0.292141	3	protein_coding	NE	NE	qoxD; cytochrome aa3-600 menaquinol oxidase subunit IV [EC:7.1.1.5]	Oxidative phosphorylation, Metabolic pathways	menaquinol:oxygen oxidoreductase	// aerobic electron transport chain // electron transport coupled proton transport // aerobic respiration // ATP synthesis coupled electron transport // cytochrome o ubiquinol oxidase complex // membrane // plasma membrane // oxidoreduction-driven active transmembrane transporter activity // proton transmembrane transporter activity // cytochrome bo3 ubiquinol oxidase activity // electron transfe…
NCTC8325	SAOUHSC_01000=SAOUHSC_01000	-0.276964	0.186409	10	protein_coding	NE	E	qoxC; cytochrome aa3-600 menaquinol oxidase subunit III [EC:7.1.1.5]	Oxidative phosphorylation, Metabolic pathways	menaquinol:oxygen oxidoreductase	// electron transport coupled proton transport // aerobic respiration // ATP synthesis coupled electron transport // respiratory electron transport chain // aerobic electron transport chain // cytochrome o ubiquinol oxidase complex // membrane // plasma membrane // oxidoreduction-driven active transmembrane transporter activity // cytochrome bo3 ubiquinol oxidase activity // electron transfer act…
NCTC8325	SAOUHSC_01001=SAOUHSC_01001	-2.06682	0.00172926	35	protein_coding	NE	NE	qoxB; cytochrome aa3-600 menaquinol oxidase subunit I [EC:7.1.1.5]	Oxidative phosphorylation, Metabolic pathways	menaquinol:oxygen oxidoreductase	// proton transmembrane transport // respiratory electron transport chain // electron transport coupled proton transport // aerobic respiration // ion transport // oxidative phosphorylation // respirasome // membrane // plasma membrane // cytochrome-c oxidase activity // metal ion binding // heme binding // oxidoreductase activity, acting on diphenols and related substances as donors, oxygen as a…
NCTC8325	SAOUHSC_01002=SAOUHSC_01002	0.376479	0.478584	18	protein_coding	NE	E	qoxA; cytochrome aa3-600 menaquinol oxidase subunit II [EC:7.1.1.5]	Oxidative phosphorylation, Metabolic pathways	menaquinol:oxygen oxidoreductase	// proton transmembrane transport // ATP synthesis coupled electron transport // electron transport chain // respirasome // membrane // cytochrome o ubiquinol oxidase complex // plasma membrane // oxidoreductase activity, acting on diphenols and related substances as donors, oxygen as acceptor // oxidoreductase activity // cytochrome bo3 ubiquinol oxidase activity // copper ion binding // cytochr…
NCTC8325	SAOUHSC_01003=SAOUHSC_01003	-1.61882	1	1	protein_coding	NE	NE			hypothetical protein	// // // //
NCTC8325	SAOUHSC_01005=SAOUHSC_01005	3.20985	0.191188	6	protein_coding	NE	NE			hypothetical protein	// // // //
NCTC8325	SAOUHSC_01007=SAOUHSC_01007	0.314631	0.348402	9	protein_coding	E	NE	folD; methylenetetrahydrofolate dehydrogenase (NADP+) / methenyltetrahydrofolate cyclohydrolase [EC:1.5.1.5 3.5.4.9]	One carbon pool by folate, Metabolic pathways, Microbial metabolism in diverse environments, Carbon metabolism, Biosynthesis of cofactors	bifunctional 5,10-methylene-tetrahydrofolate dehydrogenase/ 5,10-methylene-tetrahydrofolate cyclohydrolase	// tetrahydrofolate metabolic process // tetrahydrofolate interconversion // methionine biosynthetic process // amino acid biosynthetic process // metabolic process // one-carbon metabolic process // purine nucleotide biosynthetic process // histidine biosynthetic process // cytosol // methylenetetrahydrofolate dehydrogenase [NAD(P)+] activity // hydrolase activity // oxidoreductase activity // m…
NCTC8325	SAOUHSC_01008=SAOUHSC_01008	-10.4599	0.000681106	7	protein_coding	NE	NE	purE; 5-(carboxyamino)imidazole ribonucleotide mutase [EC:5.4.99.18]	Purine metabolism, Metabolic pathways, Biosynthesis of secondary metabolites	5-(carboxyamino)imidazole ribonucleotide mutase	// 'de novo' IMP biosynthetic process // purine nucleotide biosynthetic process // // catalytic activity // 5-(carboxyamino)imidazole ribonucleotide mutase activity // isomerase activity // lyase activity //
NCTC8325	SAOUHSC_01009=SAOUHSC_01009	1.99787	0.2362	11	protein_coding	NE	NE	purK; 5-(carboxyamino)imidazole ribonucleotide synthase [EC:6.3.4.18]	Purine metabolism, Metabolic pathways, Biosynthesis of secondary metabolites	5-(carboxyamino)imidazole ribonucleotide synthase	// 'de novo' IMP biosynthetic process // purine nucleotide biosynthetic process // cytosol // NAD binding // metal ion binding // 5-(carboxyamino)imidazole ribonucleotide synthase activity // ligase activity // lyase activity // ATP binding // phosphoribosylaminoimidazole carboxylase activity // nucleotide binding //
NCTC8325	SAOUHSC_01010=SAOUHSC_01010	0.107669	0.424717	8	protein_coding	NE	NE	purC; phosphoribosylaminoimidazole-succinocarboxamide synthase [EC:6.3.2.6]	Purine metabolism, Metabolic pathways, Biosynthesis of secondary metabolites	phosphoribosylaminoimidazole-succinocarboxamide synthase	// cobalamin biosynthetic process // 'de novo' IMP biosynthetic process // purine nucleotide biosynthetic process // cytosol // ligase activity // ATP binding // phosphoribosylaminoimidazolesuccinocarboxamide synthase activity // nucleotide binding //
NCTC8325	SAOUHSC_01011=SAOUHSC_01011	8.87086	0.044501	2	protein_coding	NE	NE	purS; phosphoribosylformylglycinamidine synthase subunit PurS [EC:6.3.5.3]	Purine metabolism, Metabolic pathways, Biosynthesis of secondary metabolites	phosphoribosylformylglycinamidine synthase PurS	// 'de novo' IMP biosynthetic process // purine nucleotide biosynthetic process // cytoplasm // ligase activity // ATP binding // phosphoribosylformylglycinamidine synthase activity // nucleotide binding //
NCTC8325	SAOUHSC_01012=SAOUHSC_01012	-3.57641	0.0864707	7	protein_coding	NE	NE	purQ; phosphoribosylformylglycinamidine synthase subunit PurQ / glutaminase [EC:6.3.5.3 3.5.1.2]	Arginine biosynthesis, Purine metabolism, Alanine, aspartate and glutamate metabolism, D-Glutamine and D-glutamate metabolism, Metabolic pathways, Biosynthesis of secondary metabolites	phosphoribosylformylglycinamidine synthase I	// glutamine metabolic process // 'de novo' IMP biosynthetic process // purine nucleotide biosynthetic process // cytoplasm // ligase activity // hydrolase activity // ATP binding // phosphoribosylformylglycinamidine synthase activity // glutaminase activity // nucleotide binding //
NCTC8325	SAOUHSC_01013=SAOUHSC_01013	0.0104621	0.168361	28	protein_coding	NE	NE	purL; phosphoribosylformylglycinamidine synthase subunit PurL [EC:6.3.5.3]	Purine metabolism, Metabolic pathways, Biosynthesis of secondary metabolites	phosphoribosylformylglycinamidine synthase II	// 'de novo' IMP biosynthetic process // purine nucleotide biosynthetic process // cytoplasm // magnesium ion binding // metal ion binding // ligase activity // ATP binding // phosphoribosylformylglycinamidine synthase activity // nucleotide binding //
NCTC8325	SAOUHSC_01014=SAOUHSC_01014	-2.11807	0.382927	17	protein_coding	NE	NE	purF, PPAT; amidophosphoribosyltransferase [EC:2.4.2.14]	Purine metabolism, Alanine, aspartate and glutamate metabolism, Metabolic pathways, Biosynthesis of secondary metabolites	amidophosphoribosyltransferase	// nucleoside metabolic process // purine nucleobase biosynthetic process // glutamine metabolic process // 'de novo' IMP biosynthetic process // purine nucleotide biosynthetic process // // hypoxanthine phosphoribosyltransferase activity // guanine phosphoribosyltransferase activity // metal ion binding // glycosyltransferase activity // transferase activity // amidophosphoribosyltransferase act…
NCTC8325	SAOUHSC_01015=SAOUHSC_01015	2.45639	0.293168	9	protein_coding	NE	NE	purM; phosphoribosylformylglycinamidine cyclo-ligase [EC:6.3.3.1]	Purine metabolism, Metabolic pathways, Biosynthesis of secondary metabolites	phosphoribosylaminoimidazole synthetase	// adenine biosynthetic process // 'de novo' IMP biosynthetic process // purine nucleotide biosynthetic process // cytosol // cytoplasm // phosphoribosylamine-glycine ligase activity // ligase activity // ATP binding // phosphoribosylformylglycinamidine cyclo-ligase activity // nucleotide binding //
NCTC8325	SAOUHSC_01016=SAOUHSC_01016	2.09904	0.208127	6	protein_coding	NE	NE	purN; phosphoribosylglycinamide formyltransferase 1 [EC:2.1.2.2]	Purine metabolism, One carbon pool by folate, Metabolic pathways, Biosynthesis of secondary metabolites	phosphoribosylglycinamide formyltransferase	// biosynthetic process // 'de novo' IMP biosynthetic process // purine nucleotide biosynthetic process // cytoplasm // cytosol // hydroxymethyl-, formyl- and related transferase activity // transferase activity // phosphoribosylglycinamide formyltransferase activity //
NCTC8325	SAOUHSC_01017=purH	-0.372937	0.427977	18	protein_coding	NE	NE	purH; phosphoribosylaminoimidazolecarboxamide formyltransferase / IMP cyclohydrolase [EC:2.1.2.3 3.5.4.10]	Purine metabolism, One carbon pool by folate, Metabolic pathways, Biosynthesis of secondary metabolites	bifunctional phosphoribosylaminoimidazolecarboxamide formyltransferase/IMP cyclohydrolase	// metabolic process // 'de novo' IMP biosynthetic process // purine nucleotide biosynthetic process // cytosol // hydrolase activity // transferase activity // phosphoribosylaminoimidazolecarboxamide formyltransferase activity // IMP cyclohydrolase activity // catalytic activity //
NCTC8325	SAOUHSC_01018=SAOUHSC_01018	-2.76187	0.0492452	19	protein_coding	NE	NE	purD; phosphoribosylamine---glycine ligase [EC:6.3.4.13]	Purine metabolism, Metabolic pathways, Biosynthesis of secondary metabolites	phosphoribosylamine--glycine ligase	// purine nucleobase biosynthetic process // 'de novo' IMP biosynthetic process // purine nucleotide biosynthetic process // // catalytic activity // metal ion binding // ligase activity // ATP binding // phosphoribosylamine-glycine ligase activity // nucleotide binding //
NCTC8325	SAOUHSC_01019=SAOUHSC_01019	1.99133	0.0589478	11	protein_coding	NE	NE	ecfT; energy-coupling factor transport system permease protein	ABC transporters	putative type I ECF transporter	// // cellular anatomical entity // plasma membrane // membrane // //
NCTC8325	SAOUHSC_01021=SAOUHSC_01021	1.20327	0.498475	23	protein_coding	NE	NE	ecfA; energy-coupling factor transport system ATP-binding protein [EC:7.-.-.-]		putative type I ECF transporter	// transmembrane transport // membrane // plasma membrane // transmembrane transporter activity // ATP hydrolysis activity // ATP binding // nucleotide binding //
NCTC8325	SAOUHSC_01022=SAOUHSC_01022	2.93515	0.00597238	9	protein_coding	NE	NE	ykoE; energy-coupling factor transport system permease protein		putative type I ECF transporter	// // membrane // //
NCTC8325	SAOUHSC_01023=SAOUHSC_01023	0.447975	0.38615	2	protein_coding	NE	NE			hypothetical protein	// // // //
NCTC8325	SAOUHSC_01024=SAOUHSC_01024	0.862313	0.237816	2	protein_coding	NE	NE			hypothetical protein	// // // //
NCTC8325	SAOUHSC_01025=SAOUHSC_01025	2.89251	0.0504891	11	protein_coding	NE	NE			hypothetical protein	// // membrane // //
NCTC8325	SAOUHSC_01026=SAOUHSC_01026	1.90645	0.389008	11	protein_coding	NE	NE	rlmI; 23S rRNA (cytosine1962-C5)-methyltransferase [EC:2.1.1.191]		SAM-dependent methyltransferase	// methylation // // transferase activity // methyltransferase activity // RNA binding //
NCTC8325	SAOUHSC_01027=SAOUHSC_01027	2.14142	0.317225	5	protein_coding	NE	NE			hypothetical protein	// // // //
NCTC8325	SAOUHSC_01028=SAOUHSC_01028	-4.33572	0.0280792	3	protein_coding	E	NE	ptsH; phosphocarrier protein HPr	Phosphotransferase system (PTS)	phosphocarrier protein HPr	// phosphoenolpyruvate-dependent sugar phosphotransferase system // cytoplasm // //
NCTC8325	SAOUHSC_01029=SAOUHSC_01029	-0.365831	0.269999	22	protein_coding	NE	NE	ptsI; phosphoenolpyruvate-protein phosphotransferase (PTS system enzyme I) [EC:2.7.3.9]	Phosphotransferase system (PTS)	phosphoenolpyruvate-protein phosphotransferase	// phosphorylation // phosphoenolpyruvate-dependent sugar phosphotransferase system // carbohydrate transport // cytoplasm // metal ion binding // transferase activity, transferring phosphorus-containing groups // transferase activity // kinase activity // phosphoenolpyruvate-protein phosphotransferase activity // catalytic activity //
NCTC8325	SAOUHSC_01030=SAOUHSC_01030	-0.0013239	0.365459	5	protein_coding	NE	NE			NrdH-redoxin	// cell redox homeostasis // electron transport chain // // glutathione oxidoreductase activity // protein-disulfide reductase activity // electron transfer activity //
NCTC8325	SAOUHSC_01031=SAOUHSC_01031	2.64753	0.15262	20	protein_coding	NE	NE	cydA; cytochrome bd ubiquinol oxidase subunit I [EC:7.1.1.7]	Oxidative phosphorylation, Two-component system	cytochrome <i>bd</i> menaquinol oxidase	// aerobic electron transport chain // plasma membrane // cytochrome complex // membrane // metal ion binding // heme binding // oxidoreductase activity, acting on diphenols and related substances as donors, oxygen as acceptor // electron transfer activity //
NCTC8325	SAOUHSC_01032=SAOUHSC_01032	1.43155	0.241523	14	protein_coding	NE	NE	cydB; cytochrome bd ubiquinol oxidase subunit II [EC:7.1.1.7]	Oxidative phosphorylation, Two-component system	cytochrome <i>bd</i> menaquinol oxidase	// // plasma membrane // membrane // oxidoreductase activity //
NCTC8325	SAOUHSC_01034=SAOUHSC_01034	0.448786	0.498475	4	protein_coding	NE	NE	trkA, ktrA, ktrC; trk/ktr system potassium uptake protein		potassium uptake system, regulatory protein KtrA	// cation transmembrane transport // potassium ion transport // // transporter activity // cation transmembrane transporter activity //
NCTC8325	SAOUHSC_01035=SAOUHSC_01035	-10.8796	0.00122534	19	protein_coding	NE	E	rnj; ribonuclease J [EC:3.1.-.-]	RNA degradation	Ribonuclease J 1	// RNA phosphodiester bond hydrolysis, exonucleolytic // RNA phosphodiester bond hydrolysis, endonucleolytic // RNA phosphodiester bond hydrolysis // mRNA processing // RNA processing // rRNA processing // cytoplasm // metal ion binding // hydrolase activity // zinc ion binding // 5'-3' exoribonuclease activity // exonuclease activity // endoribonuclease activity // endonuclease activity // nucle…
NCTC8325	SAOUHSC_01036=SAOUHSC_01036		1	0	protein_coding	E	E			transcriptional regulator	// DNA-templated transcription // DNA-directed RNA polymerase complex // transferase activity // nucleotidyltransferase activity // DNA binding // DNA-directed 5'-3' RNA polymerase activity //
NCTC8325	SAOUHSC_01037=SAOUHSC_01037		1	0	protein_coding	NE	NE			hypothetical protein	// // // //
NCTC8325	SAOUHSC_01038=def	7.2466	0.00372864	7	protein_coding	E	NE	PDF, def; peptide deformylase [EC:3.5.1.88]		peptide deformylase	// co-translational protein modification // N-terminal protein amino acid modification // peptidyl-methionine modification // translation // // metal ion binding // peptide deformylase activity // hydrolase activity //
NCTC8325	SAOUHSC_01039=SAOUHSC_01039	-1.42206	0.193858	2	protein_coding	NE	NE			cell-wall-binding lipoprotein	// // // //
NCTC8325	SAOUHSC_01040=SAOUHSC_01040	-7.68795	0.000930935	10	protein_coding	E	E	PDHA, pdhA; pyruvate dehydrogenase E1 component alpha subunit [EC:1.2.4.1]	Glycolysis / Gluconeogenesis, Citrate cycle (TCA cycle), Pyruvate metabolism, Metabolic pathways, Biosynthesis of secondary metabolites, Microbial metabolism in diverse environments, Carbon metabolism	pyruvate dehydrogenase complex	// acetyl-CoA biosynthetic process from pyruvate // glycolytic process // // oxidoreductase activity, acting on the aldehyde or oxo group of donors, disulfide as acceptor // oxidoreductase activity // pyruvate dehydrogenase (acetyl-transferring) activity //
NCTC8325	SAOUHSC_01041=SAOUHSC_01041	-11.2224	6.71611e-05	14	protein_coding	NE	E	PDHB, pdhB; pyruvate dehydrogenase E1 component beta subunit [EC:1.2.4.1]	Glycolysis / Gluconeogenesis, Citrate cycle (TCA cycle), Pyruvate metabolism, Metabolic pathways, Biosynthesis of secondary metabolites, Microbial metabolism in diverse environments, Carbon metabolism	pyruvate dehydrogenase complex	// // // oxidoreductase activity // pyruvate dehydrogenase (acetyl-transferring) activity // catalytic activity //
NCTC8325	SAOUHSC_01042=SAOUHSC_01042	-9.35192	0.000206898	14	protein_coding	NE	E	DLAT, aceF, pdhC; pyruvate dehydrogenase E2 component (dihydrolipoamide acetyltransferase) [EC:2.3.1.12]	Glycolysis / Gluconeogenesis, Citrate cycle (TCA cycle), Pyruvate metabolism, Metabolic pathways, Biosynthesis of secondary metabolites, Microbial metabolism in diverse environments, Carbon metabolism	pyruvate dehydrogenase complex	// tricarboxylic acid cycle // cytosol // cytoplasm // dihydrolipoyllysine-residue succinyltransferase activity // acyltransferase activity // transferase activity //
NCTC8325	SAOUHSC_01043=SAOUHSC_01043	-4.93782	0.00742193	15	protein_coding	NE	E	DLD, lpd, pdhD; dihydrolipoamide dehydrogenase [EC:1.8.1.4]	Glycolysis / Gluconeogenesis, Citrate cycle (TCA cycle), Glycine, serine and threonine metabolism, Valine, leucine and isoleucine degradation, Lysine degradation, Tryptophan metabolism, Pyruvate metabolism, Glyoxylate and dicarboxylate metabolism, Propanoate metabolism, Metabolic pathways, Biosynthesis of secondary metabolites, Microbial metabolism in diverse environments, Carbon metabolism, Bios…	glycine cleavage complex // 2-oxoglutarate dehydrogenase complex // branched-chain &alpha;-keto acid dehydrogenase complex // pyruvate dehydrogenase complex	// cell redox homeostasis // membrane // nucleotide binding // NAD(P)H dehydrogenase (quinone) activity // flavin adenine dinucleotide binding // oxidoreductase activity, acting on a sulfur group of donors, NAD(P) as acceptor // oxidoreductase activity // dihydrolipoyl dehydrogenase activity //
NCTC8325	SAOUHSC_01044=SAOUHSC_01044	-3.85368	0.37351	2	protein_coding	NE	NE			hypothetical protein	// // // //
NCTC8325	SAOUHSC_01045=SAOUHSC_01045	2.28418	0.498475	6	protein_coding	NE	NE			DNA-binding transcriptional regulator PotR	// regulation of DNA-templated transcription // // DNA-binding transcription factor activity // DNA binding //
NCTC8325	SAOUHSC_01046=SAOUHSC_01046	1.59113	0.0897188	12	protein_coding	NE	NE	potA; spermidine/putrescine transport system ATP-binding protein [EC:7.6.2.11]	ABC transporters	polyamine ABC transporter	// spermidine transmembrane transport // polyamine transmembrane transport // transmembrane transport // putrescine transport // polyamine transport // ATP-binding cassette (ABC) transporter complex // membrane // plasma membrane // transmembrane transporter activity // ATP hydrolysis activity // ABC-type putrescine transporter activity // ABC-type polyamine transporter activity // ATP binding //…
NCTC8325	SAOUHSC_01047=SAOUHSC_01047	3.45907	0.138761	12	protein_coding	NE	NE	potB; spermidine/putrescine transport system permease protein	ABC transporters	polyamine ABC transporter	// nickel cation transport // transmembrane transport // membrane // plasma membrane // //
NCTC8325	SAOUHSC_01048=SAOUHSC_01048	1.51955	0.0560068	5	protein_coding	NE	NE	potC; spermidine/putrescine transport system permease protein	ABC transporters	polyamine ABC transporter	// nickel cation transport // transmembrane transport // membrane // plasma membrane // //
NCTC8325	SAOUHSC_01049=SAOUHSC_01049	1.24818	0.283484	11	protein_coding	NE	NE	potD; spermidine/putrescine transport system substrate-binding protein	ABC transporters	polyamine ABC transporter	// polyamine transport // periplasmic space // polyamine binding //
NCTC8325	SAOUHSC_01050=SAOUHSC_01050	1.67053	0.250198	16	protein_coding	E	NE	SAOUHSC_01050		hypothetical protein	// // membrane // //
NCTC8325	SAOUHSC_01051=SAOUHSC_01051	-0.573794	0.421632	2	protein_coding	NE	NE			membrane protein	// // membrane // //
NCTC8325	SAOUHSC_01053=SAOUHSC_01053	-1.6639	0.0649914	16	protein_coding	NE	NE	mntH; manganese transport protein		Mn<sup>2+</sup> transporter MntH	// manganese ion transmembrane transport // cellular response to iron ion // cadmium ion transmembrane transport // transmembrane transport // metal ion transport // ion transport // membrane // plasma membrane // metal ion binding // uniporter activity // cadmium ion transmembrane transporter activity // proton transmembrane transporter activity // manganese ion transmembrane transporter activit…
NCTC8325	SAOUHSC_01054=SAOUHSC_01054	-2.78632	0.04762	12	protein_coding	NE	NE			hypothetical protein	// // // //
NCTC8325	SAOUHSC_01055=SAOUHSC_01055	-1.06482	0.312496	19	protein_coding	NE	NE	E3.1.3.25, IMPA, suhB; myo-inositol-1(or 4)-monophosphatase [EC:3.1.3.25]	Streptomycin biosynthesis, Inositol phosphate metabolism, Metabolic pathways, Biosynthesis of secondary metabolites	inositol monophosphatase family protein	// inositol phosphate dephosphorylation // signal transduction // inositol metabolic process // // metal ion binding // inositol monophosphate 1-phosphatase activity //
NCTC8325	SAOUHSC_01055a=SAOUHSC_01055a	-7.07934	1	1	protein_coding	NE	NE			membrane protein	// // // //
NCTC8325	SAOUHSC_01058=SAOUHSC_01058	-2.28563	0.0221874	32	protein_coding	NE	NE	typA, bipA; GTP-binding protein		GTP-binding protein TypA	// ribosome biogenesis // ribosomal large subunit assembly // translation // cytoplasm // ribonucleoprotein complex // cytosol // rRNA binding // tRNA binding // hydrolase activity // RNA binding // ribosome binding // nucleotide binding // GTP binding // GTPase activity //
NCTC8325	SAOUHSC_01060=SAOUHSC_01060	5.09285	0.0293551	4	protein_coding	NE	NE			DUF2197 domain-containing protein	// // // //
NCTC8325	SAOUHSC_01061=SAOUHSC_01061	2.59919	0.109134	7	protein_coding	NE	NE			hypothetical protein	// // // //
NCTC8325	SAOUHSC_01062=SAOUHSC_01062	-4.22666	0.0516222	2	protein_coding	NE	NE			hypothetical protein	// // // //
NCTC8325	SAOUHSC_01063=SAOUHSC_01063	-11.1689	0.044501	2	protein_coding	E	E	ftsW, spoVE; cell division protein FtsW		SEDS-family peptidoglycan glycosyltransferase FtsW	// lipid-linked peptidoglycan transport // regulation of cell shape // cell division // plasma membrane // cell division site // membrane // lipid-linked peptidoglycan transporter activity //
NCTC8325	SAOUHSC_01064=SAOUHSC_01064	1.80696	0.384953	55	protein_coding	NE	NE	PC, pyc; pyruvate carboxylase [EC:6.4.1.1]	Citrate cycle (TCA cycle), Pyruvate metabolism, Metabolic pathways, Microbial metabolism in diverse environments, Carbon metabolism, Biosynthesis of amino acids	pyruvate carboxylase	// gluconeogenesis // pyruvate metabolic process // cytoplasm // metal ion binding // ligase activity // biotin binding // ATP binding // pyruvate carboxylase activity // catalytic activity // nucleotide binding //
NCTC8325	SAOUHSC_01065=SAOUHSC_01065	4.12491	0.0981694	13	protein_coding	NE	NE	COX15, ctaA; heme a synthase [EC:1.17.99.9]	Oxidative phosphorylation, Porphyrin and chlorophyll metabolism, Metabolic pathways, Biosynthesis of secondary metabolites, Biosynthesis of cofactors, Two-component system	heme A synthase	// heme A biosynthetic process // heme biosynthetic process // membrane // plasma membrane // metal ion binding // oxidoreductase activity, acting on NAD(P)H, heme protein as acceptor // monooxygenase activity // oxidoreductase activity, acting on the CH-CH group of donors // oxidoreductase activity //
NCTC8325	SAOUHSC_01066=SAOUHSC_01066	2.03089	0.0150126	10	protein_coding	NE	NE	COX10, ctaB, cyoE; heme o synthase [EC:2.5.1.141]	Oxidative phosphorylation, Porphyrin and chlorophyll metabolism, Metabolic pathways, Biosynthesis of secondary metabolites, Biosynthesis of cofactors	protoheme IX farnesyltransferase	// heme O biosynthetic process // cellular respiration // heme biosynthetic process // membrane // plasma membrane // transferase activity, transferring alkyl or aryl (other than methyl) groups // transferase activity // protoheme IX farnesyltransferase activity // farnesyltranstransferase activity //
NCTC8325	SAOUHSC_01067=SAOUHSC_01067	3.96951	0.0467775	6	protein_coding	NE	NE	K08976; putative membrane protein		cytochrome assembly protein CtaM	// proton transmembrane transport // respiratory electron transport chain // membrane // cytochrome-c oxidase activity //
NCTC8325	SAOUHSC_01068=SAOUHSC_01068	1.50419	0.104229	3	protein_coding	NE	NE			hypothetical protein	// // membrane // //
NCTC8325	SAOUHSC_01069=SAOUHSC_01069	3.39885	0.0237539	10	protein_coding	NE	NE			hypothetical protein	// // // //
NCTC8325	SAOUHSC_01070=SAOUHSC_01070	-2.73663	0.242083	3	protein_coding	NE	NE			regulator	// // // //
NCTC8325	SAOUHSC_01071=SAOUHSC_01071	-2.56524	0.30757	15	protein_coding	NE	NE	E3.1.4.46, glpQ, ugpQ; glycerophosphoryl diester phosphodiesterase [EC:3.1.4.46]	Glycerophospholipid metabolism	glycerophosphoryl diester phosphodiesterase	// lipid metabolic process // membrane // hydrolase activity // glycerophosphodiester phosphodiesterase activity // phosphoric diester hydrolase activity //
NCTC8325	SAOUHSC_01072=SAOUHSC_01072	-12.1506	1	1	protein_coding	NE	NE			hypothetical protein	// // cytoplasm // //
NCTC8325	SAOUHSC_01073=SAOUHSC_01073	-0.379513	0.465865	7	protein_coding	NE	NE			hypothetical protein	// // // //
NCTC8325	SAOUHSC_01074=SAOUHSC_01074	-5.45353	0.293168	3	protein_coding	NE	NE			ribosomal RNA small subunit methyltransferase D	// nitrogen compound metabolic process // cellular macromolecule metabolic process // primary metabolic process // macromolecule modification // methylation // rRNA methylation // // transferase activity // methyltransferase activity // nucleic acid binding //
NCTC8325	SAOUHSC_01075=coaD	-14.3153	0.0169471	3	protein_coding	E	E	E2.7.7.3A, coaD, kdtB; pantetheine-phosphate adenylyltransferase [EC:2.7.7.3]	Pantothenate and CoA biosynthesis, Metabolic pathways, Biosynthesis of cofactors	phosphopantetheine adenylyltransferase	// coenzyme A biosynthetic process // biosynthetic process // cytoplasm // nucleotidyltransferase activity // transferase activity // ATP binding // pantetheine-phosphate adenylyltransferase activity // catalytic activity // nucleotide binding //
NCTC8325	SAOUHSC_01076=SAOUHSC_01076	-1.69457	0.104888	14	protein_coding	NE	NE			hypothetical protein	// tRNA processing // tRNA modification // cytoplasm // ligase activity, forming carbon-nitrogen bonds // ligase activity // ATP binding // RNA binding // nucleotide binding // tRNA binding //
NCTC8325	SAOUHSC_01077=SAOUHSC_01077	-0.156559	0.424509	9	protein_coding	NE	E	K07040; uncharacterized protein		DNA-binding protein	// // // //
NCTC8325	SAOUHSC_01078=SAOUHSC_01078	-1.03495	0.350533	3	pseudogene	E	E			50S ribosomal protein L32	// // // //
NCTC8325	SAOUHSC_01079=SAOUHSC_01079	1.0849	0.448753	28	protein_coding	NE	NE	isdB; iron-regulated surface determinant protein B		iron-regulated surface determinant protein B	// heme transport // cell wall // extracellular region // metal ion binding // heme transmembrane transporter activity //
NCTC8325	SAOUHSC_01081=SAOUHSC_01081	-1.61482	0.485519	14	protein_coding	NE	NE	isdA; iron-regulated surface determinant protein A	Staphylococcus aureus infection	iron-regulated surface determinant protein A	// // cell wall // extracellular region // metal ion binding //
NCTC8325	SAOUHSC_01082=SAOUHSC_01082	-1.31305	0.498475	12	protein_coding	NE	NE	isdC; iron-regulated surface determinant protein C		iron-regulated surface determinant protein C	// heme transport // peptidoglycan-based cell wall // cell wall // extracellular region // metal ion binding // hemoglobin binding //
NCTC8325	SAOUHSC_01084=SAOUHSC_01084	4.89241	0.382247	7	protein_coding	NE	NE	isdD; heme transport system membrane component		membrane protein IsdD	// // membrane // //
NCTC8325	SAOUHSC_01085=SAOUHSC_01085	1.39883	0.471431	14	protein_coding	NE	NE	htsA, isdE; heme transport system substrate-binding protein		heme-binding lipoprotein IsdE	// heme transport // membrane // plasma membrane // metal ion binding // heme binding //
NCTC8325	SAOUHSC_01086=SAOUHSC_01086	-0.520734	0.397683	6	protein_coding	NE	NE	htsB, isdF; heme transport system permease protein		putative heme ABC transporter membrane protein IsdF	// transmembrane transport // siderophore-dependent iron import into cell // membrane // plasma membrane // transmembrane transporter activity //
NCTC8325	SAOUHSC_01087=SAOUHSC_01087	-3.55997	0.437704	4	protein_coding	NE	NE			uncharacterized protein	// transmembrane transport // siderophore-dependent iron import into cell // membrane // plasma membrane // transporter activity // transmembrane transporter activity //
NCTC8325	SAOUHSC_01088=SAOUHSC_01088	4.59288	0.104888	2	protein_coding	NE	NE	srtB; sortase B [EC:3.4.22.71]		sortase B	// // membrane // plasma membrane // hydrolase activity //
NCTC8325	SAOUHSC_01089=SAOUHSC_01089		1	0	protein_coding	NE	NE	isdG, isdI; heme oxygenase (staphylobilin-producing) [EC:1.14.99.48]	Porphyrin and chlorophyll metabolism, Biosynthesis of secondary metabolites	heme oxygenase (staphylobilin-producing) 1	// heme catabolic process // iron import into cell // cytoplasm // heme binding // oxidoreductase activity, acting on paired donors, with incorporation or reduction of molecular oxygen // iron ion binding // metal ion binding // oxidoreductase activity // monooxygenase activity // heme oxygenase (decyclizing) activity //
NCTC8325	SAOUHSC_01090=SAOUHSC_01090	3.58491	0.0516222	2	protein_coding	NE	NE			hypothetical protein	// // // //
NCTC8325	SAOUHSC_01091=SAOUHSC_01091	-2.95992	0.0105536	9	protein_coding	NE	NE	spoU; RNA methyltransferase, TrmH family		RNA methyltransferase	// RNA processing // RNA methylation // cytoplasm // RNA methyltransferase activity // methyltransferase activity // RNA binding //
NCTC8325	SAOUHSC_01092=pheS		1	0	protein_coding	E	E	FARSA, pheS; phenylalanyl-tRNA synthetase alpha chain [EC:6.1.1.20]	Aminoacyl-tRNA biosynthesis	phenylalanyl-tRNA synthetase	// tRNA aminoacylation // phenylalanyl-tRNA aminoacylation // translation // cytoplasm // transferase activity // magnesium ion binding // metal ion binding // ligase activity // ATP binding // phenylalanine-tRNA ligase activity // aminoacyl-tRNA ligase activity // nucleotide binding // tRNA binding //
NCTC8325	SAOUHSC_01093=pheT	-4.55302	0.151375	4	protein_coding	E	E	FARSB, pheT; phenylalanyl-tRNA synthetase beta chain [EC:6.1.1.20]	Aminoacyl-tRNA biosynthesis	phenylalanyl-tRNA synthetase	// phenylalanyl-tRNA aminoacylation // translation // phenylalanine-tRNA ligase complex // cytoplasm // transferase activity // metal ion binding // ligase activity // ATP binding // phenylalanine-tRNA ligase activity // aminoacyl-tRNA ligase activity // RNA binding // magnesium ion binding // nucleotide binding // tRNA binding //
NCTC8325	SAOUHSC_01095=SAOUHSC_01095	-2.48395	0.0583883	12	protein_coding	NE	NE	rnhC; ribonuclease HIII [EC:3.1.26.4]	DNA replication	ribonuclease HIII	// primary metabolic process // macromolecule metabolic process // RNA catabolic process // RNA phosphodiester bond hydrolysis, endonucleolytic // nucleic acid phosphodiester bond hydrolysis // DNA replication, removal of RNA primer // RNA metabolic process // mismatch repair // ribonuclease H2 complex // cytoplasm // magnesium ion binding // metal ion binding // hydrolase activity // RNA-DNA hyb…
NCTC8325	SAOUHSC_01096=SAOUHSC_01096	-3.30586	0.0516222	2	protein_coding	NE	NE	zapA; cell division protein ZapA		hypothetical protein	// FtsZ-dependent cytokinesis // septin ring assembly // division septum assembly // cell division site // cell septum // cytosol // //
NCTC8325	SAOUHSC_01097=SAOUHSC_01097	-2.80088	0.207847	3	protein_coding	NE	NE			colicin V production protein CvpA	// toxin biosynthetic process // membrane // //
NCTC8325	SAOUHSC_01098=SAOUHSC_01098	-2.61793	0.136429	17	protein_coding	NE	NE	polX, dpx; DNA polymerase (family X)		DNA polymerase/3'-5' exonuclease X	// DNA replication // DNA metabolic process // cellular response to DNA damage stimulus // DNA biosynthetic process // DNA repair // cytoplasm // transferase activity // nucleotidyltransferase activity // DNA-directed DNA polymerase activity // catalytic activity // DNA binding //
NCTC8325	SAOUHSC_01099=SAOUHSC_01099	-4.70423	0.0155424	14	protein_coding	NE	NE	mutS2; DNA mismatch repair protein MutS2	Mismatch repair	MutS-II family protein	// nucleic acid phosphodiester bond hydrolysis // negative regulation of DNA recombination // mismatch repair // mismatch repair complex // ATP-dependent DNA damage sensor activity // double-stranded DNA binding // mismatched DNA binding // ATP hydrolysis activity // hydrolase activity // ATP-dependent activity, acting on DNA // ATP binding // endonuclease activity // nuclease activity // damaged…
NCTC8325	SAOUHSC_01100=SAOUHSC_01100	6.13563	0.044501	2	protein_coding	E	NE	trxA; thioredoxin 1		thioredoxin	// cell redox homeostasis // cellular response to oxidative stress // glycerol ether metabolic process // cytoplasm // cytosol // oxidoreductase activity // protein-disulfide reductase (NAD(P)) activity // oxidoreductase activity, acting on a sulfur group of donors, disulfide as acceptor // protein-disulfide reductase activity // thioredoxin-disulfide reductase activity //
NCTC8325	SAOUHSC_01101=SAOUHSC_01101	0.519861	0.423406	4	protein_coding	NE	NE			hypothetical protein	// // // //
NCTC8325	SAOUHSC_01102=uvrC	-1.07395	0.219144	24	protein_coding	NE	NE	uvrC; excinuclease ABC subunit C	Nucleotide excision repair	nucleotide excision repair protein UvrC	// nucleotide-excision repair // nucleic acid phosphodiester bond hydrolysis // SOS response // cellular response to DNA damage stimulus // DNA repair // excinuclease repair complex // cytoplasm // DNA binding // excinuclease ABC activity // nuclease activity //
NCTC8325	SAOUHSC_01103=SAOUHSC_01103	1.93545	0.30226	8	protein_coding	NE	NE	sdhC, frdC; succinate dehydrogenase / fumarate reductase, cytochrome b subunit	Citrate cycle (TCA cycle), Oxidative phosphorylation, Butanoate metabolism, Metabolic pathways, Biosynthesis of secondary metabolites, Microbial metabolism in diverse environments, Carbon metabolism	succinate dehydrogenase	// // membrane // metal ion binding // oxidoreductase activity, acting on the CH-CH group of donors //
NCTC8325	SAOUHSC_01104=sdhA	0.749064	0.316298	39	protein_coding	NE	NE	sdhA, frdA; succinate dehydrogenase / fumarate reductase, flavoprotein subunit [EC:1.3.5.1 1.3.5.4]	Citrate cycle (TCA cycle), Oxidative phosphorylation, Butanoate metabolism, Metabolic pathways, Biosynthesis of secondary metabolites, Microbial metabolism in diverse environments, Carbon metabolism	succinate dehydrogenase	// metabolic process // electron transport chain // anaerobic respiration // membrane // plasma membrane // flavin adenine dinucleotide binding // oxidoreductase activity // electron transfer activity // succinate dehydrogenase activity //
NCTC8325	SAOUHSC_01105=sdhB	1.40844	0.0486587	21	protein_coding	NE	NE	sdhB, frdB; succinate dehydrogenase / fumarate reductase, iron-sulfur subunit [EC:1.3.5.1 1.3.5.4]	Citrate cycle (TCA cycle), Oxidative phosphorylation, Butanoate metabolism, Metabolic pathways, Biosynthesis of secondary metabolites, Microbial metabolism in diverse environments, Carbon metabolism	succinate dehydrogenase	// respiratory electron transport chain // aerobic respiration // tricarboxylic acid cycle // plasma membrane // 2 iron, 2 sulfur cluster binding // 4 iron, 4 sulfur cluster binding // metal ion binding // 3 iron, 4 sulfur cluster binding // iron-sulfur cluster binding // oxidoreductase activity // electron transfer activity //
NCTC8325	SAOUHSC_01106=SAOUHSC_01106	-18.9818	0.000453541	7	protein_coding	E	NE	murI; glutamate racemase [EC:5.1.1.3]	D-Glutamine and D-glutamate metabolism, Metabolic pathways	glutamate racemase	// cell wall organization // peptidoglycan biosynthetic process // regulation of cell shape // nitrogen compound metabolic process // // amino-acid racemase activity // racemase activity, acting on amino acids and derivatives // racemase and epimerase activity, acting on amino acids and derivatives // isomerase activity // glutamate racemase activity //
NCTC8325	SAOUHSC_01107=SAOUHSC_01107	-0.791536	0.498475	5	protein_coding	NE	NE	rdgB; XTP/dITP diphosphohydrolase [EC:3.6.1.66]	Purine metabolism, Metabolic pathways	nucleoside-triphosphatase	// nucleobase-containing small molecule biosynthetic process // nucleoside phosphate catabolic process // purine nucleoside triphosphate catabolic process // nucleoside triphosphate catabolic process // nucleotide metabolic process // cytoplasm // cytosol // ITP diphosphatase activity // XTP diphosphatase activity // dITP diphosphatase activity // nucleoside triphosphate diphosphatase activity //…
NCTC8325	SAOUHSC_01108=SAOUHSC_01108	1.85479	0.0560068	5	protein_coding	NE	NE	K07095; uncharacterized protein		metal-dependent phosphodiesterase	// // cellular anatomical entity // metal ion binding // hydrolase activity // zinc ion binding //
NCTC8325	SAOUHSC_01109=SAOUHSC_01109	6.26922	0.233317	3	protein_coding	NE	NE			hypothetical protein	// // // //
NCTC8325	SAOUHSC_01110=SAOUHSC_01110	-3.42726	0.193858	2	protein_coding	NE	NE			extracellular complement binding protein	// // extracellular region // extracellular space // complement binding //
NCTC8325	SAOUHSC_01111=SAOUHSC_01111	9.75104	0.498475	2	protein_coding	NE	NE			hypothetical protein	// // // //
NCTC8325	SAOUHSC_01112=SAOUHSC_01112	7.44862	0.357666	5	protein_coding	NE	NE	flr, flipr; FPRL1 inhibitory protein	Staphylococcus aureus infection	formyl peptide receptor-like 1 inhibitory protein	// // extracellular region // //
NCTC8325	SAOUHSC_01113=SAOUHSC_01113	-7.11048	0.18314	2	protein_coding	NE	NE			hypothetical protein	// // membrane // //
NCTC8325	SAOUHSC_01114=SAOUHSC_01114	-0.618904	0.498475	2	protein_coding	NE	NE	fib, efb; fibrinogen-binding protein	Staphylococcus aureus infection	extracellular fibrinogen-binding protein	// negative regulation of blood coagulation in another organism // extracellular region // extracellular space // protein binding // complement binding //
NCTC8325	SAOUHSC_01115=SAOUHSC_01115	-0.598339	0.397681	2	protein_coding	NE	NE	scn, scin; staphylococcal complement inhibitor	Staphylococcus aureus infection	staphylococcal complement inhibitor	// // extracellular region // //
NCTC8325	SAOUHSC_01118=SAOUHSC_01118	-2.75855	0.044501	11	protein_coding	NE	NE			N/A	N/A
NCTC8325	SAOUHSC_01119=SAOUHSC_01119	2.58216	0.193858	2	protein_coding	E	NE			hypothetical protein	// // membrane // //
NCTC8325	SAOUHSC_01120=SAOUHSC_01120	-0.516766	1	1	protein_coding	NE	NE			hypothetical protein	// // // //
NCTC8325	SAOUHSC_01121=SAOUHSC_01121	1.16444	0.403464	18	protein_coding	NE	NE	hlyII; hemolysin II		alpha-hemolysin	// modulation of process of another organism // cytolysis in another organism // hemolysis in another organism // cytolysis // extracellular region // toxin activity //
NCTC8325	SAOUHSC_01122=SAOUHSC_01122	2.47498	1	1	protein_coding	NE	NE			hypothetical protein	// // membrane // //
NCTC8325	SAOUHSC_01123=SAOUHSC_01123	-0.230269	0.498475	3	protein_coding	NE	NE			hypothetical protein	// // // //
NCTC8325	SAOUHSC_01124=SAOUHSC_01124	0.43273	0.498475	4	protein_coding	NE	NE			superantigen-like protein	// // extracellular region // //
NCTC8325	SAOUHSC_01125=SAOUHSC_01125	1.44029	0.498475	8	protein_coding	NE	NE			superantigen-like protein	// // extracellular region // //
NCTC8325	SAOUHSC_01127=SAOUHSC_01127	2.98757	0.0489846	6	protein_coding	NE	NE			superantigen-like protein	// // extracellular region // //
NCTC8325	SAOUHSC_01128=SAOUHSC_01128	-2.1823	0.215264	9	protein_coding	NE	NE	OTC, argF, argI; ornithine carbamoyltransferase [EC:2.1.3.3]	Arginine biosynthesis, Metabolic pathways, Biosynthesis of secondary metabolites, Biosynthesis of amino acids	putative ornithine carbamoyltransferase	// arginine biosynthetic process via ornithine // citrulline biosynthetic process // amino acid biosynthetic process // ornithine metabolic process // arginine biosynthetic process // amino acid metabolic process // cytoplasm // carboxyl- or carbamoyltransferase activity // transferase activity // amino acid binding // ornithine carbamoyltransferase activity //
NCTC8325	SAOUHSC_01129=SAOUHSC_01129	0.408046	0.266685	9	protein_coding	NE	NE	arcC; carbamate kinase [EC:2.7.2.2]	Arginine biosynthesis, Purine metabolism, Nitrogen metabolism, Metabolic pathways, Microbial metabolism in diverse environments, Carbon metabolism	putative carbamate kinase	// carbamoyl phosphate catabolic process // arginine deiminase pathway // phosphorylation // arginine metabolic process // cytosol // cytoplasm // transferase activity // kinase activity // carbamate kinase activity // ATP binding // nucleotide binding //
NCTC8325	SAOUHSC_01130=SAOUHSC_01130	-4.03451	0.015281	28	protein_coding	NE	NE			hypothetical protein	// // plasma membrane // membrane // //
NCTC8325	SAOUHSC_01131=SAOUHSC_01131	1.44787	0.494785	2	protein_coding	NE	NE			hypothetical protein	// // membrane // //
NCTC8325	SAOUHSC_01133=SAOUHSC_01133	-3.43268	0.347819	13	protein_coding	NE	NE	eta; exfoliative toxin A/B	Staphylococcus aureus infection	exfoliative toxin A	// cation transmembrane transport // transmembrane transport // plasma membrane // membrane // cation efflux transmembrane transporter activity //
NCTC8325	SAOUHSC_01134=SAOUHSC_01134	5.70282	1	1	protein_coding	NE	NE			hypothetical protein	// // // //
NCTC8325	SAOUHSC_01135=SAOUHSC_01135	-0.699555	1	1	protein_coding	NE	NE	psmB; phenol-soluble modulin beta	Quorum sensing	phenol-soluble modulin &beta;1	// // extracellular region // //
NCTC8325	SAOUHSC_01136=SAOUHSC_01136		1	0	protein_coding	NE	NE	psmB; phenol-soluble modulin beta	Quorum sensing	phenol-soluble modulin &beta;2	// // extracellular region // //
NCTC8325	SAOUHSC_01137=SAOUHSC_01137	3.11215	0.0974557	2	protein_coding	NE	NE	K07025; putative hydrolase of the HAD superfamily		noncanonical pyrimidine nucleotidase, YjjG family	// dephosphorylation // // 5'-nucleotidase activity // hydrolase activity //
NCTC8325	SAOUHSC_01138=SAOUHSC_01138	1.97254	0.316298	3	protein_coding	NE	NE			hypothetical protein	// // // acetyltransferase activity // acyltransferase activity, transferring groups other than amino-acyl groups // acyltransferase activity // transferase activity // N-acetyltransferase activity //
NCTC8325	SAOUHSC_01139=SAOUHSC_01139	0.445249	0.424717	5	protein_coding	NE	NE			N/A	N/A
NCTC8325	SAOUHSC_01141=SAOUHSC_01141	-0.449655	0.432527	15	protein_coding	NE	NE	bshC; bacillithiol synthase		N/A	N/A
NCTC8325	SAOUHSC_01142=SAOUHSC_01142	-17.5162	0.498475	2	protein_coding	NE	E	mraZ; MraZ protein		cell division protein MraZ	// negative regulation of DNA-templated transcription initiation // regulation of DNA-templated transcription // nucleoid // cytoplasm // DNA-binding transcription factor activity // DNA binding // transcription cis-regulatory region binding //
NCTC8325	SAOUHSC_01143=mraW	-7.24349	0.0755658	5	protein_coding	NE	E	mraW, rsmH; 16S rRNA (cytosine1402-N4)-methyltransferase [EC:2.1.1.199]		16S rRNA (cytosine(1402)-N(4))-methyltransferase	// rRNA base methylation // methylation // rRNA processing // cytoplasm // rRNA (cytosine-N4-)-methyltransferase activity // transferase activity // methyltransferase activity //
NCTC8325	SAOUHSC_01144=SAOUHSC_01144	-10.4416	0.138761	4	protein_coding	E	E			cell division protein	// FtsZ-dependent cytokinesis // cell division // cell cycle // cell division site // membrane // plasma membrane // //
NCTC8325	SAOUHSC_01145=SAOUHSC_01145	-15.5476	0.000994272	6	protein_coding	E	E	pbpA; penicillin-binding protein 1 [EC:3.4.-.-]	Peptidoglycan biosynthesis, Metabolic pathways, beta-Lactam resistance	peptidoglycan DD-transpeptidase PBP1	// cell wall organization // plasma membrane // membrane // penicillin binding //
NCTC8325	SAOUHSC_01146=mraY	-19.0049	1	1	protein_coding	E	E	mraY; phospho-N-acetylmuramoyl-pentapeptide-transferase [EC:2.7.8.13]	Peptidoglycan biosynthesis, Metabolic pathways, Vancomycin resistance	phospho-N-acetylmuramoyl-pentapeptide-transferase	// cell wall macromolecule biosynthetic process // cell wall organization // cell division // peptidoglycan biosynthetic process // regulation of cell shape // cell cycle // membrane // plasma membrane // metal ion binding // phosphotransferase activity, for other substituted phosphate groups // UDP-N-acetylmuramoyl-L-alanyl-D-glutamyl-meso-2,6-diaminopimelyl-D-alanyl-D-alanine:undecaprenyl-phosp…
NCTC8325	SAOUHSC_01147=murD	-10.1167	0.0169471	3	protein_coding	E	E	murD; UDP-N-acetylmuramoylalanine--D-glutamate ligase [EC:6.3.2.9]	D-Glutamine and D-glutamate metabolism, Peptidoglycan biosynthesis, Metabolic pathways	UDP-N-acetylmuramoyl-L-alanyl-D-glutamate synthetase	// cell wall organization // cell division // peptidoglycan biosynthetic process // biosynthetic process // regulation of cell shape // cell cycle // cytoplasm // acid-amino acid ligase activity // ligase activity // UDP-N-acetylmuramoylalanine-D-glutamate ligase activity // ATP binding // nucleotide binding //
NCTC8325	SAOUHSC_01148=SAOUHSC_01148	-14.0062	0.128107	4	protein_coding	E	E	ftsQ; cell division protein FtsQ		cell division protein	// FtsZ-dependent cytokinesis // cell division // cell cycle // cell division site // membrane // plasma membrane // //
NCTC8325	SAOUHSC_01149=SAOUHSC_01149	-19.6155	1	1	protein_coding	E	E	ftsA; cell division protein FtsA		cell division protein	// FtsZ-dependent cytokinesis // cell division // cell cycle // cell division site // membrane // cytoplasmic side of plasma membrane // plasma membrane // //
NCTC8325	SAOUHSC_01150=SAOUHSC_01150	-10.0156	0.0280792	6	protein_coding	E	E	ftsZ; cell division protein FtsZ		cell division protein FtsZ	// cell septum assembly // protein polymerization // FtsZ-dependent cytokinesis // division septum assembly // cell division // cell cycle // cell division site // cytoplasm // GTP binding // GTPase activity // nucleotide binding //
NCTC8325	SAOUHSC_01152=SAOUHSC_01152	0.832363	0.469693	7	protein_coding	NE	NE	yfiH; polyphenol oxidase [EC:1.10.3.-]		laccase	// // // transferase activity // metal ion binding // adenosine deaminase activity // S-methyl-5-thioadenosine phosphorylase activity // purine-nucleoside phosphorylase activity // copper ion binding //
NCTC8325	SAOUHSC_01153=SAOUHSC_01153	-25.8738	0.00245146	5	protein_coding	NE	NE	yggS, PROSC; PLP dependent protein		YggS family pyridoxal phosphate enzyme	// // intracellular anatomical structure // pyridoxal phosphate binding //
NCTC8325	SAOUHSC_01154=SAOUHSC_01154	-15.9226	0.000994272	6	protein_coding	E	NE	sepF; cell division inhibitor SepF		Cell division protein SepF	// FtsZ-dependent cytokinesis // division septum assembly // cell septum assembly // cell division // cell cycle // cytoplasm // //
NCTC8325	SAOUHSC_01155=SAOUHSC_01155	-2.41583	0.350533	5	protein_coding	NE	NE	yggT; YggT family protein		cell division protein	// // membrane // //
NCTC8325	SAOUHSC_01156=SAOUHSC_01156	-2.61904	0.498475	6	protein_coding	NE	NE			S4 RNA-binding protein	// // // RNA binding //
NCTC8325	SAOUHSC_01158=SAOUHSC_01158	-8.95621	1	1	protein_coding	NE	E	divIVA; cell division initiation protein		cell division protein DivIVA	// cell division // cell cycle // cytoplasm // //
NCTC8325	SAOUHSC_01159=ileS	-8.99982	0.0528301	8	protein_coding	E	E	IARS, ileS; isoleucyl-tRNA synthetase [EC:6.1.1.5]	Aminoacyl-tRNA biosynthesis	isoleucyl-tRNA synthetase	// aminoacyl-tRNA metabolism involved in translational fidelity // isoleucyl-tRNA aminoacylation // tRNA aminoacylation for protein translation // translation // cytosol // cytoplasm // zinc ion binding // metal ion binding // ligase activity // ATP binding // isoleucine-tRNA ligase activity // aminoacyl-tRNA ligase activity // aminoacyl-tRNA editing activity // nucleotide binding // tRNA binding…
NCTC8325	SAOUHSC_01160=SAOUHSC_01160	1.06347	0.293168	12	protein_coding	NE	NE	catE; catechol 2,3-dioxygenase [EC:1.13.11.2]	Benzoate degradation, Xylene degradation, Metabolic pathways, Microbial metabolism in diverse environments, Degradation of aromatic compounds	glyoxalase	// // // //
NCTC8325	SAOUHSC_01162=lspA	10.6396	0.0377513	3	protein_coding	NE	NE	lspA; signal peptidase II [EC:3.4.23.36]	Protein export	lipoprotein signal peptidase	// proteolysis // membrane // plasma membrane // hydrolase activity // peptidase activity // aspartic-type endopeptidase activity //
NCTC8325	SAOUHSC_01163=SAOUHSC_01163	-0.694554	0.316298	9	protein_coding	NE	E	rluD; 23S rRNA pseudouridine1911/1915/1917 synthase [EC:5.4.99.23]		hypothetical protein	// RNA modification // pseudouridine synthesis // enzyme-directed rRNA pseudouridine synthesis // cytosol // rRNA pseudouridine synthase activity // isomerase activity // pseudouridine synthase activity // RNA binding //
NCTC8325	SAOUHSC_01164=SAOUHSC_01164	11.7789	0.00245146	5	protein_coding	NE	NE	pyrR; pyrimidine operon attenuation protein / uracil phosphoribosyltransferase [EC:2.4.2.9]	Pyrimidine metabolism, Metabolic pathways	bifunctional pyrimidine regulatory protein PyrR/uracil phosphoribosyltransferase	// nucleoside metabolic process // DNA-templated transcription termination // // glycosyltransferase activity // transferase activity // uracil phosphoribosyltransferase activity // RNA binding //
NCTC8325	SAOUHSC_01165=SAOUHSC_01165	4.81194	0.0178575	24	protein_coding	NE	NE	uraA, pyrP; uracil permease		putative nucleobase:cation symporter	// nucleobase transport // transmembrane transport // plasma membrane // membrane // nucleobase transmembrane transporter activity // transmembrane transporter activity // uracil transmembrane transporter activity // transporter activity //
NCTC8325	SAOUHSC_01166=pyrB	10.7449	0.000163999	9	protein_coding	NE	E	pyrB, PYR2; aspartate carbamoyltransferase catalytic subunit [EC:2.1.3.2]	Pyrimidine metabolism, Alanine, aspartate and glutamate metabolism, Metabolic pathways, Biosynthesis of cofactors	aspartate carbamoyltransferase catalytic subunit	// nitrogen compound metabolic process // 'de novo' UMP biosynthetic process // pyrimidine ribonucleotide biosynthetic process // amino acid metabolic process // pyrimidine nucleotide biosynthetic process // 'de novo' pyrimidine nucleobase biosynthetic process // cytosol // cytoplasm // carboxyl- or carbamoyltransferase activity // transferase activity // amino acid binding // aspartate carbamoyl…
NCTC8325	SAOUHSC_01168=pyrC	0.135711	0.498475	21	protein_coding	NE	E	URA4, pyrC; dihydroorotase [EC:3.5.2.3]	Pyrimidine metabolism, Metabolic pathways, Biosynthesis of cofactors	dihydroorotase	// organonitrogen compound metabolic process // 'de novo' UMP biosynthetic process // pyrimidine nucleotide biosynthetic process // purine nucleobase catabolic process // cytoplasm // metal ion binding // hydrolase activity, acting on carbon-nitrogen (but not peptide) bonds, in cyclic amides // hydrolase activity, acting on carbon-nitrogen (but not peptide) bonds // hydrolase activity // zinc ion…
NCTC8325	SAOUHSC_01169=SAOUHSC_01169	-1.06845	0.433594	18	protein_coding	NE	E	carA, CPA1; carbamoyl-phosphate synthase small subunit [EC:6.3.5.5]	Pyrimidine metabolism, Alanine, aspartate and glutamate metabolism, Metabolic pathways, Biosynthesis of cofactors	carbamoyl phosphate synthase	// nitrogen compound metabolic process // 'de novo' UMP biosynthetic process // amino acid biosynthetic process // glutamine metabolic process // arginine biosynthetic process // pyrimidine nucleotide biosynthetic process // 'de novo' pyrimidine nucleobase biosynthetic process // urea cycle // cytoplasm // carbamoyl-phosphate synthase complex // ligase activity // ATP binding // carbamoyl-phospha…
NCTC8325	SAOUHSC_01170=carB	-2.53284	0.123915	48	protein_coding	NE	E	carB, CPA2; carbamoyl-phosphate synthase large subunit [EC:6.3.5.5]	Pyrimidine metabolism, Alanine, aspartate and glutamate metabolism, Metabolic pathways, Biosynthesis of cofactors	carbamoyl phosphate synthase	// glutamine metabolic process // 'de novo' UMP biosynthetic process // amino acid biosynthetic process // nitrogen compound metabolic process // arginine biosynthetic process // pyrimidine nucleotide biosynthetic process // urea cycle // cytoplasm // catalytic activity // metal ion binding // ligase activity // ATP binding // carbamoyl-phosphate synthase (glutamine-hydrolyzing) activity // carba…
NCTC8325	SAOUHSC_01171=SAOUHSC_01171	0.831104	0.382247	7	protein_coding	NE	E	pyrF; orotidine-5'-phosphate decarboxylase [EC:4.1.1.23]	Pyrimidine metabolism, Metabolic pathways, Biosynthesis of cofactors	orotidine 5'-phosphate decarboxylase	// 'de novo' UMP biosynthetic process // pyrimidine nucleotide biosynthetic process // 'de novo' pyrimidine nucleobase biosynthetic process // cytosol // carboxy-lyase activity // lyase activity // orotidine-5'-phosphate decarboxylase activity // catalytic activity //
NCTC8325	SAOUHSC_01172=pyrE	0.265144	0.498475	6	protein_coding	NE	E	pyrE; orotate phosphoribosyltransferase [EC:2.4.2.10]	Pyrimidine metabolism, Metabolic pathways, Biosynthesis of cofactors	orotate phosphoribosyltransferase	// pyrimidine nucleobase biosynthetic process // UMP biosynthetic process // 'de novo' UMP biosynthetic process // nucleoside metabolic process // pyrimidine nucleotide biosynthetic process // // guanine phosphoribosyltransferase activity // hypoxanthine phosphoribosyltransferase activity // glycosyltransferase activity // transferase activity // orotate phosphoribosyltransferase activity // magn…
NCTC8325	SAOUHSC_01173=SAOUHSC_01173	0.267283	0.498475	2	protein_coding	NE	NE			hypothetical protein	// // // //
NCTC8325	SAOUHSC_01174=SAOUHSC_01174	-1.13362	0.370428	7	protein_coding	NE	NE			VOC family protein	// // // //
NCTC8325	SAOUHSC_01175=SAOUHSC_01175	-2.58741	0.205908	16	protein_coding	NE	NE			uncharacterized protein	// translation // ribosome-associated ubiquitin-dependent protein catabolic process // rescue of stalled ribosome // RQC complex // RNA binding // ribosomal large subunit binding // tRNA binding //
NCTC8325	SAOUHSC_01176=gmk		1	0	protein_coding	E	NE	E2.7.4.8, gmk; guanylate kinase [EC:2.7.4.8]	Purine metabolism, Metabolic pathways	guanylate kinase	// GDP metabolic process // GMP metabolic process // phosphorylation // purine nucleotide metabolic process // cytosol // cytoplasm // transferase activity // kinase activity // ATP binding // guanylate kinase activity // nucleotide binding //
NCTC8325	SAOUHSC_01177=rpoZ	-0.896413	0.498475	2	protein_coding	NE	NE	rpoZ; DNA-directed RNA polymerase subunit omega [EC:2.7.7.6]	RNA polymerase	DNA-directed RNA polymerase subunit omega	// DNA-templated transcription // DNA-directed RNA polymerase complex // nucleotidyltransferase activity // transferase activity // DNA-directed 5'-3' RNA polymerase activity // DNA binding //
NCTC8325	SAOUHSC_01178=SAOUHSC_01178	-1.37818	0.498475	2	protein_coding	E	E	coaBC, dfp; phosphopantothenoylcysteine decarboxylase / phosphopantothenate---cysteine ligase [EC:4.1.1.36 6.3.2.5]	Pantothenate and CoA biosynthesis, Metabolic pathways, Biosynthesis of cofactors	bifunctional phosphopantothenoylcysteine decarboxylase / phosphopantothenate-cysteine ligase	// metabolic process // pantothenate catabolic process // coenzyme A biosynthetic process // phosphopantothenoylcysteine decarboxylase complex // metal ion binding // ligase activity // carboxy-lyase activity // lyase activity // FMN binding // phosphopantothenoylcysteine decarboxylase activity // phosphopantothenate--cysteine ligase activity // catalytic activity //
NCTC8325	SAOUHSC_01179=SAOUHSC_01179	-8.17011	4.81961e-05	27	protein_coding	E	E	priA; primosomal protein N' (replication factor Y) (superfamily II helicase) [EC:3.6.4.-]	Homologous recombination	primosomal protein N	// DNA duplex unwinding // DNA recombination // double-strand break repair // DNA replication initiation // DNA replication, synthesis of RNA primer // DNA unwinding involved in DNA replication // DNA replication // primosome complex // DNA helicase activity // metal ion binding // 3'-5' DNA helicase activity // hydrolase activity // zinc ion binding // ATP binding // helicase activity // DNA bin…
NCTC8325	SAOUHSC_01180=SAOUHSC_01180	2.15859	0.0983225	9	protein_coding	NE	NE			hypothetical protein	// // // //
NCTC8325	SAOUHSC_01181=SAOUHSC_01181	-2.68182	0.0555046	2	protein_coding	NE	NE			hypothetical protein	// // membrane // //
NCTC8325	SAOUHSC_01182=SAOUHSC_01182	-11.0791	0.0169471	3	protein_coding	NE	NE	PDF, def; peptide deformylase [EC:3.5.1.88]		peptide deformylase	// co-translational protein modification // N-terminal protein amino acid modification // peptidyl-methionine modification // translation // // peptide deformylase activity // hydrolase activity //
NCTC8325	SAOUHSC_01183=SAOUHSC_01183	-8.97834	6.55174e-05	15	protein_coding	E	E	MTFMT, fmt; methionyl-tRNA formyltransferase [EC:2.1.2.9]	One carbon pool by folate, Aminoacyl-tRNA biosynthesis	methionyl-tRNA formyltransferase	// charged-tRNA amino acid modification // conversion of methionyl-tRNA to N-formyl-methionyl-tRNA // biosynthetic process // translational initiation // translation // cytosol // hydroxymethyl-, formyl- and related transferase activity // transferase activity // methionyl-tRNA formyltransferase activity // catalytic activity //
NCTC8325	SAOUHSC_01184=SAOUHSC_01184	1.5008	0.427542	16	protein_coding	NE	NE	rsmB, sun; 16S rRNA (cytosine967-C5)-methyltransferase [EC:2.1.1.176]		16S rRNA (cytosine(967)-C(5))-methyltransferase	// RNA methylation // rRNA base methylation // methylation // rRNA processing // regulation of DNA-templated transcription // cytosol // cytoplasm // transferase activity // rRNA (cytosine-C5-)-methyltransferase activity // rRNA methyltransferase activity // methyltransferase activity // RNA binding //
NCTC8325	SAOUHSC_01185=SAOUHSC_01185	0.411942	0.276387	12	protein_coding	NE	NE	rlmN; 23S rRNA (adenine2503-C2)-methyltransferase [EC:2.1.1.192]		23S rRNA (adenine(2503)-C(2))-methyltransferase RlmN	// rRNA base methylation // response to antibiotic // methylation // tRNA methylation // tRNA processing // rRNA processing // cytoplasm // rRNA binding // tRNA (adenine-C2-)-methyltransferase activity // tRNA binding // rRNA (adenine-C2-)-methyltransferase activity // 4 iron, 4 sulfur cluster binding // iron-sulfur cluster binding // metal ion binding // transferase activity // rRNA methyltransf…
NCTC8325	SAOUHSC_01186=SAOUHSC_01186	-2.56974	0.350533	5	protein_coding	NE	NE	prpC, phpP; PPM family protein phosphatase [EC:3.1.3.16]		serine/threonine protein phosphatase	// protein dephosphorylation // // phosphatase activity // protein serine/threonine phosphatase activity //
NCTC8325	SAOUHSC_01187=SAOUHSC_01187	-4.36039	0.0040056	22	protein_coding	NE	NE	prkC, stkP; eukaryotic-like serine/threonine-protein kinase [EC:2.7.11.1]		serine/threonine protein kinase	// peptidyl-serine phosphorylation // protein phosphorylation // cytosol // membrane // protein serine/threonine/tyrosine kinase activity // nucleotide binding // protein serine/threonine kinase activity // protein serine kinase activity // ATP binding // protein kinase activity //
NCTC8325	SAOUHSC_01188=SAOUHSC_01188	-7.67339	0.293168	3	protein_coding	NE	E	rsgA, engC; ribosome biogenesis GTPase / thiamine phosphate phosphatase [EC:3.6.1.- 3.1.3.100]	Thiamine metabolism, Metabolic pathways	ribosome small subunit-dependent GTPase A	// ribosomal small subunit biogenesis // ribosome biogenesis // cytoplasm // metal ion binding // rRNA binding // hydrolase activity // GTP binding // GTPase activity // RNA binding // nucleotide binding //
NCTC8325	SAOUHSC_01189=SAOUHSC_01189	-9.55854	0.00657639	4	protein_coding	E	E	rpe, RPE; ribulose-phosphate 3-epimerase [EC:5.1.3.1]	Pentose phosphate pathway, Pentose and glucuronate interconversions, Metabolic pathways, Biosynthesis of secondary metabolites, Microbial metabolism in diverse environments, Carbon metabolism, Biosynthesis of amino acids	ribulose-phosphate 3-epimerase	// cellular carbohydrate metabolic process // pentose catabolic process // pentose-phosphate shunt, non-oxidative branch // pentose-phosphate shunt // carbohydrate metabolic process // cytosol // metal ion binding // racemase and epimerase activity, acting on carbohydrates and derivatives // isomerase activity // D-ribulose-phosphate 3-epimerase activity // catalytic activity //
NCTC8325	SAOUHSC_01190=SAOUHSC_01190	-5.30592	0.19729	6	protein_coding	E	E	thiN, TPK1, THI80; thiamine pyrophosphokinase [EC:2.7.6.2]	Thiamine metabolism, Metabolic pathways, Biosynthesis of cofactors	thiamine pyrophosphokinase	// thiamine-containing compound metabolic process // phosphorylation // thiamine diphosphate biosynthetic process // thiamine metabolic process // // transferase activity // kinase activity // nucleotide binding // thiamine binding // ATP binding // thiamine diphosphokinase activity //
NCTC8325	SAOUHSC_01191=rpmB	2.25358	0.498475	2	protein_coding	NE	NE	RP-L28, MRPL28, rpmB; large subunit ribosomal protein L28	Ribosome	50S ribosomal protein L28	// translation // ribonucleoprotein complex // ribosome // structural constituent of ribosome //
NCTC8325	SAOUHSC_01192=SAOUHSC_01192		1	0	protein_coding	NE	NE			Asp23/Gls24 family envelope stress response protein	// // // //
NCTC8325	SAOUHSC_01193=SAOUHSC_01193	-4.49515	0.0336426	14	protein_coding	NE	NE	K07030; uncharacterized protein		fatty acid kinase FakAB1 // fatty acid kinase FakAB2	// phosphorylation // glycerol metabolic process // // glycerone kinase activity //
NCTC8325	SAOUHSC_01194=SAOUHSC_01194	-5.70984	0.0169471	18	protein_coding	NE	E	recG; ATP-dependent DNA helicase RecG [EC:3.6.4.12]	Homologous recombination	ATP-dependent DNA helicase RecG	// DNA duplex unwinding // RNA secondary structure unwinding // cellular response to DNA damage stimulus // DNA recombination // DNA repair // cytoplasm // ATP hydrolysis activity // DNA helicase activity // hydrolase activity // ATP binding // helicase activity // RNA helicase activity // DNA binding // nucleic acid binding // nucleotide binding //
NCTC8325	SAOUHSC_01196=SAOUHSC_01196		1	0	protein_coding	NE	NE			fatty acid biosynthesis transcriptional regulator	// negative regulation of DNA-templated transcription // negative regulation of fatty acid biosynthetic process // fatty acid biosynthetic process // fatty acid metabolic process // lipid metabolic process // // metal ion binding // DNA-binding transcription factor activity // DNA binding //
NCTC8325	SAOUHSC_01197=SAOUHSC_01197	-12.623	0.0611174	4	protein_coding	E	E	plsX; phosphate acyltransferase [EC:2.3.1.274]	Glycerolipid metabolism, Metabolic pathways, Biosynthesis of secondary metabolites	phosphate acyltransferase	// phospholipid biosynthetic process // phospholipid metabolic process // fatty acid biosynthetic process // lipid metabolic process // cytoplasm // phosphate:acyl-[acyl carrier protein] acyltransferase activity // acyltransferase activity, transferring groups other than amino-acyl groups // transferase activity // catalytic activity //
NCTC8325	SAOUHSC_01198=SAOUHSC_01198	-8.04368	0.0199503	6	protein_coding	E	E	fabD, MCAT, MCT1; [acyl-carrier-protein] S-malonyltransferase [EC:2.3.1.39]	Fatty acid biosynthesis, Metabolic pathways, Biosynthesis of secondary metabolites, Fatty acid metabolism	malonyl CoA-acyl carrier protein transacylase	// lipid metabolic process // fatty acid metabolic process // fatty acid biosynthetic process // cytosol // S-malonyltransferase activity // acyltransferase activity // transferase activity // [acyl-carrier-protein] S-malonyltransferase activity //
NCTC8325	SAOUHSC_01199=SAOUHSC_01199	-5.35304	0.0169471	3	protein_coding	E	E	fabG, OAR1; 3-oxoacyl-[acyl-carrier protein] reductase [EC:1.1.1.100]	Fatty acid biosynthesis, Biotin metabolism, Metabolic pathways, Biosynthesis of secondary metabolites, Fatty acid metabolism, Biosynthesis of cofactors	3-oxoacyl-(acyl-carrier-protein) reductase	// fatty acid metabolic process // lipid metabolic process // fatty acid elongation // fatty acid biosynthetic process // // oxidoreductase activity, acting on the CH-OH group of donors, NAD or NADP as acceptor // NAD binding // oxidoreductase activity // 3-oxoacyl-[acyl-carrier-protein] reductase (NADPH) activity // nucleotide binding //
NCTC8325	SAOUHSC_01200=SAOUHSC_01200	-21.7971	0.044501	2	protein_coding	NE	E			hypothetical protein	// // // //
NCTC8325	SAOUHSC_01201=acpP		1	0	protein_coding	E	E	acpP; acyl carrier protein	Metabolic pathways, Biosynthesis of secondary metabolites	acyl carrier protein	// lipid A biosynthetic process // fatty acid biosynthetic process // fatty acid metabolic process // lipid metabolic process // cytosol // cytoplasm // phosphopantetheine binding // acyl carrier activity // acyl binding //
NCTC8325	SAOUHSC_01203=rnc	-21.4924	0.0169471	3	protein_coding	NE	NE	rnc, DROSHA, RNT1; ribonuclease III [EC:3.1.26.3]		ribonuclease III	// regulation of gene expression // RNA phosphodiester bond hydrolysis // nucleic acid phosphodiester bond hydrolysis // RNA phosphodiester bond hydrolysis, endonucleolytic // rRNA catabolic process // tRNA processing // mRNA processing // RNA processing // rRNA processing // cytoplasm // metal ion binding // rRNA binding // hydrolase activity // ribonuclease III activity // endonuclease activity…
NCTC8325	SAOUHSC_01204=SAOUHSC_01204	-6.21838	0.0107955	11	protein_coding	NE	NE	smc; chromosome segregation protein		SMC domain-containing protein	// chromosome organization // chromosome condensation // sister chromatid cohesion // chromosome segregation // DNA replication // cytoplasm // chromosome // ATP hydrolysis activity // ATP binding // DNA binding // nucleotide binding //
NCTC8325	SAOUHSC_01205=SAOUHSC_01205	-3.16239	0.399106	7	protein_coding	E	E	ftsY; fused signal recognition particle receptor	Quorum sensing, Protein export, Bacterial secretion system	signal recognition particle-docking protein FtsY	// protein targeting // SRP-dependent cotranslational protein targeting to membrane // protein targeting to membrane // membrane // plasma membrane // cytoplasm // signal recognition particle binding // GTP binding // GTPase activity // nucleotide binding //
NCTC8325	SAOUHSC_01206=SAOUHSC_01206	6.36111	1	1	protein_coding	NE	NE	K09787; uncharacterized protein		DNA-binding protein	// // // //
NCTC8325	SAOUHSC_01207=SAOUHSC_01207	-14.1782	0.0280792	6	protein_coding	E	E	SRP54, ffh; signal recognition particle subunit SRP54 [EC:3.6.5.4]	Quorum sensing, Protein export, Bacterial secretion system	signal recognition particle protein	// SRP-dependent cotranslational protein targeting to membrane // protein targeting to membrane // ribonucleoprotein complex // signal recognition particle // cytoplasm // 7S RNA binding // GTP binding // GTPase activity // RNA binding // nucleotide binding //
NCTC8325	SAOUHSC_01208=rpsP		1	0	protein_coding	E	NE	RP-S16, MRPS16, rpsP; small subunit ribosomal protein S16	Ribosome	30S ribosomal protein S16	// translation // intracellular organelle // cytoplasm // ribonucleoprotein complex // small ribosomal subunit // ribosome // structural constituent of ribosome //
NCTC8325	SAOUHSC_01209=rimM		1	0	protein_coding	E	E	rimM; 16S rRNA processing protein RimM		16S rRNA-processing protein RimM	// ribosomal small subunit biogenesis // ribosome biogenesis // rRNA processing // ribosome // cytoplasm // ribosome binding //
NCTC8325	SAOUHSC_01210=trmD	-6.40254	0.498475	2	protein_coding	NE	E	trmD; tRNA (guanine37-N1)-methyltransferase [EC:2.1.1.228]		tRNA (guanine-N(1)-)-methyltransferase	// tRNA modification // tRNA N1-guanine methylation // methylation // tRNA processing // cytosol // cytoplasm // tRNA (guanine(37)-N(1))-methyltransferase activity // 2-C-methyl-D-erythritol 4-phosphate cytidylyltransferase activity // transferase activity // tRNA (guanine-N1-)-methyltransferase activity // methyltransferase activity //
NCTC8325	SAOUHSC_01211=rplS		1	0	protein_coding	NE	E	RP-L19, MRPL19, rplS; large subunit ribosomal protein L19	Ribosome	50S ribosomal protein L19	// translation // ribonucleoprotein complex // cytosolic large ribosomal subunit // ribosome // structural constituent of ribosome //
NCTC8325	SAOUHSC_01213=SAOUHSC_01213	0.388005	0.426686	19	protein_coding	NE	NE			membrane protein	// // membrane // //
NCTC8325	SAOUHSC_01214=rbgA	0.19965	0.489195	3	protein_coding	E	NE	rbgA; ribosome biogenesis GTPase A		ribosomal biogenesis GTPase	// translation // ribosome biogenesis // cytoplasm // GTP binding // GTPase activity // nucleotide binding //
NCTC8325	SAOUHSC_01215=rnhB	-3.48901	0.0722273	13	protein_coding	NE	NE	rnhB; ribonuclease HII [EC:3.1.26.4]	DNA replication	ribonuclease HII	// primary metabolic process // macromolecule metabolic process // RNA catabolic process // RNA phosphodiester bond hydrolysis, endonucleolytic // nucleic acid phosphodiester bond hydrolysis // DNA replication, removal of RNA primer // mismatch repair // ribonuclease H2 complex // cytoplasm // manganese ion binding // metal ion binding // hydrolase activity // RNA-DNA hybrid ribonuclease activity…
NCTC8325	SAOUHSC_01216=sucC	-3.12675	0.00663523	17	protein_coding	E	E	sucC; succinyl-CoA synthetase beta subunit [EC:6.2.1.5]	Citrate cycle (TCA cycle), Propanoate metabolism, C5-Branched dibasic acid metabolism, Metabolic pathways, Biosynthesis of secondary metabolites, Microbial metabolism in diverse environments, Carbon metabolism	succinyl-CoA synthetase	// succinyl-CoA metabolic process // tricarboxylic acid cycle // cytoplasm // succinate-CoA ligase complex // cytosol // magnesium ion binding // metal ion binding // ligase activity // ATP binding // succinate-CoA ligase (ADP-forming) activity // catalytic activity // nucleotide binding //
NCTC8325	SAOUHSC_01218=SAOUHSC_01218	-2.07855	0.218752	14	protein_coding	NE	E	sucD; succinyl-CoA synthetase alpha subunit [EC:6.2.1.5]	Citrate cycle (TCA cycle), Propanoate metabolism, C5-Branched dibasic acid metabolism, Metabolic pathways, Biosynthesis of secondary metabolites, Microbial metabolism in diverse environments, Carbon metabolism	succinyl-CoA synthetase	// nucleoside triphosphate biosynthetic process // succinate metabolic process // succinyl-CoA metabolic process // tricarboxylic acid cycle // succinate-CoA ligase complex (ADP-forming) // cytosol // succinate-CoA ligase (GDP-forming) activity // nucleoside diphosphate kinase activity // ligase activity // succinate-CoA ligase (ADP-forming) activity // catalytic activity // nucleotide binding //
NCTC8325	SAOUHSC_01219=SAOUHSC_01219	2.34153	0.453285	5	protein_coding	NE	NE			cell wall hydrolase	// cell wall organization // extracellular region // lytic endotransglycosylase activity // hydrolase activity //
NCTC8325	SAOUHSC_01220=SAOUHSC_01220	0.755886	0.181548	7	protein_coding	NE	NE			FmhC protein	// cell wall organization // regulation of cell shape // peptidoglycan biosynthetic process // protein phosphopantetheinylation // cell wall macromolecule biosynthetic process // cytoplasm // acyltransferase activity // aminoacyltransferase activity // nucleotide binding //
NCTC8325	SAOUHSC_01221=SAOUHSC_01221	-0.370796	0.453994	11	protein_coding	NE	NE	smf; DNA processing protein		DNA processing protein	// DNA-mediated transformation // // //
NCTC8325	SAOUHSC_01222=SAOUHSC_01222	5.08793	0.0737256	21	protein_coding	NE	E	topA; DNA topoisomerase I [EC:5.6.2.1]		DNA topoisomerase I	// DNA topological change // chromosome // metal ion binding // isomerase activity // DNA topoisomerase type I (single strand cut, ATP-independent) activity // DNA topoisomerase activity // DNA binding //
NCTC8325	SAOUHSC_01223=gid	5.04125	0.0151817	21	protein_coding	NE	NE	trmFO, gid; methylenetetrahydrofolate--tRNA-(uracil-5-)-methyltransferase [EC:2.1.1.74]		tRNA (uracil-5-)-methyltransferase Gid	// methylation // tRNA methylation // tRNA processing // tRNA wobble uridine modification // cytosol // cytoplasm // 5,10-methylenetetrahydrofolate-dependent tRNA (m5U54) methyltransferase activity // flavin adenine dinucleotide binding // methylenetetrahydrofolate-tRNA-(uracil-5-)-methyltransferase (FADH2-oxidizing) activity // transferase activity // methyltransferase activity //
NCTC8325	SAOUHSC_01224=SAOUHSC_01224	-8.01446	0.0366336	11	protein_coding	NE	NE	xerC; integrase/recombinase XerC		site-specific recombinase	// transposition, DNA-mediated // cell division // DNA integration // chromosome segregation // cell cycle // DNA recombination // cytoplasm // tyrosine-based site-specific recombinase activity // DNA binding //
NCTC8325	SAOUHSC_01225=SAOUHSC_01225	-8.16675	0.0578026	5	protein_coding	NE	NE	hslV, clpQ; ATP-dependent HslUV protease, peptidase subunit HslV [EC:3.4.25.2]		ATP-dependent protease peptidase subunit	// protein catabolic process // proteolysis involved in protein catabolic process // metabolic process // proteolysis // HslUV protease complex // proteasome core complex // cytoplasm // metal ion binding // hydrolase activity // peptidase activity // threonine-type endopeptidase activity // catalytic activity //
NCTC8325	SAOUHSC_01226=hslU	-9.90598	0.00234654	9	protein_coding	NE	NE	hslU; ATP-dependent HslUV protease ATP-binding subunit HslU		ATP-dependent protease ATP-binding subunit HslU	// proteolysis involved in protein catabolic process // positive regulation of proteasomal protein catabolic process // protein unfolding // proteolysis // HslUV protease complex // cytoplasm // proteasome-activating activity // peptidase activity // ATP hydrolysis activity // ATP binding // nucleotide binding //
NCTC8325	SAOUHSC_01228=SAOUHSC_01228	4.6434	1	1	protein_coding	NE	E	codY; transcriptional pleiotropic repressor		transcriptional repressor CodY	// negative regulation of DNA-templated transcription // regulation of DNA-templated transcription // cytoplasm // GTP binding // DNA-binding transcription factor activity // DNA binding // nucleotide binding //
NCTC8325	SAOUHSC_01230=SAOUHSC_01230	-9.19264	1	1	protein_coding	NE	E			hypothetical protein	// // // //
NCTC8325	SAOUHSC_01233=SAOUHSC_01233		1	0	protein_coding	NE	NE			hypothetical protein	// // // //
NCTC8325	SAOUHSC_01234=tsf		1	0	protein_coding	E	E	tsf, TSFM; elongation factor Ts		elongation factor Ts	// translational elongation // translation // cellular anatomical entity // cytoplasm // translation elongation factor activity //
NCTC8325	SAOUHSC_01235=pyrH	-3.57666	0.293168	3	protein_coding	E	E	pyrH; uridylate kinase [EC:2.7.4.22]	Pyrimidine metabolism, Metabolic pathways, Biosynthesis of cofactors	uridylate kinase	// nucleoside monophosphate phosphorylation // UDP biosynthetic process // 'de novo' CTP biosynthetic process // phosphorylation // metabolic process // pyrimidine nucleotide biosynthetic process // cytosol // cytoplasm // UMP kinase activity // transferase activity // kinase activity // uridylate kinase activity // ATP binding // catalytic activity // nucleotide binding //
NCTC8325	SAOUHSC_01236=frr	-8.11009	0.0128582	7	protein_coding	E	E	frr, MRRF, RRF; ribosome recycling factor		ribosome recycling factor	// translational termination // translation // cytoplasmic translational termination // cytosol // cytoplasm // ribosomal large subunit binding //
NCTC8325	SAOUHSC_01237=SAOUHSC_01237		1	0	protein_coding	E	NE	uppS; undecaprenyl diphosphate synthase [EC:2.5.1.31]	Peptidoglycan biosynthesis, Terpenoid backbone biosynthesis, Biosynthesis of secondary metabolites	undecaprenyl pyrophosphate synthase	// polyprenol biosynthetic process // cytosol // manganese ion binding // di-trans,poly-cis-decaprenylcistransferase activity // metal ion binding // transferase activity, transferring alkyl or aryl (other than methyl) groups // transferase activity // prenyltransferase activity // polyprenyltransferase activity // magnesium ion binding //
NCTC8325	SAOUHSC_01238=SAOUHSC_01238	-2.73663	1	1	protein_coding	E	E	E2.7.7.41, CDS1, CDS2, cdsA; phosphatidate cytidylyltransferase [EC:2.7.7.41]	Glycerophospholipid metabolism, Metabolic pathways, Biosynthesis of secondary metabolites	phosphatidate cytidylyltransferase	// phospholipid biosynthetic process // CDP-diacylglycerol biosynthetic process // phosphatidylglycerol biosynthetic process // plasma membrane // membrane // nucleotidyltransferase activity // transferase activity, transferring phosphorus-containing groups // transferase activity // phosphatidate cytidylyltransferase activity //
NCTC8325	SAOUHSC_01239=SAOUHSC_01239	5.70282	1	1	protein_coding	NE	E	rseP; regulator of sigma E protease [EC:3.4.24.-]		site 2 protease	// proteolysis // membrane // plasma membrane // metal ion binding // hydrolase activity // metallopeptidase activity // peptidase activity // metalloendopeptidase activity //
NCTC8325	SAOUHSC_01240=SAOUHSC_01240	-7.21388	0.293168	3	protein_coding	E	E	PARS, proS; prolyl-tRNA synthetase [EC:6.1.1.15]	Aminoacyl-tRNA biosynthesis	prolyl-tRNA synthetase	// aminoacyl-tRNA metabolism involved in translational fidelity // prolyl-tRNA aminoacylation // tRNA aminoacylation for protein translation // translation // cytosol // cytoplasm // transferase activity // ligase activity // ATP binding // proline-tRNA ligase activity // aminoacyl-tRNA ligase activity // aminoacyl-tRNA editing activity // nucleotide binding //
NCTC8325	SAOUHSC_01241=polC	-4.44864	0.253536	12	protein_coding	E	E	polC; DNA polymerase III subunit alpha, Gram-positive type [EC:2.7.7.7]	DNA replication, Mismatch repair, Homologous recombination	DNA polymerase III	// DNA-templated DNA replication // nucleic acid phosphodiester bond hydrolysis // DNA biosynthetic process // DNA replication // cytoplasm // hydrolase activity // nucleotidyltransferase activity // transferase activity // 3'-5' exonuclease activity // exonuclease activity // nuclease activity // DNA-directed DNA polymerase activity // catalytic activity // DNA binding // nucleic acid binding //
NCTC8325	SAOUHSC_01242=SAOUHSC_01242	-5.74229	0.293168	3	protein_coding	NE	NE	rimP; ribosome maturation factor RimP		Ribosome maturation factor RimP	// ribosomal small subunit biogenesis // ribosome biogenesis // translation // ribosomal small subunit assembly // cytosol // cytoplasm // //
NCTC8325	SAOUHSC_01243=nusA	-5.74229	0.0169471	3	protein_coding	E	E	nusA; transcription termination/antitermination protein NusA		transcription elongation factor NusA	// transcription antitermination // regulation of termination of DNA-templated transcription // regulation of DNA-templated transcription // DNA-templated transcription termination // cytosol // cytoplasm // RNA binding // DNA-binding transcription factor activity // nucleic acid binding //
NCTC8325	SAOUHSC_01244=SAOUHSC_01244		1	0	protein_coding	E	E	ylxR; uncharacterized protein		DNA-binding protein	// // // //
NCTC8325	SAOUHSC_01245=SAOUHSC_01245		1	0	protein_coding	E	E			hypothetical protein	// // cytosolic large ribosomal subunit // structural constituent of ribosome // RNA binding //
NCTC8325	SAOUHSC_01246=infB	-15.5086	0.00234654	9	protein_coding	E	E	infB, MTIF2; translation initiation factor IF-2		translation initiation factor IF-2	// translational initiation // translation // cytoplasm // GTP binding // GTPase activity // translation initiation factor activity // nucleotide binding //
NCTC8325	SAOUHSC_01247=rbfA	4.80051	1	1	protein_coding	NE	NE	rbfA; ribosome-binding factor A		ribosome-binding factor A	// maturation of SSU-rRNA // ribosome biogenesis // rRNA processing // cytosol // cytoplasm // ribosomal small subunit binding //
NCTC8325	SAOUHSC_01248=SAOUHSC_01248	-2.69901	0.354456	9	protein_coding	NE	NE	truB, PUS4, TRUB1; tRNA pseudouridine55 synthase [EC:5.4.99.25]		tRNA pseudouridine synthase B	// ncRNA processing // tRNA pseudouridine synthesis // mRNA pseudouridine synthesis // RNA modification // tRNA processing // tRNA modification // RNA processing // pseudouridine synthesis // mitochondrion // catalytic activity, acting on RNA // tRNA pseudouridine synthase activity // isomerase activity // pseudouridine synthase activity // RNA binding //
NCTC8325	SAOUHSC_01249=SAOUHSC_01249	-11.2942	0.00562007	8	protein_coding	E	E	ribF; riboflavin kinase / FMN adenylyltransferase [EC:2.7.1.26 2.7.7.2]	Riboflavin metabolism, Metabolic pathways, Biosynthesis of secondary metabolites, Biosynthesis of cofactors	riboflavin biosynthesis protein RibF	// riboflavin metabolic process // phosphorylation // FMN biosynthetic process // riboflavin biosynthetic process // FAD biosynthetic process // // nucleotidyltransferase activity // transferase activity // kinase activity // riboflavin kinase activity // ATP binding // FMN adenylyltransferase activity // nucleotide binding //
NCTC8325	SAOUHSC_01250=rpsO	3.42177	0.0481752	2	protein_coding	E	E	RP-S15, MRPS15, rpsO; small subunit ribosomal protein S15	Ribosome	30S ribosomal protein S15	// translation // intracellular organelle // cytoplasm // ribonucleoprotein complex // cytosolic small ribosomal subunit // ribosome // rRNA binding // structural constituent of ribosome // RNA binding //
NCTC8325	SAOUHSC_01251=SAOUHSC_01251	2.38137	0.249637	27	protein_coding	NE	NE	pnp, PNPT1; polyribonucleotide nucleotidyltransferase [EC:2.7.7.8]	RNA degradation	polynucleotide phosphorylase/polyadenylase	// RNA phosphodiester bond hydrolysis, exonucleolytic // RNA catabolic process // mRNA catabolic process // RNA processing // cytosol // cytoplasm // magnesium ion binding // 3'-5'-exoribonuclease activity // metal ion binding // nucleotidyltransferase activity // transferase activity // polyribonucleotide nucleotidyltransferase activity // RNA binding // nucleic acid binding //
NCTC8325	SAOUHSC_01252=SAOUHSC_01252	-16.824	0.00011988	13	protein_coding	E	E	rnj; ribonuclease J [EC:3.1.-.-]	RNA degradation	Ribonuclease J 2	// RNA phosphodiester bond hydrolysis, exonucleolytic // RNA phosphodiester bond hydrolysis, endonucleolytic // RNA phosphodiester bond hydrolysis // mRNA processing // RNA processing // rRNA processing // cytoplasm // metal ion binding // hydrolase activity // zinc ion binding // 5'-3' exoribonuclease activity // exonuclease activity // endoribonuclease activity // endonuclease activity // nucle…
NCTC8325	SAOUHSC_01253=SAOUHSC_01253	-3.97303	0.0388369	21	protein_coding	NE	NE	ftsK, spoIIIE; DNA segregation ATPase FtsK/SpoIIIE, S-DNA-T family		cell division protein FtsK	// chromosome segregation // membrane // ATP binding // DNA binding // nucleotide binding //
NCTC8325	SAOUHSC_01254=SAOUHSC_01254	1.35186	0.490032	8	protein_coding	NE	NE			transcriptional regulator	// DNA-templated transcription // negative regulation of DNA-templated transcription // regulation of DNA-templated transcription // // transaminase activity // DNA-binding transcription factor activity // DNA binding //
NCTC8325	SAOUHSC_01255=SAOUHSC_01255	1.04598	0.459063	9	protein_coding	NE	NE			peptidase M16	// // // metal ion binding //
NCTC8325	SAOUHSC_01256=SAOUHSC_01256	-0.0219809	0.436311	15	protein_coding	NE	NE			peptidase M16	// // // metal ion binding //
NCTC8325	SAOUHSC_01257=SAOUHSC_01257	-5.89581	0.0806366	8	protein_coding	NE	NE	fabG, OAR1; 3-oxoacyl-[acyl-carrier protein] reductase [EC:1.1.1.100]	Fatty acid biosynthesis, Biotin metabolism, Metabolic pathways, Biosynthesis of secondary metabolites, Fatty acid metabolism, Biosynthesis of cofactors	3-oxoacyl-ACP reductase	// // // oxidoreductase activity //
NCTC8325	SAOUHSC_01258=SAOUHSC_01258	-7.00373	0.00012733	10	protein_coding	NE	NE			hypothetical protein	// // // //
NCTC8325	SAOUHSC_01259=SAOUHSC_01259	-8.06629	0.00657639	4	protein_coding	NE	E			transcriptional regulator	// // membrane // DNA binding //
NCTC8325	SAOUHSC_01260=SAOUHSC_01260	-12.8121	0.00245146	5	protein_coding	E	E	pgsA, PGS1; CDP-diacylglycerol---glycerol-3-phosphate 3-phosphatidyltransferase [EC:2.7.8.5]	Glycerophospholipid metabolism, Metabolic pathways	CDP-diacylglycerol--glycerol-3-phosphate 3-phosphatidyltransferase	// phosphatidylglycerol biosynthetic process // glycerophospholipid biosynthetic process // phospholipid biosynthetic process // lipid metabolic process // membrane // phosphotransferase activity, for other substituted phosphate groups // transferase activity // CDP-diacylglycerol-glycerol-3-phosphate 3-phosphatidyltransferase activity //
NCTC8325	SAOUHSC_01261=SAOUHSC_01261	1.30422	0.201258	14	protein_coding	NE	NE			competence-damage inducible protein cinA	// // // //
NCTC8325	SAOUHSC_01262=recA	-1.04197	0.411849	7	protein_coding	NE	E	recA; recombination protein RecA	Homologous recombination	DNA recombination/repair protein RecA	// SOS response // cellular response to DNA damage stimulus // DNA recombination // DNA repair // DNA metabolic process // cytosol // cytoplasm // ATP-dependent DNA damage sensor activity // ATP-dependent activity, acting on DNA // ATP binding // single-stranded DNA binding // damaged DNA binding // DNA binding // nucleotide binding //
NCTC8325	SAOUHSC_01263=SAOUHSC_01263	-4.78277	0.00138222	16	protein_coding	E	NE	rny; ribonucrease Y [EC:3.1.-.-]	RNA degradation	phosphodiesterase	// RNA phosphodiester bond hydrolysis, endonucleolytic // nucleic acid phosphodiester bond hydrolysis // mRNA catabolic process // nucleolus // membrane // plasma membrane // endoribonuclease activity // hydrolase activity // endonuclease activity // nuclease activity // RNA binding // nucleic acid binding //
NCTC8325	SAOUHSC_01264=SAOUHSC_01264	1.81224	0.498475	2	protein_coding	NE	NE			hypothetical protein	// // // //
NCTC8325	SAOUHSC_01265=SAOUHSC_01265	-8.78552	0.138761	4	protein_coding	NE	E	ymdB; 2',3'-cyclic-nucleotide 2'-phosphodiesterase [EC:3.1.4.16]	Purine metabolism, Pyrimidine metabolism, Metabolic pathways	metallophosphoesterase	// // // metal ion binding // 2',3'-cyclic-nucleotide 3'-phosphodiesterase activity //
NCTC8325	SAOUHSC_01266=SAOUHSC_01266	-0.494053	0.376627	26	protein_coding	NE	NE	korA, oorA, oforA; 2-oxoglutarate/2-oxoacid ferredoxin oxidoreductase subunit alpha [EC:1.2.7.3 1.2.7.11]	Glycolysis / Gluconeogenesis, Citrate cycle (TCA cycle), Pyruvate metabolism, Butanoate metabolism, Metabolic pathways, Biosynthesis of secondary metabolites, Microbial metabolism in diverse environments, Carbon metabolism	2-oxoglutarate ferredoxin oxidoreductase subunit alpha	// response to oxidative stress // // oxidoreductase activity, acting on the aldehyde or oxo group of donors // oxidoreductase activity // catalytic activity //
NCTC8325	SAOUHSC_01267=SAOUHSC_01267	-0.406231	0.491389	15	protein_coding	NE	E	korB, oorB, oforB; 2-oxoglutarate/2-oxoacid ferredoxin oxidoreductase subunit beta [EC:1.2.7.3 1.2.7.11]	Glycolysis / Gluconeogenesis, Citrate cycle (TCA cycle), Pyruvate metabolism, Butanoate metabolism, Metabolic pathways, Biosynthesis of secondary metabolites, Microbial metabolism in diverse environments, Carbon metabolism	2-oxoglutarate ferredoxin oxidoreductase subunit beta	// // // thiamine pyrophosphate binding // catalytic activity //
NCTC8325	SAOUHSC_01268=SAOUHSC_01268	-1.077	0.348402	5	protein_coding	NE	NE			hypothetical protein	// // cytosol // //
NCTC8325	SAOUHSC_01269=SAOUHSC_01269	-3.50289	0.0660707	14	protein_coding	NE	NE	miaB; tRNA-2-methylthio-N6-dimethylallyladenosine synthase [EC:2.8.4.3]		(dimethylallyl)adenosine tRNA methylthiotransferase	// tRNA methylthiolation // tRNA processing // tRNA modification // cytosol // cytoplasm // methylthiotransferase activity // N6-isopentenyladenosine methylthiotransferase activity // 4 iron, 4 sulfur cluster binding // iron-sulfur cluster binding // metal ion binding // transferase activity // catalytic activity //
NCTC8325	SAOUHSC_01270=SAOUHSC_01270	-0.243146	0.380464	3	protein_coding	NE	NE			hypothetical protein	// // // //
NCTC8325	SAOUHSC_01271=SAOUHSC_01271	-5.41376	0.0722273	8	protein_coding	NE	NE			energy coupling factor transporter S component ThiW	// // membrane // transporter activity //
NCTC8325	SAOUHSC_01272=SAOUHSC_01272	1.8136	0.0501604	25	protein_coding	NE	NE	mutS; DNA mismatch repair protein MutS	Mismatch repair	DNA mismatch repair protein MutS	// regulation of DNA recombination // cellular response to DNA damage stimulus // mismatch repair // DNA repair // cytosol // mismatch repair complex // ATP-dependent DNA damage sensor activity // double-stranded DNA binding // ADP binding // identical protein binding // adenine/cytosine mispair binding // DNA binding, bending // mismatched DNA binding // ATP-dependent activity, acting on DNA // …
NCTC8325	SAOUHSC_01273=mutL	0.849456	0.482343	15	protein_coding	NE	NE	mutL; DNA mismatch repair protein MutL	Mismatch repair	DNA mismatch repair protein MutL	// cellular response to DNA damage stimulus // mismatch repair // DNA repair // mismatch repair complex // ATP-dependent DNA damage sensor activity // mismatched DNA binding // ATP hydrolysis activity // ATP binding // single-stranded DNA binding //
NCTC8325	SAOUHSC_01274=SAOUHSC_01274	-0.442354	0.485519	6	protein_coding	NE	NE	glpP; glycerol uptake operon antiterminator		glycerol uptake operon antiterminator regulatory protein	// transcription antitermination // regulation of DNA-templated transcription // glycerol metabolic process // // catalytic activity // transcription antitermination factor activity, RNA binding // RNA binding //
NCTC8325	SAOUHSC_01275=SAOUHSC_01275	-2.30206	0.218752	19	protein_coding	NE	NE	GLPF; glycerol uptake facilitator protein		glycerol facilitator	// glycerol transmembrane transport // transmembrane transport // plasma membrane // membrane // glycerol channel activity // channel activity //
NCTC8325	SAOUHSC_01276=glpK	-0.00526517	0.389843	17	protein_coding	NE	NE	glpK, GK; glycerol kinase [EC:2.7.1.30]	Glycerolipid metabolism, Metabolic pathways	glycerol kinase	// glycerol catabolic process // phosphorylation // glycerol-3-phosphate metabolic process // glycerol metabolic process // carbohydrate metabolic process // cytosol // phosphotransferase activity, alcohol group as acceptor // transferase activity // kinase activity // ATP binding // glycerol kinase activity // nucleotide binding //
NCTC8325	SAOUHSC_01278=SAOUHSC_01278	-0.708199	0.240802	17	protein_coding	NE	NE	glpA, glpD; glycerol-3-phosphate dehydrogenase [EC:1.1.5.3]	Glycerophospholipid metabolism, Biosynthesis of secondary metabolites	aerobic glycerol-3-phosphate dehydrogenase	// organic substance metabolic process // glycerol-3-phosphate catabolic process // glycerol catabolic process // glycerol-3-phosphate metabolic process // glycerol metabolic process // glycerol-3-phosphate dehydrogenase complex // cytoplasm // glycerol-3-phosphate dehydrogenase [NAD(P)+] activity // sn-glycerol-3-phosphate:ubiquinone-8 oxidoreductase activity // sn-glycerol-3-phosphate:ubiquinon…
NCTC8325	SAOUHSC_01279=SAOUHSC_01279	-2.28896	0.350533	5	protein_coding	NE	NE			hydrolase alpha/beta fold domain-containing protein	// lipid metabolic process // membrane // hydrolase activity // lipase activity //
NCTC8325	SAOUHSC_01280=miaA	-1.23358	0.397681	11	protein_coding	NE	NE	miaA, TRIT1; tRNA dimethylallyltransferase [EC:2.5.1.75]	Metabolic pathways, Biosynthesis of secondary metabolites	tRNA delta(2)-isopentenylpyrophosphate transferase	// tRNA processing // tRNA modification // // transferase activity, transferring alkyl or aryl (other than methyl) groups // tRNA dimethylallyltransferase activity // transferase activity // ATP binding // nucleotide binding //
NCTC8325	SAOUHSC_01281=SAOUHSC_01281	-2.09715	0.164711	4	protein_coding	NE	NE	hfq; host factor-I protein	Quorum sensing, RNA degradation	host factor 1 protein	// regulation of translation, ncRNA-mediated // regulation of RNA stability // regulation of DNA-templated transcription // cytosol // RNA binding //
NCTC8325	SAOUHSC_01282=SAOUHSC_01282	-7.67339	0.0457338	3	protein_coding	NE	NE	gpx, btuE, bsaA; glutathione peroxidase [EC:1.11.1.9]	Glutathione metabolism, Arachidonic acid metabolism, Metabolic pathways	glutathione peroxidase	// cellular response to oxidative stress // cellular oxidant detoxification // response to oxidative stress // cytosol // mitochondrion // oxidoreductase activity // glutathione peroxidase activity // peroxidase activity //
NCTC8325	SAOUHSC_01283=SAOUHSC_01283	-0.375243	0.436311	7	protein_coding	NE	NE	hflX; GTPase		GTPase HflX	// // cytoplasm // metal ion binding // ribosome binding // GTP binding // GTPase activity // nucleotide binding //
NCTC8325	SAOUHSC_01284=SAOUHSC_01284	-0.32796	0.411849	16	protein_coding	NE	NE			hypothetical protein	// // // cystathionine gamma-lyase activity // cystathionine gamma-synthase activity // catalytic activity //
NCTC8325	SAOUHSC_01285=SAOUHSC_01285	-0.904653	0.498475	2	protein_coding	E	NE	glnR; MerR family transcriptional regulator, glutamine synthetase repressor		glutamine synthetase repressor	// regulation of DNA-templated transcription // // DNA binding //
NCTC8325	SAOUHSC_01287=SAOUHSC_01287	-13.7904	0.00146368	13	protein_coding	E	E	glnA, GLUL; glutamine synthetase [EC:6.3.1.2]	Arginine biosynthesis, Alanine, aspartate and glutamate metabolism, Glyoxylate and dicarboxylate metabolism, Nitrogen metabolism, Metabolic pathways, Microbial metabolism in diverse environments, Biosynthesis of amino acids, Two-component system	glutamine synthetase	// polyamine catabolic process // nitrogen compound metabolic process // glutamine biosynthetic process // // transcription factor binding // ligase activity // ATP binding // glutamate-ammonia ligase activity // catalytic activity // nucleotide binding //
NCTC8325	SAOUHSC_01288=SAOUHSC_01288		1	0	protein_coding	NE	NE			hypothetical protein	// // // DNA binding //
NCTC8325	SAOUHSC_01289=SAOUHSC_01289	9.2055	1	1	protein_coding	NE	NE			hypothetical protein	// // // //
NCTC8325	SAOUHSC_01290=SAOUHSC_01290	3.48295	1	1	protein_coding	NE	NE			hypothetical protein	// // // //
NCTC8325	SAOUHSC_01291=SAOUHSC_01291	-1.8966	1	1	protein_coding	NE	NE			hypothetical protein	// // membrane // //
NCTC8325	SAOUHSC_01292=SAOUHSC_01292	8.81261	0.044501	2	protein_coding	NE	NE			hypothetical protein	// // // DNA binding //
NCTC8325	SAOUHSC_01293=SAOUHSC_01293	-0.715671	0.418646	3	protein_coding	NE	NE			hypothetical protein	// // // //
NCTC8325	SAOUHSC_01294=SAOUHSC_01294	-0.715671	1	1	protein_coding	NE	NE			hypothetical protein	// // // //
NCTC8325	SAOUHSC_01295=SAOUHSC_01295	1.93543	1	1	protein_coding	NE	NE			hypothetical protein	// // // //
NCTC8325	SAOUHSC_01296=SAOUHSC_01296	-0.291241	0.446447	8	protein_coding	NE	NE			phage head morphogenesis protein	// // // //
NCTC8325	SAOUHSC_01297=SAOUHSC_01297	0.269026	0.498475	3	protein_coding	NE	NE			hypothetical protein	// // // //
NCTC8325	SAOUHSC_01298=SAOUHSC_01298	-17.7387	0.293168	3	protein_coding	NE	NE			hypothetical protein	// // // //
NCTC8325	SAOUHSC_01299=SAOUHSC_01299	-17.7387	1	1	protein_coding	NE	NE			hypothetical protein	// // // //
NCTC8325	SAOUHSC_01300=SAOUHSC_01300	3.33353	0.044501	2	protein_coding	NE	NE			hypothetical protein	// // // //
NCTC8325	SAOUHSC_01301=SAOUHSC_01301	0	1	0	protein_coding	NE	NE			hypothetical protein	// // // //
NCTC8325	SAOUHSC_01303=SAOUHSC_01303	-2.30897	0.113139	7	pseudogene	NE	NE			N/A	N/A
NCTC8325	SAOUHSC_01304=SAOUHSC_01304	-1.5061	0.498475	2	protein_coding	NE	NE			hypothetical protein	// // // //
NCTC8325	SAOUHSC_01305=SAOUHSC_01305	8.82528	0.498475	2	protein_coding	NE	NE			hypothetical protein	// // // //
NCTC8325	SAOUHSC_01306=SAOUHSC_01306		1	0	protein_coding	NE	NE			hypothetical protein	// // // //
NCTC8325	SAOUHSC_01307=SAOUHSC_01307	0.246434	0.428468	12	protein_coding	NE	NE	ltaE; threonine aldolase [EC:4.1.2.48]	Glycine, serine and threonine metabolism, Metabolic pathways, Biosynthesis of secondary metabolites, Microbial metabolism in diverse environments, Biosynthesis of amino acids	threonine aldolase	// amino acid metabolic process // // lyase activity // catalytic activity //
NCTC8325	SAOUHSC_01310=SAOUHSC_01310	2.82971	0.205526	14	protein_coding	NE	NE	clsA_B; cardiolipin synthase A/B [EC:2.7.8.-]	Glycerophospholipid metabolism, Metabolic pathways	cardiolipin synthetase	// cardiolipin biosynthetic process // phospholipid biosynthetic process // lipid metabolic process // membrane // plasma membrane // phosphotransferase activity, for other substituted phosphate groups // transferase activity // cardiolipin synthase activity // catalytic activity //
NCTC8325	SAOUHSC_01311=SAOUHSC_01311	-0.0648639	0.445894	5	protein_coding	NE	NE	ABC-2.A; ABC-2 type transport system ATP-binding protein		ABC transporter ATP-binding protein	// // // ATP hydrolysis activity // ATP binding // nucleotide binding //
NCTC8325	SAOUHSC_01312=SAOUHSC_01312	-7.04594	0.0806667	3	protein_coding	NE	NE	ABC-2.P; ABC-2 type transport system permease protein		ABC transporter membrane protein	// transmembrane transport // ATP-binding cassette (ABC) transporter complex // membrane // transporter activity // ABC-type transporter activity //
NCTC8325	SAOUHSC_01313=SAOUHSC_01313	2.86675	0.293168	3	protein_coding	NE	NE	desK; two-component system, NarL family, sensor histidine kinase DesK [EC:2.7.13.3]	Two-component system	histidine kinase	// peptidyl-histidine phosphorylation // phosphorylation // phosphorelay signal transduction system // plasma membrane // membrane // protein histidine kinase activity // protein dimerization activity // kinase activity // phosphorelay sensor kinase activity //
NCTC8325	SAOUHSC_01314=SAOUHSC_01314	-5.85687	0.278529	5	protein_coding	NE	NE			DNA-binding response regulator	// positive regulation of DNA-templated transcription // regulation of DNA-templated transcription // phosphorelay signal transduction system // cytosol // protein-DNA complex // transcription cis-regulatory region binding // DNA-binding transcription activator activity // phosphorelay response regulator activity // DNA binding //
NCTC8325	SAOUHSC_01315=SAOUHSC_01315		1	0	protein_coding	NE	NE			hypothetical protein	// // membrane // //
NCTC8325	SAOUHSC_01316=SAOUHSC_01316	-2.73663	0.138761	4	protein_coding	NE	NE	nuc; micrococcal nuclease [EC:3.1.31.1]		thermonuclease	// nucleic acid phosphodiester bond hydrolysis // RNA catabolic process // membrane // cytoplasm // nuclease activity // nucleic acid binding //
NCTC8325	SAOUHSC_01317=SAOUHSC_01317	1.07729	0.264339	4	protein_coding	NE	NE			hypothetical protein	// // // //
NCTC8325	SAOUHSC_01318=SAOUHSC_01318	2.13314	0.151375	4	protein_coding	NE	NE			hypothetical protein	// // // //
NCTC8325	SAOUHSC_01319=SAOUHSC_01319	-0.155932	0.264977	19	protein_coding	NE	NE	lysC; aspartate kinase [EC:2.7.2.4]	Glycine, serine and threonine metabolism, Monobactam biosynthesis, Cysteine and methionine metabolism, Lysine biosynthesis, Metabolic pathways, Biosynthesis of secondary metabolites, Microbial metabolism in diverse environments, 2-Oxocarboxylic acid metabolism, Biosynthesis of amino acids	aspartate kinase	// diaminopimelate biosynthetic process // lysine biosynthetic process // homoserine biosynthetic process // phosphorylation // lysine biosynthetic process via diaminopimelate // threonine biosynthetic process // amino acid biosynthetic process // cytosol // cytoplasm // ATP binding // nucleotide binding // transferase activity // kinase activity // aspartate kinase activity //
NCTC8325	SAOUHSC_01320=SAOUHSC_01320	3.22915	0.0261693	10	protein_coding	NE	NE	hom; homoserine dehydrogenase [EC:1.1.1.3]	Glycine, serine and threonine metabolism, Cysteine and methionine metabolism, Lysine biosynthesis, Metabolic pathways, Biosynthesis of secondary metabolites, Microbial metabolism in diverse environments, Biosynthesis of amino acids	homoserine dehydrogenase	// isoleucine biosynthetic process // threonine biosynthetic process // methionine biosynthetic process // branched-chain amino acid biosynthetic process // amino acid biosynthetic process // amino acid metabolic process // // NADP binding // oxidoreductase activity // homoserine dehydrogenase activity //
NCTC8325	SAOUHSC_01321=SAOUHSC_01321	4.25686	0.293168	17	protein_coding	NE	NE	thrC; threonine synthase [EC:4.2.3.1]	Glycine, serine and threonine metabolism, Vitamin B6 metabolism, Metabolic pathways, Biosynthesis of secondary metabolites, Microbial metabolism in diverse environments, Biosynthesis of amino acids	threonine synthase	// cysteine biosynthetic process // threonine biosynthetic process // amino acid biosynthetic process // amino acid metabolic process // cytoplasm // L-threonine ammonia-lyase activity // pyridoxal phosphate binding // lyase activity // threonine synthase activity //
NCTC8325	SAOUHSC_01322=SAOUHSC_01322	3.28444	0.373482	18	protein_coding	NE	NE	thrB; homoserine kinase [EC:2.7.1.39]	Glycine, serine and threonine metabolism, Metabolic pathways, Biosynthesis of secondary metabolites, Microbial metabolism in diverse environments, Biosynthesis of amino acids	homoserine kinase	// phosphorylation // homoserine metabolic process // threonine biosynthetic process // methionine biosynthetic process // amino acid biosynthetic process // threonine metabolic process // cytosol // cytoplasm // transferase activity // kinase activity // ATP binding // homoserine kinase activity // nucleotide binding //
NCTC8325	SAOUHSC_01323=SAOUHSC_01323	4.66312	0.00991609	6	protein_coding	NE	NE			haloacid dehalogenase	// dephosphorylation // cytosol // phosphatase activity // magnesium ion binding // hydrolase activity //
NCTC8325	SAOUHSC_01324=SAOUHSC_01324	0.408117	0.485519	5	protein_coding	NE	NE			hypothetical protein	// // // //
NCTC8325	SAOUHSC_01325=SAOUHSC_01325	-0.985287	0.498475	2	protein_coding	NE	NE			hypothetical protein	// // // //
NCTC8325	SAOUHSC_01326=SAOUHSC_01326	-0.532389	0.467867	14	protein_coding	NE	NE	TC.AAT; amino acid transporter, AAT family		putative transporter, amino acid-polyamine-organocation family	// transmembrane transport // amino acid transport // amino acid transmembrane transport // membrane // transporter activity // amino acid transmembrane transporter activity //
NCTC8325	SAOUHSC_01327=SAOUHSC_01327	1.27119	0.426321	26	protein_coding	NE	NE	katE, CAT, catB, srpA; catalase [EC:1.11.1.6]	Tryptophan metabolism, Glyoxylate and dicarboxylate metabolism, Metabolic pathways, Biosynthesis of secondary metabolites, Carbon metabolism	catalase	// cellular oxidant detoxification // hydrogen peroxide catabolic process // response to hydrogen peroxide // response to oxidative stress // cytoplasm // metal ion binding // heme binding // oxidoreductase activity // peroxidase activity // catalase activity //
NCTC8325	SAOUHSC_01328=rpmG	-1.35679	0.0755658	3	protein_coding	NE	NE	RP-L33, MRPL33, rpmG; large subunit ribosomal protein L33	Ribosome	50S ribosomal protein L33	// translation // intracellular organelle // cytoplasm // ribonucleoprotein complex // ribosome // structural constituent of ribosome //
NCTC8325	SAOUHSC_01329=rpsN	-3.69716	0.0516222	2	protein_coding	NE	NE	RP-S14, MRPS14, rpsN; small subunit ribosomal protein S14	Ribosome	30S ribosomal protein S14	// translation // intracellular organelle // cytoplasm // ribonucleoprotein complex // small ribosomal subunit // ribosome // rRNA binding // structural constituent of ribosome // RNA binding //
NCTC8325	SAOUHSC_01330=SAOUHSC_01330	-1.9521	0.104888	11	protein_coding	NE	NE	E1.7.1.7, guaC; GMP reductase [EC:1.7.1.7]	Purine metabolism, Metabolic pathways	guanosine 5'-monophosphate oxidoreductase	// purine ribonucleotide interconversion // purine nucleotide metabolic process // cytosol // GMP reductase complex // oxidoreductase activity // GMP reductase activity // catalytic activity //
NCTC8325	SAOUHSC_01331=SAOUHSC_01331	-5.97171	1	1	protein_coding	NE	NE			hypothetical protein	// // // //
NCTC8325	SAOUHSC_01332=SAOUHSC_01332	-3.59273	0.0553743	6	protein_coding	NE	NE			uncharacterized protein	// // // //
NCTC8325	SAOUHSC_01333=SAOUHSC_01333	-12.1705	0.00300457	9	protein_coding	E	NE	lexA; repressor LexA [EC:3.4.21.88]		DNA-binding transcriptional repressor LexA	// negative regulation of DNA-templated transcription // SOS response // cellular response to DNA damage stimulus // proteolysis // regulation of DNA-templated transcription // DNA repair // DNA replication // // hydrolase activity // serine-type endopeptidase activity // DNA binding //
NCTC8325	SAOUHSC_01334=SAOUHSC_01334	1.12643	0.395476	5	protein_coding	NE	NE			hypothetical protein	// // membrane // //
NCTC8325	SAOUHSC_01336=SAOUHSC_01336	6.24404	1	1	protein_coding	NE	NE			hypothetical protein	// // cytoplasm // //
NCTC8325	SAOUHSC_01337=SAOUHSC_01337	-6.50895	0.00108855	24	protein_coding	E	E	E2.2.1.1, tktA, tktB; transketolase [EC:2.2.1.1]	Pentose phosphate pathway, Metabolic pathways, Biosynthesis of secondary metabolites, Microbial metabolism in diverse environments, Carbon metabolism, Biosynthesis of amino acids	transketolase	// DNA recombination // reductive pentose-phosphate cycle // pentose-phosphate shunt // cytosol // transketolase or transaldolase activity // metal ion binding // transferase activity // transketolase activity // catalytic activity //
NCTC8325	SAOUHSC_01338=SAOUHSC_01338	-17.4967	1	1	protein_coding	NE	NE	K09976; uncharacterized protein		hypothetical protein	// // membrane // plasma membrane // //
NCTC8325	SAOUHSC_01339=SAOUHSC_01339	0	1	0	protein_coding	NE	NE			hypothetical protein	// // // //
NCTC8325	SAOUHSC_01340=SAOUHSC_01340	-1.7054	0.208127	6	protein_coding	NE	NE			membrane protein	// // membrane // //
NCTC8325	SAOUHSC_01341=SAOUHSC_01341	0.474712	0.361414	8	protein_coding	NE	NE	sbcD, mre11; DNA repair protein SbcD/Mre11		ATP-dependent structure-specific DNA nuclease	// DNA replication termination // nucleic acid phosphodiester bond hydrolysis // SOS response // cellular response to DNA damage stimulus // DNA recombination // DNA repair // DNA replication // DNA metabolic process // // exodeoxyribonuclease activity // DNA binding // hydrolase activity // 3'-5' exonuclease activity // exonuclease activity // endonuclease activity // nuclease activity //
NCTC8325	SAOUHSC_01343=SAOUHSC_01343	-4.16361	0.044501	14	pseudogene	NE	NE			ATP-dependent structure-specific DNA nuclease	// // // //
NCTC8325	SAOUHSC_01346=SAOUHSC_01346	-0.329965	0.498475	26	protein_coding	NE	NE	opuD, betL; glycine betaine transporter		low-affinity proline transporter OpuD1	// nitrogen compound transport // transmembrane transport // membrane // plasma membrane // transmembrane transporter activity // transporter activity //
NCTC8325	SAOUHSC_01347=SAOUHSC_01347	0.068735	0.295285	42	protein_coding	NE	NE	ACO, acnA; aconitate hydratase [EC:4.2.1.3]	Citrate cycle (TCA cycle), Glyoxylate and dicarboxylate metabolism, Metabolic pathways, Biosynthesis of secondary metabolites, Microbial metabolism in diverse environments, Carbon metabolism, 2-Oxocarboxylic acid metabolism, Biosynthesis of amino acids	aconitate hydratase	// citrate metabolic process // tricarboxylic acid cycle // cytosol // iron-responsive element binding // metal ion binding // RNA binding // 2-methylisocitrate dehydratase activity // citrate dehydratase activity // 4 iron, 4 sulfur cluster binding // iron-sulfur cluster binding // lyase activity // aconitate hydratase activity //
NCTC8325	SAOUHSC_01348=SAOUHSC_01348	0.565544	0.365459	5	protein_coding	NE	NE	ybgC; acyl-CoA thioester hydrolase [EC:3.1.2.-]		4-hydroxybenzoyl-CoA thioesterase	// // // acyl-CoA hydrolase activity // hydrolase activity //
NCTC8325	SAOUHSC_01349=SAOUHSC_01349	0.295863	0.498475	5	protein_coding	NE	NE			hypothetical protein	// // // //
NCTC8325	SAOUHSC_01350=SAOUHSC_01350	-5.19021	0.044501	2	protein_coding	E	NE	plsY; acyl phosphate:glycerol-3-phosphate acyltransferase [EC:2.3.1.275]	Glycerolipid metabolism, Glycerophospholipid metabolism, Metabolic pathways, Biosynthesis of secondary metabolites	glycerol-3-phosphate acyltransferase	// phospholipid biosynthetic process // phospholipid metabolic process // lipid metabolic process // membrane // plasma membrane // acyl-phosphate glycerol-3-phosphate acyltransferase activity // transferase activity //
NCTC8325	SAOUHSC_01351=SAOUHSC_01351	-4.1262	0.197542	11	protein_coding	E	E	parE; topoisomerase IV subunit B [EC:5.6.2.2]		DNA topoisomerase IV	// chromosome segregation // DNA topological change // nucleoid // chromosome // metal ion binding // isomerase activity // ATP binding // DNA topoisomerase type II (double strand cut, ATP-hydrolyzing) activity // DNA topoisomerase activity // DNA binding // nucleotide binding //
NCTC8325	SAOUHSC_01352=SAOUHSC_01352	-6.50576	0.0799947	9	protein_coding	NE	E	parC; topoisomerase IV subunit A [EC:5.6.2.2]		DNA topoisomerase IV	// chromosome segregation // response to antibiotic // DNA topological change // DNA metabolic process // cytoplasm // extrinsic component of plasma membrane // DNA topoisomerase type II (double strand cut, ATP-hydrolyzing) complex // membrane // plasma membrane // chromosome // isomerase activity // ATP binding // DNA topoisomerase type II (double strand cut, ATP-hydrolyzing) activity // DNA top…
NCTC8325	SAOUHSC_01353=SAOUHSC_01353	-2.31662	0.498475	4	protein_coding	NE	NE			hypothetical protein	// // // //
NCTC8325	SAOUHSC_01354=SAOUHSC_01354	-4.07955	0.00169494	17	protein_coding	NE	NE	TC.AGCS; alanine or glycine:cation symporter, AGCS family		glutamine transporter AlsT	// organic acid transmembrane transport // amino acid transmembrane transport // amino acid transport // transmembrane transport // alanine transport // sodium ion transport // membrane // plasma membrane // amino acid:sodium symporter activity // alanine:sodium symporter activity // symporter activity // transporter activity //
NCTC8325	SAOUHSC_01356=SAOUHSC_01356	1.60131	0.215872	4	protein_coding	NE	NE	glcT; transcriptional antiterminator		putative PRD-containing transcription antiterminator	// positive regulation of DNA-templated transcription // regulation of DNA-templated transcription // // RNA binding //
NCTC8325	SAOUHSC_01357=SAOUHSC_01357	-5.45353	1	1	protein_coding	NE	NE			hypothetical protein	// // membrane // //
NCTC8325	SAOUHSC_01358=SAOUHSC_01358	2.19083	0.0264871	14	protein_coding	NE	NE			cell division protein CozEb	// transmembrane transport // membrane // plasma membrane // transporter activity //
NCTC8325	SAOUHSC_01359=SAOUHSC_01359	-6.67398	1.8279e-07	24	protein_coding	E	NE	mprF, fmtC; phosphatidylglycerol lysyltransferase [EC:2.3.2.3]	Cationic antimicrobial peptide (CAMP) resistance, Two-component system, Staphylococcus aureus infection	phosphatidylglycerol lysyltransferase	// protein phosphopantetheinylation // phospholipid homeostasis // response to antibiotic // lipid metabolic process // membrane // plasma membrane // aminoacyltransferase activity // lysyltransferase activity // transferase activity //
NCTC8325	SAOUHSC_01360=SAOUHSC_01360	2.08762	0.222758	8	protein_coding	NE	NE	msrA; peptide-methionine (S)-S-oxide reductase [EC:1.8.4.11]		methionine sulfoxide reductase A	// protein modification process // cellular response to oxidative stress // cytoplasm // L-methionine:thioredoxin-disulfide S-oxidoreductase activity // L-methionine-(S)-S-oxide reductase activity // oxidoreductase activity // peptide-methionine (S)-S-oxide reductase activity //
NCTC8325	SAOUHSC_01361=SAOUHSC_01361	-1.4226	0.218752	13	protein_coding	NE	NE	tagT_U_V; polyisoprenyl-teichoic acid--peptidoglycan teichoic acid transferase [EC:2.7.8.-]		regulatory protein MsrR	// // membrane // plasma membrane // //
NCTC8325	SAOUHSC_01362=SAOUHSC_01362	-4.829	0.0169471	3	protein_coding	E	NE	praC, xylH; 4-oxalocrotonate tautomerase [EC:5.3.2.6]	Benzoate degradation, Xylene degradation, Metabolic pathways, Microbial metabolism in diverse environments, Degradation of aromatic compounds	4-oxalocrotonate tautomerase	// cellular aromatic compound metabolic process // // isomerase activity //
NCTC8325	SAOUHSC_01363=SAOUHSC_01363	0.925596	0.453994	11	protein_coding	NE	NE	umuC; DNA polymerase V		putative Y-family DNA polymerase	// error-prone translesion synthesis // translesion synthesis // SOS response // DNA repair // // DNA-directed DNA polymerase activity // damaged DNA binding //
NCTC8325	SAOUHSC_01364=SAOUHSC_01364	-2.2383	0.0400346	16	protein_coding	NE	NE	tyrA2; prephenate dehydrogenase [EC:1.3.1.12]	Phenylalanine, tyrosine and tryptophan biosynthesis, Novobiocin biosynthesis, Metabolic pathways, Biosynthesis of secondary metabolites, Biosynthesis of amino acids	prephenate dehydrogenase	// aromatic amino acid family biosynthetic process // amino acid biosynthetic process // tyrosine biosynthetic process // // NAD+ binding // oxidoreductase activity // prephenate dehydrogenase (NAD+) activity // prephenate dehydrogenase (NADP+) activity //
NCTC8325	SAOUHSC_01365=SAOUHSC_01365	3.93204	0.089166	10	protein_coding	NE	NE	yhfE; aminopeptidase [EC:3.4.11.-]		aminopeptidase	// proteolysis // // peptidase activity // hydrolase activity // metal ion binding // aminopeptidase activity //
[truncated: 1,626 more rows]
