# Supplementary material for: The genetic landscape of antibiotic sensitivity in Staphylococcus aureus
Source: Sci Adv. 2026 May 8;12(19):eaeb9875. doi: 10.1126/sciadv.aeb9875 (PMC13162198; doi:10.1126/sciadv.aeb9875)
Supplement: Supplementary file 2 — Tables S1 to S21 [file sciadv.aeb9875_tables_s1_to_s21.zip › Table S16 epistasis values.xlsx]

## Sheet: Sheet1
Gene-gene interaction in WT	Inducer concentration	ε of WT	Mean ε of WT	ε of null control (pC194-pWL17)	p (WT vs null)	Gene-gene interaction in (ΔsosA)	Inducer concentration	ε of ΔsosA	Mean ε of ΔsosA	p (ΔsosA vs WT)
lexA-ftsZ	I=0.1, X=5					lexA-ftsZ(ΔsosA)	I=0.1, X=5
replicate 1		-0.494603	-0.497542	-0.0424282	1.81873e-07	replicate 1		-0.436969	-0.414358	0.00361978
replicate 2		-0.497563		-0.0235358		replicate 2		-0.415819
replicate 3		-0.500458		-0.0260287		replicate 3		-0.390285
lexA-glmS	i=0.1, x=10
replicate 1		-0.424235	-0.424495	-0.0137659	8.12688e-07
replicate 2		-0.415058		0.00639043
replicate 3		-0.434193		-0.00605153
lexA-murC	I=0.1, X=10					lexA-murC(ΔsosA)	I=0.1, X=10
replicate 1		-0.261363	-0.248791	-0.0137659	3.61592e-05	replicate 1		-0.201845	-0.175665	0.0250189
replicate 2		-0.227631		0.00639043		replicate 2		-0.141132
replicate 3		-0.257379		-0.00605153		replicate 3		-0.184017
lexA-murF	i=0.1, x=10
replicate 1		-0.27927	-0.313136	-0.0137659	7.92762e-05
replicate 2		-0.339452		0.00639043
replicate 3		-0.320684		-0.00605153
lexA-femX	i=0.1, x=10
replicate 1		-0.147597	-0.153116	-0.0137659	2.16188e-05
replicate 2		-0.155293		0.00639043
replicate 3		-0.156459		-0.00605153
Gene-gene interaction in WT	Inducer concentration	ε of WT	Mean ε of WT	ε of null control (pC194-pWL17)	p (WT vs null)	Gene-gene interaction in (ΔsosA)	Inducer concentration	ε of ΔsosA	Mean ε of ΔsosA	p (ΔsosA vs WT)
nrdE-ftsZ	I=0.1, X=5					nrdE-ftsZ(ΔsosA)	I=0.1, X=5
replicate 1		-0.247554	-0.268076	-0.0424282	0.000172863	replicate 1		-0.314398	-0.293372	0.300914
replicate 2		-0.255911		-0.0235358		replicate 2		-0.268295
replicate 3		-0.300763		-0.0260287		replicate 3		-0.297422
nrdE-glmS	i=0.1, x=10
replicate 1		-0.110193	-0.130859	-0.0137659	0.000489725
replicate 2		-0.13644		0.00639043
replicate 3		-0.145944		-0.00605153
nrdE-murC	I=0.1, X=10					nrdE-murC(ΔsosA)	I=0.1, X=10
replicate 1		-0.150129	-0.207931	-0.0137659	0.00249762	replicate 1		-0.155176	-0.124136	0.0663527
replicate 2		-0.226425		0.00639043		replicate 2		-0.112866
replicate 3		-0.247238		-0.00605153		replicate 3		-0.104366
nrdE-murF	i=0.1, x=10
replicate 1		0.0881507	0.145262	-0.0137659	0.00805923
replicate 2		0.18978		0.00639043
replicate 3		0.157856		-0.00605153
nrdE-femX	i=0.1, x=10
replicate 1		-0.105967	-0.100118	-0.0137659	0.000168924
replicate 2		-0.101568		0.00639043
replicate 3		-0.0928191		-0.00605153
Gene-gene interaction in WT	Inducer concentration	ε of WT	Mean ε of WT	ε of null control (pC194-pWL17)	p (WT vs null)	Gene-gene interaction in (ΔsosA)	Inducer concentration	ε of ΔsosA	Mean ε of ΔsosA	p (ΔsosA vs WT)
ligA-ftsZ	I=0.3, X=5					ligA-ftsZ(ΔsosA)	I=0.3, X=5
replicate 1		-0.377755	-0.396622	-0.0136573	6.2364e-05	replicate 1		0.0754498	0.0659806	0.000245741
replicate 2		-0.438914		-0.0131046		replicate 2		0.114011
replicate 3		-0.373197		-0.0264364		replicate 3		0.00848078
ligA-glmS	i=0.3, x=10
replicate 1		-0.306667	-0.310582	-0.00796178	2.76652e-06
replicate 2		-0.310991		0.0139637
replicate 3		-0.314088		-0.0105231
ligA-murC	I=0.3, X=5					ligA-murC(ΔsosA)	I=0.3, X=10
replicate 1		-0.26251	-0.269065	-0.00796178	0.0019121	replicate 1		0.193951	0.176505	0.000294454
replicate 2		-0.334486		0.0139637		replicate 2		0.180014
replicate 3		-0.210198		-0.0105231		replicate 3		0.15555
ligA-murF	i=0.3, x=10
replicate 1		-0.0222409	-0.0228015	-0.00796178	0.362138
replicate 2		0.0101812		0.0139637
replicate 3		-0.0563449		-0.0105231
ligA-femX	i=0.3, x=10
replicate 1		-0.103188	-0.0943145	-0.00796178	0.00776174
replicate 2		-0.0613399		0.0139637
replicate 3		-0.118416		-0.0105231
Gene-gene interaction in WT	Inducer concentration	ε of WT	Mean ε of WT	ε of null control (pC194-pWL17)	p (WT vs null)	Gene-gene interaction in (ΔsosA)	Inducer concentration	ε of ΔsosA	Mean ε of ΔsosA	p (ΔsosA vs WT)
ruvB-ftsZ	I=0.03, X=5					ruvB-ftsZ(ΔsosA)	I=0.03, X=5
replicate 1		-0.223735	-0.185204	0.0318281	0.000966041	replicate 1		-0.145438	-0.135707	0.107581
replicate 2		-0.143855		0.0139905		replicate 2		-0.137761
replicate 3		-0.188022		0.0173797		replicate 3		-0.12392
ruvB-glmS	i=0.03, x=10
replicate 1		-0.13525	-0.126135	-0.0118598	0.00117961
replicate 2		-0.10661		0.0345493
replicate 3		-0.136544		0.0256021
ruvB-murC	I=0.03, X=10					ruvB-murC(ΔsosA)	I=0.03, X=10
replicate 1		-0.181726	-0.203778	-0.0118598	0.00209913	replicate 1		-0.185812	-0.187151	0.604432
replicate 2		-0.258637		0.0345493		replicate 2		-0.169292
replicate 3		-0.17097		0.0256021		replicate 3		-0.206348
ruvB-murF	i=0.03, x=10
replicate 1		-0.114594	-0.109347	-0.0118598	0.00176944
replicate 2		-0.0914645		0.0345493
replicate 3		-0.121984		0.0256021
ruvB-femX	i=0.03, x=10
replicate 1		-0.0349106	-0.0357065	-0.0118598	0.0259503
replicate 2		-0.0443507		0.0345493
replicate 3		-0.0278581		0.0256021
Gene-gene interaction in WT	Inducer concentration	ε of WT	Mean ε of WT	ε of null control (pC194-pWL17)	p (WT vs null)	Gene-gene interaction in (ΔsosA)	Inducer concentration	ε of ΔsosA	Mean ε of ΔsosA	p (ΔsosA vs WT)
addB-ftsZ	I=0.01, X=5					addB-ftsZ(ΔsosA)	I=0.01, X=5
replicate 1		-0.187797	-0.209975	-0.0476388	0.000231368	replicate 1		-0.211804	-0.257023	0.202058
replicate 2		-0.229329		-0.0314261		replicate 2		-0.309405
replicate 3		-0.212799		-0.0235921		replicate 3		-0.24986
addB-glmS	i=0.01, x=10
replicate 1		-0.157032	-0.147906	-0.0184232	0.000537639
replicate 2		-0.143534		0.0311513
replicate 3		-0.143153		0.0201105
addB-murC	I=0.01, X=10					addB-murC(ΔsosA)	I=0.01, X=10
replicate 1		-0.126316	-0.148242	-0.0184232	0.00170265	replicate 1		-0.198223	-0.192233	0.0635369
replicate 2		-0.177052		0.0311513		replicate 2		-0.202995
replicate 3		-0.141357		0.0201105		replicate 3		-0.175481
addB-murF	i=0.01, x=10
replicate 1		-0.164684	-0.151804	-0.0184232	0.000587859
replicate 2		-0.148754		0.0311513
replicate 3		-0.141973		0.0201105
addB-femX	i=0.01, x=10
replicate 1		-0.0675925	-0.0679008	-0.0184232	0.00638069
replicate 2		-0.0701051		0.0311513
replicate 3		-0.0660048		0.0201105
Gene-gene interaction in WT	Inducer concentration	ε of WT	Mean ε of WT	ε of null control (pC194-pWL17)	p (WT vs null)
coaA-ftsZ	i=0.03, x=5
replicate 1		-0.238535	-0.276048	0.0318281	0.000936599
replicate 2		-0.246774		0.0139905
replicate 3		-0.342835		0.0173797
coaA-glmS	i=0.03, x=10
replicate 1		-0.107511	-0.13229	-0.0184232	0.00259452
replicate 2		-0.160068		0.0311513
replicate 3		-0.129292		0.0201105
coaA-murC	i=0.03, x=10
replicate 1		-0.214137	-0.210935	-0.0184232	0.000160616
replicate 2		-0.199718		0.0311513
replicate 3		-0.21895		0.0201105
coaA-murF	i=0.03, x=10
replicate 1		-0.0488958	-0.0721884	-0.0184232	0.0182933
replicate 2		-0.0661122		0.0311513
replicate 3		-0.101557		0.0201105
coaA-femX	i=0.03, x=5
replicate 1		-0.0409536	-0.0393069	0.0318281	0.0104886
replicate 2		-0.0594238		0.0139905
replicate 3		-0.0175434		0.0173797
Gene-gene interaction in WT	Inducer concentration	ε of WT	Mean ε of WT	ε of null control (pC194-pWL17)	p (WT vs null)
ribF-ftsZ	i=0.03, x=5
replicate 1		-0.188903	-0.185468	0.0318281	2.22732e-05
replicate 2		-0.19598		0.0139905
replicate 3		-0.171521		0.0173797
ribF-glmS	i=0.03, x=10
replicate 1		-0.209712	-0.209869	-0.0118598	0.000762025
replicate 2		-0.175491		0.0345493
replicate 3		-0.244404		0.0256021
ribF-murC	i=0.03, x=10
replicate 1		-0.2359	-0.239625	-0.0118598	9.73169e-05
replicate 2		-0.227914		0.0345493
replicate 3		-0.255059		0.0256021
ribF-murF	i=0.03, x=10
replicate 1		-0.164092	-0.146499	-0.0118598	0.000862636
replicate 2		-0.125368		0.0345493
replicate 3		-0.150038		0.0256021
ribF-femX	i=0.03, x=5
replicate 1		-0.138284	-0.101048	0.0318281	0.00455967
replicate 2		-0.0673495		0.0139905
replicate 3		-0.0975115		0.0173797
