# Supplementary material for: The genetic landscape of antibiotic sensitivity in Staphylococcus aureus
Source: Sci Adv. 2026 May 8;12(19):eaeb9875. doi: 10.1126/sciadv.aeb9875 (PMC13162198; doi:10.1126/sciadv.aeb9875)
Supplement: Supplementary file 2 — Tables S1 to S21 [file sciadv.aeb9875_tables_s1_to_s21.zip › Table S17 -log2(_MIC) and epistasis values for drug-drug interactions.xlsx]

## Sheet: drug_drug_RN4220
SMI	Oxa_int	Oxa_mic	Dapt_int	Dapt_mic	Vanc_int	Vanc_mic	Cipro_int	Cipro_mic	Gent_int	Gent_mic	Erm_int	Erm_mic	Tet_int	Tet_mic
Visomitin	-0.22	0	-0.65	2	-0.47	0	-0.36	1	-0.61	3	-0.51	2	-0.23	3
RB	-0.03	0	-0.54	1	-0.76	1	-0.58	1	-0.78	2
D-panthothenol	-0.44	1	-0.3	1	0.01	0	-0.06	2
MTBC			-0.59	1	-0.73	1	-0.09	1
TOFA									-0.74	6

## Sheet: drug_drug_USA300
SMI	Dapt_int	Dapt_mic	Vanc_int	Vanc_mic	Gent_int	Gent_mic
Visomitin	-0.82	2			-0.78	3
RB	-0.49	2	-0.48	1
MTBC	-0.81	2	-0.75	1
TOFA					-0.88	5
