# Supplementary material for: The genetic landscape of antibiotic sensitivity in Staphylococcus aureus
Source: Sci Adv. 2026 May 8;12(19):eaeb9875. doi: 10.1126/sciadv.aeb9875 (PMC13162198; doi:10.1126/sciadv.aeb9875)
Supplement: Supplementary file 2 — Tables S1 to S21 [file sciadv.aeb9875_tables_s1_to_s21.zip › Table S18 S. aureus mutations in Pathogen Detection database.xlsx]

## Sheet: All accession numbers
Accession
GCA_000009005.1
GCA_000009585.1
GCA_000009645.1
GCA_000009665.1
GCA_000010445.1
GCA_000010465.1
GCA_000011265.1
GCA_000011505.1
GCA_000011525.1
GCA_000012045.1
GCA_000013425.1
GCA_000013465.1
GCA_000016805.1
GCA_000017085.1
GCA_000024585.1
GCA_000025145.2
GCA_000027045.1
GCA_000144955.2
GCA_000145595.1
GCA_000159535.2
GCA_000160335.2
GCA_000189435.3
GCA_000189455.3
GCA_000204665.1
GCA_000210315.1
GCA_000237125.3
GCA_000237265.1
GCA_000239235.1
GCA_000245495.1
GCA_000253135.1
GCA_000284535.1
GCA_000296595.1
GCA_000382965.1
GCA_000382985.1
GCA_000383005.1
GCA_000412775.1
GCA_000418345.1
GCA_000452385.2
GCA_000462955.1
GCA_000463055.1
GCA_000470845.1
GCA_000470865.1
GCA_000485885.1
GCA_000568455.1
GCA_000597965.1
GCA_000626615.3
GCA_000695215.1
GCA_000695875.1
GCA_000709475.1
GCA_000737615.1
GCA_000746505.1
GCA_000756205.1
GCA_000769575.1
GCA_000772025.1
GCA_000815045.1
GCA_000815085.1
GCA_000815125.1
GCA_000815165.1
GCA_000815205.1
GCA_000815245.1
GCA_000828035.1
GCA_000953255.1
GCA_000967325.1
GCA_000967345.1
GCA_000967365.1
GCA_000967385.1
GCA_000967405.1
GCA_000969225.1
GCA_001018645.2
GCA_001018655.2
GCA_001018685.2
GCA_001018725.2
GCA_001018735.2
GCA_001018775.2
GCA_001018805.2
GCA_001018835.2
GCA_001018845.2
GCA_001018915.2
GCA_001018975.2
GCA_001019125.2
GCA_001019205.2
GCA_001019255.2
GCA_001019275.2
GCA_001019305.2
GCA_001019395.2
GCA_001019415.2
GCA_001019435.2
GCA_001019485.2
GCA_001019495.2
GCA_001019535.2
GCA_001019575.2
GCA_001021875.1
GCA_001021895.1
GCA_001027045.1
GCA_001027105.1
GCA_001045795.2
GCA_001045995.2
GCA_001046095.2
GCA_001183705.3
GCA_001183725.2
GCA_001278745.1
GCA_001281145.1
GCA_001296985.1
GCA_001298325.2
GCA_001307235.1
GCA_001444345.1
GCA_001456215.1
GCA_001457495.1
GCA_001465635.1
GCA_001465675.1
GCA_001465755.1
GCA_001515665.1
GCA_001515685.1
GCA_001515705.1
GCA_001515745.1
GCA_001515765.1
GCA_001548295.1
GCA_001548415.1
GCA_001549655.1
GCA_001549675.1
GCA_001558795.2
GCA_001580495.1
GCA_001580515.1
GCA_001594205.1
GCA_001611325.1
GCA_001611345.1
GCA_001611365.1
GCA_001611385.1
GCA_001611405.1
GCA_001611425.1
GCA_001618305.1
GCA_001640885.1
GCA_001640905.1
GCA_001640925.1
GCA_001641025.1
GCA_001641045.1
GCA_001656045.1
GCA_001656075.1
GCA_001717645.3
GCA_001717665.2
GCA_001717685.3
GCA_001717705.2
GCA_001717725.2
GCA_001717975.3
GCA_001725965.1
GCA_001735655.2
GCA_001879545.1
GCA_001880265.1
GCA_001887075.1
GCA_001900185.1
GCA_001956755.1
GCA_001956815.1
GCA_001975005.1
GCA_001975045.1
GCA_001986135.1
GCA_002000565.1
GCA_002000585.1
GCA_002000605.1
GCA_002000625.1
GCA_002000645.1
GCA_002000665.1
GCA_002000685.1
GCA_002000705.1
GCA_002000725.1
GCA_002000745.1
GCA_002000765.1
GCA_002000785.1
GCA_002000805.1
GCA_002000825.1
GCA_002000845.1
GCA_002000865.1
GCA_002025125.1
GCA_002025145.1
GCA_002085525.1
GCA_002088995.1
GCA_002089035.2
GCA_002089055.1
GCA_002089075.2
GCA_002089095.2
GCA_002089115.2
GCA_002097595.2
GCA_002140115.1
GCA_002202075.1
GCA_002202095.1
GCA_002204555.1
GCA_002204575.1
GCA_002209325.1
GCA_002214665.1
GCA_002310395.1
GCA_002310435.1
GCA_002355355.1
GCA_002356675.1
GCA_002386245.1
GCA_002442975.1
GCA_002621005.1
GCA_002633765.1
GCA_002633785.1
GCA_002633805.1
GCA_002633825.1
GCA_002633845.1
GCA_002633865.1
GCA_002786465.1
GCA_002786535.1
GCA_002795285.1
GCA_002803885.1
GCA_002850395.1
GCA_002850415.1
GCA_002895385.1
GCA_002952015.1
GCA_003010475.1
GCA_003010875.1
GCA_003029645.1
GCA_003030065.1
GCA_003030085.1
GCA_003030225.1
GCA_003031285.1
GCA_003031425.1
GCA_003031485.1
GCA_003073395.1
GCA_003073415.1
GCA_003073435.1
GCA_003073635.1
GCA_003073655.1
GCA_003073715.1
GCA_003073755.1
GCA_003073775.1
GCA_003111725.1
GCA_003111745.1
GCA_003184985.1
GCA_003185005.1
GCA_003186105.1
GCA_003186125.1
GCA_003193665.1
GCA_003193685.1
GCA_003193705.1
GCA_003193725.1
GCA_003193745.1
GCA_003193765.1
GCA_003193785.1
GCA_003193885.1
GCA_003193965.1
GCA_003194005.1
GCA_003194025.1
GCA_003194405.1
GCA_003203595.1
GCA_003203615.1
GCA_003203635.1
GCA_003203655.1
GCA_003203675.1
GCA_003264775.1
GCA_003264815.1
GCA_003288395.1
GCA_003330905.1
GCA_003342735.1
GCA_003342775.1
GCA_003347055.1
GCA_003351925.1
GCA_003354545.1
GCA_003354565.1
GCA_003354585.1
GCA_003354605.1
GCA_003354625.1
GCA_003354645.1
GCA_003354665.1
GCA_003354685.1
GCA_003354705.1
GCA_003354725.1
GCA_003354745.1
GCA_003354765.1
GCA_003354785.1
GCA_003354805.1
GCA_003354865.1
GCA_003354885.1
GCA_003354905.1
GCA_003354925.1
GCA_003354945.1
GCA_003354965.1
GCA_003354985.1
GCA_003394105.1
GCA_003425545.1
GCA_003425835.1
GCA_003425885.1
GCA_003425915.1
GCA_003426145.1
GCA_003431365.1
GCA_003432345.1
GCA_003432365.1
GCA_003490125.1
GCA_003573835.1
GCA_003573855.1
GCA_003595365.1
GCA_003595385.1
GCA_003595405.1
GCA_003595425.1
GCA_003595445.1
GCA_003595465.1
GCA_003595485.1
GCA_003595505.1
GCA_003609855.1
GCA_003609895.1
GCA_003609915.1
GCA_003627835.1
GCA_003717315.2
GCA_003827735.1
GCA_003827835.1
GCA_003827915.1
GCA_003855575.1
GCA_003944865.1
GCA_003945405.1
GCA_003945425.1
GCA_003952625.1
GCA_003955945.1
GCA_003957315.1
GCA_003991015.1
GCA_004026165.1
GCA_004026185.1
GCA_004118995.1
GCA_004136235.1
GCA_004136255.1
GCA_004136655.1
GCA_004153345.1
GCA_004153365.1
GCA_004193875.1
GCA_004193895.1
GCA_004208595.1
GCA_004368035.1
GCA_004421085.1
GCA_004614295.1
GCA_004614315.1
GCA_004771335.1
GCA_004771515.1
GCA_004771975.1
GCA_004772055.1
GCA_004772175.1
GCA_004772215.1
GCA_004785995.1
GCA_004797195.1
GCA_005705815.1
GCA_005707015.1
GCA_005707215.1
GCA_005707335.1
GCA_005885975.1
GCA_005889995.1
GCA_005890015.1
GCA_005890035.1
GCA_005931015.2
GCA_005931035.2
GCA_005931055.2
GCA_005954685.2
GCA_006088835.1
GCA_006094915.1
GCA_006158985.1
GCA_006364675.1
GCA_006364775.1
GCA_007185035.1
GCA_007410625.1
GCA_007556695.2
GCA_007726325.1
GCA_007726465.1
GCA_007726495.1
GCA_007726525.1
GCA_007726545.1
GCA_007726565.1
GCA_007813675.1
GCA_007826355.1
GCA_007954445.1
GCA_007954465.1
GCA_007998145.1
GCA_008244705.1
GCA_008244725.1
GCA_008244745.1
GCA_008329865.1
GCA_008329885.1
GCA_008330045.1
GCA_008330585.1
GCA_008370815.1
GCA_008462245.1
GCA_008619075.1
GCA_008619235.1
GCA_008619415.1
GCA_008619595.1
GCA_008619795.1
GCA_008619935.1
GCA_008620055.1
GCA_008620175.1
GCA_008693765.1
GCA_008934005.1
GCA_008934035.1
GCA_008934055.1
GCA_008934075.1
GCA_008934095.1
GCA_008934115.1
GCA_008934135.1
GCA_008934155.1
GCA_008934175.1
GCA_008934195.1
GCA_008934215.1
GCA_008934235.1
GCA_008934255.1
GCA_008934275.1
GCA_008934295.1
GCA_008934315.1
GCA_008934335.1
GCA_008934355.1
GCA_008934375.1
GCA_008934395.1
GCA_008934415.1
GCA_008934435.1
GCA_008934455.1
GCA_008934475.1
GCA_008934495.1
GCA_008934515.1
GCA_008934535.1
GCA_008934555.1
GCA_008934575.1
GCA_008934595.1
GCA_008934615.1
GCA_008934635.1
GCA_008934655.1
GCA_008934675.1
GCA_008934695.1
GCA_008934715.1
GCA_008934735.1
GCA_008934755.1
GCA_008934775.1
GCA_008934795.1
GCA_008934815.1
GCA_008934835.1
GCA_008934855.1
GCA_008934875.1
GCA_008934895.1
GCA_008934915.1
GCA_008934935.1
GCA_008934955.1
GCA_008934975.1
GCA_008934995.1
GCA_008935015.1
GCA_008935035.1
GCA_008935095.1
GCA_008935115.1
GCA_008935135.1
GCA_008935155.1
GCA_008935175.1
GCA_008935195.1
GCA_008935215.1
GCA_008935235.1
GCA_008935255.1
GCA_008935275.1
GCA_008935295.1
GCA_008935315.1
GCA_008935335.1
GCA_008935355.1
GCA_008935375.1
GCA_008935395.1
GCA_008935415.1
GCA_008935435.1
GCA_008935455.1
GCA_008935475.1
GCA_008935495.1
GCA_008935515.1
GCA_008935535.1
GCA_008935555.1
GCA_008935575.1
GCA_008935595.1
GCA_008935615.1
GCA_008935635.1
GCA_008935655.1
GCA_008935675.1
GCA_008935695.1
GCA_008935715.1
GCA_008935735.1
GCA_008935755.1
GCA_008935775.1
GCA_008935795.1
GCA_008935815.1
GCA_008935835.1
GCA_008935855.1
GCA_008935875.1
GCA_008935895.1
GCA_008935915.1
GCA_008935935.1
GCA_008935955.1
GCA_008935975.1
GCA_008935995.1
GCA_008936015.1
GCA_008936035.1
GCA_008936055.1
GCA_008936075.1
GCA_008936095.1
GCA_008936115.1
GCA_008936135.1
GCA_008936155.1
GCA_008936175.1
GCA_008936195.1
GCA_008936215.1
GCA_008936235.1
GCA_008936255.1
GCA_008936275.1
GCA_008936295.1
GCA_008936315.1
GCA_008936335.1
GCA_008936355.1
GCA_008936375.1
GCA_008936395.1
GCA_008936415.1
GCA_008936435.1
GCA_008936455.1
GCA_008936475.1
GCA_008936495.1
GCA_008936515.1
GCA_008936535.1
GCA_008936555.1
GCA_008936575.1
GCA_008936595.1
GCA_008936615.1
GCA_008936635.1
GCA_008936655.1
GCA_008936675.1
GCA_008936695.1
GCA_008936715.1
GCA_008936735.1
GCA_008936755.1
GCA_008936775.1
GCA_008936795.1
GCA_008936815.1
GCA_008936835.1
GCA_008936855.1
GCA_008936875.1
GCA_008936895.1
GCA_008936915.1
GCA_008937055.1
GCA_008937295.1
GCA_008937415.1
GCA_008937635.1
GCA_008937855.1
GCA_008938015.1
GCA_008938075.1
GCA_008938095.1
GCA_009176765.1
GCA_009176785.1
GCA_009176875.1
GCA_009650155.1
GCA_009684655.1
GCA_009728755.1
GCA_009728775.1
GCA_009731595.1
GCA_009739675.1
GCA_009739695.1
GCA_009739715.1
GCA_009739735.1
GCA_009739755.1
GCA_009739775.1
GCA_009739795.1
GCA_009739825.1
GCA_009739845.1
GCA_009739865.1
GCA_009739885.1
GCA_009740205.1
GCA_009769095.1
GCA_009857055.1
GCA_009873335.1
GCA_009911815.1
GCA_009911835.1
GCA_009911855.1
GCA_009911895.1
GCA_009911965.1
GCA_009912015.1
GCA_009912035.1
GCA_009912055.1
GCA_009912075.1
GCA_009912095.1
GCA_009912115.1
GCA_009912155.1
GCA_009912195.1
GCA_009912255.1
GCA_009912295.1
GCA_009912335.1
GCA_009912355.1
GCA_009912375.1
GCA_009912415.1
GCA_009912435.1
GCA_009912455.1
GCA_009912475.1
GCA_009912495.1
GCA_009912535.1
GCA_009912555.1
GCA_009912595.1
GCA_009912615.1
GCA_009912635.1
GCA_009912655.1
GCA_009912675.1
GCA_009912695.1
GCA_009912715.1
GCA_009912735.1
GCA_009912755.1
GCA_009912775.1
GCA_009912795.1
GCA_009912815.1
GCA_009912835.1
GCA_009912855.1
GCA_009912875.1
GCA_009912895.1
GCA_009912915.1
GCA_009912935.1
GCA_009912955.1
GCA_009912975.1
GCA_009912995.1
GCA_009913015.1
GCA_009913035.1
GCA_009913055.1
GCA_009913075.1
GCA_009913095.1
GCA_009913115.1
GCA_009913135.1
GCA_009913155.1
GCA_009913175.1
GCA_009913195.1
GCA_009913215.1
GCA_009914455.1
GCA_009937785.1
GCA_010364725.2
GCA_010669265.1
GCA_011032785.1
GCA_011035105.1
GCA_012044215.1
GCA_012044475.1
GCA_012974825.1
GCA_013003945.1
GCA_013004085.1
GCA_013008375.1
GCA_013046865.1
GCA_013046885.1
GCA_013187685.1
GCA_013305885.1
GCA_013305905.1
GCA_013305955.1
GCA_013307005.2
GCA_013307025.1
GCA_013307065.1
GCA_013307085.1
GCA_013363895.1
GCA_013389715.1
GCA_013394425.1
GCA_013414865.1
GCA_013415955.1
GCA_013415975.1
GCA_013415995.1
GCA_013426235.1
GCA_013467165.1
GCA_013467405.1
GCA_013836525.1
GCA_013836745.1
GCA_014696255.2
GCA_014696415.2
GCA_014696535.2
GCA_014696685.2
GCA_014696835.2
GCA_014696975.2
GCA_014725515.1
GCA_014725535.1
GCA_014725555.1
GCA_014725575.1
GCA_014725595.1
GCA_014725615.1
GCA_014725635.1
GCA_014725655.1
GCA_014725675.1
GCA_014725935.1
GCA_014725955.1
GCA_014725975.1
GCA_014725995.1
GCA_014726015.1
GCA_014726035.1
GCA_014726055.1
GCA_014726075.1
GCA_014726095.1
GCA_014726115.1
GCA_014726135.1
GCA_014726155.1
GCA_014726175.1
GCA_014726195.1
GCA_014726215.1
GCA_014726235.1
GCA_014726255.1
GCA_014726275.1
GCA_014726295.1
GCA_014726315.1
GCA_014726335.1
GCA_014726355.1
GCA_014726375.1
GCA_014726395.1
GCA_014726415.1
GCA_014726435.1
GCA_014726455.1
GCA_014726475.1
GCA_014726495.1
GCA_014726515.1
GCA_014726535.1
GCA_014726555.1
GCA_014726575.1
GCA_014726595.1
GCA_014726615.1
GCA_014726635.1
GCA_014726655.1
GCA_014726675.1
GCA_014726695.1
GCA_014726715.1
GCA_014726735.1
GCA_014726775.1
GCA_014726805.1
GCA_014726825.1
GCA_014726845.1
GCA_014726875.1
GCA_014726895.1
GCA_014726915.1
GCA_014726935.1
GCA_014726955.1
GCA_014726975.1
GCA_014726995.1
GCA_014727015.1
GCA_014727035.1
GCA_014727055.1
GCA_014727075.1
GCA_014727095.1
GCA_014727115.1
GCA_014727135.1
GCA_014727155.1
GCA_014727175.1
GCA_014727195.1
GCA_014727235.1
GCA_014727255.1
GCA_014727275.1
GCA_014727295.1
GCA_014727315.1
GCA_014727335.1
GCA_014727355.1
GCA_014727375.1
GCA_014727395.1
GCA_014727415.1
GCA_014727435.1
GCA_014727455.1
GCA_014727475.1
GCA_014727495.1
GCA_014727515.1
GCA_014727535.1
GCA_014727555.1
GCA_014727575.1
GCA_014727595.1
GCA_014727615.1
GCA_014727635.1
GCA_014727655.1
GCA_014727675.1
GCA_014727695.1
GCA_014727715.1
GCA_014727735.1
GCA_014727755.1
GCA_014727775.1
GCA_014727795.1
GCA_014728255.1
GCA_014728415.1
GCA_014728585.1
GCA_014728725.1
GCA_014728925.1
GCA_014729065.1
GCA_014729215.1
GCA_014729385.1
GCA_014729535.1
GCA_014729655.1
GCA_014729855.1
GCA_014730015.1
GCA_014730155.1
GCA_014730335.1
GCA_014730395.1
GCA_014730415.1
GCA_014730435.1
GCA_014730455.1
GCA_014730475.1
GCA_014730495.1
GCA_014730515.1
GCA_014730535.1
GCA_014730555.1
GCA_014730575.1
GCA_014730595.1
GCA_014730615.1
GCA_014730635.1
GCA_014730655.1
GCA_014730675.1
GCA_014730695.1
GCA_014730715.1
GCA_014730735.1
GCA_014730775.1
GCA_014730795.1
GCA_014730815.1
GCA_014730835.1
GCA_014730855.1
GCA_014730885.1
GCA_014730905.1
GCA_014730925.1
GCA_014730945.1
GCA_014730965.1
GCA_014730985.1
GCA_014731005.1
GCA_014731025.1
GCA_014731045.1
GCA_014731065.1
GCA_014731085.1
GCA_014731105.1
GCA_014731125.1
GCA_014731145.1
GCA_014731165.1
GCA_014731185.1
GCA_014731205.1
GCA_014731235.1
GCA_014731355.1
GCA_014731415.1
GCA_014731435.1
GCA_014731455.1
GCA_014731475.1
GCA_014731495.1
GCA_014731515.1
GCA_014731535.1
GCA_014731555.1
GCA_014731655.1
GCA_014731695.1
GCA_014731715.1
GCA_014731735.1
GCA_014731755.1
GCA_014731775.1
GCA_014731795.1
GCA_014731815.1
GCA_014731835.1
GCA_014731855.1
GCA_014731875.1
GCA_014731895.1
GCA_014731915.1
GCA_014731935.1
GCA_014731955.1
GCA_014731975.1
GCA_014731995.1
GCA_014732015.1
GCA_014732035.1
GCA_014732055.1
GCA_014732075.1
GCA_014794145.1
GCA_014844155.1
GCA_014876755.1
GCA_015219885.1
GCA_015219905.1
GCA_015219925.1
GCA_015220695.1
GCA_015244035.1
GCA_015290965.1
GCA_015475575.1
GCA_015732455.1
GCA_015767475.1
GCA_015767495.1
GCA_015774815.1
GCA_015774835.1
GCA_015774855.1
GCA_015999445.1
GCA_016065215.1
GCA_016413705.1
GCA_016413725.1
GCA_016415205.2
GCA_016496025.1
GCA_016591995.1
GCA_016727585.1
GCA_016889145.1
GCA_016889945.1
GCA_016894285.1
GCA_017088185.1
GCA_017088305.1
GCA_017088385.1
GCA_017161095.1
GCA_017798245.1
GCA_018075265.1
GCA_018093065.1
GCA_018093105.1
GCA_018093205.1
GCA_018093225.1
GCA_018135565.1
GCA_018141385.1
GCA_018292225.1
GCA_018292245.1
GCA_018292265.1
GCA_018336515.1
GCA_018336535.1
GCA_018399115.1
GCA_018409145.1
GCA_018732165.1
GCA_018968725.1
GCA_018987325.1
GCA_018987345.1
GCA_018987365.1
GCA_019134615.1
GCA_019134635.1
GCA_019334585.1
GCA_019550875.1
GCA_019550945.1
GCA_019551035.1
GCA_019551095.1
GCA_019551175.1
GCA_019551235.1
GCA_019551315.1
GCA_019551355.1
GCA_019551375.1
GCA_019551415.1
GCA_019603375.1
GCA_019653615.1
GCA_019669165.1
GCA_019669245.1
GCA_019669345.1
GCA_019669385.1
GCA_019738975.1
GCA_019915405.1
GCA_019915425.1
GCA_019915585.1
GCA_020003145.1
GCA_020003165.1
GCA_020023695.1
GCA_020023715.1
GCA_020025335.1
GCA_020025495.1
GCA_020025645.1
GCA_020025805.1
GCA_020025995.1
GCA_020026135.1
GCA_020034535.1
GCA_020042725.1
GCA_020097755.1
GCA_020150575.1
GCA_020150915.1
GCA_020177155.3
GCA_020386595.1
GCA_020388075.1
GCA_020388095.1
GCA_020388115.1
GCA_020388135.1
GCA_020388155.1
GCA_020388175.1
GCA_020388195.1
GCA_020388215.1
GCA_020388235.1
GCA_020388255.1
GCA_020388275.1
GCA_020388295.1
GCA_020388315.1
GCA_020388335.1
GCA_020388355.1
GCA_020388395.1
GCA_020388555.1
GCA_020388655.1
GCA_020388675.1
GCA_020388695.1
GCA_020388715.1
GCA_020388735.1
GCA_020388765.1
GCA_020388785.1
GCA_020388805.1
GCA_020388825.1
GCA_020388845.1
GCA_020388885.1
GCA_020388905.1
GCA_020388925.1
GCA_020388965.1
GCA_020388985.1
GCA_020389005.1
GCA_020389025.2
GCA_020389165.1
GCA_020389265.1
GCA_020389325.1
GCA_020389425.1
GCA_020389445.1
GCA_020389485.1
GCA_020389505.1
GCA_020389525.1
GCA_020389545.1
GCA_020389565.1
GCA_020526105.1
GCA_020702135.2
GCA_020702515.2
GCA_020702535.2
GCA_020702545.2
GCA_020702575.2
GCA_020702585.2
GCA_020702615.2
GCA_020881895.1
GCA_020886635.1
GCA_020887155.1
GCA_020887215.1
GCA_020889645.1
GCA_020889665.1
GCA_020906975.2
GCA_020985245.1
GCA_020997475.1
GCA_020997495.1
GCA_020997515.1
GCA_021172825.1
GCA_021172845.1
GCA_021172865.1
GCA_021172885.1
GCA_021172905.1
GCA_021172925.1
GCA_021172945.1
GCA_021249285.1
GCA_021390135.1
GCA_021491715.1
GCA_021491735.1
GCA_021491775.1
GCA_021491835.1
GCA_021491895.1
GCA_021513355.1
GCA_021725475.1
GCA_021869805.1
GCA_022163365.2
GCA_022163485.2
GCA_022221525.1
GCA_022221545.1
GCA_022221565.1
GCA_022226975.1
GCA_022226995.1
GCA_022369535.1
GCA_022369595.1
GCA_022369695.1
GCA_022385275.1
GCA_022404575.1
GCA_022404595.1
GCA_022404615.1
GCA_022404635.1
GCA_022404655.1
GCA_022404675.1
GCA_022404695.1
GCA_022404715.1
GCA_022404735.1
GCA_022404755.1
GCA_022404775.1
GCA_022405055.1
GCA_022405075.1
GCA_022405145.1
GCA_022405185.1
GCA_022405205.1
GCA_022405235.1
GCA_022405255.1
GCA_022405275.1
GCA_022405295.1
GCA_022405315.1
GCA_022405335.1
GCA_022405355.1
GCA_022405375.1
GCA_022405395.1
GCA_022405415.1
GCA_022405435.1
GCA_022405455.1
GCA_022405475.1
GCA_022405495.1
GCA_022405515.1
GCA_022405535.1
GCA_022405555.1
GCA_022405575.1
GCA_022405595.1
GCA_022405615.1
GCA_022405655.1
GCA_022405675.1
GCA_022405735.1
GCA_022405755.1
GCA_022405775.1
GCA_022405795.1
GCA_022405815.1
GCA_022405835.1
GCA_022405855.1
GCA_022405875.1
GCA_022405895.1
GCA_022405915.1
GCA_022405935.1
GCA_022405955.1
GCA_022405975.1
GCA_022405995.1
GCA_022406015.1
GCA_022406035.1
GCA_022406055.1
GCA_022406075.1
GCA_022406125.1
GCA_022406315.1
GCA_022406435.1
GCA_022406555.1
GCA_022406675.1
GCA_022406795.1
GCA_022493095.1
GCA_022494545.1
GCA_022494565.1
GCA_022532145.1
GCA_022682325.1
GCA_022691325.1
GCA_022691345.1
GCA_022691365.1
GCA_022691385.1
GCA_022691405.1
GCA_022691425.1
GCA_022693165.1
GCA_022693185.1
GCA_022693205.1
GCA_022693225.1
GCA_022693245.1
GCA_022693265.1
GCA_022693285.1
GCA_022693305.1
GCA_022693325.1
GCA_022699245.1
GCA_022699265.1
GCA_022699285.1
GCA_022809795.1
GCA_022832755.1
GCA_022832775.1
GCA_022832835.1
GCA_022869625.1
GCA_022870005.1
GCA_022870465.1
GCA_022870625.1
GCA_023170025.1
GCA_023170045.1
GCA_023223475.1
GCA_023278065.1
GCA_023373745.1
GCA_023571465.1
GCA_023657535.1
GCA_023657555.1
GCA_023657575.1
GCA_023658665.1
GCA_024172245.1
GCA_024205325.1
GCA_024220055.1
GCA_024296825.1
GCA_024296845.1
GCA_024363305.1
GCA_024363325.1
GCA_024363345.1
GCA_024363365.1
GCA_024363385.1
GCA_024363445.1
GCA_024363465.1
GCA_024363485.1
GCA_024363505.1
GCA_024399355.1
GCA_024399375.1
GCA_024612055.1
GCA_024723375.2
GCA_024734775.1
GCA_024741355.1
GCA_024741375.1
GCA_024741395.1
GCA_024741415.1
GCA_024741435.1
GCA_024741455.1
GCA_024741475.1
GCA_024741495.1
GCA_024741515.1
GCA_024741535.1
GCA_024741555.1
GCA_024741575.1
GCA_024741595.1
GCA_024741615.1
GCA_024741635.1
GCA_024741655.1
GCA_024741675.1
GCA_024741695.1
GCA_024741715.1
GCA_024741735.1
GCA_024741755.1
GCA_024741775.1
GCA_024805795.2
GCA_024925485.1
GCA_024972975.1
GCA_025152705.1
GCA_025232045.1
GCA_025259685.1
GCA_025398055.1
GCA_025558945.1
GCA_025558965.1
GCA_025559005.1
GCA_025559045.1
GCA_025559085.1
GCA_025559125.1
GCA_025559165.1
GCA_025559225.1
GCA_025559265.1
GCA_025559325.1
GCA_025559405.1
GCA_025559465.1
GCA_025559525.1
GCA_025559565.1
GCA_025559585.1
GCA_025559605.1
GCA_025559625.1
GCA_025559645.1
GCA_025559665.1
GCA_025559685.1
GCA_025559705.1
GCA_025559725.1
GCA_025559745.1
GCA_025559765.1
GCA_025559785.1
GCA_025559805.1
GCA_025560785.1
GCA_025560805.1
GCA_025560825.1
GCA_025561585.1
GCA_025561605.1
GCA_025561625.1
GCA_025561645.1
GCA_025643635.1
GCA_026167725.1
GCA_026167765.1
GCA_026546985.1
GCA_026547005.1
GCA_026547035.1
GCA_026547055.1
GCA_026547075.1
GCA_026547095.1
GCA_026547145.1
GCA_026547185.1
GCA_026607815.2
GCA_026625205.1
GCA_026625225.1
GCA_026625245.1
GCA_026625265.1
GCA_026625285.1
GCA_026625305.1
GCA_026625325.1
GCA_026625345.1
GCA_026625365.1
GCA_026625385.1
GCA_026625405.1
GCA_026625425.1
GCA_026625445.1
GCA_026625465.1
GCA_026625485.1
GCA_026625505.1
GCA_026625525.1
GCA_026625545.1
GCA_026625925.1
GCA_026636215.1
GCA_026636235.1
GCA_027920385.1
GCA_027942255.1
GCA_027942275.1
GCA_027943905.1
GCA_027943925.1
GCA_028596045.1
GCA_028596145.1
GCA_028596165.1
GCA_028596245.1
GCA_028743615.1
GCA_029011215.1
GCA_029094145.1
GCA_029094305.1
GCA_029167685.1
GCA_029167705.1
GCA_029204095.1
GCA_029204125.1
GCA_029204145.1
GCA_029204165.1
GCA_029278505.1
GCA_029625375.1
GCA_029632985.2
GCA_029633005.2
GCA_029633245.2
GCA_029633425.2
GCA_029634715.1
GCA_029634735.1
GCA_029634765.1
GCA_029634785.1
GCA_029634905.1
GCA_029635105.1
GCA_030014065.1
GCA_030014085.1
GCA_030015595.1
GCA_030063965.1
GCA_030063985.1
GCA_030064005.1
GCA_030064025.1
GCA_030064045.1
GCA_030127225.1
GCA_030168515.1
GCA_030219365.1
GCA_030219385.1
GCA_030219405.1
GCA_030219425.1
GCA_030219445.1
GCA_030252695.1
GCA_030252715.1
GCA_030252735.1
GCA_030252755.1
GCA_030252775.1
GCA_030262395.2
GCA_030262405.2
GCA_030262455.2
GCA_030287585.1
GCA_030287605.1
GCA_030287625.1
GCA_030287645.1
GCA_030287665.1
GCA_030287685.1
GCA_030287705.1
GCA_030287725.1
GCA_030287745.1
GCA_030287765.1
GCA_030287785.1
GCA_030287805.1
GCA_030287825.1
GCA_030287845.1
GCA_030287875.1
GCA_030287905.1
GCA_030287925.1
GCA_030288055.1
GCA_030288075.1
GCA_030288095.1
GCA_030288115.1
GCA_030288135.1
GCA_030288155.1
GCA_030288175.1
GCA_030288195.1
GCA_030288215.1
GCA_030288235.1
GCA_030288255.1
GCA_030288275.1
GCA_030288295.1
GCA_030288315.1
GCA_030288335.1
GCA_030288355.1
GCA_030288375.1
GCA_030288395.1
GCA_030288415.1
GCA_030288435.1
GCA_030288455.1
GCA_030288475.1
GCA_030288495.1
GCA_030288515.1
GCA_030288535.1
GCA_030288555.1
GCA_030288575.1
GCA_030288595.1
GCA_030288615.1
GCA_030288635.1
GCA_030288655.1
GCA_030288675.1
GCA_030288695.1
GCA_030288715.1
GCA_030288735.1
GCA_030288755.1
GCA_030288775.1
GCA_030288795.1
GCA_030288815.1
GCA_030288835.1
GCA_030288855.1
GCA_030288875.1
GCA_030288895.1
GCA_030288915.1
GCA_030288935.1
GCA_030288955.1
GCA_030288975.1
GCA_030288995.1
GCA_030289015.1
GCA_030289035.1
GCA_030289055.1
GCA_030289075.1
GCA_030289095.1
GCA_030289115.1
GCA_030289135.1
GCA_030289155.1
GCA_030289175.1
GCA_030289195.1
GCA_030289215.1
GCA_030289235.1
GCA_030289255.1
GCA_030289275.1
GCA_030289295.1
GCA_030289315.1
GCA_030289335.1
GCA_030289355.1
GCA_030289375.1
GCA_030289395.1
GCA_030289415.1
GCA_030289435.1
GCA_030289455.1
GCA_030289475.1
GCA_030289495.1
GCA_030289515.1
GCA_030289535.1
GCA_030289555.1
GCA_030289575.1
GCA_030289595.1
GCA_030289615.1
GCA_030289635.1
GCA_030289655.1
GCA_030289675.1
GCA_030289695.1
GCA_030289715.1
GCA_030289735.1
GCA_030289755.1
GCA_030289775.1
GCA_030289795.1
GCA_030289815.1
GCA_030289835.1
GCA_030289855.1
GCA_030289875.1
GCA_030289895.1
GCA_030289915.1
GCA_030289935.1
GCA_030289955.1
GCA_030289975.1
GCA_030289995.1
GCA_030290015.1
GCA_030290035.1
GCA_030290055.1
GCA_030290075.1
GCA_030290095.1
GCA_030290115.1
GCA_030290135.1
GCA_030290155.1
GCA_030290175.1
GCA_030290195.1
GCA_030290215.1
GCA_030290235.1
GCA_030290255.1
GCA_030290275.1
GCA_030290295.1
GCA_030290315.1
GCA_030290335.1
GCA_030290355.1
GCA_030290375.1
GCA_030290395.1
GCA_030290415.1
GCA_030290435.1
GCA_030290455.1
GCA_030290475.1
GCA_030290495.1
GCA_030290515.1
GCA_030290535.1
GCA_030290555.1
GCA_030290575.1
GCA_030290595.1
GCA_030290615.1
GCA_030290635.1
GCA_030290655.1
GCA_030290675.1
GCA_030290695.1
GCA_030290715.1
GCA_030290735.1
GCA_030290755.1
GCA_030290775.1
GCA_030290795.1
GCA_030290815.1
GCA_030290835.1
GCA_030290855.1
GCA_030290875.1
GCA_030290895.1
GCA_030290915.1
GCA_030290935.1
GCA_030290955.1
GCA_030290975.1
GCA_030292965.1
GCA_030293085.1
GCA_030293185.1
GCA_030293345.1
GCA_030293355.1
GCA_030293785.1
GCA_030293805.1
GCA_030293845.1
GCA_030294085.1
GCA_030342385.2
GCA_030342395.2
GCA_030342405.2
GCA_030342445.2
GCA_030342465.2
GCA_030342475.2
GCA_030345195.1
GCA_030345215.1
GCA_030345235.1
GCA_030382025.2
GCA_030382045.2
GCA_030382055.2
GCA_030382065.2
GCA_030408935.1
GCA_030408955.1
GCA_030408975.1
GCA_030408995.1
GCA_030409015.1
GCA_030409035.1
GCA_030435875.1
GCA_030439815.1
GCA_030439835.1
GCA_030439855.1
GCA_030439875.1
GCA_030440205.1
GCA_030440235.1
GCA_030445105.1
GCA_030445125.1
GCA_030533465.1
GCA_030533495.1
GCA_030533515.1
GCA_030533535.1
GCA_030533555.1
GCA_030533585.1
GCA_030533605.1
GCA_030533625.1
GCA_030533645.1
GCA_030533665.1
GCA_030533705.1
GCA_030533725.1
GCA_030533745.1
GCA_030533765.1
GCA_030533785.1
GCA_030533805.1
GCA_030533835.1
GCA_030533855.1
GCA_030533875.1
GCA_030533895.1
GCA_030533915.1
GCA_030533935.1
GCA_030533955.1
GCA_030533975.1
GCA_030533995.1
GCA_030534015.1
GCA_030534035.1
GCA_030534055.1
GCA_030534075.1
GCA_030534095.1
GCA_030534115.1
GCA_030534135.1
GCA_030534155.1
GCA_030534175.1
GCA_030534195.1
GCA_030534215.1
GCA_030534235.1
GCA_030534255.1
GCA_030544845.1
GCA_030643925.1
GCA_030643945.1
GCA_030643965.1
GCA_030643985.1
GCA_030644005.1
GCA_030644025.1
GCA_030644045.1
GCA_030644065.1
GCA_030644085.1
GCA_030644105.1
GCA_030644125.1
GCA_030644145.1
GCA_030644165.1
GCA_030717545.1
GCA_030717565.1
GCA_030717585.1
GCA_030717605.1
GCA_030717625.1
GCA_030717645.1
GCA_030758795.1
GCA_030758815.1
GCA_030758835.1
GCA_030758855.1
GCA_030758875.1
GCA_030758895.1
GCA_030758915.1
GCA_031190615.1
GCA_031326145.1
GCA_031582925.1
GCA_031583045.1
GCA_031583105.1
GCA_031826655.1
GCA_031826815.1
GCA_031826835.1
GCA_031878535.1
GCA_031879475.1
GCA_032077755.1
GCA_032764935.1
GCA_032765935.1
GCA_032808505.1
GCA_032809245.1
GCA_033061535.1
GCA_033442285.1
GCA_033442305.1
GCA_033442405.1
GCA_033443145.1
GCA_033443425.1
GCA_033443465.1
GCA_033443645.1
GCA_033443705.1
GCA_033444245.1
GCA_033444505.1
GCA_033444565.1
GCA_033444605.1
GCA_033444825.1
GCA_033445065.1
GCA_033445445.1
GCA_033445905.1
GCA_033445925.1
GCA_033445945.1
GCA_033445965.1
GCA_033798685.1
GCA_033798745.1
GCA_033798765.1
GCA_033798785.1
GCA_033802645.2
GCA_033808255.1
GCA_033952345.2
GCA_033985535.2
GCA_034013695.1
GCA_034014015.1
GCA_034014575.1
GCA_034015615.1
GCA_034016595.1
GCA_034017875.1
GCA_034020215.1
GCA_034022875.1
GCA_034023835.1
GCA_034024715.1
GCA_034028035.1
GCA_034028795.1
GCA_034029575.1
GCA_034032775.1
GCA_034033475.1
GCA_034034275.1
GCA_034035055.1
GCA_034035835.1
GCA_034036855.1
GCA_034040575.1
GCA_034041215.1
GCA_034042675.1
GCA_034042695.1
GCA_034042795.1
GCA_034042835.1
GCA_034042875.1
GCA_034042935.1
GCA_034042955.1
GCA_034042995.1
GCA_034043015.1
GCA_034043035.1
GCA_034043055.1
GCA_034043075.1
GCA_034043095.1
GCA_034043115.1
GCA_034043175.1
GCA_034043195.1
GCA_034043215.1
GCA_034043235.1
GCA_034043255.1
GCA_034043275.1
GCA_034043295.1
GCA_034043315.1
GCA_034043395.1
GCA_034043415.1
GCA_034105255.2
GCA_034105275.2
GCA_034357665.1
GCA_034421975.1
GCA_034422035.1
GCA_034422095.1
GCA_034424945.2
GCA_034424965.2
GCA_034425095.2
GCA_034425115.2
GCA_034425135.2
GCA_034427355.2
GCA_034427895.2
GCA_034479795.1
GCA_034554895.2
GCA_034554905.2
GCA_034661335.1
GCA_034809525.1
GCA_034809545.1
GCA_035439265.1
GCA_035441005.1
GCA_035442765.1
GCA_035444265.1
GCA_035445585.1
GCA_035447265.1
GCA_035449105.1
GCA_035450965.1
GCA_035452885.1
GCA_035454705.1
GCA_035456285.1
GCA_035457645.1
GCA_035459105.1
GCA_035461165.1
GCA_035462835.1
GCA_035465335.1
GCA_035466855.1
GCA_035469665.1
GCA_035472555.1
GCA_035475635.1
GCA_035478675.1
GCA_035481575.1
GCA_035483175.1
GCA_035486585.1
GCA_035489635.1
GCA_035491695.1
GCA_035493755.1
GCA_035495755.1
GCA_035498095.1
GCA_035500655.1
GCA_035503155.1
GCA_035505875.1
GCA_035508035.1
GCA_035510495.1
GCA_035512915.1
GCA_035515175.1
GCA_035517675.1
GCA_035519895.1
GCA_035521615.1
GCA_035521895.1
GCA_035522375.1
GCA_035522755.1
GCA_035522795.1
GCA_035523595.1
GCA_035523655.1
GCA_035523755.1
GCA_035523775.1
GCA_035523975.1
GCA_035525515.1
GCA_035527055.1
GCA_035528735.1
GCA_035530355.1
GCA_035531695.1
GCA_035532875.1
GCA_035534195.1
GCA_035535455.1
GCA_035536755.1
GCA_035538115.1
GCA_035539395.1
GCA_035540595.1
GCA_035542055.1
GCA_035543415.1
GCA_035544535.1
GCA_035545695.1
GCA_035547075.1
GCA_035548275.1
GCA_035549795.1
GCA_035551115.1
GCA_035552455.1
GCA_035553615.1
GCA_035554815.1
GCA_035556375.1
GCA_035557975.1
GCA_035559575.1
GCA_035561195.1
GCA_035562915.1
GCA_035564255.1
GCA_035566075.1
GCA_035567715.1
GCA_035569535.1
GCA_036490635.1
GCA_036492515.1
GCA_036670045.1
GCA_036670055.1
GCA_036670065.1
GCA_036670075.1
GCA_036670105.1
GCA_036670115.1
GCA_036670125.1
GCA_036670135.1
GCA_036670145.1
GCA_036689715.2
GCA_036697825.2
GCA_036867125.2
GCA_036867165.2
GCA_036898235.1
GCA_036961545.2
GCA_037039295.1
GCA_037039325.1
GCA_037039335.1
GCA_037045965.2
GCA_037045985.2
GCA_037046245.2
GCA_037046385.2
GCA_037046505.2
GCA_037076495.1
GCA_037076505.1
GCA_037076515.1
GCA_037076575.1
GCA_037083885.2
GCA_037095035.2
GCA_037095045.2
GCA_037120235.2
GCA_037199565.2
GCA_037199585.2
GCA_037199595.2
GCA_037199635.2
GCA_037199675.2
GCA_037199685.2
GCA_037199715.2
GCA_037199755.2
GCA_037199815.2
GCA_037201955.1
GCA_037217515.1
GCA_037217645.1
GCA_037219465.1
GCA_037343325.1
GCA_037414495.1
GCA_037482255.1
GCA_037482265.1
GCA_037809465.1
GCA_037890655.1
GCA_037938875.1
GCA_037939205.1
GCA_037948675.1
GCA_037951045.1
GCA_037993065.1
GCA_038024215.1
GCA_038024225.1
GCA_038024695.1
GCA_038024705.1
GCA_038024715.1
GCA_038024725.1
GCA_038024735.1
GCA_038024745.1
GCA_038024755.1
GCA_038024985.1
GCA_038025015.1
GCA_038025155.1
GCA_038048995.1
GCA_038049065.1
GCA_038050005.1
GCA_038052005.2
GCA_038096205.1
GCA_038096215.1
GCA_038096225.1
GCA_038096235.1
GCA_038096245.1
GCA_038096255.1
GCA_038096265.1
GCA_038096285.1
GCA_038096295.1
GCA_038096305.1
GCA_038096315.1
GCA_038111625.1
GCA_038113395.1
GCA_038115185.1
GCA_038129325.1
GCA_038396865.1
GCA_038396875.1
GCA_038396895.1
GCA_038396905.1
GCA_038396915.1
GCA_038396925.1
GCA_038396935.1
GCA_038396945.1
GCA_038396965.1
GCA_038396975.1
GCA_038406575.1
GCA_038426605.1
GCA_038427395.1
GCA_038428225.1
GCA_038429035.1
GCA_038429865.1
GCA_038429905.1
GCA_038429955.1
GCA_038430005.1
GCA_038430115.1
GCA_038445925.1
GCA_038449135.1
GCA_038449145.1
GCA_038449155.1
GCA_038449175.2
GCA_038561995.1
GCA_038562035.1
GCA_038667655.1
GCA_038672395.1
GCA_038673175.1
GCA_038696475.1
GCA_038698265.1
GCA_038700605.1
GCA_038703065.1
GCA_038705095.1
GCA_038707595.1
GCA_038745265.1
GCA_038786585.1
GCA_038788575.1
GCA_038789165.1
GCA_038789195.1
GCA_038973465.1
GCA_038975275.1
GCA_039134645.1
GCA_039522825.1
GCA_039525315.1
GCA_039527645.1
GCA_039531605.1
GCA_039533635.1
GCA_039537725.1
GCA_039621985.1
GCA_039622155.1
GCA_039622365.1
GCA_039622655.1
GCA_039622665.1
GCA_039622675.1
GCA_039622745.1
GCA_039764645.1
GCA_039830175.1
GCA_039848555.1
GCA_039848565.1
GCA_039867635.1
GCA_039905805.1
GCA_039953855.1
GCA_040030945.2
GCA_040047685.1
GCA_040070515.1
GCA_040114725.1
GCA_040114735.1
GCA_040114745.1
GCA_040209845.1
GCA_040234115.1
GCA_040234245.1
GCA_040234425.1
GCA_040254315.1
GCA_040254855.1
GCA_040255005.1
GCA_040255015.1
GCA_040267795.1
GCA_040267805.1
GCA_040274375.1
GCA_040315025.1
GCA_040315155.1
GCA_040361185.1
GCA_040361455.1
GCA_040361795.1
GCA_040362785.1
GCA_040363465.1
GCA_040363695.1
GCA_040363755.1
GCA_040364095.1
GCA_040364105.1
GCA_040364505.1
GCA_040365085.1
GCA_040365385.1
GCA_040365755.1
GCA_040366375.1
GCA_040372195.1
GCA_040372965.1
GCA_040409845.1
GCA_040409915.1
GCA_040409925.1
GCA_040438755.1
GCA_040448595.1
GCA_040500485.1
GCA_040536925.1
GCA_040556505.1
GCA_040702945.1
GCA_040702955.1
GCA_040931685.1
GCA_040931695.1
GCA_040931705.1
GCA_040931715.1
GCA_040931725.1
GCA_040931735.1
GCA_040931745.1
GCA_040931755.1
GCA_040931765.1
GCA_040931775.1
GCA_040931785.1
GCA_040931795.1
GCA_040931805.1
GCA_040931815.1
GCA_040931825.1
GCA_040931835.1
GCA_040931845.1
GCA_040931865.1
GCA_040931875.1
GCA_040931885.1
GCA_040931895.1
GCA_040931905.1
GCA_040931915.1
GCA_040931925.1
GCA_040931935.1
GCA_040931945.1
GCA_040931955.1
GCA_040931965.1
GCA_040931975.1
GCA_040931985.1
GCA_040954455.1
GCA_040961655.1
GCA_040961745.1
GCA_040970245.1
GCA_041006205.1
GCA_041200075.1
GCA_041222725.1
GCA_041379035.1
GCA_041464255.1
GCA_041464265.1
GCA_041464275.1
GCA_041517615.1
GCA_041518565.1
GCA_041519015.1
GCA_041519025.1
GCA_041519035.1
GCA_041519385.1
GCA_041519415.1
GCA_041531605.1
GCA_041531615.1
GCA_041531645.1
GCA_041531655.1
GCA_041531685.1
[truncated: 2,285 more rows]

## Sheet: gyrA(SAOUHSC_00006)
Accession	Position	Residue
GCA_000009585.1	84	L
GCA_000009665.1	84	L
GCA_000010445.1	84	L
GCA_000011505.1	84	L
GCA_000013465.1	84	L
GCA_000016805.1	84	L
GCA_000025145.2	84	L
GCA_000027045.1	84	L
GCA_000145595.1	84	L
GCA_000204665.1	84	L
GCA_000253135.1	84	L
GCA_000284535.1	84	L
GCA_000382965.1	84	L
GCA_000382985.1	84	L
GCA_000383005.1	84	L
GCA_000412775.1	84	L
GCA_000418345.1	84	L
GCA_000485885.1	84	L
GCA_000568455.1	84	L
GCA_000746505.1	84	L
GCA_000769575.1	84	L
GCA_000815045.1	84	L
GCA_000815085.1	84	L
GCA_000815125.1	84	L
GCA_000815165.1	84	L
GCA_000815205.1	84	L
GCA_000815245.1	84	L
GCA_000828035.1	84	L
GCA_000967325.1	84	L
GCA_000967345.1	84	L
GCA_000967365.1	84	L
GCA_000967385.1	84	L
GCA_000967405.1	84	L
GCA_000969225.1	84	L
GCA_001018835.2	84	L
GCA_001019435.2	84	L
GCA_001019485.2	84	L
GCA_001019495.2	84	L
GCA_001183725.2	84	L
GCA_001515665.1	84	L
GCA_001515685.1	84	L
GCA_001515705.1	84	L
GCA_001515745.1	84	L
GCA_001515765.1	84	L
GCA_001548415.1	84	L
GCA_001580515.1	84	L
GCA_001640885.1	84	L
GCA_001640905.1	84	L
GCA_001640925.1	84	L
GCA_001641025.1	84	L
GCA_001641045.1	84	L
GCA_001717685.3	84	L
GCA_001717705.2	84	L
GCA_001725965.1	84	L
GCA_001735655.2	84	L
GCA_001956815.1	84	L
GCA_001975005.1	84	L
GCA_001975045.1	84	L
GCA_002000565.1	84	L
GCA_002000585.1	84	L
GCA_002000605.1	84	L
GCA_002000625.1	84	L
GCA_002000645.1	84	L
GCA_002000665.1	84	L
GCA_002000685.1	84	L
GCA_002000705.1	84	L
GCA_002000725.1	84	L
GCA_002000745.1	84	L
GCA_002000765.1	84	L
GCA_002000785.1	84	L
GCA_002000805.1	84	L
GCA_002000825.1	84	L
GCA_002000845.1	84	L
GCA_002000865.1	84	L
GCA_002085525.1	84	L
GCA_002088995.1	84	L
GCA_002089095.2	84	L
GCA_002097595.2	84	L
GCA_002140115.1	84	L
GCA_002355355.1	84	L
GCA_002895385.1	84	L
GCA_003010875.1	84	L
GCA_003073395.1	84	L
GCA_003073415.1	84	L
GCA_003073435.1	84	L
GCA_003073635.1	84	L
GCA_003073655.1	84	L
GCA_003073715.1	84	L
GCA_003193685.1	84	L
GCA_003193705.1	84	L
GCA_003193725.1	84	L
GCA_003193885.1	84	L
GCA_003193965.1	84	L
GCA_003194005.1	84	L
GCA_003194025.1	84	L
GCA_003203615.1	84	L
GCA_003203635.1	84	L
GCA_003203675.1	84	L
GCA_003264775.1	84	L
GCA_003264815.1	84	L
GCA_003330905.1	84	L
GCA_003351925.1	84	L
GCA_003354565.1	84	L
GCA_003354585.1	84	L
GCA_003354665.1	84	L
GCA_003354705.1	84	L
GCA_003354765.1	84	L
GCA_003354945.1	84	L
GCA_003354965.1	84	L
GCA_003354985.1	84	L
GCA_003431365.1	84	L
GCA_003573835.1	84	L
GCA_003595365.1	84	L
GCA_003595385.1	84	L
GCA_003595405.1	84	L
GCA_003595425.1	84	L
GCA_003595445.1	84	L
GCA_003595465.1	84	L
GCA_003595485.1	84	L
GCA_003595505.1	84	L
GCA_003827915.1	84	L
GCA_003945405.1	84	L
GCA_003945425.1	84	L
GCA_003991015.1	84	L
GCA_004118995.1	84	L
GCA_004136235.1	84	L
GCA_004136255.1	84	L
GCA_004153345.1	84	L
GCA_004153365.1	84	L
GCA_004208595.1	84	L
GCA_004614315.1	84	L
GCA_005705815.1	84	L
GCA_005707015.1	84	L
GCA_005707215.1	84	L
GCA_005707335.1	84	L
GCA_005889995.1	84	L
GCA_005890035.1	84	L
GCA_005931055.2	84	L
GCA_005954685.2	84	L
GCA_006088835.1	84	L
GCA_006364775.1	84	L
GCA_007556695.2	84	L
GCA_007954445.1	84	L
GCA_007954465.1	84	L
GCA_007998145.1	84	L
GCA_008370815.1	84	L
GCA_008619075.1	84	L
GCA_008619415.1	84	L
GCA_008619935.1	84	L
GCA_008620055.1	84	L
GCA_008693765.1	84	L
GCA_008934005.1	84	L
GCA_008934035.1	84	L
GCA_008934055.1	84	L
GCA_008934075.1	84	L
GCA_008934095.1	84	L
GCA_008934135.1	84	L
GCA_008934155.1	84	L
GCA_008934175.1	84	L
GCA_008934215.1	84	L
GCA_008934235.1	84	L
GCA_008934275.1	84	L
GCA_008934315.1	84	L
GCA_008934335.1	84	L
GCA_008934355.1	84	L
GCA_008934395.1	84	L
GCA_008934415.1	84	L
GCA_008934435.1	84	L
GCA_008934455.1	84	L
GCA_008934475.1	84	L
GCA_008934495.1	84	L
GCA_008934515.1	84	L
GCA_008934535.1	84	L
GCA_008934575.1	84	L
GCA_008934595.1	84	L
GCA_008934615.1	84	L
GCA_008934635.1	84	L
GCA_008934675.1	84	L
GCA_008934695.1	84	L
GCA_008934715.1	84	L
GCA_008934735.1	84	L
GCA_008934755.1	84	L
GCA_008934795.1	84	L
GCA_008934815.1	84	L
GCA_008934835.1	84	L
GCA_008934855.1	84	L
GCA_008934875.1	84	L
GCA_008934895.1	84	L
GCA_008934935.1	84	L
GCA_008934975.1	84	L
GCA_008935015.1	84	L
GCA_008935095.1	84	L
GCA_008935115.1	84	L
GCA_008935135.1	84	L
GCA_008935155.1	84	L
GCA_008935175.1	84	L
GCA_008935195.1	84	L
GCA_008935215.1	84	L
GCA_008935235.1	84	L
GCA_008935255.1	84	L
GCA_008935275.1	84	L
GCA_008935315.1	84	L
GCA_008935335.1	84	L
GCA_008935355.1	84	L
GCA_008935395.1	84	L
GCA_008935415.1	84	L
GCA_008935435.1	84	L
GCA_008935475.1	84	L
GCA_008935495.1	84	L
GCA_008935515.1	84	L
GCA_008935535.1	84	L
GCA_008935575.1	84	L
GCA_008935595.1	84	L
GCA_008935615.1	84	L
GCA_008935635.1	84	L
GCA_008935655.1	84	L
GCA_008935675.1	84	L
GCA_008935695.1	84	L
GCA_008935715.1	84	L
GCA_008935735.1	84	L
GCA_008935755.1	84	L
GCA_008935775.1	84	L
GCA_008935795.1	84	L
GCA_008935815.1	84	L
GCA_008935835.1	84	L
GCA_008935855.1	84	L
GCA_008935875.1	84	L
GCA_008935895.1	84	L
GCA_008935915.1	84	L
GCA_008935935.1	84	L
GCA_008935955.1	84	L
GCA_008935975.1	84	L
GCA_008935995.1	84	L
GCA_008936015.1	84	L
GCA_008936035.1	84	L
GCA_008936055.1	84	L
GCA_008936075.1	84	L
GCA_008936095.1	84	L
GCA_008936135.1	84	L
GCA_008936155.1	84	L
GCA_008936195.1	84	L
GCA_008936235.1	84	L
GCA_008936255.1	84	L
GCA_008936295.1	84	L
GCA_008936315.1	84	L
GCA_008936335.1	84	L
GCA_008936355.1	84	L
GCA_008936375.1	84	L
GCA_008936395.1	84	L
GCA_008936415.1	84	L
GCA_008936435.1	84	L
GCA_008936455.1	84	L
GCA_008936495.1	84	L
GCA_008936515.1	84	L
GCA_008936535.1	84	L
GCA_008936555.1	84	L
GCA_008936595.1	84	L
GCA_008936635.1	84	L
GCA_008936675.1	84	L
GCA_008936695.1	84	L
GCA_008936715.1	84	L
GCA_008936735.1	84	L
GCA_008936755.1	84	L
GCA_008936775.1	84	L
GCA_008936795.1	84	L
GCA_008936815.1	84	L
GCA_008936835.1	84	L
GCA_008936855.1	84	L
GCA_008936875.1	84	L
GCA_008936895.1	84	L
GCA_008937055.1	84	L
GCA_008937295.1	84	L
GCA_008937415.1	84	L
GCA_008937635.1	84	L
GCA_008937855.1	84	L
GCA_008938015.1	84	L
GCA_008938075.1	84	L
GCA_008938095.1	84	L
GCA_009176765.1	84	L
GCA_009176785.1	84	L
GCA_009176875.1	84	L
GCA_009739675.1	84	L
GCA_009739695.1	84	L
GCA_009739715.1	84	L
GCA_009739735.1	84	L
GCA_009739755.1	84	L
GCA_009739775.1	84	L
GCA_009739795.1	84	L
GCA_009739825.1	84	L
GCA_009739845.1	84	L
GCA_009739865.1	84	L
GCA_009739885.1	84	L
GCA_009740205.1	84	L
GCA_009912495.1	84	L
GCA_009912895.1	84	L
GCA_009912975.1	84	L
GCA_009912995.1	84	L
GCA_009913015.1	84	L
GCA_009913095.1	84	L
GCA_009913115.1	84	L
GCA_009913135.1	84	L
GCA_009913155.1	84	L
GCA_009913175.1	84	L
GCA_009913195.1	84	L
GCA_010669265.1	84	L
GCA_013004085.1	84	L
GCA_013008375.1	84	L
GCA_013305885.1	84	L
GCA_013305905.1	84	L
GCA_013305955.1	84	L
GCA_013307005.2	84	L
GCA_013307025.1	84	L
GCA_013307065.1	84	L
GCA_013389715.1	84	L
GCA_013415955.1	84	L
GCA_013426235.1	84	L
GCA_014696255.2	84	L
GCA_014696535.2	84	L
GCA_014725515.1	84	L
GCA_014725535.1	84	L
GCA_014725575.1	84	L
GCA_014725595.1	84	L
GCA_014725635.1	84	L
GCA_014725655.1	84	L
GCA_014725675.1	84	L
GCA_014725955.1	84	L
GCA_014725975.1	84	L
GCA_014726035.1	84	L
GCA_014726055.1	84	L
GCA_014726075.1	84	L
GCA_014726095.1	84	L
GCA_014726115.1	84	L
GCA_014726135.1	84	L
GCA_014726155.1	84	L
GCA_014726175.1	84	L
GCA_014726195.1	84	L
GCA_014726215.1	84	L
GCA_014726235.1	84	L
GCA_014726275.1	84	L
GCA_014726295.1	84	L
GCA_014726335.1	84	L
GCA_014726355.1	84	L
GCA_014726395.1	84	L
GCA_014726415.1	84	L
GCA_014726435.1	84	L
GCA_014726455.1	84	L
GCA_014726475.1	84	L
GCA_014726495.1	84	L
GCA_014726515.1	84	L
GCA_014726535.1	84	L
GCA_014726615.1	84	L
GCA_014726635.1	84	L
GCA_014726655.1	84	L
GCA_014726675.1	84	L
GCA_014726695.1	84	L
GCA_014726715.1	84	L
GCA_014726735.1	84	L
GCA_014726775.1	84	L
GCA_014726805.1	84	L
GCA_014726825.1	84	L
GCA_014726845.1	84	L
GCA_014726875.1	84	L
GCA_014726895.1	84	L
GCA_014726915.1	84	L
GCA_014726955.1	84	L
GCA_014726995.1	84	L
GCA_014727015.1	84	L
GCA_014727035.1	84	L
GCA_014727075.1	84	L
GCA_014727115.1	84	L
GCA_014727155.1	84	L
GCA_014727175.1	84	L
GCA_014727195.1	84	L
GCA_014727235.1	84	L
GCA_014727275.1	84	L
GCA_014727295.1	84	L
GCA_014727315.1	84	L
GCA_014727335.1	84	L
GCA_014727355.1	84	L
GCA_014727375.1	84	L
GCA_014727395.1	84	L
GCA_014727435.1	84	L
GCA_014727475.1	84	L
GCA_014727495.1	84	L
GCA_014727535.1	84	L
GCA_014727555.1	84	L
GCA_014727575.1	84	L
GCA_014727595.1	84	L
GCA_014727615.1	84	L
GCA_014727635.1	84	L
GCA_014727655.1	84	L
GCA_014727675.1	84	L
GCA_014727695.1	84	L
GCA_014727715.1	84	L
GCA_014727755.1	84	L
GCA_014727795.1	84	L
GCA_014728255.1	84	L
GCA_014728415.1	84	L
GCA_014728585.1	84	L
GCA_014728725.1	84	L
GCA_014728925.1	84	L
GCA_014729065.1	84	L
GCA_014729215.1	84	L
GCA_014729385.1	84	L
GCA_014729535.1	84	L
GCA_014729655.1	84	L
GCA_014729855.1	84	L
GCA_014730015.1	84	L
GCA_014730155.1	84	L
GCA_014730335.1	84	L
GCA_014730395.1	84	L
GCA_014730415.1	84	L
GCA_014730435.1	84	L
GCA_014730455.1	84	L
GCA_014730495.1	84	L
GCA_014730515.1	84	L
GCA_014730535.1	84	L
GCA_014730555.1	84	L
GCA_014730595.1	84	L
GCA_014730615.1	84	L
GCA_014730655.1	84	L
GCA_014730695.1	84	L
GCA_014730715.1	84	L
GCA_014730735.1	84	L
GCA_014730775.1	84	L
GCA_014730795.1	84	L
GCA_014730925.1	84	L
GCA_014730985.1	84	L
GCA_014731005.1	84	L
GCA_014731045.1	84	L
GCA_014731065.1	84	L
GCA_014731085.1	84	L
GCA_014731105.1	84	L
GCA_014731125.1	84	L
GCA_014731145.1	84	L
GCA_014731165.1	84	L
GCA_014731185.1	84	L
GCA_014731205.1	84	L
GCA_014731235.1	84	L
GCA_014731355.1	84	L
GCA_014731415.1	84	L
GCA_014731455.1	84	L
GCA_014731495.1	84	L
GCA_014731515.1	84	L
GCA_014731535.1	84	L
GCA_014731655.1	84	L
GCA_014731695.1	84	L
GCA_014731775.1	84	L
GCA_014731795.1	84	L
GCA_014731835.1	84	L
GCA_014731855.1	84	L
GCA_014731875.1	84	L
GCA_014731895.1	84	L
GCA_014731915.1	84	L
GCA_014731955.1	84	L
GCA_014731975.1	84	L
GCA_014731995.1	84	L
GCA_014732015.1	84	L
GCA_014732055.1	84	L
GCA_014732075.1	84	L
GCA_014794145.1	84	L
GCA_015219885.1	84	L
GCA_015219905.1	84	L
GCA_015219925.1	84	L
GCA_015220695.1	84	L
GCA_015475575.1	84	L
GCA_015767475.1	84	L
GCA_015999445.1	84	L
GCA_018336515.1	84	L
GCA_018336535.1	84	L
GCA_018409145.1	84	L
GCA_019550945.1	84	L
GCA_019551035.1	84	L
GCA_019551095.1	84	L
GCA_019551175.1	84	L
GCA_019551235.1	84	L
GCA_019551315.1	84	L
GCA_019551375.1	84	L
GCA_019551415.1	84	L
GCA_019653615.1	84	L
GCA_019738975.1	84	L
GCA_019915585.1	84	L
GCA_020034535.1	84	L
GCA_020150575.1	84	L
GCA_020526105.1	84	L
GCA_020702135.2	84	L
GCA_020702545.2	84	L
GCA_020702585.2	84	L
GCA_020886635.1	84	L
GCA_020887155.1	84	L
GCA_020997475.1	84	L
GCA_020997495.1	84	L
GCA_020997515.1	84	L
GCA_021172865.1	84	L
GCA_021172925.1	84	L
GCA_021869805.1	84	L
GCA_022221545.1	84	L
GCA_022369595.1	84	L
GCA_022404575.1	84	L
GCA_022404615.1	84	L
GCA_022404675.1	84	L
GCA_022405355.1	84	L
GCA_022493095.1	84	L
GCA_022691325.1	84	L
GCA_022691345.1	84	L
GCA_022691365.1	84	L
GCA_022691385.1	84	L
GCA_022691405.1	84	L
GCA_022691425.1	84	L
GCA_022693165.1	84	L
GCA_022693185.1	84	L
GCA_022693205.1	84	L
GCA_022693225.1	84	L
GCA_022693245.1	84	L
GCA_022693265.1	84	L
GCA_022693285.1	84	L
GCA_022693305.1	84	L
GCA_022693325.1	84	L
GCA_022809795.1	84	L
GCA_022832755.1	84	L
GCA_022832835.1	84	L
GCA_022870005.1	84	L
GCA_022870625.1	84	L
GCA_023170045.1	84	L
GCA_023223475.1	84	L
GCA_024205325.1	84	L
GCA_024363305.1	84	L
GCA_024363325.1	84	L
GCA_024363345.1	84	L
GCA_024363365.1	84	L
GCA_024363385.1	84	L
GCA_024363445.1	84	L
GCA_024363465.1	84	L
GCA_024363485.1	84	L
GCA_024363505.1	84	L
GCA_024741755.1	84	L
GCA_024972975.1	84	L
GCA_025152705.1	84	L
GCA_025232045.1	84	L
GCA_025259685.1	84	L
GCA_026547075.1	84	L
GCA_026547185.1	84	L
GCA_026625205.1	84	L
GCA_026625225.1	84	L
GCA_026625245.1	84	L
GCA_026625265.1	84	L
GCA_026625305.1	84	L
GCA_026625345.1	84	L
GCA_026625365.1	84	L
GCA_026625405.1	84	L
GCA_026625445.1	84	L
GCA_026625465.1	84	L
GCA_026625485.1	84	L
GCA_026625545.1	84	L
GCA_027920385.1	84	L
GCA_028596045.1	84	L
GCA_029094145.1	84	L
GCA_029167685.1	84	L
GCA_029167705.1	84	L
GCA_029625375.1	84	L
GCA_030168515.1	84	L
GCA_030252695.1	84	L
GCA_030252735.1	84	L
GCA_030252755.1	84	L
GCA_030287605.1	84	L
GCA_030287645.1	84	L
GCA_030287665.1	84	L
GCA_030287745.1	84	L
GCA_030288235.1	84	L
GCA_030288735.1	84	L
GCA_030288915.1	84	L
GCA_030289295.1	84	L
GCA_030289935.1	84	L
GCA_030290215.1	84	L
GCA_030290475.1	84	L
GCA_030342445.2	84	L
GCA_030342475.2	84	L
GCA_030408935.1	84	L
GCA_030408955.1	84	L
GCA_030408975.1	84	L
GCA_030408995.1	84	L
GCA_030409015.1	84	L
GCA_030409035.1	84	L
GCA_030435875.1	84	L
GCA_030439815.1	84	L
GCA_030439835.1	84	L
GCA_030534095.1	84	L
GCA_030534155.1	84	L
GCA_030758855.1	84	L
GCA_030758875.1	84	L
GCA_030758895.1	84	L
GCA_031826835.1	84	L
GCA_032808505.1	84	L
GCA_032809245.1	84	L
GCA_033444505.1	84	L
GCA_033802645.2	84	L
GCA_033808255.1	84	L
GCA_033952345.2	84	L
GCA_033985535.2	84	L
GCA_034105255.2	84	L
GCA_034421975.1	84	L
GCA_034425115.2	84	L
GCA_034425135.2	84	L
GCA_034427355.2	84	L
GCA_034554905.2	84	L
GCA_034661335.1	84	L
GCA_034809525.1	84	L
GCA_034809545.1	84	L
GCA_035441005.1	84	L
GCA_035444265.1	84	L
GCA_035447265.1	84	L
GCA_035454705.1	84	L
GCA_035456285.1	84	L
GCA_035457645.1	84	L
GCA_035459105.1	84	L
GCA_035465335.1	84	L
GCA_035472555.1	84	L
GCA_035478675.1	84	L
GCA_035481575.1	84	L
GCA_035483175.1	84	L
GCA_035489635.1	84	L
GCA_035508035.1	84	L
GCA_035510495.1	84	L
GCA_035512915.1	84	L
GCA_035517675.1	84	L
GCA_035519895.1	84	L
GCA_035521895.1	84	L
GCA_035522375.1	84	L
GCA_035522755.1	84	L
GCA_035522795.1	84	L
GCA_035523595.1	84	L
GCA_035523755.1	84	L
GCA_035534195.1	84	L
GCA_035536755.1	84	L
GCA_035540595.1	84	L
GCA_035544535.1	84	L
GCA_035561195.1	84	L
GCA_036689715.2	84	L
GCA_036697825.2	84	L
GCA_037039295.1	84	L
GCA_037039325.1	84	L
GCA_037039335.1	84	L
GCA_037045985.2	84	L
GCA_037046505.2	84	L
GCA_037076495.1	84	L
GCA_037076505.1	84	L
GCA_037076515.1	84	L
GCA_037076575.1	84	L
GCA_037095035.2	84	L
GCA_037095045.2	84	L
GCA_037199585.2	84	L
GCA_037199595.2	84	L
GCA_037199715.2	84	L
GCA_037199755.2	84	L
GCA_037201955.1	84	L
GCA_037217645.1	84	L
GCA_037414495.1	84	L
GCA_037938875.1	84	L
GCA_037951045.1	84	L
GCA_038024215.1	84	L
GCA_038024695.1	84	L
GCA_038024705.1	84	L
GCA_038024715.1	84	L
GCA_038024725.1	84	L
GCA_038024745.1	84	L
GCA_038024755.1	84	L
GCA_038024985.1	84	L
GCA_038025015.1	84	L
GCA_038025155.1	84	L
GCA_038048995.1	84	L
GCA_038049065.1	84	L
GCA_038052005.2	84	L
GCA_038096205.1	84	L
GCA_038096225.1	84	L
GCA_038096265.1	84	L
GCA_038096285.1	84	L
GCA_038096295.1	84	L
GCA_038115185.1	84	L
GCA_038129325.1	84	L
GCA_038396875.1	84	L
GCA_038396895.1	84	L
GCA_038396915.1	84	L
GCA_038396925.1	84	L
GCA_038396935.1	84	L
GCA_038396975.1	84	L
GCA_038406575.1	84	L
GCA_038426605.1	84	L
GCA_038427395.1	84	L
GCA_038429035.1	84	L
GCA_038429955.1	84	L
GCA_038562035.1	84	L
GCA_038672395.1	84	L
GCA_038696475.1	84	L
GCA_038698265.1	84	L
GCA_038700605.1	84	L
GCA_038703065.1	84	L
GCA_038705095.1	84	L
GCA_038786585.1	84	L
GCA_038789165.1	84	L
GCA_038973465.1	84	L
GCA_038975275.1	84	L
GCA_039522825.1	84	L
GCA_039525315.1	84	L
GCA_039527645.1	84	L
GCA_039531605.1	84	L
GCA_039764645.1	84	L
GCA_039830175.1	84	L
GCA_039848555.1	84	L
GCA_039848565.1	84	L
GCA_039867635.1	84	L
GCA_039953855.1	84	L
GCA_040070515.1	84	L
GCA_040114735.1	84	L
GCA_040209845.1	84	L
GCA_040234115.1	84	L
GCA_040234245.1	84	L
GCA_040267795.1	84	L
GCA_040267805.1	84	L
GCA_040274375.1	84	L
GCA_040315025.1	84	L
GCA_040315155.1	84	L
GCA_040438755.1	84	L
GCA_040500485.1	84	L
GCA_040556505.1	84	L
GCA_040931685.1	84	L
GCA_040931695.1	84	L
GCA_040931705.1	84	L
GCA_040931715.1	84	L
GCA_040931725.1	84	L
GCA_040931735.1	84	L
GCA_040931745.1	84	L
GCA_040931755.1	84	L
GCA_040931765.1	84	L
GCA_040931775.1	84	L
GCA_040931785.1	84	L
GCA_040931795.1	84	L
GCA_040931805.1	84	L
GCA_040931815.1	84	L
GCA_040931825.1	84	L
GCA_040931835.1	84	L
GCA_040931845.1	84	L
GCA_040931865.1	84	L
GCA_040931875.1	84	L
GCA_040931885.1	84	L
GCA_040931895.1	84	L
GCA_040931905.1	84	L
GCA_040931915.1	84	L
GCA_040931925.1	84	L
GCA_040931935.1	84	L
GCA_040931945.1	84	L
GCA_040931955.1	84	L
GCA_040931965.1	84	L
GCA_040931975.1	84	L
GCA_040961655.1	84	L
GCA_040961745.1	84	L
GCA_040970245.1	84	L
GCA_041006205.1	84	L
GCA_041464255.1	84	L
GCA_041464265.1	84	L
GCA_041464275.1	84	L
GCA_041517615.1	84	L
GCA_041518565.1	84	L
GCA_041519015.1	84	L
GCA_041519025.1	84	L
GCA_041519035.1	84	L
GCA_041519385.1	84	L
GCA_041519415.1	84	L
GCA_041531605.1	84	L
GCA_041531615.1	84	L
GCA_041531685.1	84	L
GCA_041697955.1	84	L
GCA_041697965.1	84	L
GCA_041697975.1	84	L
GCA_041734105.1	84	L
GCA_041927245.1	84	L
GCA_042078115.1	84	L
GCA_042753635.1	84	L
GCA_042847295.1	84	L
GCA_042848465.1	84	L
GCA_042848555.1	84	L
GCA_042848805.1	84	L
GCA_042849675.1	84	L
GCA_042849975.1	84	L
GCA_042851315.1	84	L
GCA_042853205.1	84	L
GCA_042855375.1	84	L
GCA_044496705.1	84	L
GCA_044789125.1	84	L
GCA_045009735.1	84	L
GCA_045009745.1	84	L
GCA_045010355.1	84	L
GCA_045010375.1	84	L
GCA_045278255.1	84	L
GCA_045288595.1	84	L
GCA_045288835.1	84	L
GCA_045288975.1	84	L
GCA_045345275.1	84	L
GCA_045346275.1	84	L
GCA_045346335.1	84	L
GCA_045346405.1	84	L
GCA_045346515.1	84	L
GCA_045346525.1	84	L
GCA_045346615.1	84	L
GCA_045346645.1	84	L
GCA_045346715.1	84	L
GCA_045346765.1	84	L
GCA_045346835.1	84	L
GCA_045346865.1	84	L
GCA_045346955.1	84	L
GCA_045347025.1	84	L
GCA_045347075.1	84	L
GCA_045347165.1	84	L
GCA_045347195.1	84	L
GCA_045347285.1	84	L
GCA_045347315.1	84	L
GCA_045347385.1	84	L
GCA_045347455.1	84	L
GCA_045347525.1	84	L
GCA_045347575.1	84	L
GCA_045348335.1	84	L
GCA_045348345.1	84	L
GCA_045348355.1	84	L
GCA_045678785.1	84	L
GCA_045678805.1	84	L
GCA_045679535.1	84	L
GCA_045689485.1	84	L
GCA_045689495.1	84	L
GCA_045689545.1	84	L
GCA_045689575.1	84	L
GCA_045788545.1	84	L
GCA_045789595.1	84	L
GCA_045789615.1	84	L
GCA_045789625.1	84	L
GCA_045790335.1	84	L
GCA_045791595.1	84	L
GCA_045791675.1	84	L
GCA_045791695.1	84	L
GCA_045862735.1	84	L
GCA_046042455.1	84	L
GCA_046042465.1	84	L
GCA_046042475.1	84	L
GCA_046042485.1	84	L
GCA_046042495.1	84	L
GCA_046042505.1	84	L
GCA_046042515.1	84	L
GCA_046042525.1	84	L
GCA_046042545.1	84	L
GCA_046042555.1	84	L
GCA_046042565.1	84	L
GCA_046042575.1	84	L
GCA_046042585.1	84	L
GCA_046101825.1	84	L
GCA_046101835.1	84	L
GCA_046101845.1	84	L
GCA_046101855.1	84	L
GCA_046101865.1	84	L
GCA_046102355.1	84	L
GCA_046102365.1	84	L
GCA_046102945.1	84	L
GCA_046103675.1	84	L
GCA_046103695.1	84	L
GCA_046115435.1	84	L
GCA_046529815.1	84	L
GCA_046529885.1	84	L
GCA_046529895.1	84	L
GCA_046530005.1	84	L
GCA_046741635.1	84	L
GCA_046741645.1	84	L
GCA_046741655.1	84	L
GCA_046741665.1	84	L
GCA_046741705.1	84	L
GCA_046741725.1	84	L
GCA_046741735.1	84	L
GCA_046741745.1	84	L
GCA_046741835.1	84	L
GCA_046741845.1	84	L
GCA_046741875.1	84	L
GCA_046741975.1	84	L
GCA_046741985.1	84	L
GCA_046741995.1	84	L
GCA_046742005.1	84	L
GCA_046742025.1	84	L
GCA_046742035.1	84	L
GCA_047801575.1	84	L
GCA_047801595.1	84	L
GCA_047801745.1	84	L
GCA_047801755.1	84	L
GCA_047801845.1	84	L
GCA_047801865.1	84	L
GCA_047801965.1	84	L
GCA_047801975.1	84	L
GCA_047802005.1	84	L
GCA_047802055.1	84	L
GCA_047802065.1	84	L
GCA_047802075.1	84	L
GCA_047802155.1	84	L
GCA_047802165.1	84	L
GCA_047802175.1	84	L
GCA_047802185.1	84	L
GCA_047802195.1	84	L
GCA_048541655.1	84	L
GCA_048814825.1	84	L
GCA_048814845.1	84	L
GCA_048820395.1	84	L
GCA_048820415.1	84	L
GCA_049200375.1	84	L
GCA_049314975.1	84	L
GCA_050568875.1	84	L
GCA_050570885.1	84	L
GCA_050572365.1	84	L
GCA_050632115.1	84	L
GCA_050780005.1	84	L
GCA_050780025.1	84	L
GCA_050780055.1	84	L
GCA_050780075.1	84	L
GCA_050780095.1	84	L
GCA_050881615.1	84	L
GCA_050881625.1	84	L
GCA_050881715.1	84	L
GCA_050881725.1	84	L
GCA_050881735.1	84	L
GCA_050881745.1	84	L
GCA_050882015.1	84	L
GCA_050882035.1	84	L
GCA_050882115.1	84	L
GCA_050882125.1	84	L
GCA_050882165.1	84	L
GCA_050882615.1	84	L
GCA_050908075.1	84	L
GCA_050908085.1	84	L
GCA_050932635.1	84	L
GCA_051012545.1	84	L
GCA_051012555.1	84	L
GCA_051012705.1	84	L
GCA_051012715.1	84	L
GCA_051012915.1	84	L
GCA_051012985.1	84	L
GCA_051012995.1	84	L
GCA_051013005.1	84	L
GCA_051013015.1	84	L
GCA_051013105.1	84	L
GCA_051013115.1	84	L
GCA_051013185.1	84	L
GCA_051013195.1	84	L
GCA_051148785.1	84	L
GCA_051225585.1	84	L
GCA_052974855.1	84	L
GCA_052979705.1	84	L
GCA_052979725.1	84	L
GCA_052979745.1	84	L
GCA_052979965.1	84	L
GCA_052980055.1	84	L
GCA_053101955.1	84	L
GCA_053159595.1	84	L
GCA_053165415.1	84	L
GCA_053165425.1	84	L
GCA_053165435.1	84	L
GCA_053165445.1	84	L
GCA_053165455.1	84	L
GCA_053165465.1	84	L
GCA_053165775.1	84	L
GCA_053238235.1	84	L
GCA_900324345.1	84	L
GCA_900324415.1	84	L
GCA_900474525.1	84	L
GCA_900474735.1	84	L
GCA_900478245.1	84	L
GCA_900607245.1	84	L
GCA_900607255.1	84	L
GCA_900607265.1	84	L
GCA_900607285.1	84	L
GCA_900607295.1	84	L
GCA_900620235.1	84	L
GCA_900620245.1	84	L
GCA_900620255.1	84	L
GCA_900635905.1	84	L
GCA_903932595.1	84	L
GCA_903932605.1	84	L
GCA_965327205.1	84	L
GCF_000009585.1	84	L
GCF_000009665.1	84	L
GCF_000010445.1	84	L
GCF_000011505.1	84	L
GCF_000013465.1	84	L
GCF_000016805.1	84	L
GCF_000025145.1	84	L
GCF_000027045.1	84	L
GCF_000145595.1	84	L
GCF_000204665.1	84	L
GCF_000253135.1	84	L
GCF_000284535.1	84	L
GCF_000382965.1	84	L
GCF_000382985.1	84	L
GCF_000383005.1	84	L
GCF_000412775.1	84	L
GCF_000418345.1	84	L
GCF_000485885.1	84	L
GCF_000568455.1	84	L
GCF_000746505.1	84	L
GCF_000769575.1	84	L
GCF_000815045.1	84	L
GCF_000815085.1	84	L
GCF_000815125.1	84	L
GCF_000815165.1	84	L
GCF_000815205.1	84	L
GCF_000815245.1	84	L
GCF_000828035.1	84	L
GCF_000967325.1	84	L
GCF_000967345.1	84	L
GCF_000967365.1	84	L
GCF_000967385.1	84	L
GCF_000967405.1	84	L
GCF_000969225.1	84	L
GCF_001018835.2	84	L
GCF_001019435.2	84	L
GCF_001019485.2	84	L
GCF_001019495.2	84	L
GCF_001183725.2	84	L
GCF_001515665.1	84	L
GCF_001515685.1	84	L
GCF_001515705.1	84	L
GCF_001515745.1	84	L
GCF_001515765.1	84	L
GCF_001548415.1	84	L
GCF_001580515.1	84	L
GCF_001640885.1	84	L
GCF_001640905.1	84	L
GCF_001640925.1	84	L
GCF_001641025.1	84	L
GCF_001641045.1	84	L
GCF_001717685.1	84	L
GCF_001717705.1	84	L
GCF_001725965.1	84	L
GCF_001735655.2	84	L
GCF_001956815.1	84	L
GCF_001975005.1	84	L
GCF_001975045.1	84	L
GCF_002000565.1	84	L
GCF_002000585.1	84	L
GCF_002000605.1	84	L
GCF_002000625.1	84	L
GCF_002000645.1	84	L
GCF_002000665.1	84	L
GCF_002000685.1	84	L
GCF_002000705.1	84	L
GCF_002000725.1	84	L
GCF_002000745.1	84	L
GCF_002000765.1	84	L
GCF_002000785.1	84	L
GCF_002000805.1	84	L
GCF_002000825.1	84	L
GCF_002000845.1	84	L
GCF_002000865.1	84	L
GCF_002085525.1	84	L
GCF_002088995.1	84	L
GCF_002089095.2	84	L
GCF_002097595.2	84	L
GCF_002140115.1	84	L
GCF_002355355.1	84	L
GCF_002895385.1	84	L
GCF_003010875.1	84	L
GCF_003073395.1	84	L
GCF_003073415.1	84	L
GCF_003073435.1	84	L
GCF_003073635.1	84	L
GCF_003073655.1	84	L
GCF_003073715.1	84	L
GCF_003193685.1	84	L
GCF_003193705.1	84	L
GCF_003193725.1	84	L
GCF_003193885.1	84	L
GCF_003193965.1	84	L
GCF_003194005.1	84	L
GCF_003194025.1	84	L
GCF_003203615.1	84	L
GCF_003203635.1	84	L
GCF_003203675.1	84	L
GCF_003264775.1	84	L
GCF_003264815.1	84	L
GCF_003330905.1	84	L
GCF_003351925.1	84	L
GCF_003354565.1	84	L
GCF_003354585.1	84	L
GCF_003354665.1	84	L
GCF_003354705.1	84	L
GCF_003354765.1	84	L
GCF_003354945.1	84	L
GCF_003354965.1	84	L
GCF_003354985.1	84	L
GCF_003431365.1	84	L
GCF_003573835.1	84	L
GCF_003595365.1	84	L
GCF_003595385.1	84	L
GCF_003595405.1	84	L
GCF_003595425.1	84	L
GCF_003595445.1	84	L
GCF_003595465.1	84	L
GCF_003595485.1	84	L
GCF_003595505.1	84	L
GCF_003827915.1	84	L
GCF_003945405.1	84	L
GCF_003945425.1	84	L
GCF_003991015.1	84	L
GCF_004118995.1	84	L
GCF_004136235.1	84	L
GCF_004136255.1	84	L
GCF_004153345.1	84	L
GCF_004153365.1	84	L
GCF_004208595.1	84	L
GCF_004614315.1	84	L
GCF_005705815.1	84	L
GCF_005707015.1	84	L
GCF_005707215.1	84	L
GCF_005707335.1	84	L
GCF_005889995.1	84	L
GCF_005890035.1	84	L
GCF_005931055.2	84	L
GCF_005954685.2	84	L
GCF_006088835.1	84	L
GCF_006364775.1	84	L
GCF_007556695.2	84	L
GCF_007954445.1	84	L
GCF_007954465.1	84	L
GCF_007998145.1	84	L
GCF_008370815.1	84	L
GCF_008619075.1	84	L
GCF_008619415.1	84	L
GCF_008619935.1	84	L
GCF_008620055.1	84	L
GCF_008693765.1	84	L
GCF_009176765.1	84	L
GCF_009176785.1	84	L
GCF_009176875.1	84	L
GCF_009739675.1	84	L
GCF_009739695.1	84	L
GCF_009739715.1	84	L
GCF_009739735.1	84	L
GCF_009739755.1	84	L
GCF_009739775.1	84	L
GCF_009739795.1	84	L
GCF_009739825.1	84	L
GCF_009739845.1	84	L
GCF_009739865.1	84	L
GCF_009739885.1	84	L
GCF_009740205.1	84	L
GCF_009912495.1	84	L
GCF_009912895.1	84	L
GCF_009912975.1	84	L
GCF_009912995.1	84	L
GCF_009913015.1	84	L
GCF_009913095.1	84	L
GCF_009913115.1	84	L
GCF_009913135.1	84	L
GCF_009913155.1	84	L
GCF_009913175.1	84	L
GCF_009913195.1	84	L
GCF_010669265.1	84	L
GCF_013004085.1	84	L
GCF_013008375.1	84	L
GCF_013305885.1	84	L
GCF_013305905.1	84	L
GCF_013305955.1	84	L
GCF_013307005.2	84	L
GCF_013307025.1	84	L
GCF_013307065.1	84	L
GCF_013389715.1	84	L
GCF_013415955.1	84	L
GCF_014696255.1	84	L
GCF_014696535.1	84	L
GCF_015219885.1	84	L
GCF_015219905.1	84	L
GCF_015219925.1	84	L
GCF_015220695.1	84	L
GCF_015475575.1	84	L
GCF_015767475.1	84	L
GCF_015999445.1	84	L
GCF_018336515.1	84	L
GCF_018336535.1	84	L
GCF_018409145.1	84	L
GCF_019550945.1	84	L
GCF_019551035.1	84	L
GCF_019551095.1	84	L
GCF_019551175.1	84	L
GCF_019551235.1	84	L
GCF_019551315.1	84	L
GCF_019551375.1	84	L
GCF_019551415.1	84	L
GCF_019653615.1	84	L
GCF_019738975.1	84	L
GCF_019915585.1	84	L
GCF_020034535.1	84	L
GCF_020526105.1	84	L
GCF_020702135.2	84	L
GCF_020702545.2	84	L
GCF_020702585.2	84	L
GCF_020886635.1	84	L
GCF_020887155.1	84	L
GCF_021172865.1	84	L
GCF_021172925.1	84	L
GCF_021869805.1	84	L
GCF_022221545.1	84	L
GCF_022369595.1	84	L
GCF_022404575.1	84	L
GCF_022404615.1	84	L
GCF_022404675.1	84	L
GCF_022405355.1	84	L
GCF_022493095.1	84	L
GCF_022691325.1	84	L
GCF_022691345.1	84	L
GCF_022691365.1	84	L
GCF_022691385.1	84	L
GCF_022691405.1	84	L
GCF_022691425.1	84	L
GCF_022693165.1	84	L
GCF_022693185.1	84	L
GCF_022693205.1	84	L
GCF_022693225.1	84	L
GCF_022693245.1	84	L
GCF_022693265.1	84	L
GCF_022693285.1	84	L
GCF_022693305.1	84	L
GCF_022693325.1	84	L
GCF_022809795.1	84	L
GCF_022832755.1	84	L
GCF_022832835.1	84	L
GCF_022870005.1	84	L
GCF_022870625.1	84	L
GCF_023170045.1	84	L
GCF_023223475.1	84	L
GCF_024205325.1	84	L
GCF_024363305.1	84	L
GCF_024363325.1	84	L
GCF_024363345.1	84	L
GCF_024363365.1	84	L
GCF_024363385.1	84	L
GCF_024363445.1	84	L
GCF_024363465.1	84	L
GCF_024363485.1	84	L
GCF_024363505.1	84	L
GCF_025152705.1	84	L
GCF_025232045.1	84	L
GCF_025259685.1	84	L
GCF_026547075.1	84	L
GCF_026547185.1	84	L
GCF_026625205.1	84	L
GCF_026625225.1	84	L
GCF_026625245.1	84	L
GCF_026625265.1	84	L
GCF_026625305.1	84	L
GCF_026625345.1	84	L
GCF_026625365.1	84	L
GCF_026625405.1	84	L
GCF_026625445.1	84	L
GCF_026625465.1	84	L
GCF_026625485.1	84	L
GCF_026625545.1	84	L
GCF_027920385.1	84	L
GCF_028596045.1	84	L
GCF_029094145.1	84	L
GCF_029167685.1	84	L
GCF_029167705.1	84	L
GCF_029625375.1	84	L
GCF_030168515.1	84	L
GCF_030252695.1	84	L
GCF_030252735.1	84	L
GCF_030252755.1	84	L
GCF_030342445.2	84	L
GCF_030342475.2	84	L
GCF_030408935.1	84	L
GCF_030408955.1	84	L
GCF_030408975.1	84	L
GCF_030408995.1	84	L
GCF_030409015.1	84	L
GCF_030409035.1	84	L
GCF_030435875.1	84	L
GCF_030534095.1	84	L
GCF_030534155.1	84	L
GCF_030758855.1	84	L
GCF_030758875.1	84	L
GCF_030758895.1	84	L
GCF_031826835.1	84	L
GCF_032808505.1	84	L
GCF_032809245.1	84	L
GCF_033802645.2	84	L
GCF_033808255.1	84	L
GCF_033952345.2	84	L
GCF_033985535.2	84	L
GCF_034105255.2	84	L
GCF_034421975.1	84	L
GCF_034425115.2	84	L
GCF_034425135.2	84	L
GCF_034427355.2	84	L
GCF_034554905.2	84	L
GCF_034661335.1	84	L
GCF_034809525.1	84	L
GCF_034809545.1	84	L
GCF_036689715.2	84	L
GCF_036697825.2	84	L
GCF_037039295.1	84	L
GCF_037039325.1	84	L
GCF_037039335.1	84	L
GCF_037045985.2	84	L
GCF_037046505.2	84	L
GCF_037076495.1	84	L
GCF_037076505.1	84	L
GCF_037076515.1	84	L
GCF_037076575.1	84	L
GCF_037095035.2	84	L
GCF_037095045.2	84	L
GCF_037199585.2	84	L
GCF_037199595.2	84	L
GCF_037199715.2	84	L
GCF_037199755.2	84	L
GCF_037201955.1	84	L
GCF_037217645.1	84	L
GCF_037414495.1	84	L
GCF_037938875.1	84	L
GCF_037951045.1	84	L
GCF_038024215.1	84	L
GCF_038024695.1	84	L
GCF_038024705.1	84	L
GCF_038024715.1	84	L
GCF_038024725.1	84	L
GCF_038024745.1	84	L
GCF_038024755.1	84	L
GCF_038024985.1	84	L
GCF_038025015.1	84	L
GCF_038025155.1	84	L
GCF_038048995.1	84	L
GCF_038049065.1	84	L
GCF_038096205.1	84	L
GCF_038096225.1	84	L
GCF_038096265.1	84	L
GCF_038096285.1	84	L
GCF_038096295.1	84	L
GCF_038115185.1	84	L
GCF_038129325.1	84	L
GCF_038396875.1	84	L
GCF_038396895.1	84	L
GCF_038396915.1	84	L
GCF_038396925.1	84	L
GCF_038396935.1	84	L
GCF_038396975.1	84	L
GCF_038406575.1	84	L
GCF_038426605.1	84	L
GCF_038427395.1	84	L
GCF_038429035.1	84	L
GCF_038429955.1	84	L
GCF_038786585.1	84	L
GCF_038789165.1	84	L
GCF_039830175.1	84	L
GCF_040315025.1	84	L
GCF_040315155.1	84	L
GCF_040931685.1	84	L
GCF_040931695.1	84	L
GCF_040931705.1	84	L
GCF_040931715.1	84	L
GCF_040931725.1	84	L
GCF_040931735.1	84	L
GCF_040931745.1	84	L
GCF_040931755.1	84	L
GCF_040931765.1	84	L
GCF_040931775.1	84	L
GCF_040931785.1	84	L
GCF_040931795.1	84	L
GCF_040931805.1	84	L
GCF_040931815.1	84	L
GCF_040931825.1	84	L
GCF_040931835.1	84	L
GCF_040931845.1	84	L
GCF_040931865.1	84	L
GCF_040931875.1	84	L
GCF_040931885.1	84	L
GCF_040931895.1	84	L
GCF_040931905.1	84	L
GCF_040931915.1	84	L
GCF_040931925.1	84	L
GCF_040931935.1	84	L
GCF_040931945.1	84	L
GCF_040931955.1	84	L
GCF_040931965.1	84	L
GCF_040931975.1	84	L
GCF_041464255.1	84	L
GCF_041464265.1	84	L
GCF_041464275.1	84	L
GCF_041517615.1	84	L
GCF_041518565.1	84	L
GCF_041519015.1	84	L
GCF_041519025.1	84	L
GCF_041519035.1	84	L
GCF_041519385.1	84	L
GCF_041519415.1	84	L
GCF_041531605.1	84	L
GCF_041531615.1	84	L
GCF_041531685.1	84	L
GCF_041697955.1	84	L
GCF_041697965.1	84	L
GCF_041697975.1	84	L
GCF_041734105.1	84	L
GCF_041927245.1	84	L
GCF_042078115.1	84	L
GCF_042753635.1	84	L
GCF_044496705.1	84	L
GCF_044789125.1	84	L
GCF_045009735.1	84	L
GCF_045009745.1	84	L
GCF_045010355.1	84	L
GCF_045010375.1	84	L
GCF_045278255.1	84	L
GCF_045345275.1	84	L
GCF_045346275.1	84	L
GCF_045346335.1	84	L
GCF_045346405.1	84	L
GCF_045346515.1	84	L
GCF_045346525.1	84	L
GCF_045346615.1	84	L
GCF_045346645.1	84	L
GCF_045346715.1	84	L
GCF_045346765.1	84	L
GCF_045346835.1	84	L
GCF_045346865.1	84	L
GCF_045346955.1	84	L
GCF_045347025.1	84	L
GCF_045347075.1	84	L
GCF_045347165.1	84	L
GCF_045347195.1	84	L
GCF_045347285.1	84	L
GCF_045347315.1	84	L
GCF_045347385.1	84	L
GCF_045347455.1	84	L
GCF_045347525.1	84	L
GCF_045347575.1	84	L
GCF_045348335.1	84	L
GCF_045348345.1	84	L
GCF_045348355.1	84	L
GCF_045678805.1	84	L
GCF_045679535.1	84	L
GCF_045788545.1	84	L
GCF_045789595.1	84	L
GCF_045789615.1	84	L
GCF_045789625.1	84	L
GCF_045790335.1	84	L
GCF_045791595.1	84	L
GCF_045791675.1	84	L
GCF_045791695.1	84	L
GCF_045862735.1	84	L
GCF_046529815.1	84	L
GCF_046529885.1	84	L
GCF_046529895.1	84	L
GCF_046530005.1	84	L
GCF_046741635.1	84	L
GCF_046741645.1	84	L
GCF_046741655.1	84	L
GCF_046741665.1	84	L
GCF_046741705.1	84	L
GCF_046741725.1	84	L
GCF_046741735.1	84	L
GCF_046741745.1	84	L
GCF_046741835.1	84	L
GCF_046741845.1	84	L
GCF_046741875.1	84	L
GCF_046741975.1	84	L
GCF_046741985.1	84	L
GCF_046741995.1	84	L
GCF_046742005.1	84	L
GCF_046742025.1	84	L
GCF_046742035.1	84	L
GCF_047801575.1	84	L
GCF_047801595.1	84	L
GCF_047801745.1	84	L
GCF_047801755.1	84	L
GCF_047801845.1	84	L
GCF_047801865.1	84	L
GCF_047801965.1	84	L
GCF_047801975.1	84	L
GCF_047802005.1	84	L
GCF_047802055.1	84	L
GCF_047802065.1	84	L
GCF_047802075.1	84	L
GCF_047802155.1	84	L
GCF_047802165.1	84	L
GCF_047802175.1	84	L
GCF_047802185.1	84	L
GCF_047802195.1	84	L
GCF_048541655.1	84	L
GCF_048814825.1	84	L
GCF_048814845.1	84	L
GCF_048820395.1	84	L
GCF_049314975.1	84	L
GCF_050568875.1	84	L
GCF_050570885.1	84	L
GCF_050572365.1	84	L
GCF_050632115.1	84	L
GCF_050780005.1	84	L
GCF_050780025.1	84	L
GCF_050780055.1	84	L
GCF_050780075.1	84	L
GCF_050780095.1	84	L
GCF_050881615.1	84	L
GCF_050881625.1	84	L
GCF_050881715.1	84	L
GCF_050881725.1	84	L
GCF_050881735.1	84	L
GCF_050881745.1	84	L
GCF_050882015.1	84	L
GCF_050882035.1	84	L
GCF_050882115.1	84	L
GCF_050882125.1	84	L
GCF_050882165.1	84	L
GCF_050882615.1	84	L
GCF_050908075.1	84	L
GCF_050908085.1	84	L
GCF_050932635.1	84	L
GCF_051012545.1	84	L
GCF_051012555.1	84	L
GCF_051012705.1	84	L
GCF_051012715.1	84	L
GCF_051012915.1	84	L
GCF_051012985.1	84	L
GCF_051012995.1	84	L
GCF_051013005.1	84	L
GCF_051013015.1	84	L
GCF_051013105.1	84	L
GCF_051013185.1	84	L
GCF_051013195.1	84	L
GCF_051225585.1	84	L
GCF_900324345.1	84	L
GCF_900324415.1	84	L
GCF_900474525.1	84	L
GCF_900474735.1	84	L
GCF_900478245.1	84	L
GCF_900607245.1	84	L
GCF_900607255.1	84	L
GCF_900607265.1	84	L
GCF_900607285.1	84	L
GCF_900607295.1	84	L
GCF_900620235.1	84	L
GCF_900620245.1	84	L
GCF_900620255.1	84	L
GCF_900635905.1	84	L
GCF_903932595.1	84	L
GCF_903932605.1	84	L
GCF_965327205.1	84	L

## Sheet: rpoB(SAOUHSC_00524)
Accession	Position	Residue
GCA_000009665.1	481	Y
GCA_000204665.1	481	N
GCA_000418345.1	481	N
GCA_000485885.1	481	N
GCA_000709475.1	481	N
GCA_000769575.1	481	N
GCA_001018805.2	481	Y
GCA_001019435.2	481	Y
GCA_001019495.2	481	Y
GCA_001515665.1	481	N
GCA_001515685.1	481	N
GCA_001515705.1	481	N
GCA_001515745.1	481	N
GCA_001515765.1	481	N
GCA_001549675.1	481	Y
GCA_002000565.1	481	Y
GCA_002000585.1	481	Y
GCA_002000605.1	481	Y
GCA_002089055.1	481	N
GCA_003111725.1	481	N
GCA_003193705.1	481	Y
GCA_003203595.1	481	Y
GCA_003595425.1	481	Y
GCA_003595445.1	481	Y
GCA_003595505.1	481	Y
GCA_004136655.1	481	N
GCA_004153345.1	481	Y
GCA_005931055.2	481	N
GCA_006088835.1	481	Y
GCA_006364775.1	481	N
GCA_008244725.1	481	N
GCA_008244745.1	481	N
GCA_008462245.1	481	N
GCA_008934435.1	481	N
GCA_008935095.1	481	N
GCA_009728775.1	481	N
GCA_013389715.1	481	N
GCA_014727295.1	481	N
GCA_014727395.1	481	N
GCA_014727595.1	481	N
GCA_014731085.1	481	N
GCA_020997475.1	481	N
GCA_020997495.1	481	N
GCA_020997515.1	481	N
GCA_021491835.1	481	N
GCA_022832755.1	481	N
GCA_022832835.1	481	N
GCA_022870005.1	481	N
GCA_023373745.1	481	N
GCA_025398055.1	481	N
GCA_026625405.1	481	N
GCA_030409035.1	481	N
GCA_031190615.1	481	N
GCA_035493755.1	481	N
GCA_035498095.1	481	N
GCA_035545695.1	481	N
GCA_038024745.1	481	Y
GCA_038429865.1	481	N
GCA_038429955.1	481	N
GCA_040931725.1	481	Y
GCA_041879455.1	481	Y
GCA_045788755.1	481	N
GCA_045790345.1	481	N
GCA_045791675.1	481	N
GCA_046741735.1	481	Y
GCA_048627915.1	481	N
GCA_048627945.1	481	N
GCA_048628715.1	481	N
GCA_050881735.1	481	N
GCA_050882115.1	481	N
GCA_050882615.1	481	N
GCA_053165805.1	481	N
GCA_947034825.1	481	N
GCF_000009665.1	481	Y
GCF_000204665.1	481	N
GCF_000418345.1	481	N
GCF_000485885.1	481	N
GCF_000709475.1	481	N
GCF_000769575.1	481	N
GCF_001018805.1	481	Y
GCF_001019435.2	481	Y
GCF_001019495.2	481	Y
GCF_001515665.1	481	N
GCF_001515685.1	481	N
GCF_001515705.1	481	N
GCF_001515745.1	481	N
GCF_001515765.1	481	N
GCF_001549675.1	481	Y
GCF_002000565.1	481	Y
GCF_002000585.1	481	Y
GCF_002000605.1	481	Y
GCF_002089055.1	481	N
GCF_003111725.1	481	N
GCF_003193705.1	481	Y
GCF_003203595.1	481	Y
GCF_003595425.1	481	Y
GCF_003595445.1	481	Y
GCF_003595505.1	481	Y
GCF_004136655.1	481	N
GCF_004153345.1	481	Y
GCF_005931055.2	481	N
GCF_006364775.1	481	N
GCF_008244725.1	481	N
GCF_008244745.1	481	N
GCF_008462245.1	481	N
GCF_009728775.1	481	N
GCF_013389715.1	481	N
GCF_021491835.1	481	N
GCF_022832755.1	481	N
GCF_022832835.1	481	N
GCF_022870005.1	481	N
GCF_023373745.1	481	N
GCF_025398055.1	481	N
GCF_026625405.1	481	N
GCF_030409035.1	481	N
GCF_031190615.1	481	N
GCF_038024745.1	481	Y
GCF_038429865.1	481	N
GCF_038429955.1	481	N
GCF_040931725.1	481	Y
GCF_041879455.1	481	Y
GCF_045788755.1	481	N
GCF_045790345.1	481	N
GCF_045791675.1	481	N
GCF_046741735.1	481	Y
GCF_048627915.1	481	N
GCF_048627945.1	481	N
GCF_048628715.1	481	N
GCF_050881735.1	481	N
GCF_050882115.1	481	N
GCF_050882615.1	481	N
GCF_947034825.1	481	N

## Sheet: mprF(SAOUHSC_01359)
Accession	Position	Residue
GCA_000485885.1	345	I
GCA_008936615.1	345	I
GCA_030408975.1	345	A
GCA_041531605.1	345	I
GCA_041697955.1	345	A
GCA_041697975.1	345	I
GCA_041734105.1	345	I
GCF_000485885.1	345	I
GCF_030408975.1	345	A
GCF_041531605.1	345	I
GCF_041697955.1	345	A
GCF_041697975.1	345	I
GCF_041734105.1	345	I

## Sheet: hemY(SAOUHSC_01960)
Accession	Protein length
GCA_003351925.1	[1-40]
GCA_003827735.1	[1-56]
GCA_008934195.1	[1-40]
GCA_008934755.1	[1-40]
GCA_008934995.1	[1-40]
GCA_008935275.1	[1-40]
GCA_008935435.1	[1-40]
GCA_008935675.1	[1-40]
GCA_008935695.1	[1-40]
GCA_008935895.1	[1-40]
GCA_008935995.1	[1-40]
GCA_008936475.1	[1-40]
GCA_008936735.1	[1-40]
GCA_008936755.1	[1-40]
GCA_008936875.1	[1-40]
GCA_012044215.1	[1-40]
GCA_014725535.1	[1-40]
GCA_014725555.1	[1-40]
GCA_014725575.1	[1-40]
GCA_014725615.1	[1-40]
GCA_014725675.1	[1-40]
GCA_014726015.1	[1-40]
GCA_014726135.1	[1-40]
GCA_014726215.1	[1-40]
GCA_014726535.1	[1-40]
GCA_014726695.1	[1-40]
GCA_014727015.1	[1-40]
GCA_014727155.1	[1-40]
GCA_014727195.1	[1-40]
GCA_014727495.1	[1-40]
GCA_014727715.1	[1-40]
GCA_014728415.1	[1-40]
GCA_014728725.1	[1-40]
GCA_014728925.1	[1-40]
GCA_014730415.1	[1-40]
GCA_014730535.1	[1-40]
GCA_014730575.1	[1-40]
GCA_014730695.1	[1-40]
GCA_014730775.1	[1-40]
GCA_014730925.1	[1-40]
GCA_014730945.1	[1-40]
GCA_014730965.1	[1-40]
GCA_014731005.1	[1-40]
GCA_014731045.1	[1-40]
GCA_014731165.1	[1-40]
GCA_014731185.1	[1-40]
GCA_014731355.1	[1-40]
GCA_014731415.1	[1-40]
GCA_014731555.1	[1-40]
GCA_014731755.1	[1-40]
GCA_014731775.1	[1-40]
GCA_014731915.1	[1-40]
GCA_022693245.1	[1-11]
GCA_026636235.1	[1-40]
GCA_029632985.2	[1-56]
GCA_029633005.2	[1-50]
GCA_029633245.2	[1-56]
GCA_029633425.2	[1-44]
GCA_030219365.1	[1-41]
GCA_030219385.1	[1-41]
GCA_030219405.1	[1-41]
GCA_030439815.1	[1-136]
GCA_030439875.1	[1-42]
GCA_031582925.1	[1-40]
GCA_033798745.1	[1-40]
GCA_035523975.1	[1-40]
GCA_035544535.1	[1-40]
GCA_038052005.2	[1-49]
GCA_039622665.1	[1-41]
GCA_040931685.1	[1-40]
GCA_040931695.1	[1-40]
GCA_040931705.1	[1-40]
GCA_040931715.1	[1-40]
GCA_040931735.1	[1-40]
GCA_040931795.1	[1-40]
GCA_040931805.1	[1-40]
GCA_040931815.1	[1-40]
GCA_040931825.1	[1-40]
GCA_040931865.1	[1-40]
GCA_040931895.1	[1-40]
GCA_040931965.1	[1-40]
GCA_040931975.1	[1-40]
GCA_040931985.1	[1-40]
GCA_045011635.1	[1-40]
GCA_045347195.1	[1-40]
GCA_048628355.1	[1-40]
GCA_048628715.1	[1-40]
GCA_048629095.1	[1-40]
GCA_050908085.1	[1-40]
GCA_900324265.1	[1-357]
GCA_900635275.1	[1-32]
GCA_900636395.1	[1-316]

## Sheet: mnhA(SAOUHSC_00889)
Accession	Protein length
GCA_003010475.1	[1-260]
GCA_013415975.1	[1-471]
GCA_015290965.1	[1-471]
GCA_016065215.1	[1-774]
GCA_022406675.1	[1-3]
GCA_034422095.1	[1-460]

## Sheet: mnhC(SAOUHSC_00887)
Accession	Protein length
GCA_000709475.1	[1-85]
GCA_014727035.1	[1-42]
GCA_014727755.1	[1-42]
GCA_014730905.1	[1-64]
GCA_030439835.1	[1-58]
GCA_030439855.1	[1-58]
GCA_030440205.1	[1-58]
GCA_030440235.1	[1-58]
GCA_030445105.1	[1-58]
GCA_030445125.1	[1-58]
GCA_900636395.1	[1-85]

## Sheet: mnhD(SAOUHSC_00886)
Accession	Protein length
GCA_008937855.1	[1-392]
GCA_009873335.1	[1-305]
GCA_013046865.1	[1-392]
GCA_039622675.1	[1-22]
GCA_900155335.1	[1-392]

## Sheet: mnhE(SAOUHSC_00885)
Accession	Protein length
GCA_004153345.1	[1-100]
GCA_004421085.1	[1-100]
GCA_030252715.1	[1-100]

## Sheet: prs(SAOUHSC_00472)
Accession	Position	Residue
GCA_000012045.1	112	K
GCA_000626615.3	112	K
GCA_046741755.1	112	K
GCF_000012045.1	112	K
GCF_000626615.2	112	K
GCF_046741755.1	112	K
