# Supplementary material for: The genetic landscape of antibiotic sensitivity in Staphylococcus aureus
Source: Sci Adv. 2026 May 8;12(19):eaeb9875. doi: 10.1126/sciadv.aeb9875 (PMC13162198; doi:10.1126/sciadv.aeb9875)
Supplement: Supplementary file 2 — Tables S1 to S21 [file sciadv.aeb9875_tables_s1_to_s21.zip › Table S19 RN4220 and JE2 hierarchical clustering of significant GOs, KEGGs.xlsx]

## Sheet: Table S19
GO and KEGG	dapt0.25_RN	dapt0.25_JE	vanc1_RN	vanc1_JE
GO:0006412 translation	0	0	10.7593	34.3758
GO:0005840 ribosome	0	0	11.7754	32.7673
GO:0009486 cytochrome bo3 ubiquinol oxidase activity	0	0	4.55809	4.3067
GO:0006164 purine nucleotide biosynthetic process	0	0	3.90415	10.8843
GO:0000428 DNA-directed RNA polymerase complex	-1.66568	-1.21482	2.71372	2.36613
GO:0006814 sodium ion transport	0	0	1.11525	3.05702
path:sao00620 Pyruvate metabolism	0	0	1.30524	1.51459
GO:0016226 iron-sulfur cluster assembly	0	0	-1.20988	0
GO:0009234 menaquinone biosynthetic process	0	0	-3.92831	-2.62485
GO:0003918 DNA topoisomerase type II (double strand cut, ATP-hydrolyzing) activity	0	0	-1.60864	-1.61379
GO:0009252 peptidoglycan biosynthetic process	-12.4403	-9.74367	-8.10312	0
GO:0051301 cell division	-12.1347	-7.6458	-8.6849	-1.58482
GO:0019350 teichoic acid biosynthetic process	-8.00658	-6.49716	-3.5485	0
GO:0070395 lipoteichoic acid biosynthetic process	-7.22586	-8.28567	-5.4108	-3.82457
GO:0046677 response to antibiotic	-4.95191	-6.22008	-4.57556	-3.87963
GO:0003678 DNA helicase activity	-4.50734	0	-3.91835	0
GO:0007059 chromosome segregation	-3.94233	-3.81186	-1.93847	-2.91132
GO:0006310 DNA recombination	-3.43649	-2.30836	-1.8679	-1.53689
GO:0006260 DNA replication	-3.23363	-1.83386	-1.69534	-2.70048
path:sao03060 Protein export	-1.4748	-1.34382	-0.79822	0
GO:0006281 DNA repair	-2.06412	-1.74316	-1.13281	-0.880328
GO:0016881 acid-amino acid ligase activity	-2.69384	-2.36044	-1.7917	0
GO:0015937 coenzyme A biosynthetic process	-3.45191	0	0	0
GO:0019287 isopentenyl diphosphate biosynthetic process, mevalonate pathway	-3.08528	-3.53375	0	0
GO:0006629 lipid metabolic process	-2.82241	-2.19383	0	0
