# Supplementary material for: The genetic landscape of antibiotic sensitivity in Staphylococcus aureus
Source: Sci Adv. 2026 May 8;12(19):eaeb9875. doi: 10.1126/sciadv.aeb9875 (PMC13162198; doi:10.1126/sciadv.aeb9875)
Supplement: Supplementary file 2 — Tables S1 to S21 [file sciadv.aeb9875_tables_s1_to_s21.zip › Table S20 Key reagents.xlsx]

## Sheet: Sheet1
Reagent	Source	Identifier
Oxacillin sodium salt	Fisher Scientific	AC455440010
Daptomycin	Fisher Scientific	AC461371000
Vancomycin hydrochloride	Fisher Scientific	AAJ6279003
Ciprofloxacin	Fisher Scientific	AC449620050
Gentamicin sulfate	Fisher Scientific	AC455310010
Chloramphenicol	Sigma-Aldrich	C0378
Erythromycin	Sigma-Aldrich	E5389
Tetracycline	Sigma-Aldrich	T3383
Linezolid	Fisher Scientific	AC460592500
Mupirocin	Fisher Scientific	M295525MG
Trimethoprim	Sigma-Aldrich	92131
D-pantothenol	Fisher Scientific	AAA1682836
Rose bangal	Fisher Scientific	AAA1705314
Visomitin	MedChemExpress	Cat. No.: HY-100474
5-(Tetradecyloxy)-2-furoic acid (TOFA)	MedChemExpress	Cat. No.: HY-101068
Methylbenzethonium Chloride	MedChemExpress	Cat. No.: HY-W250302
D(+)-Xylose	Fisher Scientific	AC141001000
IPTG	Fisher Scientific	BP1755-10
BD Bacto™ Tryptic Soy Broth	Fisher Scientific	DF0370-07-5
BD Difco™ Dehydrated Culture Media: Tryptic Soy Agar	Fisher Scientific	DF0369-07-8
Lysostaphin	Ambi Products	LSPN-50
Q5_x0002_ High-Fidelity DNA polymerase	NEB	M0491L
OneTaq® DNA Polymerase	NEB	M0480S
NEBuilder_x0002_ HiFi DNA Assembly Master Mix	NEB	E2621L
AMPure XP beads	Beckman Coulter	A63881
Axygen™ AxyPrep MAG PCR Clean-Up Kit	Fisher Scientific	14-223-152
