# Supplementary material for: The genetic landscape of antibiotic sensitivity in Staphylococcus aureus
Source: Sci Adv. 2026 May 8;12(19):eaeb9875. doi: 10.1126/sciadv.aeb9875 (PMC13162198; doi:10.1126/sciadv.aeb9875)
Supplement: Supplementary file 2 — Tables S1 to S21 [file sciadv.aeb9875_tables_s1_to_s21.zip › Table S21. Sequences of spacers, asRNAs, and oligos.xlsx]

## Sheet: spacer sequences
Spacer name	Spacer sequence (5'-3')	Constitutive or inducible	Name of plasmid	Resistance
BsaI sites used for cloning	TGAGACCAGTCTCGGAAGCTCAAAGGTCTC	Constitutive	pWJ444	Chloramphenicol
Single repeat with no spacer		Inducible	pWJ700	Chloramphenicol
BsaI sites used for cloning	TGAGACCAGTCTCGGAAGCTCAAAGGTCTC	Inducible	pWJ587	Chloramphenicol
ftsZ	ATAGCGATAAATTCAACATTATTCATTCCG	Inducible	pWJ629	Chloramphenicol
femX	AAAACCACGCGAAATATAACATAGCGTATA	Inducible	pWJ628	Chloramphenicol
ruvB	CAATTGTAATACGTTCTTCACCAATTGTTA	Inducible	pWJ658	Chloramphenicol
addB	TATATCAGCACGTTTTAGCCACTCTGATTT	Inducible	pWJ607	Chloramphenicol
ligA	GCATTCCCTAAACTTAACATTGGCGTGTCA	Inducible	pWJ653	Chloramphenicol
nrdE	GAATTAACATAAAGGATCGTTGAGATACCT	Inducible	pWJ648	Chloramphenicol
lexA	GCCAACTGCTTCACCAATTTCGCGAACACT	Inducible	pWJ638	Chloramphenicol
parC	TGTTCTTCTGTGAACTCGTATACTTCGATA	Inducible	pWJ669	Chloramphenicol
secA	TTGGTGTAAACCTTCCGAGAAACGACGGCC	Inducible	pWJ644	Chloramphenicol
ffh	TGGCTTTACTTGATCTCCTTCACTGTATAC	Inducible	pWJ652	Chloramphenicol
coaA	ATTGGCCGTCGAAATAATGTAGTGACGTAC	Inducible	pWJ640	Chloramphenicol
ribF	TGGCGTTAAATACGTTGTTCGTTTTCTTTT	Inducible	pWJ643	Chloramphenicol
ppnK	TCATCATTTTATGCTTTAAGGCATTAGAC	Inducible	pWJ651	Chloramphenicol
rnjA	AGGTGATGAACTAAATACAACGGTATCTTC	Inducible	pWJ650	Chloramphenicol
rpoC	GTGATATCGCTACCTGCTACCCCACCTGTA	Inducible	pWJ660	Chloramphenicol
rplB	ACACGGTATTGACGTTTGTGTCCACCACCA	Inducible	pWJ590	Chloramphenicol
rnr	CTTAATCGATGTGGAATCATTGGAATTACA	Inducible	pWJ611	Chloramphenicol
scpA	TCTATTAAACGCCCAACTAAATCTTCCCGT	Inducible	pWL95	Chloramphenicol
mutS2	ATTAAAATCTTGTCGATATTCAGCTTTGAC	Constitutive	pWJ677	Chloramphenicol
Single repeat with no spacer		Inducible	pWL17	Tetracycline
addB	TATATCAGCACGTTTTAGCCACTCTGATTT	Inducible	pWJ607T2	Tetracycline
lexA	GCCAACTGCTTCACCAATTTCGCGAACACT	Inducible	pWL10	Tetracycline
nrdE	GAATTAACATAAAGGATCGTTGAGATACCT	Inducible	pWL11	Tetracycline
ligA	GCATTCCCTAAACTTAACATTGGCGTGTCA	Inducible	pWL12	Tetracycline
ruvB	CAATTGTAATACGTTCTTCACCAATTGTTA	Inducible	pWL13	Tetracycline
ribF	TGGCGTTAAATACGTTGTTCGTTTTCTTTT	Inducible	pWL50	Tetracycline
coaA	ATTGGCCGTCGAAATAATGTAGTGACGTAC	Inducible	pWL55	Tetracycline

## Sheet: asRNA sequences
Gene name	Antisense fragment sequence (5'-3')	Forward primer	Reverse primer	Name of plasmid	Resistance
ftsZ	AGATTCCTCTGCAGCTTTTTTACCGATTTCAGGATTAGCTCCTGCTCCTAAACCACGTGTTAATTTTTCACCGATTTGGATTTTAGA	W2299	W2300	pWJ633	Chloramphenicol
femX	AGCCAAGCGCACTTTTGAACGATTTCGGCGTTCAAAACTATTTAATAACTCATCATCATTTTTATCAATTGGTGTAATCATAGTCATACGTGGTTGGATGTAGTCTTTTGATAAACCTTCTTTAAATCCTTTATGTTTAAAACCAAGCGCTTTCAAATTTTGCAAAGCATCTGTACCTTTATCAACTTCAACATCAG	W2404	W2405a	pWL16	Chloramphenicol
murC	GATCAATAATCTGTCCTAAAAAATCATTATAACTTACAACATCTAATTTCAATTGATGTGCACGTACTATTTCTTCATGGCTACTCGCGAATGCATTACCTTGTATAACTACCATATCTTCTTTTATGTTATTAGCATCAAATGGTAATATTTTTATCCCCTTATTTCTAAGAGCAACTTCTGTAAATACGTAGTTCTCAATATCC	W2425	W2426	pWL29	Chloramphenicol
murF	TATATGCTTTTCTTCTAAATAATTACCTACACCGATATGCATTTCTTTGCTATTTTCACCTAATTCTAAAACATCTCCTAAAATTAGAATGCGACGCCCTGTCAAAGTACTCAGTGTATCAATAGCTGCTCTCATACTTGTAGGACTTGCATTATAGGCATCATTTATCACAGTAATATCATTTTCTAATGTATGTTGTTCCATACGCATACC	W2427	W2428	pWL30	Chloramphenicol
glmS	CCTTGATTTGAAAAGTATTCAACTAATTGAACGATAACTTCTGTATCTGTTTCTGAAATGAATGATACACCTTGTAAGTATTCACCTTTTAACTCTTCATAGTTTTCAATAACACCGTTATGAACTAGAGTAAAACGGCCATTTGATGATTGATGTGGATGAGAGTTTTCATGATTCGGTACACCGTGTGTTGCCCAACGTGTGTGACCGATTCCAACAGGTCCATCAAAATCGCTACTATCAGCAACTTTACGTAATTCTGCAATACGACCTTTTTCTTTAAATACAGTTGTATTATCATCATTTACTACTGCGATACCTGCAGAGTCATAACCTCTGTATTCTAATTTTTC	W2429	W2430	pWL31	Chloramphenicol

## Sheet: oligonucleotides
name	Sequence (5'-3')
L401	TAACCCTCTTTCTCAAGTTATC
W1005	GTGAAGACGAAAGGGCCTCGTG
W1043	GGCTTCCCAACCTTACCAGAG
W1055	GTGGGATATTTTTAAAATATATATTTATG
W1201	GGCTTTTCAAGACTGAAGTCTAG
W1311	TGTTATAAAATTCTCAAAGGCTTC
W1312	TTAGTAGTTTTAACTGTTTACCAG
W1341	AAGCTTAATTGTTATCCGCTCAC
W1342	TGGAAACGAGGTCATCATTTCC
W1643	CCATCTGGAGTAGGTAAAGG
W1644	CTACGCCATCAACTTCAC
W1948	CAGGTTAGTGACATTAGAAAACC
W1956	GATTTTTCGCTACGCTCAAATCC
W1957	CAGTCGGTTTTCTAATGTCACTAACCTGGAAACGAGGTCATCATTTCC
W1961	TAAAGGATTTGAGCGTAGCGAAAAATGTGTGCCTATTTTTTGTGAATCG
W1971	TTGTGAGCGGATAACAATTAAGCTTTAGGAGGCAAAAATGGATAAG
W1972	GGAAGGAAATGATGACCTCGTTTCCACTCTTCAAAAAATATTACCCAATAC
W2286	AAAACAGGTTTAAGCCTCGCAG
W2287	AAGCTTAATTGTTATCCGCTCACAATTCCACACATTACACCACACCTTGTAGATAAAGTC
W2299	GTTTATTAAATTAACCAACTAAAATGTAGAGATTCCTCTGCAGCTTTTTTAC
W2300	CTAAGGATCCCCGGGTACCGAGCTCGTCTAAAATCCAAATCGGTGAAAAAT
W2357	GTTTATTAAATTAACCAACTAAAATGTAGTAAATAAGCATAAGATTCATCACG
W2358	CTAAGGATCCCCGGGTACCGAGCTCGAGCGGGAACAGGTAAGTCTAC
W2394	CAGAGAAGCCTTTGAGAATTTTATAACAGATCAAAAGGTTTATCACCAAGG
W2395	TTATCTGGTAAACAGTTAAAACTACTAAGATTCTGTGATTTGGATCCTTCC
W2404	GTTTATTAAATTAACCAACTAAAATGTAGCCAAGCGCACTTTTGAACGAT
W2405a	CTAAGGATCCCCGGGTACCGAGCTCGCTGATGTTGAAGTTGATAAAGGTAC
W2425	GTTTATTAAATTAACCAACTAAAATGTAGGATCAATAATCTGTCCTAAAAAATC
W2426	CTAAGGATCCCCGGGTACCGAGCTCGGGATATTGAGAACTACGTATTTAC
W2427	GTTTATTAAATTAACCAACTAAAATGTAGTATATGCTTTTCTTCTAAATAATTACC
W2428	CTAAGGATCCCCGGGTACCGAGCTCGGGTATGCGTATGGAACAACATAC
W2429	GTTTATTAAATTAACCAACTAAAATGTAGCCTTGATTTGAAAAGTATTCAACTAATTG
W2430	CTAAGGATCCCCGGGTACCGAGCTCGGAAAAATTAGAATACAGAGGTTATG
W614	GGTTATACTAAAAGTCGTTTGTTGG
WL1	GGAATTGTGAGCGGATAACAATTAAGCTTaataggggaagtgttgtcatgaatgag
WL100	CGTATCACGAGGCCCTTTCGTCTTCACcatatgtgtaatgatctacaacattatatc
WL101	gatgcggatatacttgaacg
WL102	agctgcttcatgcgatatac
WL2	TGTGCTCTGCGAGGCTTAAACCTGTTTTgttattctctctcctcattcgac
WL3	AgtTacTattggtgaagaacgtattacaattgagg
WL4	gtaatacgttcttcaccaatAgtAacTgcaatcgtatctaaaccaacagg
WL5	GTGGAATTGTGAGCGGATAACAATTAAGCTTaaggaggattaagggatggctg
WL6	CTCTGCGAGGCTTAAACCTGTTTTcgacatacccctctaactatttaattc
WL7	TcaCgaTacgccaatgttaagtttagggaatgcatttaatg
WL8	gcattccctaaacttaacattggcgtAtcGtgAttgactttattgaaag
WL83	AGTGCGAACATTAGTGCTCACT
WL84	GCGAACACTTTCCCATCTCT
WL97	CATAAATATATATTTTAAAAATATCCCACctcgctcctgtaaattattacg
WL98	caatattttaacgaacaaatgtttg
WL99	caaacatttgttcgttaaaatattgtacattgtcacaacgttattttg
WL120	CATAAATATATATTTTAAAAATATCCCACctgaccgttctactgcagttc
WL121	gttgccatatcaggaattaacatGAgtacgaaaaatggactcacacgtcttgggcc
WL122	TCatgttaattcctgatatggcaac
WL123	CGTATCACGAGGCCCTTTCGTCTTCACgacgattgtgctgtcgctcatcttag
WL130	gctctaaaaggcgtaaatgg
WL131	actgttgcaccatttggtcc
